# Supplementary material for: X-ray computed tomography images and network data of sands under compression
Source: Data Brief. 2021 May 12;36:107122. doi: 10.1016/j.dib.2021.107122 (PMC8165412; doi:10.1016/j.dib.2021.107122)
Supplement: Supplementary file 1 [file mmc1.zip]

Archive with 75 entries (42 files):
- data/
- data/Angular-sand_0MPa/
- data/Angular-sand_0MPa/CT-image/
- data/Angular-sand_0MPa/CT-image/original_greyscale.tif
- data/Angular-sand_0MPa/features/
- data/Angular-sand_0MPa/features/contact-network_edge-betweeness-centrality.csv
- data/Angular-sand_0MPa/features/thermal-network_edge-betweeness-centrality.csv
- data/Angular-sand_0MPa/networks/
- data/Angular-sand_0MPa/networks/contact_network.txt
- data/Angular-sand_0MPa/networks/thermal_network.txt
- data/Angular-sand_10.2MPa/
- data/Angular-sand_10.2MPa/CT-image/
- data/Angular-sand_10.2MPa/CT-image/original_greyscale.tif
- data/Angular-sand_10.2MPa/features/
- data/Angular-sand_10.2MPa/features/contact-network_edge-betweeness-centrality.csv
- data/Angular-sand_10.2MPa/features/thermal-network_edge-betweeness-centrality.csv
- data/Angular-sand_10.2MPa/networks/
- data/Angular-sand_10.2MPa/networks/contact_network.txt
- data/Angular-sand_10.2MPa/networks/thermal_network.txt
- data/Angular-sand_2MPa/
- data/Angular-sand_2MPa/CT-image/
- data/Angular-sand_2MPa/CT-image/original_greyscale.tif
- data/Angular-sand_2MPa/features/
- data/Angular-sand_2MPa/features/contact-network_edge-betweeness-centrality.csv
- data/Angular-sand_2MPa/features/thermal-network_edge-betweeness-centrality.csv
- data/Angular-sand_2MPa/networks/
- data/Angular-sand_2MPa/networks/contact_network.txt
- data/Angular-sand_2MPa/networks/thermal_network.txt
- data/Angular-sand_6.1MPa/
- data/Angular-sand_6.1MPa/CT-image/
- data/Angular-sand_6.1MPa/CT-image/original_greyscale.tif
- data/Angular-sand_6.1MPa/features/
- data/Angular-sand_6.1MPa/features/contact-network_edge-betweeness-centrality.csv
- data/Angular-sand_6.1MPa/features/thermal-network_edge-betweeness-centrality.csv
- data/Angular-sand_6.1MPa/networks/
- data/Angular-sand_6.1MPa/networks/contact_network.txt
- data/Angular-sand_6.1MPa/networks/thermal_network.txt
- data/Ottawa-sand_0MPa/
- data/Ottawa-sand_0MPa/CT-image/
- data/Ottawa-sand_0MPa/CT-image/original_greyscale.tif
- data/Ottawa-sand_0MPa/features/
- data/Ottawa-sand_0MPa/features/contact-network_edge-betweeness-centrality.csv
- data/Ottawa-sand_0MPa/features/thermal-network_edge-betweeness-centrality.csv
- data/Ottawa-sand_0MPa/networks/
- data/Ottawa-sand_0MPa/networks/contact_network.txt
- data/Ottawa-sand_0MPa/networks/thermal_network.txt
- data/Ottawa-sand_10.2MPa/
- data/Ottawa-sand_10.2MPa/CT-image/
- data/Ottawa-sand_10.2MPa/CT-image/original_greyscale.tif
- data/Ottawa-sand_10.2MPa/CT-image/watershed_solid.tif
- data/Ottawa-sand_10.2MPa/CT-image/watershed_void.tif
- data/Ottawa-sand_10.2MPa/features/
- data/Ottawa-sand_10.2MPa/features/contact-network_edge-betweeness-centrality.csv
- data/Ottawa-sand_10.2MPa/features/thermal-network_edge-betweeness-centrality.csv
- data/Ottawa-sand_10.2MPa/networks/
- data/Ottawa-sand_10.2MPa/networks/contact_network.txt
- data/Ottawa-sand_10.2MPa/networks/thermal_network.txt
- data/Ottawa-sand_2MPa/
- data/Ottawa-sand_2MPa/CT-image/
- data/Ottawa-sand_2MPa/CT-image/original_greyscale.tif
- data/Ottawa-sand_2MPa/features/
- data/Ottawa-sand_2MPa/features/contact-network_edge-betweeness-centrality.csv
- data/Ottawa-sand_2MPa/features/thermal-network_edge-betweeness-centrality.csv
- data/Ottawa-sand_2MPa/networks/
- data/Ottawa-sand_2MPa/networks/contact_network.txt
- data/Ottawa-sand_2MPa/networks/thermal_network.txt
- data/Ottawa-sand_6.1MPa/
- data/Ottawa-sand_6.1MPa/CT-image/
- data/Ottawa-sand_6.1MPa/CT-image/original_greyscale.tif
- data/Ottawa-sand_6.1MPa/features/
- data/Ottawa-sand_6.1MPa/features/contact-network_edge-betweeness-centrality.csv
- data/Ottawa-sand_6.1MPa/features/thermal-network_edge-betweeness-centrality.csv
- data/Ottawa-sand_6.1MPa/networks/
- data/Ottawa-sand_6.1MPa/networks/contact_network.txt
- data/Ottawa-sand_6.1MPa/networks/thermal_network.txt
