# Supplementary material for: X-ray computed tomography images and network data of sands under compression
Source: Data Brief. 2021 May 12;36:107122. doi: 10.1016/j.dib.2021.107122 (PMC8165412; doi:10.1016/j.dib.2021.107122)
Supplement: Supplementary file 1 [file mmc1.zip › data/Angular-sand_0MPa/features/contact-network_edge-betweeness-centrality.csv]

	edge ID	edge betweenness centrality
0	(71.0, 90.0)	0.006079027
1	(71.0, 46.0)	0.001132486
2	(71.0, 120.0)	0.011991862
3	(181.0, 218.0)	0.003393139
4	(181.0, 131.0)	0.005182502
5	(218.0, 245.0)	0.007335046
6	(245.0, 291.0)	0.005639605
7	(245.0, 258.0)	0.001778423
8	(245.0, 232.0)	0.008305723
9	(245.0, 194.0)	0.011805315
10	(291.0, 320.0)	0.001103313
11	(291.0, 314.0)	0.002532453
12	(131.0, 120.0)	0.010790834
13	(320.0, 258.0)	0.00504676
14	(46.0, 2.0)	0.00303954
15	(46.0, 58.0)	0.000163714
16	(46.0, 52.0)	0.008805975
17	(258.0, 232.0)	0.009239251
18	(159.0, 129.0)	0.000234474
19	(159.0, 165.0)	0.004988523
20	(159.0, 178.0)	0.001408544
21	(91.0, 129.0)	0.001498035
22	(91.0, 119.0)	0.001997826
23	(91.0, 120.0)	0.000899485
24	(91.0, 124.0)	0.006035317
25	(129.0, 119.0)	0.00219298
26	(129.0, 165.0)	0.003481219
27	(129.0, 178.0)	0.002420606
28	(2.0, 51.0)	0.003184667
29	(58.0, 51.0)	0.000221667
30	(58.0, 52.0)	0.005838827
31	(321.0, 326.0)	0.005452659
32	(321.0, 314.0)	0.005052141
33	(51.0, 47.0)	0.004511384
34	(51.0, 52.0)	0.011690004
35	(259.0, 230.0)	0.002806479
36	(259.0, 232.0)	0.002669745
37	(259.0, 249.0)	0.002240015
38	(259.0, 266.0)	0.00204768
39	(119.0, 139.0)	0.006079027
40	(119.0, 165.0)	0.006097222
41	(119.0, 97.0)	0.008025848
42	(204.0, 165.0)	0.003698016
43	(204.0, 176.0)	0.006165866
44	(204.0, 232.0)	0.005965286
45	(165.0, 176.0)	0.028333908
46	(165.0, 140.0)	0.003419154
47	(165.0, 124.0)	0.036187127
48	(165.0, 203.0)	0.01418721
49	(230.0, 176.0)	0.00657299
50	(326.0, 304.0)	0.002683094
51	(326.0, 298.0)	0.010063396
52	(47.0, 6.0)	0.004261192
53	(176.0, 217.0)	0.020395255
54	(176.0, 140.0)	0.00603261
55	(176.0, 185.0)	0.015880612
56	(176.0, 219.0)	0.007629268
57	(176.0, 167.0)	0.005000713
58	(304.0, 288.0)	0.004151073
59	(304.0, 330.0)	0.00128945
60	(97.0, 65.0)	0.016098616
61	(97.0, 140.0)	0.006630931
62	(97.0, 112.0)	0.018382883
63	(97.0, 124.0)	0.031724734
64	(97.0, 85.0)	0.011283193
65	(288.0, 253.0)	0.005622355
66	(288.0, 330.0)	0.003704572
67	(288.0, 331.0)	0.00386357
68	(288.0, 298.0)	0.008636158
69	(288.0, 272.0)	0.008738158
70	(130.0, 111.0)	0.006079027
71	(253.0, 217.0)	0.015307103
72	(253.0, 260.0)	0.010432306
73	(253.0, 301.0)	0.004301258
74	(253.0, 269.0)	0.003043953
75	(3.0, 65.0)	0.005920874
76	(3.0, 6.0)	0.000158154
77	(330.0, 301.0)	0.003641887
78	(65.0, 111.0)	0.002150667
79	(65.0, 43.0)	0.004723225
80	(65.0, 6.0)	0.015140354
81	(65.0, 9.0)	0.0032976
82	(65.0, 112.0)	0.01424666
83	(217.0, 222.0)	0.002945355
84	(111.0, 102.0)	0.001401662
85	(111.0, 112.0)	0.009321818
86	(171.0, 149.0)	0.006079027
87	(43.0, 48.0)	0.002441389
88	(43.0, 68.0)	0.003524671
89	(222.0, 189.0)	0.004124051
90	(149.0, 102.0)	0.004396813
91	(149.0, 158.0)	0.002803464
92	(149.0, 141.0)	0.008447633
93	(260.0, 301.0)	0.00352298
94	(260.0, 287.0)	0.006060494
95	(260.0, 284.0)	0.006060494
96	(260.0, 236.0)	0.004551591
97	(260.0, 229.0)	0.016273669
98	(260.0, 310.0)	0.003185857
99	(260.0, 264.0)	0.003278681
100	(102.0, 101.0)	0.004461539
101	(102.0, 48.0)	0.004137986
102	(102.0, 81.0)	0.004679246
103	(102.0, 112.0)	0.01092566
104	(189.0, 196.0)	0.006079027
105	(189.0, 158.0)	0.007397353
106	(189.0, 229.0)	0.009171586
107	(189.0, 185.0)	0.013471614
108	(189.0, 209.0)	0.000717315
109	(301.0, 331.0)	0.002511435
110	(301.0, 310.0)	0.00289317
111	(301.0, 315.0)	0.003317075
112	(301.0, 295.0)	0.008149171
113	(4.0, 73.0)	0.000148415
114	(4.0, 8.0)	0.005930612
115	(73.0, 70.0)	0.002220621
116	(73.0, 8.0)	0.004105049
117	(101.0, 133.0)	0.002097048
118	(287.0, 284.0)	1.85E-05
119	(133.0, 96.0)	0.001397876
120	(133.0, 158.0)	0.006634929
121	(133.0, 81.0)	0.00505739
122	(96.0, 8.0)	0.000551372
123	(96.0, 81.0)	0.005084254
124	(160.0, 158.0)	0.006079027
125	(236.0, 199.0)	0.001787525
126	(5.0, 48.0)	0.006079027
127	(158.0, 141.0)	0.009185829
128	(158.0, 173.0)	0.006814616
129	(70.0, 48.0)	0.008124197
130	(140.0, 143.0)	0.004551631
131	(8.0, 81.0)	0.015418137
132	(48.0, 68.0)	0.005828544
133	(48.0, 56.0)	0.012835624
134	(6.0, 11.0)	0.006079027
135	(232.0, 178.0)	0.00288421
136	(232.0, 266.0)	0.001106565
137	(232.0, 203.0)	0.015991308
138	(232.0, 233.0)	0.002648512
139	(52.0, 12.0)	0.006885564
140	(52.0, 124.0)	0.029484303
141	(52.0, 78.0)	0.003050602
142	(52.0, 16.0)	0.002648917
143	(52.0, 57.0)	0.005805085
144	(249.0, 266.0)	0.003698162
145	(249.0, 219.0)	0.003637221
146	(249.0, 298.0)	0.00410501
147	(249.0, 283.0)	0.002360985
148	(81.0, 113.0)	0.017303651
149	(81.0, 56.0)	0.012344908
150	(229.0, 199.0)	0.007569396
151	(229.0, 264.0)	0.003261018
152	(229.0, 265.0)	0.005178787
153	(229.0, 209.0)	0.003604761
154	(229.0, 197.0)	0.019535908
155	(9.0, 68.0)	0.004257098
156	(141.0, 185.0)	0.006953187
157	(141.0, 112.0)	0.011483298
158	(141.0, 113.0)	0.007793239
159	(141.0, 170.0)	0.015852051
160	(120.0, 124.0)	0.020221897
161	(120.0, 78.0)	0.003506387
162	(120.0, 161.0)	0.00474996
163	(120.0, 137.0)	0.00655582
164	(178.0, 194.0)	0.002489351
165	(178.0, 186.0)	0.005438809
166	(185.0, 206.0)	0.001788466
167	(185.0, 209.0)	0.006328278
168	(185.0, 170.0)	0.013814416
169	(185.0, 188.0)	0.006479985
170	(314.0, 273.0)	0.009864856
171	(266.0, 273.0)	0.004103053
172	(266.0, 203.0)	0.006620287
173	(12.0, 63.0)	0.007901969
174	(219.0, 206.0)	0.004950157
175	(219.0, 272.0)	0.006302168
176	(219.0, 215.0)	0.00223069
177	(112.0, 68.0)	0.006469024
178	(112.0, 113.0)	0.018668303
179	(112.0, 85.0)	0.008207755
180	(112.0, 143.0)	0.007946713
181	(264.0, 275.0)	0.006079027
182	(264.0, 295.0)	0.002619117
183	(264.0, 250.0)	0.009360082
184	(206.0, 167.0)	0.000863479
185	(206.0, 170.0)	0.00712729
186	(206.0, 238.0)	0.002826627
187	(269.0, 265.0)	0.002350334
188	(269.0, 272.0)	0.003534181
189	(269.0, 299.0)	0.003019855
190	(265.0, 295.0)	0.001781311
191	(265.0, 299.0)	0.005400825
192	(265.0, 250.0)	0.002417359
193	(265.0, 237.0)	0.003255919
194	(124.0, 186.0)	0.030807949
195	(124.0, 98.0)	0.034425911
196	(124.0, 163.0)	0.012732835
197	(124.0, 137.0)	0.00644562
198	(124.0, 107.0)	0.029142747
199	(124.0, 175.0)	0.014969534
200	(298.0, 283.0)	0.00096959
201	(298.0, 272.0)	0.000842882
202	(298.0, 270.0)	0.02096283
203	(68.0, 85.0)	0.005548003
204	(68.0, 56.0)	0.005028317
205	(68.0, 66.0)	0.007717531
206	(273.0, 233.0)	0.004741451
207	(273.0, 317.0)	0.005048495
208	(273.0, 280.0)	0.007721751
209	(209.0, 173.0)	0.002915628
210	(113.0, 56.0)	0.014886334
211	(113.0, 132.0)	0.008896511
212	(113.0, 106.0)	0.001775934
213	(113.0, 164.0)	0.035557106
214	(167.0, 143.0)	0.004166599
215	(167.0, 170.0)	0.003994293
216	(167.0, 215.0)	0.003373551
217	(167.0, 180.0)	0.002726665
218	(292.0, 280.0)	0.006079027
219	(194.0, 161.0)	0.005169985
220	(194.0, 186.0)	0.009490004
221	(194.0, 280.0)	0.010773309
222	(85.0, 132.0)	0.009981704
223	(85.0, 63.0)	0.002900597
224	(85.0, 98.0)	0.013320468
225	(85.0, 66.0)	0.011153303
226	(13.0, 44.0)	0.006079027
227	(283.0, 270.0)	0.007761491
228	(283.0, 305.0)	0.003289158
229	(272.0, 270.0)	0.012576815
230	(173.0, 197.0)	0.000799503
231	(173.0, 188.0)	0.002939429
232	(173.0, 164.0)	0.010441532
233	(203.0, 215.0)	0.009652003
234	(203.0, 233.0)	0.003077805
235	(203.0, 180.0)	0.013383457
236	(203.0, 221.0)	0.012450585
237	(143.0, 170.0)	0.006073144
238	(143.0, 132.0)	0.004960444
239	(143.0, 146.0)	0.002249563
240	(56.0, 106.0)	0.009728181
241	(56.0, 66.0)	0.015695325
242	(56.0, 19.0)	0.005972192
243	(56.0, 79.0)	0.005504871
244	(56.0, 49.0)	0.019407041
245	(170.0, 132.0)	0.018554534
246	(170.0, 146.0)	0.02952916
247	(170.0, 188.0)	0.01601379
248	(170.0, 180.0)	0.018926177
249	(170.0, 164.0)	0.029968956
250	(170.0, 225.0)	0.026639542
251	(197.0, 250.0)	0.0057541
252	(197.0, 164.0)	0.028057417
253	(315.0, 295.0)	0.002331409
254	(315.0, 299.0)	0.007068696
255	(295.0, 316.0)	0.005240108
256	(295.0, 250.0)	0.010190386
257	(295.0, 302.0)	0.009301842
258	(215.0, 270.0)	0.014030729
259	(215.0, 180.0)	0.003907151
260	(132.0, 146.0)	0.006164078
261	(132.0, 126.0)	0.005888812
262	(132.0, 94.0)	0.01203849
263	(132.0, 155.0)	0.004749703
264	(132.0, 136.0)	0.011674461
265	(238.0, 188.0)	0.004647967
266	(238.0, 270.0)	0.008798014
267	(238.0, 237.0)	0.001292864
268	(238.0, 257.0)	0.002408468
269	(238.0, 223.0)	0.004194159
270	(161.0, 186.0)	0.003761856
271	(161.0, 137.0)	0.002257541
272	(161.0, 175.0)	0.003814913
273	(316.0, 337.0)	0.001057521
274	(316.0, 324.0)	0.001057521
275	(106.0, 164.0)	0.019417678
276	(106.0, 79.0)	0.008993985
277	(186.0, 233.0)	0.008236509
278	(186.0, 221.0)	0.018023055
279	(186.0, 210.0)	0.008606541
280	(14.0, 15.0)	0.006079027
281	(233.0, 317.0)	0.003886834
282	(299.0, 270.0)	0.017070119
283	(299.0, 294.0)	0.002576286
284	(250.0, 188.0)	0.018875708
285	(250.0, 237.0)	0.001803777
286	(250.0, 246.0)	0.002029786
287	(250.0, 276.0)	0.005222808
288	(146.0, 98.0)	0.033963344
289	(146.0, 180.0)	0.01050294
290	(146.0, 163.0)	0.008826339
291	(317.0, 280.0)	0.006140486
292	(317.0, 305.0)	0.005076592
293	(317.0, 221.0)	0.015380938
294	(317.0, 261.0)	0.003544013
295	(317.0, 300.0)	0.010686006
296	(317.0, 338.0)	0.006079027
297	(317.0, 262.0)	0.002543684
298	(188.0, 237.0)	0.004859047
299	(188.0, 164.0)	0.011047483
300	(63.0, 98.0)	0.005702162
301	(63.0, 66.0)	0.008371259
302	(63.0, 18.0)	0.001174957
303	(63.0, 41.0)	0.001764327
304	(15.0, 66.0)	0.01812588
305	(15.0, 17.0)	0.006079027
306	(98.0, 57.0)	0.01589193
307	(98.0, 123.0)	0.003734304
308	(98.0, 88.0)	0.008450856
309	(98.0, 41.0)	0.009276157
310	(98.0, 53.0)	0.038599425
311	(270.0, 325.0)	0.005538339
312	(270.0, 300.0)	0.016266068
313	(270.0, 294.0)	0.02026291
314	(270.0, 225.0)	0.023682991
315	(270.0, 311.0)	0.004865765
316	(270.0, 243.0)	0.027104159
317	(270.0, 290.0)	0.012776154
318	(44.0, 21.0)	0.003365193
319	(44.0, 64.0)	0.008755795
320	(237.0, 294.0)	0.004203443
321	(237.0, 223.0)	0.004493347
322	(280.0, 210.0)	0.005112781
323	(280.0, 263.0)	0.020989151
324	(16.0, 57.0)	0.00343011
325	(66.0, 18.0)	0.002878579
326	(66.0, 88.0)	0.003775892
327	(66.0, 41.0)	0.014211944
328	(66.0, 94.0)	0.014068641
329	(66.0, 49.0)	0.018481508
330	(180.0, 221.0)	0.014901586
331	(180.0, 225.0)	0.007416768
332	(57.0, 64.0)	0.008974985
333	(164.0, 220.0)	0.017016935
334	(164.0, 223.0)	0.007043666
335	(164.0, 150.0)	0.006079027
336	(164.0, 212.0)	0.007349272
337	(164.0, 155.0)	0.017047815
338	(164.0, 182.0)	0.024311978
339	(164.0, 211.0)	0.031230756
340	(337.0, 302.0)	0.006452153
341	(325.0, 311.0)	0.000540689
342	(18.0, 41.0)	0.002025492
343	(19.0, 20.0)	0.001250373
344	(324.0, 302.0)	0.006452153
345	(163.0, 221.0)	0.01300345
346	(163.0, 123.0)	0.004891975
347	(163.0, 174.0)	0.005156207
348	(137.0, 153.0)	0.013545985
349	(221.0, 262.0)	0.011513071
350	(221.0, 243.0)	0.014652175
351	(221.0, 208.0)	0.024487537
352	(21.0, 64.0)	0.002453706
353	(21.0, 59.0)	0.001049845
354	(21.0, 23.0)	0.007391647
355	(21.0, 61.0)	0.002718543
356	(64.0, 107.0)	0.013428962
357	(64.0, 59.0)	0.002272825
358	(64.0, 61.0)	0.005668453
359	(210.0, 261.0)	0.00376623
360	(210.0, 175.0)	0.010128825
361	(210.0, 207.0)	0.006079027
362	(210.0, 224.0)	0.00496997
363	(107.0, 123.0)	0.006494684
364	(107.0, 92.0)	0.008725042
365	(107.0, 116.0)	0.005321112
366	(107.0, 153.0)	0.01004655
367	(107.0, 134.0)	0.009074387
368	(261.0, 262.0)	0.000743677
369	(261.0, 263.0)	0.004550303
370	(302.0, 294.0)	0.009164366
371	(302.0, 276.0)	0.00500515
372	(302.0, 333.0)	0.001152045
373	(302.0, 289.0)	0.016219929
374	(302.0, 335.0)	0.00552558
375	(246.0, 220.0)	0.00337906
376	(246.0, 276.0)	0.00116063
377	(300.0, 293.0)	0.004732618
378	(300.0, 306.0)	0.003030114
379	(294.0, 257.0)	0.003603416
380	(294.0, 311.0)	0.002159173
381	(294.0, 333.0)	0.004926983
382	(294.0, 289.0)	0.011158554
383	(123.0, 126.0)	0.003918646
384	(123.0, 115.0)	0.005302122
385	(225.0, 257.0)	0.007844629
386	(225.0, 243.0)	0.007446399
387	(225.0, 192.0)	0.022823687
388	(88.0, 126.0)	0.002359844
389	(88.0, 94.0)	0.004106571
390	(88.0, 69.0)	0.003144847
391	(220.0, 202.0)	0.002513548
392	(220.0, 276.0)	0.008045874
393	(220.0, 223.0)	0.002243924
394	(220.0, 242.0)	0.001833436
395	(92.0, 116.0)	0.000757916
396	(92.0, 59.0)	0.001888689
397	(92.0, 61.0)	0.002268166
398	(92.0, 108.0)	0.005029752
399	(126.0, 152.0)	0.005004243
400	(202.0, 242.0)	0.001073779
401	(202.0, 212.0)	0.002525678
402	(41.0, 53.0)	0.008434645
403	(41.0, 23.0)	0.005805091
404	(41.0, 24.0)	0.002339458
405	(41.0, 69.0)	0.005049982
406	(257.0, 223.0)	0.00361642
407	(257.0, 289.0)	0.007139283
408	(257.0, 251.0)	0.005742952
409	(257.0, 268.0)	0.002386608
410	(276.0, 289.0)	0.005046801
411	(276.0, 285.0)	0.003651265
412	(94.0, 110.0)	0.007695607
413	(94.0, 117.0)	0.018090864
414	(79.0, 49.0)	0.004564773
415	(79.0, 22.0)	0.004777044
416	(79.0, 80.0)	0.006479163
417	(311.0, 334.0)	0.002055334
418	(311.0, 290.0)	0.001918237
419	(175.0, 174.0)	0.005403347
420	(175.0, 153.0)	0.00829397
421	(175.0, 195.0)	0.003791526
422	(49.0, 20.0)	0.006337697
423	(49.0, 86.0)	0.005512501
424	(49.0, 110.0)	0.024380187
425	(49.0, 40.0)	0.016718189
426	(49.0, 72.0)	0.007713577
427	(49.0, 55.0)	0.007182015
428	(223.0, 211.0)	0.006958398
429	(174.0, 153.0)	0.005597844
430	(174.0, 208.0)	0.007724079
431	(174.0, 152.0)	0.006168027
432	(174.0, 195.0)	0.000677831
433	(59.0, 61.0)	0.001071439
434	(20.0, 22.0)	0.000830558
435	(262.0, 263.0)	0.007868451
436	(262.0, 252.0)	0.003223905
437	(289.0, 242.0)	0.00629909
438	(289.0, 285.0)	0.003908637
439	(289.0, 309.0)	0.00500619
440	(289.0, 268.0)	0.016724432
441	(289.0, 254.0)	0.003005189
442	(289.0, 297.0)	0.016594648
443	(153.0, 115.0)	0.01348208
444	(153.0, 162.0)	0.005000794
445	(153.0, 195.0)	0.003645912
446	(153.0, 168.0)	0.003111035
447	(153.0, 147.0)	0.018650426
448	(243.0, 208.0)	0.020458091
449	(243.0, 293.0)	0.013588155
450	(243.0, 251.0)	0.00520109
451	(22.0, 86.0)	0.000990683
452	(22.0, 40.0)	0.001635202
453	(53.0, 23.0)	0.004320823
454	(53.0, 24.0)	0.002356418
455	(53.0, 115.0)	0.009465136
456	(53.0, 69.0)	0.006646148
457	(53.0, 42.0)	0.028398933
458	(53.0, 105.0)	0.006754503
459	(53.0, 30.0)	0.014610586
460	(23.0, 24.0)	0.00259657
461	(263.0, 224.0)	0.004174755
462	(263.0, 214.0)	0.0131669
463	(263.0, 308.0)	0.004355203
464	(263.0, 277.0)	0.007931679
465	(263.0, 286.0)	0.005965484
466	(263.0, 244.0)	0.011880226
467	(263.0, 271.0)	0.010138304
468	(80.0, 86.0)	0.0022697
469	(80.0, 142.0)	0.005892986
470	(80.0, 118.0)	0.001664459
471	(80.0, 87.0)	0.004457825
472	(24.0, 69.0)	0.001613877
473	(24.0, 50.0)	0.004746214
474	(192.0, 208.0)	0.009773561
475	(192.0, 152.0)	0.019340359
476	(192.0, 251.0)	0.005821638
477	(192.0, 268.0)	0.01807963
478	(192.0, 231.0)	0.007901335
479	(192.0, 179.0)	0.022332343
480	(192.0, 240.0)	0.013266775
481	(242.0, 212.0)	0.002500737
482	(242.0, 226.0)	0.001630335
483	(208.0, 195.0)	0.010100497
484	(208.0, 231.0)	0.004404434
485	(208.0, 183.0)	0.037031699
486	(115.0, 152.0)	0.01075264
487	(115.0, 117.0)	0.016406322
488	(115.0, 105.0)	0.006657313
489	(212.0, 182.0)	0.0025629
490	(293.0, 306.0)	0.003048914
491	(293.0, 322.0)	0.003284888
492	(293.0, 308.0)	0.005514084
493	(293.0, 277.0)	0.005437774
494	(334.0, 290.0)	0.003506961
495	(334.0, 340.0)	0.001473847
496	(152.0, 117.0)	0.007763312
497	(69.0, 117.0)	0.010973994
498	(69.0, 55.0)	0.005959438
499	(69.0, 50.0)	0.00212954
500	(155.0, 110.0)	0.017967801
501	(182.0, 142.0)	0.013854003
502	(182.0, 211.0)	0.005884693
503	(182.0, 226.0)	0.005458077
504	(182.0, 239.0)	0.01469141
505	(162.0, 134.0)	0.001289546
506	(61.0, 42.0)	0.004923208
507	(61.0, 108.0)	0.00716689
508	(61.0, 83.0)	0.005732459
509	(86.0, 40.0)	0.000542537
510	(86.0, 72.0)	0.000678735
511	(195.0, 168.0)	0.003561983
512	(136.0, 142.0)	0.007571026
513	(136.0, 110.0)	0.004426454
514	(285.0, 313.0)	0.001683653
515	(285.0, 297.0)	0.002199247
516	(290.0, 309.0)	0.005305806
517	(290.0, 251.0)	0.0040364
518	(290.0, 278.0)	0.009210955
519	(142.0, 118.0)	0.003834079
520	(142.0, 128.0)	0.003091287
521	(142.0, 156.0)	0.007985614
522	(309.0, 340.0)	0.001807508
523	(309.0, 282.0)	0.005251158
524	(335.0, 313.0)	0.001805742
525	(251.0, 231.0)	0.003342323
526	(251.0, 278.0)	0.004007905
527	(110.0, 117.0)	0.017889542
528	(110.0, 179.0)	0.016257389
529	(110.0, 128.0)	0.004782938
530	(110.0, 100.0)	0.013830695
531	(110.0, 172.0)	0.010402171
532	(110.0, 109.0)	0.009977706
533	(327.0, 308.0)	0.004742556
534	(327.0, 286.0)	0.001336471
535	(211.0, 254.0)	0.01156502
536	(211.0, 179.0)	0.018264121
537	(211.0, 248.0)	0.026379868
538	(134.0, 108.0)	0.002841634
539	(134.0, 147.0)	0.006857638
540	(117.0, 179.0)	0.017196806
541	(117.0, 50.0)	0.017003947
542	(117.0, 183.0)	0.031785086
543	(117.0, 135.0)	0.020247984
544	(117.0, 109.0)	0.019855727
545	(268.0, 254.0)	0.002830599
546	(268.0, 248.0)	0.006356461
547	(254.0, 297.0)	0.007848864
548	(231.0, 252.0)	0.004890731
549	(231.0, 277.0)	0.006623264
550	(231.0, 240.0)	0.003509087
551	(340.0, 278.0)	0.005725176
552	(224.0, 216.0)	0.002545817
553	(40.0, 72.0)	0.000669562
554	(40.0, 27.0)	0.005429296
555	(40.0, 29.0)	0.007305412
556	(252.0, 214.0)	0.003970487
557	(322.0, 277.0)	0.003048301
558	(322.0, 329.0)	0.000837369
559	(214.0, 147.0)	0.016051225
560	(214.0, 216.0)	0.001486927
561	(214.0, 198.0)	0.003263765
562	(214.0, 241.0)	0.003266102
563	(313.0, 297.0)	0.004911754
564	(72.0, 55.0)	0.002351084
565	(72.0, 100.0)	0.002592948
566	(72.0, 74.0)	0.005238075
567	(42.0, 26.0)	0.002577216
568	(42.0, 28.0)	0.00589678
569	(42.0, 30.0)	0.00091281
570	(42.0, 82.0)	0.005768159
571	(42.0, 31.0)	0.013734673
572	(308.0, 277.0)	0.003644723
573	(308.0, 286.0)	0.001412947
574	(105.0, 135.0)	0.006966993
575	(105.0, 82.0)	0.011381824
576	(179.0, 172.0)	0.007678899
577	(55.0, 50.0)	0.003574141
578	(55.0, 34.0)	0.003895638
579	(108.0, 147.0)	0.01805573
580	(108.0, 82.0)	0.007293387
581	(108.0, 103.0)	0.006079027
582	(168.0, 147.0)	0.002742564
583	(168.0, 216.0)	0.002816985
584	(118.0, 87.0)	0.002360588
585	(118.0, 100.0)	0.002412432
586	(118.0, 156.0)	0.00413185
587	(277.0, 278.0)	0.00967927
588	(277.0, 244.0)	0.007838399
589	(277.0, 329.0)	0.005455515
590	(328.0, 297.0)	0.006079027
591	(26.0, 30.0)	0.003501811
592	(147.0, 135.0)	0.015787788
593	(147.0, 198.0)	0.009721667
594	(147.0, 190.0)	0.011996025
595	(147.0, 157.0)	0.006267392
596	(147.0, 127.0)	0.009740948
597	(27.0, 29.0)	0.001177297
598	(27.0, 62.0)	0.00194099
599	(50.0, 34.0)	0.016075265
600	(50.0, 89.0)	0.007796736
601	(183.0, 135.0)	0.018525611
602	(183.0, 240.0)	0.017964814
603	(183.0, 198.0)	0.014490407
604	(183.0, 205.0)	0.007891853
605	(183.0, 169.0)	0.012566362
606	(183.0, 213.0)	0.008319036
607	(278.0, 248.0)	0.009389779
608	(278.0, 240.0)	0.009264115
609	(278.0, 303.0)	0.007356718
610	(28.0, 31.0)	0.000182247
611	(83.0, 31.0)	0.001367765
612	(83.0, 95.0)	0.002109045
613	(239.0, 193.0)	0.003424235
614	(239.0, 201.0)	0.00407488
615	(239.0, 274.0)	0.010990482
616	(297.0, 255.0)	0.009190448
617	(297.0, 274.0)	0.008369554
618	(297.0, 296.0)	0.003953433
619	(193.0, 255.0)	0.007051456
620	(193.0, 156.0)	0.008740422
621	(128.0, 100.0)	0.0008853
622	(128.0, 145.0)	0.003964769
623	(135.0, 89.0)	0.010866269
624	(135.0, 127.0)	0.009227029
625	(135.0, 144.0)	0.007934311
626	(87.0, 100.0)	0.005753146
627	(87.0, 62.0)	0.004154581
628	(87.0, 125.0)	0.003060588
629	(100.0, 109.0)	0.00291825
630	(100.0, 74.0)	0.005555168
631	(216.0, 190.0)	0.003074613
632	(30.0, 82.0)	0.004577437
633	(30.0, 89.0)	0.006220665
634	(30.0, 75.0)	0.005363699
635	(172.0, 156.0)	0.003796354
636	(172.0, 201.0)	0.006275451
637	(172.0, 145.0)	0.004767595
638	(172.0, 184.0)	0.002884782
639	(244.0, 240.0)	0.02296863
640	(244.0, 271.0)	0.00689833
641	(244.0, 198.0)	0.009279313
642	(244.0, 190.0)	0.015501516
643	(244.0, 241.0)	0.005635125
644	(244.0, 279.0)	0.010613813
645	(82.0, 75.0)	0.000779521
646	(82.0, 95.0)	0.013473498
647	(82.0, 127.0)	0.013907256
648	(82.0, 67.0)	0.01410497
649	(248.0, 282.0)	0.004981127
650	(248.0, 240.0)	0.01116186
651	(248.0, 205.0)	0.008580141
652	(248.0, 256.0)	0.008742679
653	(151.0, 190.0)	0.012120987
654	(151.0, 138.0)	0.006079027
655	(282.0, 274.0)	0.001619103
656	(282.0, 318.0)	0.00257443
657	(282.0, 256.0)	0.003801068
658	(255.0, 274.0)	0.004354594
659	(255.0, 235.0)	0.004445641
660	(255.0, 267.0)	0.004000996
661	(34.0, 29.0)	0.007244338
662	(34.0, 74.0)	0.003234172
663	(34.0, 93.0)	0.001258032
664	(34.0, 54.0)	0.006079027
665	(29.0, 33.0)	0.007685814
666	(240.0, 256.0)	0.014181558
667	(240.0, 228.0)	0.004202371
668	(271.0, 241.0)	0.002146616
669	(271.0, 279.0)	0.006759554
670	(271.0, 281.0)	0.012120987
671	(198.0, 190.0)	0.002657047
672	(198.0, 228.0)	0.003561442
673	(198.0, 177.0)	0.004786445
674	(156.0, 145.0)	0.00877963
675	(156.0, 184.0)	0.00180319
676	(156.0, 191.0)	0.005891797
677	(201.0, 227.0)	0.002484133
678	(274.0, 318.0)	0.003277569
679	(274.0, 296.0)	0.004166558
680	(274.0, 256.0)	0.018785034
681	(274.0, 342.0)	0.006079027
682	(274.0, 319.0)	0.00540361
683	(109.0, 145.0)	0.003463079
684	(109.0, 93.0)	0.005415709
685	(109.0, 114.0)	0.016321476
686	(62.0, 77.0)	0.002065448
687	(89.0, 76.0)	0.009385729
688	(318.0, 303.0)	0.003430538
689	(318.0, 319.0)	0.000675417
690	(190.0, 241.0)	0.003772282
691	(190.0, 157.0)	0.007460761
692	(329.0, 303.0)	0.002412508
693	(241.0, 234.0)	0.006079027
694	(31.0, 95.0)	0.001319999
695	(31.0, 67.0)	0.00225867
696	(31.0, 60.0)	0.006249012
697	(205.0, 213.0)	0.000884306
698	(205.0, 184.0)	0.005464583
699	(205.0, 200.0)	0.003579511
700	(33.0, 77.0)	0.005647453
701	(33.0, 38.0)	0.006079027
702	(33.0, 45.0)	0.000829987
703	(145.0, 144.0)	0.019234008
704	(145.0, 169.0)	0.007330806
705	(145.0, 114.0)	0.015110149
706	(145.0, 184.0)	0.002552946
707	(74.0, 93.0)	0.000621564
708	(74.0, 114.0)	0.002346623
709	(74.0, 77.0)	0.00685392
710	(75.0, 127.0)	0.009050015
711	(75.0, 76.0)	0.003427855
712	(75.0, 67.0)	0.006254002
713	(95.0, 60.0)	0.00242498
714	(95.0, 104.0)	0.006079027
715	(323.0, 281.0)	0.006079027
716	(279.0, 341.0)	0.006079027
717	(279.0, 256.0)	0.017563788
718	(279.0, 307.0)	0.006079027
719	(157.0, 127.0)	0.002645737
720	(157.0, 144.0)	0.008355229
721	(157.0, 154.0)	0.006079027
722	(127.0, 144.0)	0.011009766
723	(144.0, 169.0)	0.004715622
724	(144.0, 177.0)	0.002957787
725	(144.0, 122.0)	0.006079027
726	(169.0, 213.0)	0.003634898
727	(169.0, 184.0)	0.003823564
728	(169.0, 200.0)	0.002656829
729	(114.0, 125.0)	0.004397947
730	(114.0, 77.0)	0.015685673
731	(114.0, 84.0)	0.005544453
732	(148.0, 125.0)	0.004045939
733	(148.0, 191.0)	0.006342669
734	(296.0, 267.0)	0.002254306
735	(125.0, 77.0)	0.001978643
736	(235.0, 191.0)	0.005702284
737	(213.0, 256.0)	0.009078012
738	(213.0, 228.0)	0.001618074
739	(256.0, 227.0)	0.008231738
740	(184.0, 191.0)	0.00526199
741	(35.0, 67.0)	0.006079027
742	(76.0, 37.0)	0.006079027
743	(77.0, 99.0)	0.006079027
744	(77.0, 84.0)	0.000534574
745	(77.0, 45.0)	0.00524904
746	(67.0, 60.0)	0.003521129
747	(67.0, 39.0)	0.006079027
748	(60.0, 36.0)	0.006079027
749	(191.0, 227.0)	0.004138898
