# Supplementary material for: X-ray computed tomography images and network data of sands under compression
Source: Data Brief. 2021 May 12;36:107122. doi: 10.1016/j.dib.2021.107122 (PMC8165412; doi:10.1016/j.dib.2021.107122)
Supplement: Supplementary file 1 [file mmc1.zip › data/Angular-sand_0MPa/features/thermal-network_edge-betweeness-centrality.csv]

	edge ID	edge betweenness centrality
0	(1.0, 71.0)	0.002343665
1	(1.0, 46.0)	0.001745669
2	(1.0, 7.0)	0.00051874
3	(1.0, 10.0)	0.001248454
4	(71.0, 181.0)	0.002218753
5	(71.0, 131.0)	0.000550122
6	(71.0, 90.0)	0.000112093
7	(71.0, 46.0)	0.000348545
8	(71.0, 52.0)	0.002937101
9	(71.0, 120.0)	0.002650832
10	(71.0, 7.0)	0.00060471
11	(71.0, 10.0)	0.00050501
12	(71.0, 78.0)	0.001910062
13	(181.0, 218.0)	0.001663044
14	(181.0, 245.0)	0.001705148
15	(181.0, 131.0)	0.000213642
16	(181.0, 159.0)	0.000874551
17	(181.0, 120.0)	0.003040209
18	(181.0, 178.0)	0.002303177
19	(181.0, 194.0)	0.001164164
20	(218.0, 245.0)	0.002819735
21	(218.0, 258.0)	0.00147132
22	(245.0, 291.0)	0.00105151
23	(245.0, 320.0)	0.00258997
24	(245.0, 258.0)	0.001110772
25	(245.0, 159.0)	0.001763882
26	(245.0, 232.0)	0.000818191
27	(245.0, 178.0)	0.003198813
28	(245.0, 314.0)	0.001725183
29	(245.0, 273.0)	0.000870057
30	(245.0, 292.0)	0.002642472
31	(245.0, 194.0)	0.00057886
32	(245.0, 186.0)	0.008799648
33	(245.0, 233.0)	0.000728458
34	(245.0, 280.0)	0.002740088
35	(291.0, 320.0)	0.000191373
36	(291.0, 258.0)	0.000298924
37	(291.0, 232.0)	0.001469941
38	(291.0, 314.0)	0.000147423
39	(291.0, 266.0)	0.001913244
40	(291.0, 273.0)	0.000147502
41	(291.0, 292.0)	0.000250412
42	(291.0, 280.0)	0.001646223
43	(131.0, 90.0)	0.000205221
44	(131.0, 159.0)	0.000714028
45	(131.0, 91.0)	0.001258838
46	(131.0, 129.0)	0.000531528
47	(131.0, 120.0)	0.001653987
48	(131.0, 178.0)	0.002001382
49	(320.0, 258.0)	0.000139672
50	(320.0, 321.0)	0.000214928
51	(320.0, 259.0)	0.001191032
52	(320.0, 314.0)	0.000494895
53	(320.0, 266.0)	0.001744552
54	(90.0, 46.0)	0.000150286
55	(90.0, 91.0)	0.001138651
56	(90.0, 129.0)	0.000982666
57	(90.0, 52.0)	0.001834714
58	(90.0, 120.0)	0.001818055
59	(46.0, 91.0)	0.003498774
60	(46.0, 2.0)	0.000312037
61	(46.0, 58.0)	6.25E-05
62	(46.0, 51.0)	0.000697468
63	(46.0, 52.0)	0.002975734
64	(46.0, 7.0)	0.000162709
65	(258.0, 159.0)	0.001671025
66	(258.0, 259.0)	0.001944958
67	(258.0, 232.0)	0.000987587
68	(258.0, 266.0)	0.002042883
69	(159.0, 129.0)	0.000543856
70	(159.0, 119.0)	0.002146291
71	(159.0, 139.0)	0.001571214
72	(159.0, 204.0)	0.00112086
73	(159.0, 165.0)	0.002959386
74	(159.0, 232.0)	0.000796185
75	(159.0, 178.0)	0.000589825
76	(91.0, 129.0)	0.000157403
77	(91.0, 58.0)	0.002669069
78	(91.0, 51.0)	0.001016277
79	(91.0, 119.0)	8.97E-05
80	(91.0, 165.0)	0.005363872
81	(91.0, 97.0)	0.003550711
82	(91.0, 52.0)	0.001165431
83	(91.0, 120.0)	0.000691391
84	(91.0, 178.0)	0.002581497
85	(91.0, 124.0)	0.004027146
86	(129.0, 119.0)	0.000141416
87	(129.0, 139.0)	0.000713475
88	(129.0, 165.0)	0.001844501
89	(129.0, 120.0)	0.000548749
90	(129.0, 178.0)	0.000515064
91	(129.0, 124.0)	0.003907554
92	(2.0, 58.0)	0.000180624
93	(2.0, 51.0)	0.000413909
94	(2.0, 47.0)	0.000838685
95	(2.0, 52.0)	0.002917094
96	(2.0, 12.0)	0.00180381
97	(58.0, 51.0)	0.000453286
98	(58.0, 52.0)	0.002636535
99	(321.0, 259.0)	0.000994066
100	(321.0, 326.0)	0.000542141
101	(321.0, 304.0)	0.000441455
102	(321.0, 314.0)	0.000931116
103	(321.0, 266.0)	0.003120502
104	(51.0, 119.0)	0.000907195
105	(51.0, 47.0)	0.000517034
106	(51.0, 97.0)	0.003856692
107	(51.0, 52.0)	0.00094268
108	(51.0, 12.0)	0.000705699
109	(259.0, 204.0)	0.001614708
110	(259.0, 230.0)	0.000588246
111	(259.0, 326.0)	0.000620866
112	(259.0, 304.0)	0.001255351
113	(259.0, 288.0)	0.000770614
114	(259.0, 253.0)	0.003852608
115	(259.0, 232.0)	0.002365723
116	(259.0, 249.0)	0.000860012
117	(259.0, 266.0)	0.000640686
118	(259.0, 298.0)	0.001359819
119	(119.0, 139.0)	0.000508932
120	(119.0, 165.0)	0.001916149
121	(119.0, 97.0)	0.001454694
122	(119.0, 140.0)	0.001175439
123	(119.0, 52.0)	0.001839824
124	(119.0, 124.0)	0.002508259
125	(139.0, 165.0)	0.001240513
126	(139.0, 176.0)	0.002510056
127	(139.0, 97.0)	0.002189507
128	(139.0, 130.0)	0.000366879
129	(139.0, 140.0)	0.001135428
130	(204.0, 165.0)	0.001644569
131	(204.0, 230.0)	0.000513543
132	(204.0, 176.0)	0.003237834
133	(204.0, 232.0)	0.000483225
134	(204.0, 249.0)	0.000477584
135	(204.0, 178.0)	0.002053309
136	(204.0, 266.0)	0.00108744
137	(204.0, 219.0)	0.000706035
138	(204.0, 203.0)	0.000798628
139	(204.0, 215.0)	0.001464477
140	(165.0, 176.0)	0.004368932
141	(165.0, 140.0)	0.000996123
142	(165.0, 178.0)	0.001254205
143	(165.0, 219.0)	0.006672277
144	(165.0, 124.0)	0.004414844
145	(165.0, 167.0)	0.00143321
146	(165.0, 203.0)	0.002034995
147	(165.0, 143.0)	0.001273277
148	(165.0, 186.0)	0.001670605
149	(165.0, 146.0)	0.002781257
150	(165.0, 180.0)	0.002922994
151	(165.0, 163.0)	0.001943595
152	(230.0, 176.0)	0.00338931
153	(230.0, 288.0)	0.000827353
154	(230.0, 253.0)	0.000585223
155	(230.0, 217.0)	0.001065289
156	(230.0, 232.0)	0.002344666
157	(230.0, 249.0)	0.000440582
158	(230.0, 219.0)	0.00079047
159	(326.0, 304.0)	0.001362359
160	(326.0, 288.0)	0.00237087
161	(326.0, 314.0)	0.000910309
162	(326.0, 266.0)	0.000644768
163	(326.0, 298.0)	0.000806535
164	(326.0, 273.0)	0.000812044
165	(326.0, 283.0)	0.000666985
166	(326.0, 317.0)	0.005316326
167	(326.0, 305.0)	0.000296871
168	(47.0, 97.0)	0.004146733
169	(47.0, 3.0)	0.000821657
170	(47.0, 65.0)	0.000941834
171	(47.0, 6.0)	9.86E-05
172	(47.0, 12.0)	0.001021548
173	(47.0, 11.0)	0.000476791
174	(176.0, 130.0)	0.001871985
175	(176.0, 253.0)	0.007428886
176	(176.0, 217.0)	0.002426109
177	(176.0, 111.0)	0.003373436
178	(176.0, 171.0)	0.001924924
179	(176.0, 222.0)	0.002872524
180	(176.0, 149.0)	0.003906697
181	(176.0, 140.0)	0.002737108
182	(176.0, 249.0)	0.004362873
183	(176.0, 185.0)	0.002316071
184	(176.0, 219.0)	0.002698577
185	(176.0, 112.0)	0.006434572
186	(176.0, 206.0)	0.000637265
187	(176.0, 167.0)	0.000396266
188	(176.0, 143.0)	0.005855801
189	(176.0, 170.0)	0.004709849
190	(304.0, 288.0)	0.000581222
191	(304.0, 330.0)	0.000708741
192	(304.0, 331.0)	0.001002678
193	(304.0, 298.0)	0.002321531
194	(97.0, 130.0)	0.001747138
195	(97.0, 65.0)	0.002277472
196	(97.0, 111.0)	0.002863188
197	(97.0, 140.0)	0.000575913
198	(97.0, 6.0)	0.002065343
199	(97.0, 52.0)	0.007723471
200	(97.0, 12.0)	0.001652005
201	(97.0, 112.0)	0.002497352
202	(97.0, 124.0)	0.005817763
203	(97.0, 68.0)	0.003629574
204	(97.0, 85.0)	0.000323027
205	(97.0, 143.0)	0.001243485
206	(97.0, 132.0)	0.014620988
207	(288.0, 253.0)	0.000880629
208	(288.0, 330.0)	0.000672398
209	(288.0, 301.0)	0.002219221
210	(288.0, 249.0)	0.001565225
211	(288.0, 331.0)	0.000374655
212	(288.0, 269.0)	0.00125663
213	(288.0, 298.0)	0.000651925
214	(288.0, 272.0)	0.001147534
215	(130.0, 111.0)	0.000226037
216	(130.0, 140.0)	0.001154205
217	(130.0, 112.0)	0.001201158
218	(253.0, 330.0)	0.003372415
219	(253.0, 217.0)	0.000194558
220	(253.0, 222.0)	0.000373662
221	(253.0, 260.0)	0.003036007
222	(253.0, 301.0)	0.003594011
223	(253.0, 249.0)	0.00116548
224	(253.0, 185.0)	0.003361697
225	(253.0, 219.0)	0.001666893
226	(253.0, 269.0)	0.000395306
227	(253.0, 265.0)	0.001388302
228	(253.0, 272.0)	0.000561253
229	(3.0, 65.0)	0.001717415
230	(3.0, 43.0)	0.001438634
231	(3.0, 6.0)	0.000993278
232	(3.0, 9.0)	0.001243558
233	(330.0, 301.0)	0.001128871
234	(330.0, 331.0)	0.00046111
235	(65.0, 111.0)	0.000909483
236	(65.0, 43.0)	0.000817728
237	(65.0, 102.0)	0.001969485
238	(65.0, 6.0)	0.000239284
239	(65.0, 9.0)	0.000530006
240	(65.0, 112.0)	0.002127142
241	(65.0, 11.0)	0.000479735
242	(65.0, 68.0)	0.000640987
243	(65.0, 85.0)	0.002334344
244	(217.0, 222.0)	4.97E-05
245	(217.0, 260.0)	0.001506786
246	(217.0, 189.0)	0.001046987
247	(217.0, 229.0)	0.001126423
248	(217.0, 185.0)	0.000687811
249	(217.0, 219.0)	0.001816283
250	(217.0, 206.0)	0.00119839
251	(217.0, 265.0)	0.000990075
252	(111.0, 43.0)	0.001848545
253	(111.0, 149.0)	0.0009654
254	(111.0, 102.0)	0.001199013
255	(111.0, 140.0)	0.001375257
256	(111.0, 141.0)	0.001737722
257	(111.0, 112.0)	0.000438143
258	(171.0, 149.0)	0.00013801
259	(171.0, 189.0)	0.000261427
260	(171.0, 158.0)	0.000937565
261	(171.0, 141.0)	0.001951482
262	(171.0, 185.0)	0.001084016
263	(43.0, 102.0)	0.00076374
264	(43.0, 4.0)	0.001582174
265	(43.0, 73.0)	0.000897251
266	(43.0, 5.0)	0.001245589
267	(43.0, 70.0)	0.000871106
268	(43.0, 48.0)	0.000186438
269	(43.0, 81.0)	0.000666638
270	(43.0, 9.0)	0.000762805
271	(43.0, 112.0)	0.004891033
272	(43.0, 68.0)	0.002093537
273	(222.0, 260.0)	0.001001448
274	(222.0, 189.0)	0.000496968
275	(222.0, 229.0)	0.000517915
276	(222.0, 185.0)	0.000543097
277	(222.0, 206.0)	0.001404657
278	(222.0, 269.0)	0.000593855
279	(222.0, 265.0)	0.000867456
280	(222.0, 209.0)	0.000457396
281	(149.0, 102.0)	0.001318276
282	(149.0, 189.0)	0.000590763
283	(149.0, 101.0)	0.001953363
284	(149.0, 133.0)	0.001182543
285	(149.0, 158.0)	0.000776113
286	(149.0, 141.0)	0.001499537
287	(149.0, 185.0)	0.002074359
288	(260.0, 189.0)	0.001982414
289	(260.0, 301.0)	0.000815596
290	(260.0, 287.0)	0.003982906
291	(260.0, 196.0)	0.002602442
292	(260.0, 284.0)	0.002546736
293	(260.0, 236.0)	0.000926301
294	(260.0, 229.0)	0.000739264
295	(260.0, 310.0)	0.001594348
296	(260.0, 264.0)	0.000178552
297	(260.0, 269.0)	0.002184457
298	(260.0, 265.0)	0.001698356
299	(260.0, 275.0)	0.000818911
300	(260.0, 295.0)	0.000627668
301	(260.0, 250.0)	0.005199348
302	(102.0, 73.0)	0.00227546
303	(102.0, 101.0)	0.001099285
304	(102.0, 133.0)	0.000774878
305	(102.0, 158.0)	0.003375178
306	(102.0, 70.0)	0.00257642
307	(102.0, 48.0)	0.000283077
308	(102.0, 81.0)	0.000343427
309	(102.0, 141.0)	0.002148299
310	(102.0, 112.0)	0.00194441
311	(102.0, 68.0)	0.001525616
312	(102.0, 113.0)	0.002410928
313	(102.0, 56.0)	0.002738497
314	(189.0, 196.0)	0.000520593
315	(189.0, 158.0)	0.000742539
316	(189.0, 229.0)	0.000136657
317	(189.0, 141.0)	0.002755835
318	(189.0, 185.0)	0.00054782
319	(189.0, 199.0)	0.000608714
320	(189.0, 209.0)	0.000122941
321	(189.0, 173.0)	0.000554746
322	(189.0, 197.0)	0.000573706
323	(189.0, 188.0)	0.001981579
324	(301.0, 287.0)	0.001791057
325	(301.0, 336.0)	0.004649989
326	(301.0, 331.0)	0.000386838
327	(301.0, 310.0)	0.000948447
328	(301.0, 264.0)	0.001052124
329	(301.0, 269.0)	0.001745597
330	(301.0, 265.0)	0.001851751
331	(301.0, 315.0)	0.000321848
332	(301.0, 295.0)	0.000786468
333	(301.0, 316.0)	0.001064547
334	(301.0, 299.0)	0.004118715
335	(301.0, 337.0)	0.000807006
336	(4.0, 73.0)	5.48E-05
337	(4.0, 96.0)	0.000227933
338	(4.0, 5.0)	0.000247715
339	(4.0, 70.0)	4.53E-05
340	(4.0, 8.0)	0.000255562
341	(4.0, 48.0)	0.002069077
342	(4.0, 81.0)	0.001590934
343	(73.0, 101.0)	0.000544639
344	(73.0, 96.0)	0.000172106
345	(73.0, 5.0)	0.000274426
346	(73.0, 70.0)	2.92E-05
347	(73.0, 8.0)	0.000197651
348	(73.0, 48.0)	0.001168697
349	(73.0, 81.0)	0.000831909
350	(101.0, 133.0)	0.000232822
351	(101.0, 96.0)	0.000774236
352	(101.0, 158.0)	0.004030535
353	(101.0, 8.0)	0.001180318
354	(101.0, 81.0)	0.000521845
355	(287.0, 336.0)	0.000125132
356	(287.0, 284.0)	9.91E-05
357	(287.0, 310.0)	0.000118522
358	(336.0, 284.0)	0.000517744
359	(336.0, 310.0)	0.000607844
360	(133.0, 196.0)	0.001966095
361	(133.0, 96.0)	0.002384388
362	(133.0, 160.0)	0.0009331
363	(133.0, 158.0)	0.001230386
364	(133.0, 81.0)	0.000642571
365	(133.0, 113.0)	0.00593061
366	(196.0, 160.0)	0.000543872
367	(196.0, 236.0)	0.000497676
368	(196.0, 158.0)	0.002864078
369	(196.0, 229.0)	0.000823828
370	(196.0, 199.0)	0.000133405
371	(96.0, 8.0)	0.000523975
372	(96.0, 81.0)	0.002107707
373	(160.0, 158.0)	0.004370982
374	(284.0, 236.0)	0.000627863
375	(284.0, 310.0)	7.66E-05
376	(284.0, 264.0)	0.001230631
377	(284.0, 275.0)	0.001817386
378	(236.0, 229.0)	0.00103033
379	(236.0, 199.0)	0.000166009
380	(236.0, 264.0)	0.000270165
381	(236.0, 275.0)	0.000583921
382	(236.0, 197.0)	0.003105951
383	(5.0, 8.0)	8.18E-05
384	(5.0, 48.0)	0.001234554
385	(5.0, 56.0)	0.003680514
386	(158.0, 229.0)	0.00188516
387	(158.0, 141.0)	0.001125728
388	(158.0, 185.0)	0.002732343
389	(158.0, 199.0)	0.002965455
390	(158.0, 209.0)	0.00109244
391	(158.0, 113.0)	0.004213072
392	(158.0, 173.0)	0.000242141
393	(158.0, 197.0)	0.00165201
394	(158.0, 106.0)	0.002473444
395	(158.0, 164.0)	0.011008285
396	(70.0, 8.0)	0.000237117
397	(70.0, 48.0)	0.001229725
398	(70.0, 81.0)	0.000933423
399	(140.0, 112.0)	0.000906232
400	(140.0, 124.0)	0.003522071
401	(140.0, 167.0)	0.000975757
402	(140.0, 85.0)	0.000838863
403	(140.0, 143.0)	0.000133703
404	(140.0, 132.0)	0.004517381
405	(140.0, 146.0)	0.001141109
406	(8.0, 48.0)	0.001294698
407	(8.0, 81.0)	0.000550984
408	(8.0, 56.0)	0.004196546
409	(48.0, 81.0)	0.000173902
410	(48.0, 9.0)	0.000779605
411	(48.0, 112.0)	0.004488215
412	(48.0, 68.0)	0.001633962
413	(48.0, 113.0)	0.004957585
414	(48.0, 56.0)	0.001515151
415	(6.0, 9.0)	0.000389455
416	(6.0, 12.0)	0.000826581
417	(6.0, 11.0)	0.000137772
418	(6.0, 68.0)	0.001380198
419	(6.0, 85.0)	0.002397987
420	(232.0, 249.0)	0.001565681
421	(232.0, 178.0)	0.001899555
422	(232.0, 266.0)	0.000417374
423	(232.0, 273.0)	0.00098321
424	(232.0, 203.0)	0.001277428
425	(232.0, 186.0)	0.005691206
426	(232.0, 233.0)	0.000711902
427	(52.0, 120.0)	0.002727286
428	(52.0, 7.0)	0.005434951
429	(52.0, 12.0)	0.001513868
430	(52.0, 10.0)	0.003566469
431	(52.0, 124.0)	0.009689089
432	(52.0, 13.0)	0.004453287
433	(52.0, 78.0)	0.000763837
434	(52.0, 98.0)	0.009159056
435	(52.0, 44.0)	0.002232769
436	(52.0, 16.0)	0.001596505
437	(52.0, 57.0)	0.001501475
438	(52.0, 64.0)	0.003049054
439	(249.0, 266.0)	0.001025194
440	(249.0, 219.0)	0.000149276
441	(249.0, 298.0)	0.000687662
442	(249.0, 283.0)	0.000475491
443	(249.0, 272.0)	0.000418792
444	(249.0, 203.0)	0.001462908
445	(249.0, 215.0)	0.001424085
446	(249.0, 270.0)	0.003468612
447	(331.0, 269.0)	0.001349181
448	(331.0, 272.0)	0.001842146
449	(331.0, 315.0)	0.000517693
450	(331.0, 299.0)	0.002607905
451	(81.0, 113.0)	0.006520892
452	(81.0, 56.0)	0.002260924
453	(81.0, 106.0)	0.002446764
454	(229.0, 185.0)	0.000585972
455	(229.0, 199.0)	0.000610048
456	(229.0, 264.0)	0.000703998
457	(229.0, 265.0)	0.002044659
458	(229.0, 209.0)	6.75E-05
459	(229.0, 173.0)	0.000885971
460	(229.0, 275.0)	0.001046166
461	(229.0, 197.0)	0.000374849
462	(229.0, 250.0)	0.001229146
463	(229.0, 188.0)	0.003365068
464	(9.0, 11.0)	0.000216485
465	(9.0, 68.0)	0.001381191
466	(9.0, 14.0)	0.000208519
467	(9.0, 15.0)	0.000145185
468	(9.0, 66.0)	0.004454056
469	(310.0, 264.0)	0.000793875
470	(310.0, 275.0)	0.001139754
471	(310.0, 295.0)	0.001570312
472	(310.0, 316.0)	0.00056762
473	(141.0, 185.0)	0.002015918
474	(141.0, 112.0)	0.00081668
475	(141.0, 113.0)	0.000745916
476	(141.0, 173.0)	0.000592875
477	(141.0, 143.0)	0.002790035
478	(141.0, 170.0)	0.001831672
479	(141.0, 132.0)	0.005831925
480	(141.0, 106.0)	0.001485318
481	(141.0, 188.0)	0.000630814
482	(141.0, 164.0)	0.003242526
483	(120.0, 178.0)	0.001621026
484	(120.0, 124.0)	0.004298378
485	(120.0, 194.0)	0.003710805
486	(120.0, 78.0)	0.001009203
487	(120.0, 161.0)	0.00090205
488	(120.0, 186.0)	0.003030417
489	(120.0, 137.0)	0.000726631
490	(120.0, 107.0)	0.006629408
491	(178.0, 124.0)	0.00767182
492	(178.0, 194.0)	0.00110571
493	(178.0, 203.0)	0.00419025
494	(178.0, 161.0)	0.001183242
495	(178.0, 186.0)	0.000701124
496	(178.0, 233.0)	0.001821082
497	(7.0, 10.0)	0.000138599
498	(185.0, 206.0)	0.000820366
499	(185.0, 269.0)	0.002249289
500	(185.0, 265.0)	0.001495537
501	(185.0, 209.0)	0.000399648
502	(185.0, 167.0)	0.001795113
503	(185.0, 173.0)	0.001187831
504	(185.0, 170.0)	0.003393056
505	(185.0, 238.0)	0.001040605
506	(185.0, 250.0)	0.003237682
507	(185.0, 188.0)	0.000802971
508	(185.0, 237.0)	0.001727759
509	(314.0, 266.0)	0.001672303
510	(314.0, 273.0)	5.38E-05
511	(314.0, 292.0)	0.000660847
512	(314.0, 317.0)	0.004621333
513	(314.0, 280.0)	0.001148048
514	(314.0, 332.0)	0.001877244
515	(266.0, 219.0)	0.002617998
516	(266.0, 298.0)	0.001699677
517	(266.0, 273.0)	0.000822488
518	(266.0, 283.0)	0.000434767
519	(266.0, 203.0)	0.002029371
520	(266.0, 215.0)	0.005878219
521	(266.0, 233.0)	0.001208802
522	(266.0, 317.0)	0.002819788
523	(12.0, 11.0)	0.000701707
524	(12.0, 85.0)	0.001436187
525	(12.0, 63.0)	0.000262195
526	(12.0, 98.0)	0.003490664
527	(12.0, 16.0)	0.000823534
528	(12.0, 57.0)	0.001454209
529	(12.0, 18.0)	0.002554529
530	(219.0, 206.0)	0.000347076
531	(219.0, 269.0)	0.002590173
532	(219.0, 298.0)	0.001869309
533	(219.0, 167.0)	0.000805223
534	(219.0, 283.0)	0.000883649
535	(219.0, 272.0)	0.00078414
536	(219.0, 203.0)	0.001008574
537	(219.0, 215.0)	0.000656087
538	(219.0, 238.0)	0.002768275
539	(219.0, 270.0)	0.003024193
540	(112.0, 68.0)	0.00169816
541	(112.0, 113.0)	0.001139163
542	(112.0, 85.0)	0.001442728
543	(112.0, 143.0)	0.001148212
544	(112.0, 170.0)	0.006304376
545	(112.0, 132.0)	0.004861198
546	(10.0, 13.0)	0.000218329
547	(10.0, 78.0)	0.00233589
548	(10.0, 44.0)	0.000705826
549	(199.0, 264.0)	0.000699467
550	(199.0, 275.0)	0.000883056
551	(199.0, 197.0)	0.001121803
552	(264.0, 265.0)	0.00227298
553	(264.0, 275.0)	0.000144739
554	(264.0, 197.0)	0.002231078
555	(264.0, 295.0)	0.000251305
556	(264.0, 250.0)	0.002603147
557	(206.0, 167.0)	0.00020021
558	(206.0, 272.0)	0.000747063
559	(206.0, 203.0)	0.001929406
560	(206.0, 170.0)	0.001822512
561	(206.0, 215.0)	0.000777251
562	(206.0, 238.0)	0.000485223
563	(206.0, 188.0)	0.001397488
564	(206.0, 180.0)	0.002932802
565	(269.0, 265.0)	0.000171945
566	(269.0, 272.0)	0.000175889
567	(269.0, 315.0)	0.001618922
568	(269.0, 238.0)	0.002358451
569	(269.0, 299.0)	0.000538597
570	(269.0, 270.0)	0.00557515
571	(265.0, 209.0)	0.001556912
572	(265.0, 272.0)	0.0006933
573	(265.0, 315.0)	0.001227562
574	(265.0, 295.0)	0.000739527
575	(265.0, 238.0)	0.001187355
576	(265.0, 299.0)	0.00056133
577	(265.0, 250.0)	0.00207617
578	(265.0, 270.0)	0.01036881
579	(265.0, 237.0)	0.000868861
580	(265.0, 294.0)	0.001544753
581	(11.0, 68.0)	0.000953013
582	(11.0, 85.0)	0.002241728
583	(11.0, 15.0)	0.000293243
584	(11.0, 66.0)	0.001679784
585	(11.0, 18.0)	0.000855173
586	(124.0, 85.0)	0.004992101
587	(124.0, 78.0)	0.005427102
588	(124.0, 143.0)	0.003072193
589	(124.0, 132.0)	0.027484143
590	(124.0, 161.0)	0.004185489
591	(124.0, 186.0)	0.00561709
592	(124.0, 146.0)	0.003443591
593	(124.0, 98.0)	0.002042644
594	(124.0, 57.0)	0.004515529
595	(124.0, 163.0)	0.001703774
596	(124.0, 137.0)	0.003547768
597	(124.0, 107.0)	0.005534826
598	(124.0, 123.0)	0.001074804
599	(124.0, 175.0)	0.008582027
600	(124.0, 174.0)	0.008545904
601	(124.0, 153.0)	0.005574787
602	(298.0, 283.0)	0.000176629
603	(298.0, 272.0)	0.000385319
604	(298.0, 299.0)	0.003562835
605	(298.0, 270.0)	0.002927589
606	(298.0, 305.0)	0.000333772
607	(298.0, 325.0)	0.000465561
608	(298.0, 300.0)	0.002262658
609	(68.0, 113.0)	0.001870543
610	(68.0, 85.0)	0.001186239
611	(68.0, 56.0)	0.001905325
612	(68.0, 132.0)	0.007987281
613	(68.0, 14.0)	0.002005758
614	(68.0, 15.0)	0.001806444
615	(68.0, 66.0)	0.001565335
616	(273.0, 292.0)	0.00072741
617	(273.0, 233.0)	0.000757671
618	(273.0, 317.0)	0.002655002
619	(273.0, 280.0)	0.00050857
620	(273.0, 261.0)	0.000704815
621	(209.0, 173.0)	0.000495747
622	(209.0, 197.0)	0.000304749
623	(209.0, 250.0)	0.001011454
624	(209.0, 188.0)	0.001900465
625	(113.0, 173.0)	0.003021685
626	(113.0, 56.0)	0.003793184
627	(113.0, 170.0)	0.008225051
628	(113.0, 132.0)	0.005408507
629	(113.0, 106.0)	0.000664561
630	(113.0, 66.0)	0.006916817
631	(113.0, 164.0)	0.007129199
632	(113.0, 94.0)	0.004458008
633	(113.0, 79.0)	0.001274176
634	(113.0, 136.0)	0.004374644
635	(167.0, 203.0)	0.0014733
636	(167.0, 143.0)	0.000855011
637	(167.0, 170.0)	0.000959403
638	(167.0, 215.0)	0.000783046
639	(167.0, 146.0)	0.001526508
640	(167.0, 188.0)	0.001915457
641	(167.0, 180.0)	0.001035535
642	(292.0, 280.0)	0.001732257
643	(292.0, 332.0)	0.000199743
644	(194.0, 161.0)	0.00078511
645	(194.0, 186.0)	0.001781217
646	(194.0, 233.0)	0.000628533
647	(194.0, 280.0)	0.00273461
648	(194.0, 210.0)	0.001697269
649	(194.0, 261.0)	0.00127955
650	(85.0, 143.0)	0.000924847
651	(85.0, 132.0)	0.003722626
652	(85.0, 146.0)	0.002177847
653	(85.0, 63.0)	0.001141621
654	(85.0, 98.0)	0.001402573
655	(85.0, 66.0)	0.00120323
656	(85.0, 88.0)	0.001898876
657	(13.0, 44.0)	0.000280995
658	(13.0, 21.0)	0.0013596
659	(283.0, 272.0)	0.000487396
660	(283.0, 203.0)	0.001503443
661	(283.0, 215.0)	0.001748498
662	(283.0, 317.0)	0.001120398
663	(283.0, 270.0)	0.001166552
664	(283.0, 305.0)	0.0003877
665	(283.0, 325.0)	0.000722233
666	(283.0, 300.0)	0.000729902
667	(272.0, 215.0)	0.002675908
668	(272.0, 238.0)	0.002213804
669	(272.0, 299.0)	0.000725194
670	(272.0, 270.0)	0.001641852
671	(78.0, 44.0)	0.000755067
672	(78.0, 57.0)	0.000499938
673	(78.0, 137.0)	0.000576748
674	(78.0, 64.0)	0.000607486
675	(78.0, 107.0)	0.001995916
676	(78.0, 92.0)	0.001644275
677	(78.0, 116.0)	0.000946373
678	(173.0, 197.0)	0.000426699
679	(173.0, 106.0)	0.001814223
680	(173.0, 250.0)	0.002246181
681	(173.0, 188.0)	0.000407153
682	(173.0, 164.0)	0.002491066
683	(275.0, 197.0)	0.001994276
684	(275.0, 295.0)	0.000361923
685	(275.0, 316.0)	0.000220983
686	(275.0, 250.0)	0.002082018
687	(275.0, 324.0)	0.00022146
688	(275.0, 302.0)	0.003134914
689	(275.0, 246.0)	0.000523527
690	(275.0, 276.0)	0.000801028
691	(203.0, 215.0)	0.000264258
692	(203.0, 186.0)	0.001805045
693	(203.0, 233.0)	0.001188796
694	(203.0, 317.0)	0.002995349
695	(203.0, 270.0)	0.005403661
696	(203.0, 180.0)	0.001741646
697	(203.0, 163.0)	0.005234046
698	(203.0, 221.0)	0.001375393
699	(143.0, 170.0)	0.001432655
700	(143.0, 132.0)	0.002080863
701	(143.0, 146.0)	0.00030578
702	(143.0, 98.0)	0.005854194
703	(143.0, 180.0)	0.00166992
704	(56.0, 106.0)	0.002283142
705	(56.0, 14.0)	0.000995146
706	(56.0, 15.0)	0.00111343
707	(56.0, 66.0)	0.004455549
708	(56.0, 19.0)	0.001283052
709	(56.0, 17.0)	0.000895058
710	(56.0, 79.0)	0.001178678
711	(56.0, 49.0)	0.005121459
712	(56.0, 20.0)	0.001333915
713	(56.0, 22.0)	0.001625389
714	(56.0, 80.0)	0.003935545
715	(170.0, 215.0)	0.009357443
716	(170.0, 132.0)	0.005780523
717	(170.0, 238.0)	0.002324408
718	(170.0, 146.0)	0.001502527
719	(170.0, 188.0)	0.000739915
720	(170.0, 180.0)	0.001431555
721	(170.0, 164.0)	0.002447269
722	(170.0, 225.0)	0.001598025
723	(170.0, 257.0)	0.004617497
724	(170.0, 223.0)	0.001999489
725	(170.0, 192.0)	0.008371411
726	(170.0, 155.0)	0.002753122
727	(197.0, 250.0)	0.000498491
728	(197.0, 188.0)	0.00222402
729	(197.0, 164.0)	0.008978923
730	(197.0, 246.0)	0.001047131
731	(197.0, 220.0)	0.000696974
732	(197.0, 202.0)	0.00107298
733	(315.0, 295.0)	0.000253629
734	(315.0, 316.0)	0.000288682
735	(315.0, 299.0)	0.001214767
736	(315.0, 337.0)	8.69E-05
737	(315.0, 302.0)	0.00211931
738	(295.0, 316.0)	0.000179062
739	(295.0, 299.0)	0.001108354
740	(295.0, 250.0)	0.002097232
741	(295.0, 237.0)	0.002380014
742	(295.0, 337.0)	0.000444633
743	(295.0, 324.0)	0.000423335
744	(295.0, 302.0)	0.000978508
745	(295.0, 294.0)	0.001553063
746	(215.0, 238.0)	0.001989905
747	(215.0, 317.0)	0.00567792
748	(215.0, 270.0)	0.001395036
749	(215.0, 180.0)	0.00102766
750	(215.0, 163.0)	0.007001743
751	(215.0, 221.0)	0.001713582
752	(215.0, 225.0)	0.001757674
753	(132.0, 146.0)	0.001325483
754	(132.0, 188.0)	0.015719304
755	(132.0, 98.0)	0.010932749
756	(132.0, 66.0)	0.007574401
757	(132.0, 164.0)	0.013926653
758	(132.0, 88.0)	0.004241949
759	(132.0, 126.0)	0.001771632
760	(132.0, 94.0)	0.002056435
761	(132.0, 79.0)	0.006518316
762	(132.0, 49.0)	0.015131188
763	(132.0, 192.0)	0.031729074
764	(132.0, 152.0)	0.004539294
765	(132.0, 155.0)	0.001431541
766	(132.0, 86.0)	0.013331887
767	(132.0, 136.0)	0.005127467
768	(132.0, 110.0)	0.007438928
769	(238.0, 299.0)	0.002191535
770	(238.0, 188.0)	0.001141425
771	(238.0, 270.0)	0.002250686
772	(238.0, 237.0)	0.000298499
773	(238.0, 164.0)	0.009537238
774	(238.0, 294.0)	0.001295787
775	(238.0, 225.0)	0.001326709
776	(238.0, 257.0)	0.000557548
777	(238.0, 223.0)	0.001348382
778	(161.0, 186.0)	0.000651609
779	(161.0, 137.0)	0.000410883
780	(161.0, 210.0)	0.001528144
781	(161.0, 175.0)	0.000360121
782	(161.0, 153.0)	0.001908232
783	(161.0, 187.0)	0.000822706
784	(161.0, 207.0)	0.001442525
785	(316.0, 250.0)	0.003956073
786	(316.0, 337.0)	0.000246394
787	(316.0, 324.0)	9.24E-05
788	(316.0, 302.0)	0.001631026
789	(106.0, 164.0)	0.005651908
790	(106.0, 79.0)	0.000849129
791	(106.0, 150.0)	0.000782516
792	(106.0, 80.0)	0.005002119
793	(106.0, 121.0)	0.000405744
794	(186.0, 233.0)	0.001490987
795	(186.0, 163.0)	0.001274101
796	(186.0, 221.0)	0.002888984
797	(186.0, 210.0)	0.002272412
798	(186.0, 175.0)	0.001012152
799	(186.0, 174.0)	0.012936871
800	(14.0, 15.0)	4.11E-05
801	(14.0, 66.0)	0.002695956
802	(14.0, 19.0)	0.000317498
803	(14.0, 17.0)	0.000144746
804	(233.0, 317.0)	0.001348185
805	(233.0, 280.0)	0.000834908
806	(233.0, 221.0)	0.002509379
807	(233.0, 210.0)	0.001814445
808	(233.0, 261.0)	0.000316892
809	(299.0, 270.0)	0.004838607
810	(299.0, 237.0)	0.001554212
811	(299.0, 337.0)	0.002704824
812	(299.0, 325.0)	0.001030774
813	(299.0, 302.0)	0.003423265
814	(299.0, 294.0)	0.00046617
815	(299.0, 257.0)	0.005568624
816	(299.0, 311.0)	0.001147058
817	(299.0, 333.0)	0.001472594
818	(250.0, 188.0)	0.003857748
819	(250.0, 237.0)	0.000673836
820	(250.0, 164.0)	0.014325419
821	(250.0, 324.0)	0.003459244
822	(250.0, 302.0)	0.002163789
823	(250.0, 246.0)	0.001380735
824	(250.0, 220.0)	0.000340423
825	(250.0, 276.0)	0.00128288
826	(250.0, 289.0)	0.004716338
827	(250.0, 242.0)	0.004813668
828	(146.0, 98.0)	0.002931278
829	(146.0, 180.0)	0.000619119
830	(146.0, 163.0)	0.000656671
831	(146.0, 123.0)	0.001815107
832	(146.0, 126.0)	0.000739942
833	(146.0, 192.0)	0.010514887
834	(146.0, 152.0)	0.000783861
835	(317.0, 270.0)	0.007468086
836	(317.0, 280.0)	0.003629531
837	(317.0, 305.0)	0.001467034
838	(317.0, 221.0)	0.003361335
839	(317.0, 261.0)	0.000928676
840	(317.0, 300.0)	0.001146757
841	(317.0, 338.0)	0.004616479
842	(317.0, 262.0)	0.002136593
843	(317.0, 243.0)	0.006026847
844	(317.0, 263.0)	0.008469739
845	(317.0, 293.0)	0.002927187
846	(317.0, 306.0)	0.002227195
847	(317.0, 339.0)	0.002489159
848	(188.0, 237.0)	0.001620789
849	(188.0, 164.0)	0.001424818
850	(188.0, 220.0)	0.001536098
851	(188.0, 223.0)	0.001265171
852	(63.0, 98.0)	0.001807299
853	(63.0, 16.0)	0.000866996
854	(63.0, 66.0)	0.001449692
855	(63.0, 57.0)	0.000706364
856	(63.0, 18.0)	0.000474143
857	(63.0, 88.0)	0.001356035
858	(63.0, 41.0)	0.000222495
859	(15.0, 66.0)	0.002210711
860	(15.0, 18.0)	0.000600897
861	(15.0, 17.0)	0.000154275
862	(98.0, 66.0)	0.005963706
863	(98.0, 57.0)	0.001485976
864	(98.0, 163.0)	0.007223359
865	(98.0, 64.0)	0.004233912
866	(98.0, 107.0)	0.004276364
867	(98.0, 123.0)	0.000589079
868	(98.0, 88.0)	0.000644301
869	(98.0, 126.0)	0.001024358
870	(98.0, 41.0)	0.002364656
871	(98.0, 53.0)	0.008067659
872	(98.0, 115.0)	0.002971226
873	(98.0, 69.0)	0.003086607
874	(270.0, 237.0)	0.004819795
875	(270.0, 305.0)	0.002822556
876	(270.0, 325.0)	0.002110703
877	(270.0, 221.0)	0.009007798
878	(270.0, 300.0)	0.000988073
879	(270.0, 294.0)	0.003122447
880	(270.0, 225.0)	0.002577493
881	(270.0, 257.0)	0.00212569
882	(270.0, 311.0)	0.002137734
883	(270.0, 243.0)	0.003421687
884	(270.0, 293.0)	0.006751005
885	(270.0, 334.0)	0.003234621
886	(270.0, 290.0)	0.003767747
887	(270.0, 251.0)	0.005143717
888	(44.0, 16.0)	0.000265901
889	(44.0, 57.0)	0.001242416
890	(44.0, 21.0)	0.000461384
891	(44.0, 64.0)	0.000821803
892	(44.0, 92.0)	0.001883186
893	(44.0, 59.0)	0.000633673
894	(237.0, 164.0)	0.006621844
895	(237.0, 302.0)	0.001826319
896	(237.0, 294.0)	0.000543817
897	(237.0, 220.0)	0.000643486
898	(237.0, 257.0)	0.000598651
899	(237.0, 223.0)	0.00060954
900	(237.0, 289.0)	0.001837647
901	(280.0, 332.0)	0.003770966
902	(280.0, 210.0)	0.003917883
903	(280.0, 261.0)	0.00022697
904	(280.0, 338.0)	0.001092269
905	(280.0, 263.0)	0.005988291
906	(280.0, 327.0)	0.002574704
907	(16.0, 57.0)	0.001300729
908	(16.0, 21.0)	0.000651495
909	(16.0, 41.0)	0.001465859
910	(66.0, 18.0)	0.00118234
911	(66.0, 17.0)	0.002327424
912	(66.0, 88.0)	0.001789249
913	(66.0, 41.0)	0.003663632
914	(66.0, 94.0)	0.000854965
915	(66.0, 49.0)	0.002293912
916	(66.0, 24.0)	0.0066301
917	(66.0, 69.0)	0.0015913
918	(180.0, 163.0)	0.000618376
919	(180.0, 221.0)	0.001334068
920	(180.0, 225.0)	0.000532027
921	(180.0, 243.0)	0.001029337
922	(180.0, 192.0)	0.004694359
923	(180.0, 208.0)	0.003815564
924	(180.0, 152.0)	0.002215222
925	(57.0, 21.0)	0.002201516
926	(57.0, 64.0)	0.00013335
927	(57.0, 107.0)	0.001699394
928	(57.0, 123.0)	0.001308554
929	(57.0, 41.0)	0.000634747
930	(57.0, 53.0)	0.003688815
931	(164.0, 225.0)	0.007606647
932	(164.0, 220.0)	0.00295831
933	(164.0, 202.0)	0.004167758
934	(164.0, 223.0)	0.001339584
935	(164.0, 150.0)	0.003587353
936	(164.0, 121.0)	0.004448605
937	(164.0, 192.0)	0.01455185
938	(164.0, 212.0)	0.003437801
939	(164.0, 155.0)	0.002894879
940	(164.0, 182.0)	0.005511394
941	(164.0, 136.0)	0.008395505
942	(164.0, 142.0)	0.007040599
943	(164.0, 211.0)	0.005084964
944	(164.0, 179.0)	0.011510977
945	(305.0, 300.0)	0.00086986
946	(337.0, 324.0)	0.000386952
947	(337.0, 302.0)	0.001920836
948	(325.0, 300.0)	0.00097312
949	(325.0, 311.0)	0.000746252
950	(325.0, 334.0)	0.000502009
951	(18.0, 17.0)	0.00050929
952	(18.0, 41.0)	0.000737201
953	(18.0, 49.0)	0.003139113
954	(18.0, 24.0)	0.001141838
955	(18.0, 69.0)	0.001610717
956	(19.0, 17.0)	0.000146076
957	(19.0, 49.0)	0.004182741
958	(19.0, 20.0)	0.000135556
959	(324.0, 302.0)	0.001283246
960	(324.0, 276.0)	0.000405334
961	(163.0, 221.0)	0.003401439
962	(163.0, 123.0)	0.002377935
963	(163.0, 126.0)	0.002878913
964	(163.0, 175.0)	0.001035744
965	(163.0, 174.0)	0.001094906
966	(163.0, 153.0)	0.003648955
967	(163.0, 208.0)	0.002393825
968	(163.0, 152.0)	0.001613507
969	(137.0, 107.0)	0.000587105
970	(137.0, 92.0)	0.001658609
971	(137.0, 116.0)	0.000405355
972	(137.0, 175.0)	0.001300223
973	(137.0, 153.0)	0.000956025
974	(137.0, 187.0)	0.001238485
975	(137.0, 162.0)	0.000649499
976	(17.0, 49.0)	0.002334564
977	(221.0, 210.0)	0.003229862
978	(221.0, 261.0)	0.00305474
979	(221.0, 300.0)	0.003419029
980	(221.0, 225.0)	0.003864741
981	(221.0, 175.0)	0.004071293
982	(221.0, 174.0)	0.007900507
983	(221.0, 262.0)	0.001152538
984	(221.0, 243.0)	0.000475054
985	(221.0, 208.0)	0.001983031
986	(221.0, 293.0)	0.002907121
987	(221.0, 195.0)	0.002799271
988	(221.0, 231.0)	0.002216146
989	(21.0, 64.0)	0.000799244
990	(21.0, 41.0)	0.002634693
991	(21.0, 59.0)	0.000313527
992	(21.0, 23.0)	0.000550039
993	(21.0, 61.0)	0.000896505
994	(21.0, 42.0)	0.002096282
995	(21.0, 28.0)	0.001547944
996	(64.0, 107.0)	0.001138857
997	(64.0, 123.0)	0.002066551
998	(64.0, 92.0)	0.000505325
999	(64.0, 41.0)	0.000772206
1000	(64.0, 59.0)	0.002779082
1001	(64.0, 53.0)	0.002661123
1002	(64.0, 23.0)	0.001087506
1003	(64.0, 61.0)	0.000848011
1004	(210.0, 261.0)	0.000639222
1005	(210.0, 175.0)	0.001327125
1006	(210.0, 262.0)	0.001050437
1007	(210.0, 263.0)	0.001855967
1008	(210.0, 187.0)	0.00119431
1009	(210.0, 207.0)	0.000498811
1010	(210.0, 162.0)	0.001846418
1011	(210.0, 195.0)	0.000830198
1012	(210.0, 224.0)	0.000894404
1013	(210.0, 214.0)	0.002561033
1014	(210.0, 168.0)	0.003052094
1015	(107.0, 123.0)	0.000385672
1016	(107.0, 92.0)	0.000843082
1017	(107.0, 116.0)	0.000997457
1018	(107.0, 153.0)	0.000464919
1019	(107.0, 53.0)	0.004115157
1020	(107.0, 115.0)	0.000698335
1021	(107.0, 162.0)	0.003106405
1022	(107.0, 61.0)	0.002609594
1023	(107.0, 134.0)	0.001910528
1024	(107.0, 105.0)	0.001988669
1025	(107.0, 108.0)	0.002725589
1026	(107.0, 147.0)	0.006647356
1027	(261.0, 262.0)	0.000721542
1028	(261.0, 263.0)	0.001134067
1029	(302.0, 294.0)	0.000690275
1030	(302.0, 276.0)	0.000531947
1031	(302.0, 333.0)	0.000739748
1032	(302.0, 289.0)	0.003385825
1033	(302.0, 285.0)	0.002245719
1034	(302.0, 309.0)	0.005141713
1035	(302.0, 335.0)	0.001097271
1036	(302.0, 313.0)	0.001158553
1037	(302.0, 328.0)	0.003174842
1038	(246.0, 220.0)	0.001302946
1039	(246.0, 202.0)	0.000826726
1040	(246.0, 276.0)	0.000183643
1041	(246.0, 242.0)	0.001315127
1042	(300.0, 311.0)	0.001219822
1043	(300.0, 243.0)	0.002152197
1044	(300.0, 293.0)	0.000558177
1045	(300.0, 334.0)	0.000582347
1046	(300.0, 306.0)	0.000655287
1047	(300.0, 339.0)	0.000986467
1048	(300.0, 290.0)	0.001094599
1049	(300.0, 251.0)	0.002421786
1050	(294.0, 257.0)	0.000878734
1051	(294.0, 311.0)	0.000266058
1052	(294.0, 333.0)	0.000468281
1053	(294.0, 289.0)	0.001361769
1054	(294.0, 309.0)	0.001707016
1055	(294.0, 268.0)	0.002116871
1056	(123.0, 88.0)	0.001022028
1057	(123.0, 126.0)	0.000654203
1058	(123.0, 175.0)	0.00251137
1059	(123.0, 174.0)	0.001526319
1060	(123.0, 153.0)	0.000445995
1061	(123.0, 53.0)	0.00326413
1062	(123.0, 115.0)	0.000276412
1063	(123.0, 152.0)	0.001511512
1064	(225.0, 257.0)	0.000540297
1065	(225.0, 223.0)	0.001089647
1066	(225.0, 243.0)	0.000722447
1067	(225.0, 192.0)	0.001820525
1068	(225.0, 208.0)	0.004665817
1069	(225.0, 251.0)	0.000930012
1070	(88.0, 126.0)	0.000228688
1071	(88.0, 41.0)	0.000998374
1072	(88.0, 94.0)	0.00051949
1073	(88.0, 53.0)	0.00251971
1074	(88.0, 115.0)	0.001974189
1075	(88.0, 69.0)	0.000243072
1076	(88.0, 117.0)	0.003980109
1077	(220.0, 202.0)	0.000394848
1078	(220.0, 257.0)	0.002161204
1079	(220.0, 276.0)	0.000769083
1080	(220.0, 223.0)	0.000477467
1081	(220.0, 289.0)	0.001028648
1082	(220.0, 242.0)	0.000746448
1083	(220.0, 212.0)	0.000332505
1084	(92.0, 116.0)	0.000380006
1085	(92.0, 59.0)	0.00125137
1086	(92.0, 53.0)	0.002395992
1087	(92.0, 115.0)	0.002337758
1088	(92.0, 61.0)	0.000147202
1089	(92.0, 134.0)	0.001025562
1090	(92.0, 105.0)	0.001457744
1091	(92.0, 108.0)	0.000781351
1092	(92.0, 83.0)	0.00190895
1093	(126.0, 94.0)	0.000711003
1094	(126.0, 115.0)	0.001262584
1095	(126.0, 152.0)	0.00035355
1096	(126.0, 69.0)	0.000863756
1097	(126.0, 155.0)	0.000791459
1098	(126.0, 110.0)	0.001735385
1099	(126.0, 117.0)	0.001547325
1100	(202.0, 242.0)	0.000477044
1101	(202.0, 212.0)	0.00021225
1102	(202.0, 182.0)	0.001800636
1103	(202.0, 226.0)	0.000896914
1104	(41.0, 53.0)	0.001431362
1105	(41.0, 23.0)	0.000554461
1106	(41.0, 24.0)	0.000565745
1107	(41.0, 69.0)	0.001493562
1108	(257.0, 311.0)	0.001735132
1109	(257.0, 223.0)	0.000305731
1110	(257.0, 289.0)	0.001483759
1111	(257.0, 243.0)	0.00199345
1112	(257.0, 192.0)	0.007286183
1113	(257.0, 290.0)	0.002168478
1114	(257.0, 251.0)	0.001012028
1115	(257.0, 268.0)	0.001023009
1116	(276.0, 289.0)	0.002884779
1117	(276.0, 242.0)	0.000873485
1118	(276.0, 285.0)	0.000467699
1119	(116.0, 153.0)	0.002141057
1120	(116.0, 162.0)	0.000921856
1121	(116.0, 134.0)	0.000237322
1122	(116.0, 108.0)	0.000888171
1123	(94.0, 79.0)	0.000740767
1124	(94.0, 49.0)	0.000408744
1125	(94.0, 69.0)	0.000585233
1126	(94.0, 110.0)	0.000598423
1127	(94.0, 117.0)	0.004669455
1128	(94.0, 55.0)	0.001512561
1129	(79.0, 49.0)	0.000903447
1130	(79.0, 20.0)	0.002015899
1131	(79.0, 22.0)	0.001471154
1132	(79.0, 80.0)	0.000971046
1133	(79.0, 121.0)	0.001045971
1134	(79.0, 86.0)	0.000274569
1135	(79.0, 136.0)	0.000623915
1136	(79.0, 142.0)	0.001832118
1137	(338.0, 327.0)	0.000720916
1138	(311.0, 333.0)	0.000346621
1139	(311.0, 289.0)	0.002743333
1140	(311.0, 334.0)	0.000375449
1141	(311.0, 290.0)	0.000697057
1142	(311.0, 309.0)	0.000875603
1143	(311.0, 340.0)	0.001309036
1144	(175.0, 174.0)	0.002895606
1145	(175.0, 153.0)	0.000671079
1146	(175.0, 187.0)	0.002072807
1147	(175.0, 207.0)	0.002029307
1148	(175.0, 162.0)	0.000673611
1149	(175.0, 195.0)	0.000847465
1150	(175.0, 224.0)	0.006039922
1151	(175.0, 168.0)	0.001475518
1152	(49.0, 20.0)	0.002317366
1153	(49.0, 22.0)	0.002113822
1154	(49.0, 24.0)	0.003667554
1155	(49.0, 69.0)	0.001459393
1156	(49.0, 86.0)	0.000643136
1157	(49.0, 136.0)	0.002586
1158	(49.0, 110.0)	0.002316432
1159	(49.0, 40.0)	0.003120381
1160	(49.0, 72.0)	0.00253248
1161	(49.0, 25.0)	0.002947643
1162	(49.0, 55.0)	0.001131692
1163	(49.0, 50.0)	0.004587429
1164	(49.0, 100.0)	0.00338241
1165	(223.0, 289.0)	0.000894651
1166	(223.0, 192.0)	0.002303144
1167	(223.0, 212.0)	0.000771229
1168	(223.0, 211.0)	0.001024067
1169	(223.0, 268.0)	0.000990277
1170	(223.0, 254.0)	0.001524055
1171	(174.0, 153.0)	0.000879381
1172	(174.0, 243.0)	0.007509938
1173	(174.0, 208.0)	0.000860649
1174	(174.0, 115.0)	0.002930588
1175	(174.0, 152.0)	0.000971563
1176	(174.0, 195.0)	0.002441323
1177	(174.0, 117.0)	0.019537031
1178	(174.0, 168.0)	0.003285984
1179	(174.0, 147.0)	0.004441399
1180	(174.0, 183.0)	0.007153355
1181	(174.0, 135.0)	0.004627059
1182	(59.0, 61.0)	0.000942037
1183	(59.0, 28.0)	0.000276257
1184	(59.0, 83.0)	0.000700239
1185	(20.0, 22.0)	5.62E-05
1186	(20.0, 40.0)	0.000842407
1187	(20.0, 25.0)	0.000274046
1188	(333.0, 289.0)	0.002848766
1189	(333.0, 309.0)	0.000609402
1190	(333.0, 340.0)	0.001565301
1191	(262.0, 243.0)	0.001240944
1192	(262.0, 263.0)	0.000223719
1193	(262.0, 208.0)	0.002121764
1194	(262.0, 293.0)	0.000590199
1195	(262.0, 195.0)	0.000938789
1196	(262.0, 231.0)	0.000901205
1197	(262.0, 252.0)	0.000309385
1198	(262.0, 214.0)	0.001192996
1199	(262.0, 308.0)	0.001839088
1200	(262.0, 277.0)	0.000816956
1201	(289.0, 192.0)	0.021337186
1202	(289.0, 242.0)	0.001350527
1203	(289.0, 212.0)	0.001065097
1204	(289.0, 285.0)	0.00197685
1205	(289.0, 309.0)	0.001135311
1206	(289.0, 335.0)	0.004077339
1207	(289.0, 211.0)	0.003630227
1208	(289.0, 268.0)	0.000544232
1209	(289.0, 254.0)	0.000368892
1210	(289.0, 313.0)	0.003940675
1211	(289.0, 328.0)	0.002509635
1212	(289.0, 297.0)	0.003431549
1213	(289.0, 282.0)	0.002698281
1214	(153.0, 115.0)	0.000563281
1215	(153.0, 152.0)	0.004207583
1216	(153.0, 162.0)	0.001284066
1217	(153.0, 195.0)	0.00187457
1218	(153.0, 134.0)	0.001597451
1219	(153.0, 105.0)	0.001925734
1220	(153.0, 108.0)	0.003432102
1221	(153.0, 168.0)	0.001389484
1222	(153.0, 147.0)	0.001479356
1223	(153.0, 135.0)	0.002502874
1224	(243.0, 192.0)	0.006511822
1225	(243.0, 208.0)	0.001556489
1226	(243.0, 293.0)	0.001390359
1227	(243.0, 290.0)	0.00161258
1228	(243.0, 251.0)	0.00052729
1229	(243.0, 231.0)	0.000639014
1230	(22.0, 80.0)	0.000329552
1231	(22.0, 86.0)	0.001408079
1232	(22.0, 40.0)	0.000612624
1233	(22.0, 27.0)	0.001278842
1234	(53.0, 23.0)	0.001386975
1235	(53.0, 24.0)	0.001967878
1236	(53.0, 115.0)	0.000708054
1237	(53.0, 69.0)	0.001486457
1238	(53.0, 61.0)	0.001661392
1239	(53.0, 117.0)	0.011125928
1240	(53.0, 42.0)	0.003964982
1241	(53.0, 105.0)	0.000735817
1242	(53.0, 26.0)	0.002869722
1243	(53.0, 50.0)	0.002532939
1244	(53.0, 30.0)	0.008317054
1245	(53.0, 82.0)	0.004877794
1246	(53.0, 89.0)	0.002477423
1247	(150.0, 121.0)	0.000109566
1248	(150.0, 182.0)	0.001148894
1249	(150.0, 142.0)	0.000643033
1250	(23.0, 24.0)	0.000717293
1251	(23.0, 69.0)	0.002611667
1252	(23.0, 61.0)	0.000608225
1253	(23.0, 42.0)	0.000739523
1254	(23.0, 26.0)	0.000215109
1255	(263.0, 293.0)	0.003132793
1256	(263.0, 207.0)	0.002438397
1257	(263.0, 195.0)	0.002546955
1258	(263.0, 327.0)	0.003294621
1259	(263.0, 231.0)	0.006821966
1260	(263.0, 224.0)	0.001480089
1261	(263.0, 252.0)	0.000580568
1262	(263.0, 214.0)	0.002131223
1263	(263.0, 308.0)	0.00147465
1264	(263.0, 277.0)	0.002028583
1265	(263.0, 286.0)	0.002576863
1266	(263.0, 216.0)	0.001809863
1267	(263.0, 244.0)	0.002299157
1268	(263.0, 271.0)	0.002232295
1269	(263.0, 241.0)	0.00220347
1270	(263.0, 281.0)	0.00374352
1271	(80.0, 121.0)	0.001480051
1272	(80.0, 86.0)	0.000909066
1273	(80.0, 142.0)	0.002523385
1274	(80.0, 40.0)	0.001678207
1275	(80.0, 118.0)	0.001061753
1276	(80.0, 27.0)	0.003486759
1277	(80.0, 87.0)	0.002109489
1278	(80.0, 100.0)	0.001777741
1279	(24.0, 69.0)	0.00065606
1280	(24.0, 26.0)	0.001449184
1281	(24.0, 50.0)	0.000654189
1282	(24.0, 30.0)	0.006568895
1283	(121.0, 142.0)	0.000574894
1284	(192.0, 208.0)	0.006142814
1285	(192.0, 152.0)	0.004046493
1286	(192.0, 155.0)	0.00132329
1287	(192.0, 251.0)	0.003806251
1288	(192.0, 211.0)	0.001718334
1289	(192.0, 117.0)	0.030100095
1290	(192.0, 268.0)	0.005243648
1291	(192.0, 254.0)	0.011515006
1292	(192.0, 231.0)	0.010829495
1293	(192.0, 179.0)	0.004305317
1294	(192.0, 183.0)	0.007227982
1295	(192.0, 278.0)	0.019710446
1296	(192.0, 248.0)	0.006417327
1297	(192.0, 240.0)	0.009688322
1298	(242.0, 212.0)	0.000300403
1299	(242.0, 182.0)	0.003583265
1300	(242.0, 285.0)	0.000425949
1301	(242.0, 254.0)	0.000863236
1302	(242.0, 226.0)	0.000472882
1303	(242.0, 239.0)	0.001152445
1304	(242.0, 297.0)	0.001081115
1305	(242.0, 255.0)	0.003056399
1306	(187.0, 207.0)	0.000130843
1307	(187.0, 162.0)	0.0003091
1308	(187.0, 224.0)	0.00061395
1309	(208.0, 152.0)	0.002480639
1310	(208.0, 195.0)	0.001028532
1311	(208.0, 251.0)	0.002743233
1312	(208.0, 231.0)	0.000474901
1313	(208.0, 252.0)	0.002374739
1314	(208.0, 214.0)	0.003355681
1315	(208.0, 168.0)	0.003728622
1316	(208.0, 147.0)	0.008590123
1317	(208.0, 183.0)	0.001698371
1318	(208.0, 198.0)	0.001959141
1319	(115.0, 152.0)	0.002227848
1320	(115.0, 61.0)	0.003490662
1321	(115.0, 117.0)	0.003939013
1322	(115.0, 105.0)	0.000339507
1323	(115.0, 108.0)	0.002015608
1324	(115.0, 147.0)	0.002795736
1325	(115.0, 135.0)	0.000924942
1326	(212.0, 182.0)	0.000939897
1327	(212.0, 211.0)	0.001141242
1328	(212.0, 254.0)	0.000505497
1329	(212.0, 226.0)	0.000771538
1330	(212.0, 239.0)	0.000611
1331	(293.0, 334.0)	0.001067467
1332	(293.0, 306.0)	0.000940687
1333	(293.0, 339.0)	0.001484168
1334	(293.0, 290.0)	0.000655041
1335	(293.0, 231.0)	0.001896209
1336	(293.0, 322.0)	0.000951781
1337	(293.0, 308.0)	0.003697599
1338	(293.0, 277.0)	0.000880781
1339	(293.0, 278.0)	0.003996358
1340	(334.0, 306.0)	0.000375243
1341	(334.0, 339.0)	0.00072969
1342	(334.0, 290.0)	0.00071489
1343	(334.0, 309.0)	0.002035413
1344	(334.0, 340.0)	0.000615088
1345	(334.0, 322.0)	0.000554782
1346	(152.0, 155.0)	0.000779426
1347	(152.0, 110.0)	0.004275969
1348	(152.0, 117.0)	0.0020148
1349	(152.0, 183.0)	0.002325685
1350	(69.0, 110.0)	0.002880055
1351	(69.0, 117.0)	0.004503487
1352	(69.0, 55.0)	0.001558302
1353	(69.0, 50.0)	0.000710652
1354	(155.0, 136.0)	0.000703739
1355	(155.0, 110.0)	0.000879259
1356	(155.0, 211.0)	0.001064422
1357	(155.0, 117.0)	0.003755916
1358	(155.0, 179.0)	0.000542831
1359	(182.0, 136.0)	0.002175911
1360	(182.0, 142.0)	0.000696973
1361	(182.0, 110.0)	0.005447105
1362	(182.0, 211.0)	0.000978431
1363	(182.0, 179.0)	0.00121331
1364	(182.0, 226.0)	0.002687286
1365	(182.0, 239.0)	0.001963769
1366	(182.0, 193.0)	0.001536619
1367	(182.0, 128.0)	0.002253375
1368	(182.0, 172.0)	0.001022269
1369	(182.0, 156.0)	0.002311601
1370	(182.0, 201.0)	0.001748751
1371	(207.0, 162.0)	0.000616517
1372	(207.0, 224.0)	0.000186662
1373	(162.0, 195.0)	0.001328301
1374	(162.0, 134.0)	0.000633325
1375	(162.0, 224.0)	0.001352921
1376	(162.0, 168.0)	0.000538789
1377	(61.0, 42.0)	0.000318925
1378	(61.0, 105.0)	0.001307934
1379	(61.0, 108.0)	0.000717391
1380	(61.0, 28.0)	0.002721964
1381	(61.0, 83.0)	0.000820672
1382	(61.0, 82.0)	0.000864316
1383	(306.0, 339.0)	4.56E-05
1384	(306.0, 290.0)	0.002060177
1385	(306.0, 322.0)	0.000388002
1386	(86.0, 136.0)	0.000538746
1387	(86.0, 142.0)	0.001137761
1388	(86.0, 110.0)	0.000711615
1389	(86.0, 40.0)	0.001905049
1390	(86.0, 72.0)	0.001295099
1391	(86.0, 118.0)	0.001102298
1392	(86.0, 128.0)	0.000766748
1393	(86.0, 87.0)	0.004427449
1394	(86.0, 100.0)	0.000978884
1395	(195.0, 231.0)	0.001878138
1396	(195.0, 224.0)	0.001082518
1397	(195.0, 252.0)	0.000731456
1398	(195.0, 214.0)	0.000329574
1399	(195.0, 168.0)	0.000328917
1400	(195.0, 147.0)	0.003460747
1401	(136.0, 142.0)	0.000514808
1402	(136.0, 110.0)	0.00040623
1403	(136.0, 179.0)	0.001631371
1404	(136.0, 118.0)	0.002654143
1405	(136.0, 128.0)	0.00140279
1406	(136.0, 100.0)	0.006670365
1407	(136.0, 172.0)	0.002661947
1408	(285.0, 335.0)	0.000356172
1409	(285.0, 254.0)	0.001448032
1410	(285.0, 313.0)	0.000204754
1411	(285.0, 226.0)	0.000749869
1412	(285.0, 297.0)	0.000217097
1413	(285.0, 255.0)	0.002330184
1414	(339.0, 322.0)	0.000564508
1415	(290.0, 309.0)	0.001254943
1416	(290.0, 251.0)	0.00030553
1417	(290.0, 268.0)	0.001248046
1418	(290.0, 231.0)	0.001826091
1419	(290.0, 340.0)	0.000728698
1420	(290.0, 322.0)	0.000868063
1421	(290.0, 277.0)	0.001488364
1422	(290.0, 278.0)	0.000813721
1423	(290.0, 248.0)	0.003672083
1424	(142.0, 110.0)	0.001781486
1425	(142.0, 118.0)	0.001227126
1426	(142.0, 193.0)	0.003755074
1427	(142.0, 128.0)	0.00066738
1428	(142.0, 172.0)	0.001247241
1429	(142.0, 156.0)	0.001702467
1430	(309.0, 251.0)	0.001957932
1431	(309.0, 268.0)	0.000449445
1432	(309.0, 254.0)	0.000938784
1433	(309.0, 340.0)	0.00080248
1434	(309.0, 328.0)	0.001095441
1435	(309.0, 278.0)	0.00337623
1436	(309.0, 248.0)	0.002331161
1437	(309.0, 282.0)	0.000377803
1438	(309.0, 274.0)	0.002602155
1439	(309.0, 318.0)	0.000957877
1440	(335.0, 313.0)	2.50E-05
1441	(335.0, 328.0)	0.000297859
1442	(251.0, 268.0)	0.000823334
1443	(251.0, 231.0)	0.00073585
1444	(251.0, 277.0)	0.001964932
1445	(251.0, 278.0)	0.000666265
1446	(251.0, 248.0)	0.002132499
1447	(251.0, 240.0)	0.002041639
1448	(110.0, 117.0)	0.001782396
1449	(110.0, 72.0)	0.002432041
1450	(110.0, 179.0)	0.001123125
1451	(110.0, 55.0)	0.00149611
1452	(110.0, 128.0)	0.001350821
1453	(110.0, 100.0)	0.002820442
1454	(110.0, 172.0)	0.00189264
1455	(110.0, 109.0)	0.001234371
1456	(110.0, 145.0)	0.002793091
1457	(327.0, 308.0)	0.001128119
1458	(327.0, 286.0)	0.000324407
1459	(327.0, 323.0)	0.001248156
1460	(211.0, 268.0)	0.000911109
1461	(211.0, 254.0)	0.000857779
1462	(211.0, 179.0)	0.000771433
1463	(211.0, 183.0)	0.006469864
1464	(211.0, 239.0)	0.001170846
1465	(211.0, 172.0)	0.001700545
1466	(211.0, 248.0)	0.00079287
1467	(211.0, 201.0)	0.001309346
1468	(211.0, 205.0)	0.00160123
1469	(134.0, 108.0)	0.000380563
1470	(134.0, 168.0)	0.001142771
1471	(134.0, 147.0)	0.001596208
1472	(134.0, 151.0)	0.001088563
1473	(134.0, 103.0)	0.000563906
1474	(117.0, 72.0)	0.012350742
1475	(117.0, 105.0)	0.006388929
1476	(117.0, 179.0)	0.003832006
1477	(117.0, 55.0)	0.005756195
1478	(117.0, 50.0)	0.004561841
1479	(117.0, 183.0)	0.005586699
1480	(117.0, 135.0)	0.003166345
1481	(117.0, 172.0)	0.006230827
1482	(117.0, 109.0)	0.002876789
1483	(117.0, 89.0)	0.007126064
1484	(117.0, 145.0)	0.00704434
1485	(117.0, 144.0)	0.003187162
1486	(117.0, 169.0)	0.003214291
1487	(117.0, 93.0)	0.013063033
1488	(268.0, 254.0)	0.000251789
1489	(268.0, 278.0)	0.001375278
1490	(268.0, 239.0)	0.00140793
1491	(268.0, 248.0)	0.000374279
1492	(268.0, 282.0)	0.000645483
1493	(268.0, 274.0)	0.00339195
1494	(254.0, 328.0)	0.001772033
1495	(254.0, 239.0)	0.000366867
1496	(254.0, 297.0)	0.001642123
1497	(254.0, 255.0)	0.002772222
1498	(254.0, 274.0)	0.002234923
1499	(231.0, 252.0)	0.001071108
1500	(231.0, 214.0)	0.001732973
1501	(231.0, 277.0)	0.000855004
1502	(231.0, 183.0)	0.003829915
1503	(231.0, 278.0)	0.001653507
1504	(231.0, 244.0)	0.001523553
1505	(231.0, 240.0)	0.001347849
1506	(231.0, 198.0)	0.001963904
1507	(340.0, 322.0)	0.000340847
1508	(340.0, 277.0)	0.002156599
1509	(340.0, 278.0)	0.00221851
1510	(340.0, 282.0)	0.000436344
1511	(340.0, 318.0)	0.000710394
1512	(340.0, 329.0)	0.001255204
1513	(340.0, 303.0)	0.000565593
1514	(224.0, 214.0)	0.001143399
1515	(224.0, 168.0)	0.001042984
1516	(224.0, 286.0)	0.002435784
1517	(224.0, 216.0)	0.000437713
1518	(224.0, 247.0)	0.0031345
1519	(224.0, 241.0)	0.001212136
1520	(40.0, 72.0)	0.000944295
1521	(40.0, 25.0)	0.000285448
1522	(40.0, 55.0)	0.001086112
1523	(40.0, 27.0)	0.001093572
1524	(40.0, 87.0)	0.000518587
1525	(40.0, 100.0)	0.000380567
1526	(40.0, 34.0)	0.002377051
1527	(40.0, 29.0)	0.001012966
1528	(40.0, 62.0)	0.000873184
1529	(40.0, 74.0)	0.000687893
1530	(252.0, 214.0)	0.000419959
1531	(252.0, 277.0)	0.000564602
1532	(322.0, 308.0)	0.000624985
1533	(322.0, 277.0)	0.000811685
1534	(322.0, 278.0)	0.00276855
1535	(322.0, 329.0)	0.000367634
1536	(214.0, 168.0)	0.0006254
1537	(214.0, 277.0)	0.003259113
1538	(214.0, 147.0)	0.006614078
1539	(214.0, 216.0)	0.000826787
1540	(214.0, 244.0)	0.000714905
1541	(214.0, 271.0)	0.002481034
1542	(214.0, 198.0)	0.00164311
1543	(214.0, 190.0)	0.001437529
1544	(214.0, 241.0)	0.001559724
1545	(214.0, 157.0)	0.002677959
1546	(313.0, 328.0)	0.00019262
1547	(313.0, 297.0)	0.000486781
1548	(72.0, 25.0)	0.001306075
1549	(72.0, 55.0)	0.000105407
1550	(72.0, 100.0)	0.000282752
1551	(72.0, 34.0)	0.002054436
1552	(72.0, 29.0)	0.004029376
1553	(72.0, 109.0)	0.000635252
1554	(72.0, 62.0)	0.004597156
1555	(72.0, 74.0)	0.001063717
1556	(72.0, 93.0)	0.001046948
1557	(42.0, 108.0)	0.001567766
1558	(42.0, 26.0)	0.000253165
1559	(42.0, 28.0)	0.00094922
1560	(42.0, 83.0)	0.000479182
1561	(42.0, 30.0)	0.002047802
1562	(42.0, 82.0)	0.000519977
1563	(42.0, 31.0)	0.000900894
1564	(42.0, 75.0)	0.000827479
1565	(42.0, 95.0)	0.001124734
1566	(308.0, 277.0)	0.000601682
1567	(308.0, 286.0)	0.0008149
1568	(308.0, 244.0)	0.001230642
1569	(308.0, 271.0)	0.000540724
1570	(308.0, 329.0)	0.000679119
1571	(308.0, 323.0)	0.000986547
1572	(308.0, 279.0)	0.001424679
1573	(308.0, 341.0)	0.002017458
1574	(105.0, 108.0)	0.000442269
1575	(105.0, 147.0)	0.001439274
1576	(105.0, 135.0)	0.000463308
1577	(105.0, 82.0)	0.001120436
1578	(105.0, 89.0)	0.000917551
1579	(105.0, 75.0)	0.001252108
1580	(105.0, 127.0)	0.001493335
1581	(25.0, 55.0)	0.001150648
1582	(179.0, 183.0)	0.003983255
1583	(179.0, 128.0)	0.00256332
1584	(179.0, 172.0)	0.000385461
1585	(179.0, 201.0)	0.002549536
1586	(179.0, 109.0)	0.0031408
1587	(179.0, 205.0)	0.001795125
1588	(179.0, 145.0)	0.003540366
1589	(179.0, 169.0)	0.002138871
1590	(55.0, 50.0)	0.000343369
1591	(55.0, 34.0)	0.002626704
1592	(55.0, 74.0)	0.001891735
1593	(226.0, 239.0)	0.000573118
1594	(226.0, 297.0)	0.000585417
1595	(226.0, 193.0)	0.000655711
1596	(226.0, 255.0)	0.000669373
1597	(108.0, 147.0)	0.002384995
1598	(108.0, 83.0)	0.00207028
1599	(108.0, 135.0)	0.001955802
1600	(108.0, 82.0)	0.000798799
1601	(108.0, 151.0)	0.001686018
1602	(108.0, 103.0)	0.000826304
1603	(108.0, 95.0)	0.002221699
1604	(108.0, 127.0)	0.001111603
1605	(168.0, 147.0)	0.001086731
1606	(168.0, 216.0)	0.002108391
1607	(168.0, 151.0)	0.00428777
1608	(168.0, 190.0)	0.001732593
1609	(118.0, 128.0)	0.000149501
1610	(118.0, 87.0)	0.00028232
1611	(118.0, 100.0)	0.000292054
1612	(118.0, 156.0)	0.000809119
1613	(118.0, 145.0)	0.001607637
1614	(118.0, 114.0)	0.000575776
1615	(118.0, 148.0)	0.001012098
1616	(118.0, 125.0)	0.000585394
1617	(277.0, 278.0)	0.001272179
1618	(277.0, 244.0)	0.000410578
1619	(277.0, 240.0)	0.001740655
1620	(277.0, 271.0)	0.001906813
1621	(277.0, 329.0)	0.001096547
1622	(277.0, 279.0)	0.000799547
1623	(328.0, 297.0)	0.000210338
1624	(328.0, 274.0)	0.001002246
1625	(328.0, 318.0)	0.000835896
1626	(328.0, 296.0)	0.002889834
1627	(26.0, 30.0)	0.000547792
1628	(26.0, 82.0)	0.001246844
1629	(147.0, 183.0)	0.009068662
1630	(147.0, 135.0)	0.000623143
1631	(147.0, 82.0)	0.014320779
1632	(147.0, 151.0)	0.003374824
1633	(147.0, 103.0)	0.004508278
1634	(147.0, 198.0)	0.002434415
1635	(147.0, 190.0)	0.00554867
1636	(147.0, 157.0)	0.00097961
1637	(147.0, 127.0)	0.004132504
1638	(27.0, 87.0)	0.000750505
1639	(27.0, 29.0)	0.000638954
1640	(27.0, 62.0)	0.000532472
1641	(27.0, 33.0)	0.001474495
1642	(50.0, 30.0)	0.002311354
1643	(50.0, 34.0)	0.00288835
1644	(50.0, 89.0)	0.00166645
1645	(50.0, 93.0)	0.000839265
1646	(183.0, 135.0)	0.003165064
1647	(183.0, 248.0)	0.007452111
1648	(183.0, 240.0)	0.002953195
1649	(183.0, 198.0)	0.00119486
1650	(183.0, 205.0)	0.004000351
1651	(183.0, 157.0)	0.005631784
1652	(183.0, 144.0)	0.00379607
1653	(183.0, 169.0)	0.00154008
1654	(183.0, 213.0)	0.002511724
1655	(183.0, 228.0)	0.003756339
1656	(183.0, 177.0)	0.003037956
1657	(278.0, 244.0)	0.004433356
1658	(278.0, 248.0)	0.000990263
1659	(278.0, 282.0)	0.001172305
1660	(278.0, 240.0)	0.000357415
1661	(278.0, 318.0)	0.004526378
1662	(278.0, 329.0)	0.004448187
1663	(278.0, 279.0)	0.004615046
1664	(278.0, 303.0)	0.001606014
1665	(278.0, 256.0)	0.003527619
1666	(28.0, 83.0)	0.000331339
1667	(28.0, 31.0)	0.000744667
1668	(83.0, 82.0)	0.00112129
1669	(83.0, 103.0)	0.000766377
1670	(83.0, 31.0)	0.000720121
1671	(83.0, 95.0)	0.000361701
1672	(83.0, 60.0)	0.000762874
1673	(239.0, 297.0)	0.000630514
1674	(239.0, 193.0)	0.000692881
1675	(239.0, 248.0)	0.001434063
1676	(239.0, 255.0)	0.000287767
1677	(239.0, 201.0)	0.000256872
1678	(239.0, 274.0)	0.000756046
1679	(239.0, 205.0)	0.001203474
1680	(239.0, 227.0)	0.000465643
1681	(297.0, 255.0)	0.000642215
1682	(297.0, 274.0)	0.000317977
1683	(297.0, 318.0)	0.001034453
1684	(297.0, 296.0)	0.001461486
1685	(297.0, 267.0)	0.001049511
1686	(193.0, 172.0)	0.002211963
1687	(193.0, 255.0)	0.001560454
1688	(193.0, 156.0)	0.00044603
1689	(193.0, 201.0)	0.000410014
1690	(193.0, 235.0)	0.001600664
1691	(193.0, 184.0)	0.000484963
1692	(193.0, 191.0)	0.000301901
1693	(193.0, 227.0)	0.00083335
1694	(286.0, 271.0)	0.000517639
1695	(286.0, 247.0)	0.000534382
1696	(286.0, 241.0)	0.000314065
1697	(286.0, 323.0)	0.000637399
1698	(286.0, 281.0)	0.000263592
1699	(128.0, 87.0)	0.001723293
1700	(128.0, 100.0)	0.000477823
1701	(128.0, 172.0)	0.000510815
1702	(128.0, 156.0)	0.000356005
1703	(128.0, 109.0)	0.000472298
1704	(128.0, 145.0)	0.000573057
1705	(128.0, 114.0)	0.001061668
1706	(128.0, 125.0)	0.001228149
1707	(135.0, 198.0)	0.001589145
1708	(135.0, 89.0)	0.001728641
1709	(135.0, 75.0)	0.003422349
1710	(135.0, 157.0)	0.000758876
1711	(135.0, 127.0)	0.002257724
1712	(135.0, 144.0)	0.000730658
1713	(135.0, 169.0)	0.002570926
1714	(87.0, 100.0)	0.000445431
1715	(87.0, 62.0)	0.000345159
1716	(87.0, 74.0)	0.000519675
1717	(87.0, 114.0)	0.000417714
1718	(87.0, 148.0)	0.000845774
1719	(87.0, 125.0)	0.000505044
1720	(87.0, 77.0)	0.000666651
1721	(87.0, 99.0)	0.002453959
1722	(100.0, 109.0)	0.000985033
1723	(100.0, 62.0)	0.002377522
1724	(100.0, 74.0)	0.001283525
1725	(100.0, 93.0)	0.002959282
1726	(100.0, 114.0)	0.00079685
1727	(100.0, 125.0)	0.001292515
1728	(100.0, 77.0)	0.00419698
1729	(216.0, 244.0)	0.001512547
1730	(216.0, 271.0)	0.000305592
1731	(216.0, 190.0)	0.000936498
1732	(216.0, 247.0)	0.001176861
1733	(216.0, 241.0)	4.80E-05
1734	(30.0, 82.0)	0.002589706
1735	(30.0, 34.0)	0.005211193
1736	(30.0, 89.0)	0.001189796
1737	(30.0, 31.0)	0.003607609
1738	(30.0, 75.0)	0.001123943
1739	(30.0, 93.0)	0.004028021
1740	(30.0, 35.0)	0.00171442
1741	(30.0, 32.0)	0.003468368
1742	(30.0, 76.0)	0.000871128
1743	(30.0, 67.0)	0.002345565
1744	(30.0, 37.0)	0.000912483
1745	(30.0, 39.0)	0.004722035
1746	(172.0, 156.0)	0.000768503
1747	(172.0, 201.0)	0.001806365
1748	(172.0, 109.0)	0.000895658
1749	(172.0, 205.0)	0.001388725
1750	(172.0, 145.0)	0.000569854
1751	(172.0, 169.0)	0.000973643
1752	(172.0, 184.0)	0.001357565
1753	(172.0, 191.0)	0.001965028
1754	(244.0, 240.0)	0.002495315
1755	(244.0, 271.0)	0.000592404
1756	(244.0, 198.0)	0.002251431
1757	(244.0, 190.0)	0.002816038
1758	(244.0, 241.0)	0.001741928
1759	(244.0, 279.0)	0.000886472
1760	(244.0, 228.0)	0.00099667
1761	(82.0, 89.0)	0.001223341
1762	(82.0, 31.0)	0.003788274
1763	(82.0, 75.0)	0.000230986
1764	(82.0, 95.0)	0.000753293
1765	(82.0, 127.0)	0.000618157
1766	(82.0, 35.0)	0.002511572
1767	(82.0, 67.0)	0.001470517
1768	(82.0, 60.0)	0.005491671
1769	(248.0, 282.0)	0.000924382
1770	(248.0, 240.0)	0.000576771
1771	(248.0, 201.0)	0.002312774
1772	(248.0, 274.0)	0.005271417
1773	(248.0, 205.0)	0.001205781
1774	(248.0, 256.0)	0.001518791
1775	(248.0, 227.0)	0.003776482
1776	(151.0, 190.0)	0.002198335
1777	(151.0, 95.0)	0.001879327
1778	(151.0, 157.0)	0.001319799
1779	(151.0, 127.0)	0.001054278
1780	(151.0, 104.0)	0.002447961
1781	(151.0, 138.0)	0.001987295
1782	(151.0, 154.0)	0.000591572
1783	(151.0, 166.0)	0.002045475
1784	(282.0, 240.0)	0.001690253
1785	(282.0, 274.0)	0.000498522
1786	(282.0, 318.0)	0.000135129
1787	(282.0, 303.0)	0.000538189
1788	(282.0, 256.0)	0.000748765
1789	(103.0, 95.0)	0.000545563
1790	(255.0, 201.0)	0.000777455
1791	(255.0, 274.0)	0.000526662
1792	(255.0, 296.0)	0.003054141
1793	(255.0, 235.0)	0.001316794
1794	(255.0, 256.0)	0.003209678
1795	(255.0, 191.0)	0.005107388
1796	(255.0, 267.0)	0.000745758
1797	(255.0, 227.0)	0.000345846
1798	(34.0, 29.0)	0.000840923
1799	(34.0, 33.0)	0.002256865
1800	(34.0, 74.0)	0.000477488
1801	(34.0, 93.0)	0.001857368
1802	(34.0, 32.0)	0.001858804
1803	(34.0, 77.0)	0.001855911
1804	(34.0, 37.0)	0.001330884
1805	(34.0, 38.0)	0.002399255
1806	(34.0, 84.0)	0.000667686
1807	(34.0, 54.0)	0.00085304
1808	(29.0, 62.0)	0.000166636
1809	(29.0, 33.0)	0.000214176
1810	(29.0, 74.0)	0.000291214
1811	(29.0, 77.0)	0.000197947
1812	(29.0, 38.0)	0.000400261
1813	(240.0, 198.0)	0.002026268
1814	(240.0, 205.0)	0.002604658
1815	(240.0, 279.0)	0.004630531
1816	(240.0, 303.0)	0.002270879
1817	(240.0, 213.0)	0.001252272
1818	(240.0, 256.0)	0.002271543
1819	(240.0, 228.0)	0.000986529
1820	(271.0, 190.0)	0.003179178
1821	(271.0, 241.0)	0.000166818
1822	(271.0, 323.0)	0.001033692
1823	(271.0, 279.0)	0.001687839
1824	(271.0, 281.0)	0.00030836
1825	(271.0, 307.0)	0.001768118
1826	(271.0, 234.0)	0.001409724
1827	(198.0, 190.0)	0.00189579
1828	(198.0, 157.0)	0.000372842
1829	(198.0, 144.0)	0.004600858
1830	(198.0, 213.0)	0.001162483
1831	(198.0, 228.0)	0.000961151
1832	(198.0, 177.0)	0.000450979
1833	(156.0, 201.0)	0.002970075
1834	(156.0, 145.0)	0.001266586
1835	(156.0, 114.0)	0.001693338
1836	(156.0, 148.0)	0.000783993
1837	(156.0, 125.0)	0.001202872
1838	(156.0, 184.0)	0.000414083
1839	(156.0, 191.0)	0.000235762
1840	(201.0, 274.0)	0.00281836
1841	(201.0, 205.0)	0.000302676
1842	(201.0, 256.0)	0.003178782
1843	(201.0, 184.0)	0.000639187
1844	(201.0, 191.0)	0.001096419
1845	(201.0, 227.0)	0.00029275
1846	(274.0, 318.0)	0.000451051
1847	(274.0, 296.0)	0.002975294
1848	(274.0, 256.0)	0.001180275
1849	(274.0, 267.0)	0.000918765
1850	(274.0, 227.0)	0.000689482
1851	(274.0, 342.0)	0.006419052
1852	(274.0, 319.0)	0.00188573
1853	(109.0, 145.0)	0.000129035
1854	(109.0, 74.0)	0.003063649
1855	(109.0, 144.0)	0.002191469
1856	(109.0, 169.0)	0.00116763
1857	(109.0, 93.0)	0.000957878
1858	(109.0, 114.0)	0.001034554
1859	(62.0, 33.0)	0.000514684
1860	(62.0, 74.0)	0.000219038
1861	(62.0, 114.0)	0.000478027
1862	(62.0, 125.0)	0.00120018
1863	(62.0, 77.0)	0.00010305
1864	(62.0, 45.0)	0.003507128
1865	(89.0, 75.0)	0.000502092
1866	(89.0, 127.0)	0.002289572
1867	(89.0, 144.0)	0.00087345
1868	(89.0, 93.0)	0.001224824
1869	(89.0, 76.0)	0.00182245
1870	(89.0, 37.0)	0.002864531
1871	(89.0, 122.0)	0.000958806
1872	(318.0, 303.0)	0.000356408
1873	(318.0, 256.0)	0.000832029
1874	(318.0, 319.0)	0.001030078
1875	(190.0, 241.0)	0.001579807
1876	(190.0, 157.0)	0.001195076
1877	(190.0, 177.0)	0.002403849
1878	(190.0, 234.0)	0.003273182
1879	(190.0, 154.0)	0.001362991
1880	(190.0, 166.0)	0.003623488
1881	(329.0, 279.0)	0.000283085
1882	(329.0, 341.0)	0.000952943
1883	(329.0, 303.0)	0.000317842
1884	(329.0, 307.0)	0.001262086
1885	(247.0, 241.0)	0.00100907
1886	(241.0, 281.0)	0.000447808
1887	(241.0, 234.0)	0.000683941
1888	(31.0, 95.0)	0.000604436
1889	(31.0, 35.0)	0.000138981
1890	(31.0, 67.0)	0.000167079
1891	(31.0, 60.0)	0.000185509
1892	(31.0, 36.0)	0.00290114
1893	(31.0, 39.0)	0.000318338
1894	(205.0, 169.0)	0.000955877
1895	(205.0, 213.0)	0.000580398
1896	(205.0, 256.0)	0.001686814
1897	(205.0, 184.0)	0.000938522
1898	(205.0, 191.0)	0.00256206
1899	(205.0, 227.0)	0.001050524
1900	(205.0, 200.0)	0.00122229
1901	(33.0, 74.0)	0.001515423
1902	(33.0, 77.0)	0.000312466
1903	(33.0, 38.0)	6.41E-05
1904	(33.0, 84.0)	0.000434854
1905	(33.0, 45.0)	0.00038173
1906	(145.0, 144.0)	0.003561618
1907	(145.0, 169.0)	0.000935608
1908	(145.0, 93.0)	0.003073948
1909	(145.0, 114.0)	0.001181298
1910	(145.0, 148.0)	0.003317725
1911	(145.0, 125.0)	0.002744728
1912	(145.0, 184.0)	0.001494767
1913	(145.0, 191.0)	0.003620229
1914	(145.0, 122.0)	0.003171766
1915	(74.0, 93.0)	0.00181308
1916	(74.0, 114.0)	0.000224502
1917	(74.0, 125.0)	0.000910512
1918	(74.0, 77.0)	0.000300275
1919	(74.0, 38.0)	0.002213899
1920	(74.0, 84.0)	0.00031548
1921	(75.0, 95.0)	0.000717588
1922	(75.0, 127.0)	0.000317981
1923	(75.0, 144.0)	0.00267077
1924	(75.0, 35.0)	0.001188227
1925	(75.0, 76.0)	0.000684729
1926	(75.0, 67.0)	0.000660119
1927	(95.0, 127.0)	0.000927676
1928	(95.0, 67.0)	0.000550629
1929	(95.0, 60.0)	0.00044443
1930	(95.0, 104.0)	0.000348479
1931	(95.0, 138.0)	0.000684895
1932	(323.0, 279.0)	0.003142598
1933	(323.0, 281.0)	9.68E-05
1934	(323.0, 341.0)	0.000238058
1935	(323.0, 307.0)	0.000169243
1936	(279.0, 281.0)	0.002579427
1937	(279.0, 341.0)	0.002578885
1938	(279.0, 303.0)	0.000487183
1939	(279.0, 256.0)	0.006233476
1940	(279.0, 228.0)	0.001275452
1941	(279.0, 307.0)	0.002312295
1942	(281.0, 307.0)	0.000476419
1943	(281.0, 234.0)	0.00078711
1944	(157.0, 127.0)	0.001440787
1945	(157.0, 144.0)	0.002480544
1946	(157.0, 177.0)	0.000342154
1947	(157.0, 154.0)	0.002443573
1948	(127.0, 144.0)	0.003004085
1949	(127.0, 67.0)	0.002212269
1950	(127.0, 122.0)	0.001971353
1951	(127.0, 104.0)	0.002454549
1952	(127.0, 138.0)	0.003218592
1953	(127.0, 154.0)	0.001666758
1954	(144.0, 169.0)	0.000785888
1955	(144.0, 93.0)	0.003916748
1956	(144.0, 177.0)	0.001634367
1957	(144.0, 122.0)	0.001247829
1958	(169.0, 213.0)	0.001139804
1959	(169.0, 184.0)	0.001421173
1960	(169.0, 177.0)	0.001631559
1961	(169.0, 200.0)	0.002624212
1962	(341.0, 307.0)	0.000105772
1963	(93.0, 114.0)	0.001743362
1964	(93.0, 76.0)	0.002163865
1965	(93.0, 37.0)	0.003200336
1966	(93.0, 84.0)	0.004009466
1967	(93.0, 122.0)	0.000942317
1968	(93.0, 54.0)	0.004537388
1969	(114.0, 125.0)	0.000102443
1970	(114.0, 77.0)	0.000611568
1971	(114.0, 84.0)	0.000569302
1972	(148.0, 125.0)	0.000128672
1973	(148.0, 191.0)	0.001629326
1974	(148.0, 99.0)	0.001255117
1975	(303.0, 256.0)	0.000702458
1976	(296.0, 267.0)	0.000311043
1977	(296.0, 342.0)	0.000307688
1978	(296.0, 312.0)	0.004557246
1979	(296.0, 319.0)	0.000431329
1980	(125.0, 77.0)	0.001528197
1981	(125.0, 191.0)	0.004891255
1982	(125.0, 99.0)	0.001529151
1983	(125.0, 84.0)	0.001259266
1984	(235.0, 191.0)	0.001733809
1985	(235.0, 267.0)	0.000576303
1986	(235.0, 227.0)	0.00118096
1987	(213.0, 256.0)	0.001418078
1988	(213.0, 228.0)	0.000172138
1989	(213.0, 177.0)	0.000377942
1990	(213.0, 200.0)	0.000498786
1991	(256.0, 267.0)	0.002512216
1992	(256.0, 227.0)	0.001176531
1993	(256.0, 228.0)	0.001590857
1994	(256.0, 319.0)	0.003288024
1995	(256.0, 200.0)	0.001607499
1996	(184.0, 191.0)	0.000156793
1997	(184.0, 227.0)	0.000796826
1998	(184.0, 200.0)	0.000407632
[truncated: 30 more rows]
