# Supplementary material for: X-ray computed tomography images and network data of sands under compression
Source: Data Brief. 2021 May 12;36:107122. doi: 10.1016/j.dib.2021.107122 (PMC8165412; doi:10.1016/j.dib.2021.107122)
Supplement: Supplementary file 1 [file mmc1.zip › data/Angular-sand_0MPa/networks/contact_network.txt]

# Contact network output format:
num_nodes & num_node_metrics ; names of columns ; [num_nodes x num_node_metrics] array; num_edges & num_edge_metrics ; names of columns ; [num_edges x num_edge_metrics] array
342 6
x y z volume location particle_id blob_id num_solid_contacts num_proximity_contacts
0.0555314	0.0400902	0.079031	0.00241011	bottom	1	1	0	4
0.283996	0.117561	0.871314	0.143778	left	2	71	3	7
0.139054	0.154669	2.40773	0.0706995	left	3	181	2	6
0.124319	0.0539376	3.07771	0.0173343	left	4	218	2	1
0.552133	0.221903	3.4013	0.348772	left	5	245	5	10
0.433902	0.239144	4.10125	0.123724	top	6	291	3	6
0.149715	0.393616	1.796	0.0890576	left	7	131	2	6
0.104173	0.498552	4.30358	0.0737665	top	8	320	2	5
0.0828607	0.411806	1.01638	0.0241912	left	9	90	1	6
0.103792	0.528882	0.294179	0.0562564	bottom	10	46	4	5
0.085543	0.780091	3.49651	0.0741685	left	11	258	3	5
0.11719	1.01264	2.23795	0.0777013	left	12	159	3	8
0.237506	0.976829	1.15121	0.142757	left	13	91	4	9
0.202015	0.977125	1.70873	0.113475	left	14	129	5	5
0.13121	1.19057	0.0690564	0.0319729	bottom	15	2	2	4
0.0772882	0.888211	0.485665	0.00621971	left	16	58	3	2
0.122453	1.23555	4.3613	0.0472663	top	17	321	2	4
0.0988165	1.35485	0.39654	0.0627969	left	18	51	4	5
0.154571	1.53502	3.55888	0.117915	left	19	259	4	9
0.310394	1.55837	1.42227	0.162233	left	20	119	5	5
0.023769	1.64293	1.83309	0.00992165	left	21	139	1	7
0.385602	1.47392	2.78416	0.13882	left	22	204	3	9
0.571522	1.56096	2.21247	0.393975	left	23	165	8	10
0.0987677	1.96376	3.09701	0.0485976	left	24	230	2	7
0.521629	1.59252	4.41657	0.140557	top	25	326	3	8
0.184727	1.99	0.264374	0.100807	bottom	26	47	2	6
0.255513	2.38691	2.44706	0.362865	left	27	176	8	12
0.19141	2.07617	4.32174	0.0797577	top	28	304	3	4
0.388112	2.15057	1.09664	0.370001	left	29	97	6	12
0.369692	2.36331	4.02745	0.186268	left	30	288	6	6
0.0329883	2.40234	1.68135	0.0103237	left	31	130	1	5
0.191784	2.73918	3.5351	0.195535	left	32	253	5	10
0.0695528	2.57498	0.0765308	0.0149682	bottom	33	3	2	3
0.048156	2.93423	4.36938	0.0310722	top	34	330	3	2
0.210151	2.69745	0.573935	0.164854	left	35	65	7	5
0.134656	2.85231	2.94419	0.0511989	left	36	217	3	8
0.140167	2.94283	1.37685	0.101119	left	37	111	4	6
0.0473352	3.27967	2.26563	0.00594508	left	38	171	1	5
0.223491	3.2647	0.447273	0.149532	bottom	39	43	3	10
0.169625	3.34873	3.02068	0.0731557	left	40	222	2	9
0.125921	3.44397	1.87256	0.0502124	left	41	149	4	6
0.2811	3.87055	3.59745	0.287341	left	42	260	8	9
0.317165	3.49282	1.25192	0.220218	left	43	102	6	10
0.343035	3.71912	2.61942	0.201493	left	44	189	6	9
0.46748	3.43651	4.23569	0.402293	top	45	301	7	9
0.0831443	4.13877	0.192145	0.0421121	bottom	46	4	2	6
0.0765974	4.03234	0.636801	0.0347807	left	47	73	3	7
0.0453792	4.02567	1.20366	0.0143091	left	48	101	2	6
0.0278056	4.14279	4.09339	0.00474552	left	49	287	2	3
0.08192	4.19491	4.48678	0.0105939	top	50	336	0	4
0.248223	4.34714	1.55106	0.107058	left	51	133	4	5
0.122515	4.35293	2.64236	0.0556786	left	52	196	1	7
0.177629	4.43741	1.03311	0.0350378	left	53	96	3	3
0.162142	4.40419	2.1704	0.00817064	left	54	160	1	2
0.215749	4.46891	4.01397	0.03591	left	55	284	2	5
0.326809	4.46011	3.24486	0.0495423	left	56	236	2	6
0.295564	3.76289	0.0308766	0.00874406	bottom	57	5	1	5
0.519354	4.14921	2.01072	0.274748	back	58	158	6	12
0.202616	3.75185	0.644287	0.00823875	middle	59	70	2	5
0.476954	2.12723	1.77897	0.145252	middle	60	140	4	10
0.381336	4.37992	0.365502	0.0918082	bottom	61	8	4	5
0.59394	3.63395	0.419944	0.225362	bottom	62	48	6	7
0.38206	2.40035	0.107611	0.0357012	bottom	63	6	4	5
0.536943	0.897248	3.14213	0.241622	middle	64	232	8	6
0.707106	0.970907	0.478906	0.600104	bottom	65	52	8	13
0.522681	1.82436	3.39968	0.114991	middle	66	249	5	10
0.617979	2.79391	4.44091	0.0521304	top	67	331	2	6
0.567221	4.18197	0.857256	0.154842	back	68	81	6	7
0.600981	4.03522	3.11799	0.16427	middle	69	229	7	10
0.619348	2.97885	0.0855652	0.0513483	bottom	70	9	2	8
0.622734	4.28552	4.37344	0.0846834	top	71	310	2	7
0.72608	3.46764	1.82515	0.221089	middle	72	141	6	10
0.837328	0.295998	1.51056	0.425065	front	73	120	7	8
0.690996	0.66458	2.40333	0.256003	middle	74	178	5	11
0.403	0.311705	0.0200641	0.00164555	bottom	75	7	0	5
0.711868	3.19544	2.58058	0.269987	middle	76	185	7	14
0.68436	0.617508	4.34567	0.183324	top	77	314	3	8
0.66365	1.26048	3.73068	0.178128	middle	78	266	5	13
0.838607	1.66239	0.262836	0.238067	bottom	79	12	2	11
0.716112	2.17415	3.05523	0.203183	middle	80	219	5	13
0.700962	2.81822	1.32859	0.225355	middle	81	112	9	7
0.664546	0.0627793	0.140787	0.0151505	bottom	82	10	0	7
0.663578	4.51055	2.88541	0.00824534	back	83	199	2	6
0.792138	4.16519	3.72431	0.0871528	middle	84	264	5	7
0.944019	2.66369	2.80973	0.123887	middle	85	206	5	8
0.794641	2.84329	3.74811	0.0913732	middle	86	269	4	10
0.947727	3.29259	3.65884	0.198161	middle	87	265	6	13
0.894019	2.37788	0.0919593	0.0356661	bottom	88	11	1	9
1.23038	1.0529	1.61895	0.770888	middle	89	124	11	14
0.87178	1.96223	4.11874	0.0978522	middle	90	298	6	8
0.944283	2.92384	0.685438	0.237915	middle	91	68	7	9
0.928056	0.709034	3.83632	0.13713	middle	92	273	5	6
0.782559	3.7439	2.85606	0.015658	middle	93	209	4	6
1.36103	3.66978	1.34596	0.549593	middle	94	113	7	11
1.00135	2.3022	2.32415	0.122081	middle	95	167	6	7
0.908088	0.0253087	4.15476	0.00917247	front	96	292	1	5
1.25947	0.100812	2.80192	0.165876	front	97	194	5	5
1.11167	2.28988	0.878047	0.130996	middle	98	85	7	9
1.0509	0.257948	0.0098913	0.00464885	bottom	99	13	1	3
1.13233	1.64907	3.96968	0.0896508	middle	100	283	4	9
1.04123	2.37859	3.81163	0.137919	middle	101	272	5	9
1.28829	0.306798	0.800335	0.230259	front	102	78	2	10
1.07603	3.89248	2.35232	0.145975	middle	103	173	5	7
1.14835	4.45077	3.80523	0.0932011	back	104	275	1	14
1.161	1.47391	2.84274	0.260747	middle	105	203	7	11
1.08434	2.46191	1.8359	0.101326	middle	106	143	6	8
1.40608	3.94029	0.430336	0.953483	bottom	107	56	9	9
1.57263	2.76022	2.36414	0.357777	middle	108	170	11	9
1.26382	4.36053	2.78671	0.167851	back	109	197	4	11
1.14318	3.21473	4.44203	0.0237144	top	110	315	3	6
1.26197	3.71832	4.10827	0.133606	middle	111	295	7	8
1.34623	2.01622	3.02153	0.2	middle	112	215	5	12
1.83694	2.83233	1.56774	0.59633	middle	113	132	9	17
1.47574	2.85149	3.24522	0.24789	middle	114	238	6	11
1.53636	0.204652	2.20333	0.123742	front	115	161	5	6
1.22329	4.16589	4.42649	0.0411125	top	116	316	3	6
1.57368	4.37657	1.31489	0.2588	back	117	106	4	7
1.48196	0.717591	2.59254	0.310796	middle	118	186	7	8
1.26161	3.10893	0.0338151	0.00643941	bottom	119	14	1	6
1.37094	0.778155	3.17757	0.198248	middle	120	233	5	8
1.4396	2.81469	4.23884	0.162172	top	121	299	5	13
1.45387	4.0074	3.47609	0.313101	middle	122	250	8	13
1.52507	2.08523	1.92217	0.164083	middle	123	146	6	9
1.69742	1.05117	4.10466	0.789226	top	124	317	9	12
1.4209	3.37973	2.63064	0.292447	middle	125	188	7	10
1.50509	1.87018	0.53212	0.14708	middle	126	63	6	3
1.31786	2.82899	0.0506488	0.0082014	bottom	127	15	3	5
1.63051	1.59284	1.06062	0.329095	middle	128	98	9	11
1.7005	2.16488	3.79577	0.534811	middle	129	270	13	13
1.49665	0.314501	0.262497	0.135337	bottom	130	44	3	7
1.6007	3.38983	3.35724	0.180802	middle	131	237	6	9
1.6928	0.207619	3.95766	0.373868	front	132	280	6	8
1.42225	1.26027	0.0503954	0.0155745	bottom	133	16	2	5
1.66778	2.67317	0.582808	0.387373	middle	134	66	10	9
1.34891	0.0785517	4.52183	0.00165654	top	135	332	0	3
1.69409	2.02525	2.47261	0.133846	middle	136	180	7	8
1.51047	1.15421	0.525318	0.140217	middle	137	57	4	10
2.01706	3.80869	2.2568	1.1619	back	138	164	13	13
1.38849	1.56426	4.29582	0.00873967	middle	139	305	2	4
1.40976	3.73428	4.50109	0.0118308	top	140	337	2	5
1.64142	2.19918	4.49661	0.0122878	top	141	325	2	5
1.75719	2.2949	0.11775	0.112612	bottom	142	18	3	7
1.77533	3.46238	0.0276432	0.00940316	bottom	143	19	2	3
1.65812	4.3833	4.41819	0.0380806	top	144	324	2	5
1.8534	1.56985	2.15974	0.166943	middle	145	163	5	11
1.80528	0.148544	1.77913	0.126789	front	146	137	4	7
1.61046	2.91986	0.0260474	0.00240791	bottom	147	17	1	6
1.95218	1.35726	3.08687	0.304506	middle	148	221	8	12
2.28914	0.427014	0.11533	0.145255	bottom	149	21	5	6
1.98286	0.668545	0.557361	0.166313	middle	150	64	6	8
2.13461	0.390578	3.0373	0.172403	middle	151	210	6	11
2.13587	0.622764	1.32629	0.356287	middle	152	107	7	12
2.00956	0.63951	3.55147	0.061929	middle	153	261	4	5
2.01398	3.76873	4.29467	0.275223	top	154	302	8	10
1.85687	4.4918	3.40757	0.0224424	back	155	246	3	4
2.02763	1.75823	4.18145	0.159168	top	156	300	4	11
2.00468	3.03611	4.08291	0.162967	middle	157	294	8	5
1.99194	1.28924	1.51594	0.172174	middle	158	123	5	10
2.09962	2.31556	3.07218	0.159331	middle	159	225	6	7
2.08592	2.01277	0.956341	0.181301	middle	160	88	5	8
1.99748	4.00441	3.12868	0.148739	middle	161	220	6	7
2.4891	0.285778	1.0094	0.192789	front	162	92	5	9
2.16992	2.05834	1.52593	0.16907	middle	163	126	4	9
2.17271	4.4317	2.76999	0.0677313	back	164	202	3	5
2.05493	1.59571	0.286151	0.102165	bottom	165	41	8	5
2.22941	2.77019	3.49084	0.188918	middle	166	257	7	9
2.13519	4.2883	3.83436	0.128889	back	167	276	6	3
2.28978	0.0629692	1.38743	0.0311095	front	168	116	2	6
2.32686	2.6927	1.03685	0.188716	middle	169	94	5	6
2.1205	3.92759	0.931708	0.185453	middle	170	79	5	8
2.20737	0.25606	4.509	0.0155921	top	171	338	1	2
2.22139	2.50178	4.32752	0.123282	top	172	311	5	7
2.22102	0.58955	2.39391	0.147876	middle	173	175	6	10
2.46778	3.13279	0.489421	0.459766	bottom	174	49	9	12
2.22771	3.23453	3.07075	0.124095	middle	175	223	6	8
2.48032	1.30013	2.35723	0.225054	middle	176	174	6	11
2.37822	0.143363	0.514991	0.0737533	front	177	59	4	3
2.33878	3.66514	0.0859942	0.0651345	bottom	178	20	3	4
2.25212	3.10451	4.50351	0.0160205	top	179	333	2	5
2.45653	0.973964	3.59152	0.0847778	middle	180	262	5	9
2.59192	3.55844	3.89873	0.399384	middle	181	289	10	13
2.5787	0.769069	1.95749	0.230689	middle	182	153	9	10
2.34746	1.7209	3.3323	0.117761	middle	183	243	6	9
2.42632	4.21047	0.25024	0.0974479	bottom	184	22	4	4
2.71143	1.37015	0.611185	0.356487	middle	185	53	9	12
2.3238	4.51192	1.97969	0.00307141	back	186	150	1	4
2.48522	1.0716	0.0960511	0.0583875	bottom	187	23	4	5
2.80901	0.391892	3.64534	0.387316	front	188	263	10	11
2.67103	4.43295	0.870085	0.126259	back	189	80	5	7
2.63274	1.86063	0.10938	0.154458	bottom	190	24	5	5
2.22041	4.524	1.51783	0.00103479	back	191	121	0	6
2.79436	2.46742	2.84988	0.551983	middle	192	192	8	16
2.64073	4.28782	3.29907	0.142073	back	193	242	5	9
2.45486	0.0177376	2.60285	0.00501575	front	194	187	0	7
2.71395	1.57067	2.81483	0.218819	middle	195	208	7	11
2.61271	1.38001	1.44857	0.179829	middle	196	115	6	10
2.54551	3.91363	2.92003	0.144512	middle	197	212	4	7
2.66895	1.25802	4.10652	0.194206	middle	198	293	6	10
2.58845	1.96223	4.42941	0.0583369	top	199	334	3	8
2.52952	1.9936	1.97504	0.168578	middle	200	152	5	10
2.65558	2.08081	0.606373	0.241426	middle	201	69	7	8
2.58196	3.01602	2.03888	0.154131	middle	202	155	3	8
2.95601	4.14954	2.48391	0.281794	back	203	182	6	11
2.40325	0.0633482	2.8618	0.00478946	front	204	207	1	6
2.67391	0.129602	2.16886	0.0942491	front	205	162	2	10
2.8573	0.607224	0.627113	0.20121	middle	206	61	7	7
2.43115	1.514	4.253	0.00726108	middle	207	306	2	5
2.74942	3.85893	0.896895	0.174998	middle	208	86	5	9
2.69422	0.868446	2.72687	0.108349	middle	209	195	5	10
2.76869	3.6762	1.69086	0.138982	middle	210	136	3	12
2.72874	4.40404	4.00261	0.100921	back	211	285	4	6
2.4975	1.2841	4.49947	0.00816845	top	212	339	0	6
2.72414	2.10633	4.00611	0.173853	middle	213	290	6	11
2.92802	4.26821	1.79063	0.247714	back	214	142	6	8
2.97563	3.00925	4.3177	0.216084	top	215	309	4	13
2.72497	4.08785	4.51439	0.00433468	top	216	335	2	3
2.78492	2.17767	3.43742	0.144051	middle	217	251	6	9
3.05525	3.13519	1.50469	0.334144	middle	218	110	10	10
3.05575	0.176274	4.40817	0.0824688	top	219	327	2	4
3.0564	3.24884	2.93927	0.270446	middle	220	211	6	10
2.93812	0.213445	1.67383	0.11618	front	221	134	4	6
3.20538	2.35282	1.56614	0.92856	middle	222	117	10	15
2.95337	2.91558	3.67335	0.10394	middle	223	268	5	10
2.95647	3.61809	3.59556	0.147054	middle	224	254	4	10
3.09385	1.54052	3.23097	0.180382	middle	225	231	6	12
3.24908	2.34967	4.47145	0.0834377	top	226	340	3	9
2.95385	0.172967	3.07798	0.0983904	front	227	224	3	10
3.12136	3.88228	0.303228	0.247986	bottom	228	40	6	9
2.79563	1.04836	3.41937	0.0035855	middle	229	252	3	4
3.16901	1.53402	4.46417	0.0398909	top	230	322	3	7
3.23978	0.798659	3.07622	0.14096	middle	231	214	6	12
3.06686	4.32729	4.38134	0.0789536	top	232	313	3	3
3.19886	3.42653	0.688188	0.144714	middle	233	72	6	8
3.27093	0.800626	0.313342	0.230318	bottom	234	42	7	6
3.17178	0.794727	4.31161	0.127964	top	235	308	5	8
3.28289	1.28807	1.22661	0.141291	middle	236	105	4	10
2.91028	3.21232	0.0227639	0.00256829	bottom	237	25	0	5
3.18825	3.02546	2.46409	0.168031	middle	238	179	5	11
3.09729	2.87437	0.489714	0.129992	middle	239	55	5	6
3.11403	4.44262	3.13512	0.0450934	back	240	226	2	7
3.30897	0.493669	1.30869	0.250045	front	241	108	6	11
3.16792	0.464529	2.41863	0.1448	front	242	168	4	10
3.46526	4.25927	1.45909	0.162097	back	243	118	5	7
3.30251	1.30428	3.9115	0.219434	middle	244	277	8	9
3.38523	3.84459	4.46014	0.0370524	top	245	328	1	9
3.1972	1.24714	0.0350029	0.00614501	bottom	246	26	2	4
3.44349	0.827733	2.004	0.376807	middle	247	147	10	10
3.28612	4.39762	0.203351	0.0712619	bottom	248	27	3	4
3.42604	2.25506	0.473409	0.280691	middle	249	50	6	4
3.55605	1.97448	2.48812	0.527254	middle	250	183	8	12
3.48179	2.11135	3.86052	0.337081	middle	251	278	7	12
3.32988	0.195886	0.202903	0.0893168	bottom	252	28	2	4
3.42553	0.124444	0.812623	0.0802542	front	253	83	3	8
3.44096	3.82107	3.22443	0.273017	middle	254	239	4	11
3.50441	4.19798	4.11933	0.211723	back	255	297	8	5
3.68199	4.3518	2.677	0.170397	back	256	193	3	9
3.41964	0.198994	4.01892	0.120332	front	257	286	3	6
3.49388	3.68849	1.63429	0.116986	middle	258	128	4	11
3.59263	1.55871	1.72247	0.180589	middle	259	135	7	8
3.59341	4.36531	0.961177	0.155662	back	260	87	5	9
3.5017	3.69316	1.11566	0.120037	middle	261	100	7	10
3.39309	0.316477	2.97121	0.0590795	front	262	216	4	5
3.7131	1.49577	0.260129	0.245097	bottom	263	30	6	11
3.65669	3.44939	2.27779	0.108932	middle	264	172	6	11
3.94573	0.993849	3.34168	0.393975	right	265	244	8	6
3.75953	0.876383	0.822272	0.184076	middle	266	82	8	9
3.68204	2.83172	3.44935	0.149688	middle	267	248	7	9
4.1065	0.0967222	2.00402	0.0777694	front	268	151	2	10
3.7381	2.82077	3.90908	0.15399	middle	269	282	5	6
3.57388	0.0200996	1.27325	0.00564409	front	270	103	1	4
3.78262	4.30755	3.48798	0.186165	back	271	255	5	10
3.97733	2.99164	0.22127	0.450258	bottom	272	34	6	9
3.7393	3.87224	0.131587	0.0800257	bottom	273	29	4	5
3.76029	2.01233	3.26485	0.188358	middle	274	240	8	8
3.88771	0.523732	3.7231	0.137517	middle	275	271	5	9
4.019	1.31762	2.72984	0.242929	right	276	198	7	7
3.77486	4.15447	2.14858	0.173255	back	277	156	7	6
3.78725	3.72103	2.85337	0.1374	middle	278	201	3	12
3.9639	3.68067	3.94638	0.334364	right	279	274	9	8
3.76113	3.09779	1.39456	0.123988	middle	280	109	6	7
3.75286	4.34403	0.578475	0.0598463	back	281	62	3	9
3.7849	1.8623	1.03036	0.202366	middle	282	89	4	10
3.99934	3.13072	4.32835	0.214809	top	283	318	4	6
4.07962	0.455793	2.61743	0.469275	right	284	190	7	7
4.12309	1.6384	4.36929	0.15914	top	285	329	3	6
3.59903	0.0134114	3.35178	0.000347126	front	286	247	0	4
3.89709	0.238777	3.21666	0.0917841	front	287	241	5	6
3.89554	0.434817	0.236852	0.134421	bottom	288	31	6	5
4.02476	2.9518	2.81846	0.218276	middle	289	205	5	10
4.09124	4.28857	0.173001	0.105364	bottom	290	33	4	5
4.20875	3.34413	1.8801	0.276264	right	291	145	8	9
3.93298	3.50211	0.72677	0.125882	middle	292	74	6	10
4.03389	1.21371	0.913992	0.167508	middle	293	75	5	7
4.05681	0.246913	0.985009	0.15618	front	294	95	5	8
4.19581	0.199706	4.36263	0.0990759	top	295	323	1	7
4.17125	1.19913	3.95573	0.33515	right	296	279	5	9
4.18779	0.145202	3.92822	0.110138	right	297	281	2	6
4.1041	0.863285	2.09053	0.136227	middle	298	157	5	6
4.21777	0.875513	1.5504	0.279399	right	299	127	6	10
4.25806	2.02344	1.85633	0.30307	right	300	144	7	7
4.17845	2.53124	2.28866	0.28427	right	301	169	6	7
4.02685	0.789934	4.51827	0.0058594	top	302	341	1	4
4.21636	2.68625	0.91327	0.379273	right	303	93	3	14
4.21618	3.58668	1.33879	0.223217	right	304	114	6	7
4.14357	4.43365	1.85778	0.0452472	back	305	148	2	5
4.24354	2.31234	4.23244	0.208684	top	306	303	3	5
4.25056	4.3516	4.16453	0.0856017	right	307	296	3	5
4.32375	4.11507	1.52189	0.214047	right	308	125	4	10
4.30373	4.46573	3.18131	0.0176243	right	309	235	2	3
4.3184	2.20457	2.86008	0.12502	right	310	213	5	4
4.35111	2.83963	3.54814	0.393711	right	311	256	7	10
4.29252	3.34798	2.4938	0.11523	right	312	184	6	4
4.16465	1.0749	0.0257762	0.00382937	bottom	313	35	1	6
4.11586	2.14451	0.0236846	0.00134456	bottom	314	32	0	3
4.33373	1.64563	0.751383	0.119598	right	315	76	3	4
4.34717	4.1119	0.705155	0.165691	right	316	77	8	5
4.36039	0.936769	0.47632	0.120741	right	317	67	6	6
4.35112	0.288685	0.481572	0.0937306	right	318	60	4	4
4.35756	4.1516	2.59865	0.237164	right	319	191	5	7
4.35297	4.30708	3.7042	0.0525105	right	320	267	2	5
4.37682	3.634	3.14552	0.0952531	right	321	227	3	9
4.38552	1.63047	3.15431	0.0908503	right	322	228	3	5
4.38168	1.87303	0.173547	0.0863157	bottom	323	37	1	9
4.40963	0.119473	0.0762726	0.0139048	bottom	324	36	1	2
4.33348	4.16795	4.52179	0.00324936	top	325	342	1	3
4.45652	0.812829	0.0768307	0.0200542	bottom	326	39	1	6
4.43253	1.60169	2.37744	0.0501399	right	327	177	2	6
4.44946	3.817	0.175147	0.0291366	bottom	328	38	1	6
4.45886	4.4639	1.10082	0.00948225	right	329	99	1	3
4.4443	4.49731	4.44075	0.00434567	top	330	312	0	2
4.46352	3.61229	0.804941	0.0189403	right	331	84	2	6
4.46827	2.00849	1.50024	0.041765	right	332	122	1	5
4.45558	0.934547	4.2353	0.0299583	right	333	307	1	5
4.46328	0.0880773	3.12163	0.0115606	right	334	234	1	3
4.47594	3.46555	4.40366	0.0176024	top	335	319	2	3
4.49704	0.164934	1.25328	0.0242922	right	336	104	1	5
4.48751	2.63156	0.453758	0.0171366	right	337	54	1	2
4.49219	4.45572	0.247015	0.00786087	right	338	45	2	2
4.50781	0.0461943	1.77747	0.00261223	right	339	138	1	4
4.51223	0.715882	2.06499	0.00877262	right	340	154	1	3
4.51089	0.0179663	2.18783	0.000782132	right	341	166	0	3
4.51741	2.83515	2.72371	0.00276602	right	342	200	2	3
750 17
from_node to_node conductance conductance_penalized conductance_from_particle conductance_to_particle conductance_from_particle_solid_only conductance_to_particle_solid_only conductance_contact_only conductance_contact_only_penalized conductance_solid_only conductance_solid_only_penalized conductance_proximity_only gap_width solid_contact_area solid_contact_area_penalized proximity_contact_area_f…
2	9	0.368439	0.16865	1.70925	0.707055	1.70925	0.707055	1.313	0.168431	0.36219	0.126	0.0860175	0.19787	0.017069	0.00291946	0.428584	0.229671	physical_and_proximity
2	10	0.20188	0.0990838	0.770223	0.483569	0.770223	0.483569	0.559	0.0776119	0.193979	0.061535	0.0710608	0.193698	0.007267	0.00134527	0.346619	0.257387	physical_and_proximity
2	73	0.368632	0.149383	0.936653	1.75709	0.936653	1.75709	0.793	0.0613436	0.345091	0.0557464	0.136385	0.187737	0.010309	0.00106329	0.512746	0.666029	physical_and_proximity
3	4	0.127493	0.0425342	0.613062	0.322464	0.613062	0.322464	0.299	0.0308441	0.123812	0.0269154	0.0224092	0.232182	0.003887	0.00053463	0.122187	0.10478	physical_and_proximity
3	7	0.062821	0.0609951	0.633599	1.45354	0.633599	1.45354	0.026	0.0235295	0.0245533	0.0223383	0.0472495	0.234316	0.000338	0.000407844	0.225277	0.339521	physical_and_proximity
4	5	0.299791	0.189223	0.470935	2.47941	0.470935	2.47941	1.157	0.28333	0.294893	0.16512	0.07925	0.176152	0.015041	0.00491105	0.151593	0.319241	physical_and_proximity
5	6	0.381697	0.217956	0.679749	1.0913	0.679749	1.0913	4.134	0.285754	0.38032	0.169866	0.168663	0.176768	0.053742	0.00495307	0.584909	0.602823	physical_and_proximity
5	11	0.0893944	0.0657094	0.696775	0.217519	0.696775	0.217519	0.117	0.0318333	0.0685895	0.026705	0.0770276	0.21173	0.001521	0.000551776	0.481143	0.260429	physical_and_proximity
5	64	0.451033	0.182025	1.27238	1.2689	1.27238	1.2689	1.404	0.104192	0.437394	0.089512	0.150927	0.189071	0.018252	0.00180599	0.742924	0.678535	physical_and_proximity
5	97	0.229478	0.12819	0.74711	0.570962	0.74711	0.570962	0.702	0.125505	0.221512	0.0904343	0.0867653	0.206441	0.009126	0.00217541	0.424359	0.388869	physical_and_proximity
6	8	0.168305	0.0956605	1.10559	0.516695	1.10559	0.516695	0.234	0.0429386	0.14058	0.0382717	0.0884025	0.192937	0.003042	0.000744268	0.400361	0.409487	physical_and_proximity
6	77	0.418184	0.200456	2.35115	2.1583	2.35115	2.1583	0.52	0.0984095	0.355653	0.0904955	0.145494	0.188051	0.00676	0.00170577	0.68445	0.619047	physical_and_proximity
7	73	0.423158	0.195264	1.73896	2.80144	1.73896	2.80144	0.611	0.150975	0.389306	0.132352	0.0877311	0.206071	0.007943	0.00261691	0.440076	0.504465	physical_and_proximity
8	11	0.0717472	0.0468907	0.343072	1.17394	0.343072	1.17394	0.065	0.023632	0.0522158	0.0217003	0.0333172	0.231163	0.000845	0.000409621	0.175422	0.233727	physical_and_proximity
10	15	0.0876779	0.0395786	0.375426	0.133364	0.375426	0.133364	0.78	0.0420175	0.0873825	0.0294451	0.0241889	0.16603	0.01014	0.000728303	0.091091	0.081627	physical_and_proximity
10	16	0.0861152	0.0542965	0.407374	0.325421	0.407374	0.325421	0.13	0.0432335	0.075643	0.0348944	0.0343479	0.195184	0.00169	0.00074938	0.199589	0.100893	physical_and_proximity
10	65	0.253625	0.109643	0.56963	1.05028	0.56963	1.05028	0.715	0.0613338	0.243531	0.0525987	0.0946024	0.196807	0.009295	0.00106312	0.401206	0.523055	physical_and_proximity
11	64	0.489483	0.201278	1.93398	1.42695	1.93398	1.42695	1.079	0.133675	0.466277	0.114959	0.132964	0.194761	0.014027	0.00231703	0.475735	0.645073	physical_and_proximity
12	14	0.208059	0.115115	0.45899	1.32848	0.45899	1.32848	0.416	0.056379	0.187431	0.0483827	0.117366	0.161447	0.005408	0.000977235	0.304707	0.494325	physical_and_proximity
12	23	0.298076	0.143489	0.534115	2.12754	0.534115	2.12754	0.871	0.0995362	0.286501	0.0807175	0.116591	0.199116	0.011323	0.00172529	0.350337	0.631722	physical_and_proximity
12	74	0.381703	0.188941	1.31372	1.16253	1.31372	1.16253	0.91	0.180833	0.367608	0.139833	0.091552	0.211971	0.01183	0.00313443	0.447174	0.418444	physical_and_proximity
13	14	0.240435	0.163008	0.71455	0.634582	0.71455	0.634582	0.715	0.186783	0.228628	0.120061	0.129737	0.171009	0.009295	0.00323757	0.563615	0.41912	physical_and_proximity
13	20	0.316347	0.145364	0.709979	1.166	0.709979	1.166	0.988	0.0874047	0.305039	0.0729546	0.129367	0.186205	0.012844	0.00151501	0.460018	0.563953	physical_and_proximity
13	73	0.238771	0.123607	0.747626	0.760009	0.747626	0.760009	0.559	0.0913663	0.225111	0.0735386	0.0925658	0.215264	0.007267	0.00158368	0.512408	0.489593	physical_and_proximity
13	89	0.28671	0.148345	0.605369	1.04448	0.605369	1.04448	1.014	0.117779	0.278126	0.0900918	0.124251	0.208741	0.013182	0.0020415	0.607555	0.70304	physical_and_proximity
14	20	0.251224	0.123291	0.589643	0.834169	0.589643	0.834169	0.832	0.102715	0.244101	0.0791742	0.0889971	0.207617	0.010816	0.0017804	0.389207	0.481312	physical_and_proximity
14	23	0.0814731	0.0661556	0.245151	1.48512	0.245151	1.48512	0.065	0.0285416	0.0496596	0.0251326	0.0679516	0.22928	0.000845	0.000494722	0.311298	0.465933	physical_and_proximity
14	74	0.136276	0.0751465	0.358314	0.694019	0.358314	0.694019	0.26	0.0482605	0.123795	0.0400759	0.0619251	0.223232	0.00338	0.000836515	0.366223	0.330564	physical_and_proximity
15	18	0.797742	0.24314	2.94359	1.48708	2.94359	1.48708	4.069	0.248277	0.79495	0.198415	0.0742333	0.147814	0.052897	0.00430347	0.22139	0.229164	physical_and_proximity
16	18	0.141985	0.0899092	0.463688	0.464197	0.463688	0.464197	0.338	0.118796	0.137562	0.078563	0.0280152	0.152159	0.004394	0.00205914	0.100893	0.094133	physical_and_proximity
16	65	0.287905	0.114086	0.513916	2.07795	0.513916	2.07795	0.884	0.0860085	0.281032	0.0711549	0.0717646	0.186397	0.011492	0.00149081	0.100893	0.37856	physical_and_proximity
17	25	0.443853	0.166159	1.18354	1.98573	1.18354	1.98573	1.027	0.135536	0.430621	0.114592	0.0786057	0.17234	0.013351	0.0023493	0.188773	0.364871	physical_and_proximity
17	77	0.200252	0.0839284	1.77054	0.631914	1.77054	0.631914	0.299	0.0500583	0.18209	0.0451998	0.0523207	0.183179	0.003887	0.000867677	0.239811	0.225784	physical_and_proximity
18	26	0.201578	0.0941962	0.398099	0.658396	0.398099	0.658396	1.027	0.103672	0.19982	0.0731174	0.0481805	0.199313	0.013351	0.00179697	0.163761	0.251641	physical_and_proximity
18	65	0.4342	0.240795	0.816018	1.52853	0.816018	1.52853	2.236	0.314058	0.429754	0.19748	0.125846	0.199991	0.029068	0.00544368	0.333606	0.632567	physical_and_proximity
19	24	0.159395	0.0944634	0.742825	0.399441	0.742825	0.399441	0.351	0.0869101	0.149282	0.0651218	0.0615371	0.179134	0.004563	0.00150644	0.279019	0.171028	physical_and_proximity
19	64	0.166366	0.0895057	0.588953	0.789513	0.588953	0.789513	0.26	0.0535665	0.146828	0.0462259	0.0682667	0.206971	0.00338	0.000928486	0.298454	0.373997	physical_and_proximity
19	66	0.574365	0.330188	1.21555	1.30248	1.21555	1.30248	6.513	0.56882	0.573402	0.298644	0.126522	0.169603	0.084669	0.00985955	0.497874	0.400192	physical_and_proximity
19	78	0.381672	0.188148	1.2461	1.16122	1.2461	1.16122	0.949	0.177269	0.367997	0.136896	0.0966068	0.205473	0.012337	0.00307266	0.465595	0.479791	physical_and_proximity
20	21	0.0387524	0.0333962	0.888492	0.0627846	0.888492	0.0627846	0.065	0.028315	0.0308284	0.0190949	0.0492613	0.23155	0.000845	0.000490794	0.35997	0.125567	physical_and_proximity
20	23	0.294704	0.154002	0.525302	1.36568	0.525302	1.36568	1.222	0.160805	0.2895	0.112936	0.0984275	0.21455	0.015886	0.00278729	0.405769	0.539279	physical_and_proximity
20	29	0.52456	0.232173	1.06384	1.50102	1.06384	1.50102	3.159	0.197664	0.520086	0.150031	0.17258	0.178522	0.041067	0.00342617	0.554151	0.684957	physical_and_proximity
22	23	1.1116	0.347101	2.45202	2.83027	2.45202	2.83027	7.033	0.282098	1.10701	0.232233	0.189632	0.158657	0.091429	0.00488969	0.5915	0.664846	physical_and_proximity
22	27	0.350164	0.182711	1.07736	0.89647	1.07736	0.89647	1.144	0.204255	0.342723	0.144102	0.087338	0.197578	0.014872	0.00354041	0.44109	0.343746	physical_and_proximity
22	64	0.332137	0.133844	1.54952	1.51937	1.54952	1.51937	0.468	0.0444026	0.290674	0.0419731	0.117728	0.211029	0.006084	0.000769644	0.584233	0.588289	physical_and_proximity
23	27	0.275848	0.177365	0.558755	0.726182	0.558755	0.726182	2.054	0.27725	0.273702	0.147632	0.12739	0.188902	0.026702	0.00480567	0.576797	0.504803	physical_and_proximity
23	60	0.248532	0.122603	0.681926	0.753615	0.681926	0.753615	0.702	0.0756229	0.237086	0.0624341	0.110838	0.206725	0.009126	0.0013108	0.594373	0.543504	physical_and_proximity
23	89	0.164104	0.11082	0.618052	0.988309	0.618052	0.988309	0.169	0.0367061	0.117	0.0334747	0.119694	0.22494	0.002197	0.000636238	0.631553	0.784836	physical_and_proximity
23	105	0.226663	0.144123	0.629105	0.493807	0.629105	0.493807	1.131	0.177444	0.222281	0.108105	0.123411	0.199871	0.014703	0.00307569	0.569192	0.604344	physical_and_proximity
24	27	0.46608	0.184402	0.934032	1.97279	0.934032	1.97279	1.677	0.176588	0.460018	0.138114	0.0834608	0.191078	0.021801	0.00306087	0.301327	0.343577	physical_and_proximity
25	28	0.437341	0.188684	0.83932	1.93518	0.83932	1.93518	1.625	0.174376	0.430371	0.134356	0.104045	0.163915	0.021125	0.00302252	0.381771	0.374335	physical_and_proximity
25	90	0.341607	0.140201	0.98166	1.30845	0.98166	1.30845	0.793	0.106105	0.328517	0.0892253	0.0808227	0.219007	0.010309	0.00183915	0.405093	0.431626	physical_and_proximity
26	63	0.380967	0.118948	1.62315	0.942367	1.62315	0.942367	0.988	0.0813563	0.371832	0.0715878	0.0672362	0.173444	0.012844	0.00141018	0.305383	0.220207	physical_and_proximity
27	36	0.0835317	0.0583311	0.774897	0.137973	0.774897	0.137973	0.221	0.0459351	0.076551	0.0329944	0.0702737	0.20212	0.002873	0.000796209	0.369265	0.293215	physical_and_proximity
27	60	0.13661	0.0837576	0.862831	0.40029	0.862831	0.40029	0.195	0.0427383	0.113826	0.0369613	0.0780048	0.20697	0.002535	0.000740798	0.449709	0.44278	physical_and_proximity
27	76	0.213236	0.129527	0.541041	0.443839	0.541041	0.443839	1.599	0.175435	0.211562	0.102025	0.100882	0.213139	0.020787	0.00304087	0.518999	0.534378	physical_and_proximity
27	80	0.117287	0.0949842	0.743984	0.373313	0.743984	0.373313	0.104	0.0356628	0.0733234	0.0311883	0.11806	0.203593	0.001352	0.000618155	0.631384	0.527449	physical_and_proximity
27	95	0.197714	0.112181	0.728324	0.395273	0.728324	0.395273	0.78	0.113676	0.192865	0.0787413	0.0858747	0.212791	0.01014	0.00197039	0.470834	0.424359	physical_and_proximity
28	30	0.610797	0.213309	2.07468	2.3863	2.07468	2.3863	1.209	0.114634	0.57864	0.103902	0.149428	0.178827	0.015717	0.001987	0.564291	0.623272	physical_and_proximity
28	34	0.0504118	0.0359476	0.85297	0.0784716	0.85297	0.0784716	0.13	0.0330333	0.0462789	0.0226304	0.0388966	0.163744	0.00169	0.000572577	0.179647	0.112385	physical_and_proximity
29	35	0.211657	0.114419	0.617243	0.516958	0.617243	0.516958	0.754	0.0922425	0.204886	0.0694662	0.100611	0.21671	0.009802	0.00159887	0.578994	0.475566	physical_and_proximity
29	60	0.426896	0.215881	0.910529	1.03616	0.910529	1.03616	3.432	0.238647	0.424675	0.159907	0.150637	0.191296	0.044616	0.00413655	0.589134	0.669071	physical_and_proximity
29	81	0.393184	0.201124	0.828952	1.02695	0.828952	1.02695	2.6	0.205155	0.389907	0.141754	0.153016	0.19243	0.0338	0.00355602	0.664339	0.684957	physical_and_proximity
29	89	0.163458	0.0751366	0.686816	0.394705	0.686816	0.394705	0.403	0.0404318	0.154538	0.0348158	0.0668693	0.22935	0.005239	0.000700817	0.42081	0.399854	physical_and_proximity
29	98	0.250713	0.135687	0.796456	0.47385	0.796456	0.47385	1.469	0.112837	0.247117	0.0817778	0.136917	0.207215	0.019097	0.00195584	0.668902	0.617357	physical_and_proximity
30	32	0.263395	0.157776	0.712828	0.775167	0.712828	0.775167	0.793	0.161265	0.252912	0.112437	0.113068	0.192637	0.010309	0.00279526	0.569868	0.513422	physical_and_proximity
30	34	0.0677677	0.0523325	0.754731	0.0855495	0.754731	0.0855495	0.494	0.0840898	0.0664964	0.0401507	0.0799938	0.190646	0.006422	0.00145756	0.390052	0.229671	physical_and_proximity
30	67	0.224332	0.118619	0.480985	0.610472	0.480985	0.610472	1.261	0.12279	0.221721	0.0843089	0.089381	0.200655	0.016393	0.00212836	0.437034	0.387179	physical_and_proximity
30	90	0.155726	0.0836493	0.591012	0.343454	0.591012	0.343454	0.455	0.0409553	0.147028	0.0344584	0.0950794	0.220676	0.005915	0.000709892	0.564798	0.510887	physical_and_proximity
30	101	0.22139	0.124996	0.489287	0.653875	0.489287	0.653875	0.975	0.141319	0.217449	0.0939029	0.0845594	0.215275	0.012675	0.00244954	0.387686	0.47827	physical_and_proximity
31	37	0.0502744	0.0340521	0.545884	1.82006	0.545884	1.82006	0.039	0.0189452	0.0356858	0.0181274	0.0181118	0.222804	0.000507	0.000328383	0.105625	0.121511	physical_and_proximity
32	36	0.272284	0.142547	0.645517	0.622445	0.645517	0.622445	1.872	0.196594	0.27101	0.121325	0.0625043	0.195403	0.024336	0.00340764	0.33124	0.270231	physical_and_proximity
32	42	0.0997555	0.0618922	0.677686	0.249176	0.677686	0.249176	0.156	0.0292615	0.08404	0.0252122	0.0644742	0.20043	0.002028	0.0005072	0.323973	0.348309	physical_and_proximity
32	45	0.219863	0.123935	0.41807	0.828182	0.41807	0.828182	0.975	0.144874	0.216214	0.0952203	0.0788721	0.213735	0.012675	0.00251115	0.373828	0.433485	physical_and_proximity
32	86	0.213762	0.104554	0.747281	0.539241	0.747281	0.539241	0.585	0.0687432	0.203997	0.0563712	0.0881974	0.224157	0.007605	0.00119155	0.592683	0.377884	physical_and_proximity
33	35	0.16658	0.082236	1.23087	1.21091	1.23087	1.21091	0.156	0.0219381	0.124247	0.021177	0.073102	0.163525	0.002028	0.000380261	0.109512	0.375011	physical_and_proximity
33	63	0.483557	0.311567	1.53365	0.9048	1.53365	0.9048	3.172	0.642566	0.482506	0.301794	0.0459847	0.0981311	0.041236	0.0111378	0.109512	0.090753	physical_and_proximity
34	45	0.122953	0.0991299	0.136743	2.09949	0.136743	2.09949	2.821	0.348317	0.122793	0.0938064	0.086755	0.195113	0.036673	0.00603749	0.19773	0.435851	physical_and_proximity
35	37	0.12238	0.0772525	0.280672	0.322098	0.280672	0.322098	0.611	0.105296	0.120421	0.0618638	0.0540146	0.216179	0.007943	0.00182513	0.264147	0.274287	physical_and_proximity
35	39	0.334245	0.148082	0.683398	0.911624	0.683398	0.911624	2.184	0.105547	0.331335	0.0830931	0.132958	0.174608	0.028392	0.00182948	0.561925	0.462046	physical_and_proximity
35	63	0.145194	0.0938145	0.445202	0.445159	0.445202	0.445159	0.312	0.056582	0.129909	0.0451141	0.105577	0.195797	0.004056	0.000980755	0.573417	0.339521	physical_and_proximity
35	70	0.0835736	0.0579517	0.383047	0.186426	0.383047	0.186426	0.195	0.0521705	0.076319	0.0368424	0.0555759	0.222991	0.002535	0.000904289	0.369772	0.208715	physical_and_proximity
35	81	0.12228	0.0723618	0.36275	0.362396	0.36275	0.362396	0.312	0.0567466	0.114662	0.0432183	0.0636872	0.212843	0.004056	0.000983608	0.345436	0.372983	physical_and_proximity
36	40	0.438576	0.350179	0.927756	0.923506	0.927756	0.923506	8.281	1.34529	0.438316	0.344349	0.0935871	0.171119	0.107653	0.0233183	0.286793	0.340535	physical_and_proximity
37	43	0.44892	0.18101	0.820024	1.40482	0.820024	1.40482	3.237	0.139869	0.446381	0.110122	0.138431	0.181122	0.042081	0.0024244	0.41067	0.561925	physical_and_proximity
37	81	0.382673	0.17004	0.926751	1.60775	0.926751	1.60775	0.988	0.13095	0.368572	0.107095	0.108287	0.215319	0.012844	0.0022698	0.471341	0.603499	physical_and_proximity
38	41	0.0859273	0.0533821	1.8779	1.22401	1.8779	1.22401	0.065	0.025328	0.0597582	0.0244909	0.0321982	0.1902	0.000845	0.000439019	0.05577	0.188097	physical_and_proximity
39	62	0.989226	0.365023	2.47072	2.89697	2.47072	2.89697	3.614	0.284648	0.974061	0.234574	0.217959	0.161862	0.046982	0.00493389	0.500916	0.845	physical_and_proximity
39	91	0.160339	0.104625	0.88646	1.25473	0.88646	1.25473	0.169	0.0680862	0.127515	0.0601963	0.0629259	0.226066	0.002197	0.00118016	0.306228	0.384813	physical_and_proximity
40	44	0.526473	0.237773	1.67541	2.13432	1.67541	2.13432	1.092	0.211444	0.504757	0.172569	0.106998	0.187669	0.014196	0.00366503	0.364871	0.503789	physical_and_proximity
41	43	0.202274	0.110159	0.395187	1.353	0.395187	1.353	0.507	0.0818852	0.190769	0.0645921	0.0902831	0.182852	0.006591	0.00141934	0.346281	0.46137	physical_and_proximity
41	58	0.0587614	0.0568101	0.443809	0.608724	0.443809	0.608724	0.013	0.00975	0.0123733	0.00939319	0.063208	0.206906	0.000169	0.000169	0.272597	0.403403	physical_and_proximity
41	72	0.251365	0.122345	1.34769	0.658832	1.34769	0.658832	0.481	0.0681716	0.230476	0.0590712	0.100926	0.197965	0.006253	0.00118164	0.497029	0.526097	physical_and_proximity
42	45	0.285569	0.138045	0.488409	1.05474	0.488409	1.05474	1.833	0.0929105	0.282396	0.0726817	0.142471	0.210726	0.023829	0.00161045	0.749177	0.720109	physical_and_proximity
42	49	0.0309249	0.0266263	0.406109	0.0413046	0.406109	0.0413046	0.143	0.0583125	0.0297038	0.0228197	0.0335644	0.21282	0.001859	0.00101075	0.20787	0.072501	physical_and_proximity
42	55	0.0896428	0.0570616	0.446888	0.155712	0.446888	0.155712	0.325	0.0370958	0.0852027	0.0280765	0.0757057	0.21985	0.004225	0.000642994	0.430443	0.300144	physical_and_proximity
42	56	0.114059	0.0748006	0.296591	0.251921	0.296591	0.251921	0.611	0.0757755	0.111386	0.0486902	0.0901242	0.178433	0.007943	0.00131344	0.39884	0.370955	physical_and_proximity
42	69	0.340818	0.199642	0.941514	0.646275	0.941514	0.646275	2.912	0.248707	0.338655	0.150824	0.168045	0.188722	0.037856	0.00431092	0.789399	0.702533	physical_and_proximity
42	71	0.0519269	0.0466372	0.220155	0.454729	0.220155	0.454729	0.026	0.0141291	0.0221225	0.0129003	0.0538946	0.242782	0.000338	0.000244904	0.222235	0.351351	physical_and_proximity
42	84	0.286137	0.167958	0.540482	1.26859	0.540482	1.26859	0.988	0.121887	0.273926	0.0922272	0.179737	0.187313	0.012844	0.00211271	0.596739	0.802412	physical_and_proximity
43	48	0.147772	0.089346	0.584447	0.234641	0.584447	0.234641	1.196	0.128626	0.146865	0.0727413	0.06296	0.200446	0.015548	0.00222951	0.313495	0.159705	physical_and_proximity
43	62	0.174019	0.0996143	0.561858	0.478468	0.561858	0.478468	0.442	0.0712527	0.163072	0.0558523	0.0908506	0.203518	0.005746	0.00123505	0.459511	0.428246	physical_and_proximity
43	68	0.137244	0.0793665	0.620903	0.350168	0.620903	0.350168	0.273	0.0413334	0.123011	0.034892	0.0816158	0.228903	0.003549	0.000716445	0.501254	0.459173	physical_and_proximity
43	81	0.211385	0.125901	0.408953	0.97158	0.408953	0.97158	0.663	0.0907424	0.20069	0.0689906	0.13306	0.210762	0.008619	0.00157287	0.714194	0.613132	physical_and_proximity
44	52	0.130928	0.0692144	0.490615	0.319943	0.490615	0.319943	0.338	0.0415004	0.123116	0.0341764	0.0662111	0.216115	0.004394	0.000719341	0.385827	0.288821	physical_and_proximity
44	58	0.280304	0.147329	1.25135	0.477878	1.25135	0.477878	1.339	0.116031	0.274835	0.0868803	0.140654	0.211378	0.017407	0.00201121	0.731601	0.626314	physical_and_proximity
44	69	0.254272	0.133832	0.566124	0.770981	0.566124	0.770981	1.001	0.077545	0.246157	0.0626599	0.149284	0.207494	0.013013	0.00134411	0.661635	0.795145	physical_and_proximity
44	76	0.20896	0.146952	0.565605	2.12985	0.565605	2.12985	0.221	0.0474897	0.147876	0.0429282	0.171452	0.199431	0.002873	0.000823155	0.715715	0.93795	physical_and_proximity
44	93	0.247432	0.114413	0.709476	0.505028	0.709476	0.505028	1.443	0.0960127	0.244943	0.0724382	0.0908791	0.170933	0.018759	0.00166422	0.398502	0.254345	physical_and_proximity
45	67	0.218698	0.121809	0.665571	0.424256	0.665571	0.424256	1.3	0.127324	0.21604	0.0853715	0.10256	0.18931	0.0169	0.00220695	0.485706	0.365885	physical_and_proximity
45	71	0.13826	0.0762277	0.535016	0.246578	0.535016	0.246578	0.689	0.0635619	0.135575	0.0461738	0.0754433	0.206364	0.008957	0.00110174	0.392756	0.321438	physical_and_proximity
45	110	0.118181	0.0745882	0.571154	0.220383	0.571154	0.220383	0.39	0.0703287	0.112962	0.048763	0.0701495	0.202903	0.00507	0.00121903	0.374335	0.24505	physical_and_proximity
45	111	0.190804	0.101837	0.588154	0.49199	0.588154	0.49199	0.572	0.0732336	0.182447	0.0575118	0.0910553	0.224127	0.007436	0.00126938	0.485368	0.480467	physical_and_proximity
46	47	0.473183	0.309975	1.14705	1.04073	1.14705	1.04073	3.497	0.651894	0.472003	0.29703	0.0657748	0.173789	0.045461	0.0112995	0.270907	0.141622	physical_and_proximity
46	61	0.151324	0.104414	1.39702	1.85137	1.39702	1.85137	0.104	0.0373406	0.091985	0.0356678	0.0828327	0.169264	0.001352	0.000647236	0.24843	0.429091	physical_and_proximity
47	59	0.128981	0.0818176	0.828608	0.242604	0.828608	0.242604	0.351	0.0835696	0.122282	0.0578206	0.0614944	0.169256	0.004563	0.00144854	0.247078	0.179647	physical_and_proximity
47	61	0.21086	0.115924	0.992636	0.724842	0.992636	0.724842	0.338	0.073727	0.187069	0.0626936	0.0865472	0.184029	0.004394	0.00127793	0.259753	0.416923	physical_and_proximity
48	51	0.120881	0.0832425	0.431645	1.58134	0.431645	1.58134	0.13	0.0524805	0.0939726	0.0454467	0.0578461	0.220296	0.00169	0.000909662	0.150579	0.365209	physical_and_proximity
49	55	0.0844376	0.0469655	0.165933	0.94099	0.165933	0.94099	0.182	0.0420513	0.0794677	0.0323942	0.0283563	0.194018	0.002366	0.000728889	0.067262	0.152776	physical_and_proximity
51	53	0.224907	0.111386	0.827293	0.477497	0.827293	0.477497	0.78	0.081535	0.218099	0.0642356	0.0946843	0.191955	0.01014	0.00141327	0.401882	0.218179	physical_and_proximity
51	58	0.522066	0.259086	0.918998	2.0591	0.918998	2.0591	2.73	0.240715	0.51544	0.174579	0.196742	0.159023	0.03549	0.00417239	0.654875	0.709462	physical_and_proximity
51	68	0.0808653	0.0734012	0.579064	0.512393	0.579064	0.512393	0.039	0.0244456	0.0341069	0.0224287	0.0761053	0.222289	0.000507	0.000423724	0.439231	0.463567	physical_and_proximity
53	61	0.1492	0.0741773	0.683989	0.370209	0.683989	0.370209	0.338	0.051494	0.140415	0.0424036	0.0558248	0.18853	0.004394	0.000892563	0.193336	0.238459	physical_and_proximity
53	68	0.342428	0.161087	0.864573	1.60727	0.864573	1.60727	0.78	0.129747	0.326705	0.105417	0.096037	0.196535	0.01014	0.00224895	0.246233	0.510211	physical_and_proximity
54	58	0.620846	0.17439	1.9997	5.42406	1.9997	5.42406	0.988	0.106423	0.58942	0.0991978	0.091603	0.190044	0.012844	0.00184467	0.162409	0.451568	physical_and_proximity
56	83	0.0365717	0.0342672	0.654864	0.341085	0.654864	0.341085	0.013	0.00975	0.0122877	0.00934379	0.0306973	0.203253	0.000169	0.000169	0.182182	0.051376	physical_and_proximity
57	62	0.74182	0.214336	4.15011	3.65027	4.15011	3.65027	1.105	0.145625	0.704281	0.135467	0.0953005	0.180025	0.014365	0.00252417	0.116948	0.466609	physical_and_proximity
58	72	0.222635	0.126538	0.808603	0.466292	0.808603	0.466292	0.754	0.0745791	0.212425	0.0595598	0.146587	0.217502	0.009802	0.0012927	0.835874	0.628342	physical_and_proximity
58	103	0.229382	0.130963	0.685369	1.11441	0.685369	1.11441	0.377	0.0672007	0.199644	0.058014	0.122217	0.213197	0.004901	0.00116481	0.751712	0.59488	physical_and_proximity
59	62	0.143045	0.10903	0.985646	2.34816	0.985646	2.34816	0.091	0.0401745	0.0804542	0.0379768	0.0891683	0.207322	0.001183	0.000696357	0.185393	0.502268	physical_and_proximity
60	106	0.101253	0.0904024	0.620191	0.984934	0.620191	0.984934	0.052	0.0326104	0.0457489	0.0300366	0.0859579	0.206441	0.000676	0.000565247	0.442104	0.46137	physical_and_proximity
61	68	0.119028	0.0982552	1.23537	0.589926	1.23537	0.589926	0.065	0.0257431	0.0558996	0.0241838	0.104584	0.187549	0.000845	0.000446213	0.49517	0.555334	physical_and_proximity
62	91	0.120747	0.07694	0.559439	0.790415	0.559439	0.790415	0.13	0.0393227	0.0930668	0.0351083	0.0612357	0.230952	0.00169	0.000681593	0.429936	0.370786	physical_and_proximity
62	107	0.423042	0.216084	0.786303	1.54699	0.786303	1.54699	2.08	0.205075	0.416847	0.147179	0.163978	0.195842	0.02704	0.00355463	0.717405	0.845676	physical_and_proximity
63	88	0.131126	0.0682437	0.712451	0.247297	0.712451	0.247297	0.403	0.052684	0.126124	0.040936	0.0559402	0.201734	0.005239	0.00091319	0.265837	0.191815	physical_and_proximity
64	74	0.132078	0.101455	0.455265	0.41095	0.455265	0.41095	0.234	0.0853526	0.112316	0.061177	0.105974	0.207298	0.003042	0.00147945	0.588627	0.565643	physical_and_proximity
64	78	0.151252	0.119539	0.7325	0.466764	0.7325	0.466764	0.221	0.104672	0.124494	0.0765621	0.101179	0.219936	0.002873	0.00181431	0.573248	0.481481	physical_and_proximity
64	105	0.0591195	0.0574936	0.66291	0.284799	0.66291	0.284799	0.013	0.00975	0.0122036	0.00929508	0.0710679	0.231655	0.000169	0.000169	0.449033	0.447343	physical_and_proximity
64	120	0.179699	0.10277	0.348388	0.633613	0.348388	0.633613	0.819	0.112468	0.176379	0.0749624	0.076859	0.21153	0.010647	0.00194945	0.339859	0.449371	physical_and_proximity
65	79	0.29832	0.17824	1.09028	0.732072	1.09028	0.732072	0.767	0.132035	0.278788	0.101451	0.168515	0.196058	0.009971	0.0022886	0.949611	0.74698	physical_and_proximity
65	89	0.180228	0.107994	0.549147	0.476534	0.549147	0.476534	0.494	0.0673945	0.168243	0.053312	0.119861	0.215426	0.006422	0.00116817	0.687492	0.708786	physical_and_proximity
65	102	0.250109	0.148547	0.733534	0.462202	0.733534	0.462202	2.002	0.192835	0.248366	0.114776	0.119171	0.209061	0.026026	0.00334248	0.526435	0.565981	physical_and_proximity
65	133	0.112118	0.0600358	0.404979	0.233889	0.404979	0.233889	0.403	0.0439854	0.108387	0.0339217	0.0569033	0.189504	0.005239	0.000762413	0.284089	0.157001	physical_and_proximity
65	137	0.250595	0.135569	0.5806	0.713324	0.5806	0.713324	1.027	0.107786	0.244024	0.0806329	0.127395	0.210687	0.013351	0.00186829	0.679042	0.623948	physical_and_proximity
66	78	0.319004	0.164785	0.722194	0.813202	0.722194	0.813202	1.833	0.200823	0.316463	0.131685	0.0886849	0.206997	0.023829	0.00348093	0.439738	0.413036	physical_and_proximity
66	80	0.579909	0.264582	1.58418	1.19694	1.58418	1.19694	3.692	0.243933	0.575519	0.179656	0.188437	0.182876	0.047996	0.00422817	0.662649	0.735319	physical_and_proximity
66	90	0.143105	0.095306	0.517512	0.251315	0.517512	0.251315	0.858	0.147321	0.141305	0.0787447	0.0709651	0.220117	0.011154	0.00255357	0.393263	0.250965	physical_and_proximity
66	100	0.0906076	0.0469177	0.398241	0.280126	0.398241	0.280126	0.156	0.0198601	0.0800568	0.0177201	0.0457867	0.226721	0.002028	0.000344242	0.285103	0.199758	physical_and_proximity
68	94	0.0996662	0.077732	0.76029	0.430836	0.76029	0.430836	0.091	0.0430416	0.0683744	0.0372167	0.0653199	0.252282	0.001183	0.000746055	0.45461	0.379574	physical_and_proximity
68	107	0.282368	0.143886	0.6191	0.994012	0.6191	0.994012	0.975	0.119302	0.274204	0.0908811	0.111716	0.206863	0.012675	0.0020679	0.514605	0.626314	physical_and_proximity
69	83	0.131056	0.0845379	0.337287	0.475366	0.337287	0.475366	0.299	0.0565748	0.118864	0.0439673	0.0913424	0.192698	0.003887	0.000980631	0.502944	0.119821	physical_and_proximity
69	84	0.137679	0.0782447	0.480659	0.338064	0.480659	0.338064	0.377	0.0566802	0.130022	0.0440891	0.0724867	0.193274	0.004901	0.000982457	0.337155	0.303693	physical_and_proximity
69	87	0.110436	0.0841038	0.236904	0.266828	0.236904	0.266828	0.832	0.16633	0.109042	0.0715257	0.0886931	0.215605	0.010816	0.00288306	0.43602	0.46813	physical_and_proximity
69	93	0.137484	0.081106	0.90973	0.244738	0.90973	0.244738	0.403	0.0641263	0.130435	0.0481244	0.0758454	0.201474	0.005239	0.00111152	0.447681	0.199927	physical_and_proximity
69	109	0.155106	0.0894691	0.367088	0.435607	0.367088	0.435607	0.624	0.0858374	0.151004	0.059989	0.0765726	0.217321	0.008112	0.00148785	0.436527	0.371969	physical_and_proximity
70	91	0.346993	0.125504	1.75366	1.5487	1.75366	1.5487	0.52	0.0678538	0.318571	0.0626821	0.080252	0.202982	0.00676	0.00117613	0.38025	0.410332	physical_and_proximity
72	76	0.266169	0.131564	0.902213	0.483378	0.902213	0.483378	1.586	0.0874765	0.262627	0.0684519	0.138578	0.21556	0.020618	0.00151626	0.703209	0.562432	physical_and_proximity
72	81	0.164549	0.0874724	0.619064	0.512449	0.619064	0.512449	0.325	0.0538036	0.150519	0.0451408	0.0733352	0.227393	0.004225	0.000932595	0.438386	0.390897	physical_and_proximity
72	94	0.396607	0.216423	0.665814	1.49383	0.665814	1.49383	2.691	0.24255	0.393244	0.158877	0.165738	0.199824	0.034983	0.0042042	0.696449	0.792948	physical_and_proximity
72	108	0.0886996	0.0638452	0.454865	0.291395	0.454865	0.291395	0.117	0.0394886	0.0705357	0.032306	0.0601857	0.228734	0.001521	0.000684468	0.34983	0.400868	physical_and_proximity
73	89	0.244626	0.156118	1.09132	0.659004	1.09132	0.659004	0.416	0.0632277	0.206714	0.0547956	0.188556	0.21408	0.005408	0.00109595	1.12182	1.21748	physical_and_proximity
73	102	0.213148	0.12364	0.566966	0.48724	0.566966	0.48724	1.053	0.144778	0.209828	0.0932552	0.0893139	0.211334	0.013689	0.00250949	0.450385	0.488072	physical_and_proximity
73	115	0.145881	0.104229	0.583031	0.211507	0.583031	0.211507	2.327	0.215626	0.145499	0.0902462	0.101722	0.194873	0.030251	0.00373752	0.470665	0.372983	physical_and_proximity
73	146	0.181516	0.127215	0.417082	0.372526	0.417082	0.372526	2.262	0.280878	0.181026	0.115711	0.0790026	0.192453	0.029406	0.00486856	0.300651	0.368758	physical_and_proximity
74	97	0.193525	0.120258	0.643184	0.338471	0.643184	0.338471	1.43	0.173137	0.191993	0.097229	0.0895878	0.214542	0.01859	0.00300105	0.455793	0.357266	physical_and_proximity
74	118	0.408219	0.203065	1.4077	0.761117	1.4077	0.761117	2.21	0.204212	0.403759	0.144485	0.140582	0.187732	0.02873	0.00353967	0.651495	0.628004	physical_and_proximity
76	85	0.280279	0.164232	0.841227	0.608738	0.841227	0.608738	1.209	0.158006	0.273328	0.109166	0.148982	0.200356	0.015717	0.00273876	0.781287	0.536913	physical_and_proximity
76	93	0.0749558	0.0571713	0.374055	0.239175	0.374055	0.239175	0.091	0.0308525	0.056043	0.0254668	0.0631602	0.193369	0.001183	0.000534776	0.384137	0.21632	physical_and_proximity
76	108	0.0917426	0.0787052	0.730611	0.292652	0.730611	0.292652	0.078	0.0407137	0.056798	0.0340744	0.0855508	0.219904	0.001014	0.000705703	0.462215	0.526942	physical_and_proximity
76	125	0.355587	0.163858	0.640773	1.04127	0.640773	1.04127	3.263	0.108943	0.353676	0.0854694	0.17024	0.192176	0.042419	0.00188834	0.700505	0.803426	physical_and_proximity
77	92	0.462733	0.196847	1.73323	1.71306	1.73323	1.71306	0.858	0.113506	0.429884	0.100293	0.141635	0.202873	0.011154	0.00196744	0.673803	0.637299	physical_and_proximity
78	92	0.317244	0.156002	1.02073	0.929954	1.02073	0.929954	0.806	0.124148	0.303425	0.0989127	0.105464	0.21168	0.010478	0.0021519	0.549419	0.55263	physical_and_proximity
78	105	0.128221	0.0812438	0.498753	0.466662	0.498753	0.466662	0.208	0.0566529	0.111662	0.0458732	0.0658848	0.207768	0.002704	0.000981984	0.344422	0.355914	physical_and_proximity
79	126	0.494327	0.15249	2.14005	1.89364	2.14005	1.89364	0.871	0.0776277	0.466534	0.0720598	0.102149	0.217276	0.011323	0.00134555	0.534885	0.470834	physical_and_proximity
80	85	0.388748	0.208101	1.2831	0.87629	1.2831	0.87629	1.391	0.203485	0.378868	0.146308	0.143156	0.203273	0.018083	0.00352708	0.651495	0.561925	physical_and_proximity
80	101	0.0692672	0.0644869	0.66244	0.459072	0.66244	0.459072	0.026	0.0175762	0.0237251	0.0165063	0.0670322	0.237191	0.000338	0.000304654	0.428753	0.340028	physical_and_proximity
80	112	0.432242	0.201285	1.07803	0.932097	1.07803	0.932097	3.029	0.171604	0.429072	0.127749	0.165367	0.18042	0.039377	0.00297447	0.642707	0.601809	physical_and_proximity
81	91	0.255065	0.129789	0.713435	0.566759	0.713435	0.566759	1.196	0.0909032	0.249862	0.0705876	0.129423	0.196318	0.015548	0.00157566	0.57122	0.667381	physical_and_proximity
81	94	0.134982	0.0794264	0.373905	0.410585	0.373905	0.410585	0.364	0.0625895	0.127271	0.0474222	0.0710959	0.232049	0.004732	0.00108488	0.403403	0.450047	physical_and_proximity
81	98	0.0444856	0.0431419	0.378846	0.181546	0.378846	0.181546	0.013	0.00975	0.0117549	0.00903245	0.0567771	0.23466	0.000169	0.000169	0.378898	0.291187	physical_and_proximity
81	106	0.119935	0.0825567	0.412452	0.33391	0.412452	0.33391	0.26	0.0667588	0.107927	0.0490229	0.082639	0.218931	0.00338	0.00115715	0.398502	0.495508	physical_and_proximity
84	104	0.278468	0.132026	0.919068	0.625313	0.919068	0.625313	1.014	0.112206	0.272224	0.0862112	0.0924186	0.205602	0.013182	0.00194491	0.49855	0.396474	physical_and_proximity
84	111	0.14185	0.0739534	0.285103	0.73619	0.285103	0.73619	0.403	0.0606213	0.136106	0.0468127	0.0549031	0.210063	0.005239	0.00105077	0.318058	0.250965	physical_and_proximity
84	122	0.227493	0.129524	0.467862	1.20865	0.467862	1.20865	0.598	0.10945	0.215657	0.0826357	0.100818	0.181644	0.007774	0.00189714	0.405093	0.446667	physical_and_proximity
85	95	0.236871	0.123301	1.00806	0.621138	1.00806	0.621138	0.52	0.0841695	0.220993	0.0690477	0.0973756	0.206469	0.00676	0.00145894	0.517985	0.47996	physical_and_proximity
85	108	0.207149	0.105686	0.681722	0.903055	0.681722	0.903055	0.377	0.0783777	0.191324	0.065219	0.066808	0.220979	0.004901	0.00135855	0.347633	0.431964	physical_and_proximity
85	114	0.191114	0.114997	0.773255	0.684618	0.773255	0.684618	0.312	0.0768341	0.167812	0.0634157	0.0914592	0.227461	0.004056	0.00133179	0.480467	0.540969	physical_and_proximity
86	87	0.856591	0.776031	1.86827	1.73858	1.86827	1.73858	17.368	5.43097	0.856154	0.772459	0.181608	0.172819	0.225784	0.0941369	0.485875	0.650143	physical_and_proximity
86	101	0.377462	0.198837	1.01091	1.40207	1.01091	1.40207	0.923	0.167429	0.358954	0.130291	0.13316	0.190315	0.011999	0.0029021	0.490269	0.589303	physical_and_proximity
86	121	0.177946	0.0964569	0.462189	0.548657	0.462189	0.548657	0.546	0.0905073	0.171888	0.0665111	0.0662063	0.221386	0.007098	0.00156879	0.238797	0.384982	physical_and_proximity
87	111	0.216788	0.135385	0.5963	0.570607	0.5963	0.570607	0.754	0.161612	0.21027	0.103981	0.0911164	0.220325	0.009802	0.00280128	0.560573	0.471003	physical_and_proximity
87	121	0.18522	0.118017	0.451254	0.436404	0.451254	0.436404	1.04	0.170429	0.182847	0.0963852	0.0817219	0.207002	0.01352	0.00295411	0.328705	0.435344	physical_and_proximity
87	122	0.208579	0.12435	0.546834	0.684173	0.546834	0.684173	0.585	0.130575	0.200011	0.0913343	0.0798849	0.225778	0.007605	0.00226329	0.462722	0.433823	physical_and_proximity
87	131	0.240402	0.125749	0.64855	0.583285	0.64855	0.583285	0.988	0.0939834	0.234276	0.0719605	0.118962	0.208461	0.012844	0.00162905	0.572234	0.601809	physical_and_proximity
89	118	0.195957	0.121928	0.311542	0.956048	0.311542	0.956048	1.053	0.126277	0.192105	0.0821363	0.127159	0.203226	0.013689	0.00218881	0.619723	0.652002	physical_and_proximity
89	128	0.183068	0.116844	0.56243	0.359	0.56243	0.359	0.949	0.0868918	0.178023	0.0622197	0.163426	0.209207	0.012337	0.00150612	0.938119	0.672282	physical_and_proximity
89	145	0.18139	0.113743	0.566114	0.322994	0.566114	0.322994	1.417	0.134269	0.179592	0.0812335	0.120232	0.217164	0.018421	0.00232733	0.678197	0.500578	physical_and_proximity
89	146	0.127808	0.0798525	0.325676	0.343404	0.325676	0.343404	0.442	0.0519143	0.121286	0.0396117	0.100978	0.207562	0.005746	0.000899848	0.546377	0.496184	physical_and_proximity
89	152	0.187504	0.115036	0.359813	0.861831	0.359813	0.861831	0.585	0.0778481	0.177024	0.0595768	0.132529	0.203922	0.007605	0.00134937	0.63882	0.703547	physical_and_proximity
89	173	0.0508304	0.0475415	0.232153	0.240435	0.232153	0.240435	0.026	0.0163368	0.0213092	0.0143517	0.0632328	0.212064	0.000338	0.00028317	0.411346	0.24843	physical_and_proximity
90	100	0.477609	0.388708	1.06096	0.929871	1.06096	0.929871	13.039	1.64914	0.477405	0.381048	0.153768	0.182577	0.169507	0.0285851	0.529646	0.538772	physical_and_proximity
90	101	0.308196	0.14633	1.03835	0.557135	1.03835	0.557135	1.937	0.127796	0.305416	0.0944919	0.117547	0.191469	0.025181	0.00221514	0.452582	0.570206	physical_and_proximity
90	129	0.106979	0.0674998	0.243058	0.866709	0.243058	0.866709	0.182	0.0416223	0.0929149	0.0341371	0.0631245	0.245663	0.002366	0.000721452	0.239135	0.441766	physical_and_proximity
91	98	0.224775	0.146676	0.833346	0.344073	0.833346	0.344073	2.782	0.231571	0.223924	0.118699	0.137241	0.197693	0.036166	0.0040139	0.614991	0.560911	physical_and_proximity
91	107	0.173781	0.100615	0.427073	0.771802	0.427073	0.771802	0.39	0.0763588	0.161257	0.0597612	0.0823278	0.233432	0.00507	0.00132355	0.441259	0.520858	physical_and_proximity
91	134	0.339746	0.204986	1.04947	0.690627	1.04947	0.690627	1.651	0.211501	0.332611	0.140274	0.19212	0.1943	0.021463	0.00366603	0.797849	0.92274	physical_and_proximity
92	120	0.198615	0.0960506	0.453762	0.815221	0.453762	0.815221	0.546	0.0659667	0.190043	0.0537935	0.077285	0.214308	0.007098	0.00114342	0.321945	0.428415	physical_and_proximity
92	124	0.215072	0.129869	1.14152	1.24836	1.14152	1.24836	0.221	0.0506172	0.161239	0.0466565	0.115413	0.215788	0.002873	0.000877364	0.568854	0.647608	physical_and_proximity
92	132	0.135628	0.0862791	0.59449	0.686184	0.59449	0.686184	0.169	0.0511279	0.110417	0.0440563	0.0672035	0.231924	0.002197	0.000886217	0.371124	0.439062	physical_and_proximity
93	103	0.123668	0.0804534	0.279755	0.588796	0.279755	0.588796	0.299	0.0832694	0.116044	0.0578631	0.0564616	0.213609	0.003887	0.00144334	0.226122	0.303862	physical_and_proximity
94	107	0.447339	0.197779	1.46339	1.23151	1.46339	1.23151	1.196	0.125647	0.428913	0.105774	0.15519	0.21641	0.015548	0.00217789	0.938288	0.821171	physical_and_proximity
94	113	0.284418	0.158018	0.611363	1.17503	0.611363	1.17503	0.806	0.0946965	0.268282	0.0766473	0.165607	0.210232	0.010478	0.00164141	0.813397	0.95823	physical_and_proximity
94	117	0.377909	0.20054	0.717225	1.24217	0.717225	1.24217	1.989	0.109791	0.370086	0.0884364	0.248989	0.181698	0.025857	0.00190304	0.990002	1.04611	physical_and_proximity
94	138	0.394687	0.211472	0.762681	1.28776	0.762681	1.28776	2.054	0.190215	0.388416	0.136149	0.188421	0.206039	0.026702	0.00329707	0.891137	1.01856	physical_and_proximity
95	106	0.33357	0.194921	0.825239	0.713758	0.825239	0.713758	2.444	0.244278	0.33091	0.149109	0.152947	0.19941	0.031772	0.00423415	0.588458	0.684281	physical_and_proximity
95	108	0.173835	0.101244	0.351801	1.29969	0.351801	1.29969	0.364	0.056462	0.157253	0.0468978	0.103149	0.228368	0.004732	0.000978675	0.439569	0.716729	physical_and_proximity
95	112	0.0996229	0.0631334	0.321992	0.590513	0.321992	0.590513	0.13	0.0296914	0.080055	0.0259883	0.0608854	0.212271	0.00169	0.000514651	0.304538	0.343746	physical_and_proximity
95	136	0.148206	0.0849422	0.625466	0.310081	0.625466	0.310081	0.442	0.0660465	0.141119	0.0500886	0.0778603	0.210545	0.005746	0.00114481	0.367913	0.406276	physical_and_proximity
96	132	0.0754413	0.0573363	0.304174	3.36189	0.304174	3.36189	0.065	0.0337619	0.0527158	0.0301166	0.0384094	0.237692	0.000845	0.000585206	0.093795	0.271752	physical_and_proximity
97	115	0.0920619	0.0756839	0.493491	0.729161	0.493491	0.729161	0.065	0.032916	0.0532412	0.0296049	0.0689684	0.209863	0.000845	0.000570545	0.318903	0.435344	physical_and_proximity
97	118	0.448341	0.237622	2.12421	0.743174	2.12421	0.743174	2.288	0.291181	0.443772	0.190453	0.126875	0.205892	0.029744	0.00504714	0.630032	0.594373	physical_and_proximity
97	132	0.123527	0.0541575	0.245719	0.571077	0.245719	0.571077	0.403	0.0424632	0.120451	0.0340477	0.0366263	0.209017	0.005239	0.000736029	0.150748	0.202631	physical_and_proximity
98	113	0.127461	0.0778489	0.342386	0.280594	0.342386	0.280594	0.637	0.0594384	0.124156	0.0429025	0.0977735	0.20621	0.008281	0.00103027	0.480467	0.495339	physical_and_proximity
98	126	0.166979	0.0998334	0.517037	0.518036	0.517037	0.518036	0.377	0.0688027	0.153445	0.0543514	0.0937402	0.222227	0.004901	0.00119258	0.57629	0.44109	physical_and_proximity
98	128	0.100845	0.0659645	0.193219	0.762954	0.193219	0.762954	0.208	0.0317501	0.0885438	0.0263281	0.0835435	0.224089	0.002704	0.000550334	0.383123	0.499733	physical_and_proximity
98	134	0.176555	0.103483	0.717945	0.750056	0.717945	0.750056	0.247	0.050762	0.147608	0.0445914	0.0933853	0.225693	0.003211	0.000879875	0.491452	0.597922	physical_and_proximity
99	130	0.075924	0.0646411	0.202898	4.51349	0.202898	4.51349	0.078	0.0502263	0.0556462	0.0399041	0.0466742	0.245638	0.001014	0.000870589	0.054249	0.325325	physical_and_proximity
100	129	0.166811	0.116917	0.447401	1.41764	0.447401	1.41764	0.234	0.0847621	0.138619	0.0678506	0.0934094	0.217162	0.003042	0.00146921	0.473031	0.575276	physical_and_proximity
100	139	0.11144	0.0715623	0.875126	0.260987	0.875126	0.260987	0.195	0.0560655	0.0989854	0.0438393	0.0550511	0.157949	0.002535	0.000971802	0.264654	0.160888	physical_and_proximity
101	129	0.273327	0.173641	0.920218	1.41644	0.920218	1.41644	0.377	0.0931947	0.224961	0.0798536	0.158928	0.192457	0.004901	0.00161537	0.621582	0.888602	physical_and_proximity
103	109	0.28358	0.121996	0.710937	0.975383	0.710937	0.975383	0.806	0.0658019	0.272292	0.0567248	0.107653	0.210838	0.010478	0.00114057	0.547053	0.505141	physical_and_proximity
103	125	0.369037	0.206503	1.01613	1.14764	1.01613	1.14764	1.014	0.178188	0.351905	0.133913	0.156589	0.19184	0.013182	0.0030886	0.608738	0.789399	physical_and_proximity
103	138	0.437861	0.194331	0.87662	1.72606	0.87662	1.72606	1.612	0.130012	0.427269	0.10625	0.161896	0.194967	0.020956	0.00225353	0.632905	0.83824	physical_and_proximity
105	112	0.532965	0.490318	1.08403	1.09655	1.08403	1.09655	23.66	4.64906	0.532851	0.487917	0.227544	0.187861	0.30758	0.0805836	0.886067	0.736164	physical_and_proximity
105	120	0.181978	0.108401	0.56078	0.51028	0.56078	0.51028	0.468	0.0797088	0.170077	0.0613926	0.102704	0.216841	0.006084	0.00138162	0.575445	0.500409	physical_and_proximity
105	136	0.129107	0.0854133	0.405647	0.51089	0.405647	0.51089	0.221	0.0573251	0.111764	0.0457312	0.0799391	0.209924	0.002873	0.000993636	0.316199	0.455455	physical_and_proximity
105	148	0.191271	0.0964005	0.575677	0.493821	0.575677	0.493821	0.572	0.0411641	0.181476	0.0356441	0.110092	0.206669	0.007436	0.000713511	0.525421	0.555841	physical_and_proximity
106	108	0.166875	0.095231	0.399534	0.75762	0.399534	0.75762	0.364	0.0528439	0.152205	0.0439628	0.0969029	0.213105	0.004732	0.000915961	0.475397	0.599781	physical_and_proximity
106	113	0.265152	0.15478	0.624333	0.598964	0.624333	0.598964	1.859	0.173168	0.262524	0.110546	0.140359	0.188418	0.024167	0.00300157	0.641186	0.510887	physical_and_proximity
106	123	0.226385	0.136045	0.57734	0.760148	0.57734	0.760148	0.611	0.113284	0.21348	0.0842107	0.119119	0.213539	0.007943	0.00196359	0.598598	0.647101	physical_and_proximity
107	117	0.129952	0.0862071	0.838623	0.177393	0.838623	0.177393	1.04	0.094244	0.128351	0.0573382	0.115385	0.204716	0.01352	0.00163356	0.609583	0.455962	physical_and_proximity
107	134	0.124927	0.0956801	0.487541	0.448654	0.487541	0.448654	0.156	0.0495559	0.0935431	0.0408844	0.112479	0.211844	0.002028	0.000858969	0.595556	0.638313	physical_and_proximity
107	143	0.108726	0.0766735	0.924931	0.132183	0.924931	0.132183	1.716	0.128626	0.108352	0.060898	0.0988594	0.195172	0.022308	0.00222952	0.52728	0.124046	physical_and_proximity
107	170	0.241651	0.144538	1.05201	0.444028	1.05201	0.444028	0.897	0.0972041	0.231616	0.0741273	0.171909	0.197033	0.011661	0.00168487	0.869674	0.821002	physical_and_proximity
107	174	0.0795995	0.0747063	0.572933	0.378157	0.572933	0.378157	0.039	0.0278084	0.0332991	0.024783	0.0833528	0.23556	0.000507	0.000482012	0.568685	0.534209	physical_and_proximity
108	113	0.186903	0.117871	0.336173	0.756076	0.336173	0.756076	0.819	0.108264	0.181216	0.0738884	0.130593	0.21627	0.010647	0.00187658	0.769457	0.785512	physical_and_proximity
108	123	0.0779912	0.0581286	0.689116	0.177582	0.689116	0.177582	0.104	0.0285784	0.0598884	0.0237677	0.0702271	0.229	0.001352	0.000495358	0.457821	0.363688	physical_and_proximity
108	125	0.238584	0.140543	1.43112	0.363996	1.43112	0.363996	1.144	0.0748962	0.231473	0.0595314	0.197641	0.200647	0.014872	0.0012982	1.07771	0.730249	physical_and_proximity
108	136	0.11694	0.0789249	0.263992	0.499328	0.263992	0.499328	0.273	0.0561324	0.105779	0.0423626	0.0892253	0.220832	0.003549	0.000972961	0.5746	0.492973	physical_and_proximity
108	138	0.127489	0.0976454	0.244073	0.339191	0.244073	0.339191	1.131	0.191565	0.126111	0.0815297	0.121344	0.21635	0.014703	0.00332047	0.679887	0.657241	physical_and_proximity
108	159	0.119501	0.0829367	0.187118	0.561444	0.187118	0.561444	0.689	0.0871002	0.116595	0.053745	0.115655	0.193871	0.008957	0.00150974	0.5577	0.528294	physical_and_proximity
109	122	0.317626	0.131436	0.897024	1.2636	0.897024	1.2636	0.715	0.085329	0.302591	0.0733916	0.0900465	0.2164	0.009295	0.00147904	0.443625	0.509704	physical_and_proximity
109	138	0.32756	0.173622	1.07468	1.40359	1.07468	1.40359	0.585	0.11865	0.298296	0.0992935	0.124266	0.1981	0.007605	0.00205659	0.411008	0.658086	physical_and_proximity
110	111	0.178592	0.0951628	0.347421	0.952561	0.347421	0.952561	0.533	0.0866032	0.172285	0.0646201	0.0653689	0.205095	0.006929	0.00150112	0.195871	0.36842	physical_and_proximity
110	121	0.269967	0.132218	1.02777	1.0324	1.02777	1.0324	0.481	0.0915257	0.248719	0.0777153	0.0863569	0.196537	0.006253	0.00158645	0.249444	0.466947	physical_and_proximity
111	116	0.19533	0.12891	0.489815	0.404059	0.489815	0.404059	1.56	0.210355	0.193892	0.107871	0.0982022	0.19998	0.02028	0.00364615	0.496015	0.356759	physical_and_proximity
111	122	0.293874	0.14789	0.740727	0.612166	0.740727	0.612166	2.275	0.154502	0.29213	0.105753	0.110174	0.218542	0.029575	0.00267803	0.568685	0.545363	physical_and_proximity
111	154	0.159423	0.0952665	0.482359	0.59569	0.482359	0.59569	0.299	0.0505497	0.140917	0.042491	0.0977083	0.213915	0.003887	0.000876195	0.496353	0.599781	physical_and_proximity
112	129	0.406775	0.177515	1.00366	1.08133	1.00366	1.08133	1.742	0.14993	0.40077	0.116402	0.119453	0.207758	0.022646	0.00259878	0.606541	0.601978	physical_and_proximity
112	136	0.0944567	0.0859267	0.569566	0.847175	0.569566	0.847175	0.039	0.0232138	0.034993	0.0217325	0.0917062	0.18518	0.000507	0.000402372	0.417768	0.475735	physical_and_proximity
113	123	0.244391	0.150068	0.606284	0.509761	0.606284	0.509761	1.937	0.184357	0.242286	0.110676	0.143239	0.213839	0.025181	0.00319552	0.76895	0.667381	physical_and_proximity
113	163	0.241207	0.146533	0.576418	0.557213	0.576418	0.557213	1.495	0.175968	0.238186	0.10855	0.127529	0.200896	0.019435	0.00305012	0.637468	0.591331	physical_and_proximity
113	169	0.17939	0.111295	0.671673	0.308513	0.671673	0.308513	1.04	0.0905636	0.175694	0.063403	0.144457	0.213974	0.01352	0.00156977	0.789568	0.749008	physical_and_proximity
113	202	0.121783	0.0927336	0.414005	0.306666	0.414005	0.306666	0.247	0.0483297	0.102829	0.0379254	0.14747	0.203132	0.003211	0.000837714	0.858351	0.556517	physical_and_proximity
113	210	0.103707	0.069497	0.184333	0.30404	0.184333	0.30404	0.988	0.0872361	0.102816	0.049561	0.0889725	0.214539	0.012844	0.00151209	0.335972	0.453258	physical_and_proximity
114	125	0.278152	0.148833	0.849791	0.771527	0.849791	0.771527	0.793	0.137464	0.267815	0.10259	0.0980505	0.206158	0.010309	0.00238271	0.522041	0.535054	physical_and_proximity
114	129	0.355575	0.144868	0.889291	0.855026	0.889291	0.855026	1.82	0.107594	0.35168	0.086294	0.109384	0.198835	0.02366	0.00186495	0.519844	0.526604	physical_and_proximity
114	131	0.451912	0.222307	1.11068	1.27852	1.11068	1.27852	1.729	0.198467	0.442307	0.148784	0.156675	0.18702	0.022477	0.00344009	0.694083	0.776893	physical_and_proximity
114	166	0.25649	0.164561	0.803918	0.520569	0.803918	0.520569	1.261	0.241837	0.252659	0.136988	0.10158	0.193336	0.016393	0.00419185	0.472186	0.507169	physical_and_proximity
114	175	0.176997	0.0994973	0.362397	0.651446	0.362397	0.651446	0.663	0.0989173	0.172332	0.0694256	0.0748123	0.221118	0.008619	0.00171457	0.386841	0.383461	physical_and_proximity
115	118	0.191142	0.123743	1.56161	0.993956	1.56161	0.993956	0.182	0.0584859	0.140037	0.0533487	0.0969188	0.21139	0.002366	0.00101376	0.569023	0.554151	physical_and_proximity
115	146	0.243605	0.115121	1.34828	0.650168	1.34828	0.650168	0.455	0.0632166	0.223336	0.0552536	0.0928686	0.18477	0.005915	0.00109575	0.437879	0.397319	physical_and_proximity
115	173	0.0952725	0.0732039	0.223864	0.837395	0.223864	0.837395	0.117	0.035187	0.070382	0.0293421	0.0898238	0.199155	0.001521	0.000609909	0.415233	0.455624	physical_and_proximity
116	140	0.120853	0.0654225	0.649608	0.227352	0.649608	0.227352	0.39	0.0690234	0.11762	0.0489579	0.0379583	0.171476	0.00507	0.00119641	0.16562	0.108667	physical_and_proximity
116	144	0.188646	0.0908247	0.5503	0.822656	0.5503	0.822656	0.39	0.0744679	0.178671	0.0607483	0.0508855	0.183083	0.00507	0.00129078	0.233896	0.178464	physical_and_proximity
117	138	0.144233	0.125173	0.723934	1.60565	0.723934	1.60565	0.065	0.0292118	0.0575084	0.0275962	0.137878	0.199886	0.000845	0.000506338	0.59995	0.865111	physical_and_proximity
117	170	0.21088	0.119164	0.529103	0.46313	0.529103	0.46313	1.313	0.0999091	0.207864	0.0711323	0.130368	0.216787	0.017069	0.00173176	0.424697	0.704392	physical_and_proximity
118	120	0.395309	0.189874	1.60758	0.697308	1.60758	0.697308	1.924	0.123677	0.388215	0.0986025	0.187801	0.183715	0.025012	0.00214373	0.843648	0.732784	physical_and_proximity
118	148	0.203069	0.121696	0.483264	0.642178	0.483264	0.642178	0.663	0.110402	0.194751	0.0788377	0.107427	0.211822	0.008619	0.00191363	0.46475	0.622427	physical_and_proximity
118	151	0.173664	0.107919	0.412384	0.849414	0.412384	0.849414	0.351	0.0637435	0.15501	0.0518401	0.112811	0.238055	0.004563	0.00110489	0.405769	0.758472	physical_and_proximity
119	127	0.164436	0.0685462	1.19918	0.84701	1.19918	0.84701	0.221	0.0546387	0.152919	0.0492209	0.0248894	0.170409	0.002873	0.00094707	0.093964	0.100893	physical_and_proximity
120	124	0.256958	0.137938	0.720776	1.09104	0.720776	1.09104	0.52	0.0923716	0.236573	0.0761627	0.109825	0.212586	0.00676	0.00160111	0.502099	0.616343	physical_and_proximity
121	129	0.424743	0.217597	1.0336	0.977062	1.0336	0.977062	2.6	0.23208	0.420949	0.158734	0.151844	0.188156	0.0338	0.00402272	0.626652	0.687999	physical_and_proximity
121	157	0.189401	0.112294	0.700869	0.643695	0.700869	0.643695	0.325	0.0589005	0.165091	0.050105	0.10988	0.196297	0.004225	0.00102094	0.484185	0.56784	physical_and_proximity
122	125	0.133572	0.0779793	0.454984	0.325843	0.454984	0.325843	0.377	0.0588233	0.126273	0.0449097	0.0735031	0.21464	0.004901	0.0010196	0.40729	0.411853	physical_and_proximity
122	131	0.228151	0.153573	0.637469	0.436147	0.637469	0.436147	1.768	0.22801	0.22588	0.121252	0.149344	0.193252	0.022984	0.00395218	0.695097	0.645242	physical_and_proximity
122	155	0.0789869	0.0550307	0.346692	0.128512	0.346692	0.128512	0.416	0.0478537	0.0765131	0.0316828	0.0853754	0.197021	0.005408	0.000829464	0.449371	0.218855	physical_and_proximity
122	167	0.196279	0.111397	0.47381	0.454817	0.47381	0.454817	1.17	0.11126	0.193651	0.0752039	0.102979	0.180555	0.01521	0.00192851	0.447005	0.418275	physical_and_proximity
123	128	0.10537	0.0667385	0.554486	0.407623	0.554486	0.407623	0.13	0.0321486	0.0836888	0.0282787	0.0610729	0.228718	0.00169	0.000557242	0.381264	0.358787	physical_and_proximity
123	136	0.298811	0.148664	1.24285	0.614287	1.24285	0.614287	0.936	0.0748982	0.285642	0.0633554	0.15798	0.196575	0.012168	0.00129824	0.785005	0.650988	physical_and_proximity
123	145	0.280869	0.163369	0.727209	0.636818	0.727209	0.636818	1.495	0.183743	0.276677	0.119221	0.131151	0.201801	0.019435	0.00318487	0.54418	0.65403	physical_and_proximity
124	132	0.382971	0.194114	0.977366	0.759003	0.977366	0.759003	3.484	0.142719	0.380561	0.106981	0.213033	0.184962	0.045292	0.0024738	0.902291	0.889616	physical_and_proximity
124	139	0.176368	0.102113	0.941755	0.2732	0.941755	0.2732	0.975	0.117115	0.173979	0.0754105	0.0800875	0.145569	0.012675	0.00203	0.32279	0.160888	physical_and_proximity
124	148	0.21659	0.137453	0.395543	0.723434	0.395543	0.723434	1.261	0.142889	0.212608	0.0916683	0.154309	0.180847	0.016393	0.00247675	0.684619	0.630201	physical_and_proximity
124	153	0.10383	0.0850272	0.975996	0.200617	0.975996	0.200617	0.182	0.0797657	0.0869285	0.0539202	0.0940947	0.234421	0.002366	0.00138261	0.60671	0.531167	physical_and_proximity
124	156	0.248631	0.145766	0.894113	0.466689	0.894113	0.466689	1.144	0.107502	0.24182	0.0795966	0.170344	0.17876	0.014872	0.00186336	0.76557	0.708786	physical_and_proximity
124	171	0.0793395	0.0579889	0.368641	0.113599	0.368641	0.113599	0.858	0.113824	0.0788576	0.0492584	0.0607236	0.200223	0.011154	0.00197295	0.346788	0.199082	physical_and_proximity
124	180	0.0590771	0.0577706	0.85431	0.196344	0.85431	0.196344	0.013	0.00975	0.0120211	0.00918883	0.0807789	0.226518	0.000169	0.000169	0.511732	0.357604	physical_and_proximity
125	131	0.29757	0.211276	0.812005	0.513638	0.812005	0.513638	5.291	0.443904	0.296964	0.184123	0.199293	0.172789	0.068783	0.00769434	0.749008	0.587782	physical_and_proximity
125	138	0.597334	0.297709	1.18329	1.89443	1.18329	1.89443	3.094	0.276848	0.589565	0.2006	0.22667	0.196051	0.040222	0.00479869	0.963976	1.16052	physical_and_proximity
126	128	0.425692	0.208077	0.94695	1.18271	0.94695	1.18271	2.093	0.203034	0.420287	0.146481	0.141274	0.199345	0.027209	0.00351926	0.636623	0.63544	physical_and_proximity
126	134	0.204447	0.118681	0.644028	0.66563	0.644028	0.66563	0.429	0.0705847	0.185664	0.0580638	0.115605	0.214613	0.005577	0.00122347	0.484185	0.666198	physical_and_proximity
126	142	0.230954	0.103934	0.71783	0.493956	0.71783	0.493956	1.014	0.0790689	0.227079	0.0622481	0.0821194	0.211453	0.013182	0.00137053	0.44109	0.433485	physical_and_proximity
126	165	0.152134	0.0936023	0.460582	0.737781	0.460582	0.737781	0.26	0.0714847	0.135635	0.057092	0.0682403	0.207888	0.00338	0.00123907	0.376532	0.39884	physical_and_proximity
127	134	0.0772324	0.0603801	0.350826	1.04683	0.350826	1.04683	0.052	0.0210118	0.0434095	0.019456	0.0573822	0.223046	0.000676	0.000364205	0.11492	0.412191	physical_and_proximity
127	147	0.0322874	0.0209218	0.15949	0.117168	0.15949	0.117168	0.052	0.0204561	0.0293811	0.015701	0.0098541	0.155978	0.000676	0.000354572	0.045461	0.038194	physical_and_proximity
128	137	0.212425	0.144231	0.511316	0.739199	0.511316	0.739199	0.585	0.146081	0.199284	0.0984826	0.1298	0.206186	0.007605	0.00253207	0.596739	0.633412	physical_and_proximity
128	158	0.284198	0.184993	1.01151	0.535337	1.01151	0.535337	1.339	0.220905	0.277514	0.135438	0.171404	0.188061	0.017407	0.00382902	0.790244	0.635947	physical_and_proximity
128	160	0.375236	0.212103	0.787654	0.917361	0.787654	0.917361	3.081	0.23029	0.372544	0.149208	0.194337	0.182584	0.040053	0.00399169	0.75543	0.763035	physical_and_proximity
128	165	0.104385	0.0684754	0.25283	0.349651	0.25283	0.349651	0.286	0.0526875	0.0969769	0.0387671	0.0757059	0.226631	0.003718	0.00091325	0.387686	0.426556	physical_and_proximity
128	185	0.0869331	0.0649783	0.2914	0.316564	0.2914	0.316564	0.13	0.0400841	0.0700136	0.0317076	0.0735635	0.20453	0.00169	0.000694791	0.397488	0.335127	physical_and_proximity
129	141	0.0507498	0.0440282	0.33849	0.0766836	0.33849	0.0766836	0.182	0.0612892	0.0465346	0.0309492	0.0875688	0.199297	0.002366	0.00106235	0.511901	0.174408	physical_and_proximity
129	156	0.291788	0.22026	0.718146	0.51988	0.718146	0.51988	8.788	0.607899	0.291563	0.201572	0.209029	0.169616	0.114244	0.0105369	0.687999	0.765739	physical_and_proximity
129	157	0.112949	0.0764632	0.35745	0.220339	0.35745	0.220339	0.585	0.100167	0.110553	0.0577386	0.0739849	0.222291	0.007605	0.00173622	0.47658	0.396643	physical_and_proximity
129	159	0.0746885	0.0669408	0.595151	0.217737	0.595151	0.217737	0.052	0.02687	0.03921	0.0229942	0.0885286	0.238186	0.000676	0.000465746	0.653692	0.519168	physical_and_proximity
129	172	0.0773204	0.0686167	0.391624	0.297659	0.391624	0.297659	0.052	0.0250176	0.0397712	0.0217936	0.0904466	0.207402	0.000676	0.000433638	0.548574	0.509197	physical_and_proximity
129	183	0.0605344	0.0503612	0.287845	0.219714	0.287845	0.219714	0.052	0.0187938	0.0366888	0.0163307	0.0657294	0.240419	0.000676	0.00032576	0.422838	0.406107	physical_and_proximity
129	213	0.0662426	0.0533781	0.218572	0.349793	0.218572	0.349793	0.065	0.0229797	0.0438239	0.0196268	0.0655137	0.228147	0.000845	0.000398315	0.279188	0.432978	physical_and_proximity
130	149	0.132499	0.0950604	1.61456	0.401893	1.61456	0.401893	0.143	0.0526721	0.0990041	0.0452633	0.0822436	0.219228	0.001859	0.000912983	0.424866	0.33462	physical_and_proximity
130	150	0.304118	0.160999	1.56343	0.887667	1.56343	0.887667	0.559	0.12695	0.281288	0.103699	0.0980192	0.215255	0.007267	0.00220047	0.512746	0.49179	physical_and_proximity
131	157	0.162377	0.0900268	0.314383	0.529037	0.314383	0.529037	0.845	0.0910829	0.159885	0.062305	0.0745694	0.206343	0.010985	0.00157877	0.358618	0.41743	physical_and_proximity
131	175	0.178548	0.100298	0.537018	0.498398	0.537018	0.498398	0.507	0.0935735	0.171205	0.0687033	0.0703142	0.217092	0.006591	0.00162194	0.407459	0.361829	physical_and_proximity
132	151	0.0992114	0.0680756	0.699466	0.212205	0.699466	0.212205	0.182	0.0450192	0.0859358	0.0352674	0.0719746	0.207281	0.002366	0.000780333	0.348309	0.391404	physical_and_proximity
132	188	0.130754	0.0926315	0.700542	0.408525	0.700542	0.408525	0.169	0.0484393	0.102119	0.0407835	0.0960658	0.203141	0.002197	0.000839615	0.433485	0.4901	physical_and_proximity
133	137	0.278015	0.118011	1.32759	1.59965	1.32759	1.59965	0.39	0.0801908	0.253647	0.0722093	0.0607454	0.196796	0.00507	0.00138997	0.16562	0.342901	physical_and_proximity
134	142	0.196545	0.128819	0.792563	0.356785	0.792563	0.356785	0.78	0.0732042	0.187035	0.0564177	0.19719	0.164298	0.01014	0.00126887	0.87373	0.69797	physical_and_proximity
134	160	0.0888967	0.0612514	0.170374	0.372034	0.170374	0.372034	0.286	0.0431979	0.0829608	0.0315391	0.0855226	0.222128	0.003718	0.000748764	0.561587	0.525083	physical_and_proximity
134	165	0.05687	0.041941	0.166576	0.174942	0.166576	0.174942	0.13	0.0419672	0.0515152	0.0281313	0.0405168	0.192477	0.00169	0.000727432	0.217165	0.171366	physical_and_proximity
134	169	0.0795377	0.0751918	0.514141	0.287293	0.514141	0.287293	0.026	0.0130861	0.0227856	0.0122186	0.113921	0.230072	0.000338	0.000226826	0.828776	0.667381	physical_and_proximity
134	174	0.202875	0.127864	0.558171	0.510009	0.558171	0.510009	0.702	0.0980424	0.193169	0.0716744	0.147751	0.209371	0.009126	0.0016994	0.710814	0.739544	physical_and_proximity
136	148	0.0829104	0.0635577	0.624945	0.276153	0.624945	0.276153	0.078	0.0269244	0.0554267	0.0236058	0.0682013	0.228838	0.001014	0.000466689	0.450216	0.363688	physical_and_proximity
136	159	0.0765686	0.058808	0.317866	0.538789	0.317866	0.538789	0.065	0.0242186	0.0490518	0.0216018	0.0590975	0.232274	0.000845	0.000419789	0.322959	0.387855	physical_and_proximity
137	150	0.202475	0.115475	0.698101	1.44256	0.698101	1.44256	0.26	0.0575748	0.167453	0.0512968	0.0954657	0.221418	0.00338	0.000997964	0.465933	0.535054	physical_and_proximity
138	161	0.174209	0.128023	0.916977	0.241542	0.916977	0.241542	1.833	0.258333	0.173125	0.109871	0.129192	0.207413	0.023829	0.00447778	0.654368	0.665015	physical_and_proximity
138	175	0.156981	0.135306	0.551965	0.234486	0.551965	0.234486	3.198	0.55588	0.156518	0.126979	0.204984	0.187797	0.041574	0.00963525	0.84838	0.680225	physical_and_proximity
138	186	0.0803829	0.0568755	0.465916	0.121752	0.465916	0.121752	0.403	0.0608578	0.0778749	0.0373253	0.0775976	0.204607	0.005239	0.00105487	0.45968	0.041912	physical_and_proximity
138	197	0.245403	0.162109	0.822505	0.376048	0.822505	0.376048	4.784	0.21733	0.244854	0.117976	0.218657	0.183589	0.062192	0.00376706	0.898742	0.716391	physical_and_proximity
138	202	0.152861	0.111282	0.407505	0.392767	0.407505	0.392767	0.481	0.0833171	0.141263	0.0588154	0.167551	0.183852	0.006253	0.00144416	0.798356	0.613977	physical_and_proximity
138	203	0.13838	0.0943607	0.472246	0.247464	0.472246	0.247464	0.793	0.0819035	0.134779	0.0544425	0.143367	0.190021	0.010309	0.00141966	0.744276	0.727714	physical_and_proximity
138	220	0.11736	0.0798046	0.344975	0.223749	0.344975	0.223749	0.754	0.0801853	0.115018	0.0504053	0.113517	0.218693	0.009802	0.00138988	0.63375	0.506155	physical_and_proximity
140	154	0.060677	0.052742	0.51669	1.83914	0.51669	1.83914	0.026	0.0152551	0.0244256	0.0146992	0.0454205	0.222665	0.000338	0.000264423	0.113568	0.310284	physical_and_proximity
141	172	0.101113	0.0579341	0.205715	1.25376	0.205715	1.25376	0.195	0.0448542	0.092705	0.0357741	0.0413357	0.20771	0.002535	0.000777473	0.057967	0.237445	physical_and_proximity
142	165	0.18603	0.0914646	0.704003	0.669785	0.704003	0.669785	0.338	0.0565187	0.170298	0.0485278	0.0681739	0.204539	0.004394	0.000979657	0.324649	0.308256	physical_and_proximity
143	178	0.0275812	0.0251	0.31242	0.628522	0.31242	0.628522	0.013	0.00975	0.0122377	0.00931481	0.0187816	0.246563	0.000169	0.000169	0.087711	0.143988	physical_and_proximity
144	154	0.21272	0.115272	0.848738	1.93415	0.848738	1.93415	0.26	0.0705754	0.18046	0.0630339	0.0726933	0.206372	0.00338	0.00122331	0.251472	0.442104	physical_and_proximity
145	148	0.207866	0.107972	0.663537	0.496345	0.663537	0.496345	0.702	0.10042	0.202171	0.0741842	0.0738	0.222015	0.009126	0.00174062	0.428922	0.31941	physical_and_proximity
145	158	0.315098	0.138157	1.04187	0.610872	1.04187	0.610872	1.638	0.119751	0.311787	0.0913455	0.0957042	0.208188	0.021294	0.00207569	0.445653	0.515619	physical_and_proximity
145	176	0.15035	0.122093	0.906506	0.898262	0.906506	0.898262	0.104	0.0458987	0.0845181	0.0416606	0.121491	0.209095	0.001352	0.000795578	0.602316	0.619892	physical_and_proximity
146	182	0.183826	0.0950132	0.700292	0.408764	0.700292	0.408764	0.572	0.0836067	0.177853	0.0631507	0.0667585	0.205987	0.007436	0.00144918	0.325494	0.296257	physical_and_proximity
148	180	0.0932479	0.0690957	0.341925	0.377536	0.341925	0.377536	0.117	0.0352208	0.0708196	0.0294415	0.0771474	0.221853	0.001521	0.000610494	0.491621	0.347126	physical_and_proximity
148	183	0.31517	0.169449	0.852782	0.652346	0.852782	0.652346	1.976	0.149081	0.311368	0.106232	0.16382	0.189601	0.025688	0.00258406	0.790244	0.534885	physical_and_proximity
148	195	0.0681372	0.0663603	0.594778	0.455875	0.594778	0.455875	0.013	0.00975	0.0123765	0.00939505	0.0795807	0.236179	0.000169	0.000169	0.526097	0.491452	physical_and_proximity
149	150	0.151528	0.0962319	0.497506	0.680529	0.497506	0.680529	0.208	0.0321578	0.120669	0.0289217	0.112516	0.19756	0.002704	0.000557401	0.575614	0.563953	physical_and_proximity
149	177	0.170968	0.108482	0.649724	0.638269	0.649724	0.638269	0.26	0.059066	0.143843	0.04991	0.104538	0.166505	0.00338	0.00102381	0.479622	0.342225	physical_and_proximity
149	187	0.0729924	0.0443485	0.317049	0.27565	0.317049	0.27565	0.104	0.0228778	0.0609858	0.019805	0.0405466	0.213865	0.001352	0.000396549	0.227305	0.219193	physical_and_proximity
149	206	0.211744	0.130058	0.754724	0.565893	0.754724	0.565893	0.481	0.0852644	0.193382	0.0674749	0.13228	0.175188	0.006253	0.00147792	0.583388	0.484354	physical_and_proximity
150	152	0.294019	0.159325	1.06913	0.62919	1.06913	0.62919	1.027	0.152578	0.285846	0.110148	0.113961	0.208751	0.013351	0.00264469	0.554658	0.583726	physical_and_proximity
150	177	0.0515812	0.0496363	0.541513	0.380686	0.541513	0.380686	0.013	0.00975	0.0122855	0.00934251	0.0540538	0.221393	0.000169	0.000169	0.329888	0.340197	physical_and_proximity
150	206	0.144093	0.0900387	0.726933	0.311778	0.726933	0.311778	0.338	0.0670136	0.132597	0.0512679	0.0862835	0.211087	0.004394	0.00116157	0.466271	0.377884	physical_and_proximity
151	153	0.146547	0.0948943	0.528645	0.484487	0.528645	0.484487	0.247	0.0502564	0.124934	0.0419224	0.101665	0.216936	0.003211	0.000871112	0.618878	0.512408	physical_and_proximity
151	173	0.19964	0.121549	0.589139	0.677161	0.589139	0.677161	0.403	0.0559069	0.176818	0.0474811	0.141996	0.19288	0.005239	0.000969053	0.759993	0.579501	physical_and_proximity
151	204	0.129571	0.0935797	0.46381	0.352422	0.46381	0.352422	0.247	0.0555887	0.110593	0.0435107	0.120081	0.202607	0.003211	0.000963537	0.710814	0.085007	physical_and_proximity
151	227	0.0831657	0.0640076	0.206302	0.351396	0.206302	0.351396	0.156	0.051215	0.0709053	0.0367396	0.074887	0.211934	0.002028	0.000887726	0.446329	0.301834	physical_and_proximity
152	158	0.261483	0.157165	0.891858	0.525728	0.891858	0.525728	1.105	0.155954	0.254559	0.105982	0.143505	0.193862	0.014365	0.0027032	0.752388	0.666198	physical_and_proximity
152	162	0.172011	0.11824	0.84476	0.396478	0.84476	0.396478	0.325	0.0609877	0.14743	0.0497445	0.149475	0.194533	0.004225	0.00105712	0.791596	0.76895	physical_and_proximity
152	168	0.224385	0.143028	0.728337	0.469949	0.728337	0.469949	0.949	0.189175	0.219557	0.113804	0.0972943	0.189583	0.012337	0.00327903	0.523055	0.300144	physical_and_proximity
152	182	0.216723	0.14203	0.551878	0.482922	0.551878	0.482922	1.209	0.158525	0.212321	0.098127	0.158129	0.181488	0.015717	0.00274777	0.809341	0.705575	physical_and_proximity
152	221	0.103335	0.0661828	0.429903	0.345711	0.429903	0.345711	0.156	0.032815	0.0859923	0.028017	0.0682873	0.219009	0.002028	0.000568793	0.423176	0.346619	physical_and_proximity
153	180	0.294844	0.244651	0.445838	1.02291	0.445838	1.02291	5.655	0.962365	0.294342	0.234759	0.191198	0.182418	0.073515	0.016681	0.558376	0.684281	physical_and_proximity
153	188	0.0802703	0.0741237	0.266623	1.35333	0.266623	1.35333	0.039	0.0245974	0.0331889	0.0221512	0.0864962	0.221515	0.000507	0.000426355	0.453427	0.53235	physical_and_proximity
154	157	0.229913	0.136747	0.536957	0.451042	0.536957	0.451042	3.562	0.168152	0.229349	0.0997362	0.141126	0.183649	0.046306	0.00291463	0.487227	0.583895	physical_and_proximity
154	167	0.244705	0.164417	0.506926	0.587521	0.506926	0.587521	2.301	0.288121	0.243348	0.139948	0.127271	0.211984	0.029913	0.00499409	0.667212	0.537927	physical_and_proximity
154	179	0.0509188	0.033877	0.446683	0.0785663	0.446683	0.0785663	0.182	0.0366927	0.0488727	0.0236854	0.0320278	0.19476	0.002366	0.000636007	0.160043	0.137228	physical_and_proximity
154	181	0.241438	0.135319	0.501854	0.990161	0.501854	0.990161	0.728	0.078195	0.22851	0.0633269	0.149731	0.214163	0.009464	0.00135538	0.795145	0.822185	physical_and_proximity
154	216	0.0230492	0.0201428	0.269669	0.0407273	0.269669	0.0407273	0.039	0.0196428	0.0185519	0.0126309	0.0271218	0.241214	0.000507	0.000340475	0.202631	0.059657	physical_and_proximity
155	161	0.162575	0.0914909	0.316258	0.704649	0.316258	0.704649	0.572	0.0925145	0.157994	0.0649763	0.0649923	0.181268	0.007436	0.00160359	0.207363	0.292877	physical_and_proximity
155	167	0.137504	0.0849953	0.241423	1.37826	0.241423	1.37826	0.364	0.0931515	0.131321	0.0640908	0.0518244	0.19214	0.004732	0.00161463	0.102583	0.286455	physical_and_proximity
156	198	0.110673	0.0778365	0.610486	0.470085	0.610486	0.470085	0.117	0.0373635	0.0812195	0.0327553	0.0727429	0.230517	0.001521	0.000647634	0.437372	0.402727	physical_and_proximity
156	207	0.113337	0.0742213	0.834883	0.408697	0.834883	0.408697	0.13	0.0386448	0.0882077	0.0338739	0.0630985	0.193761	0.00169	0.000669844	0.358956	0.132496	physical_and_proximity
157	166	0.188192	0.102814	0.61737	0.356922	0.61737	0.356922	1.027	0.0946999	0.185349	0.0667504	0.0938091	0.222079	0.013351	0.00164146	0.578656	0.502606	physical_and_proximity
157	172	0.21045	0.118763	0.596418	0.45904	0.596418	0.45904	1.001	0.104709	0.20601	0.0745965	0.114349	0.204088	0.013013	0.00181495	0.547222	0.501085	physical_and_proximity
157	179	0.0837144	0.0596597	0.362782	0.124021	0.362782	0.124021	0.819	0.0989956	0.0830522	0.0477987	0.0692951	0.174336	0.010647	0.00171592	0.324649	0.179985	physical_and_proximity
157	181	0.241217	0.145813	0.501378	0.704203	0.501378	0.704203	1.261	0.183572	0.237667	0.112841	0.106826	0.209635	0.016393	0.00318192	0.517816	0.550095	physical_and_proximity
158	163	0.185752	0.0978377	0.739841	0.48833	0.739841	0.48833	0.429	0.0715827	0.174507	0.0575728	0.0750111	0.214034	0.005577	0.00124077	0.43771	0.298116	physical_and_proximity
158	196	0.372029	0.162574	1.03198	1.08297	1.03198	1.08297	1.131	0.108834	0.360156	0.0902472	0.125983	0.206737	0.014703	0.00188646	0.551954	0.678197	physical_and_proximity
159	166	0.299685	0.177825	0.630324	0.789127	0.630324	0.789127	1.937	0.228199	0.296738	0.138201	0.132839	0.190891	0.025181	0.00395545	0.648453	0.588289	physical_and_proximity
159	183	0.235183	0.125357	0.544598	0.58737	0.544598	0.58737	1.313	0.13636	0.23254	0.0919773	0.0889403	0.199501	0.017069	0.00236357	0.450892	0.347295	physical_and_proximity
159	192	0.266733	0.181471	0.468333	1.21514	0.468333	1.21514	1.131	0.258393	0.260257	0.14645	0.133403	0.193943	0.014703	0.00447881	0.518999	0.644397	physical_and_proximity
160	163	0.489091	0.188095	0.959833	1.40299	0.959833	1.40299	3.289	0.121441	0.485753	0.100109	0.159313	0.191813	0.042757	0.00210497	0.628342	0.662987	physical_and_proximity
160	169	0.315127	0.162439	1.02446	0.588782	1.02446	0.588782	1.872	0.154317	0.311649	0.109233	0.132907	0.203703	0.024336	0.00267483	0.580346	0.629356	physical_and_proximity
160	201	0.317134	0.180793	0.787899	1.49827	0.787899	1.49827	0.702	0.158238	0.297518	0.121121	0.11996	0.185044	0.009126	0.00274279	0.573417	0.453089	physical_and_proximity
161	164	0.145441	0.0893883	0.349728	0.570185	0.349728	0.570185	0.338	0.0481193	0.13207	0.039378	0.103996	0.204899	0.004394	0.000834068	0.553475	0.340535	physical_and_proximity
161	167	0.110641	0.0775919	0.346243	0.59904	0.346243	0.59904	0.156	0.0528637	0.0911765	0.0426002	0.0671778	0.226459	0.002028	0.000916304	0.336479	0.412698	physical_and_proximity
161	175	0.0590571	0.0575531	0.480847	0.293785	0.480847	0.293785	0.013	0.00975	0.012135	0.00925518	0.074342	0.21947	0.000169	0.000169	0.46644	0.407121	physical_and_proximity
161	193	0.145285	0.0966712	0.916469	0.282596	0.916469	0.282596	0.364	0.0951907	0.135556	0.066072	0.0798005	0.216853	0.004732	0.00164997	0.487396	0.315354	physical_and_proximity
162	168	0.083414	0.0623842	0.312343	0.133941	0.312343	0.133941	0.676	0.10539	0.0823258	0.0496127	0.0811033	0.170302	0.008788	0.00182676	0.412698	0.200265	physical_and_proximity
162	177	0.158328	0.0875358	0.534876	0.449997	0.534876	0.449997	0.364	0.0507801	0.146218	0.0420441	0.085607	0.206029	0.004732	0.000880189	0.512408	0.361322	physical_and_proximity
162	206	0.187472	0.117757	0.412975	1.62499	0.412975	1.62499	0.312	0.0600144	0.160206	0.0507627	0.123297	0.21739	0.004056	0.00104025	0.705068	0.737178	physical_and_proximity
162	241	0.192626	0.105509	0.433079	0.590615	0.433079	0.590615	0.715	0.0567235	0.185158	0.0462287	0.125902	0.205474	0.009295	0.000983208	0.652678	0.661804	physical_and_proximity
163	200	0.527278	0.256859	1.66732	1.17186	1.66732	1.17186	2.08	0.234655	0.517096	0.174988	0.175167	0.196993	0.02704	0.00406736	0.794469	0.631046	physical_and_proximity
164	193	0.237806	0.0944753	0.522016	1.04006	0.522016	1.04006	0.689	0.0657205	0.231026	0.0552697	0.0640208	0.199343	0.008957	0.00113915	0.234741	0.278174	physical_and_proximity
164	197	0.133223	0.0816449	0.948167	0.906456	0.948167	0.906456	0.13	0.0421322	0.101521	0.0386209	0.0569729	0.19403	0.00169	0.000730291	0.292032	0.296426	physical_and_proximity
165	185	0.157309	0.0954982	0.238542	0.861817	0.238542	0.861817	0.897	0.0967899	0.154624	0.0637587	0.0985636	0.220286	0.011661	0.00167769	0.372645	0.541645	physical_and_proximity
165	187	0.0501483	0.0422292	0.240196	0.127628	0.240196	0.127628	0.065	0.0246955	0.0365188	0.0190506	0.0609083	0.21386	0.000845	0.000428055	0.349661	0.251303	physical_and_proximity
165	190	0.117478	0.0769771	0.4334	0.24468	0.4334	0.24468	0.364	0.0434315	0.10939	0.0339915	0.108163	0.167022	0.004732	0.000752812	0.356252	0.495001	physical_and_proximity
165	201	0.105561	0.0692141	0.250448	0.308113	0.250448	0.308113	0.364	0.0552437	0.100144	0.0394633	0.0834616	0.199811	0.004732	0.000957558	0.417937	0.435344	physical_and_proximity
166	175	0.241219	0.13745	0.829139	0.509832	0.829139	0.509832	0.923	0.144048	0.235243	0.0989158	0.099386	0.207981	0.011999	0.00249684	0.52052	0.467454	physical_and_proximity
166	181	0.167963	0.104336	0.409558	0.615999	0.409558	0.615999	0.442	0.0936973	0.158041	0.0678532	0.0874816	0.226965	0.005746	0.00162409	0.413374	0.501423	physical_and_proximity
166	217	0.187645	0.12142	0.325981	0.585222	0.325981	0.585222	1.703	0.183073	0.186442	0.0976685	0.10599	0.213	0.022139	0.00317327	0.442442	0.512915	physical_and_proximity
166	223	0.0624601	0.0585661	0.392602	0.277658	0.392602	0.277658	0.026	0.0161205	0.0224164	0.0146667	0.075404	0.22144	0.000338	0.000279421	0.452582	0.425542	physical_and_proximity
167	181	0.152726	0.0937191	0.390689	0.659904	0.390689	0.659904	0.312	0.0592081	0.137361	0.0476996	0.0924168	0.227461	0.004056	0.00102627	0.426556	0.619892	physical_and_proximity
167	211	0.127834	0.0779776	0.547631	0.404973	0.547631	0.404973	0.208	0.0417461	0.109853	0.0353986	0.0755032	0.20478	0.002704	0.000723598	0.385827	0.347971	physical_and_proximity
169	218	0.152096	0.0871315	0.563984	0.722172	0.563984	0.722172	0.221	0.04855	0.130163	0.0420962	0.0716553	0.228677	0.002873	0.000841534	0.434499	0.482495	physical_and_proximity
169	222	0.0909996	0.0686523	0.474899	0.964806	0.474899	0.964806	0.065	0.025096	0.0539758	0.0232616	0.0624394	0.23288	0.000845	0.000434997	0.322114	0.422331	physical_and_proximity
170	174	0.0868773	0.0825183	0.486584	0.914129	0.486584	0.914129	0.026	0.0178924	0.0240323	0.016938	0.0935972	0.24009	0.000338	0.000310135	0.570882	0.638144	physical_and_proximity
170	184	0.0934835	0.0613462	0.610619	0.309933	0.610619	0.309933	0.117	0.0329959	0.0745646	0.0284325	0.0544416	0.230792	0.001521	0.000571929	0.36504	0.286962	physical_and_proximity
170	189	0.152405	0.10595	0.338081	0.356604	0.338081	0.356604	1.144	0.164989	0.150688	0.0845801	0.107022	0.205252	0.014872	0.00285981	0.582205	0.391742	physical_and_proximity
172	199	0.0998174	0.0639981	0.524519	0.292768	0.524519	0.292768	0.156	0.0401145	0.0852338	0.033057	0.0569419	0.186665	0.002028	0.000695318	0.291018	0.22984	physical_and_proximity
172	213	0.218429	0.135224	0.518302	0.894998	0.518302	0.894998	0.572	0.148993	0.208553	0.102475	0.080974	0.219093	0.007436	0.00258254	0.413374	0.430274	physical_and_proximity
173	176	0.200914	0.121223	0.440992	0.463198	0.440992	0.463198	1.716	0.161808	0.19963	0.0942802	0.0997856	0.206395	0.022308	0.00280468	0.48503	0.454272	physical_and_proximity
173	182	0.269678	0.138202	0.606535	0.730026	0.606535	0.730026	1.313	0.1	0.264541	0.0768138	0.137122	0.189319	0.017069	0.00173334	0.634088	0.625638	physical_and_proximity
173	209	0.210813	0.113862	0.472868	0.713151	0.472868	0.713151	0.702	0.0766303	0.202368	0.0603622	0.113283	0.193206	0.009126	0.00132826	0.569361	0.434161	physical_and_proximity
174	178	0.199626	0.127558	0.824181	0.326851	0.824181	0.326851	1.183	0.10567	0.195384	0.0728003	0.174698	0.187495	0.015379	0.00183162	0.85176	0.413374	physical_and_proximity
174	208	0.119473	0.0899494	0.429557	0.636912	0.429557	0.636912	0.117	0.0319072	0.0803531	0.0283777	0.10661	0.218335	0.001521	0.000553057	0.562601	0.62868	physical_and_proximity
174	218	0.124976	0.0738365	0.326392	0.400129	0.326392	0.400129	0.325	0.0402225	0.115742	0.032868	0.0850839	0.218501	0.004225	0.00069719	0.349154	0.467116	physical_and_proximity
174	228	0.0583525	0.0486538	0.398092	0.331491	0.398092	0.331491	0.039	0.0194136	0.0320825	0.0175319	0.0471433	0.221864	0.000507	0.000336503	0.229671	0.302172	physical_and_proximity
174	233	0.174288	0.103712	0.856201	0.272901	0.856201	0.272901	0.988	0.091353	0.171103	0.0633761	0.116554	0.20547	0.012844	0.00158345	0.595556	0.50193	physical_and_proximity
174	239	0.163411	0.119978	0.419223	0.627489	0.419223	0.627489	0.299	0.0613958	0.136547	0.0493418	0.16818	0.195152	0.003887	0.00106419	0.943189	0.737685	physical_and_proximity
175	220	0.0870452	0.0649784	0.607431	0.495503	0.607431	0.495503	0.065	0.0224715	0.0524961	0.0207618	0.0628141	0.228583	0.000845	0.000389506	0.382616	0.390728	physical_and_proximity
176	182	0.132995	0.10574	0.588795	0.598154	0.588795	0.598154	0.104	0.0272591	0.0770085	0.0249655	0.137027	0.207585	0.001352	0.000472491	0.749346	0.771147	physical_and_proximity
176	195	0.262009	0.168196	0.773488	1.28748	0.773488	1.28748	0.416	0.101632	0.223544	0.0839706	0.156373	0.210692	0.005408	0.00176163	0.796497	0.840606	physical_and_proximity
176	200	0.136549	0.0864085	0.694082	0.431525	0.694082	0.431525	0.195	0.0424771	0.112533	0.0366297	0.0854849	0.233771	0.002535	0.00073627	0.558883	0.42588	physical_and_proximity
176	209	0.101345	0.0860933	0.702567	0.333236	0.702567	0.333236	0.065	0.0203393	0.0504825	0.0186602	0.118722	0.208699	0.000845	0.000352548	0.675493	0.624793	physical_and_proximity
177	206	0.0717372	0.070167	0.428503	0.509249	0.428503	0.509249	0.013	0.00975	0.0123122	0.00935791	0.0907088	0.19024	0.000169	0.000169	0.42588	0.424528	physical_and_proximity
178	184	0.0948612	0.0693487	0.402618	1.34125	0.402618	1.34125	0.065	0.017607	0.0537232	0.0166597	0.071754	0.219379	0.000845	0.000305188	0.258908	0.394953	physical_and_proximity
180	188	0.219586	0.130231	0.501524	1.7429	0.501524	1.7429	0.377	0.0692223	0.191564	0.0587755	0.126434	0.206771	0.004901	0.00119985	0.574093	0.702871	physical_and_proximity
180	229	0.0659005	0.0514976	0.623271	0.180026	0.623271	0.180026	0.065	0.0218082	0.0443581	0.0188631	0.0597633	0.239451	0.000845	0.00037801	0.446836	0.07943	physical_and_proximity
181	193	0.127012	0.0730064	0.296016	0.38644	0.296016	0.38644	0.455	0.0600533	0.122493	0.044213	0.0692875	0.230687	0.005915	0.00104092	0.375349	0.433654	physical_and_proximity
181	211	0.128503	0.0781735	0.396296	0.286636	0.396296	0.286636	0.494	0.0764558	0.124434	0.0523791	0.0710381	0.220443	0.006422	0.00132523	0.397319	0.408811	physical_and_proximity
181	215	0.218228	0.14847	0.400332	0.581763	0.400332	0.581763	2.548	0.209192	0.216952	0.111146	0.187867	0.190832	0.033124	0.00362599	0.845676	0.673127	physical_and_proximity
181	223	0.0867677	0.0757863	0.324927	0.739625	0.324927	0.739625	0.052	0.0251486	0.0422647	0.0226278	0.0889369	0.222135	0.000676	0.000435908	0.547898	0.511732	physical_and_proximity
181	224	0.520414	0.30071	1.35557	1.04876	1.35557	1.04876	4.056	0.326507	0.516061	0.210352	0.285391	0.176793	0.052728	0.00565946	1.15275	0.931866	physical_and_proximity
181	255	0.0900544	0.0570158	0.26791	0.257842	0.26791	0.257842	0.234	0.0484751	0.0841436	0.0354107	0.0522495	0.251436	0.003042	0.000840235	0.34983	0.331071	physical_and_proximity
182	196	0.114529	0.0792183	0.257613	0.548705	0.257613	0.548705	0.234	0.0481827	0.100223	0.0377949	0.0963454	0.209762	0.003042	0.000835166	0.554658	0.52728	physical_and_proximity
182	205	0.119101	0.0837019	0.40172	0.392448	0.40172	0.392448	0.208	0.0549999	0.101573	0.0430677	0.0897231	0.218467	0.002704	0.000953332	0.579163	0.475397	physical_and_proximity
182	209	0.0868294	0.0537708	0.448176	0.166791	0.448176	0.166791	0.234	0.0264789	0.0799981	0.0217426	0.069947	0.221806	0.003042	0.000458967	0.420134	0.351858	physical_and_proximity
182	242	0.132108	0.0877773	0.336638	0.383143	0.336638	0.383143	0.416	0.0852996	0.125244	0.0577904	0.0867603	0.211369	0.005408	0.00147853	0.440583	0.496015	physical_and_proximity
182	247	0.179228	0.103297	0.456611	0.535111	0.456611	0.535111	0.546	0.0662622	0.16977	0.0522183	0.11161	0.216319	0.007098	0.00114854	0.59488	0.599612	physical_and_proximity
183	195	0.303247	0.174002	0.61364	0.932874	0.61364	0.932874	1.534	0.18468	0.298199	0.123208	0.143676	0.194322	0.019942	0.00320112	0.419289	0.702533	physical_and_proximity
183	198	0.0606927	0.0500977	0.380848	0.292805	0.380848	0.292805	0.052	0.0280121	0.0395699	0.0239579	0.0438268	0.217699	0.000676	0.000485542	0.270062	0.260598	physical_and_proximity
183	217	0.243534	0.115379	0.687921	0.59223	0.687921	0.59223	0.949	0.0926619	0.238326	0.0717663	0.0883369	0.214509	0.012337	0.00160614	0.416754	0.464412	physical_and_proximity
184	208	0.167126	0.0923881	0.535913	0.692241	0.535913	0.692241	0.299	0.0579767	0.150262	0.0486408	0.0751198	0.222445	0.003887	0.00100493	0.350337	0.431288	physical_and_proximity
184	228	0.0987339	0.080471	0.473553	0.801399	0.473553	0.801399	0.078	0.0405477	0.0618046	0.0356865	0.0697385	0.216985	0.001014	0.000702827	0.382109	0.482157	physical_and_proximity
185	187	0.12912	0.0874948	0.709592	0.273054	0.709592	0.273054	0.26	0.0432033	0.112137	0.0354385	0.114086	0.198559	0.00338	0.000748858	0.601809	0.371631	physical_and_proximity
185	190	0.154434	0.105784	0.454219	0.341613	0.454219	0.341613	0.611	0.0995213	0.147808	0.0658893	0.131725	0.185811	0.007943	0.00172504	0.616512	0.540631	physical_and_proximity
185	196	0.152749	0.111573	0.336076	0.370273	0.336076	0.370273	1.053	0.208434	0.150923	0.0954754	0.0958405	0.214911	0.013689	0.00361286	0.4901	0.521534	physical_and_proximity
185	201	0.269277	0.151392	0.579965	0.772995	0.579965	0.772995	1.274	0.115427	0.262961	0.0856063	0.16332	0.189328	0.016562	0.00200074	0.762021	0.724165	physical_and_proximity
185	234	0.192962	0.108885	0.487559	0.460575	0.487559	0.460575	0.923	0.0830206	0.188478	0.0614725	0.118522	0.202573	0.011999	0.00143902	0.598767	0.512915	physical_and_proximity
185	236	0.0845224	0.0665734	0.599629	0.209507	0.599629	0.209507	0.117	0.0480314	0.0667209	0.0366831	0.0685158	0.240876	0.001521	0.000832544	0.423683	0.477256	physical_and_proximity
185	263	0.110311	0.0689385	0.299368	0.316528	0.299368	0.316528	0.312	0.0471369	0.103042	0.0360822	0.0777689	0.222745	0.004056	0.000817039	0.51207	0.376532	physical_and_proximity
187	190	0.0516478	0.0496419	0.553816	0.411989	0.553816	0.411989	0.013	0.00975	0.012322	0.00936356	0.0530982	0.190068	0.000169	0.000169	0.175591	0.290511	physical_and_proximity
188	227	0.200364	0.115866	0.758317	0.432776	0.758317	0.432776	0.624	0.0894846	0.191134	0.0675471	0.110464	0.192781	0.008112	0.00155107	0.540969	0.453089	physical_and_proximity
188	231	0.118061	0.0843372	0.423585	0.2085	0.423585	0.2085	0.637	0.0882607	0.114589	0.0540919	0.124497	0.212179	0.008281	0.00152985	0.674648	0.563615	physical_and_proximity
188	235	0.164492	0.113447	0.377049	0.368867	0.377049	0.368867	1.3	0.193353	0.163068	0.0949211	0.0963745	0.22013	0.0169	0.00335146	0.543166	0.48165	physical_and_proximity
188	244	0.0922484	0.0699573	0.298944	0.272927	0.298944	0.272927	0.195	0.0712476	0.0823907	0.047518	0.0660144	0.221431	0.002535	0.00123496	0.365209	0.395798	physical_and_proximity
188	257	0.163406	0.123415	0.280051	0.666021	0.280051	0.666021	0.78	0.15533	0.157374	0.0868799	0.174651	0.183955	0.01014	0.00269238	0.771147	0.619892	physical_and_proximity
188	265	0.098541	0.0683987	0.284867	0.213963	0.284867	0.213963	0.442	0.088197	0.0957253	0.0512233	0.0671781	0.236004	0.005746	0.00152875	0.373659	0.424697	physical_and_proximity
188	275	0.0849571	0.0654023	0.209363	0.262005	0.209363	0.262005	0.221	0.0556136	0.0762311	0.0376303	0.0937099	0.214048	0.002873	0.000963969	0.447681	0.56784	physical_and_proximity
189	208	0.0759156	0.074117	0.604743	0.568193	0.604743	0.568193	0.013	0.00975	0.0124476	0.00943595	0.0894699	0.202427	0.000169	0.000169	0.560235	0.416416	physical_and_proximity
189	214	0.0892778	0.052756	0.189866	0.880647	0.189866	0.880647	0.156	0.0272695	0.0780479	0.0232162	0.0523939	0.230069	0.002028	0.000472671	0.212264	0.347295	physical_and_proximity
189	243	0.104049	0.0665418	0.170195	0.514109	0.170195	0.514109	0.494	0.0741436	0.101574	0.0469306	0.0646021	0.214774	0.006422	0.00128516	0.287976	0.388362	physical_and_proximity
189	260	0.121266	0.0614169	0.350349	0.390701	0.350349	0.390701	0.299	0.0379698	0.114178	0.0314955	0.0540403	0.200832	0.003887	0.000658142	0.293384	0.26026	physical_and_proximity
190	201	0.404924	0.222561	1.90982	0.665871	1.90982	0.665871	2.08	0.233978	0.399015	0.158748	0.171249	0.173784	0.02704	0.00405562	0.847366	0.625469	physical_and_proximity
190	249	0.177641	0.0939427	0.381245	0.659569	0.381245	0.659569	0.598	0.0806603	0.172077	0.0604712	0.073052	0.210336	0.007774	0.00139811	0.376025	0.408135	physical_and_proximity
192	195	0.171811	0.0977363	0.931252	0.35141	0.931252	0.35141	0.416	0.0483427	0.158144	0.0406419	0.110083	0.22695	0.005408	0.00083794	0.675662	0.598767	physical_and_proximity
192	200	0.204228	0.121705	0.423631	0.555472	0.423631	0.555472	1.261	0.14826	0.201864	0.0916949	0.0983016	0.21627	0.016393	0.00256984	0.514943	0.53066	physical_and_proximity
192	217	0.305871	0.167035	1.10831	0.710492	1.10831	0.710492	0.871	0.100855	0.289197	0.0818001	0.171103	0.188716	0.011323	0.00174816	0.812214	0.650988	physical_and_proximity
192	223	0.12773	0.0880924	0.355761	0.519388	0.355761	0.519388	0.221	0.0488292	0.107978	0.0396577	0.102331	0.205104	0.002873	0.000846373	0.554151	0.53404	physical_and_proximity
192	225	0.16774	0.0963023	0.471003	0.374045	0.471003	0.374045	0.793	0.11362	0.165081	0.0735409	0.0653555	0.205967	0.010309	0.00196941	0.304538	0.350337	physical_and_proximity
192	238	0.169102	0.0943811	1.67468	0.28771	1.67468	0.28771	0.442	0.0520529	0.157846	0.0429478	0.101263	0.223075	0.005746	0.00090225	0.573248	0.482833	physical_and_proximity
192	274	0.151352	0.0859501	0.365644	0.405667	0.365644	0.405667	0.637	0.0817499	0.147714	0.0573644	0.0736579	0.212009	0.008281	0.001417	0.398502	0.376025	physical_and_proximity
193	197	0.399718	0.174147	1.02237	1.14299	1.02237	1.14299	1.404	0.119679	0.389822	0.0979558	0.13744	0.184112	0.018252	0.00207444	0.580515	0.577304	physical_and_proximity
193	240	0.178963	0.115594	0.499704	0.344233	0.499704	0.344233	1.378	0.177763	0.17756	0.0949517	0.0892741	0.179694	0.017914	0.00308122	0.422669	0.251472	physical_and_proximity
195	209	0.168806	0.103093	0.397197	0.357625	0.397197	0.357625	1.534	0.122938	0.167623	0.0743603	0.105054	0.206222	0.019942	0.00213093	0.518661	0.491114	physical_and_proximity
195	225	0.301299	0.149708	0.894227	1.11077	0.894227	1.11077	0.624	0.069549	0.276157	0.0609871	0.144993	0.190006	0.008112	0.00120552	0.724165	0.708279	physical_and_proximity
195	250	0.144557	0.0947608	0.343946	0.554104	0.343946	0.554104	0.351	0.0688042	0.132255	0.0519585	0.102407	0.194538	0.004563	0.00119261	0.498381	0.499395	physical_and_proximity
196	200	0.142534	0.0853493	0.434917	0.510169	0.434917	0.510169	0.286	0.0573121	0.128934	0.0460665	0.0767878	0.219276	0.003718	0.000993409	0.398671	0.459004	physical_and_proximity
196	222	0.264922	0.150452	0.624084	0.744435	0.624084	0.744435	1.105	0.168991	0.259698	0.112827	0.101206	0.224096	0.014365	0.00292918	0.486889	0.581698	physical_and_proximity
196	236	0.126896	0.0894641	1.21378	0.350128	1.21378	0.350128	0.13	0.0253087	0.0879331	0.0231524	0.108066	0.196361	0.00169	0.000438683	0.546039	0.515957	physical_and_proximity
197	203	0.38787	0.159083	1.01431	1.15547	1.01431	1.15547	1.261	0.110696	0.378164	0.091869	0.114798	0.187436	0.016393	0.00191874	0.484185	0.518323	physical_and_proximity
198	207	0.205231	0.120647	1.25155	0.349222	1.25155	0.349222	0.741	0.130742	0.199519	0.0884081	0.0854231	0.17538	0.009633	0.00226619	0.388362	0.14534	physical_and_proximity
198	230	0.139648	0.0909842	0.444269	0.369961	0.444269	0.369961	0.377	0.0895324	0.131468	0.0620231	0.0761115	0.212265	0.004901	0.0015519	0.432809	0.302341	physical_and_proximity
198	235	0.241768	0.134132	0.683103	0.514485	0.683103	0.514485	1.235	0.109546	0.237118	0.079769	0.137505	0.188461	0.016055	0.0018988	0.64051	0.381095	physical_and_proximity
198	244	0.198145	0.112719	0.771745	0.831471	0.771745	0.831471	0.286	0.0504978	0.166807	0.0448404	0.10641	0.210751	0.003718	0.000875295	0.543504	0.57967	physical_and_proximity
199	213	0.175008	0.134798	0.688325	2.45636	0.688325	2.45636	0.143	0.0634402	0.112957	0.0567447	0.116462	0.178065	0.001859	0.00109963	0.428584	0.573586	physical_and_proximity
199	226	0.137302	0.0730869	0.63131	0.33356	0.63131	0.33356	0.325	0.0646887	0.130567	0.0498986	0.0451969	0.188026	0.004225	0.00112127	0.224939	0.223418	physical_and_proximity
200	222	0.371403	0.244473	0.634653	1.28305	0.634653	1.28305	2.782	0.3947	0.36839	0.204556	0.181546	0.190972	0.036166	0.00684146	0.662142	0.909389	physical_and_proximity
201	222	0.274223	0.187216	0.564095	0.746826	0.564095	0.746826	1.716	0.295048	0.270672	0.153822	0.153447	0.203068	0.022308	0.00511417	0.514267	0.849732	physical_and_proximity
201	239	0.135465	0.080991	0.396653	0.263459	0.396653	0.263459	0.871	0.0980571	0.133961	0.0605514	0.0677723	0.223401	0.011323	0.00169966	0.344253	0.341211	physical_and_proximity
201	249	0.263716	0.149178	0.753144	0.641496	0.753144	0.641496	1.001	0.158428	0.257359	0.108712	0.103571	0.218076	0.013013	0.00274609	0.570544	0.516295	physical_and_proximity
202	218	0.638685	0.272291	1.7452	1.46949	1.7452	1.46949	3.042	0.252373	0.632015	0.191722	0.161015	0.18287	0.039546	0.00437447	0.601133	0.679549	physical_and_proximity
203	214	0.380883	0.219805	0.679935	1.20045	0.679935	1.20045	2.938	0.275115	0.378198	0.16839	0.170173	0.167322	0.038194	0.00476867	0.72839	0.513422	physical_and_proximity
203	220	0.169195	0.0827604	0.38837	0.625497	0.38837	0.625497	0.507	0.0576382	0.162708	0.0464615	0.0687924	0.210867	0.006591	0.000999063	0.357604	0.362336	physical_and_proximity
203	240	0.0914101	0.0657413	0.53281	0.191664	0.53281	0.191664	0.195	0.0581511	0.0818163	0.0411677	0.0650495	0.216349	0.002535	0.00100795	0.381095	0.238459	physical_and_proximity
203	254	0.256575	0.159723	0.811237	0.4522	0.811237	0.4522	2.041	0.190434	0.254191	0.115005	0.164583	0.195832	0.026533	0.00330086	0.712335	0.531336	physical_and_proximity
205	221	0.444433	0.182684	1.36468	2.44874	1.36468	2.44874	0.832	0.161011	0.42679	0.136019	0.0697872	0.196679	0.010816	0.00279086	0.314002	0.298116	physical_and_proximity
206	234	0.406524	0.215232	1.46088	0.95202	1.46088	0.95202	1.222	0.186115	0.391658	0.140688	0.157383	0.209602	0.015886	0.00322599	0.825396	0.768781	physical_and_proximity
206	241	0.0983742	0.0740358	0.204435	0.472336	0.204435	0.472336	0.208	0.0450895	0.0846285	0.0342621	0.108797	0.213037	0.002704	0.000781552	0.500409	0.589472	physical_and_proximity
206	253	0.117887	0.0683691	0.477688	0.251937	0.477688	0.251937	0.351	0.0545529	0.112212	0.0409945	0.0622174	0.223734	0.004563	0.000945584	0.401375	0.325325	physical_and_proximity
208	228	0.258302	0.117704	0.860274	0.992487	0.860274	0.992487	0.494	0.0643461	0.23842	0.0564623	0.093734	0.218073	0.006422	0.00111533	0.476749	0.521196	physical_and_proximity
208	233	0.230955	0.109566	1.27914	0.602989	1.27914	0.602989	0.442	0.0623558	0.212647	0.0541208	0.0871934	0.193894	0.005746	0.00108083	0.438386	0.434499	physical_and_proximity
209	242	0.239141	0.152106	0.723046	0.530781	0.723046	0.530781	0.975	0.183966	0.232954	0.114905	0.118393	0.209995	0.012675	0.00318875	0.63544	0.581191	physical_and_proximity
210	214	0.435736	0.218334	1.154	1.81165	1.154	1.81165	1.014	0.189301	0.415847	0.149229	0.126994	0.202028	0.013182	0.00328122	0.701012	0.625131	physical_and_proximity
210	218	0.325471	0.148582	1.19777	3.47878	1.19777	3.47878	0.377	0.0425311	0.26491	0.0405934	0.135787	0.192139	0.004901	0.000737206	0.53911	0.676845	physical_and_proximity
211	232	0.332034	0.182128	0.899653	0.706499	0.899653	0.706499	1.989	0.263594	0.330062	0.158211	0.0738253	0.156136	0.025857	0.00456895	0.294736	0.254852	physical_and_proximity
211	255	0.142152	0.0783597	0.297659	0.767269	0.297659	0.767269	0.364	0.0658648	0.13495	0.0503893	0.0576104	0.206527	0.004732	0.00114166	0.270062	0.32279	physical_and_proximity
213	215	0.123311	0.0843169	0.432546	0.366162	0.432546	0.366162	0.26	0.0806038	0.112498	0.0573089	0.0660862	0.227469	0.00338	0.00139713	0.370279	0.380419	physical_and_proximity
213	217	0.3269	0.201589	0.997585	0.651251	0.997585	0.651251	1.794	0.287811	0.323066	0.166322	0.124958	0.193986	0.023322	0.00498872	0.633243	0.477594	physical_and_proximity
213	251	0.27309	0.163792	1.02337	0.714412	1.02337	0.714412	0.65	0.139933	0.255403	0.105007	0.12828	0.204296	0.00845	0.00242551	0.666367	0.66924	physical_and_proximity
214	243	0.242458	0.140553	1.13949	0.50911	1.13949	0.50911	0.65	0.104385	0.228297	0.0805043	0.129644	0.188065	0.00845	0.00180934	0.666198	0.682084	physical_and_proximity
214	258	0.117249	0.0806594	0.317229	0.488744	0.317229	0.488744	0.208	0.0466424	0.0999395	0.0375403	0.092257	0.211368	0.002704	0.000808469	0.512239	0.505648	physical_and_proximity
214	277	0.171696	0.101696	0.422175	0.578177	0.422175	0.578177	0.494	0.0889904	0.163331	0.0652085	0.0853785	0.207058	0.006422	0.0015425	0.443118	0.414557	physical_and_proximity
215	226	0.0782016	0.0677728	0.7645	0.335084	0.7645	0.335084	0.052	0.0298615	0.0425113	0.0264688	0.0657151	0.206946	0.000676	0.000517599	0.414219	0.321776	physical_and_proximity
215	269	0.0772311	0.0683745	0.756905	0.619303	0.756905	0.619303	0.039	0.0246698	0.0349933	0.0230037	0.0608775	0.235593	0.000507	0.000427609	0.406276	0.381771	physical_and_proximity
216	232	0.108803	0.0639682	0.276222	1.38463	0.276222	1.38463	0.169	0.0513192	0.0974693	0.0419668	0.0372526	0.216759	0.002197	0.000889533	0.060164	0.222573	physical_and_proximity
217	225	0.0650219	0.0631767	0.453784	0.60904	0.453784	0.60904	0.013	0.00975	0.012381	0.00939764	0.0737016	0.211611	0.000169	0.000169	0.349323	0.452244	physical_and_proximity
217	251	0.0949066	0.0834959	0.641	0.611759	0.641	0.611759	0.052	0.029667	0.0445922	0.0270987	0.0842031	0.212442	0.000676	0.000514228	0.475904	0.476918	physical_and_proximity
218	222	0.379075	0.219223	0.774185	1.16656	0.774185	1.16656	1.781	0.150911	0.368951	0.113956	0.263569	0.192803	0.023153	0.00261579	1.1372	1.27088	physical_and_proximity
218	238	0.128075	0.0845691	0.302992	0.274743	0.302992	0.274743	1.066	0.118327	0.126931	0.0649715	0.0864042	0.214363	0.013858	0.002051	0.445822	0.474214	physical_and_proximity
218	258	0.162905	0.0967653	0.330535	0.885866	0.330535	0.885866	0.39	0.0478609	0.148846	0.0399232	0.11395	0.198107	0.00507	0.000829589	0.630877	0.507507	physical_and_proximity
218	261	0.145764	0.0917475	0.436564	0.270758	0.436564	0.270758	1.04	0.102488	0.143978	0.0635277	0.100948	0.203454	0.01352	0.00177646	0.429936	0.487903	physical_and_proximity
218	264	0.100351	0.073873	0.227391	0.219982	0.227391	0.219982	0.91	0.148786	0.0995775	0.0638381	0.0689266	0.211505	0.01183	0.00257895	0.396812	0.316368	physical_and_proximity
218	280	0.182973	0.114381	0.637774	0.34007	0.637774	0.34007	0.91	0.100988	0.178335	0.069393	0.135184	0.197404	0.01183	0.00175046	0.724672	0.510718	physical_and_proximity
219	235	0.298386	0.109443	1.23353	1.85972	1.23353	1.85972	0.429	0.0581299	0.271784	0.0539047	0.0702598	0.204141	0.005577	0.00100758	0.280878	0.397657	physical_and_proximity
219	257	0.581965	0.250097	1.58253	1.82326	1.58253	1.82326	1.755	0.250945	0.571374	0.1936	0.103906	0.183994	0.022815	0.00434972	0.380926	0.443456	physical_and_proximity
220	224	0.162999	0.0953991	0.760449	0.332104	0.760449	0.332104	0.468	0.0776185	0.15473	0.0581069	0.0848205	0.207509	0.006084	0.00134539	0.424359	0.464074	physical_and_proximity
220	238	0.631984	0.313566	1.48737	1.42195	1.48737	1.42195	4.615	0.329267	0.628034	0.226622	0.222141	0.170326	0.059995	0.0057073	0.790582	0.807651	physical_and_proximity
220	267	0.127039	0.0795476	0.281397	1.49068	0.281397	1.49068	0.195	0.0406169	0.106921	0.0346683	0.0791931	0.242996	0.002535	0.000704026	0.313833	0.529477	physical_and_proximity
221	241	0.28687	0.132837	0.934824	0.840215	0.934824	0.840215	0.715	0.0891661	0.273337	0.074212	0.100654	0.207917	0.009295	0.00154555	0.440921	0.630201	physical_and_proximity
221	247	0.238048	0.130387	0.597504	1.1378	0.597504	1.1378	0.507	0.0957518	0.220999	0.0769457	0.0996771	0.209314	0.006591	0.0016597	0.43095	0.555334	physical_and_proximity
222	238	0.113529	0.0844092	0.418581	0.503881	0.418581	0.503881	0.143	0.0513119	0.0879769	0.0419072	0.0824953	0.235024	0.001859	0.000889407	0.518661	0.519675	physical_and_proximity
222	249	0.16418	0.113379	0.473339	0.306547	0.473339	0.306547	1.274	0.167778	0.162345	0.088222	0.12248	0.209902	0.016562	0.00290816	0.67093	0.607386	physical_and_proximity
222	250	0.307789	0.185526	0.72118	0.67406	0.72118	0.67406	2.47	0.227015	0.305342	0.137454	0.169822	0.201696	0.03211	0.00393492	0.796835	0.855985	physical_and_proximity
222	259	0.204382	0.1267	0.818679	0.337137	0.818679	0.337137	1.287	0.138796	0.201425	0.0877773	0.131107	0.217384	0.016731	0.00240579	0.732784	0.503789	physical_and_proximity
222	280	0.126959	0.0882022	0.70211	0.197602	0.70211	0.197602	0.598	0.0854664	0.122591	0.054989	0.120607	0.227268	0.007774	0.00148142	0.787202	0.636116	physical_and_proximity
223	224	0.0687229	0.0641973	0.41227	0.686738	0.41227	0.686738	0.026	0.0177792	0.0236165	0.0166314	0.0677257	0.226687	0.000338	0.000308173	0.41574	0.435344	physical_and_proximity
223	267	0.0889402	0.065814	0.298882	0.522315	0.298882	0.522315	0.104	0.0375287	0.0672235	0.0313414	0.063136	0.233007	0.001352	0.000650497	0.413374	0.40053	physical_and_proximity
224	255	0.164127	0.0848121	0.523992	0.611782	0.523992	0.611782	0.325	0.0540641	0.151059	0.0453729	0.0671807	0.210346	0.004225	0.00093711	0.37011	0.31434	physical_and_proximity
225	229	0.104426	0.0735733	0.327752	0.243711	0.327752	0.243711	0.351	0.0934231	0.0999668	0.0559964	0.0619147	0.212923	0.004563	0.00161933	0.357097	0.063544	physical_and_proximity
225	244	0.220892	0.114682	1.31184	0.440045	1.31184	0.440045	0.546	0.0518052	0.205496	0.0447671	0.124096	0.191885	0.007098	0.000897957	0.606879	0.538772	physical_and_proximity
225	274	0.19579	0.111289	0.618158	0.45227	0.618158	0.45227	0.663	0.0748993	0.187369	0.0582071	0.119019	0.203838	0.008619	0.00129825	0.533533	0.55263	physical_and_proximity
226	251	0.358105	0.210649	0.693276	1.40148	0.693276	1.40148	1.469	0.28386	0.352523	0.176093	0.10205	0.215906	0.019097	0.00492024	0.574938	0.523393	physical_and_proximity
227	262	0.400934	0.157964	1.17679	1.25831	1.17679	1.25831	1.092	0.128509	0.39059	0.106089	0.0848893	0.202331	0.014196	0.00222749	0.390897	0.430105	physical_and_proximity
228	233	0.394582	0.226554	1.43829	0.716304	1.43829	0.716304	2.119	0.29222	0.39013	0.181376	0.138327	0.200751	0.027547	0.00506515	0.690365	0.629018	physical_and_proximity
228	248	0.401275	0.211894	0.857021	1.02695	0.857021	1.02695	2.717	0.259592	0.398622	0.166867	0.128194	0.188223	0.035321	0.00449959	0.61685	0.397826	physical_and_proximity
228	273	0.111864	0.0785767	0.80596	0.228293	0.80596	0.228293	0.208	0.0473828	0.0958884	0.037417	0.0933569	0.20228	0.002704	0.000821302	0.512746	0.413712	physical_and_proximity
229	231	0.110525	0.0632806	0.353381	0.426823	0.353381	0.426823	0.208	0.0440121	0.100196	0.0358504	0.0500619	0.187011	0.002704	0.000762877	0.079937	0.253838	physical_and_proximity
230	244	0.0822991	0.0741448	0.609733	0.859021	0.609733	0.859021	0.039	0.0256167	0.0351553	0.0238999	0.0679904	0.215719	0.000507	0.000444023	0.306735	0.435682	physical_and_proximity
230	285	0.0828145	0.0492101	0.37377	0.382398	0.37377	0.382398	0.117	0.0361398	0.0722672	0.0303391	0.0303915	0.239517	0.001521	0.000626424	0.189111	0.188097	physical_and_proximity
231	247	0.113756	0.0690982	0.267928	0.495636	0.267928	0.495636	0.26	0.0457852	0.104209	0.0362436	0.0688649	0.226834	0.00338	0.000793609	0.394108	0.429598	physical_and_proximity
231	262	0.169678	0.10241	1.59474	0.272136	1.59474	0.272136	0.52	0.0748365	0.160648	0.0566118	0.108213	0.225694	0.00676	0.00129717	0.684788	0.368758	physical_and_proximity
231	276	0.11606	0.0834451	0.234971	0.343256	0.234971	0.343256	0.611	0.12767	0.113562	0.0666587	0.0800221	0.214978	0.007943	0.00221295	0.413543	0.409825	physical_and_proximity
231	287	0.0756234	0.046216	0.321086	0.194695	0.321086	0.194695	0.156	0.0296044	0.0682085	0.0237928	0.0450959	0.233489	0.002028	0.000513143	0.270738	0.289497	physical_and_proximity
232	255	0.519647	0.206772	1.0096	3.17828	1.0096	3.17828	1.495	0.16336	0.50658	0.134651	0.119838	0.160898	0.019435	0.00283157	0.393601	0.43095	physical_and_proximity
233	239	0.270439	0.156577	0.791833	0.747959	0.791833	0.747959	0.793	0.146185	0.259007	0.105926	0.117892	0.196143	0.010309	0.00253387	0.539786	0.583219	physical_and_proximity
233	261	0.237741	0.124372	0.895779	0.649744	0.895779	0.649744	0.533	0.0738886	0.220673	0.0617692	0.111814	0.210042	0.006929	0.00128073	0.627835	0.512915	physical_and_proximity
233	292	0.193906	0.123252	0.328157	0.836628	0.328157	0.836628	1.001	0.165884	0.190781	0.0973624	0.0924559	0.208636	0.013013	0.00287532	0.383968	0.512577	physical_and_proximity
234	246	0.047093	0.0347584	0.646868	0.0728926	0.646868	0.0728926	0.117	0.0235371	0.0419961	0.0173158	0.050508	0.206553	0.001521	0.000407977	0.288314	0.064051	physical_and_proximity
234	252	0.18053	0.108484	0.622152	0.441885	0.622152	0.441885	0.494	0.0817933	0.169645	0.0621261	0.105206	0.18786	0.006422	0.00141775	0.54587	0.371969	physical_and_proximity
234	263	0.116294	0.0833599	0.832988	0.307279	0.832988	0.307279	0.169	0.060291	0.0964132	0.0475261	0.072312	0.211646	0.002197	0.00104504	0.414557	0.353548	physical_and_proximity
234	266	0.208419	0.137082	0.653482	0.410849	0.653482	0.410849	1.053	0.153886	0.203504	0.095579	0.146355	0.19922	0.013689	0.00266736	0.723658	0.723489	physical_and_proximity
234	288	0.195776	0.136993	0.506756	0.646103	0.506756	0.646103	0.533	0.167449	0.18528	0.10534	0.0972009	0.179706	0.006929	0.00290245	0.442949	0.443794	physical_and_proximity
235	244	0.261776	0.140399	0.753734	1.03342	0.753734	1.03342	0.546	0.0976681	0.242372	0.0797884	0.10945	0.214841	0.007098	0.00169291	0.4563	0.614315	physical_and_proximity
235	257	0.155911	0.088427	0.575129	0.517906	0.575129	0.517906	0.299	0.065514	0.14257	0.0528164	0.0653902	0.213738	0.003887	0.00113558	0.394615	0.303862	physical_and_proximity
236	259	0.269286	0.13628	0.866352	1.02604	0.866352	1.02604	0.52	0.0809173	0.246794	0.0690265	0.111061	0.208578	0.00676	0.00140257	0.614146	0.499564	physical_and_proximity
236	266	0.307263	0.139704	0.789692	0.914675	0.789692	0.914675	0.988	0.0790035	0.296582	0.06659	0.1294	0.194166	0.012844	0.00136939	0.616343	0.475059	physical_and_proximity
238	264	0.168285	0.114208	0.627416	0.912858	0.627416	0.912858	0.195	0.0524253	0.127918	0.0459473	0.112409	0.200547	0.002535	0.000908704	0.608569	0.533195	physical_and_proximity
239	249	0.235653	0.099875	0.738129	1.13276	0.738129	1.13276	0.416	0.0461034	0.215451	0.0417921	0.082515	0.211472	0.005408	0.000799125	0.427401	0.470834	physical_and_proximity
239	272	0.264602	0.141777	0.779531	0.656292	0.779531	0.656292	0.923	0.130438	0.257072	0.0954836	0.105032	0.209678	0.011999	0.00226093	0.51038	0.547729	physical_and_proximity
241	247	0.390603	0.229055	0.942237	0.968732	0.942237	0.968732	1.976	0.272778	0.384666	0.173624	0.167326	0.186421	0.025688	0.00472815	0.843648	0.813904	physical_and_proximity
241	266	0.110088	0.0855516	0.641007	0.343157	0.641007	0.343157	0.117	0.0386615	0.076798	0.0329601	0.0999446	0.210628	0.001521	0.000670133	0.538265	0.532519	physical_and_proximity
241	270	0.0319364	0.0273164	0.607803	0.0428158	0.607803	0.0428158	0.104	0.0317042	0.0288879	0.0176857	0.0544518	0.187739	0.001352	0.000549539	0.32617	0.082134	physical_and_proximity
242	247	0.334253	0.154306	0.624673	3.90495	0.624673	3.90495	0.754	0.0890846	0.314151	0.0764397	0.127192	0.216543	0.009802	0.00154413	0.678028	0.685295	physical_and_proximity
242	262	0.223853	0.107685	0.669649	0.765601	0.669649	0.765601	0.52	0.0745435	0.21175	0.0616733	0.079614	0.201196	0.00676	0.00129209	0.428922	0.311974	physical_and_proximity
243	260	0.238012	0.129549	1.00118	0.779154	1.00118	0.779154	0.39	0.0528798	0.20634	0.0471852	0.131051	0.185656	0.00507	0.000916583	0.671099	0.604851	physical_and_proximity
243	261	0.207062	0.118877	0.818848	0.606122	0.818848	0.606122	0.403	0.0728545	0.18683	0.0602517	0.107618	0.205426	0.005239	0.00126281	0.593697	0.496184	physical_and_proximity
243	277	0.209142	0.101169	0.516093	0.775324	0.516093	0.775324	0.572	0.0787213	0.200978	0.0627728	0.0714957	0.202321	0.007436	0.0013645	0.406107	0.380588	physical_and_proximity
244	251	0.246233	0.140658	0.45282	0.643297	0.45282	0.643297	3.198	0.144765	0.245365	0.0937151	0.15405	0.195547	0.041574	0.00250925	0.647608	0.646932	physical_and_proximity
244	265	0.1668	0.0983067	1.01411	0.317057	1.01411	0.317057	0.416	0.0427268	0.152813	0.0363047	0.123052	0.205172	0.005408	0.000740598	0.642369	0.574262	physical_and_proximity
244	285	0.0884814	0.0637899	0.2841	0.257143	0.2841	0.257143	0.182	0.0460832	0.0774996	0.034354	0.0748697	0.217563	0.002366	0.000798775	0.441597	0.40053	physical_and_proximity
245	255	0.6489	0.178904	2.14802	5.12061	2.14802	5.12061	1.014	0.0808314	0.607155	0.0767326	0.12206	0.198465	0.013182	0.00140108	0.394108	0.577304	physical_and_proximity
246	263	0.435826	0.179987	0.961494	1.37278	0.961494	1.37278	1.833	0.195883	0.432143	0.145484	0.0681469	0.202489	0.023829	0.0033953	0.068276	0.337155	physical_and_proximity
247	259	0.14475	0.109298	0.36254	0.321647	0.36254	0.321647	0.832	0.176198	0.141458	0.0866344	0.128495	0.210547	0.010816	0.00305409	0.711152	0.551616	physical_and_proximity
247	276	0.102601	0.0743282	0.301022	0.185361	0.301022	0.185361	0.858	0.0978877	0.10119	0.0528188	0.113218	0.206106	0.011154	0.00169672	0.548067	0.582036	physical_and_proximity
247	284	0.194433	0.130138	0.590289	0.463185	0.590289	0.463185	0.65	0.135891	0.185477	0.0891912	0.125129	0.217325	0.00845	0.00235545	0.685126	0.666536	physical_and_proximity
247	298	0.194664	0.130713	0.772436	0.340969	0.772436	0.340969	0.936	0.128791	0.188829	0.0833893	0.163359	0.184714	0.012168	0.00223238	0.786019	0.63206	physical_and_proximity
247	299	0.0855434	0.0696411	0.412346	0.414323	0.412346	0.414323	0.065	0.0240765	0.0494478	0.0215643	0.0809588	0.226366	0.000845	0.000417327	0.558545	0.463736	physical_and_proximity
248	273	0.144853	0.0741461	0.660977	0.437333	0.660977	0.437333	0.286	0.0670681	0.137061	0.0534481	0.036159	0.222557	0.003718	0.00116251	0.213954	0.17576	physical_and_proximity
248	281	0.243671	0.124267	0.711818	0.571054	0.711818	0.571054	1.001	0.150487	0.240674	0.102029	0.0539633	0.203065	0.013013	0.00260844	0.19097	0.293722	physical_and_proximity
249	272	0.331264	0.205632	0.801183	0.699354	0.801183	0.699354	2.769	0.291533	0.329035	0.163715	0.166132	0.188655	0.035997	0.00505325	0.732446	0.666198	physical_and_proximity
249	282	0.214769	0.123802	0.647825	0.832132	0.647825	0.832132	0.416	0.0802025	0.194205	0.0657298	0.107342	0.197337	0.005408	0.00139018	0.583388	0.545701	physical_and_proximity
250	259	0.189291	0.110127	0.717769	0.478082	0.717769	0.478082	0.455	0.0775376	0.175973	0.0610431	0.101178	0.235152	0.005915	0.00134399	0.675831	0.503113	physical_and_proximity
250	274	0.253381	0.136325	0.687271	0.541532	0.687271	0.541532	1.404	0.101493	0.249135	0.0760197	0.146415	0.199607	0.018252	0.00175922	0.693914	0.674817	physical_and_proximity
250	276	0.310246	0.193928	0.628046	0.813783	0.628046	0.813783	2.314	0.255692	0.307387	0.148544	0.172487	0.198565	0.030082	0.004432	0.82472	0.787202	physical_and_proximity
250	289	0.175372	0.113931	0.353091	0.485452	0.353091	0.485452	1.144	0.166974	0.173425	0.0919033	0.0904147	0.215733	0.014872	0.00289422	0.482833	0.475735	physical_and_proximity
250	301	0.291793	0.19089	1.38401	0.402523	1.38401	0.402523	4.329	0.280382	0.290878	0.147636	0.211802	0.18735	0.056277	0.00485996	0.938457	0.840099	physical_and_proximity
250	310	0.19342	0.125278	0.746842	0.327626	0.746842	0.327626	1.183	0.177556	0.190966	0.0997681	0.100917	0.219687	0.015379	0.00307765	0.575107	0.44109	physical_and_proximity
251	267	0.185433	0.128435	0.944603	0.261419	0.944603	0.261419	1.859	0.238367	0.184439	0.110143	0.106207	0.184525	0.024167	0.00413169	0.532181	0.331071	physical_and_proximity
251	274	0.397304	0.186304	0.831133	1.20233	0.831133	1.20233	1.924	0.149662	0.391443	0.114724	0.150398	0.194258	0.025012	0.00259415	0.70473	0.67262	physical_and_proximity
251	306	0.236106	0.163534	0.52669	0.537728	0.52669	0.537728	1.963	0.291154	0.234315	0.139025	0.133183	0.199211	0.025519	0.00504667	0.551954	0.663663	physical_and_proximity
252	288	0.115213	0.0920723	1.55052	1.07331	1.55052	1.07331	0.052	0.0189208	0.0480598	0.0183727	0.0887868	0.186017	0.000676	0.000327961	0.265499	0.489424	physical_and_proximity
253	288	0.106337	0.0621491	0.570068	0.500792	0.570068	0.500792	0.13	0.0341452	0.0873872	0.0302685	0.0468966	0.224629	0.00169	0.000591851	0.189618	0.293553	physical_and_proximity
253	294	0.269797	0.167404	0.657605	1.47774	0.657605	1.47774	0.572	0.174172	0.253445	0.125963	0.0906439	0.187061	0.007436	0.00301898	0.284596	0.415064	physical_and_proximity
254	256	0.174046	0.102906	0.4274	2.36891	0.4274	2.36891	0.247	0.0556146	0.146833	0.0482096	0.0881506	0.243877	0.003211	0.000963986	0.426218	0.568009	physical_and_proximity
254	278	0.651869	0.305146	1.60783	1.73219	1.60783	1.73219	2.795	0.289349	0.642244	0.214809	0.191916	0.1914	0.036335	0.00501538	0.811876	0.905671	physical_and_proximity
254	279	0.481613	0.274794	0.984987	1.25355	0.984987	1.25355	3.64	0.390771	0.478995	0.228727	0.15684	0.18774	0.04732	0.00677336	0.55939	0.64727	physical_and_proximity
255	271	0.153188	0.0923092	0.403434	0.348926	0.403434	0.348926	0.741	0.0780964	0.149383	0.0550984	0.104103	0.21411	0.009633	0.00135367	0.629356	0.514774	physical_and_proximity
255	279	0.242254	0.121538	0.470996	1.14866	0.470996	1.14866	0.767	0.0763462	0.232692	0.0621428	0.114706	0.221721	0.009971	0.00132333	0.568516	0.662311	physical_and_proximity
255	307	0.12783	0.0831873	0.37292	0.252099	0.37292	0.252099	0.754	0.0887861	0.1254	0.0558308	0.0973358	0.19867	0.009802	0.00153896	0.473369	0.333099	physical_and_proximity
256	271	0.280724	0.122924	0.612931	1.9757	0.612931	1.9757	0.624	0.088766	0.267364	0.0746089	0.0779709	0.214815	0.008112	0.00153861	0.283413	0.421148	physical_and_proximity
256	277	0.417457	0.162504	1.23049	1.16818	1.23049	1.16818	1.248	0.0949608	0.404859	0.0819714	0.128007	0.174639	0.016224	0.00164599	0.558376	0.582205	physical_and_proximity
258	261	0.373268	0.146986	0.813341	2.22228	0.813341	2.22228	0.897	0.0917192	0.35787	0.0794765	0.103446	0.192855	0.011661	0.0015898	0.411515	0.543673	physical_and_proximity
258	291	0.256801	0.123604	0.487718	1.16863	0.487718	1.16863	0.897	0.0777429	0.248701	0.0634157	0.115147	0.203035	0.011661	0.00134754	0.384644	0.602316	physical_and_proximity
259	282	0.155062	0.0901825	0.371901	0.508232	0.371901	0.508232	0.468	0.0656018	0.147205	0.0502513	0.0898678	0.222825	0.006084	0.0011371	0.465426	0.541645	physical_and_proximity
259	299	0.167994	0.116414	0.504617	0.372349	0.504617	0.372349	0.676	0.152855	0.16269	0.0892101	0.102071	0.223484	0.008788	0.00264949	0.523393	0.534547	physical_and_proximity
259	300	0.115331	0.0874311	0.342118	0.627338	0.342118	0.627338	0.13	0.0337453	0.0819047	0.0292819	0.110751	0.211746	0.00169	0.000584919	0.573248	0.689013	physical_and_proximity
260	261	0.204705	0.122418	0.929311	0.375378	0.929311	0.375378	0.754	0.106465	0.197382	0.0761454	0.119334	0.212321	0.009802	0.0018454	0.648453	0.424021	physical_and_proximity
260	281	0.440503	0.171716	1.157	1.41621	1.157	1.41621	1.3	0.10598	0.427416	0.090858	0.129139	0.176059	0.0169	0.00183698	0.548236	0.58305	physical_and_proximity
260	308	0.18853	0.0909885	0.437443	0.496433	0.437443	0.496433	0.923	0.0762868	0.185742	0.0574422	0.0731897	0.209247	0.011999	0.0013223	0.399347	0.389714	physical_and_proximity
261	280	0.124638	0.0813883	0.262555	0.370368	0.262555	0.370368	0.559	0.0717781	0.120516	0.0489224	0.101291	0.200858	0.007267	0.00124415	0.324987	0.557531	physical_and_proximity
261	292	0.152255	0.0847156	0.413298	0.490807	0.413298	0.490807	0.39	0.0523796	0.142427	0.0424657	0.0837271	0.215171	0.00507	0.000907914	0.443456	0.517478	physical_and_proximity
262	284	0.261855	0.142173	1.01968	0.933443	1.01968	0.933443	0.468	0.102773	0.238734	0.0848736	0.0979627	0.200209	0.006084	0.00178139	0.422162	0.522379	physical_and_proximity
263	266	0.123286	0.0960037	0.794003	0.255941	0.794003	0.255941	0.247	0.0978882	0.108517	0.0650097	0.0925995	0.225966	0.003211	0.00169673	0.549757	0.401882	physical_and_proximity
263	282	0.0862909	0.0747896	0.416644	0.607191	0.416644	0.607191	0.039	0.0136556	0.0336835	0.0129404	0.0935969	0.215881	0.000507	0.000236697	0.543504	0.534716	physical_and_proximity
263	293	0.142633	0.0980877	0.956448	0.464687	0.956448	0.464687	0.182	0.062681	0.115048	0.0522157	0.0802284	0.227313	0.002366	0.00108647	0.52052	0.421993	physical_and_proximity
264	277	0.12915	0.0876597	0.342843	0.31108	0.342843	0.31108	0.533	0.102003	0.124882	0.0627549	0.0875216	0.187282	0.006929	0.00176806	0.400023	0.408642	physical_and_proximity
264	278	0.237601	0.111111	0.59736	0.550254	0.59736	0.550254	1.3	0.0875355	0.234708	0.0670452	0.0939977	0.204107	0.0169	0.00151728	0.398671	0.481312	physical_and_proximity
264	291	0.210676	0.120861	0.430505	0.997624	0.430505	0.997624	0.598	0.0965308	0.200101	0.0730747	0.105541	0.205485	0.007774	0.0016732	0.620399	0.57122	physical_and_proximity
264	312	0.171956	0.108403	0.440377	0.429153	0.440377	0.429153	0.741	0.133887	0.168054	0.0828504	0.0823809	0.216258	0.009633	0.0023207	0.448864	0.451399	physical_and_proximity
265	274	0.135969	0.0915276	0.682127	0.209513	0.682127	0.209513	0.793	0.110013	0.133333	0.0652365	0.103358	0.21771	0.010309	0.00190688	0.561587	0.48165	physical_and_proximity
265	275	0.340347	0.193369	0.836426	0.775923	0.836426	0.775923	2.002	0.170643	0.335137	0.119839	0.201503	0.178198	0.026026	0.00295782	0.746135	0.891982	physical_and_proximity
265	276	0.290489	0.168998	0.801764	0.884363	0.801764	0.884363	0.767	0.110105	0.271607	0.0872584	0.172442	0.193803	0.009971	0.00190849	0.802919	0.804947	physical_and_proximity
265	284	0.0646465	0.0630691	0.32632	0.593347	0.32632	0.593347	0.013	0.00975	0.012244	0.00931845	0.0802931	0.222684	0.000169	0.000169	0.47996	0.522886	physical_and_proximity
265	287	0.0959241	0.0708782	1.32127	0.145186	1.32127	0.145186	0.26	0.0550339	0.0870269	0.0387369	0.0996653	0.22164	0.00338	0.00095392	0.581191	0.453934	physical_and_proximity
265	296	0.360871	0.162742	0.858981	0.97233	0.858981	0.97233	1.573	0.097261	0.353562	0.0801652	0.15577	0.20197	0.020449	0.00168586	0.776893	0.819312	physical_and_proximity
266	293	0.316871	0.209953	1.23661	0.69706	1.23661	0.69706	0.884	0.185104	0.296342	0.130794	0.211764	0.190971	0.011492	0.00320848	0.952991	0.792948	physical_and_proximity
266	294	0.185596	0.109983	0.49538	0.365785	0.49538	0.365785	1.456	0.112993	0.183847	0.0735153	0.117433	0.20452	0.018928	0.00195854	0.649974	0.531843	physical_and_proximity
266	299	0.109725	0.0717844	0.192516	0.62957	0.192516	0.62957	0.351	0.0618906	0.103823	0.0435914	0.0780117	0.217121	0.004563	0.00107277	0.328029	0.451061	physical_and_proximity
266	317	0.166192	0.101297	0.326684	0.559821	0.326684	0.559821	0.754	0.0981607	0.16198	0.0665127	0.100861	0.222697	0.009802	0.00170145	0.4394	0.559559	physical_and_proximity
267	269	0.4263	0.2144	2.40203	0.692097	2.40203	0.692097	1.898	0.191058	0.418748	0.14094	0.165706	0.175625	0.024674	0.00331167	0.70811	0.618709	physical_and_proximity
267	274	0.136119	0.0893541	0.311807	0.491225	0.311807	0.491225	0.377	0.0697452	0.126657	0.0510706	0.098362	0.201831	0.004901	0.00120892	0.427063	0.494156	physical_and_proximity
267	289	0.144198	0.0812455	0.222548	0.983989	0.222548	0.983989	0.611	0.0564313	0.139932	0.0430471	0.090656	0.227907	0.007943	0.000978143	0.394953	0.573924	physical_and_proximity
267	311	0.193297	0.122946	0.321168	1.73334	0.321168	1.73334	0.559	0.109677	0.182499	0.0780748	0.11539	0.235406	0.007267	0.00190107	0.491283	0.770302	physical_and_proximity
268	284	0.214917	0.111701	0.523674	3.64709	0.523674	3.64709	0.312	0.0547468	0.185566	0.0489005	0.0929925	0.208413	0.004056	0.000948945	0.368082	0.484354	physical_and_proximity
268	339	0.200382	0.0991861	0.756654	0.573137	0.756654	0.573137	0.481	0.103806	0.194349	0.0787418	0.038732	0.226239	0.006253	0.00179931	0.228488	0.027885	physical_and_proximity
269	279	0.156444	0.0931742	0.506863	0.611395	0.506863	0.611395	0.286	0.0671169	0.140745	0.054031	0.0732525	0.226226	0.003718	0.00116336	0.396305	0.463229	physical_and_proximity
269	283	0.353417	0.211005	0.989987	0.730294	0.989987	0.730294	2.041	0.243004	0.348507	0.153974	0.180761	0.196591	0.026533	0.00421207	0.691041	0.829621	physical_and_proximity
269	311	0.226935	0.122907	0.678005	1.70508	0.678005	1.70508	0.325	0.0632	0.194616	0.0559153	0.101413	0.218608	0.004225	0.00109547	0.497705	0.649805	physical_and_proximity
271	279	0.154671	0.0964237	0.715754	1.17546	0.715754	1.17546	0.156	0.0419974	0.115499	0.0383746	0.0811093	0.212434	0.002028	0.000727954	0.430274	0.456976	physical_and_proximity
271	309	0.224007	0.116752	0.41475	0.66995	0.41475	0.66995	1.703	0.133084	0.222671	0.0875828	0.0814419	0.167848	0.022139	0.0023068	0.35828	0.181337	physical_and_proximity
271	320	0.216047	0.115915	0.79877	0.451743	0.79877	0.451743	0.754	0.0879302	0.208688	0.0673935	0.105815	0.204391	0.009802	0.00152412	0.573586	0.392756	physical_and_proximity
272	273	0.186976	0.0996446	0.610068	0.40242	0.610068	0.40242	0.728	0.0802588	0.181892	0.0602997	0.0889019	0.215477	0.009464	0.00139115	0.485706	0.370279	physical_and_proximity
272	292	0.393565	0.227493	1.03252	0.766464	1.03252	0.766464	3.549	0.284275	0.391394	0.172684	0.186857	0.191026	0.046137	0.00492743	0.819312	0.654706	physical_and_proximity
272	303	0.402708	0.210449	1.83303	0.774066	1.83303	0.774066	1.352	0.146573	0.388037	0.115474	0.196559	0.210713	0.017576	0.0025406	1.03901	0.776555	physical_and_proximity
272	337	0.105379	0.0739166	0.72336	0.14629	0.72336	0.14629	0.728	0.129739	0.104256	0.0627904	0.0585652	0.19932	0.009464	0.0022488	0.31772	0.147199	physical_and_proximity
273	290	0.0874994	0.0714228	0.419735	0.450904	0.419735	0.450904	0.065	0.0249261	0.0500379	0.022362	0.0814465	0.174255	0.000845	0.000432053	0.405093	0.389883	physical_and_proximity
274	311	0.154047	0.12977	0.570389	0.241686	0.570389	0.241686	1.521	0.407275	0.152713	0.119816	0.143649	0.214399	0.019773	0.00705943	0.670254	0.772499	physical_and_proximity
274	322	0.142783	0.0771921	0.394065	0.332407	0.394065	0.332407	0.598	0.0469297	0.138538	0.0372377	0.0880474	0.202406	0.007774	0.000813448	0.401713	0.459511	physical_and_proximity
275	287	0.242435	0.133258	0.379103	2.21615	0.379103	2.21615	0.832	0.093034	0.233048	0.0722659	0.133456	0.197347	0.010816	0.00161259	0.541645	0.646087	physical_and_proximity
275	296	0.248564	0.11673	0.774113	0.734558	0.774113	0.734558	0.637	0.0761491	0.236797	0.0633501	0.0929524	0.201191	0.008281	0.00131992	0.520351	0.480129	physical_and_proximity
275	297	0.369563	0.180639	0.777956	1.09332	0.777956	1.09332	1.82	0.142832	0.3637	0.10868	0.156943	0.171054	0.02366	0.00247575	0.677521	0.485368	physical_and_proximity
276	284	0.19038	0.113853	0.726872	0.443808	0.726872	0.443808	0.507	0.0851292	0.178528	0.0650371	0.108884	0.220761	0.006591	0.00147557	0.682253	0.602485	physical_and_proximity
276	322	0.223718	0.134046	0.450765	0.654853	0.450765	0.654853	1.235	0.123748	0.219528	0.0845564	0.14546	0.19123	0.016055	0.00214497	0.608231	0.588458	physical_and_proximity
276	327	0.168531	0.119729	0.501353	0.298133	0.501353	0.298133	1.625	0.247961	0.167667	0.10659	0.0849986	0.203121	0.021125	0.00429799	0.420303	0.313157	physical_and_proximity
277	291	0.163656	0.100599	0.398583	0.426655	0.398583	0.426655	0.702	0.103422	0.159307	0.068862	0.0931277	0.219221	0.009126	0.00179265	0.489931	0.502268	physical_and_proximity
277	312	0.0789106	0.0526869	0.219121	0.241716	0.219121	0.241716	0.208	0.0535091	0.0740277	0.0365108	0.0437738	0.219424	0.002704	0.000927492	0.227136	0.255528	physical_and_proximity
277	319	0.17676	0.116557	0.3361	0.743132	0.3361	0.743132	0.637	0.123558	0.169756	0.0805522	0.111266	0.202437	0.008281	0.00214168	0.540969	0.5746	physical_and_proximity
278	321	0.266533	0.140807	0.611243	1.91638	0.611243	1.91638	0.533	0.107929	0.247893	0.0875415	0.094333	0.210707	0.006929	0.00187077	0.352027	0.552461	physical_and_proximity
279	283	0.307026	0.200608	0.713166	0.616533	0.713166	0.616533	4.134	0.350042	0.306179	0.17004	0.159986	0.203675	0.053742	0.00606739	0.780611	0.720954	physical_and_proximity
279	307	0.0705187	0.059743	0.309995	0.206742	0.309995	0.206742	0.078	0.0298099	0.0478851	0.0240334	0.0854567	0.211063	0.001014	0.000516704	0.49686	0.385489	physical_and_proximity
279	311	0.0998404	0.0768015	0.522514	0.149871	0.522514	0.149871	0.559	0.0850956	0.0963844	0.0491697	0.140416	0.204655	0.007267	0.00147499	0.789906	0.57967	physical_and_proximity
279	325	0.0148624	0.013033	0.247908	0.0168147	0.247908	0.0168147	0.221	0.0319774	0.0146993	0.010551	0.043649	0.228414	0.002873	0.000554276	0.271076	0.038025	physical_and_proximity
279	335	0.0479619	0.0402919	0.280893	0.0918483	0.280893	0.0918483	0.104	0.0442254	0.0415576	0.026984	0.0521944	0.226465	0.001352	0.000766573	0.340028	0.118638	physical_and_proximity
280	291	0.207836	0.11891	0.447542	0.6104	0.447542	0.6104	0.936	0.0912114	0.202385	0.0674025	0.129198	0.218441	0.012168	0.001581	0.570206	0.776893	physical_and_proximity
280	303	0.233192	0.13646	0.410759	0.941176	0.410759	0.941176	1.157	0.154267	0.229288	0.100208	0.10675	0.212522	0.015041	0.00267397	0.482833	0.573924	physical_and_proximity
280	304	0.254331	0.111075	0.959952	0.633832	0.959952	0.633832	0.676	0.0707257	0.243979	0.059671	0.0859289	0.20006	0.008788	0.00122591	0.433147	0.439231	physical_and_proximity
281	316	0.240675	0.112924	0.743757	0.994181	0.743757	0.994181	0.481	0.0805838	0.225765	0.0677515	0.0731414	0.224955	0.006253	0.00139679	0.340704	0.469989	physical_and_proximity
282	315	0.217187	0.122472	1.8233	0.620375	1.8233	0.620375	0.312	0.0693588	0.186375	0.0603203	0.0971756	0.214765	0.004056	0.00120222	0.607555	0.389376	physical_and_proximity
283	306	0.273437	0.157281	0.716785	0.76555	0.716785	0.76555	0.91	0.137204	0.263139	0.100102	0.136267	0.172251	0.01183	0.00237821	0.602823	0.504803	physical_and_proximity
283	335	0.0949927	0.0621267	0.884169	0.141882	0.884169	0.141882	0.351	0.0514166	0.0906773	0.0361951	0.0748933	0.219863	0.004563	0.000891221	0.479791	0.153283	physical_and_proximity
284	287	0.207976	0.132564	0.835185	0.793613	0.835185	0.793613	0.286	0.0572352	0.167957	0.0501777	0.139379	0.191233	0.003718	0.000992077	0.734474	0.639496	physical_and_proximity
284	298	0.364753	0.183483	1.19849	0.642331	1.19849	0.642331	2.652	0.124755	0.361234	0.09609	0.202161	0.172232	0.034476	0.00216242	0.790582	0.714194	physical_and_proximity
285	306	0.2686	0.152807	1.808	1.21308	1.808	1.21308	0.312	0.0792083	0.218218	0.0714164	0.114336	0.200725	0.004056	0.00137294	0.508859	0.621244	physical_and_proximity
287	334	0.0658352	0.043726	0.248766	0.331992	0.248766	0.331992	0.091	0.0315536	0.0554909	0.0258237	0.0315867	0.205803	0.001183	0.000546929	0.217672	0.11661	physical_and_proximity
288	294	0.0970783	0.0680608	0.564179	0.351579	0.564179	0.351579	0.104	0.0273187	0.0702633	0.0242591	0.0719275	0.210546	0.001352	0.000473525	0.447343	0.289159	physical_and_proximity
288	317	0.128153	0.0728484	0.405609	0.278378	0.405609	0.278378	0.507	0.0644967	0.124532	0.0463772	0.0658904	0.191125	0.006591	0.00111794	0.335972	0.249613	physical_and_proximity
288	318	0.276654	0.133507	1.15758	0.510965	1.15758	0.510965	1.17	0.124192	0.27206	0.0919709	0.0899736	0.189079	0.01521	0.00215266	0.449033	0.366392	physical_and_proximity
289	310	0.232355	0.118797	0.652992	0.559393	0.652992	0.559393	0.936	0.116583	0.227923	0.0840576	0.0795475	0.203655	0.012168	0.00202078	0.437541	0.297778	physical_and_proximity
289	312	0.413636	0.211866	1.39617	0.879781	1.39617	0.879781	1.612	0.189911	0.404328	0.140479	0.158877	0.192818	0.020956	0.00329178	0.721292	0.519337	physical_and_proximity
289	342	0.0837842	0.0622955	0.693153	0.197945	0.693153	0.197945	0.13	0.0508297	0.0704876	0.0382144	0.0537955	0.191002	0.00169	0.000881049	0.302003	0.043095	physical_and_proximity
290	316	0.196809	0.118608	0.409489	0.79362	0.409489	0.79362	0.611	0.0972688	0.187309	0.0715159	0.114193	0.191262	0.007943	0.00168599	0.459511	0.607724	physical_and_proximity
290	328	0.0929219	0.0631392	0.558785	0.209039	0.558785	0.209039	0.182	0.0511786	0.0828645	0.0382954	0.0567587	0.204641	0.002366	0.000887095	0.306228	0.225108	physical_and_proximity
290	338	0.0527232	0.0444607	0.562808	0.245895	0.562808	0.245895	0.039	0.0228668	0.0317616	0.0201714	0.0371998	0.182978	0.000507	0.000396358	0.216151	0.075374	physical_and_proximity
291	300	0.0905697	0.0556627	0.290804	0.173293	0.290804	0.173293	0.481	0.0493278	0.0885872	0.0339192	0.0648791	0.20715	0.006253	0.000855015	0.390728	0.360984	physical_and_proximity
291	301	0.189569	0.0974221	0.568729	0.389003	0.568729	0.389003	0.949	0.0605595	0.18578	0.0479808	0.107914	0.218399	0.012337	0.0010497	0.610766	0.543166	physical_and_proximity
291	304	0.369459	0.246294	1.12775	0.625656	1.12775	0.625656	4.329	0.451539	0.368182	0.21278	0.183326	0.179995	0.056277	0.00782668	0.844493	0.486889	physical_and_proximity
291	312	0.117328	0.0771321	1.11735	0.27707	1.11735	0.27707	0.156	0.0253738	0.0916218	0.0227713	0.0928211	0.207644	0.002028	0.000439813	0.505479	0.471172	physical_and_proximity
292	303	0.232685	0.141428	0.545313	0.577652	0.545313	0.577652	1.235	0.155431	0.228589	0.100013	0.129811	0.194768	0.016055	0.00269413	0.485875	0.590486	physical_and_proximity
292	304	0.270475	0.164217	0.632616	0.692372	0.632616	0.692372	1.378	0.216567	0.266614	0.130846	0.109755	0.20024	0.017914	0.00375382	0.490945	0.54587	physical_and_proximity
292	316	0.147967	0.0918532	0.517055	0.462171	0.517055	0.462171	0.286	0.0574297	0.131679	0.0464893	0.0898629	0.214966	0.003718	0.000995448	0.524745	0.406783	physical_and_proximity
293	299	0.263768	0.152826	0.520317	1.25619	0.520317	1.25619	0.806	0.135654	0.252611	0.0991114	0.125754	0.20637	0.010478	0.00235133	0.489931	0.642707	physical_and_proximity
293	315	0.329351	0.144527	1.07941	0.959399	1.07941	0.959399	0.832	0.0972614	0.315391	0.0816305	0.104744	0.192747	0.010816	0.00168586	0.488748	0.517816	physical_and_proximity
293	317	0.271278	0.127422	0.50949	1.03459	0.50949	1.03459	1.209	0.0912062	0.266209	0.0719762	0.112103	0.198958	0.015717	0.00158091	0.505986	0.529139	physical_and_proximity
294	318	0.0952033	0.0777434	0.428437	0.785692	0.428437	0.785692	0.052	0.0150476	0.0437874	0.0142729	0.0929904	0.191473	0.000676	0.000260825	0.519675	0.463567	physical_and_proximity
294	336	0.18626	0.105962	0.562023	1.06503	0.562023	1.06503	0.299	0.0705603	0.164943	0.0592049	0.0782696	0.182925	0.003887	0.00122305	0.454948	0.261274	physical_and_proximity
295	297	2.70724	1.89053	8.20049	5.3635	8.20049	5.3635	16.289	4.42691	2.70431	1.87168	0.106955	0.16348	0.211757	0.0767332	0.39715	0.290173	physical_and_proximity
296	302	0.0462093	0.0365537	0.527957	0.0642779	0.527957	0.0642779	0.182	0.0442419	0.0435805	0.0249659	0.0567122	0.19986	0.002366	0.000766859	0.327691	0.099372	physical_and_proximity
296	311	0.0684474	0.0532628	0.366666	0.241673	0.366666	0.241673	0.078	0.0328439	0.0507985	0.0268009	0.0511212	0.227045	0.001014	0.000569295	0.280878	0.322621	physical_and_proximity
296	333	0.799414	0.660508	1.16019	3.05574	1.16019	3.05574	16.055	2.93613	0.799064	0.653696	0.142625	0.131009	0.208715	0.0508929	0.445653	0.149396	physical_and_proximity
298	299	0.369127	0.212809	0.795813	1.30628	0.795813	1.30628	1.3	0.217937	0.358251	0.151272	0.155625	0.194096	0.0169	0.00377757	0.645411	0.737347	physical_and_proximity
298	300	0.0578401	0.0487698	0.360085	0.341413	0.360085	0.341413	0.039	0.0202409	0.0319008	0.0181452	0.047334	0.225629	0.000507	0.000350843	0.292539	0.291694	physical_and_proximity
298	340	0.121686	0.0769452	0.529695	0.362341	0.529695	0.362341	0.208	0.0476815	0.10576	0.0390317	0.0720997	0.190177	0.002704	0.00082648	0.435851	0.119483	physical_and_proximity
299	300	0.110043	0.0790229	0.495545	0.340765	0.495545	0.340765	0.143	0.0309885	0.0837131	0.0268654	0.0988479	0.196922	0.001859	0.000537134	0.4732	0.484523	physical_and_proximity
300	301	0.291923	0.164084	0.490854	1.22521	0.490854	1.22521	1.534	0.0946131	0.285279	0.0745	0.213933	0.175723	0.019942	0.00163996	1.00927	0.949949	physical_and_proximity
300	327	0.211555	0.120157	0.486215	0.487844	0.486215	0.487844	1.534	0.159248	0.210153	0.0962828	0.077951	0.21185	0.019942	0.00276029	0.389883	0.35321	physical_and_proximity
300	332	0.225543	0.143245	1.46963	0.317089	1.46963	0.317089	1.534	0.184018	0.222915	0.107894	0.133756	0.186391	0.019942	0.00318965	0.65234	0.341718	physical_and_proximity
301	310	0.346535	0.142528	0.84216	0.823708	0.84216	0.823708	1.95	0.101709	0.34314	0.0817436	0.114988	0.188724	0.02535	0.00176296	0.518999	0.487058	physical_and_proximity
301	312	0.186757	0.116708	0.47815	0.415509	0.47815	0.415509	1.092	0.170099	0.184712	0.0963669	0.0755838	0.197108	0.014196	0.00294838	0.380588	0.335972	physical_and_proximity
301	342	0.028683	0.0216932	0.530454	0.0474287	0.530454	0.0474287	0.065	0.0241645	0.0260728	0.0155394	0.0190733	0.126275	0.000845	0.000418851	0.077064	0.03887	physical_and_proximity
304	308	0.63522	0.576964	1.37943	1.23945	1.37943	1.23945	23.348	4.78719	0.635091	0.574502	0.176525	0.182563	0.303524	0.082978	0.625638	0.646087	physical_and_proximity
304	316	0.155339	0.0917505	0.631777	0.45123	0.631777	0.45123	0.312	0.0738459	0.142773	0.0576677	0.0669968	0.20754	0.004056	0.00127999	0.360984	0.392925	physical_and_proximity
304	331	0.126887	0.0781105	0.748471	0.206716	0.748471	0.206716	0.52	0.0851702	0.123507	0.0558197	0.0656874	0.169849	0.00676	0.00147628	0.276146	0.159029	physical_and_proximity
305	308	0.372826	0.210396	1.27887	2.53615	1.27887	2.53615	0.533	0.148565	0.32761	0.126465	0.131022	0.192429	0.006929	0.00257513	0.453596	0.664339	physical_and_proximity
305	319	0.218662	0.0991542	0.555627	1.25299	0.555627	1.25299	0.455	0.0823339	0.208522	0.0678264	0.0512231	0.202943	0.005915	0.00142712	0.223587	0.254514	physical_and_proximity
307	320	0.285624	0.113268	0.598522	1.00419	0.598522	1.00419	1.131	0.0949573	0.281628	0.0757711	0.0673264	0.195839	0.014703	0.00164593	0.264485	0.33293	physical_and_proximity
308	316	0.261508	0.129889	0.838104	0.674375	0.838104	0.674375	0.806	0.133976	0.255316	0.0986186	0.0651137	0.200813	0.010478	0.00232224	0.308256	0.350506	physical_and_proximity
309	319	0.344078	0.166185	0.863731	1.12966	0.863731	1.12966	1.118	0.211303	0.340432	0.14759	0.0403065	0.205654	0.014534	0.00366258	0.173394	0.214461	physical_and_proximity
310	311	0.179876	0.0996543	0.536685	0.517434	0.536685	0.517434	0.481	0.0742241	0.170215	0.0579085	0.0860635	0.195162	0.006253	0.00128655	0.367913	0.446329	physical_and_proximity
310	322	0.180983	0.0945357	0.50389	0.448973	0.50389	0.448973	0.689	0.0847627	0.176577	0.0624629	0.0723181	0.194109	0.008957	0.00146922	0.383123	0.244881	physical_and_proximity
311	321	0.192355	0.135699	0.397815	0.439015	0.397815	0.439015	2.353	0.284901	0.191698	0.120459	0.103043	0.18382	0.030589	0.00493828	0.369603	0.411346	physical_and_proximity
312	319	0.131865	0.0910207	0.438149	0.493374	0.438149	0.493374	0.221	0.0653546	0.113198	0.0509935	0.0844059	0.203835	0.002873	0.00113281	0.462891	0.393263	physical_and_proximity
313	317	0.190591	0.100404	1.23449	2.04695	1.23449	2.04695	0.195	0.0571812	0.155599	0.0532287	0.0582768	0.194969	0.002535	0.000991141	0.060333	0.311805	physical_and_proximity
315	323	0.265163	0.102497	1.07316	0.853313	1.07316	0.853313	0.533	0.0639855	0.251262	0.0563944	0.0666884	0.207086	0.006929	0.00110908	0.303524	0.306735	physical_and_proximity
316	329	0.0859831	0.0539428	0.32331	0.144715	0.32331	0.144715	0.572	0.074556	0.0850963	0.0427061	0.0426084	0.193041	0.007436	0.0012923	0.239642	0.079768	physical_and_proximity
316	331	0.182122	0.153008	0.379517	0.379044	0.379517	0.379044	4.485	0.683353	0.181947	0.148445	0.108752	0.189634	0.058305	0.0118448	0.48165	0.195702	physical_and_proximity
316	338	0.0248413	0.0236988	0.339207	0.0723451	0.339207	0.0723451	0.013	0.00975	0.0106731	0.00837979	0.0295805	0.211787	0.000169	0.000169	0.200265	0.066586	physical_and_proximity
317	318	0.0738624	0.0620326	0.375473	0.453262	0.375473	0.453262	0.065	0.0385293	0.0493726	0.0324424	0.0503515	0.224563	0.000845	0.000667841	0.318734	0.321607	physical_and_proximity
317	326	0.200513	0.0979327	0.593495	0.667971	0.593495	0.667971	0.468	0.056309	0.188014	0.0477528	0.085957	0.164688	0.006084	0.000976022	0.396643	0.151424	physical_and_proximity
318	324	0.181018	0.0877364	0.598637	0.443106	0.598637	0.443106	0.585	0.0927093	0.17741	0.067964	0.0411503	0.183633	0.007605	0.00160696	0.221221	0.081458	physical_and_proximity
319	321	0.222483	0.122099	0.672717	0.590518	0.672717	0.590518	0.663	0.102017	0.2133	0.0770283	0.0975781	0.184551	0.008619	0.00176829	0.396981	0.401037	physical_and_proximity
