# Supplementary material for: X-ray computed tomography images and network data of sands under compression
Source: Data Brief. 2021 May 12;36:107122. doi: 10.1016/j.dib.2021.107122 (PMC8165412; doi:10.1016/j.dib.2021.107122)
Supplement: Supplementary file 1 [file mmc1.zip › data/Angular-sand_10.2MPa/features/contact-network_edge-betweeness-centrality.csv]

	edge ID	edge betweenness centrality
0	(95.0, 99.0)	0.00061997
1	(95.0, 64.0)	0.000979731
2	(95.0, 116.0)	0.002769914
3	(95.0, 58.0)	0.000913739
4	(99.0, 64.0)	0.000585926
5	(99.0, 138.0)	0.002590987
6	(99.0, 100.0)	0.00095258
7	(99.0, 116.0)	0.002245203
8	(189.0, 236.0)	0.002659389
9	(189.0, 153.0)	0.002524078
10	(189.0, 241.0)	0.005731966
11	(236.0, 293.0)	0.003144628
12	(236.0, 286.0)	0.005835381
13	(293.0, 258.0)	0.002079765
14	(64.0, 100.0)	0.001573528
15	(64.0, 73.0)	0.004585376
16	(64.0, 8.0)	0.000958164
17	(64.0, 58.0)	0.002080784
18	(198.0, 203.0)	0.005141388
19	(171.0, 138.0)	0.000291526
20	(171.0, 203.0)	0.004491788
21	(171.0, 153.0)	0.000724139
22	(258.0, 238.0)	0.005141388
23	(258.0, 286.0)	0.01220003
24	(138.0, 100.0)	0.001210384
25	(138.0, 160.0)	0.000323482
26	(138.0, 203.0)	0.008077166
27	(138.0, 153.0)	0.000899418
28	(138.0, 116.0)	0.003594577
29	(138.0, 123.0)	0.002383358
30	(332.0, 390.0)	0.000654028
31	(332.0, 292.0)	0.000877589
32	(332.0, 384.0)	0.000322034
33	(332.0, 322.0)	0.002081447
34	(332.0, 286.0)	0.003570342
35	(332.0, 372.0)	0.002059575
36	(332.0, 352.0)	0.000737229
37	(390.0, 384.0)	0.000378467
38	(390.0, 352.0)	0.004142021
39	(100.0, 143.0)	0.002492249
40	(100.0, 73.0)	0.002084438
41	(100.0, 123.0)	0.003332751
42	(160.0, 203.0)	0.003372542
43	(160.0, 143.0)	0.001489231
44	(255.0, 203.0)	0.006562198
45	(255.0, 292.0)	0.00449817
46	(255.0, 282.0)	0.002780366
47	(255.0, 286.0)	0.00174442
48	(255.0, 283.0)	0.005520624
49	(203.0, 143.0)	0.004206095
50	(203.0, 172.0)	0.013496719
51	(203.0, 283.0)	0.024037113
52	(203.0, 123.0)	0.006522727
53	(203.0, 241.0)	0.008562224
54	(203.0, 148.0)	0.009728241
55	(203.0, 190.0)	0.005617052
56	(203.0, 200.0)	0.003285091
57	(1.0, 73.0)	0.005141388
58	(143.0, 108.0)	0.005479736
59	(143.0, 172.0)	0.002975147
60	(143.0, 123.0)	0.000504931
61	(384.0, 322.0)	0.003980549
62	(384.0, 372.0)	0.001157643
63	(73.0, 108.0)	0.008923398
64	(73.0, 55.0)	0.0020348
65	(73.0, 97.0)	0.003562802
66	(73.0, 49.0)	0.003370654
67	(322.0, 282.0)	0.000884401
68	(322.0, 298.0)	0.004154496
69	(322.0, 369.0)	0.003591147
70	(322.0, 283.0)	0.011738564
71	(322.0, 272.0)	0.002725568
72	(322.0, 372.0)	0.00185104
73	(282.0, 298.0)	0.00282639
74	(108.0, 55.0)	0.006691129
75	(108.0, 168.0)	0.004068169
76	(108.0, 172.0)	0.006331015
77	(108.0, 91.0)	0.005358323
78	(108.0, 164.0)	0.004927074
79	(108.0, 139.0)	0.013397183
80	(41.0, 55.0)	0.006806981
81	(41.0, 5.0)	0.001785761
82	(194.0, 168.0)	0.000771494
83	(194.0, 172.0)	0.004369894
84	(248.0, 298.0)	0.003367144
85	(248.0, 275.0)	0.00314798
86	(248.0, 172.0)	0.009148139
87	(248.0, 276.0)	0.004261184
88	(248.0, 272.0)	0.003314437
89	(248.0, 228.0)	0.002610463
90	(335.0, 298.0)	0.00432507
91	(335.0, 362.0)	0.002095544
92	(335.0, 369.0)	0.000926892
93	(335.0, 379.0)	0.001077183
94	(335.0, 376.0)	0.000570761
95	(335.0, 334.0)	0.00085672
96	(55.0, 4.0)	0.005165324
97	(55.0, 91.0)	0.003303727
98	(55.0, 97.0)	0.005063763
99	(55.0, 9.0)	0.003211224
100	(298.0, 276.0)	0.005936398
101	(298.0, 272.0)	0.003660436
102	(298.0, 334.0)	0.001414924
103	(298.0, 301.0)	0.002515192
104	(168.0, 218.0)	0.0024287
105	(168.0, 144.0)	0.002073635
106	(168.0, 159.0)	0.002250905
107	(168.0, 172.0)	0.004878712
108	(218.0, 275.0)	0.000883821
109	(218.0, 211.0)	0.000541079
110	(218.0, 207.0)	0.003535045
111	(144.0, 159.0)	0.003067753
112	(74.0, 62.0)	0.00063283
113	(74.0, 91.0)	0.004508558
114	(275.0, 261.0)	0.001772386
115	(275.0, 276.0)	0.001414978
116	(4.0, 62.0)	0.003998945
117	(4.0, 5.0)	0.003449294
118	(159.0, 142.0)	0.002694045
119	(159.0, 126.0)	0.003934986
120	(159.0, 164.0)	0.00405069
121	(159.0, 207.0)	0.004628826
122	(62.0, 2.0)	0.005141388
123	(62.0, 60.0)	0.005141388
124	(62.0, 70.0)	0.004546743
125	(62.0, 91.0)	0.005606099
126	(62.0, 126.0)	0.006772956
127	(62.0, 48.0)	0.00545843
128	(142.0, 195.0)	0.003679158
129	(142.0, 70.0)	0.002725431
130	(142.0, 119.0)	0.001816748
131	(142.0, 126.0)	0.002713067
132	(211.0, 261.0)	0.001052093
133	(211.0, 195.0)	0.001051037
134	(211.0, 207.0)	0.003275336
135	(302.0, 261.0)	0.002852115
136	(302.0, 303.0)	0.002289273
137	(261.0, 195.0)	0.002538964
138	(261.0, 234.0)	0.001597549
139	(261.0, 303.0)	0.000921164
140	(261.0, 276.0)	0.002299953
141	(261.0, 268.0)	0.0053943
142	(348.0, 317.0)	0.006679268
143	(348.0, 367.0)	0.002542713
144	(348.0, 385.0)	0.000434224
145	(348.0, 340.0)	0.000161446
146	(348.0, 342.0)	0.000618577
147	(195.0, 234.0)	0.002000338
148	(195.0, 207.0)	0.003394283
149	(195.0, 205.0)	0.003643472
150	(70.0, 3.0)	0.005141388
151	(70.0, 43.0)	0.004199071
152	(70.0, 119.0)	0.005481304
153	(70.0, 6.0)	0.005141388
154	(70.0, 126.0)	0.00715282
155	(70.0, 45.0)	0.002008367
156	(70.0, 56.0)	0.006052405
157	(70.0, 85.0)	0.003139479
158	(70.0, 112.0)	0.001125288
159	(317.0, 289.0)	0.001974733
160	(317.0, 356.0)	0.004738619
161	(317.0, 303.0)	0.000759824
162	(317.0, 340.0)	0.002909004
163	(317.0, 342.0)	0.00138595
164	(317.0, 267.0)	0.001821044
165	(317.0, 268.0)	0.021591796
166	(317.0, 330.0)	0.001982841
167	(163.0, 175.0)	0.005141388
168	(289.0, 244.0)	0.000173565
169	(289.0, 234.0)	0.003516038
170	(289.0, 267.0)	1.99E-05
171	(356.0, 385.0)	0.000632059
172	(175.0, 234.0)	0.010256274
173	(244.0, 234.0)	0.004967823
174	(43.0, 45.0)	0.000942317
175	(172.0, 164.0)	0.00542625
176	(172.0, 123.0)	0.008370654
177	(172.0, 228.0)	0.010628878
178	(172.0, 148.0)	0.001588711
179	(172.0, 199.0)	0.004654092
180	(362.0, 379.0)	0.002491599
181	(362.0, 303.0)	0.002029048
182	(362.0, 342.0)	0.001268389
183	(362.0, 339.0)	0.005435385
184	(362.0, 330.0)	0.001407297
185	(362.0, 349.0)	0.000763995
186	(367.0, 385.0)	0.002598675
187	(234.0, 267.0)	0.003522664
188	(234.0, 268.0)	0.012438232
189	(234.0, 205.0)	0.012146677
190	(369.0, 376.0)	0.001075603
191	(369.0, 334.0)	0.001327712
192	(369.0, 372.0)	0.000324191
193	(379.0, 376.0)	0.00186221
194	(286.0, 283.0)	0.013534963
195	(286.0, 328.0)	0.002574329
196	(286.0, 241.0)	0.009791404
197	(286.0, 312.0)	0.002195477
198	(303.0, 276.0)	0.003529795
199	(303.0, 342.0)	0.002243268
200	(303.0, 268.0)	0.007603142
201	(303.0, 330.0)	0.00206562
202	(119.0, 45.0)	0.004445812
203	(119.0, 66.0)	0.004166557
204	(119.0, 205.0)	0.020309833
205	(119.0, 85.0)	0.003778769
206	(119.0, 157.0)	0.001325418
207	(119.0, 117.0)	0.002077024
208	(119.0, 118.0)	0.003577321
209	(91.0, 126.0)	0.003479218
210	(91.0, 164.0)	0.009982206
211	(91.0, 9.0)	0.004068551
212	(91.0, 48.0)	0.001959799
213	(91.0, 109.0)	0.005707083
214	(385.0, 340.0)	0.000164336
215	(385.0, 342.0)	0.000654318
216	(385.0, 330.0)	0.004012814
217	(385.0, 353.0)	6.63E-05
218	(385.0, 400.0)	0.003478964
219	(376.0, 334.0)	0.000129121
220	(376.0, 372.0)	0.003058398
221	(376.0, 339.0)	0.007574113
222	(153.0, 116.0)	0.002632105
223	(153.0, 190.0)	0.003562315
224	(153.0, 145.0)	0.00109782
225	(340.0, 330.0)	0.002412405
226	(276.0, 207.0)	0.005003597
227	(276.0, 268.0)	0.005463324
228	(276.0, 339.0)	0.003262997
229	(276.0, 301.0)	0.001590993
230	(283.0, 272.0)	0.005571508
231	(283.0, 241.0)	0.006346219
232	(283.0, 352.0)	0.01900233
233	(283.0, 252.0)	0.033716881
234	(283.0, 327.0)	0.004325035
235	(283.0, 312.0)	0.004675089
236	(283.0, 263.0)	0.014034013
237	(283.0, 287.0)	0.007516919
238	(283.0, 337.0)	0.021227637
239	(272.0, 301.0)	0.00265405
240	(272.0, 252.0)	0.007578105
241	(272.0, 305.0)	0.001696372
242	(126.0, 157.0)	0.003807204
243	(126.0, 112.0)	0.001760039
244	(126.0, 109.0)	0.006263741
245	(126.0, 161.0)	0.007060712
246	(126.0, 136.0)	0.003849336
247	(342.0, 330.0)	0.001568537
248	(164.0, 207.0)	0.014091877
249	(164.0, 228.0)	0.00872841
250	(164.0, 139.0)	0.011358907
251	(164.0, 161.0)	0.001964974
252	(164.0, 179.0)	0.000575619
253	(207.0, 268.0)	0.011280406
254	(207.0, 220.0)	0.006128266
255	(116.0, 58.0)	0.001262639
256	(116.0, 87.0)	0.007842059
257	(116.0, 68.0)	0.000601663
258	(116.0, 145.0)	0.001677648
259	(116.0, 122.0)	0.000411161
260	(116.0, 110.0)	0.001354909
261	(334.0, 372.0)	0.002680755
262	(334.0, 339.0)	0.004631136
263	(334.0, 301.0)	0.002410502
264	(334.0, 345.0)	0.000770963
265	(380.0, 328.0)	0.001404378
266	(380.0, 352.0)	0.008851897
267	(380.0, 358.0)	0.005141388
268	(8.0, 58.0)	0.000866447
269	(8.0, 68.0)	0.001479978
270	(8.0, 49.0)	0.002881692
271	(123.0, 97.0)	0.003230942
272	(123.0, 87.0)	0.011252338
273	(123.0, 148.0)	0.001147966
274	(372.0, 352.0)	0.003356887
275	(372.0, 345.0)	0.002529721
276	(372.0, 391.0)	0.000799715
277	(58.0, 68.0)	0.000283778
278	(58.0, 54.0)	0.005541098
279	(45.0, 66.0)	8.86E-05
280	(45.0, 85.0)	0.002589434
281	(45.0, 42.0)	0.003003808
282	(268.0, 205.0)	0.015791035
283	(268.0, 220.0)	0.018502561
284	(268.0, 290.0)	0.015764841
285	(268.0, 262.0)	0.001102204
286	(268.0, 321.0)	0.018870011
287	(268.0, 277.0)	0.002533048
288	(268.0, 239.0)	0.005777797
289	(97.0, 148.0)	0.002143425
290	(97.0, 139.0)	0.009274986
291	(97.0, 86.0)	0.0022117
292	(7.0, 56.0)	0.005141388
293	(328.0, 352.0)	0.001290905
294	(328.0, 312.0)	0.002845498
295	(87.0, 68.0)	0.003893415
296	(87.0, 49.0)	0.00492769
297	(87.0, 86.0)	0.011834753
298	(87.0, 10.0)	0.003063071
299	(87.0, 122.0)	0.003847415
300	(87.0, 110.0)	0.001889457
301	(87.0, 127.0)	0.014257164
302	(87.0, 94.0)	0.001800055
303	(87.0, 92.0)	0.001666085
304	(87.0, 89.0)	0.00812284
305	(228.0, 290.0)	0.016087187
306	(228.0, 252.0)	0.004585026
307	(228.0, 243.0)	0.001804059
308	(241.0, 190.0)	0.004457466
309	(241.0, 214.0)	0.006513471
310	(241.0, 263.0)	0.005094332
311	(241.0, 249.0)	0.009020324
312	(68.0, 54.0)	0.001689293
313	(68.0, 94.0)	0.000831221
314	(56.0, 85.0)	0.004940623
315	(56.0, 48.0)	0.002928483
316	(56.0, 112.0)	0.001581653
317	(56.0, 109.0)	0.012822971
318	(56.0, 11.0)	0.004255599
319	(56.0, 50.0)	0.005021558
320	(49.0, 9.0)	0.004873248
321	(49.0, 10.0)	0.00085633
322	(49.0, 13.0)	0.001640473
323	(9.0, 48.0)	0.000919565
324	(9.0, 86.0)	0.002408816
325	(9.0, 10.0)	0.002764344
326	(9.0, 50.0)	0.007608073
327	(339.0, 301.0)	0.000676987
328	(339.0, 290.0)	0.014012925
329	(339.0, 349.0)	0.002098665
330	(339.0, 305.0)	0.00195148
331	(339.0, 345.0)	0.003986435
332	(339.0, 321.0)	0.009108366
333	(330.0, 353.0)	0.002979867
334	(330.0, 349.0)	0.000366078
335	(330.0, 321.0)	0.015123762
336	(66.0, 85.0)	0.002997299
337	(66.0, 42.0)	0.00213758
338	(205.0, 220.0)	0.012453753
339	(205.0, 157.0)	0.005360268
340	(205.0, 262.0)	0.006525338
341	(205.0, 221.0)	0.001354021
342	(205.0, 165.0)	0.017891098
343	(301.0, 290.0)	0.007650523
344	(301.0, 305.0)	0.000411424
345	(352.0, 391.0)	0.000872147
346	(148.0, 139.0)	0.01195162
347	(148.0, 200.0)	0.001715227
348	(85.0, 112.0)	0.000856515
349	(85.0, 117.0)	0.00114038
350	(85.0, 11.0)	0.003630455
351	(85.0, 134.0)	0.000859945
352	(85.0, 118.0)	0.003305236
353	(85.0, 71.0)	0.002995025
354	(85.0, 113.0)	0.005392482
355	(139.0, 109.0)	0.010778114
356	(139.0, 161.0)	0.005759905
357	(139.0, 86.0)	0.005850801
358	(139.0, 199.0)	0.009677109
359	(139.0, 179.0)	0.004355333
360	(139.0, 182.0)	0.004306694
361	(139.0, 89.0)	0.019704905
362	(139.0, 147.0)	0.001658108
363	(139.0, 187.0)	0.005353288
364	(139.0, 174.0)	0.015293431
365	(139.0, 128.0)	0.009997813
366	(139.0, 114.0)	0.021985457
367	(48.0, 109.0)	0.003162645
368	(48.0, 86.0)	0.006427742
369	(48.0, 50.0)	0.003241068
370	(220.0, 290.0)	0.009558077
371	(220.0, 161.0)	0.010321328
372	(220.0, 199.0)	0.007795815
373	(220.0, 179.0)	0.004319372
374	(220.0, 243.0)	0.003193295
375	(220.0, 182.0)	0.004967881
376	(220.0, 246.0)	0.003744457
377	(220.0, 206.0)	0.002204377
378	(220.0, 217.0)	0.016987759
379	(157.0, 112.0)	0.001732653
380	(157.0, 136.0)	0.00178269
381	(157.0, 134.0)	0.003378213
382	(157.0, 165.0)	0.005866009
383	(290.0, 252.0)	0.04507398
384	(290.0, 305.0)	0.007056691
385	(290.0, 321.0)	0.029071201
386	(290.0, 246.0)	0.00303007
387	(290.0, 239.0)	0.00767638
388	(290.0, 273.0)	0.003741509
389	(290.0, 229.0)	0.031129417
390	(290.0, 294.0)	0.006477249
391	(290.0, 310.0)	0.008605996
392	(353.0, 400.0)	0.002117235
393	(252.0, 199.0)	0.00731406
394	(252.0, 200.0)	0.010076256
395	(252.0, 243.0)	0.003037485
396	(252.0, 287.0)	0.007109277
397	(252.0, 222.0)	0.024181873
398	(112.0, 117.0)	0.00193061
399	(112.0, 136.0)	0.005161971
400	(112.0, 134.0)	0.000941658
401	(109.0, 161.0)	0.00271242
402	(109.0, 86.0)	0.007112146
403	(109.0, 136.0)	0.002236757
404	(109.0, 147.0)	0.000576381
405	(109.0, 152.0)	0.013370457
406	(109.0, 98.0)	0.005041366
407	(262.0, 321.0)	0.005983608
408	(262.0, 277.0)	0.000474126
409	(262.0, 239.0)	0.001139736
410	(190.0, 200.0)	0.003829335
411	(190.0, 145.0)	0.002180967
412	(190.0, 214.0)	0.00268013
413	(190.0, 127.0)	0.010039119
414	(161.0, 179.0)	0.000492845
415	(161.0, 136.0)	0.001403615
416	(161.0, 147.0)	0.000544204
417	(161.0, 152.0)	0.005159231
418	(349.0, 400.0)	0.000331368
419	(349.0, 321.0)	0.003857519
420	(86.0, 92.0)	0.001667172
421	(86.0, 89.0)	0.003897352
422	(86.0, 67.0)	0.003220851
423	(199.0, 243.0)	0.002726517
424	(199.0, 182.0)	0.001348098
425	(199.0, 187.0)	0.002767764
426	(199.0, 184.0)	0.001595818
427	(305.0, 345.0)	0.001318954
428	(305.0, 327.0)	0.004057751
429	(305.0, 274.0)	0.002054151
430	(345.0, 327.0)	0.003936022
431	(400.0, 321.0)	0.010136688
432	(179.0, 182.0)	0.000555033
433	(10.0, 13.0)	0.001590583
434	(10.0, 89.0)	0.003323828
435	(10.0, 16.0)	0.00173568
436	(200.0, 214.0)	0.00298898
437	(200.0, 166.0)	0.002255542
438	(200.0, 187.0)	0.002032503
439	(145.0, 110.0)	0.000462049
440	(145.0, 127.0)	0.004801709
441	(122.0, 110.0)	0.000882812
442	(13.0, 54.0)	0.003050783
443	(13.0, 39.0)	0.001170345
444	(13.0, 40.0)	0.001420913
445	(11.0, 18.0)	0.001967655
446	(11.0, 50.0)	0.006954963
447	(11.0, 71.0)	0.002047908
448	(11.0, 15.0)	0.001786419
449	(11.0, 69.0)	0.005293311
450	(136.0, 152.0)	0.009249629
451	(136.0, 165.0)	0.004282927
452	(110.0, 127.0)	0.004663241
453	(110.0, 54.0)	0.000511531
454	(110.0, 94.0)	6.43E-05
455	(327.0, 391.0)	0.004518887
456	(327.0, 287.0)	0.005049155
457	(327.0, 323.0)	0.005064374
458	(321.0, 277.0)	0.002134215
459	(321.0, 361.0)	0.00406529
460	(321.0, 386.0)	0.005141388
461	(321.0, 304.0)	0.00406529
462	(321.0, 393.0)	0.005141388
463	(321.0, 294.0)	0.00435718
464	(321.0, 310.0)	0.01256195
465	(321.0, 387.0)	0.00406529
466	(321.0, 336.0)	0.016243884
467	(321.0, 401.0)	0.01107279
468	(321.0, 341.0)	0.016699236
469	(312.0, 278.0)	0.000986666
470	(312.0, 337.0)	0.001330954
471	(312.0, 313.0)	0.00439037
472	(214.0, 127.0)	0.012197356
473	(214.0, 263.0)	0.005867699
474	(214.0, 212.0)	0.002047253
475	(214.0, 222.0)	0.012369318
476	(214.0, 215.0)	0.001678471
477	(127.0, 54.0)	0.008465713
478	(127.0, 94.0)	0.003769157
479	(127.0, 166.0)	0.002157729
480	(127.0, 212.0)	0.003375656
481	(127.0, 83.0)	0.015349235
482	(127.0, 128.0)	0.004394009
483	(127.0, 180.0)	0.003438913
484	(127.0, 215.0)	0.012784199
485	(127.0, 135.0)	0.004108175
486	(127.0, 178.0)	0.013444911
487	(127.0, 104.0)	0.005504409
488	(54.0, 94.0)	0.000334865
489	(54.0, 83.0)	0.005644886
490	(243.0, 274.0)	0.002888563
491	(243.0, 246.0)	0.001823678
492	(243.0, 273.0)	0.002304681
493	(243.0, 217.0)	0.003194471
494	(182.0, 147.0)	0.00080989
495	(182.0, 184.0)	0.001065562
496	(182.0, 152.0)	0.002918414
497	(182.0, 217.0)	0.002344433
498	(263.0, 287.0)	0.001721731
499	(263.0, 249.0)	0.004727397
500	(263.0, 281.0)	0.004330824
501	(263.0, 278.0)	0.004327465
502	(263.0, 222.0)	0.025116289
503	(263.0, 313.0)	0.005917389
504	(263.0, 271.0)	0.001267176
505	(263.0, 288.0)	0.010274489
506	(12.0, 50.0)	0.005141388
507	(18.0, 71.0)	0.000707287
508	(18.0, 69.0)	0.003184901
509	(18.0, 53.0)	0.000819584
510	(287.0, 274.0)	0.002599968
511	(287.0, 222.0)	0.015387498
512	(287.0, 313.0)	0.009379971
513	(287.0, 271.0)	0.00059327
514	(118.0, 71.0)	0.003072239
515	(118.0, 177.0)	0.009839445
516	(50.0, 67.0)	0.003462954
517	(50.0, 14.0)	0.003102456
518	(50.0, 98.0)	0.007289767
519	(50.0, 44.0)	0.00702351
520	(92.0, 89.0)	0.001808131
521	(249.0, 281.0)	0.001695917
522	(249.0, 212.0)	0.002496935
523	(249.0, 215.0)	0.003185881
524	(249.0, 288.0)	0.003237538
525	(249.0, 209.0)	0.005141388
526	(249.0, 264.0)	0.005969945
527	(249.0, 230.0)	0.004130624
528	(89.0, 67.0)	0.005606164
529	(89.0, 16.0)	0.002735822
530	(89.0, 83.0)	0.00924175
531	(89.0, 40.0)	0.007704818
532	(89.0, 128.0)	0.002038965
533	(89.0, 63.0)	0.010748236
534	(147.0, 152.0)	0.00194772
535	(281.0, 278.0)	0.00044715
536	(281.0, 313.0)	0.000614395
537	(281.0, 318.0)	0.002041929
538	(281.0, 288.0)	0.000820458
539	(71.0, 53.0)	0.002637826
540	(71.0, 102.0)	0.001745369
541	(166.0, 187.0)	0.001869964
542	(166.0, 180.0)	0.001096455
543	(274.0, 273.0)	0.001174981
544	(274.0, 271.0)	0.003102879
545	(274.0, 297.0)	0.00185691
546	(187.0, 222.0)	0.00534708
547	(187.0, 174.0)	0.001392656
548	(187.0, 180.0)	0.002162194
549	(374.0, 337.0)	0.009904003
550	(374.0, 394.0)	0.005141388
551	(374.0, 370.0)	0.001644886
552	(246.0, 206.0)	0.001311561
553	(246.0, 239.0)	0.00217143
554	(246.0, 273.0)	0.001970955
555	(246.0, 196.0)	0.002754585
556	(246.0, 217.0)	0.003655859
557	(246.0, 260.0)	0.00697103
558	(39.0, 40.0)	0.003971043
559	(67.0, 16.0)	0.001253394
560	(67.0, 98.0)	0.004144191
561	(67.0, 44.0)	0.002664664
562	(337.0, 323.0)	0.005715316
563	(337.0, 313.0)	0.002743526
564	(337.0, 318.0)	0.005471162
565	(337.0, 357.0)	0.004008863
566	(337.0, 350.0)	0.005141388
567	(206.0, 221.0)	0.000465708
568	(206.0, 196.0)	0.001578377
569	(14.0, 44.0)	0.002503009
570	(14.0, 17.0)	0.000490578
571	(184.0, 174.0)	0.002645539
572	(152.0, 165.0)	0.012070354
573	(152.0, 174.0)	0.009647437
574	(152.0, 98.0)	0.007468724
575	(152.0, 196.0)	0.002756665
576	(152.0, 217.0)	0.009452259
577	(152.0, 114.0)	0.005046746
578	(152.0, 158.0)	0.003710447
579	(152.0, 151.0)	0.023247643
580	(239.0, 221.0)	0.001523486
581	(239.0, 227.0)	0.009024355
582	(239.0, 294.0)	0.000538059
583	(239.0, 242.0)	0.003307129
584	(221.0, 165.0)	0.001482499
585	(221.0, 196.0)	0.001913545
586	(221.0, 229.0)	0.001009707
587	(361.0, 336.0)	0.001076098
588	(273.0, 297.0)	0.001675389
589	(273.0, 309.0)	0.002820864
590	(165.0, 120.0)	0.007165688
591	(165.0, 113.0)	0.005473133
592	(165.0, 196.0)	0.00245645
593	(165.0, 177.0)	0.005181808
594	(165.0, 229.0)	0.005124409
595	(165.0, 158.0)	0.005089872
596	(165.0, 185.0)	0.010019201
597	(323.0, 313.0)	0.002445609
598	(323.0, 271.0)	0.003624
599	(323.0, 377.0)	0.00550094
600	(323.0, 309.0)	0.007542932
601	(323.0, 357.0)	0.001385117
602	(222.0, 174.0)	0.007252057
603	(222.0, 271.0)	0.009046412
604	(222.0, 217.0)	0.016627487
605	(222.0, 259.0)	0.003556532
606	(222.0, 154.0)	0.00897701
607	(222.0, 201.0)	0.004942453
608	(222.0, 254.0)	0.005674979
609	(222.0, 204.0)	0.026477215
610	(222.0, 181.0)	0.029821553
611	(16.0, 40.0)	0.001741576
612	(16.0, 23.0)	0.003818371
613	(313.0, 271.0)	0.004151513
614	(313.0, 318.0)	0.005240703
615	(313.0, 357.0)	0.002542119
616	(313.0, 288.0)	0.001715082
617	(313.0, 324.0)	0.008948635
618	(304.0, 336.0)	0.001076098
619	(174.0, 217.0)	0.002887377
620	(174.0, 180.0)	0.006663419
621	(174.0, 154.0)	0.002542672
622	(174.0, 204.0)	0.01569493
623	(15.0, 69.0)	0.003354969
624	(98.0, 113.0)	0.005192088
625	(98.0, 114.0)	0.004538118
626	(98.0, 84.0)	0.009810872
627	(120.0, 69.0)	0.002995713
628	(120.0, 113.0)	0.001499153
629	(120.0, 177.0)	0.003735339
630	(120.0, 102.0)	0.002349276
631	(120.0, 84.0)	0.004631723
632	(120.0, 130.0)	0.001415304
633	(120.0, 140.0)	0.0005256
634	(69.0, 113.0)	0.003411969
635	(69.0, 102.0)	0.000841187
636	(69.0, 84.0)	0.008635849
637	(69.0, 76.0)	0.004388719
638	(69.0, 26.0)	0.002005847
639	(83.0, 40.0)	0.004207429
640	(83.0, 128.0)	0.005218939
641	(83.0, 59.0)	0.005644947
642	(83.0, 63.0)	0.012072545
643	(83.0, 104.0)	0.00395723
644	(83.0, 24.0)	0.007278589
645	(83.0, 75.0)	0.011685872
646	(196.0, 217.0)	0.003338765
647	(196.0, 158.0)	0.002095673
648	(196.0, 208.0)	0.002498144
649	(271.0, 254.0)	0.002186903
650	(217.0, 259.0)	0.004595315
651	(217.0, 208.0)	0.005706269
652	(217.0, 204.0)	0.007779764
653	(40.0, 19.0)	0.003898171
654	(44.0, 17.0)	0.00465081
655	(44.0, 77.0)	0.012660608
656	(44.0, 23.0)	0.001377561
657	(44.0, 21.0)	0.0013193
658	(355.0, 318.0)	0.009576033
659	(355.0, 351.0)	0.005141388
660	(355.0, 370.0)	0.000680241
661	(377.0, 378.0)	0.00411644
662	(377.0, 357.0)	0.002715966
663	(377.0, 382.0)	0.001336833
664	(377.0, 314.0)	0.002622535
665	(377.0, 338.0)	0.006099751
666	(377.0, 402.0)	0.001274331
667	(377.0, 346.0)	0.00080563
668	(177.0, 227.0)	0.010423402
669	(177.0, 229.0)	0.009547116
670	(177.0, 242.0)	0.002195048
671	(177.0, 130.0)	0.009141043
672	(177.0, 185.0)	0.001912673
673	(53.0, 76.0)	0.003271821
674	(128.0, 180.0)	0.001433645
675	(128.0, 154.0)	0.004438165
676	(180.0, 215.0)	0.003410745
677	(180.0, 178.0)	0.002481976
678	(180.0, 154.0)	0.002013173
679	(180.0, 201.0)	0.000768835
680	(227.0, 242.0)	0.000688258
681	(227.0, 296.0)	0.005126384
682	(227.0, 269.0)	0.007313401
683	(227.0, 233.0)	0.004229835
684	(102.0, 130.0)	0.002809794
685	(378.0, 309.0)	0.002052385
686	(378.0, 341.0)	0.005167403
687	(318.0, 288.0)	0.003949842
688	(318.0, 370.0)	0.002127932
689	(318.0, 324.0)	0.001519069
690	(297.0, 309.0)	0.001827852
691	(215.0, 178.0)	0.002371573
692	(215.0, 201.0)	0.000903374
693	(215.0, 264.0)	0.012223571
694	(215.0, 230.0)	0.002970493
695	(229.0, 242.0)	0.001494352
696	(229.0, 158.0)	0.015092274
697	(229.0, 223.0)	0.004881967
698	(135.0, 104.0)	0.000792833
699	(135.0, 176.0)	0.000685289
700	(309.0, 310.0)	0.003364553
701	(309.0, 291.0)	0.008316027
702	(357.0, 382.0)	0.002175582
703	(294.0, 242.0)	0.004615963
704	(294.0, 279.0)	0.004688106
705	(310.0, 260.0)	0.003345634
706	(310.0, 291.0)	0.0153277
707	(114.0, 63.0)	0.01461398
708	(114.0, 158.0)	0.014754862
709	(114.0, 77.0)	0.010746266
710	(114.0, 111.0)	0.003576875
711	(114.0, 151.0)	0.008128101
712	(387.0, 336.0)	0.001076098
713	(84.0, 130.0)	0.006715295
714	(84.0, 158.0)	0.01165448
715	(84.0, 140.0)	0.001111429
716	(84.0, 77.0)	0.017646639
717	(84.0, 21.0)	0.003224897
718	(84.0, 26.0)	0.005766558
719	(84.0, 146.0)	0.003794202
720	(84.0, 61.0)	0.003707167
721	(84.0, 81.0)	0.007262417
722	(288.0, 264.0)	0.002166818
723	(288.0, 314.0)	0.006298252
724	(288.0, 311.0)	0.004625815
725	(288.0, 256.0)	0.001711387
726	(59.0, 19.0)	0.000709895
727	(242.0, 185.0)	0.005675992
728	(242.0, 223.0)	0.001916892
729	(130.0, 140.0)	0.00068022
730	(130.0, 185.0)	0.002640936
731	(130.0, 76.0)	0.005353383
732	(130.0, 170.0)	0.001623681
733	(130.0, 150.0)	0.005848318
734	(130.0, 81.0)	0.004893499
735	(19.0, 22.0)	0.001679823
736	(19.0, 24.0)	0.002392424
737	(382.0, 314.0)	0.002254128
738	(382.0, 363.0)	0.001523689
739	(63.0, 77.0)	0.011808667
740	(63.0, 20.0)	0.008734649
741	(63.0, 23.0)	0.002426644
742	(63.0, 111.0)	0.003127694
743	(63.0, 27.0)	0.003595887
744	(63.0, 28.0)	0.010141657
745	(63.0, 90.0)	0.002187585
746	(158.0, 140.0)	0.003236806
747	(158.0, 185.0)	0.005677543
748	(158.0, 208.0)	0.004875638
749	(158.0, 146.0)	0.003627281
750	(370.0, 324.0)	0.003833953
751	(336.0, 296.0)	0.003713864
752	(336.0, 341.0)	0.005338166
753	(336.0, 279.0)	0.002831054
754	(336.0, 395.0)	0.004966266
755	(336.0, 396.0)	0.004793123
756	(336.0, 360.0)	0.004373847
757	(336.0, 329.0)	0.00499331
758	(260.0, 291.0)	0.007846032
759	(260.0, 208.0)	0.00564203
760	(260.0, 223.0)	0.003372566
761	(260.0, 279.0)	0.003977913
762	(260.0, 250.0)	0.00409573
763	(260.0, 265.0)	0.002840847
764	(296.0, 279.0)	0.001261522
765	(296.0, 269.0)	0.000582022
766	(296.0, 315.0)	0.002351546
767	(178.0, 154.0)	0.005159792
768	(178.0, 201.0)	0.002100935
769	(178.0, 104.0)	0.003895133
770	(178.0, 176.0)	0.00350954
771	(178.0, 181.0)	0.014507861
772	(178.0, 131.0)	0.002538294
773	(178.0, 133.0)	0.00337542
774	(178.0, 235.0)	0.005943132
775	(178.0, 173.0)	0.005221943
776	(259.0, 254.0)	0.001886056
777	(259.0, 291.0)	0.004855483
778	(77.0, 23.0)	0.003900649
779	(77.0, 21.0)	0.002362846
780	(77.0, 151.0)	0.01378437
781	(77.0, 79.0)	0.007808253
782	(77.0, 29.0)	0.003961212
783	(77.0, 90.0)	0.003020542
784	(77.0, 46.0)	0.012569265
785	(77.0, 141.0)	0.009071348
786	(77.0, 78.0)	0.00433718
787	(185.0, 223.0)	0.003673582
788	(185.0, 146.0)	0.002674232
789	(185.0, 170.0)	0.00577035
790	(185.0, 150.0)	0.009025869
791	(20.0, 22.0)	0.003701035
792	(154.0, 111.0)	0.003446297
793	(154.0, 151.0)	0.009000435
794	(154.0, 181.0)	0.002709021
795	(104.0, 176.0)	0.001163016
796	(104.0, 133.0)	0.001088677
797	(104.0, 80.0)	0.002937323
798	(104.0, 103.0)	0.003359969
799	(23.0, 21.0)	0.000970659
800	(23.0, 27.0)	0.001119585
801	(23.0, 29.0)	0.002481701
802	(401.0, 341.0)	0.001534038
803	(401.0, 360.0)	0.003573829
804	(401.0, 381.0)	0.005769242
805	(254.0, 264.0)	0.00220513
806	(254.0, 295.0)	0.002332092
807	(254.0, 235.0)	0.002224618
808	(254.0, 232.0)	0.001711667
809	(291.0, 341.0)	0.018642784
810	(291.0, 204.0)	0.024738635
811	(291.0, 295.0)	0.009200338
812	(291.0, 338.0)	0.028366301
813	(291.0, 247.0)	0.009642321
814	(291.0, 265.0)	0.005661039
815	(291.0, 251.0)	0.013970975
816	(208.0, 223.0)	0.002211944
817	(208.0, 204.0)	0.003191538
818	(208.0, 191.0)	0.008226984
819	(324.0, 314.0)	0.004778634
820	(324.0, 311.0)	0.002063971
821	(324.0, 366.0)	0.006086925
822	(21.0, 29.0)	0.000537092
823	(223.0, 250.0)	0.002135749
824	(223.0, 224.0)	0.003432414
825	(76.0, 26.0)	0.001163237
826	(76.0, 96.0)	0.003370161
827	(76.0, 51.0)	0.002273123
828	(111.0, 151.0)	0.003941633
829	(111.0, 131.0)	0.003436145
830	(111.0, 90.0)	0.001394789
831	(264.0, 314.0)	0.009523414
832	(264.0, 295.0)	0.010229881
833	(264.0, 256.0)	0.003006874
834	(264.0, 235.0)	0.004029273
835	(264.0, 257.0)	0.003295795
836	(314.0, 295.0)	0.004175766
837	(314.0, 311.0)	0.002251793
838	(314.0, 338.0)	0.00923756
839	(314.0, 346.0)	0.001382509
840	(314.0, 363.0)	0.004705334
841	(314.0, 319.0)	0.001879875
842	(151.0, 204.0)	0.013057905
843	(151.0, 181.0)	0.019666177
844	(151.0, 191.0)	0.019381817
845	(151.0, 79.0)	0.015925575
846	(341.0, 329.0)	0.004679405
847	(204.0, 191.0)	0.033236782
848	(204.0, 247.0)	0.009028802
849	(176.0, 230.0)	0.001496915
850	(176.0, 173.0)	0.000210293
851	(230.0, 256.0)	0.001327065
852	(230.0, 173.0)	0.002449255
853	(230.0, 257.0)	0.001889429
854	(24.0, 80.0)	0.000680469
855	(24.0, 75.0)	0.00215684
856	(24.0, 28.0)	0.001926076
857	(24.0, 57.0)	0.001272046
858	(24.0, 34.0)	0.002021339
859	(279.0, 269.0)	0.002485669
860	(279.0, 250.0)	0.002878212
861	(395.0, 396.0)	0.000175122
862	(26.0, 61.0)	0.00102557
863	(26.0, 81.0)	0.000781091
864	(26.0, 51.0)	0.002768227
865	(295.0, 338.0)	0.003121578
866	(295.0, 247.0)	0.003415511
867	(295.0, 299.0)	0.004095464
868	(311.0, 366.0)	0.00234114
869	(311.0, 257.0)	0.002207579
870	(311.0, 319.0)	0.001221285
871	(311.0, 266.0)	0.003997592
872	(269.0, 233.0)	0.000760768
873	(269.0, 250.0)	0.002559404
874	(269.0, 315.0)	0.002469417
875	(269.0, 306.0)	0.005549546
876	(338.0, 402.0)	0.00353181
877	(338.0, 346.0)	0.002893368
878	(338.0, 363.0)	0.00862294
879	(338.0, 381.0)	0.010950696
880	(338.0, 299.0)	0.003164336
881	(338.0, 325.0)	0.00541497
882	(338.0, 373.0)	0.005668397
883	(338.0, 333.0)	0.006224929
884	(146.0, 191.0)	0.006042731
885	(146.0, 124.0)	0.002959585
886	(402.0, 363.0)	0.000484672
887	(181.0, 235.0)	0.007043016
888	(181.0, 247.0)	0.015865281
889	(181.0, 115.0)	0.018580955
890	(181.0, 232.0)	0.003198542
891	(181.0, 141.0)	0.006686555
892	(181.0, 129.0)	0.003346246
893	(181.0, 240.0)	0.008883042
894	(181.0, 237.0)	0.005666946
895	(181.0, 188.0)	0.007641943
896	(396.0, 354.0)	0.000930702
897	(396.0, 360.0)	0.000942531
898	(131.0, 133.0)	0.000517612
899	(131.0, 75.0)	0.00122492
900	(131.0, 115.0)	0.00117303
901	(170.0, 150.0)	0.000977649
902	(170.0, 96.0)	0.003039156
903	(170.0, 202.0)	0.001264491
904	(133.0, 103.0)	0.001697506
905	(133.0, 75.0)	0.00115684
906	(133.0, 173.0)	0.001165613
907	(133.0, 115.0)	0.003566512
908	(346.0, 363.0)	0.000209307
909	(235.0, 257.0)	0.00318841
910	(235.0, 232.0)	0.000599081
911	(235.0, 285.0)	0.005149437
912	(235.0, 240.0)	0.001224551
913	(80.0, 75.0)	0.001837943
914	(354.0, 360.0)	0.002342205
915	(354.0, 315.0)	0.001239842
916	(354.0, 359.0)	0.001089402
917	(150.0, 202.0)	0.002441981
918	(150.0, 124.0)	0.002832436
919	(150.0, 224.0)	0.006057958
920	(150.0, 167.0)	0.007048862
921	(150.0, 219.0)	0.002936323
922	(233.0, 250.0)	0.002688361
923	(233.0, 202.0)	0.003134366
924	(103.0, 57.0)	0.000550193
925	(103.0, 125.0)	0.000687726
926	(75.0, 28.0)	0.002759932
927	(75.0, 57.0)	0.003527252
928	(75.0, 115.0)	0.013715482
929	(75.0, 125.0)	0.004023236
930	(75.0, 34.0)	0.005123906
931	(75.0, 93.0)	0.004330519
932	(191.0, 79.0)	0.013044255
933	(191.0, 124.0)	0.012349377
934	(191.0, 141.0)	0.006902972
935	(191.0, 224.0)	0.008291727
936	(191.0, 251.0)	0.020121607
937	(191.0, 155.0)	0.012022139
938	(191.0, 219.0)	0.014771909
939	(191.0, 162.0)	0.022458861
940	(191.0, 213.0)	0.00520423
941	(191.0, 210.0)	0.005141388
942	(61.0, 81.0)	0.000571452
943	(61.0, 79.0)	0.003927569
944	(61.0, 29.0)	0.000797394
945	(61.0, 30.0)	0.00237832
946	(81.0, 51.0)	0.004078306
947	(81.0, 124.0)	0.0038736
948	(81.0, 101.0)	0.002480126
949	(81.0, 82.0)	0.004185323
950	(27.0, 28.0)	0.000551879
951	(27.0, 46.0)	0.000818199
952	(250.0, 265.0)	0.001754382
953	(250.0, 224.0)	0.004138652
954	(250.0, 270.0)	0.004038651
955	(363.0, 319.0)	0.00170734
956	(363.0, 397.0)	0.005141388
957	(363.0, 333.0)	0.00067701
958	(363.0, 383.0)	0.002966966
959	(363.0, 347.0)	0.001961071
960	(360.0, 329.0)	0.001134658
961	(360.0, 381.0)	0.003242515
962	(360.0, 359.0)	0.004360342
963	(96.0, 51.0)	0.001562638
964	(96.0, 167.0)	0.003302799
965	(96.0, 101.0)	0.001206313
966	(96.0, 137.0)	0.002589879
967	(28.0, 46.0)	0.001859054
968	(28.0, 34.0)	0.002650667
969	(28.0, 47.0)	0.004856946
970	(79.0, 29.0)	0.003048185
971	(79.0, 78.0)	0.003408351
972	(79.0, 82.0)	0.018532374
973	(79.0, 52.0)	0.004922292
974	(366.0, 319.0)	0.003586857
975	(366.0, 316.0)	0.001949283
976	(366.0, 320.0)	0.001618669
977	(366.0, 347.0)	0.001225497
978	(366.0, 368.0)	0.005141388
979	(29.0, 30.0)	0.003563006
980	(329.0, 315.0)	0.002006017
981	(329.0, 265.0)	0.004162917
982	(329.0, 381.0)	0.001411429
983	(329.0, 308.0)	0.002474041
984	(329.0, 344.0)	0.003709207
985	(315.0, 308.0)	0.002779989
986	(315.0, 359.0)	0.000810077
987	(90.0, 46.0)	0.001102601
988	(90.0, 115.0)	0.004229325
989	(247.0, 232.0)	0.002015503
990	(247.0, 299.0)	0.012138499
991	(247.0, 251.0)	0.005991152
992	(247.0, 237.0)	0.001579277
993	(265.0, 308.0)	0.003725342
994	(265.0, 251.0)	0.004363748
995	(173.0, 125.0)	0.00149706
996	(173.0, 216.0)	0.001716013
997	(51.0, 101.0)	0.000299077
998	(51.0, 32.0)	0.001552198
999	(51.0, 33.0)	0.003723277
1000	(202.0, 167.0)	0.001128011
1001	(381.0, 344.0)	0.00319778
1002	(257.0, 216.0)	0.002373105
1003	(257.0, 266.0)	0.000918447
1004	(124.0, 82.0)	0.005513087
1005	(124.0, 162.0)	0.001093395
1006	(124.0, 106.0)	0.003615048
1007	(46.0, 78.0)	0.001034212
1008	(46.0, 31.0)	0.003431367
1009	(46.0, 47.0)	0.006151679
1010	(115.0, 129.0)	0.000811826
1011	(115.0, 78.0)	0.005412481
1012	(115.0, 240.0)	0.007935406
1013	(115.0, 188.0)	0.002470435
1014	(115.0, 169.0)	0.002636488
1015	(115.0, 107.0)	0.009759335
1016	(232.0, 285.0)	0.002222304
1017	(232.0, 240.0)	0.000748172
1018	(232.0, 237.0)	0.000772992
1019	(141.0, 129.0)	0.001384575
1020	(141.0, 188.0)	0.0031908
1021	(30.0, 32.0)	0.00138479
1022	(319.0, 299.0)	0.005395389
1023	(319.0, 285.0)	0.003093466
1024	(224.0, 251.0)	0.004925072
1025	(224.0, 270.0)	0.003807114
1026	(224.0, 219.0)	0.001321043
1027	(78.0, 107.0)	0.001216232
1028	(299.0, 325.0)	0.003424477
1029	(299.0, 285.0)	0.006592138
1030	(299.0, 326.0)	0.004034807
1031	(299.0, 333.0)	0.005503709
1032	(299.0, 300.0)	0.007670201
1033	(299.0, 284.0)	0.002258074
1034	(325.0, 308.0)	0.003453438
1035	(325.0, 373.0)	0.001230699
1036	(325.0, 326.0)	0.001106581
1037	(325.0, 344.0)	0.003365875
1038	(325.0, 300.0)	0.001783315
1039	(308.0, 270.0)	0.003777218
1040	(308.0, 359.0)	0.00233695
1041	(308.0, 344.0)	0.000750577
1042	(308.0, 300.0)	0.001693252
1043	(167.0, 226.0)	0.00383858
1044	(167.0, 225.0)	0.003659462
1045	(167.0, 137.0)	0.001265481
1046	(167.0, 186.0)	0.00104959
1047	(101.0, 82.0)	0.002413311
1048	(101.0, 106.0)	0.000718421
1049	(285.0, 240.0)	0.005903516
1050	(285.0, 266.0)	0.001663743
1051	(285.0, 320.0)	0.004313356
1052	(125.0, 216.0)	0.002343547
1053	(125.0, 169.0)	0.001837428
1054	(251.0, 270.0)	0.009559032
1055	(251.0, 237.0)	0.006423743
1056	(251.0, 300.0)	0.008924157
1057	(251.0, 284.0)	0.004430758
1058	(216.0, 169.0)	0.001718815
1059	(216.0, 266.0)	0.002109608
1060	(34.0, 47.0)	0.002467942
1061	(34.0, 93.0)	9.47E-05
1062	(34.0, 88.0)	0.005141388
1063	(32.0, 82.0)	0.004384553
1064	(32.0, 33.0)	0.001250837
1065	(32.0, 72.0)	0.000267626
1066	(32.0, 38.0)	0.000248368
1067	(270.0, 280.0)	0.006246104
1068	(270.0, 225.0)	0.007014988
1069	(270.0, 300.0)	0.005227693
1070	(270.0, 231.0)	0.002788905
1071	(240.0, 188.0)	0.001992281
1072	(240.0, 169.0)	0.001636774
1073	(240.0, 266.0)	0.008809724
1074	(237.0, 188.0)	0.0026794
1075	(237.0, 213.0)	0.001577904
1076	(31.0, 52.0)	0.002001108
1077	(82.0, 106.0)	0.001874234
1078	(82.0, 52.0)	0.003649689
1079	(82.0, 72.0)	0.007670851
1080	(82.0, 38.0)	0.00489302
1081	(82.0, 121.0)	0.005141388
1082	(373.0, 388.0)	0.001846195
1083	(306.0, 359.0)	0.001453341
1084	(306.0, 280.0)	0.001750424
1085	(306.0, 307.0)	0.002094702
1086	(47.0, 107.0)	0.010919343
1087	(47.0, 35.0)	0.010229772
1088	(47.0, 93.0)	0.00174369
1089	(47.0, 65.0)	0.005114886
1090	(188.0, 169.0)	0.003176629
1091	(188.0, 213.0)	0.002114277
1092	(188.0, 156.0)	0.003393237
1093	(188.0, 192.0)	0.003006429
1094	(359.0, 280.0)	0.003598151
1095	(359.0, 344.0)	0.001580143
1096	(359.0, 398.0)	0.001423662
1097	(280.0, 225.0)	0.004106596
1098	(280.0, 307.0)	0.003046687
1099	(333.0, 388.0)	0.003147234
1100	(333.0, 383.0)	0.002331363
1101	(333.0, 347.0)	0.002202946
1102	(33.0, 72.0)	0.001351536
1103	(33.0, 36.0)	0.001032939
1104	(344.0, 300.0)	0.005832586
1105	(344.0, 398.0)	0.003717726
1106	(344.0, 343.0)	0.005141388
1107	(107.0, 155.0)	0.006496319
1108	(107.0, 52.0)	0.003895111
1109	(155.0, 213.0)	0.000305401
1110	(155.0, 156.0)	0.001868145
1111	(155.0, 192.0)	0.001150064
1112	(219.0, 225.0)	0.007354079
1113	(219.0, 186.0)	0.002535403
1114	(219.0, 231.0)	0.003125795
1115	(226.0, 225.0)	0.007398909
1116	(226.0, 253.0)	0.005141388
1117	(226.0, 183.0)	0.001202947
1118	(35.0, 65.0)	2.65E-05
1119	(35.0, 37.0)	0.005141388
1120	(225.0, 186.0)	0.001487451
1121	(225.0, 231.0)	0.000229936
1122	(266.0, 316.0)	0.003856129
1123	(266.0, 320.0)	0.001776318
1124	(388.0, 383.0)	0.000249319
1125	(162.0, 137.0)	0.007028916
1126	(162.0, 106.0)	0.002816795
1127	(162.0, 186.0)	0.00207663
1128	(162.0, 193.0)	0.004003918
1129	(162.0, 197.0)	0.004464355
1130	(137.0, 106.0)	0.00122436
1131	(137.0, 186.0)	0.000587641
1132	(137.0, 183.0)	0.00410717
1133	(106.0, 72.0)	0.002549435
1134	(186.0, 193.0)	0.000285851
1135	(186.0, 197.0)	0.000560098
1136	(193.0, 231.0)	0.001182622
1137	(193.0, 197.0)	0.000116936
1138	(320.0, 347.0)	0.001595548
1139	(213.0, 192.0)	0.001104889
1140	(72.0, 36.0)	0.00410845
