# Supplementary material for: X-ray computed tomography images and network data of sands under compression
Source: Data Brief. 2021 May 12;36:107122. doi: 10.1016/j.dib.2021.107122 (PMC8165412; doi:10.1016/j.dib.2021.107122)
Supplement: Supplementary file 1 [file mmc1.zip › data/Angular-sand_10.2MPa/features/thermal-network_edge-betweeness-centrality.csv]

	edge ID	edge betweenness centrality
0	(95.0, 99.0)	0.000297719
1	(95.0, 64.0)	0.000514379
2	(95.0, 138.0)	0.000940036
3	(95.0, 153.0)	0.002033825
4	(95.0, 116.0)	0.000965208
5	(95.0, 58.0)	0.000301731
6	(99.0, 189.0)	0.000923965
7	(99.0, 64.0)	0.000262151
8	(99.0, 171.0)	0.000518638
9	(99.0, 138.0)	0.000169691
10	(99.0, 100.0)	0.00039114
11	(99.0, 160.0)	0.000259818
12	(99.0, 153.0)	0.000511181
13	(99.0, 116.0)	0.000192703
14	(99.0, 87.0)	0.003513996
15	(189.0, 236.0)	5.02E-05
16	(189.0, 293.0)	0.000210769
17	(189.0, 198.0)	8.29E-05
18	(189.0, 171.0)	3.27E-05
19	(189.0, 238.0)	9.79E-05
20	(189.0, 138.0)	0.000437057
21	(189.0, 203.0)	0.002684305
22	(189.0, 286.0)	0.000859955
23	(189.0, 153.0)	0.000545502
24	(189.0, 241.0)	0.001094187
25	(236.0, 293.0)	8.65E-05
26	(236.0, 198.0)	8.61E-05
27	(236.0, 171.0)	0.000111249
28	(236.0, 258.0)	0.000410658
29	(236.0, 238.0)	3.66E-05
30	(236.0, 203.0)	0.003621892
31	(236.0, 286.0)	0.000434128
32	(236.0, 241.0)	0.001122604
33	(293.0, 331.0)	0.00449344
34	(293.0, 198.0)	0.000197229
35	(293.0, 171.0)	0.000416996
36	(293.0, 258.0)	0.000350133
37	(293.0, 238.0)	5.26E-05
38	(293.0, 332.0)	0.00178033
39	(293.0, 203.0)	0.008081172
40	(293.0, 286.0)	0.000712005
41	(331.0, 365.0)	0.000783589
42	(365.0, 399.0)	3.21E-05
43	(365.0, 332.0)	0.003837705
44	(365.0, 380.0)	0.00156224
45	(64.0, 100.0)	0.000230404
46	(64.0, 1.0)	0.000521447
47	(64.0, 73.0)	0.000399528
48	(64.0, 116.0)	0.00076297
49	(64.0, 8.0)	7.69E-05
50	(64.0, 58.0)	0.000195963
51	(64.0, 87.0)	0.003651572
52	(64.0, 68.0)	7.76E-05
53	(64.0, 49.0)	0.000519089
54	(399.0, 332.0)	0.003203918
55	(399.0, 390.0)	0.00058224
56	(399.0, 380.0)	0.00117139
57	(198.0, 171.0)	7.93E-05
58	(198.0, 238.0)	7.24E-05
59	(198.0, 138.0)	0.000504291
60	(198.0, 160.0)	0.000144524
61	(198.0, 203.0)	0.00396412
62	(171.0, 138.0)	0.000251841
63	(171.0, 160.0)	0.000164889
64	(171.0, 203.0)	0.002609298
65	(171.0, 153.0)	0.000356338
66	(171.0, 116.0)	0.000707115
67	(171.0, 241.0)	0.001393647
68	(258.0, 238.0)	0.000288806
69	(258.0, 255.0)	0.002408451
70	(258.0, 292.0)	0.00036699
71	(258.0, 286.0)	0.001221915
72	(238.0, 255.0)	0.00081694
73	(238.0, 203.0)	0.003635309
74	(238.0, 286.0)	0.000629011
75	(138.0, 100.0)	0.000481363
76	(138.0, 160.0)	0.000142225
77	(138.0, 203.0)	0.002509052
78	(138.0, 143.0)	0.000314526
79	(138.0, 153.0)	0.000154004
80	(138.0, 116.0)	0.000105351
81	(138.0, 123.0)	0.000298931
82	(138.0, 87.0)	0.002856832
83	(138.0, 190.0)	0.000808313
84	(332.0, 390.0)	0.000762485
85	(332.0, 255.0)	0.001529131
86	(332.0, 292.0)	0.000134775
87	(332.0, 384.0)	0.000758979
88	(332.0, 322.0)	0.001024185
89	(332.0, 286.0)	0.000807698
90	(332.0, 283.0)	0.006529521
91	(332.0, 380.0)	0.000421882
92	(332.0, 372.0)	0.001770116
93	(332.0, 328.0)	0.000215905
94	(332.0, 352.0)	0.001612995
95	(390.0, 384.0)	0.000281644
96	(390.0, 380.0)	0.000374812
97	(390.0, 372.0)	0.001661201
98	(390.0, 352.0)	0.002660893
99	(100.0, 160.0)	0.000588965
100	(100.0, 143.0)	0.000287833
101	(100.0, 73.0)	0.000148562
102	(100.0, 108.0)	0.002530272
103	(100.0, 116.0)	0.000394368
104	(100.0, 123.0)	0.000402211
105	(100.0, 97.0)	0.000880649
106	(100.0, 87.0)	0.001396169
107	(100.0, 68.0)	0.000288357
108	(100.0, 49.0)	0.000334541
109	(160.0, 203.0)	0.003316766
110	(160.0, 143.0)	0.000346535
111	(160.0, 123.0)	0.000787404
112	(255.0, 203.0)	0.00258932
113	(255.0, 292.0)	0.000424807
114	(255.0, 322.0)	0.000886503
115	(255.0, 282.0)	4.58E-05
116	(255.0, 248.0)	0.004615355
117	(255.0, 286.0)	0.000388866
118	(255.0, 283.0)	0.001278424
119	(255.0, 272.0)	0.001369028
120	(203.0, 143.0)	0.002122435
121	(203.0, 282.0)	0.002270966
122	(203.0, 248.0)	0.011905584
123	(203.0, 172.0)	0.001677576
124	(203.0, 286.0)	0.005023257
125	(203.0, 153.0)	0.002774435
126	(203.0, 283.0)	0.009072082
127	(203.0, 272.0)	0.007347741
128	(203.0, 116.0)	0.005171529
129	(203.0, 123.0)	0.001886115
130	(203.0, 87.0)	0.014522685
131	(203.0, 241.0)	0.001264519
132	(203.0, 148.0)	0.001477199
133	(203.0, 252.0)	0.007689345
134	(203.0, 190.0)	0.00106539
135	(203.0, 199.0)	0.004864789
136	(203.0, 200.0)	0.001400215
137	(203.0, 214.0)	0.001570213
138	(203.0, 127.0)	0.011967202
139	(1.0, 73.0)	0.001473874
140	(1.0, 41.0)	0.000223912
141	(1.0, 5.0)	0.000309042
142	(1.0, 8.0)	0.000530918
143	(1.0, 49.0)	0.002111034
144	(292.0, 322.0)	0.000703001
145	(292.0, 282.0)	0.000457271
146	(292.0, 286.0)	0.000362729
147	(292.0, 283.0)	0.003267529
148	(143.0, 73.0)	0.000957533
149	(143.0, 108.0)	0.001516606
150	(143.0, 172.0)	0.001517227
151	(143.0, 123.0)	0.000180376
152	(143.0, 97.0)	0.000570454
153	(143.0, 148.0)	0.000825366
154	(384.0, 322.0)	0.000731219
155	(384.0, 335.0)	0.002055922
156	(384.0, 369.0)	0.00015858
157	(384.0, 372.0)	0.000374003
158	(384.0, 352.0)	0.002354174
159	(73.0, 108.0)	0.002274602
160	(73.0, 41.0)	0.001196606
161	(73.0, 55.0)	0.000504778
162	(73.0, 5.0)	0.000590997
163	(73.0, 8.0)	0.000388282
164	(73.0, 123.0)	0.001177598
165	(73.0, 97.0)	0.000854783
166	(73.0, 87.0)	0.001891798
167	(73.0, 68.0)	0.000469805
168	(73.0, 49.0)	0.000114365
169	(73.0, 9.0)	0.001397664
170	(322.0, 282.0)	0.000594876
171	(322.0, 335.0)	0.002123408
172	(322.0, 298.0)	0.000248604
173	(322.0, 369.0)	0.0008879
174	(322.0, 283.0)	0.001959039
175	(322.0, 272.0)	0.001428322
176	(322.0, 334.0)	0.001030309
177	(322.0, 372.0)	0.000113179
178	(322.0, 301.0)	0.000933427
179	(322.0, 352.0)	0.000995513
180	(322.0, 305.0)	0.001308941
181	(322.0, 327.0)	0.00099918
182	(282.0, 248.0)	0.001795415
183	(282.0, 298.0)	0.000535738
184	(282.0, 283.0)	0.001065345
185	(282.0, 272.0)	0.000571227
186	(108.0, 194.0)	0.001545534
187	(108.0, 55.0)	0.000512501
188	(108.0, 168.0)	0.001009496
189	(108.0, 144.0)	0.001216177
190	(108.0, 74.0)	0.001314006
191	(108.0, 159.0)	0.00165806
192	(108.0, 62.0)	0.005870565
193	(108.0, 172.0)	0.005392729
194	(108.0, 91.0)	0.000783211
195	(108.0, 164.0)	0.000692188
196	(108.0, 123.0)	0.001984973
197	(108.0, 97.0)	0.000158983
198	(108.0, 139.0)	0.004528945
199	(108.0, 109.0)	0.002273302
200	(108.0, 86.0)	0.000794303
201	(41.0, 55.0)	0.00301892
202	(41.0, 4.0)	0.000808556
203	(41.0, 5.0)	8.26E-05
204	(194.0, 248.0)	0.001861523
205	(194.0, 168.0)	6.52E-05
206	(194.0, 218.0)	0.000421493
207	(194.0, 172.0)	0.001458161
208	(248.0, 298.0)	0.001695671
209	(248.0, 168.0)	0.001229539
210	(248.0, 218.0)	0.00153776
211	(248.0, 275.0)	0.0042613
212	(248.0, 172.0)	0.001191772
213	(248.0, 276.0)	0.0030625
214	(248.0, 283.0)	0.008587915
215	(248.0, 272.0)	0.000248881
216	(248.0, 164.0)	0.002992779
217	(248.0, 207.0)	0.003225758
218	(248.0, 228.0)	0.000450777
219	(248.0, 301.0)	0.000617845
220	(248.0, 220.0)	0.009265594
221	(248.0, 290.0)	0.007593139
222	(335.0, 298.0)	0.001071863
223	(335.0, 275.0)	0.001052491
224	(335.0, 389.0)	0.002036169
225	(335.0, 362.0)	0.000730823
226	(335.0, 369.0)	0.000407627
227	(335.0, 379.0)	0.001519442
228	(335.0, 303.0)	0.00131832
229	(335.0, 376.0)	0.000169153
230	(335.0, 276.0)	0.00391657
231	(335.0, 334.0)	0.000141207
232	(335.0, 339.0)	0.001537044
233	(55.0, 74.0)	0.000621191
234	(55.0, 4.0)	0.000979275
235	(55.0, 5.0)	0.001912849
236	(55.0, 91.0)	0.000743418
237	(55.0, 97.0)	0.000338097
238	(55.0, 49.0)	0.00062796
239	(55.0, 9.0)	0.000375454
240	(55.0, 139.0)	0.008994238
241	(55.0, 86.0)	0.000365261
242	(298.0, 275.0)	0.001117249
243	(298.0, 369.0)	0.00130412
244	(298.0, 276.0)	0.00139251
245	(298.0, 283.0)	0.003007267
246	(298.0, 272.0)	0.00071711
247	(298.0, 334.0)	0.000339907
248	(298.0, 301.0)	0.00026092
249	(298.0, 305.0)	0.001089429
250	(168.0, 218.0)	0.000233206
251	(168.0, 144.0)	0.000551778
252	(168.0, 159.0)	0.000622288
253	(168.0, 172.0)	0.001083459
254	(168.0, 164.0)	0.000481463
255	(168.0, 207.0)	0.001077072
256	(168.0, 228.0)	0.000799005
257	(218.0, 275.0)	0.000634292
258	(218.0, 159.0)	0.00139817
259	(218.0, 211.0)	0.000266547
260	(218.0, 261.0)	0.001325883
261	(218.0, 276.0)	0.001045605
262	(218.0, 164.0)	0.001343704
263	(218.0, 207.0)	0.000425814
264	(218.0, 228.0)	0.001030311
265	(144.0, 159.0)	0.00141952
266	(144.0, 164.0)	0.001787649
267	(74.0, 4.0)	0.000258783
268	(74.0, 159.0)	0.001905103
269	(74.0, 62.0)	0.000415862
270	(74.0, 91.0)	0.000907526
271	(275.0, 211.0)	0.000825209
272	(275.0, 302.0)	0.001495904
273	(275.0, 261.0)	0.000948952
274	(275.0, 362.0)	0.00181877
275	(275.0, 303.0)	0.000930943
276	(275.0, 276.0)	0.000386163
277	(275.0, 207.0)	0.001943344
278	(4.0, 62.0)	0.000991148
279	(4.0, 2.0)	0.000839208
280	(4.0, 5.0)	0.000518053
281	(4.0, 91.0)	0.002006298
282	(4.0, 7.0)	0.000538104
283	(4.0, 9.0)	0.001773743
284	(4.0, 48.0)	0.000649762
285	(159.0, 62.0)	0.002732866
286	(159.0, 142.0)	0.001610526
287	(159.0, 211.0)	0.002751729
288	(159.0, 195.0)	0.001954439
289	(159.0, 91.0)	0.000717839
290	(159.0, 126.0)	0.000275233
291	(159.0, 164.0)	0.000180175
292	(159.0, 207.0)	0.00158338
293	(159.0, 228.0)	0.001915408
294	(159.0, 139.0)	0.006438813
295	(159.0, 220.0)	0.002403418
296	(159.0, 109.0)	0.001351365
297	(159.0, 161.0)	0.000670474
298	(389.0, 348.0)	0.000369667
299	(389.0, 362.0)	0.001321043
300	(389.0, 367.0)	0.00020655
301	(389.0, 379.0)	4.27E-05
302	(389.0, 376.0)	0.001405377
303	(389.0, 342.0)	0.000372223
304	(62.0, 142.0)	0.001712142
305	(62.0, 2.0)	0.002188821
306	(62.0, 60.0)	0.002791255
307	(62.0, 70.0)	0.000358604
308	(62.0, 3.0)	0.002666094
309	(62.0, 91.0)	0.000632335
310	(62.0, 6.0)	0.001657887
311	(62.0, 126.0)	0.001842164
312	(62.0, 7.0)	0.001235099
313	(62.0, 56.0)	0.001553773
314	(62.0, 48.0)	0.000671917
315	(62.0, 109.0)	0.002878908
316	(142.0, 211.0)	0.001348013
317	(142.0, 195.0)	0.00033376
318	(142.0, 70.0)	0.001114478
319	(142.0, 163.0)	0.001034504
320	(142.0, 175.0)	0.001083662
321	(142.0, 119.0)	0.000312938
322	(142.0, 126.0)	0.00097802
323	(142.0, 205.0)	0.00199091
324	(142.0, 157.0)	0.000735143
325	(142.0, 112.0)	0.000372811
326	(142.0, 117.0)	0.000159751
327	(211.0, 261.0)	0.000275198
328	(211.0, 195.0)	0.000284263
329	(211.0, 234.0)	0.000660271
330	(211.0, 276.0)	0.001539863
331	(211.0, 207.0)	0.000348616
332	(211.0, 268.0)	0.001812808
333	(2.0, 60.0)	6.21E-05
334	(2.0, 70.0)	0.001645202
335	(2.0, 3.0)	7.24E-05
336	(2.0, 6.0)	0.000170547
337	(2.0, 7.0)	0.000301295
338	(302.0, 261.0)	0.001948797
339	(302.0, 348.0)	0.000221576
340	(302.0, 317.0)	0.000485425
341	(302.0, 362.0)	0.000325849
342	(302.0, 303.0)	0.001081649
343	(302.0, 342.0)	0.000179401
344	(261.0, 195.0)	0.000779126
345	(261.0, 317.0)	0.001383366
346	(261.0, 163.0)	0.001564329
347	(261.0, 289.0)	0.000922355
348	(261.0, 234.0)	0.000292379
349	(261.0, 303.0)	0.001098324
350	(261.0, 276.0)	0.001728297
351	(261.0, 207.0)	0.001266014
352	(261.0, 267.0)	0.000776531
353	(261.0, 268.0)	0.000797328
354	(261.0, 205.0)	0.00477311
355	(60.0, 70.0)	0.002121806
356	(348.0, 317.0)	0.000976628
357	(348.0, 356.0)	0.000286525
358	(348.0, 362.0)	0.000661374
359	(348.0, 367.0)	0.000249618
360	(348.0, 303.0)	0.002755016
361	(348.0, 385.0)	5.91E-05
362	(348.0, 340.0)	3.10E-05
363	(348.0, 342.0)	2.01E-05
364	(348.0, 330.0)	0.000742099
365	(195.0, 163.0)	0.00142373
366	(195.0, 175.0)	0.000913144
367	(195.0, 234.0)	0.00079769
368	(195.0, 119.0)	0.001837552
369	(195.0, 126.0)	0.001421432
370	(195.0, 207.0)	0.000869532
371	(195.0, 268.0)	0.002310418
372	(195.0, 205.0)	0.000641541
373	(195.0, 220.0)	0.00262328
374	(195.0, 157.0)	0.000673599
375	(70.0, 3.0)	0.001614789
376	(70.0, 43.0)	0.002043425
377	(70.0, 119.0)	0.000872287
378	(70.0, 91.0)	0.002273688
379	(70.0, 6.0)	0.000577082
380	(70.0, 126.0)	0.002835055
381	(70.0, 45.0)	0.000593589
382	(70.0, 7.0)	0.000553954
383	(70.0, 56.0)	0.000816802
384	(70.0, 66.0)	0.001059186
385	(70.0, 85.0)	0.001413793
386	(70.0, 48.0)	0.001119897
387	(70.0, 42.0)	0.000720179
388	(70.0, 112.0)	0.000722528
389	(70.0, 109.0)	0.004712575
390	(70.0, 117.0)	0.000540115
391	(317.0, 289.0)	0.00066208
392	(317.0, 356.0)	0.003210102
393	(317.0, 362.0)	0.000967449
394	(317.0, 234.0)	0.001299909
395	(317.0, 303.0)	0.000440669
396	(317.0, 385.0)	0.001284673
397	(317.0, 340.0)	0.000771957
398	(317.0, 342.0)	0.000796002
399	(317.0, 267.0)	0.000482066
400	(317.0, 268.0)	0.003729457
401	(317.0, 330.0)	6.34E-05
402	(317.0, 353.0)	0.000290075
403	(317.0, 262.0)	0.001631985
404	(317.0, 321.0)	0.005114725
405	(3.0, 43.0)	0.000172637
406	(3.0, 6.0)	0.000128888
407	(3.0, 45.0)	0.000541312
408	(163.0, 175.0)	0.00012616
409	(163.0, 244.0)	0.000618794
410	(163.0, 234.0)	0.000551145
411	(163.0, 119.0)	0.001628683
412	(289.0, 356.0)	0.002150487
413	(289.0, 175.0)	0.001618943
414	(289.0, 244.0)	0.000642061
415	(289.0, 234.0)	0.000293757
416	(289.0, 267.0)	4.93E-05
417	(289.0, 268.0)	0.004473258
418	(356.0, 385.0)	0.00027667
419	(356.0, 340.0)	0.00022834
420	(356.0, 371.0)	0.001047304
421	(175.0, 244.0)	0.00130003
422	(175.0, 234.0)	0.000351474
423	(175.0, 119.0)	0.00148782
424	(175.0, 205.0)	0.003805352
425	(244.0, 234.0)	0.001728554
426	(244.0, 267.0)	0.000762632
427	(43.0, 119.0)	0.002446184
428	(43.0, 45.0)	0.000248697
429	(43.0, 66.0)	0.00023362
430	(172.0, 283.0)	0.012040843
431	(172.0, 272.0)	0.001645774
432	(172.0, 164.0)	0.001268414
433	(172.0, 123.0)	0.001507807
434	(172.0, 97.0)	0.002483709
435	(172.0, 228.0)	0.000637503
436	(172.0, 148.0)	0.000364528
437	(172.0, 139.0)	0.005396699
438	(172.0, 252.0)	0.001706033
439	(172.0, 199.0)	0.000307944
440	(172.0, 179.0)	0.002125943
441	(172.0, 200.0)	0.000641621
442	(362.0, 367.0)	0.003816814
443	(362.0, 379.0)	0.001569137
444	(362.0, 303.0)	0.000479852
445	(362.0, 385.0)	0.001364297
446	(362.0, 376.0)	0.000717278
447	(362.0, 340.0)	0.000757687
448	(362.0, 276.0)	0.005973498
449	(362.0, 342.0)	0.000405101
450	(362.0, 334.0)	0.001373006
451	(362.0, 339.0)	0.002986068
452	(362.0, 330.0)	0.000530594
453	(362.0, 349.0)	0.000557243
454	(367.0, 385.0)	0.000379997
455	(367.0, 342.0)	0.000340035
456	(234.0, 267.0)	0.000257906
457	(234.0, 268.0)	0.001708062
458	(234.0, 205.0)	0.003620991
459	(234.0, 262.0)	0.000668148
460	(5.0, 49.0)	0.000674476
461	(5.0, 9.0)	0.00173355
462	(369.0, 379.0)	0.001046083
463	(369.0, 376.0)	0.000175712
464	(369.0, 334.0)	0.00039906
465	(369.0, 372.0)	0.000486251
466	(369.0, 345.0)	0.002325222
467	(379.0, 376.0)	0.000868905
468	(286.0, 283.0)	0.001913908
469	(286.0, 380.0)	0.001800044
470	(286.0, 328.0)	0.000562333
471	(286.0, 241.0)	0.000590859
472	(286.0, 352.0)	0.002418449
473	(286.0, 312.0)	0.00094601
474	(286.0, 281.0)	0.000863995
475	(303.0, 340.0)	0.002583748
476	(303.0, 276.0)	0.000994586
477	(303.0, 342.0)	0.001730335
478	(303.0, 268.0)	0.001727021
479	(303.0, 339.0)	0.00097563
480	(303.0, 330.0)	0.00028611
481	(303.0, 290.0)	0.007873899
482	(303.0, 349.0)	9.08E-05
483	(303.0, 321.0)	0.002299794
484	(119.0, 126.0)	0.002865615
485	(119.0, 45.0)	0.001246891
486	(119.0, 66.0)	0.001258801
487	(119.0, 205.0)	0.004570722
488	(119.0, 85.0)	0.00109103
489	(119.0, 157.0)	0.001083147
490	(119.0, 42.0)	0.001269421
491	(119.0, 112.0)	0.000217631
492	(119.0, 117.0)	6.51E-05
493	(119.0, 134.0)	0.000176432
494	(119.0, 118.0)	0.000774453
495	(119.0, 71.0)	0.001848311
496	(91.0, 126.0)	0.000699961
497	(91.0, 164.0)	0.001305085
498	(91.0, 97.0)	0.001096786
499	(91.0, 56.0)	0.001729848
500	(91.0, 9.0)	0.001079808
501	(91.0, 139.0)	0.005146617
502	(91.0, 48.0)	0.000660615
503	(91.0, 112.0)	0.001508163
504	(91.0, 109.0)	0.000254675
505	(91.0, 161.0)	0.001309584
506	(91.0, 86.0)	0.000498264
507	(385.0, 340.0)	3.19E-05
508	(385.0, 342.0)	5.72E-05
509	(385.0, 371.0)	0.00392782
510	(385.0, 330.0)	0.000931908
511	(385.0, 353.0)	0.000649189
512	(385.0, 349.0)	0.004697519
513	(385.0, 400.0)	0.00049555
514	(376.0, 334.0)	0.000203999
515	(376.0, 372.0)	0.002070106
516	(376.0, 339.0)	0.001371569
517	(376.0, 349.0)	0.001604565
518	(376.0, 345.0)	0.002718969
519	(153.0, 116.0)	0.000171461
520	(153.0, 58.0)	0.00118308
521	(153.0, 241.0)	0.001993
522	(153.0, 190.0)	0.000232655
523	(153.0, 145.0)	0.00021688
524	(153.0, 122.0)	0.000270325
525	(153.0, 110.0)	0.000462068
526	(153.0, 127.0)	0.00422764
527	(340.0, 342.0)	3.45E-05
528	(340.0, 330.0)	0.000563536
529	(340.0, 353.0)	0.000423004
530	(276.0, 272.0)	0.003668212
531	(276.0, 207.0)	0.001394225
532	(276.0, 334.0)	0.001823267
533	(276.0, 268.0)	0.001413859
534	(276.0, 339.0)	0.001314191
535	(276.0, 301.0)	0.000535959
536	(276.0, 220.0)	0.009398244
537	(276.0, 290.0)	0.001817016
538	(276.0, 349.0)	0.001797514
539	(6.0, 45.0)	0.000134056
540	(6.0, 7.0)	7.40E-05
541	(6.0, 56.0)	0.002647442
542	(6.0, 42.0)	0.000235169
543	(283.0, 272.0)	0.001151101
544	(283.0, 372.0)	0.004335279
545	(283.0, 328.0)	0.003261343
546	(283.0, 241.0)	0.001803882
547	(283.0, 352.0)	0.002844491
548	(283.0, 252.0)	0.002292126
549	(283.0, 305.0)	0.001916673
550	(283.0, 200.0)	0.004895194
551	(283.0, 327.0)	0.001237363
552	(283.0, 312.0)	0.002778131
553	(283.0, 263.0)	0.002579522
554	(283.0, 287.0)	0.000619463
555	(283.0, 281.0)	0.001987986
556	(283.0, 278.0)	0.001843142
557	(283.0, 337.0)	0.0068619
558	(283.0, 323.0)	0.009846482
559	(283.0, 313.0)	0.005114781
560	(272.0, 228.0)	0.001172346
561	(272.0, 301.0)	0.000293229
562	(272.0, 290.0)	0.007076601
563	(272.0, 252.0)	0.000631508
564	(272.0, 305.0)	0.000598747
565	(272.0, 327.0)	0.001522822
566	(272.0, 287.0)	0.000991804
567	(126.0, 164.0)	0.001121153
568	(126.0, 207.0)	0.002720961
569	(126.0, 56.0)	0.002261105
570	(126.0, 205.0)	0.002555179
571	(126.0, 139.0)	0.009343033
572	(126.0, 220.0)	0.002925222
573	(126.0, 157.0)	0.000309727
574	(126.0, 112.0)	0.000477068
575	(126.0, 109.0)	0.000661756
576	(126.0, 117.0)	0.001413018
577	(126.0, 161.0)	0.000186058
578	(126.0, 136.0)	0.000323849
579	(342.0, 330.0)	0.000554966
580	(342.0, 349.0)	0.001771252
581	(164.0, 207.0)	0.001492323
582	(164.0, 97.0)	0.001628752
583	(164.0, 228.0)	0.000479845
584	(164.0, 139.0)	0.002608755
585	(164.0, 220.0)	0.001632005
586	(164.0, 109.0)	0.001772193
587	(164.0, 161.0)	0.00065702
588	(164.0, 199.0)	0.000564531
589	(164.0, 179.0)	0.000222573
590	(164.0, 182.0)	0.000632997
591	(207.0, 268.0)	0.001816689
592	(207.0, 228.0)	0.000596637
593	(207.0, 205.0)	0.002247858
594	(207.0, 220.0)	0.000757569
595	(207.0, 290.0)	0.003049556
596	(207.0, 161.0)	0.001481312
597	(116.0, 123.0)	0.000346732
598	(116.0, 58.0)	0.000653604
599	(116.0, 87.0)	0.001625586
600	(116.0, 68.0)	0.000528356
601	(116.0, 145.0)	0.000327346
602	(116.0, 122.0)	0.000183681
603	(116.0, 110.0)	0.00028924
604	(116.0, 54.0)	0.001258708
605	(116.0, 94.0)	0.0006508
606	(267.0, 268.0)	0.003237737
607	(267.0, 262.0)	0.00088056
608	(334.0, 372.0)	0.000907927
609	(334.0, 339.0)	0.000397815
610	(334.0, 301.0)	0.000727586
611	(334.0, 349.0)	0.001235909
612	(334.0, 305.0)	0.00173834
613	(334.0, 345.0)	0.00095619
614	(380.0, 328.0)	0.000161084
615	(380.0, 352.0)	0.002326494
616	(380.0, 312.0)	0.002226744
617	(380.0, 358.0)	0.000148931
618	(380.0, 374.0)	0.001014875
619	(8.0, 58.0)	0.000222786
620	(8.0, 87.0)	0.003017936
621	(8.0, 68.0)	6.78E-05
622	(8.0, 49.0)	0.000209076
623	(8.0, 10.0)	0.000719706
624	(8.0, 13.0)	0.000342103
625	(8.0, 54.0)	0.000827027
626	(123.0, 97.0)	0.000426574
627	(123.0, 87.0)	0.000581055
628	(123.0, 148.0)	0.000435193
629	(123.0, 122.0)	0.000527801
630	(123.0, 127.0)	0.002691193
631	(372.0, 339.0)	0.003937158
632	(372.0, 352.0)	0.001000594
633	(372.0, 345.0)	0.000557639
634	(372.0, 327.0)	0.000952047
635	(372.0, 391.0)	0.000772879
636	(58.0, 68.0)	0.000135592
637	(58.0, 145.0)	0.000863631
638	(58.0, 13.0)	0.001076319
639	(58.0, 110.0)	0.000225907
640	(58.0, 54.0)	0.001172561
641	(45.0, 56.0)	0.00153319
642	(45.0, 66.0)	3.11E-05
643	(45.0, 85.0)	0.001284567
644	(45.0, 42.0)	4.71E-05
645	(45.0, 11.0)	0.00106816
646	(268.0, 330.0)	0.003349156
647	(268.0, 205.0)	0.003616672
648	(268.0, 220.0)	0.004360831
649	(268.0, 290.0)	0.003159094
650	(268.0, 262.0)	0.000529963
651	(268.0, 349.0)	0.002658379
652	(268.0, 321.0)	0.003921305
653	(268.0, 277.0)	0.001013183
654	(268.0, 246.0)	0.004486345
655	(268.0, 239.0)	0.001058281
656	(268.0, 229.0)	0.007061607
657	(268.0, 294.0)	0.001297465
658	(97.0, 87.0)	0.000742097
659	(97.0, 49.0)	0.001212928
660	(97.0, 9.0)	0.000997984
661	(97.0, 148.0)	0.000511765
662	(97.0, 139.0)	0.003052739
663	(97.0, 86.0)	0.000381136
664	(7.0, 56.0)	0.001549202
665	(7.0, 48.0)	0.000774441
666	(7.0, 11.0)	0.001199635
667	(328.0, 352.0)	0.000485996
668	(328.0, 312.0)	0.00047293
669	(328.0, 358.0)	0.000336139
670	(328.0, 374.0)	0.000477689
671	(328.0, 337.0)	0.000786933
672	(87.0, 68.0)	0.00201727
673	(87.0, 49.0)	0.001229079
674	(87.0, 9.0)	0.00372403
675	(87.0, 148.0)	0.001292604
676	(87.0, 139.0)	0.012991938
677	(87.0, 86.0)	0.0024677
678	(87.0, 10.0)	0.002253478
679	(87.0, 122.0)	0.001052489
680	(87.0, 13.0)	0.002029739
681	(87.0, 110.0)	0.001164156
682	(87.0, 127.0)	0.00248671
683	(87.0, 54.0)	0.000787956
684	(87.0, 94.0)	0.000581653
685	(87.0, 92.0)	0.000348805
686	(87.0, 89.0)	0.002
687	(87.0, 39.0)	0.001797048
688	(87.0, 83.0)	0.007024329
689	(228.0, 301.0)	0.0022901
690	(228.0, 139.0)	0.006697508
691	(228.0, 220.0)	0.000803508
692	(228.0, 290.0)	0.005167772
693	(228.0, 252.0)	0.001428816
694	(228.0, 199.0)	0.000268944
695	(228.0, 179.0)	0.000482744
696	(228.0, 243.0)	0.000576081
697	(228.0, 182.0)	0.000647759
698	(241.0, 190.0)	0.000381334
699	(241.0, 200.0)	0.001752585
700	(241.0, 312.0)	0.001420964
701	(241.0, 214.0)	0.000631185
702	(241.0, 263.0)	0.002651438
703	(241.0, 249.0)	0.002100488
704	(241.0, 281.0)	0.000537384
705	(241.0, 278.0)	0.000472828
706	(241.0, 212.0)	0.000634253
707	(68.0, 49.0)	0.000351001
708	(68.0, 145.0)	0.000811348
709	(68.0, 122.0)	0.000165698
710	(68.0, 13.0)	0.00038568
711	(68.0, 110.0)	0.000157518
712	(68.0, 54.0)	0.000453859
713	(68.0, 94.0)	0.000247925
714	(56.0, 85.0)	0.000320038
715	(56.0, 48.0)	0.000526283
716	(56.0, 42.0)	0.001359033
717	(56.0, 112.0)	0.000412446
718	(56.0, 109.0)	0.001286664
719	(56.0, 11.0)	0.000283677
720	(56.0, 136.0)	0.001536127
721	(56.0, 50.0)	0.000390797
722	(56.0, 14.0)	0.000894429
723	(56.0, 98.0)	0.001897567
724	(56.0, 69.0)	0.001558023
725	(56.0, 113.0)	0.000704766
726	(56.0, 84.0)	0.005852379
727	(49.0, 9.0)	0.000704798
728	(49.0, 86.0)	0.001322741
729	(49.0, 10.0)	0.000231616
730	(49.0, 13.0)	0.000475459
731	(49.0, 54.0)	0.000927046
732	(49.0, 89.0)	0.002732687
733	(9.0, 48.0)	0.000878869
734	(9.0, 109.0)	0.002425563
735	(9.0, 86.0)	0.000173171
736	(9.0, 10.0)	0.000516527
737	(9.0, 12.0)	0.000939352
738	(9.0, 50.0)	0.002785222
739	(9.0, 89.0)	0.00124138
740	(9.0, 67.0)	0.001130825
741	(9.0, 16.0)	0.002056969
742	(339.0, 301.0)	0.000736253
743	(339.0, 290.0)	0.003294509
744	(339.0, 349.0)	0.000654676
745	(339.0, 305.0)	0.001421068
746	(339.0, 345.0)	0.000900044
747	(339.0, 321.0)	0.002540928
748	(339.0, 393.0)	0.000968785
749	(339.0, 378.0)	0.003684098
750	(339.0, 310.0)	0.002159003
751	(330.0, 353.0)	8.58E-05
752	(330.0, 262.0)	0.001367225
753	(330.0, 349.0)	0.00027588
754	(330.0, 400.0)	0.000260617
755	(330.0, 321.0)	0.002477071
756	(66.0, 85.0)	0.001352811
757	(66.0, 42.0)	2.96E-05
758	(66.0, 11.0)	0.001317237
759	(66.0, 71.0)	0.000308774
760	(205.0, 220.0)	0.002228223
761	(205.0, 157.0)	0.000405367
762	(205.0, 112.0)	0.001730006
763	(205.0, 262.0)	0.004951821
764	(205.0, 117.0)	0.001648664
765	(205.0, 161.0)	0.001710996
766	(205.0, 136.0)	0.001285119
767	(205.0, 134.0)	0.001263841
768	(205.0, 118.0)	0.00206845
769	(205.0, 206.0)	0.000312761
770	(205.0, 239.0)	0.001793799
771	(205.0, 221.0)	0.000349679
772	(205.0, 165.0)	0.002769644
773	(205.0, 196.0)	0.008964266
774	(205.0, 177.0)	0.001314785
775	(205.0, 227.0)	0.0039812
776	(205.0, 229.0)	0.002020307
777	(301.0, 290.0)	0.001812058
778	(301.0, 252.0)	0.001757841
779	(301.0, 305.0)	0.00023256
780	(301.0, 345.0)	0.001411948
781	(352.0, 327.0)	0.000960352
782	(352.0, 312.0)	0.000764152
783	(352.0, 358.0)	0.0014733
784	(352.0, 391.0)	0.00036137
785	(352.0, 374.0)	0.001010433
786	(352.0, 337.0)	0.000532088
787	(352.0, 323.0)	0.009198472
788	(352.0, 357.0)	0.00270161
789	(148.0, 139.0)	0.002257584
790	(148.0, 252.0)	0.003750982
791	(148.0, 190.0)	0.000935623
792	(148.0, 86.0)	0.002720374
793	(148.0, 199.0)	0.000417215
794	(148.0, 200.0)	0.000541409
795	(148.0, 127.0)	0.001004125
796	(148.0, 166.0)	0.000251766
797	(148.0, 187.0)	0.000371687
798	(85.0, 157.0)	0.001113118
799	(85.0, 42.0)	0.000957962
800	(85.0, 112.0)	0.000306605
801	(85.0, 117.0)	0.00048549
802	(85.0, 11.0)	0.000423406
803	(85.0, 136.0)	0.001172228
804	(85.0, 134.0)	0.000234817
805	(85.0, 18.0)	0.001494623
806	(85.0, 118.0)	0.000232744
807	(85.0, 71.0)	0.000441542
808	(85.0, 165.0)	0.003248169
809	(85.0, 120.0)	0.000494903
810	(85.0, 69.0)	0.000722154
811	(85.0, 113.0)	0.000423091
812	(85.0, 102.0)	0.000336245
813	(85.0, 84.0)	0.004285514
814	(139.0, 109.0)	0.003359212
815	(139.0, 161.0)	0.002849889
816	(139.0, 86.0)	0.001912787
817	(139.0, 199.0)	0.001180915
818	(139.0, 179.0)	0.000990903
819	(139.0, 200.0)	0.008593468
820	(139.0, 127.0)	0.009898455
821	(139.0, 182.0)	0.000925164
822	(139.0, 92.0)	0.003055475
823	(139.0, 89.0)	0.004346437
824	(139.0, 147.0)	0.001570603
825	(139.0, 166.0)	0.001211117
826	(139.0, 187.0)	0.001224534
827	(139.0, 184.0)	0.000910222
828	(139.0, 152.0)	0.007336675
829	(139.0, 174.0)	0.001024618
830	(139.0, 98.0)	0.006519415
831	(139.0, 217.0)	0.011855859
832	(139.0, 128.0)	0.002647748
833	(139.0, 180.0)	0.0024952
834	(139.0, 114.0)	0.003156772
835	(139.0, 154.0)	0.005074187
836	(139.0, 111.0)	0.007102859
837	(139.0, 151.0)	0.011596497
838	(48.0, 109.0)	0.001562979
839	(48.0, 86.0)	0.001523039
840	(48.0, 11.0)	0.000884506
841	(48.0, 12.0)	0.000628401
842	(48.0, 50.0)	0.000306997
843	(48.0, 67.0)	0.001947716
844	(48.0, 14.0)	0.00059328
845	(220.0, 157.0)	0.002683192
846	(220.0, 290.0)	0.002984289
847	(220.0, 161.0)	0.000585265
848	(220.0, 199.0)	0.003078306
849	(220.0, 179.0)	0.000764002
850	(220.0, 243.0)	0.002320305
851	(220.0, 182.0)	0.000651784
852	(220.0, 246.0)	0.00168223
853	(220.0, 206.0)	0.00077659
854	(220.0, 184.0)	0.000934114
855	(220.0, 152.0)	0.005377127
856	(220.0, 221.0)	0.001108786
857	(220.0, 165.0)	0.00817339
858	(220.0, 196.0)	0.003928002
859	(220.0, 217.0)	0.002541453
860	(157.0, 112.0)	0.000191267
861	(157.0, 109.0)	0.001572211
862	(157.0, 117.0)	0.000378153
863	(157.0, 161.0)	0.000262662
864	(157.0, 136.0)	8.58E-05
865	(157.0, 134.0)	0.000362666
866	(157.0, 118.0)	0.000655498
867	(157.0, 206.0)	0.000273197
868	(157.0, 152.0)	0.003059889
869	(157.0, 221.0)	0.000371162
870	(157.0, 165.0)	0.00042064
871	(157.0, 177.0)	0.000869324
872	(290.0, 252.0)	0.011266065
873	(290.0, 349.0)	0.008429243
874	(290.0, 305.0)	0.002617865
875	(290.0, 321.0)	0.007560299
876	(290.0, 243.0)	0.002353614
877	(290.0, 274.0)	0.002049245
878	(290.0, 246.0)	0.000828275
879	(290.0, 239.0)	0.002632956
880	(290.0, 273.0)	0.001614045
881	(290.0, 297.0)	0.002020081
882	(290.0, 229.0)	0.005225584
883	(290.0, 309.0)	0.002159471
884	(290.0, 294.0)	0.002443942
885	(290.0, 310.0)	0.001020562
886	(290.0, 242.0)	0.005411762
887	(290.0, 260.0)	0.005867717
888	(290.0, 279.0)	0.00971207
889	(42.0, 11.0)	0.000773692
890	(42.0, 18.0)	0.000443823
891	(42.0, 71.0)	0.000201055
892	(353.0, 262.0)	0.002092979
893	(353.0, 349.0)	0.00084937
894	(353.0, 400.0)	7.72E-05
895	(353.0, 321.0)	0.002690834
896	(353.0, 392.0)	0.000204363
897	(353.0, 361.0)	0.000364136
898	(353.0, 386.0)	0.000148468
899	(252.0, 199.0)	0.000647046
900	(252.0, 305.0)	0.001524619
901	(252.0, 200.0)	0.000967689
902	(252.0, 327.0)	0.002719664
903	(252.0, 214.0)	0.002393341
904	(252.0, 243.0)	0.000489905
905	(252.0, 263.0)	0.003266267
906	(252.0, 287.0)	0.000530448
907	(252.0, 274.0)	0.000577007
908	(252.0, 187.0)	0.001325516
909	(252.0, 184.0)	0.001345322
910	(252.0, 273.0)	0.001513952
911	(252.0, 222.0)	0.003594398
912	(252.0, 271.0)	0.002053879
913	(252.0, 217.0)	0.00283967
914	(112.0, 109.0)	0.001138151
915	(112.0, 117.0)	9.03E-05
916	(112.0, 136.0)	0.000275534
917	(112.0, 134.0)	0.000248588
918	(112.0, 165.0)	0.001338508
919	(112.0, 120.0)	0.000695871
920	(112.0, 113.0)	0.000564935
921	(109.0, 161.0)	0.000561888
922	(109.0, 86.0)	0.000725418
923	(109.0, 179.0)	0.000912599
924	(109.0, 136.0)	0.000732466
925	(109.0, 182.0)	0.00181979
926	(109.0, 50.0)	0.001608387
927	(109.0, 147.0)	0.000296769
928	(109.0, 67.0)	0.002492095
929	(109.0, 152.0)	0.006079917
930	(109.0, 98.0)	0.000631714
931	(109.0, 114.0)	0.001938906
932	(262.0, 321.0)	0.002529776
933	(262.0, 277.0)	0.000189239
934	(262.0, 239.0)	0.001478866
935	(262.0, 304.0)	0.001040959
936	(262.0, 227.0)	0.003504041
937	(117.0, 136.0)	0.000747957
938	(117.0, 134.0)	6.10E-05
939	(117.0, 118.0)	0.000358064
940	(190.0, 200.0)	0.000803185
941	(190.0, 145.0)	0.000296592
942	(190.0, 122.0)	0.000662775
943	(190.0, 214.0)	0.000394778
944	(190.0, 127.0)	0.001292041
945	(190.0, 249.0)	0.002497588
946	(190.0, 212.0)	0.000161662
947	(161.0, 179.0)	0.00019161
948	(161.0, 136.0)	0.000178361
949	(161.0, 182.0)	0.000191605
950	(161.0, 147.0)	0.000350056
951	(161.0, 206.0)	0.000447141
952	(161.0, 152.0)	0.001176
953	(161.0, 165.0)	0.001233672
954	(161.0, 196.0)	0.001725575
955	(349.0, 400.0)	0.001105871
956	(349.0, 321.0)	0.001335327
957	(349.0, 386.0)	0.001216733
958	(349.0, 393.0)	0.000831574
959	(86.0, 50.0)	0.002566495
960	(86.0, 92.0)	0.000596869
961	(86.0, 89.0)	0.000523778
962	(86.0, 67.0)	0.000782661
963	(86.0, 98.0)	0.00251055
964	(199.0, 179.0)	0.000449594
965	(199.0, 200.0)	0.000500304
966	(199.0, 243.0)	0.00037124
967	(199.0, 182.0)	0.000642733
968	(199.0, 166.0)	0.00047454
969	(199.0, 187.0)	0.000241436
970	(199.0, 184.0)	0.000216224
971	(199.0, 174.0)	0.001270687
972	(199.0, 217.0)	0.00197998
973	(305.0, 345.0)	0.000526976
974	(305.0, 327.0)	0.000270488
975	(305.0, 287.0)	0.00065886
976	(305.0, 274.0)	0.000403504
977	(305.0, 273.0)	0.000977718
978	(305.0, 271.0)	0.002806399
979	(305.0, 378.0)	0.001622195
980	(305.0, 297.0)	0.00026838
981	(305.0, 309.0)	0.000882937
982	(345.0, 327.0)	0.000513017
983	(345.0, 391.0)	0.000716487
984	(345.0, 323.0)	0.002978692
985	(345.0, 377.0)	0.00229162
986	(345.0, 378.0)	0.001500182
987	(345.0, 309.0)	0.002215035
988	(400.0, 321.0)	0.003652406
989	(400.0, 392.0)	6.50E-05
990	(400.0, 361.0)	0.000209378
991	(400.0, 386.0)	4.10E-05
992	(179.0, 136.0)	0.001427025
993	(179.0, 243.0)	0.001178179
994	(179.0, 182.0)	8.81E-05
995	(179.0, 147.0)	0.000296419
996	(179.0, 152.0)	0.001896366
997	(10.0, 13.0)	0.000188573
998	(10.0, 54.0)	0.00062616
999	(10.0, 12.0)	0.000910565
1000	(10.0, 89.0)	0.000958487
1001	(10.0, 39.0)	0.000144275
1002	(10.0, 67.0)	0.001621798
1003	(10.0, 16.0)	0.000856063
1004	(10.0, 40.0)	0.000294273
1005	(200.0, 214.0)	0.000204651
1006	(200.0, 127.0)	0.002558097
1007	(200.0, 263.0)	0.003759437
1008	(200.0, 287.0)	0.001624839
1009	(200.0, 166.0)	0.000475754
1010	(200.0, 187.0)	0.000284808
1011	(200.0, 222.0)	0.002615503
1012	(200.0, 180.0)	0.000654129
1013	(145.0, 122.0)	9.35E-05
1014	(145.0, 110.0)	8.93E-05
1015	(145.0, 214.0)	0.00267374
1016	(145.0, 127.0)	0.001713362
1017	(145.0, 54.0)	0.000625561
1018	(145.0, 212.0)	0.00076761
1019	(145.0, 135.0)	0.000607652
1020	(122.0, 110.0)	4.06E-05
1021	(122.0, 127.0)	0.002297438
1022	(122.0, 94.0)	0.00021203
1023	(13.0, 54.0)	0.000112843
1024	(13.0, 94.0)	0.000112784
1025	(13.0, 89.0)	0.002202049
1026	(13.0, 39.0)	4.97E-05
1027	(13.0, 83.0)	0.001183937
1028	(13.0, 40.0)	0.000383636
1029	(13.0, 59.0)	0.000283999
1030	(13.0, 19.0)	0.000393508
1031	(13.0, 20.0)	0.001083426
1032	(11.0, 18.0)	0.000922822
1033	(11.0, 50.0)	0.000500575
1034	(11.0, 71.0)	0.00073224
1035	(11.0, 14.0)	0.000186635
1036	(11.0, 15.0)	0.000222483
1037	(11.0, 98.0)	0.003474381
1038	(11.0, 69.0)	0.000606389
1039	(11.0, 17.0)	0.000295616
1040	(11.0, 84.0)	0.003978881
1041	(136.0, 182.0)	0.001132914
1042	(136.0, 134.0)	0.000629852
1043	(136.0, 147.0)	0.000337614
1044	(136.0, 206.0)	0.00033465
1045	(136.0, 152.0)	0.00120465
1046	(136.0, 221.0)	0.000480708
1047	(136.0, 165.0)	0.000305179
1048	(136.0, 98.0)	0.001025238
1049	(136.0, 120.0)	0.000437824
1050	(136.0, 113.0)	0.00028477
1051	(136.0, 196.0)	0.00227207
1052	(110.0, 127.0)	0.002217912
1053	(110.0, 54.0)	0.000263004
1054	(110.0, 94.0)	0.000125572
1055	(110.0, 135.0)	0.000836039
1056	(327.0, 391.0)	0.000947767
1057	(327.0, 287.0)	0.000371297
1058	(327.0, 274.0)	0.000830065
1059	(327.0, 337.0)	0.001522147
1060	(327.0, 323.0)	0.00062826
1061	(327.0, 313.0)	0.001369691
1062	(327.0, 377.0)	0.001508862
1063	(327.0, 378.0)	0.002242393
1064	(327.0, 297.0)	0.000582829
1065	(327.0, 309.0)	0.002084871
1066	(321.0, 392.0)	0.004561929
1067	(321.0, 277.0)	0.001301711
1068	(321.0, 239.0)	0.008016562
1069	(321.0, 361.0)	0.003243856
1070	(321.0, 386.0)	0.002868723
1071	(321.0, 304.0)	0.001598395
1072	(321.0, 393.0)	0.001179304
1073	(321.0, 378.0)	0.006599235
1074	(321.0, 309.0)	0.006794534
1075	(321.0, 294.0)	0.000742028
1076	(321.0, 310.0)	0.001278413
1077	(321.0, 387.0)	0.002279366
1078	(321.0, 336.0)	0.001979639
1079	(321.0, 296.0)	0.00204829
1080	(321.0, 401.0)	0.003395613
1081	(321.0, 341.0)	0.004881351
1082	(321.0, 396.0)	0.003340955
1083	(312.0, 358.0)	0.001301525
1084	(312.0, 263.0)	0.002006843
1085	(312.0, 249.0)	0.003998252
1086	(312.0, 281.0)	8.81E-05
1087	(312.0, 278.0)	0.000119583
1088	(312.0, 374.0)	0.00115835
1089	(312.0, 337.0)	0.000350947
1090	(312.0, 313.0)	0.000706527
1091	(312.0, 355.0)	0.00144334
1092	(312.0, 318.0)	0.000775118
1093	(214.0, 127.0)	0.001292765
1094	(214.0, 263.0)	0.001293253
1095	(214.0, 249.0)	0.000682716
1096	(214.0, 166.0)	0.000348499
1097	(214.0, 187.0)	0.000452231
1098	(214.0, 212.0)	0.000362253
1099	(214.0, 222.0)	0.003477291
1100	(214.0, 180.0)	0.000381754
1101	(214.0, 215.0)	0.000707821
1102	(127.0, 54.0)	0.002377798
1103	(127.0, 94.0)	0.001804312
1104	(127.0, 92.0)	0.000846648
1105	(127.0, 89.0)	0.003611229
1106	(127.0, 166.0)	0.000551908
1107	(127.0, 187.0)	0.00155924
1108	(127.0, 212.0)	0.001849938
1109	(127.0, 174.0)	0.005697431
1110	(127.0, 83.0)	0.005969771
1111	(127.0, 128.0)	0.001019658
1112	(127.0, 180.0)	0.000596595
1113	(127.0, 215.0)	0.004067382
1114	(127.0, 135.0)	0.001458565
1115	(127.0, 59.0)	0.003858051
1116	(127.0, 178.0)	0.008344096
1117	(127.0, 209.0)	0.004378169
1118	(127.0, 104.0)	0.002847191
1119	(127.0, 176.0)	0.002551864
1120	(358.0, 374.0)	0.00011374
1121	(358.0, 337.0)	0.001564222
1122	(358.0, 355.0)	0.000163405
1123	(54.0, 94.0)	5.87E-05
1124	(54.0, 92.0)	0.000314757
1125	(54.0, 89.0)	0.002100713
1126	(54.0, 39.0)	0.000189595
1127	(54.0, 83.0)	0.00099905
1128	(54.0, 40.0)	0.000969361
1129	(54.0, 135.0)	0.001023562
1130	(54.0, 59.0)	0.000256806
1131	(54.0, 19.0)	0.001013172
1132	(54.0, 104.0)	0.001445228
1133	(243.0, 182.0)	0.000886175
1134	(243.0, 274.0)	0.000272316
1135	(243.0, 187.0)	0.000953502
1136	(243.0, 246.0)	0.000589558
1137	(243.0, 184.0)	0.00024482
1138	(243.0, 273.0)	0.000299236
1139	(243.0, 222.0)	0.001958471
1140	(243.0, 271.0)	0.003591864
1141	(243.0, 217.0)	0.000454799
1142	(182.0, 147.0)	0.000428155
1143	(182.0, 187.0)	0.000897562
1144	(182.0, 246.0)	0.001952962
1145	(182.0, 184.0)	0.000114348
1146	(182.0, 152.0)	0.000901992
1147	(182.0, 174.0)	0.000663692
1148	(182.0, 196.0)	0.000940012
1149	(182.0, 217.0)	0.000841824
1150	(134.0, 118.0)	8.41E-05
1151	(134.0, 165.0)	0.001247964
1152	(134.0, 120.0)	0.000410921
1153	(134.0, 113.0)	0.000646909
1154	(94.0, 92.0)	0.000215912
1155	(94.0, 89.0)	0.001615201
1156	(94.0, 83.0)	0.000973466
1157	(263.0, 287.0)	0.000218813
1158	(263.0, 249.0)	0.000293697
1159	(263.0, 281.0)	0.000999254
1160	(263.0, 278.0)	0.001027197
1161	(263.0, 337.0)	0.00242524
1162	(263.0, 212.0)	0.001915361
1163	(263.0, 222.0)	0.00544889
1164	(263.0, 313.0)	0.000580732
1165	(263.0, 271.0)	0.00090328
1166	(263.0, 318.0)	0.002797563
1167	(263.0, 215.0)	0.001746147
1168	(263.0, 288.0)	0.001944882
1169	(263.0, 254.0)	0.002062325
1170	(263.0, 264.0)	0.001351151
1171	(263.0, 314.0)	0.004666373
1172	(391.0, 374.0)	0.000648882
1173	(391.0, 337.0)	0.000501016
1174	(391.0, 323.0)	0.002257275
1175	(391.0, 377.0)	0.000470741
1176	(391.0, 357.0)	0.000425759
1177	(12.0, 50.0)	0.000566782
1178	(12.0, 67.0)	0.000922861
1179	(12.0, 14.0)	0.000469974
1180	(12.0, 16.0)	0.000556915
1181	(12.0, 44.0)	0.001175451
1182	(18.0, 71.0)	0.000167831
1183	(18.0, 15.0)	0.000429256
1184	(18.0, 69.0)	0.002312422
1185	(18.0, 53.0)	7.57E-05
1186	(18.0, 76.0)	0.000488089
1187	(18.0, 25.0)	0.000981948
1188	(287.0, 274.0)	0.000328708
1189	(287.0, 337.0)	0.001663337
1190	(287.0, 323.0)	0.000706198
1191	(287.0, 222.0)	0.003224011
1192	(287.0, 313.0)	0.000648269
1193	(287.0, 271.0)	0.000365487
1194	(118.0, 71.0)	0.000734008
1195	(118.0, 165.0)	0.00110173
1196	(118.0, 120.0)	0.000255891
1197	(118.0, 113.0)	0.000594457
1198	(118.0, 177.0)	0.000909743
1199	(118.0, 102.0)	0.000319181
1200	(118.0, 130.0)	0.001920697
1201	(50.0, 67.0)	0.000532269
1202	(50.0, 14.0)	0.000394877
1203	(50.0, 15.0)	0.000920017
1204	(50.0, 98.0)	0.000640384
1205	(50.0, 69.0)	0.001637897
1206	(50.0, 44.0)	0.000346937
1207	(50.0, 17.0)	0.000842548
1208	(50.0, 84.0)	0.003123649
1209	(92.0, 89.0)	0.000238156
1210	(92.0, 83.0)	0.000837585
1211	(92.0, 128.0)	0.000352388
1212	(249.0, 281.0)	0.001128377
1213	(249.0, 278.0)	0.001023329
1214	(249.0, 212.0)	0.00054577
1215	(249.0, 313.0)	0.001156513
1216	(249.0, 271.0)	0.002450365
1217	(249.0, 215.0)	0.000714194
1218	(249.0, 288.0)	0.000761781
1219	(249.0, 178.0)	0.005921976
1220	(249.0, 209.0)	0.000682537
1221	(249.0, 254.0)	0.002284212
1222	(249.0, 264.0)	0.000939689
1223	(249.0, 230.0)	0.001247571
1224	(249.0, 256.0)	0.001011646
1225	(89.0, 39.0)	0.001658168
1226	(89.0, 67.0)	0.0007859
1227	(89.0, 16.0)	0.001580819
1228	(89.0, 98.0)	0.006853273
1229	(89.0, 83.0)	0.001980459
1230	(89.0, 40.0)	0.001293922
1231	(89.0, 128.0)	0.000660348
1232	(89.0, 114.0)	0.004827641
1233	(89.0, 63.0)	0.001308404
1234	(89.0, 111.0)	0.002363181
1235	(147.0, 152.0)	0.001331589
1236	(147.0, 98.0)	0.000497917
1237	(392.0, 361.0)	0.000103237
1238	(392.0, 386.0)	4.06E-05
1239	(281.0, 278.0)	3.11E-05
1240	(281.0, 313.0)	0.00058082
1241	(281.0, 318.0)	0.000539344
1242	(281.0, 288.0)	0.000580436
1243	(71.0, 69.0)	0.001832235
1244	(71.0, 53.0)	0.000335146
1245	(71.0, 102.0)	0.000352442
1246	(71.0, 76.0)	0.001054526
1247	(166.0, 187.0)	7.53E-05
1248	(166.0, 222.0)	0.00151741
1249	(166.0, 174.0)	0.000573323
1250	(166.0, 128.0)	0.000425073
1251	(166.0, 180.0)	6.38E-05
1252	(274.0, 273.0)	0.00013443
1253	(274.0, 222.0)	0.002207177
1254	(274.0, 271.0)	0.000561428
1255	(274.0, 217.0)	0.001568598
1256	(274.0, 297.0)	0.0002831
1257	(274.0, 309.0)	0.000484868
1258	(187.0, 184.0)	0.000293134
1259	(187.0, 222.0)	0.000735917
1260	(187.0, 174.0)	0.000348209
1261	(187.0, 217.0)	0.001362703
1262	(187.0, 128.0)	0.001059135
1263	(187.0, 180.0)	0.000148536
1264	(187.0, 215.0)	0.001284157
1265	(277.0, 239.0)	0.002011802
1266	(277.0, 304.0)	0.00014373
1267	(277.0, 294.0)	0.000512682
1268	(278.0, 313.0)	0.000679053
1269	(374.0, 337.0)	0.000833945
1270	(374.0, 355.0)	0.000110871
1271	(374.0, 357.0)	0.000826549
1272	(374.0, 394.0)	0.000193337
1273	(374.0, 350.0)	0.000168134
1274	(374.0, 382.0)	0.001082288
1275	(374.0, 351.0)	0.000171783
1276	(374.0, 370.0)	0.000447339
1277	(246.0, 206.0)	0.001183241
1278	(246.0, 239.0)	0.000779948
1279	(246.0, 221.0)	0.001219963
1280	(246.0, 273.0)	0.000517427
1281	(246.0, 196.0)	0.00134708
1282	(246.0, 217.0)	0.000832498
1283	(246.0, 229.0)	0.000501221
1284	(246.0, 309.0)	0.002142597
1285	(246.0, 310.0)	0.000738249
1286	(246.0, 260.0)	0.000711559
1287	(246.0, 259.0)	0.001555757
1288	(246.0, 291.0)	0.005255684
1289	(246.0, 208.0)	0.000924441
1290	(39.0, 83.0)	0.001001015
1291	(39.0, 40.0)	0.000281858
1292	(67.0, 16.0)	0.000490119
1293	(67.0, 98.0)	0.000908255
1294	(67.0, 40.0)	0.001989665
1295	(67.0, 44.0)	0.000348229
1296	(67.0, 114.0)	0.001423455
1297	(67.0, 63.0)	0.001150759
1298	(67.0, 77.0)	0.004593489
1299	(67.0, 23.0)	0.000740652
1300	(337.0, 323.0)	0.004269131
1301	(337.0, 313.0)	0.000270445
1302	(337.0, 355.0)	0.002012391
1303	(337.0, 318.0)	0.00036096
1304	(337.0, 357.0)	0.000458045
1305	(337.0, 394.0)	0.002622344
1306	(337.0, 350.0)	0.001017536
1307	(337.0, 382.0)	0.000945622
1308	(337.0, 351.0)	0.001073176
1309	(337.0, 370.0)	0.001430556
1310	(337.0, 324.0)	0.001451826
1311	(206.0, 152.0)	0.000952056
1312	(206.0, 239.0)	0.00050283
1313	(206.0, 221.0)	3.37E-05
1314	(206.0, 165.0)	0.000449837
1315	(206.0, 196.0)	0.000633125
1316	(206.0, 229.0)	0.000291268
1317	(14.0, 15.0)	8.97E-05
1318	(14.0, 69.0)	0.001667028
1319	(14.0, 44.0)	0.001247202
1320	(14.0, 17.0)	0.000101379
1321	(184.0, 152.0)	0.001588875
1322	(184.0, 174.0)	0.000476425
1323	(184.0, 217.0)	0.000560556
1324	(152.0, 165.0)	0.000887794
1325	(152.0, 174.0)	0.00165029
1326	(152.0, 98.0)	0.001299728
1327	(152.0, 113.0)	0.001867748
1328	(152.0, 196.0)	0.000237253
1329	(152.0, 217.0)	0.002034155
1330	(152.0, 229.0)	0.002450831
1331	(152.0, 114.0)	0.000923766
1332	(152.0, 84.0)	0.003996501
1333	(152.0, 158.0)	0.000396114
1334	(152.0, 140.0)	0.00150071
1335	(152.0, 208.0)	0.001285965
1336	(152.0, 151.0)	0.001606456
1337	(152.0, 204.0)	0.004391946
1338	(152.0, 146.0)	0.001540891
1339	(152.0, 191.0)	0.01798775
1340	(239.0, 221.0)	0.000370201
1341	(239.0, 165.0)	0.006822566
1342	(239.0, 196.0)	0.005454497
1343	(239.0, 177.0)	0.001796447
1344	(239.0, 227.0)	0.00088179
1345	(239.0, 229.0)	0.00027299
1346	(239.0, 294.0)	0.000430891
1347	(239.0, 242.0)	0.000288842
1348	(239.0, 296.0)	0.002417265
1349	(212.0, 215.0)	0.001135601
1350	(212.0, 135.0)	0.000722419
1351	(212.0, 209.0)	0.000155123
1352	(221.0, 165.0)	0.000383816
1353	(221.0, 196.0)	0.000814152
1354	(221.0, 177.0)	0.000228486
1355	(221.0, 229.0)	0.000163488
1356	(221.0, 242.0)	0.000469067
1357	(221.0, 158.0)	0.000751205
1358	(361.0, 386.0)	9.74E-05
1359	(361.0, 304.0)	0.000158522
1360	(361.0, 387.0)	0.000182122
1361	(361.0, 336.0)	0.001587286
1362	(361.0, 395.0)	0.000495563
1363	(273.0, 222.0)	0.002219102
1364	(273.0, 271.0)	0.000751042
1365	(273.0, 217.0)	0.000966114
1366	(273.0, 297.0)	0.000556498
1367	(273.0, 309.0)	0.000305388
1368	(273.0, 310.0)	0.000556547
1369	(273.0, 260.0)	0.001320481
1370	(273.0, 259.0)	0.000162651
1371	(273.0, 291.0)	0.001895529
1372	(165.0, 98.0)	0.002739704
1373	(165.0, 120.0)	0.000604907
1374	(165.0, 69.0)	0.00466977
1375	(165.0, 113.0)	0.000630247
1376	(165.0, 196.0)	0.001006391
1377	(165.0, 177.0)	0.000657719
1378	(165.0, 229.0)	0.001626553
1379	(165.0, 114.0)	0.004933026
1380	(165.0, 84.0)	0.003408585
1381	(165.0, 242.0)	0.003762463
1382	(165.0, 130.0)	0.004963002
1383	(165.0, 158.0)	0.000424287
1384	(165.0, 140.0)	0.000698236
1385	(165.0, 185.0)	0.001796681
1386	(386.0, 393.0)	0.00035883
1387	(386.0, 387.0)	0.000425888
1388	(323.0, 313.0)	0.001458483
1389	(323.0, 271.0)	0.000680662
1390	(323.0, 377.0)	0.000509162
1391	(323.0, 378.0)	0.002094376
1392	(323.0, 309.0)	0.002204254
1393	(323.0, 357.0)	0.002879093
1394	(323.0, 382.0)	0.003334286
1395	(323.0, 259.0)	0.002145329
1396	(323.0, 291.0)	0.021499641
1397	(323.0, 314.0)	0.002428334
1398	(323.0, 295.0)	0.00212636
1399	(323.0, 338.0)	0.004606638
1400	(222.0, 174.0)	0.001046295
1401	(222.0, 271.0)	0.001202671
1402	(222.0, 217.0)	0.001017741
1403	(222.0, 180.0)	0.001155142
1404	(222.0, 215.0)	0.001086656
1405	(222.0, 178.0)	0.003853083
1406	(222.0, 259.0)	0.000976813
1407	(222.0, 154.0)	0.001173947
1408	(222.0, 201.0)	0.00198094
1409	(222.0, 254.0)	0.000804722
1410	(222.0, 291.0)	0.008786571
1411	(222.0, 151.0)	0.009635183
1412	(222.0, 204.0)	0.001498581
1413	(222.0, 181.0)	0.005123614
1414	(222.0, 235.0)	0.00265355
1415	(16.0, 83.0)	0.002514901
1416	(16.0, 40.0)	0.000321255
1417	(16.0, 44.0)	0.001018358
1418	(16.0, 63.0)	0.00070457
1419	(16.0, 20.0)	0.00052552
1420	(16.0, 23.0)	0.00042503
1421	(16.0, 21.0)	0.003258348
1422	(16.0, 27.0)	0.000767902
1423	(313.0, 271.0)	0.002008047
1424	(313.0, 318.0)	0.00038794
1425	(313.0, 357.0)	0.000732811
1426	(313.0, 288.0)	0.00047585
1427	(313.0, 350.0)	0.002391323
1428	(313.0, 351.0)	0.002520018
1429	(313.0, 370.0)	0.002786126
1430	(313.0, 254.0)	0.004853317
1431	(313.0, 324.0)	0.001431534
1432	(313.0, 264.0)	0.0013829
1433	(313.0, 314.0)	0.000994232
1434	(304.0, 294.0)	0.001311429
1435	(304.0, 336.0)	0.000648639
1436	(304.0, 296.0)	0.000534233
1437	(174.0, 196.0)	0.003396182
1438	(174.0, 217.0)	0.000929619
1439	(174.0, 128.0)	0.000643162
1440	(174.0, 180.0)	0.000502784
1441	(174.0, 114.0)	0.000988528
1442	(174.0, 154.0)	0.000262974
1443	(174.0, 111.0)	0.000847641
1444	(174.0, 151.0)	0.001264872
1445	(174.0, 204.0)	0.001744402
1446	(174.0, 181.0)	0.002712398
1447	(15.0, 69.0)	0.000619705
1448	(15.0, 44.0)	0.000738387
1449	(15.0, 17.0)	2.64E-05
1450	(15.0, 84.0)	0.002716493
1451	(98.0, 120.0)	0.001657878
1452	(98.0, 69.0)	0.003333639
1453	(98.0, 113.0)	0.000746437
1454	(98.0, 44.0)	0.000871738
1455	(98.0, 114.0)	0.000366856
1456	(98.0, 84.0)	0.001852888
1457	(98.0, 158.0)	0.00136535
1458	(98.0, 140.0)	0.001055497
1459	(98.0, 77.0)	0.002745901
1460	(120.0, 69.0)	0.000229453
1461	(120.0, 113.0)	6.11E-05
1462	(120.0, 177.0)	0.000502027
1463	(120.0, 102.0)	0.000214841
1464	(120.0, 84.0)	0.000607817
1465	(120.0, 130.0)	0.000549815
1466	(120.0, 158.0)	0.00078296
1467	(120.0, 140.0)	6.75E-05
1468	(120.0, 185.0)	0.001648088
1469	(69.0, 113.0)	0.000211156
1470	(69.0, 44.0)	0.00149642
1471	(69.0, 53.0)	0.003412044
1472	(69.0, 102.0)	0.000329247
1473	(69.0, 17.0)	0.000625232
1474	(69.0, 84.0)	0.000636458
1475	(69.0, 130.0)	0.001004288
1476	(69.0, 158.0)	0.00453728
1477	(69.0, 140.0)	0.000252657
1478	(69.0, 76.0)	0.000989158
1479	(69.0, 26.0)	0.001417086
1480	(69.0, 61.0)	0.001091114
1481	(69.0, 81.0)	0.001847174
1482	(113.0, 102.0)	0.000499592
1483	(113.0, 114.0)	0.002088441
1484	(113.0, 84.0)	0.000415651
1485	(113.0, 130.0)	0.000986984
1486	(113.0, 158.0)	0.000746602
1487	(113.0, 140.0)	0.000101681
1488	(83.0, 40.0)	0.000702529
1489	(83.0, 128.0)	0.00116047
1490	(83.0, 135.0)	0.001036324
1491	(83.0, 59.0)	0.000402047
1492	(83.0, 19.0)	0.001702554
1493	(83.0, 63.0)	0.001486764
1494	(83.0, 20.0)	0.00100681
1495	(83.0, 104.0)	0.000351106
1496	(83.0, 111.0)	0.002085671
1497	(83.0, 22.0)	0.00130595
1498	(83.0, 24.0)	0.001221534
1499	(83.0, 131.0)	0.002729705
1500	(83.0, 133.0)	0.001830845
1501	(83.0, 80.0)	0.001386317
1502	(83.0, 103.0)	0.001432624
1503	(83.0, 75.0)	0.0025716
1504	(83.0, 28.0)	0.00341074
1505	(83.0, 57.0)	0.003027799
1506	(196.0, 217.0)	0.000876991
1507	(196.0, 229.0)	0.000829176
1508	(196.0, 114.0)	0.004407153
1509	(196.0, 158.0)	0.000383486
1510	(196.0, 260.0)	0.005534165
1511	(196.0, 208.0)	0.000328301
1512	(196.0, 151.0)	0.004126942
1513	(196.0, 204.0)	0.002479937
1514	(196.0, 146.0)	0.001153621
1515	(196.0, 191.0)	0.012671206
1516	(271.0, 297.0)	0.001339556
1517	(271.0, 215.0)	0.003689328
1518	(271.0, 309.0)	0.003524369
1519	(271.0, 259.0)	0.000473039
1520	(271.0, 254.0)	0.000633258
1521	(271.0, 291.0)	0.004760178
1522	(271.0, 264.0)	0.002481508
1523	(271.0, 314.0)	0.003288359
1524	(271.0, 295.0)	0.001197572
1525	(393.0, 378.0)	0.002496976
1526	(393.0, 387.0)	0.000273554
1527	(393.0, 401.0)	0.000586985
1528	(217.0, 260.0)	0.007488295
1529	(217.0, 259.0)	0.001290021
1530	(217.0, 291.0)	0.00924737
1531	(217.0, 208.0)	0.001019098
1532	(217.0, 151.0)	0.003332182
1533	(217.0, 204.0)	0.000881068
1534	(40.0, 59.0)	0.000736286
1535	(40.0, 19.0)	0.00069926
1536	(40.0, 63.0)	0.001103198
1537	(40.0, 20.0)	0.000123775
1538	(40.0, 23.0)	0.001681595
1539	(40.0, 22.0)	0.000272841
1540	(40.0, 24.0)	0.000829738
1541	(44.0, 17.0)	0.00048276
1542	(44.0, 114.0)	0.001779248
1543	(44.0, 84.0)	0.001222417
1544	(44.0, 63.0)	0.001805053
1545	(44.0, 77.0)	0.002531468
1546	(44.0, 23.0)	0.000484797
1547	(44.0, 21.0)	0.000274031
1548	(355.0, 318.0)	0.00039135
1549	(355.0, 350.0)	4.75E-05
1550	(355.0, 351.0)	4.27E-05
1551	(355.0, 370.0)	0.0001015
1552	(355.0, 324.0)	0.001032271
1553	(377.0, 378.0)	0.001552468
1554	(377.0, 309.0)	0.00308844
1555	(377.0, 357.0)	0.000712639
1556	(377.0, 382.0)	0.000807306
1557	(377.0, 314.0)	0.002109386
1558	(377.0, 338.0)	0.001065663
1559	(377.0, 402.0)	0.000178239
1560	(377.0, 346.0)	0.00063658
1561	(377.0, 363.0)	0.002569393
1562	(177.0, 227.0)	0.000435482
1563	(177.0, 102.0)	0.002256863
1564	(177.0, 229.0)	0.000742906
1565	(177.0, 242.0)	0.000803032
1566	(177.0, 130.0)	0.00174285
1567	(177.0, 185.0)	0.000622433
1568	(177.0, 223.0)	0.002984778
1569	(53.0, 102.0)	0.000719394
1570	(53.0, 76.0)	0.000440125
1571	(128.0, 180.0)	0.000307555
1572	(128.0, 114.0)	0.002656855
1573	(128.0, 63.0)	0.001320137
1574	(128.0, 178.0)	0.00275765
1575	(128.0, 154.0)	0.000341912
1576	(128.0, 104.0)	0.001241199
1577	(128.0, 111.0)	0.00035305
1578	(128.0, 131.0)	0.000919147
1579	(180.0, 215.0)	0.000565969
1580	(180.0, 178.0)	0.00129508
1581	(180.0, 154.0)	0.00029688
1582	(180.0, 201.0)	0.000531547
1583	(227.0, 242.0)	0.000554401
1584	(227.0, 296.0)	0.001593496
1585	(227.0, 185.0)	0.002123078
1586	(227.0, 269.0)	0.000972288
1587	(227.0, 170.0)	0.002367442
1588	(227.0, 233.0)	0.002581474
1589	(102.0, 84.0)	0.001882373
1590	(102.0, 130.0)	0.000426499
1591	(102.0, 76.0)	0.000267231
1592	(378.0, 309.0)	0.000222476
1593	(378.0, 310.0)	0.000383362
1594	(378.0, 401.0)	0.001154068
1595	(378.0, 291.0)	0.007753271
1596	(378.0, 341.0)	0.000825228
1597	(378.0, 338.0)	0.003481549
1598	(378.0, 402.0)	0.002703603
1599	(318.0, 357.0)	0.00029702
1600	(318.0, 288.0)	8.88E-05
1601	(318.0, 350.0)	0.000219833
1602	(318.0, 351.0)	0.000225542
1603	(318.0, 370.0)	0.00023811
1604	(318.0, 324.0)	0.000185104
1605	(318.0, 314.0)	0.001536486
1606	(318.0, 311.0)	0.00117758
1607	(297.0, 309.0)	0.000463641
1608	(215.0, 135.0)	0.002291788
1609	(215.0, 178.0)	0.000315827
1610	(215.0, 209.0)	0.000994146
1611	(215.0, 201.0)	0.000561609
1612	(215.0, 254.0)	0.001327078
1613	(215.0, 264.0)	0.001953813
1614	(215.0, 176.0)	0.001569968
1615	(215.0, 230.0)	0.000921101
1616	(215.0, 181.0)	0.004610052
1617	(215.0, 235.0)	0.000925256
1618	(229.0, 294.0)	0.001714568
1619	(229.0, 242.0)	0.000198642
1620	(229.0, 158.0)	0.001825768
1621	(229.0, 260.0)	0.001665883
1622	(229.0, 185.0)	0.001666015
1623	(229.0, 208.0)	0.000862731
1624	(229.0, 223.0)	0.001317324
1625	(229.0, 279.0)	0.001919618
1626	(229.0, 146.0)	0.006514204
1627	(135.0, 59.0)	0.000466397
1628	(135.0, 178.0)	0.001826481
1629	(135.0, 104.0)	0.000143608
1630	(135.0, 176.0)	0.000125491
1631	(135.0, 133.0)	0.001064268
1632	(309.0, 310.0)	0.000231047
1633	(309.0, 260.0)	0.002168931
1634	(309.0, 259.0)	0.000671666
1635	(309.0, 291.0)	0.003917965
1636	(309.0, 341.0)	0.001006904
1637	(17.0, 84.0)	0.002410907
1638	(17.0, 21.0)	0.000483166
1639	(357.0, 394.0)	0.000996752
1640	(357.0, 350.0)	0.000424316
1641	(357.0, 382.0)	6.36E-05
1642	(357.0, 351.0)	0.000539005
1643	(357.0, 370.0)	0.000454793
1644	(357.0, 324.0)	0.000325728
1645	(357.0, 314.0)	0.001818812
1646	(357.0, 402.0)	0.000582685
1647	(357.0, 346.0)	0.000426221
1648	(357.0, 363.0)	0.002530406
1649	(294.0, 310.0)	0.000478088
1650	(294.0, 242.0)	0.000508957
1651	(294.0, 336.0)	0.000778191
1652	(294.0, 260.0)	0.00118325
1653	(294.0, 296.0)	0.000358512
1654	(294.0, 279.0)	0.000609459
1655	(294.0, 269.0)	0.001213564
1656	(310.0, 260.0)	0.000739855
1657	(310.0, 291.0)	0.004024062
1658	(310.0, 341.0)	0.000314011
1659	(114.0, 84.0)	0.002731943
1660	(114.0, 63.0)	0.003167986
1661	(114.0, 158.0)	0.001129497
1662	(114.0, 77.0)	0.001016515
1663	(114.0, 154.0)	0.003068922
1664	(114.0, 23.0)	0.002691767
1665	(114.0, 111.0)	0.00121324
1666	(114.0, 151.0)	0.000566742
1667	(114.0, 146.0)	0.002932893
1668	(387.0, 336.0)	0.000391189
1669	(387.0, 401.0)	0.000480735
1670	(387.0, 341.0)	0.002439875
1671	(387.0, 395.0)	0.000573065
1672	(387.0, 396.0)	8.60E-05
1673	(84.0, 130.0)	0.001293434
1674	(84.0, 158.0)	0.000844599
1675	(84.0, 140.0)	0.000308589
1676	(84.0, 77.0)	0.003044673
1677	(84.0, 185.0)	0.004772387
1678	(84.0, 21.0)	0.001939309
1679	(84.0, 76.0)	0.003875332
1680	(84.0, 151.0)	0.009329214
1681	(84.0, 26.0)	0.003016977
1682	(84.0, 146.0)	0.000986792
1683	(84.0, 61.0)	0.000967845
1684	(84.0, 81.0)	0.002391264
1685	(84.0, 79.0)	0.004676398
1686	(84.0, 124.0)	0.004687672
1687	(288.0, 324.0)	0.000254148
1688	(288.0, 264.0)	0.000730382
1689	(288.0, 314.0)	0.000914761
1690	(288.0, 311.0)	0.000570862
1691	(288.0, 256.0)	0.000146365
1692	(59.0, 19.0)	0.000388419
1693	(59.0, 104.0)	0.000319555
1694	(59.0, 24.0)	0.000519763
1695	(59.0, 80.0)	0.000410396
1696	(59.0, 103.0)	0.000491103
1697	(394.0, 350.0)	5.62E-05
1698	(394.0, 382.0)	0.000944575
1699	(394.0, 351.0)	5.80E-05
1700	(394.0, 370.0)	0.000107428
1701	(242.0, 260.0)	0.000930736
1702	(242.0, 296.0)	0.00145084
1703	(242.0, 185.0)	0.001241823
1704	(242.0, 223.0)	0.000743574
1705	(242.0, 279.0)	0.000488346
1706	(242.0, 269.0)	0.001138616
1707	(242.0, 233.0)	0.002232139
1708	(242.0, 250.0)	0.001108408
1709	(350.0, 382.0)	0.000406051
1710	(350.0, 351.0)	1.42E-05
1711	(350.0, 370.0)	3.71E-05
1712	(350.0, 324.0)	0.000381379
1713	(130.0, 140.0)	0.000362129
1714	(130.0, 185.0)	0.001150317
1715	(130.0, 76.0)	0.000850135
1716	(130.0, 26.0)	0.000960401
1717	(130.0, 146.0)	0.00108491
1718	(130.0, 170.0)	0.001086332
1719	(130.0, 150.0)	0.001608362
1720	(130.0, 81.0)	0.000419352
1721	(130.0, 96.0)	0.001790375
1722	(130.0, 51.0)	0.00298491
1723	(130.0, 124.0)	0.001084032
1724	(130.0, 101.0)	0.002098105
1725	(19.0, 20.0)	0.000422875
1726	(19.0, 22.0)	0.000260398
1727	(19.0, 24.0)	0.000271212
1728	(382.0, 370.0)	0.000372139
1729	(382.0, 324.0)	0.000211181
1730	(382.0, 314.0)	0.001564488
1731	(382.0, 402.0)	0.000366461
1732	(382.0, 346.0)	0.000173336
1733	(382.0, 363.0)	0.000993436
1734	(382.0, 366.0)	0.000967388
1735	(63.0, 77.0)	0.00140731
1736	(63.0, 20.0)	0.001249402
1737	(63.0, 23.0)	0.000165734
1738	(63.0, 111.0)	0.000331781
1739	(63.0, 151.0)	0.004560999
1740	(63.0, 22.0)	0.001953233
1741	(63.0, 75.0)	0.001505293
1742	(63.0, 27.0)	0.001194605
1743	(63.0, 28.0)	0.001210415
1744	(63.0, 90.0)	0.000502178
1745	(63.0, 46.0)	0.001233534
1746	(158.0, 140.0)	0.000304009
1747	(158.0, 185.0)	0.000505826
1748	(158.0, 208.0)	0.001404435
1749	(158.0, 223.0)	0.001910757
1750	(158.0, 151.0)	0.001475659
1751	(158.0, 146.0)	9.54E-05
1752	(158.0, 191.0)	0.005306347
1753	(351.0, 370.0)	4.67E-05
1754	(351.0, 324.0)	0.00044519
1755	(370.0, 324.0)	0.00027215
1756	(370.0, 366.0)	0.000901644
1757	(370.0, 364.0)	0.000885461
1758	(336.0, 260.0)	0.005143005
1759	(336.0, 296.0)	0.000252553
1760	(336.0, 401.0)	0.000508027
1761	(336.0, 341.0)	0.000787392
1762	(336.0, 279.0)	0.001392175
1763	(336.0, 395.0)	0.002847026
1764	(336.0, 396.0)	0.000216053
1765	(336.0, 354.0)	0.001335976
1766	(336.0, 360.0)	0.00034607
1767	(336.0, 329.0)	0.000969932
1768	(336.0, 315.0)	0.000760362
1769	(260.0, 259.0)	0.001150414
1770	(260.0, 291.0)	0.001475732
1771	(260.0, 208.0)	0.001217893
1772	(260.0, 223.0)	0.001281113
1773	(260.0, 341.0)	0.001291651
1774	(260.0, 279.0)	0.000375236
1775	(260.0, 250.0)	0.000971313
1776	(260.0, 360.0)	0.005059354
1777	(260.0, 329.0)	0.001782558
1778	(260.0, 315.0)	0.002942214
1779	(260.0, 265.0)	0.00111059
1780	(260.0, 224.0)	0.0052912
1781	(260.0, 308.0)	0.002099155
1782	(140.0, 185.0)	0.000791353
1783	(140.0, 146.0)	0.000415475
1784	(296.0, 279.0)	0.000594303
1785	(296.0, 269.0)	0.000417616
1786	(296.0, 354.0)	0.002587276
1787	(296.0, 329.0)	0.001766163
1788	(296.0, 315.0)	0.000683544
1789	(178.0, 154.0)	0.001576002
1790	(178.0, 201.0)	0.00086469
1791	(178.0, 104.0)	0.002185622
1792	(178.0, 264.0)	0.004060728
1793	(178.0, 176.0)	0.000600219
1794	(178.0, 230.0)	0.001028297
1795	(178.0, 181.0)	0.002124521
1796	(178.0, 131.0)	0.000776936
1797	(178.0, 133.0)	0.001678214
1798	(178.0, 235.0)	0.000767708
1799	(178.0, 173.0)	0.000920946
1800	(178.0, 257.0)	0.004606604
1801	(178.0, 115.0)	0.009684114
1802	(178.0, 216.0)	0.002342468
1803	(259.0, 254.0)	0.00084049
1804	(259.0, 291.0)	0.000363825
1805	(259.0, 208.0)	0.00162229
1806	(259.0, 204.0)	0.000852416
1807	(259.0, 295.0)	0.001320674
1808	(77.0, 23.0)	0.00118019
1809	(77.0, 21.0)	0.001333442
1810	(77.0, 111.0)	0.000957056
1811	(77.0, 151.0)	0.001193359
1812	(77.0, 191.0)	0.008770123
1813	(77.0, 61.0)	0.001441699
1814	(77.0, 79.0)	0.000456592
1815	(77.0, 29.0)	0.001344076
1816	(77.0, 90.0)	0.000749292
1817	(77.0, 46.0)	0.001381928
1818	(77.0, 115.0)	0.005334329
1819	(77.0, 141.0)	0.000516939
1820	(77.0, 129.0)	0.000470075
1821	(77.0, 78.0)	0.000740937
1822	(185.0, 208.0)	0.00111255
1823	(185.0, 223.0)	0.000543164
1824	(185.0, 146.0)	0.000416829
1825	(185.0, 170.0)	0.001553254
1826	(185.0, 150.0)	0.000891511
1827	(185.0, 233.0)	0.002147583
1828	(185.0, 191.0)	0.004717567
1829	(185.0, 250.0)	0.002341276
1830	(185.0, 202.0)	0.001473178
1831	(185.0, 224.0)	0.001038376
1832	(209.0, 264.0)	0.001730426
1833	(209.0, 176.0)	0.000328289
1834	(209.0, 230.0)	0.000258792
1835	(209.0, 256.0)	0.001454125
1836	(20.0, 23.0)	0.001142922
1837	(20.0, 22.0)	5.27E-05
1838	(20.0, 24.0)	0.000194076
1839	(20.0, 75.0)	0.001294536
1840	(20.0, 27.0)	0.000260371
1841	(20.0, 28.0)	0.000525036
1842	(154.0, 201.0)	0.001046183
1843	(154.0, 111.0)	0.000368637
1844	(154.0, 151.0)	0.001071477
1845	(154.0, 204.0)	0.000983741
1846	(154.0, 181.0)	0.000854696
1847	(154.0, 131.0)	0.00092591
1848	(154.0, 235.0)	0.004381804
1849	(104.0, 176.0)	0.000166236
1850	(104.0, 24.0)	0.001023688
1851	(104.0, 131.0)	0.000462669
1852	(104.0, 133.0)	0.000352886
1853	(104.0, 80.0)	0.000491396
1854	(104.0, 103.0)	0.000347909
1855	(104.0, 75.0)	0.001217933
1856	(104.0, 173.0)	0.001210347
1857	(23.0, 21.0)	0.000567966
1858	(23.0, 111.0)	0.000991175
1859	(23.0, 27.0)	0.000587723
1860	(23.0, 29.0)	0.001820166
1861	(23.0, 90.0)	0.000638057
1862	(23.0, 46.0)	0.000587988
1863	(401.0, 341.0)	0.000392478
1864	(401.0, 338.0)	0.003763647
1865	(401.0, 396.0)	0.000309196
1866	(401.0, 360.0)	0.000558157
1867	(401.0, 329.0)	0.000616505
1868	(401.0, 381.0)	0.000807468
1869	(254.0, 291.0)	0.004198842
1870	(254.0, 264.0)	0.000822438
1871	(254.0, 314.0)	0.001911627
1872	(254.0, 204.0)	0.004127971
1873	(254.0, 295.0)	0.000333821
1874	(254.0, 181.0)	0.004049675
1875	(254.0, 235.0)	0.000635698
1876	(254.0, 247.0)	0.001523507
1877	(254.0, 232.0)	0.000875946
1878	(254.0, 285.0)	0.001644477
1879	(291.0, 208.0)	0.002871579
1880	(291.0, 223.0)	0.006592241
1881	(291.0, 341.0)	0.004138852
1882	(291.0, 204.0)	0.002196389
1883	(291.0, 295.0)	0.002883343
1884	(291.0, 338.0)	0.005875026
1885	(291.0, 191.0)	0.034113674
1886	(291.0, 250.0)	0.003936879
1887	(291.0, 329.0)	0.003485675
1888	(291.0, 247.0)	0.002103564
1889	(291.0, 265.0)	0.001290377
1890	(291.0, 381.0)	0.007704563
1891	(291.0, 299.0)	0.00558075
1892	(291.0, 325.0)	0.005878733
1893	(291.0, 308.0)	0.004184266
1894	(291.0, 251.0)	0.00433564
1895	(208.0, 223.0)	0.000275531
1896	(208.0, 151.0)	0.001557333
1897	(208.0, 204.0)	0.000339427
1898	(208.0, 146.0)	0.000961071
1899	(208.0, 191.0)	0.001756784
1900	(324.0, 264.0)	0.002815367
1901	(324.0, 314.0)	0.001049627
1902	(324.0, 311.0)	0.000417982
1903	(324.0, 363.0)	0.001574526
1904	(324.0, 366.0)	0.000515459
1905	(324.0, 364.0)	0.001529248
1906	(324.0, 319.0)	0.00082483
1907	(21.0, 26.0)	0.00118454
1908	(21.0, 61.0)	0.000236429
1909	(21.0, 79.0)	0.001258074
1910	(21.0, 29.0)	0.000301324
1911	(21.0, 30.0)	0.001325008
1912	(223.0, 279.0)	0.001102152
1913	(223.0, 146.0)	0.001102557
1914	(223.0, 150.0)	0.00228553
1915	(223.0, 233.0)	0.000913188
1916	(223.0, 191.0)	0.002387577
1917	(223.0, 250.0)	0.000168354
1918	(223.0, 265.0)	0.001320099
1919	(223.0, 202.0)	0.001281934
1920	(223.0, 224.0)	0.000271371
1921	(76.0, 26.0)	0.00019837
1922	(76.0, 81.0)	0.000434632
1923	(76.0, 25.0)	0.001144396
1924	(76.0, 96.0)	0.001081692
1925	(76.0, 51.0)	0.000673913
1926	(111.0, 151.0)	0.000945139
1927	(111.0, 181.0)	0.00234264
1928	(111.0, 131.0)	0.000805919
1929	(111.0, 75.0)	0.002822557
1930	(111.0, 90.0)	0.000777771
1931	(111.0, 115.0)	0.003042851
1932	(111.0, 129.0)	0.001048479
1933	(264.0, 314.0)	0.000647305
1934	(264.0, 230.0)	0.00070006
1935	(264.0, 295.0)	0.000855355
1936	(264.0, 311.0)	0.001730022
1937	(264.0, 256.0)	0.000653232
1938	(264.0, 235.0)	0.001323465
1939	(264.0, 257.0)	0.000598259
1940	(264.0, 232.0)	0.001819068
1941	(264.0, 319.0)	0.002647702
1942	(264.0, 285.0)	0.001251158
1943	(314.0, 295.0)	0.000476352
1944	(314.0, 311.0)	0.001483821
1945	(314.0, 338.0)	0.003830802
1946	(314.0, 256.0)	0.001575908
1947	(314.0, 402.0)	0.001693907
1948	(314.0, 346.0)	0.001622417
1949	(314.0, 235.0)	0.00841557
1950	(314.0, 363.0)	0.002333285
1951	(314.0, 366.0)	0.004631636
1952	(314.0, 257.0)	0.002533765
1953	(314.0, 319.0)	0.000656118
1954	(314.0, 285.0)	0.001461384
1955	(151.0, 204.0)	0.001053858
1956	(151.0, 146.0)	0.00188976
1957	(151.0, 181.0)	0.002794636
1958	(151.0, 191.0)	0.00711511
1959	(151.0, 79.0)	0.004869541
1960	(151.0, 90.0)	0.00311861
1961	(151.0, 115.0)	0.005755216
1962	(151.0, 141.0)	0.001193005
1963	(151.0, 129.0)	0.001054541
1964	(341.0, 279.0)	0.000825236
1965	(341.0, 338.0)	0.003063288
1966	(341.0, 396.0)	0.001456571
1967	(341.0, 360.0)	0.000632025
1968	(341.0, 329.0)	0.000217592
1969	(341.0, 265.0)	0.002501913
1970	(341.0, 381.0)	0.000699206
1971	(341.0, 308.0)	0.001012589
1972	(22.0, 24.0)	8.49E-05
1973	(22.0, 75.0)	0.00117187
1974	(22.0, 28.0)	0.000425476
1975	(204.0, 181.0)	0.001104406
1976	(204.0, 191.0)	0.002680623
1977	(204.0, 247.0)	0.001562133
1978	(204.0, 141.0)	0.001048791
1979	(204.0, 251.0)	0.002658462
1980	(176.0, 230.0)	0.000413266
1981	(176.0, 131.0)	0.000580002
1982	(176.0, 133.0)	0.000417834
1983	(176.0, 103.0)	0.000825808
1984	(176.0, 173.0)	0.000526166
1985	(230.0, 256.0)	0.000366946
1986	(230.0, 235.0)	0.000982531
1987	(230.0, 173.0)	0.000706516
1988	(230.0, 257.0)	0.000236869
1989	(230.0, 216.0)	0.000396752
1990	(24.0, 80.0)	7.11E-05
1991	(24.0, 103.0)	0.000173799
1992	(24.0, 75.0)	0.001282359
1993	(24.0, 28.0)	0.000580731
1994	(24.0, 57.0)	7.62E-05
1995	(24.0, 34.0)	0.000771774
1996	(279.0, 269.0)	0.000501006
1997	(279.0, 233.0)	0.002274368
1998	(279.0, 250.0)	0.00072439
[truncated: 659 more rows]
