# Supplementary material for: X-ray computed tomography images and network data of sands under compression
Source: Data Brief. 2021 May 12;36:107122. doi: 10.1016/j.dib.2021.107122 (PMC8165412; doi:10.1016/j.dib.2021.107122)
Supplement: Supplementary file 1 [file mmc1.zip › data/Angular-sand_10.2MPa/networks/contact_network.txt]

# Contact network output format:
num_nodes & num_node_metrics ; names of columns ; [num_nodes x num_node_metrics] array; num_edges & num_edge_metrics ; names of columns ; [num_edges x num_edge_metrics] array
402 6
x y z volume location particle_id blob_id num_solid_contacts num_proximity_contacts
0.313458	0.0719243	0.801491	0.0497445	left	1	95	4	2
0.0954054	0.26246	1.12698	0.08159	left	2	99	5	5
0.26003	0.0802782	2.10109	0.0433644	left	3	189	3	8
0.184281	0.112741	2.6475	0.0547558	left	4	236	3	6
0.0738551	0.148906	3.21703	0.0320828	left	5	293	2	8
0.0241575	0.0150472	3.91116	0.000279019	left	6	331	0	2
0.0668332	0.0618657	4.35635	0.0078367	top	7	365	0	4
0.187722	0.562792	0.372583	0.170573	bottom	8	64	6	5
0.160343	0.216285	4.52204	0.00192018	top	9	399	0	4
0.037342	0.545741	2.1519	0.00573637	left	10	198	1	7
0.206379	0.389565	1.83134	0.03087	left	11	171	3	8
0.0418953	0.478285	2.91952	0.00396558	left	12	258	3	3
0.049665	0.541504	2.63168	0.00870891	left	13	238	1	7
0.33738	0.65271	1.49068	0.0715497	left	14	138	8	6
0.360821	0.795129	3.96701	0.253358	left	15	332	7	7
0.406865	0.697833	4.46819	0.0482747	top	16	390	3	3
0.178118	1.01524	0.964777	0.116782	left	17	100	6	7
0.0561753	0.855111	1.69766	0.00584182	left	18	160	3	5
0.118313	1.13331	2.92627	0.0804695	left	19	255	5	6
0.448055	1.05371	2.22912	0.61349	left	20	203	13	15
0.118797	1.13241	0.0924247	0.0195863	bottom	21	1	1	5
0.0791681	1.07981	3.42583	0.0301978	left	22	292	2	5
0.177337	1.29551	1.47343	0.0960045	left	23	143	6	4
0.187147	1.34934	4.38374	0.0819525	top	24	384	4	3
0.260312	1.50179	0.582264	0.232737	left	25	73	7	8
0.365002	1.6003	3.84297	0.334722	left	26	322	8	8
0.0900286	1.7301	3.25059	0.0497181	left	27	282	3	5
0.28491	2.16226	1.18728	0.269743	left	28	108	8	10
0.0507137	1.82322	0.10988	0.0056397	bottom	29	41	2	3
0.0604184	2.08988	2.02379	0.0228905	left	30	194	2	3
0.238312	2.34235	2.74982	0.269045	left	31	248	6	12
0.119237	2.51919	3.99383	0.12116	left	32	335	6	7
0.320044	2.1307	0.439216	0.191433	left	33	55	7	5
0.310679	2.22686	3.45629	0.140452	left	34	298	8	4
0.154896	2.4388	1.79857	0.0653498	left	35	168	6	4
0.0966838	2.81625	2.34548	0.0679928	left	36	218	4	7
0.0296953	2.67889	1.53456	0.00344709	left	37	144	2	2
0.0573504	2.81773	0.67496	0.0165588	left	38	74	2	4
0.0821142	3.07552	3.17081	0.0567375	left	39	275	4	7
0.27659	2.68956	0.163675	0.0815834	bottom	40	4	3	7
0.329272	2.9961	1.61217	0.151206	left	41	159	6	12
0.0472493	3.20108	4.47453	0.0097393	top	42	389	0	7
0.294727	3.21935	0.576476	0.219909	left	43	62	8	8
0.245234	3.73157	1.41302	0.232324	left	44	142	5	8
0.148432	3.39466	2.28508	0.0717101	left	45	211	4	6
0.0644626	3.43592	0.101515	0.0146166	bottom	46	2	1	6
0.0593262	3.5992	3.56402	0.0166269	left	47	302	2	5
0.246578	3.63412	2.97201	0.179258	left	48	261	8	7
0.0206788	3.54357	0.420202	0.00216844	left	49	60	1	2
0.109025	3.76001	4.16308	0.0694911	left	50	348	5	6
0.411287	3.76176	2.13428	0.229938	left	51	195	6	8
0.386448	3.8754	0.638264	0.382184	left	52	70	11	9
0.384669	4.21117	3.63433	0.251192	left	53	317	9	8
0.163141	4.20531	0.0844416	0.0242175	bottom	54	3	1	5
0.0264093	4.20773	2.00826	0.014933	left	55	163	1	6
0.130764	4.42916	3.17461	0.0440169	left	56	289	4	4
0.0805201	4.42678	4.2386	0.0205244	left	57	356	2	4
0.229414	4.42157	2.0625	0.0608108	left	58	175	2	6
0.0908015	4.5023	2.70813	0.00489272	left	59	244	2	3
0.205457	4.50044	0.295118	0.00721055	left	60	43	2	3
0.483449	1.78904	2.01445	0.410659	middle	61	172	11	7
0.485833	3.21752	4.21754	0.22777	top	62	362	7	11
0.156375	3.68428	4.44296	0.00981839	top	63	367	2	3
0.404084	4.27118	2.55762	0.140261	back	64	234	8	4
0.399295	1.86264	0.0528912	0.0376873	bottom	65	5	2	5
0.364405	2.06557	4.37041	0.110828	top	66	369	5	4
0.190431	2.84314	4.48717	0.00451923	top	67	379	3	2
0.613075	0.359536	3.22244	0.479719	front	68	286	8	8
0.614052	3.48443	3.54889	0.215607	middle	69	303	8	8
0.775339	4.34301	1.24462	0.330534	back	70	119	9	9
0.565551	2.63637	0.823481	0.207537	middle	71	91	9	9
0.515731	4.1689	4.39888	0.103692	top	72	385	8	4
0.637854	2.6312	4.38246	0.0985289	top	73	376	6	4
0.688855	0.231343	1.65638	0.162376	front	74	153	6	8
0.426949	4.12741	4.0665	0.0162358	middle	75	340	4	5
0.604088	2.89867	3.19452	0.223644	middle	76	276	9	9
0.442537	3.81776	0.043075	0.00829148	bottom	77	6	1	7
0.983032	1.04649	3.3462	0.658984	middle	78	283	13	14
0.724227	1.82641	3.21885	0.101233	middle	79	272	7	9
0.72437	3.26534	1.33686	0.20621	middle	80	126	10	9
0.437199	3.61997	4.1441	0.0390736	middle	81	342	6	5
0.651226	2.50064	1.69436	0.128096	middle	82	164	9	10
0.613531	3.02514	2.40812	0.240596	middle	83	207	8	9
0.674768	0.419527	1.1373	0.158696	middle	84	116	10	7
0.428472	4.40578	3.0186	0.0129315	back	85	267	3	4
0.685225	2.35651	3.99689	0.122114	middle	86	334	8	5
0.409936	4.52479	4.49911	0.000720616	top	87	371	0	2
0.901387	0.165412	4.3517	0.140026	top	88	380	3	7
0.711611	0.73495	0.0966061	0.0572077	bottom	89	8	4	6
0.645135	1.16728	1.3218	0.103582	middle	90	123	8	6
0.936753	1.66636	4.38523	0.222793	top	91	372	9	4
0.846733	0.159576	0.357986	0.168354	bottom	92	58	6	4
0.644236	4.30225	0.322043	0.0851667	bottom	93	45	6	4
1.16113	3.72794	3.04889	0.53689	middle	94	268	13	9
0.807212	1.68794	0.981501	0.109279	middle	95	97	6	9
0.673057	3.30609	0.0256455	0.0108773	bottom	96	7	1	7
1.01427	0.243442	3.92396	0.114947	front	97	328	4	5
1.09131	1.04803	0.839772	0.36408	middle	98	87	12	15
0.860617	2.24283	2.39199	0.126901	middle	99	228	6	11
1.03116	0.346011	2.61563	0.252644	front	100	241	8	8
0.949789	0.519993	0.573805	0.103048	middle	101	68	6	8
1.13792	3.41387	0.467645	0.291364	bottom	102	56	8	12
0.85906	1.30583	0.306938	0.138666	bottom	103	49	6	10
1.10278	2.17332	0.207129	0.287368	bottom	104	9	7	10
1.34645	2.73536	4.04291	0.352634	top	105	339	10	6
0.928051	3.91588	3.93463	0.151527	middle	106	330	9	4
0.914366	4.43574	0.534768	0.0285786	back	107	66	4	4
1.22839	3.99325	2.1633	0.913603	back	108	205	9	17
0.930479	2.40204	3.50337	0.0995856	middle	109	301	7	5
1.15988	0.833192	4.22761	0.313595	top	110	352	7	10
1.04564	1.47684	1.60735	0.135849	middle	111	148	6	9
1.30852	3.97425	0.780047	0.345096	middle	112	85	12	9
1.50501	1.95562	1.38548	0.496254	middle	113	139	16	19
1.12408	2.87877	0.330272	0.133156	bottom	114	48	7	7
1.30513	2.7897	2.38647	0.386331	middle	115	220	12	13
1.23963	3.65522	1.6201	0.127481	middle	116	157	7	12
1.62046	2.83988	3.2284	0.591555	middle	117	290	14	13
1.03111	4.35576	0.192247	0.0521019	bottom	118	42	2	8
1.11621	4.40087	4.24304	0.0951718	top	119	353	3	8
1.28822	1.63017	2.76122	0.328067	middle	120	252	9	14
1.19528	3.55439	1.15298	0.11362	middle	121	112	8	8
1.38089	2.70746	1.09331	0.326468	middle	122	109	11	13
1.38821	4.39917	3.04353	0.201529	back	123	262	5	7
1.12791	3.93928	1.18882	0.0257862	middle	124	117	3	8
1.19849	0.453665	2.05952	0.149462	middle	125	190	7	5
1.26575	2.88187	1.72022	0.0536112	middle	126	161	9	9
1.22912	3.39866	4.2073	0.288075	top	127	349	5	11
1.31655	2.0348	0.771185	0.277714	middle	128	86	9	7
1.26977	1.82738	2.12469	0.145259	middle	129	199	8	9
1.40359	2.10381	3.59669	0.163641	middle	130	305	7	11
1.47891	2.11066	4.17916	0.13624	top	131	345	5	8
1.32158	4.0661	4.48041	0.0270714	top	132	400	4	4
1.20576	2.49704	1.86417	0.0465742	middle	133	179	5	8
1.47848	1.3699	0.088091	0.0718287	bottom	134	10	6	6
1.2975	1.16926	2.2007	0.142084	middle	135	200	7	10
1.40138	0.0996608	1.51566	0.106333	front	136	145	5	7
1.17685	0.611097	1.27847	0.0155306	middle	137	122	3	7
1.72524	0.618176	0.128523	0.160008	bottom	138	13	5	10
1.52519	3.72169	0.244282	0.219307	bottom	139	11	7	9
1.57755	3.25034	1.41516	0.123423	middle	140	136	7	14
1.44999	0.333042	1.09297	0.0735709	middle	141	110	7	4
1.55389	1.63332	3.91093	0.165562	middle	142	327	6	12
1.91675	3.73199	3.91289	1.16433	top	143	321	18	9
1.52042	0.21946	3.64882	0.179774	front	144	312	6	10
1.72533	0.709597	2.319	0.168736	middle	145	214	8	7
1.93992	0.553402	1.53455	0.626663	front	146	127	16	14
1.48681	0.11637	4.25864	0.0158579	front	147	358	1	6
1.71168	0.307929	0.527524	0.308591	bottom	148	54	7	14
1.6477	2.15853	2.61744	0.182463	middle	149	243	8	7
1.59029	2.35422	1.92352	0.0922542	middle	150	182	8	10
1.48804	3.96139	1.36181	0.0166533	middle	151	134	3	8
1.46884	0.636834	0.873998	0.0426086	middle	152	94	5	6
1.87662	0.766225	3.00301	0.359333	middle	153	263	11	10
1.62117	1.39259	4.45262	0.0536903	top	154	391	3	6
1.64369	2.57462	0.0259813	0.0107038	bottom	155	12	1	7
2.08254	4.21239	0.103307	0.0976347	bottom	156	18	4	5
1.64333	1.37748	3.25285	0.162732	middle	157	287	8	5
1.72932	4.43379	1.29451	0.0904197	back	158	118	4	9
1.70134	2.87823	0.379299	0.122463	middle	159	50	9	6
1.5859	1.28711	0.849315	0.011721	middle	160	92	3	6
2.24912	0.28427	2.77547	0.206373	front	161	249	9	9
1.912	1.51635	0.717708	0.265855	middle	162	89	11	10
1.57243	2.55509	1.5628	0.00815087	middle	163	147	5	3
1.58884	4.51493	4.51091	0.00096668	top	164	392	0	5
1.96791	0.0986694	3.22007	0.0611667	front	165	281	6	4
1.82734	4.3761	0.538469	0.0798697	back	166	71	6	5
1.72948	1.24918	1.78836	0.0256807	middle	167	166	4	7
1.77738	1.90344	3.18624	0.0767851	middle	168	274	6	6
1.763	1.45604	2.0146	0.0722374	middle	169	187	7	10
1.75726	4.13144	3.18244	0.00629221	middle	170	277	3	3
1.66889	0.279035	3.22372	0.00564629	middle	171	278	3	4
1.94211	0.451566	4.43805	0.0415387	top	172	374	3	11
2.09547	2.76394	2.73861	0.187248	middle	173	246	9	9
1.77244	1.11246	0.140484	0.00480264	middle	174	39	2	5
1.93329	2.20719	0.502552	0.103099	middle	175	67	6	10
1.98006	0.660737	3.97983	0.148702	middle	176	337	8	13
1.75767	3.18654	2.24352	0.025338	middle	177	206	4	8
1.85672	3.16357	0.0613172	0.0168598	bottom	178	14	3	6
1.75949	2.02205	1.93742	0.00661517	middle	179	184	3	7
2.2061	2.66921	1.59419	0.290758	middle	180	152	13	14
1.94323	3.92267	2.6879	0.186462	middle	181	239	8	9
1.97394	0.16665	2.31906	0.0959188	front	182	212	3	7
1.98157	3.41802	2.29338	0.045557	middle	183	221	6	7
2.09437	4.4338	4.2649	0.0647632	top	184	361	2	7
2.03826	2.17313	3.09439	0.0853403	middle	185	273	6	9
2.05584	3.62925	1.74193	0.24022	middle	186	165	12	15
1.87127	3.97651	4.47926	0.0276075	top	187	386	1	7
2.20988	1.46995	3.9474	0.22782	middle	188	323	7	12
2.3427	1.45973	2.47975	0.356993	middle	189	222	14	11
2.18965	1.85253	0.12761	0.135261	bottom	190	16	5	8
2.23761	0.833515	3.60265	0.219854	middle	191	313	11	10
2.11823	4.48347	3.64605	0.0239363	back	192	304	2	5
2.32108	1.79498	1.85287	0.212821	middle	193	174	9	10
2.03805	3.64792	0.0585379	0.0245075	bottom	194	15	2	6
2.04186	2.80879	0.977841	0.164061	middle	195	98	7	14
2.2096	3.89246	1.26306	0.063981	middle	196	120	8	8
2.39808	3.79719	0.495353	0.389559	bottom	197	69	9	15
2.07014	3.58966	1.17418	0.0363582	middle	198	113	5	12
2.52578	0.743259	0.671641	0.378044	middle	199	83	10	17
2.28286	2.90771	2.10366	0.206193	middle	200	196	8	14
2.30388	1.43858	3.17338	0.180391	middle	201	271	7	13
2.09152	3.12891	4.50806	0.0110839	top	202	393	1	6
2.30947	2.1663	2.3311	0.24584	middle	203	217	11	10
2.22487	1.10911	0.212024	0.107679	bottom	204	40	6	9
2.303	2.64321	0.27417	0.220052	bottom	205	44	7	8
2.32472	0.0736832	4.25853	0.0519107	top	206	355	3	6
2.47996	1.64848	4.3417	0.170951	top	207	377	8	5
2.21716	4.21246	1.94696	0.121861	back	208	177	8	6
2.32662	4.46223	0.349636	0.0600176	bottom	209	53	3	2
2.34741	1.14346	1.31005	0.170511	middle	210	128	6	10
2.26202	0.954059	1.86339	0.108191	middle	211	180	9	4
2.49188	4.4333	2.51993	0.1301	back	212	227	6	4
2.27632	4.3445	1.01248	0.0807376	back	213	102	4	7
2.50819	2.2943	4.28375	0.31369	top	214	378	3	12
2.49496	0.217964	3.79594	0.136313	front	215	318	7	7
2.03211	2.0709	3.39548	0.00109191	middle	216	297	3	4
2.5132	0.624626	2.38935	0.191229	middle	217	215	8	11
2.3911	3.40508	2.46139	0.168027	middle	218	229	7	13
2.56617	0.078009	1.37966	0.0573307	front	219	135	3	9
2.31971	2.23796	3.58562	0.168901	middle	220	309	6	12
2.21053	3.16635	0.0687051	0.0164731	bottom	221	17	2	6
2.39802	0.972393	4.27536	0.11034	top	222	357	5	13
2.4517	3.87407	3.31725	0.137253	middle	223	294	5	9
2.4082	3.03198	3.60485	0.154291	middle	224	310	5	6
2.50693	2.3242	1.18442	0.328441	middle	225	114	8	13
2.39783	3.94566	4.42163	0.0746057	top	226	387	2	7
2.72704	3.33562	0.716423	0.569678	bottom	227	84	12	17
2.64518	0.26485	3.24693	0.136131	front	228	288	9	1
2.47391	0.0752313	0.432655	0.0367031	front	229	59	2	9
2.29173	0.666003	4.51584	0.00144563	top	230	394	1	6
2.62524	3.91109	2.65697	0.174426	middle	231	242	7	9
2.27857	0.526106	4.16243	0.00134237	middle	232	350	1	10
2.89198	4.14313	1.28557	0.395506	back	233	130	10	10
2.53674	0.342415	0.0781192	0.0460162	bottom	234	19	4	4
2.92609	0.968052	4.46641	0.041721	top	235	382	4	10
2.8802	1.45052	0.507456	0.281409	middle	236	63	10	9
2.61788	3.18425	1.63371	0.115424	middle	237	158	10	8
2.39642	0.336915	4.16978	0.00147419	middle	238	351	1	9
2.78445	0.329848	4.38737	0.0973117	top	239	370	4	9
2.82724	4.11523	3.99413	0.288594	back	240	336	11	5
2.90676	3.21261	3.11641	0.333056	middle	241	260	8	16
2.62219	3.54431	1.41839	0.0277174	middle	242	140	4	7
2.86346	4.33131	3.40354	0.171744	back	243	296	5	7
2.90308	0.764965	1.93542	0.315421	middle	244	178	12	9
2.70061	2.23484	2.86288	0.0923026	middle	245	259	4	9
3.04225	2.27945	0.682947	0.377423	middle	246	77	13	7
2.86622	3.89814	1.9569	0.25976	middle	247	185	9	11
2.55192	0.023531	2.38976	0.00492787	front	248	209	1	7
2.76779	1.12367	0.0415522	0.0172003	bottom	249	20	2	10
2.79135	1.39618	1.69948	0.113216	middle	250	154	8	6
2.54415	0.935635	2.20134	0.00391066	middle	251	201	4	1
2.85279	0.295962	1.08489	0.129298	front	252	104	8	7
2.87483	2.01455	0.193447	0.181738	bottom	253	23	7	7
2.97243	3.22911	4.44335	0.0930561	top	254	401	4	7
2.98911	1.46762	2.88081	0.143291	middle	255	254	7	10
3.056	2.47136	3.32038	0.840019	middle	256	291	11	17
2.87355	2.90963	2.2852	0.131244	middle	257	208	7	8
3.01549	0.480162	3.90924	0.145193	front	258	324	6	11
2.96471	2.79692	0.0726425	0.0560828	bottom	259	21	5	6
3.0191	3.50681	2.40774	0.144031	middle	260	223	7	10
2.95689	4.31191	0.509982	0.122902	back	261	76	6	6
2.94117	1.49796	1.07218	0.134575	middle	262	111	6	11
3.09275	0.689987	3.00624	0.251728	middle	263	264	9	11
3.14009	0.911883	3.70469	0.377194	middle	264	314	11	13
3.10556	2.20292	1.5783	0.260852	middle	265	151	9	14
2.95878	3.06809	4.10443	0.16813	middle	266	341	6	11
2.8603	0.733738	0.0832633	0.00397218	bottom	267	22	2	6
3.12928	2.25198	2.27505	0.282809	middle	268	204	8	8
3.06866	0.153356	1.84073	0.113106	front	269	176	5	6
3.15435	0.15881	2.47503	0.104278	front	270	230	6	5
3.23788	0.29357	0.172808	0.172045	bottom	271	24	7	6
3.16185	3.77183	3.27332	0.117847	middle	272	279	6	12
3.01352	4.44483	4.45171	0.0171959	top	273	395	2	3
3.2665	3.72872	0.166786	0.178465	bottom	274	26	6	6
3.29524	1.53616	3.35685	0.180051	middle	275	295	7	8
3.69996	0.1691	3.5826	0.188718	front	276	311	7	7
3.35735	4.28526	3.08141	0.154328	back	277	269	7	4
3.39274	1.97285	4.03801	0.538184	top	278	338	12	9
3.17687	3.29434	1.5356	0.244952	middle	279	146	5	13
3.1594	0.0519424	2.95389	0.0302307	front	280	256	3	5
3.08797	1.56718	4.48467	0.0166774	top	281	402	3	5
3.3913	1.54854	1.95501	0.344599	middle	282	181	13	10
3.15334	4.02176	4.43107	0.0529345	top	283	396	4	5
3.19034	0.871437	1.41413	0.107851	middle	284	131	5	11
3.23509	4.41091	1.7974	0.0767654	back	285	170	5	3
3.37738	0.560494	1.38788	0.108787	middle	286	133	7	6
3.11186	1.4061	4.14506	0.00425998	middle	287	346	4	3
3.46857	0.976619	2.57263	0.182237	middle	288	235	8	11
3.2448	0.319699	0.6721	0.0296353	middle	289	80	3	6
3.57008	4.32742	4.2058	0.159977	top	290	354	4	6
3.63009	3.9668	1.74825	0.21834	middle	291	150	8	14
3.52854	4.3492	2.60406	0.172645	back	292	233	4	15
3.41894	0.123756	1.00645	0.0777958	front	293	103	4	8
3.63156	0.766682	0.731653	0.353776	middle	294	75	11	11
3.76608	2.94558	1.92641	0.689098	middle	295	191	14	28
3.36263	3.00991	0.491049	0.136141	middle	296	61	6	5
3.48433	3.63925	0.676089	0.150095	middle	297	81	8	8
3.22635	4.4686	0.0334607	0.00343391	bottom	298	25	0	4
3.30844	1.43967	0.0464155	0.0143816	bottom	299	27	4	3
3.44046	3.67318	2.82959	0.117942	middle	300	250	8	9
3.76264	1.32141	4.30542	0.230979	top	301	363	10	11
3.49394	3.69908	4.3047	0.119009	top	302	360	7	6
3.66108	4.43957	1.03566	0.109826	back	303	96	6	6
3.62521	1.04931	0.246267	0.124124	bottom	304	28	7	7
3.72578	2.65676	0.850713	0.368503	middle	305	79	8	12
3.89424	0.468181	4.27678	0.420785	top	306	366	7	7
3.54149	2.60721	0.120685	0.0882623	bottom	307	29	6	5
3.5262	3.31318	3.91299	0.109059	middle	308	329	8	8
3.61892	4.0831	3.76694	0.190616	back	309	315	6	10
3.50882	1.57275	0.805538	0.0890818	middle	310	90	5	13
3.59279	1.97856	2.7878	0.203807	middle	311	247	8	7
3.58061	3.12228	3.12444	0.125354	middle	312	265	6	9
3.70122	0.0995109	0.487215	0.0739422	bottom	313	57	3	5
3.4043	0.00957205	4.34429	0.00152472	front	314	364	0	4
3.60407	0.351302	1.87781	0.147399	front	315	173	6	8
3.63811	4.28468	0.399984	0.152806	bottom	316	51	7	4
3.65228	4.33487	2.19557	0.0620411	back	317	202	4	7
3.82132	2.9365	4.37793	0.169538	top	318	381	5	9
3.71877	0.296739	2.79003	0.175793	front	319	257	6	7
3.83176	3.47723	1.32037	0.203534	middle	320	124	7	9
3.69051	1.74426	0.280028	0.157611	bottom	321	46	7	9
3.88813	1.44173	1.29812	0.426787	middle	322	115	11	19
3.77683	1.35957	2.65854	0.166416	middle	323	232	7	5
3.6142	2.12047	1.4944	0.0648664	middle	324	141	5	8
3.79268	3.16975	0.0901974	0.0497137	bottom	325	30	3	7
3.78208	0.913382	3.77093	0.134797	middle	326	319	6	7
3.60385	1.78147	1.38626	0.0212648	middle	327	129	3	8
3.76524	3.55736	2.49307	0.128336	middle	328	224	7	11
3.75141	2.08757	0.805861	0.0530554	middle	329	78	5	9
4.08616	2.04817	3.5332	0.400148	right	330	299	10	9
4.01689	2.46981	3.8939	0.291443	middle	331	325	7	8
4.07033	3.39454	3.62429	0.1967	middle	332	308	8	10
4.03405	4.33102	1.82021	0.129851	back	333	167	7	7
3.88543	4.09523	0.98141	0.0477364	middle	334	101	5	6
4.1231	1.0402	3.25402	0.304985	right	335	285	7	10
4.12279	0.238205	1.47494	0.338142	right	336	125	5	7
4.13376	2.70552	2.71552	0.402864	right	337	251	9	9
4.11177	0.323401	2.31037	0.186767	right	338	216	5	4
4.22293	0.51362	0.207448	0.294919	bottom	339	34	6	6
4.07327	3.877	0.144337	0.0899056	bottom	340	32	6	2
4.15657	3.57212	3.08161	0.2491	right	341	270	8	9
4.2078	0.984569	2.44312	0.194219	right	342	240	8	4
4.19861	1.7537	2.52498	0.149482	right	343	237	6	5
4.11612	2.11307	0.0337112	0.0129228	bottom	344	31	2	6
4.2295	3.43479	0.651398	0.46657	right	345	82	10	11
4.11177	2.25628	4.41463	0.0618697	top	346	373	3	7
3.87161	4.51205	4.48983	0.00119517	top	347	375	0	2
4.09419	4.42318	3.42173	0.0684673	back	348	306	4	8
4.05297	0.946117	4.51298	0.0049828	top	349	397	1	4
4.12348	1.45679	0.378617	0.118141	bottom	350	47	7	8
4.24438	1.80182	1.96296	0.231825	right	351	188	9	8
3.95856	1.78388	3.86135	0.003223	middle	352	326	2	4
4.26381	4.1446	4.1838	0.301253	top	353	359	8	5
4.32112	4.08988	3.21801	0.215673	right	354	280	5	10
4.32185	1.45605	3.95341	0.126178	right	355	333	6	8
4.15123	4.38045	0.135352	0.033368	bottom	356	33	4	2
4.25958	3.2232	4.15496	0.126275	right	357	344	8	3
4.32737	0.93388	1.79078	0.2387	right	358	169	5	6
4.30522	2.03771	1.05466	0.244432	right	359	107	5	13
4.29327	2.61026	1.60869	0.0899715	right	360	155	5	12
4.07974	3.76762	2.30594	0.0149857	middle	361	219	6	8
4.32651	4.28502	2.41544	0.0908438	right	362	226	4	10
4.36009	1.46879	0.123448	0.0497577	bottom	363	35	3	7
4.31711	3.90594	2.48682	0.0860082	right	364	225	7	11
4.3965	3.08035	3.49632	0.0965889	right	365	300	6	5
4.35299	0.272686	3.01336	0.198209	right	366	266	7	1
4.35243	0.9483	0.857339	0.207063	right	367	93	3	10
4.36281	3.48118	4.46425	0.0347016	top	368	398	2	4
4.35109	1.97609	4.39942	0.0514428	top	369	388	3	6
4.34982	3.39236	1.61193	0.086988	right	370	162	7	10
4.36263	4.23877	1.41001	0.114899	right	371	137	6	5
4.2887	0.0861523	0.725046	0.0114947	right	372	88	1	5
4.34453	3.92515	1.10918	0.0730129	right	373	106	6	4
4.39073	0.066639	3.76375	0.0299209	right	374	316	2	4
4.38107	3.87071	1.96405	0.034572	right	375	186	7	7
4.39566	2.57512	0.415025	0.243999	bottom	376	52	4	12
4.39956	1.4515	4.41791	0.0481143	top	377	383	3	4
4.29846	3.59859	2.03116	0.0103369	middle	378	193	4	9
4.40297	0.702095	3.78973	0.0891081	right	379	320	4	8
4.40548	2.41968	2.25619	0.0788877	right	380	213	5	4
4.39887	4.28207	0.566346	0.120418	right	381	72	5	5
4.42828	4.48068	2.76347	0.0102424	right	382	253	1	4
4.4204	3.55512	2.52642	0.0346972	right	383	231	4	9
4.43007	2.0434	3.23207	0.0803794	right	384	284	2	6
4.39689	2.27885	1.63459	0.00914831	right	385	156	2	6
4.35216	0.974578	4.13635	0.0062966	middle	386	347	4	3
4.47768	3.60008	0.0444451	0.0104643	bottom	387	38	2	5
4.4617	3.27982	1.23384	0.00377225	right	388	121	1	4
4.48899	4.43451	1.958	0.0107455	right	389	183	2	3
4.46919	4.45818	0.0376879	0.00259026	bottom	390	36	2	1
4.49527	2.2196	1.99752	0.00463128	right	391	192	3	3
4.49791	3.02283	2.21896	0.00602637	right	392	210	1	8
4.48395	4.50787	3.56008	0.00165214	right	393	307	2	1
4.50312	1.33745	0.530677	0.0148517	right	394	65	2	6
4.50391	2.64152	4.16882	0.0125163	right	395	343	1	7
4.50505	3.55673	2.05016	0.00227829	right	396	197	3	5
4.51369	2.23125	1.36257	0.00501355	right	397	132	0	6
4.51429	0.284512	4.45722	0.00330209	top	398	368	1	2
4.51691	3.06365	1.58383	0.003078	right	399	149	0	6
4.52066	0.0263033	1.05408	0.0006591	right	400	105	0	4
4.51923	1.77158	0.0528211	0.00125229	bottom	401	37	1	4
4.51981	2.08225	2.7108	0.0024145	right	402	245	0	4
1141 17
from_node to_node conductance conductance_penalized conductance_from_particle conductance_to_particle conductance_from_particle_solid_only conductance_to_particle_solid_only conductance_contact_only conductance_contact_only_penalized conductance_solid_only conductance_solid_only_penalized conductance_proximity_only gap_width solid_contact_area solid_contact_area_penalized proximity_contact_area_f…
1	2	0.285967	0.147157	1.21442	0.69359	1.21442	0.69359	0.715	0.123852	0.27294	0.0967176	0.0968865	0.178552	0.009295	0.00214676	0.339521	0.379743	physical_and_proximity
1	8	0.0427147	0.0414134	0.132609	0.841363	0.132609	0.841363	0.013	0.00975	0.0116751	0.00898524	0.0551125	0.223579	0.000169	0.000169	0.268034	0.367406	physical_and_proximity
1	84	0.237365	0.138568	0.372011	1.20376	0.372011	1.20376	1.352	0.181726	0.234826	0.110845	0.0887015	0.199476	0.017576	0.00314992	0.250289	0.462046	physical_and_proximity
1	92	0.0412648	0.0394547	0.279651	0.36905	0.279651	0.36905	0.013	0.00975	0.012018	0.00918698	0.042716	0.231316	0.000169	0.000169	0.210236	0.319748	physical_and_proximity
2	8	0.0950229	0.0581035	0.246455	0.633902	0.246455	0.633902	0.156	0.0378357	0.0830197	0.0311865	0.0485529	0.193137	0.002028	0.000655819	0.175929	0.259415	physical_and_proximity
2	14	0.114966	0.0822226	0.436121	0.393616	0.436121	0.393616	0.169	0.0467012	0.0930176	0.0381007	0.0897502	0.223755	0.002197	0.000809488	0.311805	0.54925	physical_and_proximity
2	17	0.113264	0.0646442	0.337754	0.430154	0.337754	0.430154	0.234	0.049984	0.104614	0.0395384	0.0482111	0.194437	0.003042	0.000866389	0.195871	0.250965	physical_and_proximity
2	84	0.135523	0.079146	0.409743	0.491736	0.409743	0.491736	0.273	0.0512603	0.122893	0.0416972	0.0712781	0.219343	0.003549	0.000888512	0.426218	0.420134	physical_and_proximity
3	4	0.215377	0.102041	0.764711	0.52133	0.764711	0.52133	0.65	0.0964777	0.209894	0.0735784	0.0556346	0.170445	0.00845	0.00167228	0.197392	0.244881	physical_and_proximity
3	74	0.118787	0.0706254	0.471513	0.848708	0.471513	0.848708	0.143	0.039743	0.0971619	0.0351361	0.052337	0.191021	0.001859	0.000688879	0.208377	0.237107	physical_and_proximity
3	100	0.0926584	0.0539391	0.183719	0.818559	0.183719	0.818559	0.195	0.0369394	0.0847963	0.0296418	0.0472735	0.2165	0.002535	0.000640284	0.168324	0.289497	physical_and_proximity
4	5	0.195498	0.102957	0.610185	0.396124	0.610185	0.396124	0.949	0.0785825	0.191679	0.0592109	0.101614	0.140539	0.012337	0.0013621	0.344929	0.289159	physical_and_proximity
4	68	0.363015	0.154708	0.817411	1.90605	0.817411	1.90605	0.897	0.1157	0.349303	0.0962364	0.0963552	0.197604	0.011661	0.00200546	0.277498	0.508014	physical_and_proximity
5	12	0.0953064	0.0450231	0.270076	0.349762	0.270076	0.349762	0.221	0.0304956	0.0901987	0.0254108	0.0334058	0.192793	0.002873	0.000528591	0.195026	0.066248	physical_and_proximity
8	17	0.202305	0.106064	0.50589	0.463001	0.50589	0.463001	1.157	0.106022	0.199966	0.0736996	0.0829512	0.18447	0.015041	0.00183771	0.357942	0.287976	physical_and_proximity
8	25	0.149474	0.0795354	0.354469	0.437699	0.354469	0.437699	0.572	0.0747436	0.145899	0.0540983	0.0591751	0.192757	0.007436	0.00129556	0.257049	0.298623	physical_and_proximity
8	89	0.141792	0.0921674	0.924966	0.271584	0.924966	0.271584	0.364	0.0914928	0.133147	0.0637225	0.0728025	0.206735	0.004732	0.00158588	0.403741	0.30082	physical_and_proximity
8	92	0.124083	0.0817544	0.368448	0.288636	0.368448	0.288636	0.468	0.101425	0.120259	0.0623513	0.0637796	0.236792	0.006084	0.00175803	0.410501	0.388024	physical_and_proximity
10	20	1.11384	0.322975	3.44919	5.0846	3.44919	5.0846	2.353	0.304302	1.09699	0.265055	0.0788955	0.150894	0.030589	0.00527457	0.061685	0.300144	physical_and_proximity
11	14	0.139268	0.111763	0.910489	0.885644	0.910489	0.885644	0.091	0.0379086	0.0756633	0.0349569	0.1109	0.161056	0.001183	0.000657082	0.308594	0.490269	physical_and_proximity
11	20	0.116909	0.100234	0.641539	1.5371	0.641539	1.5371	0.065	0.0361241	0.0568377	0.0334542	0.092621	0.193334	0.000845	0.000626152	0.29744	0.477256	physical_and_proximity
11	74	0.175533	0.10599	0.722762	1.00873	0.722762	1.00873	0.221	0.0616213	0.144931	0.0537545	0.0800231	0.188538	0.002873	0.0010681	0.257049	0.44278	physical_and_proximity
12	13	0.0339262	0.0270658	0.236193	0.255363	0.236193	0.255363	0.026	0.0138343	0.021454	0.0124326	0.0208914	0.179692	0.000338	0.000239795	0.066248	0.109681	physical_and_proximity
12	68	0.208276	0.110777	0.455196	1.23338	0.455196	1.23338	0.481	0.0896179	0.196594	0.070591	0.0765095	0.211608	0.006253	0.00155338	0.066248	0.478608	physical_and_proximity
14	17	0.0975411	0.0663593	0.21284	0.46684	0.21284	0.46684	0.221	0.0494077	0.0879869	0.0369274	0.072113	0.205049	0.002873	0.000856401	0.428415	0.323804	physical_and_proximity
14	18	0.0412487	0.0402599	0.284826	0.13349	0.284826	0.13349	0.013	0.00975	0.0113733	0.00880544	0.0625224	0.219296	0.000169	0.000169	0.422331	0.068952	physical_and_proximity
14	20	0.204751	0.124308	0.440504	0.610802	0.440504	0.610802	0.884	0.101806	0.19847	0.0728337	0.139902	0.204487	0.011492	0.00176464	0.772668	0.599443	physical_and_proximity
14	74	0.113119	0.0767381	0.184012	0.487027	0.184012	0.487027	0.637	0.0780305	0.110405	0.0492533	0.102356	0.198405	0.008281	0.00135253	0.3718	0.527618	physical_and_proximity
14	84	0.206386	0.137114	0.473102	0.479075	0.473102	0.479075	1.417	0.188167	0.2038	0.105092	0.135233	0.197368	0.018421	0.00326156	0.651495	0.492128	physical_and_proximity
14	90	0.105458	0.0725985	0.255752	0.325085	0.255752	0.325085	0.312	0.0587156	0.098123	0.0416365	0.0885982	0.209117	0.004056	0.00101774	0.527618	0.368251	physical_and_proximity
15	16	0.353507	0.215989	0.630417	1.1255	0.630417	1.1255	2.704	0.343533	0.351547	0.185678	0.120478	0.173528	0.035152	0.00595457	0.590655	0.418951	physical_and_proximity
15	22	0.100763	0.0699652	0.532619	0.246655	0.532619	0.246655	0.182	0.0511345	0.0875177	0.0392341	0.0684677	0.200118	0.002366	0.000886331	0.378053	0.204659	physical_and_proximity
15	24	0.191467	0.12049	0.72121	0.31654	0.72121	0.31654	1.378	0.167569	0.189703	0.0951168	0.098832	0.176489	0.017914	0.00290453	0.44447	0.272428	physical_and_proximity
15	26	0.221861	0.110798	0.584934	0.711177	0.584934	0.711177	0.598	0.048623	0.208857	0.042226	0.120589	0.182206	0.007774	0.000842799	0.546039	0.552968	physical_and_proximity
15	68	0.288645	0.172311	0.635177	0.744336	0.635177	0.744336	1.69	0.207135	0.284936	0.129105	0.139413	0.200742	0.02197	0.00359033	0.643383	0.663156	physical_and_proximity
15	91	0.122972	0.0735687	0.451725	0.216214	0.451725	0.216214	0.702	0.076742	0.121017	0.0503285	0.0713196	0.199241	0.009126	0.00133019	0.318396	0.32955	physical_and_proximity
15	110	0.254784	0.141787	0.63496	0.53441	0.63496	0.53441	1.963	0.151572	0.252809	0.0995652	0.125688	0.190563	0.025519	0.00262724	0.571558	0.636792	physical_and_proximity
16	24	0.0509993	0.0410676	0.317693	0.72758	0.317693	0.72758	0.039	0.0231472	0.033153	0.0209538	0.0272866	0.20558	0.000507	0.000401217	0.180661	0.146185	physical_and_proximity
16	110	0.113525	0.0827801	0.342026	1.53421	0.342026	1.53421	0.117	0.0434902	0.0824908	0.0376375	0.0740927	0.205081	0.001521	0.00075383	0.177281	0.443794	physical_and_proximity
17	23	0.210166	0.121274	0.473374	0.525209	0.473374	0.525209	1.261	0.149079	0.207921	0.0932458	0.0873688	0.192814	0.016393	0.00258404	0.379236	0.410163	physical_and_proximity
17	25	0.3175	0.130027	0.781035	0.854844	0.781035	0.854844	1.313	0.0741301	0.311355	0.0627354	0.11669	0.181393	0.017069	0.00128492	0.391235	0.548912	physical_and_proximity
17	90	0.19971	0.131688	0.920626	0.357099	0.920626	0.357099	0.806	0.183444	0.195036	0.107091	0.0863034	0.20583	0.010478	0.00317969	0.434161	0.358787	physical_and_proximity
18	20	0.190133	0.0962776	0.38318	1.77126	0.38318	1.77126	0.416	0.0750734	0.179271	0.0606259	0.0635781	0.181168	0.005408	0.00130127	0.090415	0.303524	physical_and_proximity
18	23	0.148798	0.0752877	0.550729	0.579224	0.550729	0.579224	0.26	0.0480358	0.135348	0.0410508	0.054632	0.186814	0.00338	0.00083262	0.07267	0.268203	physical_and_proximity
19	20	0.258221	0.150995	0.433339	0.948017	0.433339	0.948017	1.807	0.153531	0.255369	0.101257	0.153196	0.178035	0.023491	0.0026612	0.351689	0.699829	physical_and_proximity
19	22	0.153752	0.123626	0.48692	0.249827	0.48692	0.249827	2.158	0.415291	0.153377	0.118141	0.0767259	0.188883	0.028054	0.00719837	0.337324	0.244712	physical_and_proximity
19	27	0.0619165	0.0505856	0.286335	0.379302	0.286335	0.379302	0.052	0.0255348	0.0394328	0.0220794	0.0477809	0.213765	0.000676	0.000442604	0.266344	0.239135	physical_and_proximity
19	68	0.104559	0.0793018	0.361424	0.688175	0.361424	0.688175	0.104	0.0360624	0.0722787	0.0312993	0.0831256	0.201794	0.001352	0.000625082	0.274287	0.475228	physical_and_proximity
19	78	0.336255	0.174472	1.83515	0.576994	1.83515	0.576994	1.287	0.139565	0.327328	0.105897	0.149992	0.181704	0.016731	0.00241912	0.600964	0.718757	physical_and_proximity
20	23	0.0900905	0.0634323	0.584427	0.147617	0.584427	0.147617	0.299	0.0538999	0.0845318	0.0369846	0.0834731	0.187904	0.003887	0.000934265	0.425711	0.350675	physical_and_proximity
20	61	0.350571	0.201388	0.846063	0.694794	0.846063	0.694794	4.056	0.158627	0.348703	0.112041	0.267937	0.169698	0.052728	0.00274954	1.06943	0.983411	physical_and_proximity
20	78	0.127817	0.0891647	0.392228	0.267327	0.392228	0.267327	0.533	0.0839009	0.122452	0.0549176	0.119148	0.211047	0.006929	0.00145428	0.760838	0.618878	physical_and_proximity
20	90	0.111369	0.0730214	0.353002	0.242365	0.353002	0.242365	0.403	0.0564801	0.105929	0.0405446	0.0919813	0.204391	0.005239	0.000978988	0.490607	0.442442	physical_and_proximity
20	100	0.118838	0.0781674	0.431234	0.274064	0.431234	0.274064	0.312	0.049863	0.109017	0.0384281	0.0966499	0.21994	0.004056	0.000864292	0.562094	0.526266	physical_and_proximity
20	111	0.128189	0.0794537	0.295358	0.29445	0.295358	0.29445	0.897	0.0880415	0.126635	0.0551263	0.0842519	0.210215	0.011661	0.00152605	0.489086	0.392418	physical_and_proximity
20	125	0.0806415	0.0649588	0.488328	0.135155	0.488328	0.135155	0.234	0.0635906	0.072885	0.0397262	0.104543	0.211802	0.003042	0.00110224	0.560235	0.546884	physical_and_proximity
20	135	0.179207	0.124037	0.35435	0.407804	0.35435	0.407804	3.146	0.235811	0.178824	0.105098	0.122885	0.210137	0.040898	0.0040874	0.625638	0.543842	physical_and_proximity
21	25	0.426293	0.113073	1.66222	3.42812	1.66222	3.42812	0.624	0.0613072	0.400661	0.058124	0.0644709	0.186167	0.008112	0.00106266	0.148213	0.328367	physical_and_proximity
23	28	0.149488	0.0851109	0.374596	0.323646	0.374596	0.323646	1.014	0.105889	0.148246	0.0657755	0.0610552	0.210194	0.013182	0.0018354	0.28899	0.28054	physical_and_proximity
23	61	0.276984	0.147534	0.797301	0.676875	0.797301	0.676875	1.014	0.123094	0.268976	0.0921192	0.124034	0.199565	0.013182	0.00213362	0.457314	0.600457	physical_and_proximity
23	90	0.203548	0.109561	0.470124	0.630923	0.470124	0.630923	0.715	0.0668734	0.195669	0.0535742	0.117791	0.18752	0.009295	0.00115914	0.556855	0.516464	physical_and_proximity
24	26	0.586627	0.278978	1.34729	1.39235	1.34729	1.39235	3.991	0.367036	0.58445	0.23895	0.10376	0.154532	0.051883	0.00636196	0.32955	0.398502	physical_and_proximity
24	91	0.226139	0.0996438	0.728499	0.506595	0.728499	0.506595	0.858	0.077614	0.221624	0.0616108	0.071883	0.175071	0.011154	0.00134531	0.284596	0.28899	physical_and_proximity
25	28	0.141698	0.0980612	0.463418	0.410822	0.463418	0.410822	0.325	0.0977509	0.130396	0.0674668	0.0806394	0.202097	0.004225	0.00169435	0.3887	0.375349	physical_and_proximity
25	33	0.378688	0.230121	0.647249	1.14502	0.647249	1.14502	4.329	0.350473	0.377452	0.189695	0.168416	0.175213	0.056277	0.00607487	0.505141	0.710645	physical_and_proximity
25	95	0.205378	0.115603	0.473663	0.789967	0.473663	0.789967	0.585	0.104389	0.1966	0.0771804	0.0852498	0.223803	0.007605	0.0018094	0.450554	0.484016	physical_and_proximity
25	103	0.217397	0.143997	0.665307	0.452293	0.665307	0.452293	1.04	0.220702	0.213878	0.121285	0.0888404	0.207221	0.01352	0.0038255	0.46137	0.485706	physical_and_proximity
26	27	0.162437	0.105934	0.711639	0.242068	0.711639	0.242068	1.521	0.164136	0.161453	0.0859934	0.0920403	0.166535	0.019773	0.00284502	0.351182	0.230347	physical_and_proximity
26	34	0.28899	0.181555	0.548346	0.727881	0.548346	0.727881	3.679	0.306738	0.28824	0.154856	0.126079	0.183291	0.047827	0.00531679	0.531505	0.441428	physical_and_proximity
26	66	0.229002	0.13604	0.734982	0.473409	0.734982	0.473409	1.027	0.166135	0.22489	0.105351	0.0917386	0.210025	0.013351	0.00287967	0.485537	0.382785	physical_and_proximity
26	78	0.335977	0.183811	0.836572	0.726196	0.836572	0.726196	2.327	0.200411	0.333097	0.132238	0.148267	0.208879	0.030251	0.0034738	0.722982	0.732784	physical_and_proximity
26	79	0.0682228	0.0630194	0.716413	0.31177	0.716413	0.31177	0.026	0.0153143	0.0232208	0.0143058	0.0734578	0.221321	0.000338	0.000265448	0.472862	0.364871	physical_and_proximity
26	91	0.204016	0.129352	0.606862	0.393139	0.606862	0.393139	1.287	0.161344	0.20127	0.0962522	0.121188	0.195083	0.016731	0.00279663	0.622089	0.560235	physical_and_proximity
27	34	0.293415	0.111147	0.952734	1.0805	0.952734	1.0805	0.637	0.0815884	0.28209	0.0702654	0.0608212	0.195109	0.008281	0.0014142	0.281047	0.274287	physical_and_proximity
28	33	0.160068	0.0833533	0.390664	0.442927	0.390664	0.442927	0.637	0.0769185	0.15656	0.0561223	0.0623637	0.212537	0.008281	0.00133325	0.366561	0.376194	physical_and_proximity
28	35	0.16774	0.0887063	0.546566	0.339365	0.546566	0.339365	0.767	0.0772663	0.164472	0.0564381	0.0766538	0.216645	0.009971	0.00133928	0.421148	0.423514	physical_and_proximity
28	61	0.219529	0.124193	0.780386	0.406011	0.780386	0.406011	1.131	0.129797	0.216049	0.0873459	0.102351	0.216133	0.014703	0.00224982	0.547053	0.490607	physical_and_proximity
28	71	0.25356	0.149334	0.523627	0.716888	0.523627	0.716888	1.417	0.147279	0.249352	0.0990638	0.147557	0.180028	0.018421	0.00255284	0.653354	0.655382	physical_and_proximity
28	82	0.25878	0.142502	0.463387	0.795978	0.463387	0.795978	2.08	0.135079	0.256732	0.0924435	0.142458	0.183422	0.02704	0.00234137	0.532857	0.558207	physical_and_proximity
28	113	0.145283	0.0892275	0.368884	0.317372	0.368884	0.317372	0.871	0.0789988	0.142656	0.0539952	0.108073	0.201363	0.011323	0.00136931	0.34814	0.582712	physical_and_proximity
29	33	0.164693	0.0683668	0.414208	1.55297	0.414208	1.55297	0.286	0.0406266	0.152563	0.0361368	0.0458127	0.202682	0.003718	0.000704194	0.083824	0.275639	physical_and_proximity
29	65	0.1912	0.0943211	0.525757	0.627166	0.525757	0.627166	0.533	0.096915	0.186127	0.0723861	0.0438194	0.186279	0.006929	0.00167986	0.083824	0.236093	physical_and_proximity
30	35	0.290885	0.134664	0.638179	1.64481	0.638179	1.64481	0.715	0.113583	0.279835	0.0910825	0.0768583	0.223187	0.009295	0.00196877	0.205335	0.480467	physical_and_proximity
30	61	0.113986	0.103521	0.87384	4.70451	0.87384	4.70451	0.039	0.0245974	0.0370398	0.0238029	0.0958419	0.20707	0.000507	0.000426355	0.236093	0.589641	physical_and_proximity
31	34	0.332463	0.173107	0.634525	1.03856	0.634525	1.03856	2.028	0.204654	0.329821	0.134677	0.104185	0.19307	0.026364	0.00354734	0.442949	0.46982	physical_and_proximity
31	39	0.0331197	0.03125	0.514949	0.179813	0.514949	0.179813	0.013	0.00975	0.0118446	0.00908535	0.0310718	0.238918	0.000169	0.000169	0.228488	0.165451	physical_and_proximity
31	61	0.320751	0.175111	0.88708	0.647692	0.88708	0.647692	2.132	0.221109	0.318443	0.139007	0.107901	0.205924	0.027716	0.00383256	0.503958	0.545701	physical_and_proximity
31	76	0.249161	0.135342	0.681643	0.685905	0.681643	0.685905	0.819	0.124331	0.241198	0.0911744	0.0996984	0.220884	0.010647	0.00215508	0.541138	0.596232	physical_and_proximity
31	79	0.0914177	0.0644036	0.596779	0.329635	0.596779	0.329635	0.104	0.0359135	0.0698095	0.0307182	0.056527	0.231581	0.001352	0.000622501	0.377715	0.333606	physical_and_proximity
31	99	0.222287	0.133557	1.07431	0.441666	1.07431	0.441666	0.663	0.12892	0.212618	0.09131	0.104047	0.219332	0.008619	0.00223462	0.581022	0.461201	physical_and_proximity
32	34	0.219355	0.131001	0.543143	0.508475	0.543143	0.508475	1.248	0.177864	0.216963	0.106044	0.0835225	0.183206	0.016224	0.00308298	0.327691	0.375518	physical_and_proximity
32	62	0.203876	0.117774	0.440387	0.460005	0.440387	0.460005	2.08	0.154766	0.20303	0.0916928	0.0923803	0.203359	0.02704	0.00268261	0.251641	0.492297	physical_and_proximity
32	66	0.20428	0.109111	0.415443	0.542645	0.415443	0.542645	1.456	0.109924	0.202564	0.0749227	0.0935311	0.184177	0.018928	0.00190535	0.326508	0.392418	physical_and_proximity
32	67	0.0272436	0.0256278	0.256461	0.137869	0.256461	0.137869	0.013	0.00975	0.0113539	0.00879379	0.0261338	0.193724	0.000169	0.000169	0.14365	0.085514	physical_and_proximity
32	73	0.160102	0.0912961	0.578424	0.286283	0.578424	0.286283	0.897	0.0950577	0.157811	0.0635251	0.0794173	0.210961	0.011661	0.00164767	0.366223	0.354055	physical_and_proximity
32	86	0.234064	0.135776	0.877145	0.473928	0.877145	0.473928	0.897	0.161787	0.2291	0.106033	0.0812282	0.19953	0.011661	0.0028043	0.40053	0.39208	physical_and_proximity
33	40	0.216279	0.132692	0.4811	0.529231	0.4811	0.529231	1.417	0.171807	0.213958	0.10216	0.10845	0.174678	0.018421	0.00297799	0.44109	0.39377	physical_and_proximity
33	71	0.296514	0.195303	1.04912	0.51774	1.04912	0.51774	1.937	0.33456	0.294038	0.170252	0.112749	0.19793	0.025181	0.00579903	0.548912	0.484523	physical_and_proximity
33	95	0.111941	0.0748947	0.27509	0.431812	0.27509	0.431812	0.273	0.0727995	0.104015	0.050794	0.062316	0.207549	0.003549	0.00126186	0.360815	0.327522	physical_and_proximity
33	104	0.21476	0.111907	0.443744	0.702618	0.443744	0.702618	0.923	0.0922668	0.210074	0.0688946	0.0978773	0.200988	0.011999	0.00159929	0.5408	0.420303	physical_and_proximity
34	76	0.197007	0.121703	0.534558	0.378328	0.534558	0.378328	1.677	0.167838	0.195686	0.0954925	0.102225	0.20299	0.021801	0.0029092	0.4563	0.458666	physical_and_proximity
34	79	0.185196	0.125777	0.351291	0.574949	0.351291	0.574949	1.105	0.173327	0.182119	0.0965683	0.123879	0.213784	0.014365	0.00300433	0.432978	0.653692	physical_and_proximity
34	86	0.161341	0.0941967	0.620268	0.310833	0.620268	0.310833	0.65	0.0921866	0.157039	0.063788	0.0806229	0.194663	0.00845	0.0015979	0.403234	0.406783	physical_and_proximity
34	109	0.180697	0.1074	0.374274	0.432943	0.374274	0.432943	1.703	0.124032	0.179572	0.0766635	0.106946	0.203308	0.022139	0.0021499	0.45461	0.498381	physical_and_proximity
35	36	0.126199	0.0905235	0.390379	0.223967	0.390379	0.223967	1.053	0.187435	0.125373	0.0808948	0.0613025	0.195873	0.013689	0.00324888	0.308763	0.280033	physical_and_proximity
35	37	0.106666	0.0780969	0.305093	0.192116	0.305093	0.192116	1.079	0.189592	0.106274	0.0726884	0.0417962	0.0921397	0.014027	0.00328626	0.102245	0.052728	physical_and_proximity
35	41	0.183428	0.110247	0.341621	0.652932	0.341621	0.652932	0.923	0.132754	0.180434	0.0833925	0.0840823	0.200379	0.011999	0.00230108	0.33124	0.394953	physical_and_proximity
35	61	0.085415	0.0622829	0.156076	1.41383	0.156076	1.41383	0.143	0.037123	0.0708847	0.029367	0.0747167	0.235979	0.001859	0.000643466	0.301327	0.480467	physical_and_proximity
36	39	0.0646002	0.0356844	0.192596	0.330927	0.192596	0.330927	0.117	0.0298498	0.0596622	0.0239721	0.0206312	0.228379	0.001521	0.000517396	0.140101	0.118469	physical_and_proximity
36	45	0.106052	0.0717747	0.486619	0.633395	0.486619	0.633395	0.117	0.0415535	0.0820964	0.0361022	0.0555461	0.202422	0.001521	0.000720261	0.277667	0.282568	physical_and_proximity
36	83	0.480383	0.225149	1.45355	1.2578	1.45355	1.2578	1.56	0.227626	0.470803	0.170179	0.110382	0.18975	0.02028	0.00394552	0.51714	0.545194	physical_and_proximity
37	41	0.11531	0.0639742	0.378055	1.73666	0.378055	1.73666	0.143	0.0401373	0.0979054	0.0355424	0.0404404	0.19678	0.001859	0.000695714	0.052728	0.254345	physical_and_proximity
38	43	0.131951	0.0712626	0.358902	1.49578	0.358902	1.49578	0.182	0.0340406	0.11174	0.0304585	0.0604972	0.195241	0.002366	0.000590037	0.179985	0.347633	physical_and_proximity
38	71	0.242252	0.0943137	1.33204	1.72958	1.33204	1.72958	0.299	0.049562	0.213978	0.0464994	0.0582661	0.191072	0.003887	0.000859075	0.181506	0.326846	physical_and_proximity
39	48	0.205744	0.1108	0.44253	0.646963	0.44253	0.646963	0.871	0.114701	0.201877	0.0798485	0.0768758	0.213939	0.011323	0.00198815	0.276484	0.427063	physical_and_proximity
39	76	0.387821	0.147276	1.35009	1.16059	1.35009	1.16059	0.923	0.0913755	0.372337	0.0797056	0.10139	0.204227	0.011999	0.00158384	0.415402	0.569699	physical_and_proximity
40	43	0.162991	0.113832	0.76	1.21965	0.76	1.21965	0.156	0.0563709	0.117014	0.0503136	0.0940239	0.20754	0.002028	0.000977096	0.376363	0.555841	physical_and_proximity
40	65	0.0545745	0.0320164	0.606294	0.15062	0.606294	0.15062	0.078	0.0219304	0.0473729	0.0185572	0.0216514	0.19952	0.001014	0.000380127	0.105794	0.132158	physical_and_proximity
41	44	0.156181	0.0969029	0.580017	0.341083	0.580017	0.341083	0.494	0.0981159	0.149696	0.0673493	0.0784477	0.187773	0.006422	0.00170068	0.302341	0.429767	physical_and_proximity
41	80	0.4409	0.209348	1.06134	1.17601	1.06134	1.17601	1.924	0.156264	0.432472	0.122071	0.178834	0.192603	0.025012	0.00270858	0.602654	0.807989	physical_and_proximity
41	82	0.310839	0.159463	0.961209	0.59943	0.961209	0.59943	1.781	0.0951036	0.305802	0.0756232	0.185605	0.167253	0.023153	0.00164846	0.705068	0.537251	physical_and_proximity
41	83	0.232423	0.132163	0.651121	0.455586	0.651121	0.455586	1.651	0.1626	0.230602	0.101206	0.0981121	0.202463	0.021463	0.0028184	0.48165	0.401375	physical_and_proximity
43	46	0.179095	0.117303	0.32102	0.492223	0.32102	0.492223	2.197	0.204489	0.178513	0.0996322	0.0915193	0.111634	0.028561	0.00354447	0.286286	0.106808	physical_and_proximity
43	49	0.0787771	0.0584162	0.6045	0.105835	0.6045	0.105835	0.559	0.0967462	0.0775684	0.0466434	0.0694878	0.19164	0.007267	0.00167693	0.360308	0.031603	physical_and_proximity
43	52	0.370655	0.221388	0.935691	0.732396	0.935691	0.732396	3.562	0.251609	0.368344	0.156042	0.228501	0.179092	0.046306	0.00436123	0.895531	0.848042	physical_and_proximity
43	71	0.266817	0.124431	0.789569	0.574299	0.789569	0.574299	1.235	0.0827318	0.261953	0.066247	0.116122	0.223067	0.016055	0.00143402	0.679549	0.615836	physical_and_proximity
43	80	0.127636	0.0897044	0.350023	0.324093	0.350023	0.324093	0.429	0.0926537	0.120868	0.0597537	0.0994603	0.213734	0.005577	0.001606	0.494832	0.460018	physical_and_proximity
43	114	0.0888331	0.069623	0.264931	0.31253	0.264931	0.31253	0.156	0.057848	0.0747132	0.0412185	0.0774919	0.210396	0.002028	0.0010027	0.355914	0.408135	physical_and_proximity
44	51	0.446779	0.240072	1.19344	0.857186	1.19344	0.857186	4.108	0.292185	0.44485	0.184263	0.170586	0.173184	0.053404	0.00506453	0.654199	0.629863	physical_and_proximity
44	52	0.287126	0.140025	0.717991	1.62527	0.717991	1.62527	0.572	0.0887079	0.266219	0.0752955	0.10609	0.204155	0.007436	0.0015376	0.604175	0.594373	physical_and_proximity
44	70	0.189097	0.111275	0.476037	1.64961	0.476037	1.64961	0.286	0.0578561	0.161202	0.0500221	0.101383	0.223253	0.003718	0.00100284	0.638144	0.640848	physical_and_proximity
44	80	0.31306	0.17628	1.56845	0.618698	1.56845	0.618698	0.91	0.139122	0.298261	0.105912	0.153368	0.186597	0.01183	0.00241144	0.763373	0.62361	physical_and_proximity
45	48	0.270102	0.156024	0.600221	0.699808	0.600221	0.699808	1.56	0.215049	0.267663	0.129114	0.0866771	0.198122	0.02028	0.00372752	0.299806	0.431626	physical_and_proximity
45	51	0.567099	0.260526	1.21319	1.85044	1.21319	1.85044	2.327	0.222946	0.557283	0.170938	0.181305	0.165225	0.030251	0.0038644	0.331916	0.810693	physical_and_proximity
45	83	0.378112	0.166171	0.782387	1.4662	0.782387	1.4662	1.339	0.124611	0.369412	0.100148	0.121833	0.20373	0.017407	0.00215992	0.458159	0.589979	physical_and_proximity
47	48	0.354664	0.172116	0.907364	1.20035	0.907364	1.20035	1.079	0.206347	0.34941	0.147463	0.0517267	0.185706	0.014027	0.00357669	0.181506	0.240994	physical_and_proximity
47	69	0.35408	0.134763	1.27267	1.32117	1.27267	1.32117	0.702	0.0918357	0.337023	0.0804397	0.078297	0.195599	0.009126	0.00159182	0.183365	0.452751	physical_and_proximity
48	51	0.171431	0.119838	0.381012	0.402914	0.381012	0.402914	1.287	0.219845	0.169967	0.103571	0.0889795	0.200685	0.016731	0.00381064	0.416078	0.453596	physical_and_proximity
48	64	0.155144	0.107891	0.351364	0.392793	0.351364	0.392793	0.832	0.140904	0.151657	0.0800708	0.117048	0.190588	0.010816	0.00244234	0.499902	0.531505	physical_and_proximity
48	69	0.26211	0.159868	0.564976	0.632034	0.564976	0.632034	2.015	0.19968	0.259844	0.119614	0.144792	0.188913	0.026195	0.00346112	0.642707	0.603668	physical_and_proximity
48	76	0.137973	0.084186	0.237563	0.644542	0.237563	0.644542	0.572	0.0629153	0.133171	0.0461781	0.100549	0.210378	0.007436	0.00109053	0.559221	0.495508	physical_and_proximity
48	94	0.155766	0.110904	0.465599	0.531047	0.465599	0.531047	0.299	0.080986	0.135587	0.0610551	0.119578	0.199669	0.003887	0.00140376	0.621244	0.657748	physical_and_proximity
50	53	0.220447	0.126225	0.753914	0.521221	0.753914	0.521221	0.676	0.115359	0.211673	0.083938	0.0984361	0.179661	0.008788	0.00199956	0.232037	0.462891	physical_and_proximity
50	63	0.370165	0.192942	0.815095	0.845857	0.815095	0.845857	3.341	0.281739	0.369222	0.167828	0.0787759	0.14183	0.043433	0.00488348	0.268879	0.102076	physical_and_proximity
50	72	0.154533	0.0852965	0.389101	0.506241	0.389101	0.506241	0.442	0.0620257	0.14689	0.0483846	0.0772804	0.183606	0.005746	0.00107511	0.293384	0.356252	physical_and_proximity
50	75	0.0633708	0.0492926	0.479389	0.226599	0.479389	0.226599	0.065	0.0297808	0.0456962	0.0249515	0.0427463	0.177913	0.000845	0.0005162	0.16562	0.226291	physical_and_proximity
50	81	0.286333	0.183538	0.609585	0.674137	0.609585	0.674137	2.6	0.31723	0.285026	0.159334	0.112945	0.171327	0.0338	0.00549865	0.414219	0.444977	physical_and_proximity
51	64	0.306848	0.135105	1.00842	0.653431	1.00842	0.653431	1.222	0.0699077	0.299368	0.0594297	0.135026	0.20025	0.015886	0.00121173	0.69121	0.518661	physical_and_proximity
51	83	0.205738	0.100906	0.604606	0.791902	0.604606	0.791902	0.442	0.0705322	0.19308	0.0584978	0.0724578	0.221857	0.005746	0.00122256	0.46644	0.349999	physical_and_proximity
51	108	0.519777	0.238102	0.948792	1.73805	0.948792	1.73805	3.198	0.192255	0.514926	0.146397	0.196766	0.187856	0.041574	0.00333242	0.742248	0.921557	physical_and_proximity
52	54	0.169602	0.133604	0.33853	0.385959	0.33853	0.385959	2.756	0.424561	0.169269	0.126578	0.0909304	0.166862	0.035828	0.00735907	0.391742	0.198237	physical_and_proximity
52	60	0.0696445	0.0506917	0.265972	0.114395	0.265972	0.114395	0.468	0.0679631	0.0683146	0.0367441	0.0704317	0.164102	0.006084	0.00117803	0.304031	0.106639	physical_and_proximity
52	70	0.0831017	0.0621266	0.222108	0.188076	0.222108	0.188076	0.338	0.0456704	0.0782601	0.0315305	0.113646	0.212941	0.004394	0.000791621	0.659269	0.619554	physical_and_proximity
52	77	0.138699	0.075534	0.374075	0.280996	0.374075	0.280996	0.949	0.0690443	0.137254	0.0482731	0.073669	0.169684	0.012337	0.00119677	0.335465	0.097513	physical_and_proximity
52	80	0.146377	0.103614	0.299694	0.333432	0.299694	0.333432	1.898	0.182814	0.145715	0.0847035	0.118816	0.190629	0.024674	0.00316877	0.557869	0.530153	physical_and_proximity
52	93	0.0884761	0.0828771	1.12954	0.251417	1.12954	0.251417	0.039	0.0225392	0.0327828	0.0203129	0.116286	0.200443	0.000507	0.00039068	0.602654	0.524576	physical_and_proximity
52	102	0.192445	0.126986	0.306652	0.670645	0.306652	0.670645	2.067	0.135828	0.190989	0.0825467	0.184401	0.191313	0.026871	0.00235436	0.647439	0.839592	physical_and_proximity
52	112	0.160283	0.110702	0.595398	0.25111	0.595398	0.25111	1.625	0.188821	0.159305	0.0912586	0.107788	0.203064	0.021125	0.0032729	0.537082	0.479453	physical_and_proximity
52	121	0.0906382	0.06194	0.255378	0.191728	0.255378	0.191728	0.442	0.0586607	0.0877661	0.038199	0.0839282	0.216008	0.005746	0.00101678	0.48841	0.414557	physical_and_proximity
53	56	0.129716	0.0999789	0.777247	0.164178	0.777247	0.164178	2.86	0.22542	0.129413	0.0846475	0.155593	0.187922	0.03718	0.00390728	0.708617	0.290511	physical_and_proximity
53	57	0.0494021	0.0337346	0.289827	0.0891295	0.289827	0.0891295	0.143	0.0303193	0.0461617	0.0209854	0.0364666	0.233689	0.001859	0.000525535	0.286962	0.094471	physical_and_proximity
53	69	0.143161	0.0912873	0.34823	0.391924	0.34823	0.391924	0.533	0.0735726	0.136998	0.0525895	0.107219	0.221437	0.006929	0.00127526	0.70304	0.500916	physical_and_proximity
53	75	0.272567	0.167527	0.699794	0.492054	0.699794	0.492054	4.68	0.260235	0.272112	0.136912	0.138508	0.171127	0.06084	0.00451074	0.644228	0.273273	physical_and_proximity
53	81	0.081432	0.0634744	0.248949	0.27256	0.248949	0.27256	0.169	0.0752802	0.0735134	0.0476883	0.0486573	0.216391	0.002197	0.00130486	0.296257	0.248261	physical_and_proximity
53	85	0.103021	0.0769245	0.355383	0.164184	0.355383	0.164184	1.17	0.167559	0.102467	0.0672376	0.0766312	0.207417	0.01521	0.00290435	0.426049	0.182689	physical_and_proximity
53	94	0.137902	0.0920835	0.358328	0.33634	0.358328	0.33634	0.559	0.0830277	0.132401	0.0561542	0.113213	0.220952	0.007267	0.00143915	0.652678	0.488241	physical_and_proximity
53	106	0.227284	0.159266	0.556832	0.538833	0.556832	0.538833	1.222	0.265838	0.22371	0.13489	0.114814	0.212173	0.015886	0.00460786	0.61009	0.622258	physical_and_proximity
55	58	0.295542	0.132758	0.695678	1.83453	0.695678	1.83453	0.611	0.0774406	0.276304	0.0671336	0.102741	0.17023	0.007943	0.0013423	0.215475	0.504127	physical_and_proximity
56	59	0.0820946	0.0524394	0.316641	0.144223	0.316641	0.144223	0.455	0.0877323	0.0813691	0.0465329	0.023654	0.199534	0.005915	0.00152069	0.126919	0.047489	physical_and_proximity
56	64	0.148133	0.0908472	0.315343	0.60318	0.315343	0.60318	0.442	0.0834683	0.141014	0.0594897	0.0783841	0.177523	0.005746	0.00144678	0.192998	0.368927	physical_and_proximity
56	85	0.201999	0.0798718	0.386857	0.523132	0.386857	0.523132	2.132	0.0541159	0.201388	0.0435249	0.070517	0.161213	0.027716	0.00093801	0.262795	0.182689	physical_and_proximity
57	72	0.212018	0.093615	1.00577	0.955553	1.00577	0.955553	0.325	0.0670041	0.1954	0.0589441	0.0487197	0.190512	0.004225	0.00116141	0.142467	0.2535	physical_and_proximity
58	64	0.205692	0.122431	2.22986	1.38712	2.22986	1.38712	0.169	0.0410518	0.141113	0.0391714	0.101836	0.189549	0.002197	0.000711564	0.480129	0.506831	physical_and_proximity
59	64	0.324482	0.105184	0.773729	1.88216	0.773729	1.88216	0.741	0.0762916	0.315132	0.0669732	0.0538584	0.182564	0.009633	0.00132239	0.047489	0.267696	physical_and_proximity
60	93	0.0510041	0.0385395	0.149002	1.65137	0.149002	1.65137	0.039	0.0113045	0.0303417	0.0104409	0.0423709	0.202045	0.000507	0.000195945	0.089908	0.258063	physical_and_proximity
61	82	0.145174	0.105082	0.515484	0.227457	0.515484	0.227457	1.716	0.218553	0.144527	0.091643	0.0959131	0.212478	0.022308	0.00378825	0.53235	0.34307	physical_and_proximity
61	90	0.0822066	0.0573937	0.421581	0.150205	0.421581	0.150205	0.26	0.0601425	0.0776654	0.0389761	0.0589913	0.21657	0.00338	0.00104247	0.341211	0.260936	physical_and_proximity
61	99	0.14869	0.107475	0.564335	0.357451	0.564335	0.357451	0.299	0.0463397	0.126357	0.0382419	0.164859	0.181137	0.003887	0.000803221	0.812552	0.752726	physical_and_proximity
61	111	0.107315	0.0860405	0.609527	0.243852	0.609527	0.243852	0.156	0.0464654	0.0822929	0.03668	0.123574	0.204474	0.002028	0.0008054	0.691548	0.513253	physical_and_proximity
61	129	0.183384	0.129192	0.570368	0.316363	0.570368	0.316363	1.755	0.253021	0.182349	0.112785	0.100805	0.209955	0.022815	0.0043857	0.542659	0.396812	physical_and_proximity
62	67	0.038671	0.0340827	0.538867	0.0821667	0.538867	0.0821667	0.039	0.0197896	0.0252098	0.01549	0.0455091	0.213492	0.000507	0.00034302	0.279864	0.04563	physical_and_proximity
62	69	0.208247	0.119745	0.495669	0.488826	0.495669	0.488826	1.248	0.12767	0.205572	0.0840628	0.105543	0.216496	0.016224	0.00221295	0.615667	0.533871	physical_and_proximity
62	81	0.284678	0.150756	0.785669	0.583335	0.785669	0.583335	1.729	0.100896	0.280469	0.0775298	0.173365	0.166417	0.022477	0.00174887	0.744445	0.485706	physical_and_proximity
62	105	0.135432	0.0841179	0.596422	0.287584	0.596422	0.287584	0.364	0.0640436	0.126564	0.0481504	0.0844529	0.222189	0.004732	0.00111009	0.489086	0.484692	physical_and_proximity
62	106	0.1272	0.0920977	0.336261	0.237867	0.336261	0.237867	1.391	0.200199	0.126633	0.0821494	0.0715315	0.207919	0.018083	0.00347012	0.280202	0.385827	physical_and_proximity
62	127	0.324176	0.168736	0.528026	1.04506	0.528026	1.04506	4.134	0.185874	0.32335	0.121496	0.139258	0.183642	0.053742	0.00322181	0.599105	0.599105	physical_and_proximity
63	72	0.140058	0.074077	0.699239	0.682733	0.699239	0.682733	0.208	0.0667305	0.129828	0.0559269	0.0275679	0.162379	0.002704	0.00115666	0.093119	0.127764	physical_and_proximity
64	85	0.055376	0.0412951	0.378948	0.123733	0.378948	0.123733	0.078	0.0158158	0.0424785	0.0135229	0.0582847	0.207692	0.001014	0.000274141	0.385151	0.170014	physical_and_proximity
64	94	0.081381	0.0622334	0.366843	0.315879	0.366843	0.315879	0.091	0.0329185	0.0592391	0.0275711	0.0653442	0.241786	0.001183	0.000570587	0.449033	0.422669	physical_and_proximity
64	108	0.19873	0.112999	0.351718	0.691348	0.351718	0.691348	1.235	0.107145	0.196103	0.0734066	0.112154	0.203113	0.016055	0.00185719	0.521534	0.582374	physical_and_proximity
66	73	0.207099	0.102438	0.588947	0.610756	0.588947	0.610756	0.598	0.0839633	0.1997	0.0655943	0.071636	0.186917	0.007774	0.00145536	0.329719	0.263302	physical_and_proximity
66	86	0.250918	0.126436	0.810527	0.612243	0.810527	0.612243	0.806	0.110083	0.243439	0.083674	0.0882481	0.203232	0.010478	0.00190811	0.386841	0.476073	physical_and_proximity
66	91	0.109068	0.0667847	0.303041	0.404368	0.303041	0.404368	0.221	0.0352008	0.0971085	0.0292558	0.0734876	0.184695	0.002873	0.000610148	0.267865	0.394277	physical_and_proximity
67	73	0.0694406	0.0516126	0.177218	0.816904	0.177218	0.816904	0.091	0.0382138	0.0560038	0.0302705	0.0417338	0.179637	0.001183	0.000662373	0.085514	0.198237	physical_and_proximity
68	78	0.282887	0.180689	0.842345	0.587691	0.842345	0.587691	1.339	0.169594	0.275061	0.113828	0.208388	0.193109	0.017407	0.00293962	1.04881	1.16356	physical_and_proximity
68	97	0.244976	0.182841	0.588254	0.489116	0.588254	0.489116	2.847	0.464524	0.244159	0.169572	0.115256	0.187645	0.037011	0.00805175	0.489593	0.567164	physical_and_proximity
68	100	0.437099	0.275845	0.79087	1.11716	0.79087	1.11716	7.657	0.541905	0.436651	0.249694	0.140381	0.166951	0.099541	0.00939303	0.543166	0.507	physical_and_proximity
68	144	0.180406	0.0937864	0.490546	0.366022	0.490546	0.366022	1.196	0.0711228	0.178357	0.0531045	0.0986016	0.168832	0.015548	0.00123279	0.399516	0.380419	physical_and_proximity
69	76	0.210684	0.126771	0.464882	0.53444	0.464882	0.53444	1.274	0.151894	0.208024	0.0942886	0.106771	0.22157	0.016562	0.00263283	0.576121	0.574769	physical_and_proximity
69	81	0.121994	0.0796906	0.513151	0.193391	0.513151	0.193391	0.845	0.101118	0.120438	0.0587923	0.0830806	0.217878	0.010985	0.00175271	0.478608	0.321776	physical_and_proximity
69	94	0.33863	0.213523	0.52723	1.28991	0.52723	1.28991	3.393	0.332927	0.337077	0.176192	0.164242	0.178755	0.044109	0.00577073	0.645918	0.675155	physical_and_proximity
69	106	0.191433	0.131376	0.546034	0.375535	0.546034	0.375535	1.261	0.210957	0.189133	0.108289	0.109814	0.19483	0.016393	0.0036566	0.553644	0.435513	physical_and_proximity
70	93	0.105655	0.0616938	0.324214	0.192374	0.324214	0.192374	0.793	0.073285	0.104782	0.0456039	0.0528742	0.196132	0.010309	0.00127027	0.233389	0.217841	physical_and_proximity
70	107	0.103646	0.0751651	0.339914	0.16603	0.339914	0.16603	1.404	0.170943	0.103336	0.0674999	0.0595183	0.191979	0.018252	0.00296301	0.283751	0.146354	physical_and_proximity
70	108	0.2547	0.183281	0.379704	0.957732	0.379704	0.957732	3.861	0.397804	0.254016	0.16151	0.164523	0.168637	0.050193	0.00689526	0.489593	0.689182	physical_and_proximity
70	112	0.303156	0.197639	0.580059	0.81602	0.580059	0.81602	2.73	0.340247	0.301593	0.169823	0.133619	0.204356	0.03549	0.00589761	0.519506	0.711997	physical_and_proximity
70	116	0.0747932	0.0566632	0.535347	0.138616	0.535347	0.138616	0.143	0.0265351	0.0622078	0.0213821	0.0902055	0.225759	0.001859	0.000459942	0.581022	0.439907	physical_and_proximity
70	124	0.236868	0.141142	0.61258	0.527515	0.61258	0.527515	1.313	0.15246	0.233114	0.0991352	0.12868	0.178978	0.017069	0.00264263	0.57629	0.430274	physical_and_proximity
70	158	0.036946	0.0355136	0.379278	0.150615	0.379278	0.150615	0.013	0.00975	0.011601	0.00894133	0.0432099	0.229036	0.000169	0.000169	0.297778	0.249444	physical_and_proximity
71	80	0.160732	0.102192	0.270543	0.543281	0.270543	0.543281	1.365	0.139679	0.159501	0.0787636	0.0956954	0.193396	0.017745	0.0024211	0.376532	0.464919	physical_and_proximity
71	82	0.116561	0.0759744	0.254052	0.309242	0.254052	0.309242	0.65	0.107296	0.114832	0.0606432	0.0595815	0.201606	0.00845	0.0018598	0.269217	0.303524	physical_and_proximity
71	104	0.128524	0.0921119	0.206619	0.52285	0.206619	0.52285	0.884	0.155129	0.126845	0.0757653	0.0885384	0.207496	0.011492	0.0026889	0.366054	0.423683	physical_and_proximity
71	114	0.122353	0.0756181	0.478595	0.25164	0.478595	0.25164	0.403	0.0686423	0.117031	0.0484692	0.0710036	0.214735	0.005239	0.0011898	0.346957	0.41405	physical_and_proximity
71	122	0.124848	0.0929492	0.804144	0.327893	0.804144	0.327893	0.156	0.0415962	0.0934266	0.0352933	0.113077	0.205185	0.002028	0.000721	0.614484	0.588627	physical_and_proximity
72	75	0.160575	0.120603	0.611853	0.247466	0.611853	0.247466	1.703	0.274493	0.15968	0.107314	0.107722	0.167968	0.022139	0.00475789	0.532519	0.273273	physical_and_proximity
72	81	0.112067	0.0896308	0.31167	0.187983	0.31167	0.187983	2.444	0.293005	0.11189	0.0837446	0.0874082	0.168787	0.031772	0.00507875	0.284427	0.330395	physical_and_proximity
72	106	0.155789	0.0970997	0.302141	0.501393	0.302141	0.501393	0.78	0.0832031	0.151833	0.057727	0.117016	0.205188	0.01014	0.00144219	0.45292	0.62699	physical_and_proximity
72	119	0.137172	0.0935782	0.233422	0.399145	0.233422	0.399145	1.898	0.157306	0.136681	0.0760659	0.0993143	0.165354	0.024674	0.00272663	0.332085	0.322283	physical_and_proximity
72	132	0.0388127	0.0281491	0.161025	0.0868058	0.161025	0.0868058	0.104	0.0357342	0.036569	0.0218749	0.0204615	0.226055	0.001352	0.000619393	0.104949	0.090922	physical_and_proximity
73	86	0.402516	0.194831	0.958155	0.827998	0.958155	0.827998	4.147	0.201589	0.401197	0.138658	0.145482	0.179783	0.053911	0.00349422	0.556517	0.557362	physical_and_proximity
73	91	0.0871782	0.0485314	0.279251	0.278718	0.279251	0.278718	0.182	0.0239693	0.078968	0.0204546	0.0504556	0.197319	0.002366	0.000415469	0.161902	0.259922	physical_and_proximity
73	105	0.175104	0.0895684	0.413454	0.698078	0.413454	0.698078	0.468	0.0670222	0.167003	0.053272	0.0697112	0.207105	0.006084	0.00116172	0.386334	0.40898	physical_and_proximity
74	84	0.455645	0.279329	1.12068	0.938162	1.12068	0.938162	4.108	0.495665	0.454204	0.251527	0.120941	0.187843	0.053404	0.00859153	0.469989	0.542659	physical_and_proximity
74	125	0.233011	0.131583	0.487277	0.791392	0.487277	0.791392	0.923	0.131652	0.227312	0.0916455	0.101776	0.209623	0.011999	0.00228197	0.474383	0.560066	physical_and_proximity
74	136	0.0541735	0.0522181	0.57348	0.404339	0.57348	0.404339	0.013	0.00975	0.0123244	0.00936496	0.0572134	0.22277	0.000169	0.000169	0.344422	0.35659	physical_and_proximity
75	106	0.167815	0.0900102	0.289212	0.777761	0.289212	0.777761	0.754	0.0883929	0.164753	0.0622799	0.0686809	0.200781	0.009802	0.00153214	0.172042	0.386165	physical_and_proximity
76	83	0.211551	0.139916	0.520859	0.44546	0.520859	0.44546	1.625	0.181632	0.209198	0.103408	0.153672	0.181401	0.021125	0.00314829	0.545363	0.601471	physical_and_proximity
76	94	0.171548	0.107762	0.375072	0.439041	0.375072	0.439041	1.027	0.128231	0.168989	0.0784789	0.102402	0.220699	0.013351	0.00222267	0.414557	0.56446	physical_and_proximity
76	105	0.128993	0.0925828	0.41817	0.210034	0.41817	0.210034	1.573	0.180083	0.128399	0.0787061	0.0939921	0.200034	0.020449	0.00312144	0.381095	0.455286	physical_and_proximity
76	109	0.172026	0.10973	0.446439	0.447263	0.446439	0.447263	0.65	0.117858	0.166272	0.0771574	0.0977747	0.19624	0.00845	0.00204288	0.528463	0.442949	physical_and_proximity
78	79	0.167207	0.126016	0.312506	0.398757	0.312506	0.398757	3.445	0.229162	0.166722	0.0992905	0.219712	0.184544	0.044785	0.00397214	0.915135	0.825396	physical_and_proximity
78	100	0.107191	0.0780719	0.421083	0.236663	0.421083	0.236663	0.26	0.0546226	0.0957268	0.0401482	0.106448	0.213589	0.00338	0.000946791	0.580008	0.49855	physical_and_proximity
78	110	0.242489	0.167961	0.385939	0.754146	0.385939	0.754146	4.667	0.322595	0.242051	0.142512	0.168397	0.195739	0.060671	0.00559165	0.716053	0.737347	physical_and_proximity
78	120	0.106721	0.0739177	0.451369	0.279161	0.451369	0.279161	0.182	0.0314413	0.0885571	0.0265937	0.0979093	0.238919	0.002366	0.000544983	0.675831	0.595387	physical_and_proximity
78	142	0.127754	0.0889408	0.412076	0.242074	0.412076	0.242074	0.689	0.114933	0.124858	0.0655375	0.0984809	0.217641	0.008957	0.00199216	0.536237	0.494156	physical_and_proximity
78	144	0.117622	0.084542	0.349196	0.222057	0.349196	0.222057	0.741	0.0838733	0.114724	0.0518408	0.140273	0.187153	0.009633	0.0014538	0.675493	0.597415	physical_and_proximity
78	153	0.170462	0.114264	0.347546	0.453487	0.347546	0.453487	1.144	0.14096	0.167882	0.0821242	0.13158	0.209623	0.014872	0.0024433	0.614822	0.727207	physical_and_proximity
78	157	0.183273	0.118276	0.503386	0.345531	0.503386	0.345531	1.612	0.154727	0.181785	0.0881549	0.125062	0.21873	0.020956	0.00268193	0.699153	0.644735	physical_and_proximity
78	176	0.0792877	0.0560929	0.2097	0.220637	0.2097	0.220637	0.234	0.0492808	0.0736673	0.0337918	0.0680002	0.20234	0.003042	0.0008542	0.388024	0.324818	physical_and_proximity
79	109	0.131667	0.0704285	0.304521	0.382011	0.304521	0.382011	0.52	0.0499809	0.127801	0.0385963	0.0705415	0.227857	0.00676	0.000866336	0.356252	0.445146	physical_and_proximity
79	120	0.145082	0.0936996	0.54699	0.33491	0.54699	0.33491	0.351	0.040597	0.130496	0.03396	0.1301	0.180745	0.004563	0.000703681	0.501423	0.641186	physical_and_proximity
79	130	0.102356	0.0722768	0.290447	0.363049	0.290447	0.363049	0.195	0.0459937	0.0882954	0.0357916	0.0849258	0.215908	0.002535	0.000797224	0.372645	0.464919	physical_and_proximity
80	116	0.164112	0.100036	0.391579	0.368303	0.391579	0.368303	1.066	0.0646482	0.161108	0.0482224	0.146882	0.190519	0.013858	0.00112057	0.661973	0.580008	physical_and_proximity
80	121	0.142863	0.100409	0.768445	0.296674	0.768445	0.296674	0.312	0.0715208	0.126949	0.0536079	0.117616	0.205592	0.004056	0.00123969	0.578656	0.613808	physical_and_proximity
80	122	0.157345	0.099682	0.47724	0.329479	0.47724	0.329479	0.702	0.0896709	0.152556	0.0614161	0.114351	0.193563	0.009126	0.0015543	0.521365	0.514774	physical_and_proximity
80	126	0.0899543	0.0611611	0.189342	0.245359	0.189342	0.245359	0.494	0.0686959	0.0878625	0.0418164	0.0743016	0.204236	0.006422	0.00119073	0.416585	0.316706	physical_and_proximity
80	140	0.0803012	0.0569297	0.380984	0.151742	0.380984	0.151742	0.234	0.0449368	0.0741376	0.0317779	0.074815	0.215677	0.003042	0.000778905	0.440414	0.308932	physical_and_proximity
81	106	0.115534	0.0711732	0.268605	0.332767	0.268605	0.332767	0.455	0.0727421	0.112034	0.0488395	0.0638293	0.194701	0.005915	0.00126086	0.254852	0.368927	physical_and_proximity
82	83	0.103336	0.067421	0.284633	0.30686	0.284633	0.30686	0.273	0.0528374	0.0958303	0.0389134	0.0712313	0.219557	0.003549	0.000915848	0.312819	0.393263	physical_and_proximity
82	99	0.109048	0.080446	0.415843	0.169065	0.415843	0.169065	1.053	0.120703	0.107883	0.060225	0.122542	0.195285	0.013689	0.00209219	0.565643	0.49179	physical_and_proximity
82	113	0.156634	0.106924	0.480632	0.261106	0.480632	0.261106	1.989	0.169166	0.155928	0.0845895	0.121367	0.202602	0.025857	0.00293221	0.532181	0.536068	physical_and_proximity
82	126	0.0579517	0.0443964	0.282143	0.110283	0.282143	0.110283	0.156	0.0415467	0.0525704	0.027262	0.0593357	0.221132	0.002028	0.000720143	0.362167	0.232375	physical_and_proximity
82	133	0.0838128	0.0632849	0.421429	0.210722	0.421429	0.210722	0.143	0.0503904	0.0708643	0.0370872	0.0647761	0.192973	0.001859	0.000873434	0.358111	0.279695	physical_and_proximity
83	94	0.1712	0.0952515	0.3064	0.510605	0.3064	0.510605	1.521	0.0949464	0.170079	0.0634742	0.0945783	0.198787	0.019773	0.00164574	0.372814	0.463567	physical_and_proximity
83	115	0.368447	0.249613	0.942358	0.667106	0.942358	0.667106	6.253	0.4473	0.367633	0.208515	0.244252	0.178577	0.081289	0.00775319	0.699153	1.00335	physical_and_proximity
84	92	0.0764907	0.0535311	0.382543	0.129858	0.382543	0.129858	0.286	0.0430377	0.0724043	0.029806	0.0764953	0.206759	0.003718	0.000745986	0.392925	0.278005	physical_and_proximity
84	98	0.205437	0.1564	0.506767	0.387049	0.506767	0.387049	3.094	0.420015	0.204912	0.144138	0.124373	0.185799	0.040222	0.00728025	0.530998	0.487227	physical_and_proximity
84	101	0.0706614	0.0529529	0.237459	0.123119	0.237459	0.123119	0.468	0.0707459	0.0691074	0.0377807	0.0818971	0.210888	0.006084	0.00122626	0.443794	0.464581	physical_and_proximity
84	136	0.0452642	0.040114	0.185802	0.124937	0.185802	0.124937	0.065	0.0367755	0.0347575	0.0246438	0.0498582	0.21331	0.000845	0.000637442	0.287807	0.243529	physical_and_proximity
84	137	0.0725418	0.0510332	0.345018	0.118105	0.345018	0.118105	0.351	0.0592393	0.0703509	0.0354031	0.0622731	0.210466	0.004563	0.00102681	0.355407	0.237952	physical_and_proximity
84	141	0.0805457	0.0556236	0.236466	0.198553	0.236466	0.198553	0.247	0.0443102	0.0751092	0.0314134	0.0704659	0.211236	0.003211	0.000768044	0.321438	0.340535	physical_and_proximity
86	91	0.0869107	0.0637462	0.244225	0.229063	0.244225	0.229063	0.26	0.0700557	0.0812588	0.0439859	0.0683143	0.211158	0.00338	0.0012143	0.245726	0.401544	physical_and_proximity
86	105	0.202004	0.112379	0.353454	0.65841	0.353454	0.65841	1.521	0.0806559	0.19978	0.0597144	0.139105	0.199756	0.019773	0.00139804	0.466778	0.762021	physical_and_proximity
86	109	0.143402	0.0922484	0.524552	0.348499	0.524552	0.348499	0.364	0.0738504	0.132924	0.0545949	0.0910446	0.21511	0.004732	0.00128007	0.536068	0.44785	physical_and_proximity
86	131	0.101247	0.0685219	0.458286	0.173451	0.458286	0.173451	0.442	0.0741865	0.097945	0.0466703	0.0762684	0.220353	0.005746	0.0012859	0.41912	0.355238	physical_and_proximity
88	97	0.851152	0.382741	2.21731	1.72622	2.21731	1.72622	6.799	0.514455	0.849345	0.336236	0.117483	0.185809	0.088387	0.00891722	0.420472	0.540631	physical_and_proximity
88	110	0.567527	0.267018	1.47676	1.34613	1.47676	1.34613	2.808	0.314136	0.563014	0.217233	0.115964	0.188249	0.036504	0.00544503	0.428246	0.594542	physical_and_proximity
88	147	0.317156	0.164511	0.620305	1.0687	0.620305	1.0687	1.586	0.216882	0.314629	0.139691	0.0663414	0.128838	0.020618	0.00375928	0.205504	0.224432	physical_and_proximity
89	92	0.164373	0.0958746	0.324624	0.918343	0.324624	0.918343	0.455	0.0923395	0.157055	0.0666711	0.0673825	0.198046	0.005915	0.00160055	0.314847	0.323466	physical_and_proximity
89	101	0.212617	0.118855	1.56411	0.413804	1.56411	0.413804	0.52	0.0996092	0.200843	0.076364	0.0870384	0.21307	0.00676	0.00172656	0.474214	0.44109	physical_and_proximity
89	103	0.137015	0.102073	0.451553	0.460713	0.451553	0.460713	0.234	0.0755367	0.115492	0.0567417	0.109246	0.187818	0.003042	0.0013093	0.339352	0.478777	physical_and_proximity
90	95	0.0978687	0.0643369	0.420978	0.339235	0.420978	0.339235	0.143	0.0365387	0.0811937	0.030589	0.061309	0.218518	0.001859	0.000633338	0.365209	0.370955	physical_and_proximity
90	98	0.221967	0.135781	0.440429	0.642492	0.440429	0.642492	1.313	0.121196	0.217933	0.0827947	0.161462	0.180691	0.017069	0.00210073	0.544349	0.658931	physical_and_proximity
90	111	0.177247	0.10737	0.397676	0.671013	0.397676	0.671013	0.494	0.0714719	0.16586	0.0555667	0.116898	0.19669	0.006422	0.00123885	0.535561	0.51883	physical_and_proximity
91	110	0.182873	0.107658	0.339656	0.567268	0.339656	0.567268	1.157	0.0617082	0.179492	0.0478188	0.156554	0.173875	0.015041	0.00106961	0.616512	0.647439	physical_and_proximity
91	131	0.160245	0.109669	0.262656	0.60442	0.262656	0.60442	1.131	0.120267	0.157582	0.0725871	0.153211	0.181474	0.014703	0.00208463	0.63375	0.556179	physical_and_proximity
91	154	0.0532652	0.0425154	0.404799	0.125026	0.404799	0.125026	0.065	0.02121	0.0386798	0.0173562	0.0554054	0.185434	0.000845	0.00036764	0.254514	0.266175	physical_and_proximity
92	101	0.332031	0.174273	1.22597	0.901222	1.22597	0.901222	0.754	0.0958699	0.307546	0.0809318	0.166402	0.197961	0.009802	0.00166175	0.789906	0.662818	physical_and_proximity
92	148	0.130637	0.0765253	0.271469	0.600469	0.271469	0.600469	0.364	0.0598669	0.123513	0.0453458	0.0696912	0.191018	0.004732	0.00103769	0.404586	0.310284	physical_and_proximity
93	107	0.335087	0.288922	0.788408	0.628141	0.788408	0.628141	7.995	1.59017	0.334957	0.286595	0.0743704	0.167276	0.103935	0.027563	0.298116	0.114751	physical_and_proximity
93	112	0.156085	0.089658	0.395835	0.57093	0.395835	0.57093	0.39	0.0657192	0.146158	0.0512976	0.0797212	0.187522	0.00507	0.00113913	0.223249	0.437372	physical_and_proximity
93	118	0.342482	0.29208	0.818032	0.629727	0.818032	0.629727	9.061	1.55292	0.342372	0.289487	0.0776481	0.156435	0.117793	0.0269172	0.239304	0.243191	physical_and_proximity
94	108	0.357168	0.219285	0.896751	0.683098	0.896751	0.683098	4.355	0.329692	0.356039	0.178184	0.175048	0.212219	0.056615	0.00571467	0.98527	0.840268	physical_and_proximity
94	115	0.131696	0.0917831	0.312569	0.255448	0.312569	0.255448	1.989	0.166934	0.131289	0.0763103	0.0975284	0.202672	0.025857	0.00289352	0.437034	0.477594	physical_and_proximity
94	117	0.0973744	0.0923212	0.333732	0.639703	0.333732	0.639703	0.039	0.0233048	0.0331118	0.0210662	0.136131	0.213895	0.000507	0.000403949	0.713518	0.870181	physical_and_proximity
94	123	0.18716	0.148552	0.44529	0.338346	0.44529	0.338346	6.851	0.448961	0.187012	0.134614	0.204482	0.187801	0.089063	0.00778198	0.863083	0.820495	physical_and_proximity
94	143	0.242477	0.160619	0.443337	0.653824	0.443337	0.653824	2.756	0.216062	0.241084	0.118858	0.193634	0.195855	0.035828	0.00374507	0.827086	0.967356	physical_and_proximity
94	170	0.0332551	0.0289858	0.407612	0.0407061	0.407612	0.0407061	0.234	0.0399228	0.0319559	0.0192057	0.0937665	0.183179	0.003042	0.000691996	0.478439	0.173225	physical_and_proximity
94	181	0.12478	0.0963064	0.265682	0.261073	0.265682	0.261073	2.236	0.212696	0.124355	0.0813287	0.145819	0.203533	0.029068	0.00368673	0.657748	0.683774	physical_and_proximity
95	111	0.172959	0.0888089	0.437317	0.556075	0.437317	0.556075	0.507	0.0569969	0.165088	0.0462325	0.0823733	0.215874	0.006591	0.000987946	0.420303	0.413205	physical_and_proximity
95	113	0.158586	0.106694	0.42124	0.422028	0.42124	0.422028	0.507	0.0829271	0.148902	0.0595159	0.133094	0.192029	0.006591	0.0014374	0.495001	0.676169	physical_and_proximity
95	128	0.289502	0.151529	0.557028	0.955327	0.557028	0.955327	1.508	0.140692	0.285296	0.100506	0.125448	0.183469	0.019604	0.00243867	0.47658	0.57291	physical_and_proximity
96	102	0.317875	0.14784	0.851509	3.04108	0.851509	3.04108	0.507	0.0883208	0.28772	0.0779692	0.101762	0.172667	0.006591	0.00153089	0.153959	0.480974	physical_and_proximity
97	110	0.37518	0.175723	1.2579	1.25693	1.2579	1.25693	0.832	0.145507	0.358104	0.11816	0.0983832	0.202332	0.010816	0.00252212	0.518154	0.55432	physical_and_proximity
97	144	0.316881	0.190571	0.460448	1.91353	0.460448	1.91353	2.028	0.252249	0.313727	0.150179	0.139446	0.165552	0.026364	0.00437231	0.486889	0.537082	physical_and_proximity
98	101	0.174558	0.116897	0.498364	0.366819	0.498364	0.366819	0.832	0.0896936	0.168503	0.0629653	0.171962	0.202959	0.010816	0.00155469	0.862407	0.827593	physical_and_proximity
98	103	0.227185	0.14	0.666005	0.411327	0.666005	0.411327	1.924	0.103585	0.224598	0.0736024	0.207918	0.182101	0.025012	0.00179548	0.817284	0.889785	physical_and_proximity
98	128	0.127787	0.0875018	0.351753	0.252068	0.351753	0.252068	0.858	0.0897522	0.125383	0.0557045	0.12678	0.205036	0.011154	0.0015557	0.633581	0.600964	physical_and_proximity
98	134	0.0594137	0.0510212	0.247669	0.182178	0.247669	0.182178	0.065	0.0273716	0.0401423	0.0217104	0.0719043	0.236934	0.000845	0.000474441	0.475228	0.425711	physical_and_proximity
98	137	0.100766	0.0716421	0.399507	0.171132	0.399507	0.171132	0.533	0.0772442	0.0978214	0.0469649	0.100954	0.199212	0.006929	0.0013389	0.514605	0.268541	physical_and_proximity
98	141	0.0691916	0.0475024	0.348735	0.148322	0.348735	0.148322	0.156	0.0369153	0.0624226	0.027249	0.0504819	0.241628	0.002028	0.000639866	0.34983	0.245219	physical_and_proximity
98	146	0.0727368	0.0574499	0.290689	0.275447	0.290689	0.275447	0.078	0.0249962	0.0502738	0.021242	0.0717539	0.257151	0.001014	0.000433268	0.4225	0.547053	physical_and_proximity
98	152	0.135093	0.0830173	0.545083	0.277049	0.545083	0.277049	0.403	0.0438201	0.126176	0.0353799	0.107658	0.188704	0.005239	0.000759548	0.528294	0.483847	physical_and_proximity
98	160	0.163431	0.117133	0.411672	0.411372	0.411672	0.411372	0.65	0.127528	0.156287	0.0787313	0.144412	0.186736	0.00845	0.00221048	0.759486	0.2704	physical_and_proximity
98	162	0.102151	0.0732164	0.210537	0.228544	0.210537	0.228544	1.391	0.105895	0.101583	0.0538544	0.114716	0.213217	0.018083	0.00183552	0.556855	0.57122	physical_and_proximity
99	117	0.107292	0.0645101	0.227988	0.324575	0.227988	0.324575	0.468	0.0528509	0.104124	0.0378956	0.0716154	0.231228	0.006084	0.000916082	0.452075	0.302341	physical_and_proximity
99	120	0.0925781	0.0701855	0.212058	0.7711	0.212058	0.7711	0.13	0.0426216	0.0729669	0.0339273	0.0788051	0.207794	0.00169	0.000738774	0.295074	0.472524	physical_and_proximity
99	149	0.102537	0.0681391	0.357509	0.482836	0.357509	0.482836	0.156	0.0532249	0.0886644	0.0422718	0.0487365	0.221024	0.002028	0.000922565	0.297947	0.264823	physical_and_proximity
100	125	0.364601	0.244919	1.03178	0.641939	1.03178	0.641939	4.459	0.466435	0.363471	0.214091	0.176239	0.185699	0.057967	0.00808488	0.631891	0.782301	physical_and_proximity
100	145	0.0831786	0.0638123	0.574368	0.279632	0.574368	0.279632	0.078	0.0254438	0.0551338	0.0224118	0.0711391	0.231211	0.001014	0.000441027	0.438555	0.412022	physical_and_proximity
100	153	0.096726	0.0798449	0.656716	0.317704	0.656716	0.317704	0.091	0.0419002	0.0638597	0.0350428	0.0854239	0.206647	0.001183	0.00072627	0.440752	0.470496	physical_and_proximity
100	161	0.0450104	0.0339791	0.315961	0.109275	0.315961	0.109275	0.065	0.0224319	0.0361	0.0175761	0.0360009	0.242724	0.000845	0.00038882	0.252317	0.183872	physical_and_proximity
101	148	0.12434	0.0942393	0.320442	0.625072	0.320442	0.625072	0.195	0.0637297	0.101536	0.0489913	0.106027	0.209128	0.002535	0.00110465	0.628511	0.485368	physical_and_proximity
101	152	0.082814	0.0565511	0.468624	0.228744	0.468624	0.228744	0.117	0.0269209	0.0664337	0.0229088	0.0625443	0.187549	0.001521	0.000466629	0.301327	0.300651	physical_and_proximity
102	112	0.445748	0.281574	1.41372	0.723378	1.41372	0.723378	6.318	0.494398	0.444833	0.243166	0.189734	0.180907	0.082134	0.00856956	0.824213	0.620568	physical_and_proximity
102	114	0.42944	0.260965	1.01448	0.884717	1.01448	0.884717	4.511	0.389687	0.427768	0.213575	0.1931	0.18681	0.058643	0.00675458	0.845507	0.76388	physical_and_proximity
102	121	0.176156	0.105995	0.507603	0.396117	0.507603	0.396117	0.741	0.0975705	0.171113	0.0678262	0.104863	0.197517	0.009633	0.00169122	0.566995	0.41912	physical_and_proximity
102	122	0.0922053	0.0701114	0.216643	0.533312	0.216643	0.533312	0.13	0.0290133	0.0705056	0.0244153	0.0996527	0.216369	0.00169	0.000502898	0.565981	0.637299	physical_and_proximity
102	139	0.517619	0.283808	1.56779	0.888686	1.56779	0.888686	5.681	0.325703	0.515697	0.206895	0.242346	0.156344	0.073853	0.00564552	0.786188	0.705068	physical_and_proximity
102	159	0.0744173	0.0678494	0.364818	0.363076	0.364818	0.363076	0.039	0.0212815	0.0321168	0.0190532	0.0869064	0.2081	0.000507	0.000368879	0.332592	0.522886	physical_and_proximity
103	104	0.180288	0.106511	0.400531	0.495754	0.400531	0.495754	0.858	0.094951	0.176078	0.0664648	0.110183	0.186865	0.011154	0.00164582	0.475566	0.398671	physical_and_proximity
103	134	0.146898	0.0988896	0.866216	0.205139	0.866216	0.205139	1.17	0.129961	0.145267	0.0728661	0.114951	0.199122	0.01521	0.00225266	0.607217	0.376701	physical_and_proximity
103	138	0.0888373	0.0639004	0.263114	0.165324	0.263114	0.165324	0.663	0.124766	0.0880463	0.0559774	0.047648	0.230849	0.008619	0.00216261	0.263133	0.178633	physical_and_proximity
104	114	0.258929	0.152149	0.551814	0.688937	0.551814	0.688937	1.56	0.190961	0.256099	0.117642	0.111264	0.193816	0.02028	0.00330999	0.464919	0.550771	physical_and_proximity
104	128	0.500377	0.290876	1.27697	0.926204	1.27697	0.926204	7.15	0.416331	0.49934	0.234482	0.218546	0.184335	0.09295	0.0072164	0.697125	0.960089	physical_and_proximity
104	134	0.0936772	0.0650528	0.453008	0.187252	0.453008	0.187252	0.26	0.0680212	0.0877653	0.0449455	0.0597862	0.205335	0.00338	0.00117903	0.310453	0.264823	physical_and_proximity
104	159	0.13119	0.0798215	0.49683	0.252708	0.49683	0.252708	0.546	0.093384	0.128182	0.0599579	0.0591	0.19097	0.007098	0.00161866	0.27378	0.250289	physical_and_proximity
105	109	0.152037	0.107896	0.517748	0.276337	0.517748	0.276337	0.845	0.140358	0.148508	0.0788962	0.128605	0.200999	0.010985	0.00243286	0.679549	0.443794	physical_and_proximity
105	117	0.104805	0.087932	0.343595	0.801687	0.343595	0.801687	0.078	0.0308645	0.0588988	0.0273542	0.107742	0.222619	0.001014	0.000534985	0.60333	0.772837	physical_and_proximity
105	127	0.225771	0.149035	0.968588	0.378011	0.968588	0.378011	1.144	0.142985	0.219684	0.0937068	0.186833	0.196514	0.014872	0.00247841	1.01299	0.745628	physical_and_proximity
105	130	0.059962	0.0585926	0.779621	0.215685	0.779621	0.215685	0.013	0.00975	0.0120712	0.00921802	0.0799527	0.215362	0.000169	0.000169	0.486889	0.347295	physical_and_proximity
105	131	0.23373	0.139191	0.465993	0.70297	0.465993	0.70297	1.261	0.128998	0.229278	0.088335	0.147561	0.189147	0.016393	0.00223597	0.744276	0.566488	physical_and_proximity
105	143	0.163608	0.116318	0.281225	0.499561	0.281225	0.499561	1.677	0.20265	0.162498	0.0953084	0.126352	0.216151	0.021801	0.0035126	0.65572	0.649467	physical_and_proximity
106	119	0.190626	0.113807	0.389584	0.520891	0.389584	0.520891	1.235	0.150431	0.188809	0.0898133	0.0821168	0.185523	0.016055	0.00260747	0.405769	0.317551	physical_and_proximity
106	127	0.279812	0.153673	0.647246	0.636564	0.647246	0.636564	2.015	0.125907	0.276838	0.0904295	0.168958	0.170711	0.026195	0.00218238	0.709124	0.641862	physical_and_proximity
106	143	0.291433	0.198972	0.534585	0.750854	0.534585	0.750854	4.173	0.352485	0.290523	0.165579	0.195942	0.171801	0.054249	0.00610975	0.571896	0.773513	physical_and_proximity
107	112	0.231334	0.109984	0.522502	1.11726	0.522502	1.11726	0.559	0.0575762	0.217494	0.0495609	0.101575	0.200491	0.007267	0.000997988	0.16731	0.581022	physical_and_proximity
107	118	0.336229	0.267698	0.655801	0.828016	0.655801	0.828016	4.095	0.95299	0.335936	0.264418	0.0440295	0.155373	0.053235	0.0165185	0.08957	0.154297	physical_and_proximity
108	115	0.246806	0.144579	0.47438	0.63698	0.47438	0.63698	2.535	0.168893	0.245555	0.104179	0.139871	0.201085	0.032955	0.00292748	0.589134	0.68614	physical_and_proximity
108	116	0.644113	0.416039	1.27791	1.47884	1.27791	1.47884	10.374	0.76968	0.643032	0.362584	0.288649	0.173323	0.134862	0.0133411	1.22677	0.868153	physical_and_proximity
108	123	0.113148	0.0777296	0.816364	0.158627	0.816364	0.158627	0.663	0.0864252	0.110652	0.0523568	0.100979	0.215526	0.008619	0.00149804	0.567333	0.373659	physical_and_proximity
108	183	0.115906	0.0779938	0.696622	0.163186	0.696622	0.163186	0.832	0.082517	0.114085	0.0508073	0.107668	0.194326	0.010816	0.00143029	0.505479	0.404924	physical_and_proximity
108	186	0.261521	0.15589	0.830815	0.460071	0.830815	0.460071	2.08	0.169964	0.259203	0.107982	0.159245	0.18259	0.02704	0.00294604	0.552292	0.715546	physical_and_proximity
109	117	0.207982	0.119308	0.388256	0.782703	0.388256	0.782703	0.91	0.0835569	0.201933	0.0632066	0.137271	0.209589	0.01183	0.00144832	0.499733	0.719095	physical_and_proximity
109	130	0.179476	0.108549	0.627664	0.477661	0.627664	0.477661	0.403	0.0534821	0.162124	0.0446736	0.127492	0.197453	0.005239	0.000927022	0.527111	0.646763	physical_and_proximity
110	154	0.103399	0.0634472	0.472111	0.156787	0.472111	0.156787	0.78	0.0666344	0.102267	0.0425468	0.0710139	0.192717	0.01014	0.001155	0.370279	0.259753	physical_and_proximity
111	113	0.395225	0.19167	0.714145	1.35485	0.714145	1.35485	2.392	0.164726	0.391171	0.121817	0.160062	0.197138	0.031096	0.00285525	0.548067	0.835536	physical_and_proximity
111	135	0.193742	0.0948836	0.527436	0.519921	0.527436	0.519921	0.663	0.0667517	0.187701	0.0531908	0.0820603	0.211775	0.008619	0.00115703	0.419289	0.389714	physical_and_proximity
112	121	0.203229	0.129885	0.439543	0.414627	0.439543	0.414627	4.082	0.134175	0.202763	0.0823735	0.197808	0.188388	0.053066	0.00232571	0.832832	0.698139	physical_and_proximity
112	124	0.121243	0.0911809	0.903488	0.155867	0.903488	0.155867	1.248	0.15974	0.120137	0.0725548	0.130563	0.177576	0.016224	0.00276883	0.564291	0.346619	physical_and_proximity
112	139	0.205181	0.150145	0.585194	0.365222	0.585194	0.365222	2.197	0.306099	0.203996	0.129637	0.145712	0.205963	0.028561	0.00530571	0.675493	0.713856	physical_and_proximity
112	151	0.0959584	0.0612573	0.307123	0.176675	0.307123	0.176675	0.585	0.0555492	0.0941129	0.0371496	0.079432	0.176833	0.007605	0.000962852	0.340028	0.271414	physical_and_proximity
112	158	0.114265	0.0780533	0.328357	0.210055	0.328357	0.210055	0.949	0.0911445	0.112869	0.0532547	0.10863	0.215909	0.012337	0.00157984	0.61685	0.453258	physical_and_proximity
112	166	0.141191	0.0940311	0.342	0.301218	0.342	0.301218	1.092	0.12755	0.139673	0.0710031	0.100191	0.20736	0.014196	0.00221087	0.522379	0.440414	physical_and_proximity
112	198	0.0527388	0.0448498	0.185217	0.079412	0.185217	0.079412	0.949	0.15008	0.0525062	0.0405601	0.082208	0.206513	0.012337	0.00260138	0.417768	0.311467	physical_and_proximity
113	122	0.19369	0.127277	0.33677	0.498072	0.33677	0.498072	5.135	0.0989812	0.193354	0.0663127	0.248274	0.171154	0.066755	0.00171567	0.991016	0.825058	physical_and_proximity
113	126	0.0456017	0.0369602	0.130154	0.0786098	0.130154	0.0786098	0.598	0.0924899	0.0452971	0.0320346	0.0578439	0.215578	0.007774	0.00160316	0.288483	0.308256	physical_and_proximity
113	128	0.259649	0.196322	0.420729	0.755106	0.420729	0.755106	6.422	0.48284	0.259278	0.173243	0.235275	0.175394	0.083486	0.00836922	0.960596	0.946738	physical_and_proximity
113	129	0.0754727	0.0618363	0.555009	0.189303	0.555009	0.189303	0.078	0.0258495	0.0502391	0.0218485	0.0841928	0.22516	0.001014	0.000448058	0.583895	0.321269	physical_and_proximity
113	133	0.0815222	0.058944	0.192851	0.172917	0.192851	0.172917	0.663	0.0594163	0.080149	0.0359727	0.10734	0.19451	0.008619	0.00102988	0.529646	0.469482	physical_and_proximity
113	150	0.131411	0.0883536	0.574105	0.195151	0.574105	0.195151	1.209	0.0888539	0.129985	0.0551861	0.13576	0.200203	0.015717	0.00154013	0.75881	0.437203	physical_and_proximity
113	162	0.0909221	0.0711733	0.199705	0.199568	0.199705	0.199568	0.91	0.137836	0.0899514	0.0578931	0.11018	0.220894	0.01183	0.00238915	0.673634	0.497705	physical_and_proximity
113	163	0.0324246	0.0317199	0.380546	0.0712652	0.380546	0.0712652	0.013	0.00975	0.0106857	0.00838757	0.0575175	0.21378	0.000169	0.000169	0.403065	0.119145	physical_and_proximity
113	169	0.0637208	0.0497461	0.38998	0.0843841	0.38998	0.0843841	0.689	0.0827577	0.0630271	0.0377383	0.0930734	0.209493	0.008957	0.00143447	0.563108	0.296933	physical_and_proximity
113	193	0.106419	0.083641	0.148456	0.515129	0.148456	0.515129	1.183	0.0982306	0.105014	0.0530296	0.206779	0.186092	0.015379	0.00170266	1.06301	0.832325	physical_and_proximity
113	210	0.067339	0.0549388	0.121915	0.23045	0.121915	0.23045	0.325	0.0684857	0.0640259	0.0368415	0.108183	0.196086	0.004225	0.00118709	0.602654	0.552461	physical_and_proximity
113	225	0.0692785	0.0574898	0.12077	0.203364	0.12077	0.203364	0.702	0.131883	0.0683903	0.0481233	0.106386	0.212776	0.009126	0.00228597	0.564291	0.594711	physical_and_proximity
114	122	0.202984	0.101974	0.358056	0.7717	0.358056	0.7717	1.118	0.0993034	0.200676	0.0706273	0.0755906	0.219346	0.014534	0.00172126	0.42757	0.426556	physical_and_proximity
114	128	0.138319	0.0717866	0.448319	0.296889	0.448319	0.296889	0.546	0.0528507	0.134584	0.0407829	0.0671778	0.197186	0.007098	0.000916078	0.341211	0.342225	physical_and_proximity
114	159	0.280944	0.159618	0.61509	0.641085	0.61509	0.641085	2.548	0.197505	0.279478	0.12123	0.127243	0.167845	0.033124	0.00342343	0.340028	0.543673	physical_and_proximity
115	117	0.181169	0.11511	0.550217	0.375676	0.550217	0.375676	0.806	0.0824472	0.174824	0.0602109	0.155193	0.21678	0.010478	0.00142909	0.832494	0.73515	physical_and_proximity
115	126	0.053322	0.0469872	0.328276	0.0920303	0.328276	0.0920303	0.104	0.0331459	0.0425033	0.0226851	0.102536	0.212482	0.001352	0.000574529	0.633412	0.4394	physical_and_proximity
115	129	0.0594305	0.0394876	0.17312	0.238268	0.17312	0.238268	0.104	0.0232221	0.0510499	0.0188552	0.0419198	0.222122	0.001352	0.000402516	0.256542	0.258232	physical_and_proximity
115	133	0.136804	0.0903639	0.580418	0.232728	0.580418	0.232728	0.65	0.0729347	0.132306	0.0506826	0.125218	0.197229	0.00845	0.0012642	0.666874	0.351351	physical_and_proximity
115	149	0.178201	0.136821	0.299746	0.505767	0.299746	0.505767	3.12	0.268643	0.177498	0.110671	0.232495	0.174136	0.04056	0.00465648	0.867477	0.65741	physical_and_proximity
115	150	0.194115	0.145328	0.387189	0.424112	0.387189	0.424112	4.498	0.273973	0.193689	0.116407	0.241386	0.174286	0.058474	0.00474887	0.97513	0.530829	physical_and_proximity
115	173	0.141301	0.0911891	0.389656	0.310432	0.389656	0.310432	0.637	0.0545516	0.135915	0.0414612	0.138553	0.202875	0.008281	0.000945561	0.710814	0.639665	physical_and_proximity
115	177	0.0945452	0.0644989	0.493031	0.136657	0.493031	0.136657	0.715	0.0651029	0.0930713	0.0404757	0.0972801	0.222022	0.009295	0.00112845	0.587782	0.337493	physical_and_proximity
115	203	0.0713686	0.0514824	0.168146	0.29738	0.168146	0.29738	0.156	0.0421891	0.0636126	0.0302914	0.0566818	0.234211	0.002028	0.000731278	0.291525	0.39884	physical_and_proximity
116	121	0.308012	0.208799	1.24481	0.466708	1.24481	0.466708	3.198	0.414024	0.306871	0.186521	0.128483	0.193321	0.041574	0.00717642	0.628004	0.542828	physical_and_proximity
116	140	0.274034	0.176676	0.395992	1.15887	0.395992	1.15887	3.666	0.274316	0.27315	0.142174	0.165851	0.169007	0.047658	0.00475481	0.664001	0.596908	physical_and_proximity
116	151	0.11098	0.0802245	0.299407	0.248199	0.299407	0.248199	0.52	0.107105	0.107619	0.0598601	0.0891256	0.18306	0.00676	0.00185648	0.45292	0.292708	physical_and_proximity
116	186	0.0996144	0.0685473	0.293268	0.573754	0.293268	0.573754	0.143	0.044312	0.0823332	0.036075	0.0616682	0.236329	0.001859	0.000768075	0.361998	0.443456	physical_and_proximity
117	120	0.0466329	0.0444106	0.14316	0.282709	0.14316	0.282709	0.026	0.017809	0.0204149	0.0149984	0.0655609	0.232814	0.000338	0.000308689	0.285948	0.412867	physical_and_proximity
117	130	0.1666	0.114587	0.432238	0.313994	0.432238	0.313994	1.859	0.184989	0.165666	0.0917091	0.124735	0.199092	0.024167	0.00320647	0.592176	0.613132	physical_and_proximity
117	143	0.1998	0.140474	0.334256	0.769324	0.334256	0.769324	1.222	0.174028	0.195699	0.0996239	0.17968	0.207164	0.015886	0.00301649	0.870012	0.966511	physical_and_proximity
117	173	0.147038	0.116943	0.428245	0.246069	0.428245	0.246069	2.314	0.290756	0.146388	0.101643	0.173886	0.206295	0.030082	0.00503978	0.884377	0.832325	physical_and_proximity
117	181	0.0621086	0.0479898	0.262685	0.107594	0.262685	0.107594	0.26	0.0558984	0.0590069	0.0322678	0.073355	0.210535	0.00338	0.000968905	0.422838	0.344591	physical_and_proximity
117	185	0.106353	0.0868073	0.381119	0.168513	0.381119	0.168513	1.079	0.232598	0.105431	0.0777763	0.105052	0.20688	0.014027	0.0040317	0.544518	0.444977	physical_and_proximity
117	218	0.057577	0.0469609	0.131785	0.113942	0.131785	0.113942	0.923	0.129376	0.0573134	0.0415043	0.0734716	0.187978	0.011999	0.00224252	0.236262	0.352027	physical_and_proximity
117	223	0.0632678	0.0464995	0.123276	0.175256	0.123276	0.175256	0.429	0.0560521	0.0619239	0.0315872	0.074025	0.212837	0.005577	0.00097157	0.364533	0.392418	physical_and_proximity
117	224	0.0882079	0.0783679	0.284872	0.231817	0.284872	0.231817	0.13	0.0479074	0.0644479	0.034846	0.154676	0.192326	0.00169	0.000830395	0.783822	0.694759	physical_and_proximity
119	132	0.277163	0.12507	1.11828	0.496628	1.11828	0.496628	1.365	0.133334	0.274694	0.0960822	0.0632174	0.164412	0.017745	0.00231113	0.240487	0.203814	physical_and_proximity
120	129	0.203117	0.125974	0.842711	0.380755	0.842711	0.380755	0.78	0.121728	0.196269	0.083139	0.120688	0.195991	0.01014	0.00210995	0.579332	0.584571	physical_and_proximity
120	135	0.236326	0.145124	0.464215	0.709338	0.464215	0.709338	1.378	0.180496	0.23312	0.109839	0.120099	0.203692	0.017914	0.0031286	0.570037	0.597077	physical_and_proximity
120	149	0.225063	0.151762	0.485384	0.511637	0.485384	0.511637	2.184	0.238535	0.223583	0.121847	0.149884	0.182507	0.028392	0.0041346	0.678873	0.617188	physical_and_proximity
120	157	0.226834	0.145356	0.99703	0.333051	0.99703	0.333051	2.314	0.180431	0.225343	0.104736	0.167497	0.197415	0.030082	0.00312746	0.754923	0.635102	physical_and_proximity
120	189	0.146149	0.100223	0.321994	0.429792	0.321994	0.429792	0.611	0.121776	0.141462	0.0732914	0.0982254	0.197944	0.007943	0.00211078	0.462722	0.459173	physical_and_proximity
121	124	0.160091	0.099835	0.468507	0.338948	0.468507	0.338948	0.715	0.0569491	0.154241	0.0441613	0.145817	0.142873	0.009295	0.000987118	0.474045	0.427401	physical_and_proximity
121	140	0.26458	0.142036	0.666821	0.500447	0.666821	0.500447	3.38	0.112469	0.263593	0.0807153	0.169808	0.161192	0.04394	0.00194946	0.543842	0.594035	physical_and_proximity
121	151	0.0979155	0.0691874	0.191103	0.226417	0.191103	0.226417	1.69	0.123504	0.0976456	0.0563498	0.084652	0.160494	0.02197	0.00214074	0.302003	0.292708	physical_and_proximity
122	126	0.0877007	0.066155	0.717623	0.142329	0.717623	0.142329	0.247	0.0610929	0.0802051	0.0403421	0.0882372	0.194526	0.003211	0.00105894	0.422669	0.353717	physical_and_proximity
122	128	0.184395	0.136156	0.736118	0.28723	0.736118	0.28723	1.547	0.231415	0.182268	0.109155	0.167862	0.200108	0.020111	0.00401119	0.79599	0.850577	physical_and_proximity
122	140	0.173479	0.0997884	0.820293	0.28817	0.820293	0.28817	0.806	0.0634331	0.168636	0.0488905	0.124115	0.181852	0.010478	0.00109951	0.521703	0.531843	physical_and_proximity
122	163	0.107267	0.0785329	0.409734	0.172498	0.409734	0.172498	0.845	0.145601	0.106144	0.0661996	0.0768305	0.179895	0.010985	0.00252376	0.389038	0.164944	physical_and_proximity
122	180	0.146172	0.0908696	0.347723	0.346122	0.347723	0.346122	0.819	0.0806995	0.143143	0.0550762	0.110149	0.205846	0.010647	0.00139879	0.454779	0.560066	physical_and_proximity
122	195	0.149394	0.125994	0.313638	0.308858	0.313638	0.308858	3.549	0.473944	0.149078	0.11715	0.187984	0.175624	0.046137	0.00821503	0.710814	0.809003	physical_and_proximity
123	143	0.269657	0.145367	0.63459	1.02546	0.63459	1.02546	0.754	0.12106	0.257915	0.0924952	0.109986	0.216954	0.009802	0.00209837	0.49179	0.705068	physical_and_proximity
123	170	0.16215	0.0962818	0.819914	0.419673	0.819914	0.419673	0.299	0.0564982	0.143949	0.0469437	0.0909131	0.191931	0.003887	0.000979303	0.491283	0.173225	physical_and_proximity
123	181	0.200961	0.118791	0.429967	0.524177	0.429967	0.524177	1.222	0.114325	0.197948	0.0770384	0.124645	0.196232	0.015886	0.00198163	0.404417	0.55432	physical_and_proximity
125	135	0.064193	0.0595934	0.250614	0.437935	0.250614	0.437935	0.039	0.026701	0.0313336	0.02287	0.0684761	0.216177	0.000507	0.000462817	0.440414	0.413374	physical_and_proximity
125	136	0.128398	0.0841716	0.598229	0.196985	0.598229	0.196985	0.858	0.091445	0.126364	0.0565493	0.103397	0.226008	0.011154	0.00158505	0.604682	0.339521	physical_and_proximity
125	145	0.249104	0.160754	0.974335	0.416079	0.974335	0.416079	1.547	0.194883	0.24533	0.116809	0.163416	0.194908	0.020111	0.00337797	0.797849	0.503789	physical_and_proximity
125	146	0.217758	0.118835	0.599553	0.778768	0.599553	0.778768	0.507	0.0803882	0.203071	0.0649704	0.10266	0.215567	0.006591	0.0013934	0.601809	0.637975	physical_and_proximity
126	133	0.140301	0.101602	0.605191	0.260305	0.605191	0.260305	0.507	0.124787	0.133933	0.074032	0.105185	0.186997	0.006591	0.00216298	0.504296	0.427232	physical_and_proximity
126	140	0.0783271	0.0577441	0.153477	0.237811	0.153477	0.237811	0.403	0.0658991	0.0757459	0.0386169	0.0856819	0.200055	0.005239	0.00114225	0.426387	0.331916	physical_and_proximity
126	163	0.0514308	0.0393871	0.167555	0.09115	0.167555	0.09115	0.338	0.0570624	0.0502571	0.029016	0.0612821	0.18988	0.004394	0.000989082	0.303355	0.128778	physical_and_proximity
126	180	0.0662124	0.0429785	0.117278	0.276176	0.117278	0.276176	0.299	0.0505527	0.064549	0.0313196	0.0393766	0.204969	0.003887	0.000876248	0.180492	0.232375	physical_and_proximity
127	132	0.102918	0.0643906	0.528552	0.256111	0.528552	0.256111	0.195	0.0426307	0.0915355	0.0341836	0.060105	0.170513	0.002535	0.000738932	0.28054	0.16731	physical_and_proximity
127	143	0.849764	0.432625	1.66151	2.6148	1.66151	2.6148	4.966	0.524607	0.843405	0.345962	0.228875	0.184553	0.064558	0.00909318	0.961779	1.09495	physical_and_proximity
128	160	0.0657061	0.051258	0.238436	0.106421	0.238436	0.106421	0.533	0.0879718	0.0646547	0.0400675	0.0809887	0.187547	0.006929	0.00152484	0.400361	0.215137	physical_and_proximity
128	162	0.257579	0.187693	0.439896	0.778777	0.439896	0.778777	2.938	0.425578	0.256562	0.169288	0.139225	0.198786	0.038194	0.00737668	0.684112	0.610259	physical_and_proximity
128	175	0.106896	0.0832621	0.664827	0.300978	0.664827	0.300978	0.13	0.0483674	0.0798789	0.039213	0.0908382	0.21372	0.00169	0.000838369	0.560573	0.348816	physical_and_proximity
129	149	0.19871	0.0976338	0.451688	0.537216	0.451688	0.537216	0.962	0.0793282	0.195509	0.0599476	0.0828254	0.201425	0.012506	0.00137502	0.39715	0.42419	physical_and_proximity
129	150	0.170913	0.110473	0.641643	0.267957	0.641643	0.267957	1.677	0.158644	0.169873	0.0862527	0.107202	0.189403	0.021801	0.00274984	0.497874	0.315523	physical_and_proximity
129	169	0.116038	0.0810221	0.396868	0.208846	0.396868	0.208846	0.676	0.11122	0.113801	0.061353	0.087415	0.198027	0.008788	0.00192782	0.373659	0.439569	physical_and_proximity
129	179	0.0354006	0.0283701	0.281664	0.0566001	0.281664	0.0566001	0.104	0.0330274	0.0324322	0.019419	0.0382475	0.200867	0.001352	0.000572476	0.231699	0.117962	physical_and_proximity
130	131	0.28183	0.149811	0.867362	0.524903	0.867362	0.524903	1.885	0.12152	0.278665	0.0885964	0.154948	0.199879	0.024505	0.00210635	0.729573	0.630201	physical_and_proximity
130	142	0.249274	0.136077	0.648646	0.578085	0.648646	0.578085	1.222	0.116135	0.244508	0.0841598	0.129126	0.203296	0.015886	0.00201302	0.612625	0.628511	physical_and_proximity
130	168	0.208424	0.118564	0.505695	0.482763	0.505695	0.482763	1.222	0.114981	0.205456	0.0784563	0.113048	0.189687	0.015886	0.00199301	0.519337	0.436189	physical_and_proximity
131	142	0.418489	0.217289	1.33023	0.846141	1.33023	0.846141	2.041	0.222582	0.412619	0.15561	0.152149	0.193566	0.026533	0.00385808	0.690196	0.664339	physical_and_proximity
132	143	0.303879	0.149443	0.535895	1.64362	0.535895	1.64362	1.157	0.169136	0.299513	0.119234	0.0679944	0.174331	0.015041	0.0029317	0.217672	0.311467	physical_and_proximity
133	150	0.256617	0.169063	0.521464	0.638711	0.521464	0.638711	2.275	0.268042	0.254914	0.138618	0.143206	0.164326	0.029575	0.00464606	0.559221	0.464074	physical_and_proximity
134	138	0.107629	0.0568459	0.439216	0.288934	0.439216	0.288934	0.234	0.03694	0.0998873	0.0304797	0.0474221	0.217068	0.003042	0.000640294	0.256373	0.272935	physical_and_proximity
134	162	0.201873	0.10148	0.757941	0.414873	0.757941	0.414873	0.728	0.0742037	0.195949	0.0581187	0.089078	0.21342	0.009464	0.0012862	0.455962	0.426218	physical_and_proximity
134	190	0.0529319	0.0472441	0.110203	0.522374	0.110203	0.522374	0.065	0.0367263	0.0379174	0.0261664	0.0615235	0.220896	0.000845	0.000636589	0.190632	0.386165	physical_and_proximity
135	145	0.260443	0.161945	0.525838	0.793477	0.525838	0.793477	1.352	0.208133	0.256302	0.125524	0.123769	0.209448	0.017576	0.00360763	0.612963	0.593359	physical_and_proximity
135	167	0.0583461	0.0494858	0.345241	0.243716	0.345241	0.243716	0.039	0.016086	0.0306366	0.014458	0.0596247	0.227568	0.000507	0.000278823	0.300144	0.361829	physical_and_proximity
135	169	0.186728	0.116792	0.449343	0.523289	0.449343	0.523289	0.728	0.133547	0.181485	0.0860255	0.092401	0.207017	0.009464	0.00231482	0.292201	0.511563	physical_and_proximity
136	141	0.330296	0.172229	0.654417	1.06448	0.654417	1.06448	1.638	0.152088	0.324886	0.110587	0.147427	0.167507	0.021294	0.00263619	0.50024	0.546546	physical_and_proximity
136	146	0.156487	0.106184	0.32452	1.86795	0.32452	1.86795	0.247	0.0588331	0.130456	0.0485106	0.113558	0.221679	0.003211	0.00101977	0.443118	0.737854	physical_and_proximity
137	141	0.187644	0.118728	0.814826	0.581598	0.814826	0.581598	0.325	0.0879059	0.166014	0.0698204	0.0947111	0.176353	0.004225	0.0015237	0.29913	0.416416	physical_and_proximity
138	148	0.958252	0.865729	2.14636	1.82773	2.14636	1.82773	32.513	6.8025	0.958048	0.862042	0.236543	0.169361	0.422669	0.11791	0.616174	0.819988	physical_and_proximity
138	174	0.0463327	0.0360893	0.495959	0.110382	0.495959	0.110382	0.052	0.0169483	0.0329962	0.0142697	0.043172	0.194137	0.000676	0.000293771	0.213785	0.125567	physical_and_proximity
138	204	0.10996	0.0673236	0.353215	0.539124	0.353215	0.539124	0.156	0.0275021	0.0901205	0.0243624	0.0708492	0.223313	0.002028	0.000476702	0.273442	0.448019	physical_and_proximity
139	156	0.106125	0.0807861	0.457742	0.158117	0.457742	0.158117	0.975	0.139127	0.10488	0.0637075	0.119317	0.166248	0.012675	0.00241153	0.435344	0.355238	physical_and_proximity
139	159	0.102778	0.0635077	0.369149	0.379213	0.369149	0.379213	0.156	0.0240383	0.0850613	0.0213009	0.0721141	0.199251	0.002028	0.000416663	0.389207	0.338	physical_and_proximity
139	166	0.0671687	0.0546555	0.388134	0.335893	0.388134	0.335893	0.052	0.0233439	0.0403481	0.0206648	0.0551315	0.230137	0.000676	0.000404627	0.389545	0.328198	physical_and_proximity
139	194	0.115699	0.0811592	0.892299	0.149541	0.892299	0.149541	1.105	0.129337	0.114774	0.0643519	0.092214	0.19368	0.014365	0.00224184	0.427739	0.192829	physical_and_proximity
139	197	0.176744	0.105701	0.408875	0.673974	0.408875	0.673974	0.468	0.0702345	0.164847	0.0550434	0.110558	0.217126	0.006084	0.0012174	0.605358	0.55939	physical_and_proximity
140	180	0.161234	0.100695	0.344064	0.429709	0.344064	0.429709	0.936	0.116449	0.158681	0.0723535	0.0964361	0.207159	0.012168	0.00201845	0.43433	0.507845	physical_and_proximity
140	186	0.19179	0.113034	0.464257	0.512051	0.464257	0.512051	0.767	0.0747255	0.184819	0.0571781	0.136244	0.194183	0.009971	0.00129524	0.593697	0.629018	physical_and_proximity
141	146	0.184704	0.104755	0.360331	1.42805	0.360331	1.42805	0.39	0.0388866	0.165574	0.0342568	0.125843	0.208612	0.00507	0.000674034	0.453089	0.677859	physical_and_proximity
141	148	0.239824	0.117318	0.535062	0.873324	0.535062	0.873324	0.754	0.0702443	0.230401	0.0579709	0.111248	0.186223	0.009802	0.00121757	0.521027	0.488917	physical_and_proximity
141	152	0.269342	0.142726	0.647894	0.529035	0.647894	0.529035	3.419	0.115424	0.268371	0.0826621	0.164473	0.159375	0.044447	0.00200067	0.509535	0.467961	physical_and_proximity
142	154	0.131775	0.0889706	0.757997	0.184941	0.757997	0.184941	1.092	0.153853	0.130853	0.0756082	0.0677147	0.201989	0.014196	0.00266679	0.314509	0.360139	physical_and_proximity
142	157	0.230625	0.134289	0.829013	0.431719	0.829013	0.431719	1.118	0.143522	0.226397	0.0953278	0.111317	0.184933	0.014534	0.00248772	0.448526	0.477932	physical_and_proximity
142	188	0.305646	0.164656	0.932827	0.604016	0.932827	0.604016	1.69	0.151197	0.301267	0.107049	0.147698	0.201038	0.02197	0.00262075	0.611442	0.66586	physical_and_proximity
143	170	0.0345429	0.0303937	0.359239	0.0447103	0.359239	0.0447103	0.195	0.0608193	0.0330272	0.0240431	0.0681845	0.198111	0.002535	0.0010542	0.41574	0.147368	physical_and_proximity
143	184	0.0863993	0.0641587	0.6605	0.124048	0.6605	0.124048	0.39	0.0560506	0.0823756	0.0364745	0.110313	0.212727	0.00507	0.000971543	0.712166	0.386841	physical_and_proximity
143	187	0.0814969	0.0725926	0.69319	0.0942075	0.69319	0.0942075	4.537	0.422685	0.0814473	0.0693322	0.159375	0.167933	0.058981	0.00732654	0.68614	0.280202	physical_and_proximity
143	192	0.0910263	0.0770198	0.347483	0.129546	0.347483	0.129546	2.392	0.238683	0.0907841	0.0676282	0.180323	0.163544	0.031096	0.00413718	0.797173	0.289328	physical_and_proximity
143	202	0.131488	0.0943303	0.28351	0.272133	0.28351	0.272133	2.353	0.16801	0.131115	0.076023	0.12618	0.190097	0.030589	0.00291217	0.653185	0.136552	physical_and_proximity
143	223	0.14258	0.113074	0.462906	0.223848	0.462906	0.223848	2.405	0.265829	0.141977	0.0962521	0.185389	0.196997	0.031265	0.00460771	0.908037	0.66079	physical_and_proximity
143	224	0.153147	0.112803	0.446326	0.263101	0.446326	0.263101	1.872	0.178433	0.152079	0.0858689	0.17571	0.18948	0.024336	0.00309284	0.801736	0.755768	physical_and_proximity
143	226	0.20335	0.134278	0.65294	0.310405	0.65294	0.310405	5.902	0.194132	0.203146	0.100967	0.177046	0.175653	0.076726	0.00336495	0.784498	0.455455	physical_and_proximity
143	240	0.141891	0.101462	0.351552	0.268054	0.351552	0.268054	1.937	0.125581	0.141016	0.0687846	0.179226	0.194799	0.025181	0.00217673	0.798187	0.847873	physical_and_proximity
143	254	0.0429179	0.0379886	0.266005	0.0818003	0.266005	0.0818003	0.065	0.0250318	0.0318788	0.0178784	0.071685	0.219015	0.000845	0.000433884	0.459342	0.286117	physical_and_proximity
143	266	0.0690237	0.0507386	0.258605	0.114474	0.258605	0.114474	0.442	0.0522986	0.0672725	0.0315224	0.0884198	0.2313	0.005746	0.000906509	0.556348	0.55094	physical_and_proximity
144	171	0.127871	0.0718648	0.572608	0.312256	0.572608	0.312256	0.299	0.0622775	0.120578	0.0476053	0.0492535	0.174703	0.003887	0.00107948	0.250965	0.131651	physical_and_proximity
144	176	0.188167	0.114593	0.398698	0.826021	0.398698	0.826021	0.52	0.0929796	0.177246	0.0690902	0.10671	0.204969	0.00676	0.00161165	0.454441	0.580853	physical_and_proximity
144	191	0.136331	0.0781456	0.7982	0.278279	0.7982	0.278279	0.338	0.0619758	0.128124	0.0476607	0.0638057	0.206331	0.004394	0.00107425	0.329381	0.391235	physical_and_proximity
145	146	0.293242	0.178555	0.547699	0.934238	0.547699	0.934238	1.768	0.192026	0.288865	0.123398	0.177753	0.183202	0.022984	0.00332845	0.573755	0.805623	physical_and_proximity
145	153	0.326674	0.19358	0.69219	0.760972	0.69219	0.760972	3.12	0.228064	0.324748	0.139987	0.187387	0.189601	0.04056	0.00395311	0.655213	0.775541	physical_and_proximity
145	182	0.174121	0.106445	0.748437	0.307594	0.748437	0.307594	0.767	0.109957	0.169752	0.0730906	0.0980569	0.211791	0.009971	0.00190591	0.548743	0.4056	physical_and_proximity
145	189	0.150617	0.0807167	0.365328	0.387665	0.365328	0.387665	0.676	0.0612802	0.147143	0.0462208	0.0801188	0.206594	0.008788	0.00106219	0.346619	0.428415	physical_and_proximity
145	217	0.164235	0.113349	0.62543	0.300096	0.62543	0.300096	0.741	0.134196	0.159218	0.0807561	0.122798	0.185785	0.009633	0.00232606	0.572572	0.444132	physical_and_proximity
146	148	0.107114	0.0766055	0.227037	0.274453	0.227037	0.274453	0.676	0.0991946	0.10496	0.0551591	0.100577	0.227848	0.008788	0.00171937	0.514605	0.564291	physical_and_proximity
146	152	0.0566925	0.0443193	0.471902	0.0764224	0.471902	0.0764224	0.338	0.0631691	0.0550575	0.0322219	0.0727135	0.214655	0.004394	0.00109493	0.419627	0.288145	physical_and_proximity
146	167	0.108093	0.0788482	0.264987	0.223035	0.264987	0.223035	0.897	0.116817	0.106699	0.059461	0.109159	0.208199	0.011661	0.00202484	0.615329	0.407966	physical_and_proximity
146	182	0.121934	0.0859861	0.264373	0.321182	0.264373	0.321182	0.65	0.0950298	0.118561	0.0574084	0.116219	0.162124	0.00845	0.00164718	0.498043	0.313833	physical_and_proximity
146	199	0.149005	0.113269	0.319738	0.311526	0.319738	0.311526	2.483	0.207858	0.148361	0.0896978	0.193591	0.172212	0.032279	0.00360287	0.553982	0.830128	physical_and_proximity
146	210	0.160749	0.112521	0.418339	0.286066	0.418339	0.286066	2.834	0.18029	0.160283	0.0874681	0.152919	0.205589	0.036842	0.00312502	0.775879	0.580515	physical_and_proximity
146	211	0.186601	0.132528	1.0034	0.261464	1.0034	0.261464	1.677	0.184646	0.184586	0.0976848	0.182419	0.19156	0.021801	0.00320053	0.802412	0.667381	physical_and_proximity
146	217	0.0867775	0.0671359	0.381278	0.131289	0.381278	0.131289	0.663	0.0991076	0.0851222	0.0491895	0.115685	0.207318	0.008619	0.00171787	0.645749	0.456807	physical_and_proximity
146	219	0.0640375	0.0534365	0.33475	0.0866782	0.33475	0.0866782	0.754	0.0766078	0.0630895	0.0362611	0.162081	0.190604	0.009802	0.00132787	0.830635	0.448526	physical_and_proximity
146	244	0.0867493	0.0651976	0.496503	0.140336	0.496503	0.140336	0.325	0.0675125	0.0818547	0.0417503	0.0938259	0.223184	0.004225	0.00117022	0.571727	0.43095	physical_and_proximity
146	252	0.0900902	0.0664873	0.245871	0.162473	0.245871	0.162473	1.053	0.121526	0.0895119	0.0541983	0.0860107	0.225034	0.013689	0.00210644	0.472862	0.489424	physical_and_proximity
148	152	0.356281	0.178809	0.837913	0.871444	0.837913	0.871444	1.989	0.149734	0.351651	0.110871	0.157807	0.176627	0.025857	0.00259538	0.624793	0.545701	physical_and_proximity
148	199	0.0863471	0.0821883	0.88809	0.443383	0.88809	0.443383	0.026	0.0178655	0.0238989	0.0168477	0.0959547	0.223943	0.000338	0.000309669	0.455455	0.685633	physical_and_proximity
149	168	0.188565	0.100655	0.450503	0.461866	0.450503	0.461866	1.014	0.105268	0.186183	0.0720231	0.0749108	0.205494	0.013182	0.00182464	0.395629	0.253669	physical_and_proximity
149	173	0.191586	0.130101	0.566775	0.327424	0.566775	0.327424	2.392	0.247458	0.190965	0.112872	0.101241	0.199129	0.031096	0.00428927	0.456807	0.45123	physical_and_proximity
149	185	0.208829	0.141256	0.5034	0.466568	0.5034	0.466568	1.43	0.251155	0.207078	0.123283	0.0878796	0.207581	0.01859	0.00435335	0.487227	0.306566	physical_and_proximity
149	203	0.181955	0.110831	0.398826	0.561654	0.398826	0.561654	0.715	0.0984252	0.175858	0.0692146	0.112773	0.210076	0.009295	0.00170604	0.480636	0.607048	physical_and_proximity
150	163	0.143228	0.0833194	0.316249	0.382587	0.316249	0.382587	0.754	0.0854384	0.140803	0.0572076	0.0751743	0.191631	0.009802	0.00148093	0.39884	0.164944	physical_and_proximity
150	179	0.134016	0.0926509	0.405545	0.226087	0.405545	0.226087	1.664	0.174585	0.133514	0.0792596	0.0815426	0.15523	0.021632	0.00302614	0.309608	0.143312	physical_and_proximity
150	180	0.135333	0.0869125	0.30393	0.444911	0.30393	0.444911	0.429	0.0564	0.127083	0.0429768	0.111162	0.202809	0.005577	0.000977599	0.437879	0.591838	physical_and_proximity
150	203	0.0840528	0.0633313	0.267739	0.260537	0.267739	0.260537	0.156	0.0464395	0.0715131	0.0343565	0.0752626	0.221408	0.002028	0.000804951	0.335972	0.465426	physical_and_proximity
153	157	0.195172	0.133225	0.556975	0.345433	0.556975	0.345433	2.171	0.218538	0.194139	0.107919	0.136603	0.182105	0.028223	0.00378799	0.645242	0.558545	physical_and_proximity
153	161	0.200976	0.129858	0.539386	0.479155	0.539386	0.479155	0.819	0.118569	0.193724	0.0808089	0.147408	0.208345	0.010647	0.0020552	0.800046	0.733967	physical_and_proximity
153	165	0.170705	0.114936	0.368988	0.380593	0.368988	0.380593	1.82	0.196006	0.169864	0.0957903	0.101359	0.182859	0.02366	0.00339744	0.453934	0.320593	physical_and_proximity
153	171	0.0978957	0.0681437	0.424895	0.156058	0.424895	0.156058	0.611	0.0921444	0.096172	0.0509842	0.0769601	0.181551	0.007943	0.00159717	0.38701	0.131651	physical_and_proximity
153	189	0.146501	0.0920753	0.446196	0.272849	0.446196	0.272849	1.001	0.115491	0.144818	0.0686584	0.0863465	0.195965	0.013013	0.00200185	0.440583	0.422838	physical_and_proximity
153	191	0.291326	0.199485	0.506809	0.826921	0.506809	0.826921	3.77	0.31855	0.290049	0.158186	0.227759	0.169629	0.04901	0.00552154	0.862576	0.967356	physical_and_proximity
153	201	0.168554	0.104833	0.38457	0.380247	0.38457	0.380247	1.3	0.108898	0.166683	0.0693815	0.123184	0.186102	0.0169	0.00188757	0.598767	0.516802	physical_and_proximity
153	228	0.0810107	0.0635805	0.264536	0.307755	0.264536	0.307755	0.117	0.0437972	0.064199	0.0334873	0.0711646	0.191764	0.001521	0.000759151	0.31772	0.392249	physical_and_proximity
155	159	0.60921	0.184917	1.16278	3.20437	1.16278	3.20437	2.041	0.146668	0.601672	0.125153	0.0894172	0.172746	0.026533	0.00254225	0.144326	0.372307	physical_and_proximity
156	166	0.256501	0.126239	0.548702	0.63497	0.548702	0.63497	1.885	0.111036	0.254591	0.080623	0.110002	0.193244	0.024505	0.00192463	0.492973	0.436527	physical_and_proximity
156	197	0.418417	0.207489	0.675518	1.97826	0.675518	1.97826	2.327	0.205374	0.41398	0.145879	0.147522	0.170604	0.030251	0.00355981	0.375687	0.595387	physical_and_proximity
156	209	0.333074	0.184658	0.890503	0.638528	0.890503	0.638528	3.094	0.268712	0.331976	0.155994	0.0980792	0.177237	0.040222	0.00465768	0.400868	0.369434	physical_and_proximity
157	168	0.187462	0.10932	0.867459	0.355087	0.867459	0.355087	0.624	0.0847329	0.179483	0.0634084	0.108376	0.193221	0.008112	0.0014687	0.529308	0.368082	physical_and_proximity
157	189	0.0953763	0.0652916	0.236986	0.318227	0.236986	0.318227	0.26	0.0654907	0.0892202	0.0441864	0.0602347	0.230271	0.00338	0.00113517	0.338	0.351858	physical_and_proximity
157	191	0.0866369	0.0620325	0.34496	0.304844	0.34496	0.304844	0.117	0.0311335	0.0679059	0.0261104	0.0694565	0.21248	0.001521	0.000539648	0.411853	0.345098	physical_and_proximity
157	201	0.241412	0.141543	0.714485	0.470488	0.714485	0.470488	1.482	0.144379	0.238105	0.0956821	0.138114	0.191157	0.019266	0.00250257	0.63375	0.485368	physical_and_proximity
158	166	0.115337	0.0500455	0.306374	0.442874	0.306374	0.442874	0.286	0.0375212	0.110884	0.0310814	0.0316358	0.230681	0.003718	0.000650367	0.148889	0.226798	physical_and_proximity
158	208	0.123441	0.0818725	0.237051	0.611678	0.237051	0.611678	0.377	0.0893191	0.117566	0.0586539	0.0678948	0.208498	0.004901	0.0015482	0.306228	0.370617	physical_and_proximity
159	175	0.119482	0.0735546	0.222207	0.40005	0.222207	0.40005	0.65	0.0714035	0.117117	0.0476079	0.0802185	0.220847	0.00845	0.00123766	0.417937	0.445315	physical_and_proximity
159	178	0.0787311	0.0574386	0.331971	0.195392	0.331971	0.195392	0.156	0.0450037	0.0687735	0.0329482	0.062759	0.215692	0.002028	0.000780063	0.406614	0.172042	physical_and_proximity
159	195	0.130757	0.0870732	0.321695	0.339611	0.321695	0.339611	0.52	0.0770374	0.125374	0.0525381	0.107074	0.202731	0.00676	0.00133531	0.558714	0.545701	physical_and_proximity
159	205	0.199912	0.103863	0.875092	0.371812	0.875092	0.371812	0.767	0.0847839	0.194702	0.063992	0.0877539	0.201377	0.009971	0.00146959	0.423007	0.51376	physical_and_proximity
160	162	0.390197	0.175508	0.588508	3.06143	0.588508	3.06143	1.729	0.138964	0.383991	0.108437	0.133374	0.195339	0.022477	0.00240871	0.2704	0.6422	physical_and_proximity
161	165	0.186454	0.127028	0.363491	0.438812	0.363491	0.438812	2.886	0.237262	0.185995	0.10817	0.114565	0.153847	0.037518	0.00411254	0.388531	0.288821	physical_and_proximity
161	182	0.22377	0.158294	0.468041	0.485617	0.468041	0.485617	3.549	0.358325	0.223335	0.143132	0.113028	0.184847	0.046137	0.00621096	0.524069	0.392587	physical_and_proximity
161	217	0.170126	0.12404	0.23916	0.760738	0.23916	0.760738	2.457	0.230026	0.169411	0.101594	0.159665	0.19269	0.031941	0.00398712	0.686985	0.737516	physical_and_proximity
161	228	0.209328	0.11455	1.33716	0.288796	1.33716	0.288796	1.651	0.107629	0.207633	0.0740649	0.113643	0.191928	0.021463	0.00186557	0.523731	0.501423	physical_and_proximity
161	248	0.0365305	0.0310474	0.42912	0.0435074	0.42912	0.0435074	0.429	0.0884805	0.0361717	0.0273098	0.0565765	0.227359	0.005577	0.00153366	0.369772	0.054756	physical_and_proximity
161	263	0.144798	0.108658	0.238541	0.416231	0.238541	0.416231	3.068	0.241127	0.144496	0.0930938	0.142236	0.177823	0.039884	0.00417953	0.516464	0.586599	physical_and_proximity
161	270	0.0832894	0.0580446	0.176859	0.298037	0.176859	0.298037	0.273	0.0609892	0.078911	0.039361	0.0606856	0.217373	0.003549	0.00105715	0.37011	0.268203	physical_and_proximity
162	175	0.146324	0.100677	0.357399	0.33668	0.357399	0.33668	0.845	0.147001	0.143852	0.079549	0.0931183	0.212203	0.010985	0.00254801	0.497874	0.432302	physical_and_proximity
162	190	0.0803979	0.0568328	0.293998	0.158639	0.293998	0.158639	0.299	0.059853	0.0766313	0.0378607	0.0668826	0.235492	0.003887	0.00103745	0.433147	0.378222	physical_and_proximity
162	199	0.134191	0.0933933	0.445111	0.286308	0.445111	0.286308	0.494	0.11142	0.128805	0.0679605	0.0898668	0.215882	0.006422	0.00193128	0.448357	0.577304	physical_and_proximity
162	204	0.121893	0.0871523	0.627747	0.173191	0.627747	0.173191	1.079	0.127646	0.120572	0.0657846	0.11583	0.204497	0.014027	0.00221253	0.609752	0.396136	physical_and_proximity
162	210	0.139049	0.0892862	0.343049	0.324186	0.343049	0.324186	0.741	0.0943945	0.136069	0.0602645	0.097904	0.208577	0.009633	0.00163617	0.515957	0.513591	physical_and_proximity
162	236	0.122048	0.0704639	0.44297	0.219423	0.44297	0.219423	0.637	0.0471976	0.119264	0.0357112	0.0883632	0.206393	0.008281	0.000818092	0.463736	0.417768	physical_and_proximity
163	180	0.0685271	0.0542381	0.159043	0.755712	0.159043	0.755712	0.078	0.0271401	0.0489444	0.0224938	0.0652269	0.19345	0.001014	0.000470428	0.094133	0.383799	physical_and_proximity
165	171	0.13175	0.0897612	0.439735	0.239377	0.439735	0.239377	0.806	0.140946	0.13	0.0738195	0.0723169	0.129044	0.010478	0.00244306	0.230009	0.131651	physical_and_proximity
165	191	0.142719	0.086922	0.722456	0.247955	0.722456	0.247955	0.546	0.0811966	0.137957	0.0563922	0.0830768	0.203041	0.007098	0.00140741	0.300313	0.41574	physical_and_proximity
165	215	0.0590941	0.0510302	0.313186	0.2658	0.313186	0.2658	0.052	0.0307759	0.0381883	0.0253497	0.0483316	0.215184	0.000676	0.000533449	0.170859	0.305214	physical_and_proximity
165	228	0.16171	0.101467	0.289756	0.488063	0.289756	0.488063	1.365	0.132252	0.160444	0.0765613	0.0973518	0.171162	0.017745	0.00229236	0.220038	0.403065	physical_and_proximity
166	209	0.133031	0.0708705	0.466303	0.271127	0.466303	0.271127	0.533	0.0600696	0.129718	0.0444836	0.0607412	0.18308	0.006929	0.00104121	0.259246	0.30758	physical_and_proximity
166	213	0.138018	0.100295	0.21363	0.562276	0.21363	0.562276	1.196	0.208521	0.137069	0.0888483	0.076289	0.200028	0.015548	0.00361437	0.328705	0.359294	physical_and_proximity
167	169	0.421923	0.219162	1.01481	1.21727	1.01481	1.21727	1.625	0.212222	0.41283	0.153399	0.150633	0.131548	0.021125	0.00367852	0.350168	0.488748	physical_and_proximity
167	211	0.158284	0.0959434	0.290245	0.588729	0.290245	0.588729	0.793	0.130509	0.156128	0.078087	0.058925	0.219909	0.010309	0.00226216	0.261105	0.349323	physical_and_proximity
168	185	0.455692	0.330851	0.949873	0.974857	0.949873	0.974857	8.437	0.868355	0.455148	0.309582	0.191033	0.158058	0.109681	0.0150515	0.575107	0.581698	physical_and_proximity
168	201	0.191336	0.120357	0.565947	0.439559	0.565947	0.439559	0.741	0.131107	0.185478	0.0856947	0.10327	0.193182	0.009633	0.00227252	0.45461	0.447174	physical_and_proximity
168	216	0.0377636	0.0318292	0.457217	0.0508529	0.457217	0.0508529	0.156	0.044498	0.0353832	0.0225608	0.0600393	0.183765	0.002028	0.000771299	0.291694	0.042757	physical_and_proximity
169	189	0.193596	0.121242	0.306436	0.803041	0.306436	0.803041	1.404	0.148919	0.19154	0.0890976	0.118505	0.209485	0.018252	0.00258127	0.516802	0.602823	physical_and_proximity
169	193	0.151218	0.108433	0.655531	0.388128	0.655531	0.388128	0.273	0.0700577	0.128784	0.0544191	0.125243	0.213726	0.003549	0.00121433	0.714363	0.598091	physical_and_proximity
169	211	0.0644588	0.0473389	0.231431	0.350855	0.231431	0.350855	0.065	0.0168028	0.0443346	0.0149959	0.0548657	0.240192	0.000845	0.000291248	0.344929	0.391235	physical_and_proximity
172	176	0.412199	0.17166	1.24723	1.37788	1.24723	1.37788	1.027	0.14668	0.399802	0.119831	0.0859901	0.216801	0.013351	0.00254245	0.46982	0.48165	physical_and_proximity
172	230	0.0467864	0.0400167	0.303123	0.141127	0.303123	0.141127	0.052	0.0294703	0.033766	0.0225646	0.0390005	0.202154	0.000676	0.000510819	0.219024	0.028392	physical_and_proximity
172	239	0.0843455	0.0493092	0.267649	0.447216	0.267649	0.447216	0.143	0.0429308	0.077129	0.0341698	0.0269607	0.204106	0.001859	0.000744133	0.159029	0.126074	physical_and_proximity
173	177	0.0605343	0.0445499	0.293851	0.110987	0.293851	0.110987	0.195	0.0511435	0.0570081	0.0312833	0.0485218	0.226982	0.002535	0.000886488	0.321269	0.152945	physical_and_proximity
173	181	0.0443113	0.0356624	0.194945	0.138689	0.194945	0.138689	0.065	0.0309163	0.036069	0.0223787	0.032775	0.2255	0.000845	0.000535883	0.224601	0.215982	physical_and_proximity
173	185	0.0576821	0.0524113	0.325834	0.240407	0.325834	0.240407	0.039	0.0244456	0.0304232	0.0207745	0.059934	0.224814	0.000507	0.000423724	0.339521	0.396474	physical_and_proximity
173	200	0.209391	0.127194	0.582128	0.425351	0.582128	0.425351	1.287	0.136051	0.206363	0.0875733	0.127581	0.206474	0.016731	0.00235822	0.691379	0.47489	physical_and_proximity
173	203	0.0654812	0.0641349	0.261612	0.596487	0.261612	0.596487	0.013	0.00975	0.0121327	0.00925386	0.0893267	0.21318	0.000169	0.000169	0.535899	0.444808	physical_and_proximity
173	241	0.0700082	0.0604116	0.35751	0.311028	0.35751	0.311028	0.052	0.025976	0.0396149	0.0224672	0.0688931	0.225372	0.000676	0.000450251	0.448357	0.450385	physical_and_proximity
174	204	0.0842636	0.0568177	0.307962	1.67929	0.307962	1.67929	0.078	0.0260749	0.0600126	0.0237003	0.0466127	0.206504	0.001014	0.000451966	0.125567	0.281892	physical_and_proximity
175	190	0.288008	0.169718	0.569312	0.827385	0.569312	0.827385	1.872	0.241234	0.28577	0.140637	0.100416	0.21322	0.024336	0.00418138	0.479284	0.504972	physical_and_proximity
175	195	0.111855	0.0862513	0.467497	0.418519	0.467497	0.418519	0.13	0.0448596	0.0818281	0.0372853	0.0966711	0.224106	0.00169	0.000777567	0.467623	0.568516	physical_and_proximity
175	205	0.232033	0.12847	0.446394	0.856064	0.446394	0.856064	0.988	0.107177	0.226221	0.0785011	0.121363	0.195636	0.012844	0.00185773	0.467792	0.641524	physical_and_proximity
176	188	0.0955043	0.0627493	0.291809	0.290495	0.291809	0.290495	0.221	0.0536213	0.0877641	0.0391871	0.0566671	0.226763	0.002873	0.000929435	0.352196	0.361153	physical_and_proximity
176	191	0.487785	0.264795	1.05584	1.09307	1.05584	1.09307	5.083	0.289599	0.485745	0.188146	0.23272	0.168088	0.066079	0.00501971	0.725348	0.888771	physical_and_proximity
176	215	0.182823	0.125661	0.343612	0.564543	0.343612	0.564543	1.144	0.180448	0.179994	0.0978153	0.124774	0.176609	0.014872	0.00312777	0.475566	0.499733	physical_and_proximity
176	222	0.172951	0.11217	0.455733	0.630628	0.455733	0.630628	0.403	0.0982361	0.159709	0.0716356	0.0965034	0.211382	0.005239	0.00170276	0.560235	0.466947	physical_and_proximity
176	232	0.0311362	0.0305659	0.625797	0.0580166	0.625797	0.0580166	0.013	0.00975	0.010443	0.00823733	0.0622866	0.17517	0.000169	0.000169	0.352027	0.046137	physical_and_proximity
177	183	0.397728	0.205599	0.894252	0.886898	0.894252	0.886898	3.614	0.271622	0.396435	0.168709	0.110342	0.151628	0.046982	0.00470811	0.354224	0.384644	physical_and_proximity
177	200	0.293043	0.13915	0.653322	0.733563	0.653322	0.733563	1.82	0.124745	0.290419	0.0916572	0.108212	0.189895	0.02366	0.00216224	0.383292	0.503113	physical_and_proximity
178	205	0.133535	0.0886515	0.183613	1.14436	0.183613	1.14436	0.793	0.138892	0.131907	0.0739648	0.0627201	0.21587	0.010309	0.00240745	0.130806	0.33631	physical_and_proximity
178	221	0.239718	0.157382	0.57177	0.495008	0.57177	0.495008	2.444	0.346044	0.239332	0.150174	0.0408247	0.169729	0.031772	0.0059981	0.112385	0.161902	physical_and_proximity
179	193	0.215451	0.102535	0.531367	0.744599	0.531367	0.744599	0.637	0.084217	0.208559	0.0662294	0.0689723	0.177353	0.008281	0.00145976	0.143312	0.329212	physical_and_proximity
180	186	0.115002	0.0861624	0.28407	0.218755	0.28407	0.218755	1.534	0.162636	0.114371	0.0702233	0.121907	0.199888	0.019942	0.00281902	0.595218	0.467792	physical_and_proximity
180	193	0.118147	0.0798613	0.301148	0.22263	0.301148	0.22263	1.43	0.1078	0.117486	0.0585179	0.104544	0.213634	0.01859	0.00186854	0.57291	0.385996	physical_and_proximity
180	195	0.181563	0.119188	0.526805	0.333116	0.526805	0.333116	1.508	0.148542	0.179749	0.0859675	0.137997	0.194887	0.019604	0.00257472	0.712842	0.601978	physical_and_proximity
180	200	0.229967	0.16264	0.596707	0.408179	0.596707	0.408179	4.29	0.29362	0.229417	0.132775	0.200753	0.179696	0.05577	0.00508941	0.845169	0.860886	physical_and_proximity
180	203	0.0906003	0.0689087	0.291159	0.205321	0.291159	0.205321	0.299	0.0941456	0.0858409	0.0528351	0.0669631	0.22608	0.003887	0.00163186	0.416923	0.35828	physical_and_proximity
180	225	0.214213	0.156163	0.518052	0.387407	0.518052	0.387407	6.097	0.243074	0.213877	0.115935	0.285471	0.15247	0.079261	0.00421328	1.02346	0.905502	physical_and_proximity
180	237	0.180123	0.117383	0.327602	0.529181	0.327602	0.529181	1.508	0.147029	0.178402	0.085153	0.132543	0.173835	0.019604	0.00254851	0.41405	0.560404	physical_and_proximity
180	265	0.0451372	0.0440923	0.133711	0.449232	0.133711	0.449232	0.013	0.00975	0.0115436	0.00890718	0.0673224	0.225345	0.000169	0.000169	0.413374	0.409149	physical_and_proximity
181	183	0.109689	0.0653161	0.321904	0.27497	0.321904	0.27497	0.351	0.0463984	0.104251	0.035341	0.0703301	0.219762	0.004563	0.000804239	0.440752	0.410501	physical_and_proximity
181	212	0.109201	0.086633	0.262432	0.204449	0.262432	0.204449	2.054	0.211518	0.108831	0.0744633	0.140442	0.189404	0.026702	0.00366632	0.62023	0.400699	physical_and_proximity
181	223	0.0799082	0.0667628	0.262373	0.408457	0.262373	0.408457	0.091	0.0458164	0.0579756	0.0356051	0.0688786	0.23144	0.001183	0.00079415	0.458835	0.411515	physical_and_proximity
181	231	0.204218	0.118335	0.845603	0.391205	0.845603	0.391205	0.754	0.102636	0.197431	0.0741732	0.109599	0.210403	0.009802	0.00177902	0.617864	0.440414	physical_and_proximity
183	186	0.242277	0.138074	0.490826	0.755471	0.490826	0.755471	1.17	0.122901	0.237205	0.086974	0.134735	0.168332	0.01521	0.00213028	0.41574	0.591331	physical_and_proximity
183	200	0.252083	0.168921	0.56877	0.54673	0.56877	0.54673	2.535	0.33014	0.251148	0.151143	0.0985477	0.180463	0.032955	0.00572242	0.387179	0.385996	physical_and_proximity
183	218	0.243231	0.143659	0.308257	1.7063	0.308257	1.7063	3.367	0.130232	0.2423	0.0868904	0.189176	0.145355	0.043771	0.00225735	0.423176	0.551278	physical_and_proximity
184	240	0.109314	0.0735931	0.858577	1.17747	0.858577	1.17747	0.091	0.037224	0.0769053	0.034628	0.0491748	0.181004	0.001183	0.000645217	0.227643	0.245388	physical_and_proximity
185	216	0.0469145	0.0437965	0.630412	0.145868	0.630412	0.145868	0.026	0.017809	0.0213205	0.0154815	0.0516784	0.123539	0.000338	0.000308689	0.181844	0.042757	physical_and_proximity
185	220	0.328575	0.183954	0.786079	0.700871	0.786079	0.700871	2.756	0.218691	0.326608	0.137522	0.146643	0.192332	0.035828	0.00379065	0.563277	0.651495	physical_and_proximity
186	196	0.171331	0.121704	0.444185	0.324324	0.444185	0.324324	1.885	0.239942	0.170498	0.105237	0.107039	0.200617	0.024505	0.004159	0.483509	0.52221	physical_and_proximity
186	198	0.0743485	0.056802	0.282723	0.115965	0.282723	0.115965	0.676	0.0843683	0.0733157	0.0416439	0.0992974	0.184627	0.008788	0.00146238	0.46644	0.42419	physical_and_proximity
186	200	0.125699	0.0767468	0.316944	0.284158	0.316944	0.284158	0.689	0.0658473	0.123067	0.0457437	0.0914951	0.192191	0.008957	0.00114135	0.39546	0.525928	physical_and_proximity
186	208	0.178453	0.113732	0.279238	0.812428	0.279238	0.812428	1.118	0.106076	0.175239	0.0702283	0.145148	0.203579	0.014534	0.00183865	0.707434	0.656903	physical_and_proximity
186	218	0.0985388	0.0677208	0.481547	0.16029	0.481547	0.16029	0.442	0.0514419	0.0945378	0.0360299	0.103569	0.198732	0.005746	0.00089166	0.500071	0.562601	physical_and_proximity
186	237	0.12615	0.0846528	0.404839	0.241623	0.404839	0.241623	0.65	0.0835785	0.122741	0.0538399	0.108576	0.178141	0.00845	0.00144869	0.407121	0.442104	physical_and_proximity
186	247	0.113056	0.0769035	0.432451	0.223901	0.432451	0.223901	0.416	0.0927346	0.108903	0.0569407	0.0679172	0.203394	0.005408	0.0016074	0.348478	0.384982	physical_and_proximity
188	191	0.257855	0.147583	0.981264	0.492181	0.981264	0.492181	1.079	0.138682	0.251405	0.0974507	0.129776	0.203327	0.014027	0.00240383	0.693576	0.512577	physical_and_proximity
188	201	0.191319	0.131973	0.338592	0.563474	0.338592	0.563474	1.911	0.25699	0.190426	0.116019	0.0939895	0.215926	0.024843	0.00445449	0.474383	0.504972	physical_and_proximity
188	207	0.526161	0.253164	0.930657	1.77478	0.930657	1.77478	3.614	0.238415	0.522286	0.171458	0.194102	0.184432	0.046982	0.00413252	0.825396	0.739544	physical_and_proximity
188	220	0.110203	0.0724739	0.439506	0.363172	0.439506	0.363172	0.169	0.035836	0.0913579	0.030364	0.0781986	0.220064	0.002197	0.000621157	0.460694	0.424866	physical_and_proximity
188	222	0.164907	0.0909787	0.500585	0.403183	0.500585	0.403183	0.533	0.056048	0.157379	0.0448033	0.0974755	0.221733	0.006929	0.000971499	0.603161	0.577473	physical_and_proximity
189	193	0.127457	0.0870454	0.403747	0.348807	0.403747	0.348807	0.286	0.0490789	0.113119	0.0388817	0.113667	0.197374	0.003718	0.000850701	0.627159	0.533871	physical_and_proximity
189	201	0.177551	0.126697	0.392111	0.352013	0.392111	0.352013	4.004	0.255881	0.177278	0.107536	0.143836	0.190108	0.052052	0.00443527	0.640679	0.562263	physical_and_proximity
189	203	0.161097	0.105704	0.355699	0.374539	0.355699	0.374539	1.222	0.096154	0.158739	0.0629671	0.155162	0.202026	0.015886	0.00166667	0.823368	0.662142	physical_and_proximity
189	245	0.0648638	0.0499354	0.316987	0.0882063	0.316987	0.0882063	1.001	0.100793	0.0645546	0.0409617	0.0799046	0.208895	0.013013	0.00174708	0.393432	0.338507	physical_and_proximity
189	250	0.075901	0.0564505	0.208327	0.162496	0.208327	0.162496	0.364	0.0616484	0.0729852	0.0367983	0.0862702	0.204072	0.004732	0.00106857	0.470327	0.325663	physical_and_proximity
189	251	0.0499341	0.0386167	0.278442	0.0752494	0.278442	0.0752494	0.26	0.0530459	0.0482469	0.027986	0.0578804	0.207846	0.00338	0.000919462	0.348309	0.086697	physical_and_proximity
189	255	0.124642	0.0846389	0.304395	0.293233	0.304395	0.293233	0.637	0.0790313	0.120987	0.0516831	0.116303	0.216765	0.008281	0.00136988	0.640679	0.506493	physical_and_proximity
189	268	0.0896898	0.0664902	0.188404	0.223318	0.188404	0.223318	0.663	0.120127	0.088543	0.0552175	0.0701988	0.217706	0.008619	0.0020822	0.385658	0.323804	physical_and_proximity
189	282	0.0507051	0.0480123	0.21575	0.205253	0.21575	0.205253	0.026	0.016435	0.020847	0.0142141	0.0718968	0.203601	0.000338	0.000284873	0.425373	0.387686	physical_and_proximity
190	204	0.127765	0.0915433	0.732232	0.328775	0.732232	0.328775	0.182	0.0430221	0.100992	0.0361649	0.110434	0.188383	0.002366	0.000745717	0.560404	0.361829	physical_and_proximity
190	253	0.305907	0.174924	0.633648	0.865033	0.633648	0.865033	1.703	0.168361	0.301079	0.11529	0.166917	0.170662	0.022139	0.00291826	0.624624	0.518492	physical_and_proximity
191	201	0.135048	0.0922991	0.255704	0.392226	0.255704	0.392226	0.936	0.105809	0.132825	0.0628485	0.122814	0.205631	0.012168	0.00183403	0.516126	0.595556	physical_and_proximity
191	215	0.10988	0.0832707	0.288261	0.269562	0.288261	0.269562	0.364	0.0507456	0.100745	0.0371955	0.156284	0.173515	0.004732	0.00087959	0.677352	0.647439	physical_and_proximity
191	222	0.0971003	0.0626638	0.358429	0.232139	0.358429	0.232139	0.247	0.0474495	0.0897158	0.0354953	0.0654115	0.235006	0.003211	0.000822458	0.394277	0.396474	physical_and_proximity
191	228	0.0601117	0.0473241	0.21129	0.130379	0.21129	0.130379	0.169	0.0473302	0.0545854	0.0298232	0.0672416	0.236374	0.002197	0.00082039	0.454779	0.441597	physical_and_proximity
191	258	0.100695	0.0753237	0.226538	0.240087	0.226538	0.240087	0.663	0.13601	0.0991304	0.0627675	0.076909	0.186179	0.008619	0.00235752	0.366899	0.366054	physical_and_proximity
192	240	0.251288	0.143415	0.415134	1.18443	0.415134	1.18443	1.326	0.218084	0.249545	0.127575	0.0507611	0.180768	0.017238	0.00378012	0.169676	0.221728	physical_and_proximity
193	203	0.317854	0.207127	0.667321	0.67064	0.667321	0.67064	6.175	0.327462	0.317301	0.165469	0.216514	0.17035	0.080275	0.005676	0.800215	0.835198	physical_and_proximity
193	211	0.102206	0.0679353	0.194378	0.343901	0.194378	0.343901	0.494	0.0665221	0.0992386	0.0433181	0.0834604	0.216088	0.006422	0.00115305	0.381771	0.455962	physical_and_proximity
193	250	0.178205	0.107087	0.424317	0.598017	0.424317	0.598017	0.52	0.0764717	0.168011	0.0584602	0.111879	0.204017	0.00676	0.00132551	0.569361	0.55601	physical_and_proximity
193	268	0.139617	0.0983885	0.285603	0.342042	0.285603	0.342042	1.287	0.198506	0.138851	0.0872401	0.0689596	0.204081	0.016731	0.00344076	0.309608	0.329719	physical_and_proximity
194	197	0.488568	0.228832	1.04531	2.70374	1.04531	2.70374	1.3	0.240228	0.477158	0.182175	0.0883406	0.178534	0.0169	0.00416395	0.22815	0.375011	physical_and_proximity
195	198	0.0654815	0.053328	0.287636	0.138467	0.287636	0.138467	0.156	0.0614951	0.0584495	0.037092	0.0626769	0.217277	0.002028	0.00106592	0.375011	0.321269	physical_and_proximity
195	225	0.271883	0.162287	0.474599	0.887344	0.474599	0.887344	2.054	0.143539	0.268755	0.0980319	0.198001	0.19674	0.026702	0.002488	0.931021	0.833846	physical_and_proximity
195	227	0.185534	0.116807	0.271624	1.10648	0.271624	1.10648	1.131	0.139529	0.182832	0.0850897	0.111992	0.203186	0.014703	0.0024185	0.53911	0.507	physical_and_proximity
196	197	0.122863	0.0751228	0.266041	0.472163	0.266041	0.472163	0.364	0.0564992	0.115956	0.0424158	0.0780035	0.183801	0.004732	0.00097932	0.370279	0.235079	physical_and_proximity
196	198	0.165315	0.111326	0.507844	0.288134	0.507844	0.288134	1.482	0.12312	0.163546	0.073736	0.159137	0.161961	0.019266	0.00213407	0.612794	0.332761	physical_and_proximity
196	208	0.0552556	0.0451748	0.172013	0.193408	0.172013	0.193408	0.091	0.0400949	0.0455105	0.027836	0.0495725	0.227311	0.001183	0.000694979	0.314509	0.26364	physical_and_proximity
196	213	0.114763	0.0747362	0.330003	0.390584	0.330003	0.390584	0.247	0.0551776	0.103744	0.0421695	0.0731944	0.22489	0.003211	0.000956413	0.426218	0.411008	physical_and_proximity
196	227	0.146288	0.0815306	0.241484	0.525365	0.241484	0.525365	1.17	0.0670558	0.144944	0.0477157	0.0936946	0.171273	0.01521	0.0011623	0.338169	0.335634	physical_and_proximity
196	233	0.181546	0.1	0.646662	0.472282	0.646662	0.472282	0.442	0.0576612	0.168742	0.0476044	0.100162	0.200212	0.005746	0.00099946	0.421317	0.542997	physical_and_proximity
196	242	0.0344038	0.0335135	0.356358	0.0890644	0.356358	0.0890644	0.013	0.00975	0.0109942	0.00857647	0.0535224	0.178738	0.000169	0.000169	0.286624	0.168831	physical_and_proximity
197	198	0.0985903	0.067901	0.380378	0.245577	0.380378	0.245577	0.221	0.0550602	0.0890798	0.0402205	0.0695298	0.20814	0.002873	0.000954376	0.372814	0.357266	physical_and_proximity
197	213	0.161287	0.0971526	0.63127	0.26393	0.63127	0.26393	1.118	0.112258	0.159554	0.070023	0.0909902	0.210014	0.014534	0.00194581	0.484016	0.402051	physical_and_proximity
197	227	0.832407	0.785247	1.94326	1.49236	1.94326	1.49236	59.722	10.94	0.832345	0.783644	0.320851	0.166883	0.776386	0.189627	1.0336	1.02617	physical_and_proximity
197	261	0.118453	0.0865614	0.3881	0.224838	0.3881	0.224838	0.572	0.0875614	0.113992	0.0542157	0.133277	0.192846	0.007436	0.00151773	0.574938	0.667888	physical_and_proximity
197	274	0.191714	0.123778	0.302373	0.754314	0.302373	0.754314	1.599	0.174575	0.190177	0.0965151	0.115606	0.177554	0.020787	0.00302597	0.381433	0.461877	physical_and_proximity
199	204	0.266734	0.153364	0.620443	0.595209	0.620443	0.595209	2.028	0.150613	0.264206	0.100691	0.15912	0.199869	0.026364	0.00261063	0.829283	0.723658	physical_and_proximity
199	210	0.210358	0.113368	0.491252	0.482959	0.491252	0.482959	1.43	0.0979608	0.208096	0.0698599	0.114145	0.212795	0.01859	0.00169799	0.667381	0.437203	physical_and_proximity
199	229	0.0525396	0.0431147	0.240032	0.093931	0.240032	0.093931	0.156	0.0383975	0.0471198	0.0244765	0.0809097	0.209931	0.002028	0.000665557	0.468637	0.254176	physical_and_proximity
199	236	0.168349	0.113672	0.542128	0.360942	0.542128	0.360942	0.624	0.108363	0.160832	0.072237	0.13075	0.208464	0.008112	0.0018783	0.735319	0.780442	physical_and_proximity
199	252	0.234588	0.153075	0.718918	0.417103	0.718918	0.417103	1.937	0.193124	0.232302	0.111526	0.171272	0.179313	0.025181	0.00334748	0.779597	0.639327	physical_and_proximity
199	271	0.125493	0.0841819	0.274952	0.365051	0.274952	0.365051	0.533	0.0866848	0.121175	0.0558273	0.0950439	0.219834	0.006929	0.00150254	0.552123	0.533702	physical_and_proximity
199	294	0.0946809	0.0712978	0.346215	0.292615	0.346215	0.292615	0.156	0.0505712	0.0786405	0.0383437	0.0789652	0.222099	0.002028	0.000876568	0.55094	0.421317	physical_and_proximity
200	203	0.175809	0.099911	0.382204	0.498178	0.382204	0.498178	0.845	0.0910989	0.172202	0.0640993	0.0945954	0.219383	0.010985	0.00157905	0.526097	0.509197	physical_and_proximity
200	237	0.130213	0.0786253	0.383936	0.412962	0.383936	0.412962	0.299	0.0521502	0.119466	0.0413198	0.0778477	0.176672	0.003887	0.000903937	0.339352	0.317551	physical_and_proximity
200	257	0.208713	0.138795	0.467951	0.459813	0.467951	0.459813	1.937	0.197098	0.207124	0.106548	0.148551	0.196955	0.025181	0.00341636	0.688337	0.564798	physical_and_proximity
201	255	0.128069	0.0971721	0.762346	0.304587	0.762346	0.304587	0.182	0.046362	0.0991142	0.0382201	0.129195	0.197931	0.002366	0.000803608	0.653692	0.48672	physical_and_proximity
203	245	0.165502	0.11777	0.318235	0.419531	0.318235	0.419531	1.807	0.207277	0.164491	0.0966145	0.129969	0.198157	0.023491	0.0035928	0.43602	0.701012	physical_and_proximity
203	257	0.0562365	0.0447889	0.247818	0.166642	0.247818	0.166642	0.065	0.0172611	0.039338	0.0147124	0.0641002	0.229445	0.000845	0.000299193	0.379236	0.315016	physical_and_proximity
203	268	0.183127	0.110495	0.383037	0.443113	0.383037	0.443113	1.586	0.139347	0.181884	0.0830302	0.0997334	0.211497	0.020618	0.00241535	0.518154	0.494663	physical_and_proximity
204	234	0.0721358	0.0454477	0.203774	0.187828	0.203774	0.187828	0.234	0.0435652	0.0689421	0.0301336	0.0413829	0.1964	0.003042	0.00075513	0.230009	0.204828	physical_and_proximity
205	221	0.190881	0.122131	0.475066	0.440199	0.475066	0.440199	1.079	0.18153	0.188556	0.101159	0.0808485	0.158348	0.014027	0.00314653	0.315185	0.171873	physical_and_proximity
205	246	0.254277	0.163745	1.10573	0.369136	1.10573	0.369136	2.977	0.24629	0.253208	0.130316	0.154729	0.194571	0.038701	0.00426902	0.684619	0.639327	physical_and_proximity
205	253	0.166662	0.0884232	0.379134	0.458446	0.379134	0.458446	0.767	0.0745384	0.163328	0.0548403	0.0795357	0.197979	0.009971	0.001292	0.390559	0.41405	physical_and_proximity
205	259	0.115129	0.0646101	0.607876	0.187142	0.607876	0.187142	0.533	0.0616361	0.112806	0.0430796	0.0561653	0.214074	0.006929	0.00106836	0.326846	0.196209	physical_and_proximity
206	215	0.449606	0.198722	0.855991	1.77901	0.855991	1.77901	1.924	0.201849	0.444425	0.149599	0.101014	0.206273	0.025012	0.00349872	0.27885	0.454948	physical_and_proximity
206	238	0.0712653	0.0560138	1.10138	0.217522	1.10138	0.217522	0.065	0.0287115	0.0478702	0.0247927	0.0522762	0.213765	0.000845	0.000497666	0.302848	0.051207	physical_and_proximity
206	239	0.142033	0.0905198	0.22251	1.24278	0.22251	1.24278	0.494	0.0938328	0.136554	0.0626721	0.0801258	0.181239	0.006422	0.00162644	0.283582	0.391742	physical_and_proximity
207	214	0.285409	0.204052	0.437829	1.00029	0.437829	1.00029	4.368	0.441602	0.284686	0.180239	0.176825	0.178084	0.056784	0.00765443	0.609414	0.685295	physical_and_proximity
207	222	0.106156	0.0812076	0.391873	0.325478	0.391873	0.325478	0.182	0.068033	0.0899381	0.0492053	0.0814467	0.205121	0.002366	0.00117924	0.434499	0.417768	physical_and_proximity
207	235	0.0841304	0.0517286	0.210979	0.19081	0.210979	0.19081	0.481	0.0631936	0.0829213	0.0387521	0.0437465	0.21109	0.006253	0.00109535	0.25012	0.198575	physical_and_proximity
207	264	0.0802439	0.0526637	0.179791	0.378016	0.179791	0.378016	0.182	0.0397164	0.0729825	0.0299528	0.0530393	0.22067	0.002366	0.000688418	0.333099	0.293384	physical_and_proximity
207	278	0.164365	0.118034	0.320807	0.470198	0.320807	0.470198	1.092	0.211474	0.162347	0.100275	0.0982916	0.212324	0.014196	0.00366555	0.536575	0.444301	physical_and_proximity
207	281	0.0447166	0.0371965	0.27462	0.125435	0.27462	0.125435	0.052	0.024457	0.0324208	0.019047	0.0410284	0.209202	0.000676	0.000423921	0.254176	0.148213	physical_and_proximity
207	287	0.0446855	0.0391839	0.178668	0.123364	0.178668	0.123364	0.065	0.0343531	0.0343788	0.0233577	0.0502667	0.193003	0.000845	0.000595455	0.298285	0.095654	physical_and_proximity
208	212	0.165593	0.0996241	0.725242	0.255433	0.725242	0.255433	1.235	0.103732	0.163841	0.0669614	0.107062	0.202743	0.016055	0.00179802	0.549926	0.411684	physical_and_proximity
208	218	0.0908284	0.0516631	0.246874	0.210256	0.246874	0.210256	0.403	0.0438704	0.0885886	0.0316444	0.0509215	0.207505	0.005239	0.00076042	0.191477	0.315016	physical_and_proximity
208	231	0.0875005	0.0649385	0.228996	0.345541	0.228996	0.345541	0.169	0.0519297	0.0758837	0.0377107	0.0709462	0.229685	0.002197	0.000900116	0.409825	0.407797	physical_and_proximity
208	233	0.108626	0.0772946	0.418804	0.271446	0.418804	0.271446	0.234	0.0605898	0.096663	0.0442945	0.0850598	0.211406	0.003042	0.00105022	0.454103	0.43433	physical_and_proximity
208	247	0.126572	0.0914535	0.414371	0.581879	0.414371	0.581879	0.169	0.0506634	0.0995121	0.0418936	0.096338	0.214987	0.002197	0.000878166	0.526097	0.600457	physical_and_proximity
209	261	0.246322	0.126749	0.423362	1.08499	0.423362	1.08499	1.222	0.150469	0.243781	0.100709	0.066644	0.214694	0.015886	0.00260812	0.228826	0.362167	physical_and_proximity
210	211	0.239762	0.120495	0.85607	0.571981	0.85607	0.571981	0.702	0.0905645	0.230365	0.071642	0.0952164	0.206404	0.009126	0.00156978	0.526266	0.481481	physical_and_proximity
210	250	0.285507	0.147564	0.685892	0.635109	0.685892	0.635109	1.989	0.128663	0.282865	0.0925521	0.138416	0.18421	0.025857	0.00223016	0.541138	0.472693	physical_and_proximity
211	217	0.106415	0.0721616	0.232782	0.351818	0.232782	0.351818	0.364	0.0701366	0.101158	0.0467374	0.0786827	0.194651	0.004732	0.0012157	0.395798	0.41912	physical_and_proximity
211	244	0.159449	0.0995722	0.390257	0.660437	0.390257	0.660437	0.338	0.0500328	0.142144	0.0415568	0.117572	0.184868	0.004394	0.000867235	0.498212	0.598598	physical_and_proximity
211	250	0.0779726	0.055992	0.288303	0.245747	0.288303	0.245747	0.13	0.0377459	0.0656594	0.0293852	0.0591356	0.207489	0.00169	0.000654263	0.271921	0.339859	physical_and_proximity
211	251	0.0769127	0.0590336	0.291934	0.146426	0.291934	0.146426	0.299	0.0845532	0.0735332	0.0452864	0.0650427	0.196837	0.003887	0.00146559	0.356759	0.06591	physical_and_proximity
212	231	0.207813	0.105865	0.734172	0.569452	0.734172	0.569452	0.481	0.0486646	0.192413	0.042253	0.109367	0.209277	0.006253	0.000843521	0.66924	0.480298	physical_and_proximity
212	243	0.0768264	0.0424146	0.241173	0.368536	0.241173	0.368536	0.13	0.0273901	0.0687183	0.0230577	0.0324296	0.215972	0.00169	0.000474761	0.208208	0.189956	physical_and_proximity
212	277	0.0891809	0.0569138	0.147701	0.424469	0.147701	0.424469	0.416	0.0552373	0.0867292	0.0367242	0.0631881	0.212845	0.005408	0.000957446	0.273949	0.325156	physical_and_proximity
212	292	0.0820022	0.0572471	0.167732	0.404008	0.167732	0.404008	0.221	0.065609	0.0771487	0.0422317	0.0451202	0.217688	0.002873	0.00113722	0.166296	0.28561	physical_and_proximity
213	233	0.292752	0.140148	0.517227	1.32562	0.517227	1.32562	1.274	0.125416	0.287962	0.0937981	0.0994253	0.175164	0.016562	0.00217388	0.330564	0.421993	physical_and_proximity
214	220	0.609481	0.240937	1.32742	1.93642	1.32742	1.93642	2.561	0.212578	0.602325	0.167395	0.134559	0.198596	0.033293	0.00368469	0.658593	0.625131	physical_and_proximity
214	266	0.283103	0.144784	0.942235	0.595303	0.942235	0.595303	1.17	0.146096	0.2781	0.104319	0.0939589	0.200237	0.01521	0.00253233	0.419965	0.426218	physical_and_proximity
215	228	0.2781	0.166668	0.598824	0.728836	0.598824	0.728836	1.703	0.235487	0.275544	0.137202	0.102583	0.196957	0.022139	0.00408177	0.487734	0.438048	physical_and_proximity
215	239	0.188817	0.112761	0.356971	0.577724	0.356971	0.577724	1.235	0.156453	0.187196	0.0915417	0.074173	0.19368	0.016055	0.00271185	0.336648	0.367237	physical_and_proximity
215	258	0.137048	0.113318	0.272051	0.342721	0.272051	0.342721	1.3	0.325912	0.135817	0.103499	0.12229	0.19632	0.0169	0.00564913	0.523224	0.586261	physical_and_proximity
216	220	0.11219	0.0732444	0.22468	1.70485	0.22468	1.70485	0.208	0.0660769	0.101574	0.0495756	0.0499918	0.188428	0.002704	0.00114533	0.042757	0.269555	physical_and_proximity
217	244	0.287747	0.158371	0.749346	0.685338	0.749346	0.685338	1.326	0.142997	0.281866	0.102179	0.141041	0.210517	0.017238	0.00247861	0.729573	0.745966	physical_and_proximity
217	251	0.0484194	0.0459968	1.03645	0.115275	1.03645	0.115275	0.026	0.0178377	0.0207895	0.0152205	0.0648004	0.217727	0.000338	0.000309187	0.431457	0.083317	physical_and_proximity
217	263	0.0931034	0.0731765	0.193361	0.505251	0.193361	0.505251	0.169	0.0439362	0.0765225	0.0334323	0.109563	0.201937	0.002197	0.000761561	0.419627	0.592683	physical_and_proximity
217	270	0.109128	0.0802822	0.431398	0.224687	0.431398	0.224687	0.338	0.0962639	0.102804	0.058286	0.0795638	0.204031	0.004394	0.00166857	0.437541	0.297778	physical_and_proximity
218	231	0.162916	0.0998308	0.691674	0.621326	0.691674	0.621326	0.221	0.040275	0.131924	0.0358622	0.103368	0.220978	0.002873	0.0006981	0.674479	0.568178	physical_and_proximity
218	237	0.125948	0.0741381	0.258971	0.349047	0.258971	0.349047	0.754	0.0777432	0.124183	0.0510484	0.0701428	0.215526	0.009802	0.00134755	0.359125	0.322283	physical_and_proximity
218	260	0.222773	0.114566	0.894058	0.396813	0.894058	0.396813	1.066	0.0864043	0.2185	0.0657373	0.110058	0.206154	0.013858	0.00149767	0.573586	0.469482	physical_and_proximity
219	252	0.223642	0.100046	0.456328	1.32515	0.456328	1.32515	0.572	0.0582846	0.213025	0.0497433	0.0835713	0.20536	0.007436	0.00101027	0.350675	0.48672	physical_and_proximity
219	269	0.206127	0.100871	0.376227	1.23281	0.376227	1.23281	0.663	0.0947108	0.200907	0.0712881	0.060459	0.201361	0.008619	0.00164165	0.221052	0.29237	physical_and_proximity
220	224	0.214579	0.145226	0.391435	0.591	0.391435	0.591	2.301	0.261811	0.213614	0.123972	0.117109	0.205353	0.029913	0.00453805	0.499733	0.587951	physical_and_proximity
220	256	0.581242	0.308555	1.53195	1.15288	1.53195	1.15288	4.771	0.359478	0.578115	0.232452	0.221663	0.183223	0.062023	0.00623095	0.925613	0.951639	physical_and_proximity
222	235	0.165105	0.105143	0.877522	0.252881	0.877522	0.252881	0.897	0.084704	0.161061	0.0591723	0.141701	0.174554	0.011661	0.0014682	0.643383	0.366899	physical_and_proximity
223	231	0.296412	0.144287	0.566177	1.0409	0.566177	1.0409	1.456	0.147694	0.292933	0.105289	0.0901923	0.20401	0.018928	0.00256004	0.433485	0.432302	physical_and_proximity
223	272	0.184081	0.108699	0.73027	0.447838	0.73027	0.447838	0.442	0.0742312	0.17051	0.0585695	0.104423	0.198057	0.005746	0.00128667	0.521703	0.416078	physical_and_proximity
224	241	0.398148	0.200058	0.880601	1.09448	0.880601	1.09448	2.028	0.204297	0.393336	0.144007	0.134768	0.173412	0.026364	0.00354115	0.623948	0.499733	physical_and_proximity
224	256	0.443563	0.22635	0.954645	1.25102	0.954645	1.25102	2.34	0.275624	0.439713	0.182649	0.113318	0.205179	0.03042	0.00477748	0.609414	0.490438	physical_and_proximity
225	236	0.0918586	0.0575515	0.222015	0.296185	0.222015	0.296185	0.273	0.0456294	0.0866291	0.0335614	0.0596859	0.22969	0.003549	0.000790909	0.293215	0.383461	physical_and_proximity
225	237	0.100667	0.0702655	0.301314	0.300484	0.301314	0.300484	0.221	0.0486072	0.0895123	0.0367379	0.0832323	0.215965	0.002873	0.000842525	0.428753	0.443118	physical_and_proximity
225	246	0.301315	0.18672	1.18664	0.572244	1.18664	0.572244	1.209	0.198045	0.292625	0.130897	0.163566	0.208005	0.015717	0.00343278	0.935922	0.74022	physical_and_proximity
225	262	0.142195	0.0939992	0.437289	0.295821	0.437289	0.295821	0.598	0.0667364	0.136249	0.0484225	0.134425	0.19835	0.007774	0.00115676	0.684957	0.403572	physical_and_proximity
225	265	0.229251	0.160867	0.568028	0.765501	0.568028	0.765501	0.611	0.156443	0.212609	0.10572	0.161067	0.202066	0.007943	0.00271168	0.737854	0.756106	physical_and_proximity
226	240	0.387014	0.148665	0.908574	2.13942	0.908574	2.13942	0.897	0.106453	0.372735	0.0912258	0.0874015	0.193466	0.011661	0.00184519	0.308425	0.440921	physical_and_proximity
227	233	0.191665	0.14083	0.423922	0.436709	0.423922	0.436709	1.534	0.183329	0.188655	0.098976	0.224504	0.168802	0.019942	0.0031777	0.701012	0.911924	physical_and_proximity
227	237	0.0828317	0.0599691	0.55107	0.134407	0.55107	0.134407	0.286	0.0658928	0.0784238	0.0409318	0.0688685	0.234012	0.003718	0.00114214	0.446836	0.319072	physical_and_proximity
227	242	0.135665	0.089517	0.444558	0.220917	0.444558	0.220917	1.586	0.133181	0.135016	0.0700057	0.0943473	0.196567	0.020618	0.00230848	0.441766	0.347971	physical_and_proximity
227	246	0.140761	0.0930646	0.473088	0.254591	0.473088	0.254591	0.832	0.103531	0.138054	0.0636918	0.109073	0.221112	0.010816	0.00179453	0.704054	0.621582	physical_and_proximity
227	259	0.0798005	0.0563985	0.288473	0.130489	0.288473	0.130489	0.637	0.074828	0.0787408	0.0408263	0.0766655	0.211477	0.008281	0.00129702	0.429429	0.254683	physical_and_proximity
227	274	0.0696195	0.0626255	0.356318	0.195194	0.356318	0.195194	0.065	0.0339843	0.0428923	0.0267702	0.0904195	0.174253	0.000845	0.000589061	0.336141	0.407797	physical_and_proximity
227	279	0.19111	0.123856	0.503162	0.343197	0.503162	0.343197	2.86	0.157424	0.190445	0.0888613	0.15777	0.199712	0.03718	0.00272868	0.77064	0.594711	physical_and_proximity
227	296	0.171533	0.120248	0.493101	0.390322	0.493101	0.390322	0.624	0.0858026	0.161485	0.0615588	0.182567	0.204369	0.008112	0.00148724	0.998621	0.657072	physical_and_proximity
227	297	0.126064	0.0926781	0.961158	0.173882	0.961158	0.173882	0.741	0.114703	0.122836	0.0644763	0.135384	0.204398	0.009633	0.00198819	0.773513	0.568516	physical_and_proximity
228	263	0.221117	0.141928	0.486055	0.546683	0.486055	0.546683	1.404	0.147966	0.217446	0.0939417	0.168567	0.183701	0.018252	0.00256475	0.678704	0.737854	physical_and_proximity
228	264	0.109686	0.0736541	0.23822	0.440014	0.23822	0.440014	0.299	0.061861	0.101886	0.044178	0.0788547	0.218987	0.003887	0.00107226	0.407797	0.475397	physical_and_proximity
228	276	0.0579583	0.039945	0.24033	0.108679	0.24033	0.108679	0.221	0.0496984	0.0559056	0.0298652	0.0359767	0.222603	0.002873	0.00086144	0.227643	0.162916	physical_and_proximity
228	280	0.0500646	0.0357438	0.23361	0.113995	0.23361	0.113995	0.104	0.0265234	0.0441144	0.0197023	0.0404833	0.232007	0.001352	0.00045974	0.259753	0.185224	physical_and_proximity
229	234	0.092408	0.0660769	0.421841	0.635513	0.421841	0.635513	0.091	0.0349652	0.0669653	0.0307276	0.0544021	0.196864	0.001183	0.000606063	0.219869	0.278512	physical_and_proximity
231	247	0.196331	0.0958334	0.577306	0.618294	0.577306	0.618294	0.494	0.061714	0.186087	0.0511422	0.0794245	0.218621	0.006422	0.00106971	0.392418	0.471003	physical_and_proximity
231	260	0.228455	0.108549	1.09754	0.43405	1.09754	0.43405	0.754	0.0603163	0.220203	0.0505197	0.106423	0.192992	0.009802	0.00104548	0.533364	0.449033	physical_and_proximity
233	242	0.0964822	0.0606249	0.54548	0.169416	0.54548	0.169416	0.312	0.0457542	0.0913992	0.0337931	0.0684141	0.187319	0.004056	0.000793073	0.379574	0.20111	physical_and_proximity
233	247	0.230665	0.128079	0.650394	0.530134	0.650394	0.530134	0.949	0.0799575	0.223335	0.0627727	0.148154	0.196836	0.012337	0.00138593	0.753064	0.657241	physical_and_proximity
233	261	0.107399	0.0749218	0.631046	0.14578	0.631046	0.14578	1.053	0.103202	0.106451	0.0551448	0.100758	0.212495	0.013689	0.00178883	0.514774	0.439062	physical_and_proximity
233	285	0.135518	0.0821737	0.646423	0.224973	0.646423	0.224973	0.624	0.0649828	0.131674	0.0467713	0.0968979	0.209219	0.008112	0.00112637	0.508859	0.268372	physical_and_proximity
233	291	0.149604	0.0969195	0.498663	0.318105	0.498663	0.318105	0.533	0.0751462	0.142346	0.0541818	0.11832	0.197995	0.006929	0.00130253	0.660114	0.545701	physical_and_proximity
233	297	0.138048	0.0916354	0.274897	0.410349	0.274897	0.410349	0.728	0.0793962	0.134259	0.0535626	0.127295	0.209347	0.009464	0.0013762	0.494832	0.648453	physical_and_proximity
234	267	0.0418894	0.0330586	0.354096	0.0664942	0.354096	0.0664942	0.13	0.0443282	0.0391308	0.024739	0.036406	0.199598	0.00169	0.000768355	0.198575	0.085514	physical_and_proximity
234	271	0.158703	0.0752103	0.479534	0.579782	0.479534	0.579782	0.351	0.0549656	0.150169	0.0454477	0.0504539	0.183394	0.004563	0.000952738	0.235079	0.252317	physical_and_proximity
235	264	0.289055	0.134707	0.824376	0.738196	0.824376	0.738196	1.04	0.124688	0.283348	0.0944492	0.0812504	0.208633	0.01352	0.00216126	0.34476	0.418782	physical_and_proximity
235	301	0.138047	0.0788782	0.255728	0.528377	0.255728	0.528377	0.624	0.0754435	0.135034	0.0524715	0.0700158	0.19097	0.008112	0.00130769	0.222066	0.335465	physical_and_proximity
236	246	0.172891	0.102227	0.448998	0.38954	0.448998	0.38954	0.91	0.100048	0.169687	0.0676157	0.100439	0.203423	0.01183	0.00173417	0.488241	0.483509	physical_and_proximity
236	249	0.0702592	0.0535449	0.397171	0.103139	0.397171	0.103139	0.403	0.0625782	0.068051	0.0354692	0.0921614	0.210601	0.005239	0.00108469	0.525928	0.238966	physical_and_proximity
236	253	0.190096	0.129722	0.501959	0.397529	0.501959	0.397529	1.157	0.140964	0.186149	0.0861939	0.17143	0.181825	0.015041	0.00244338	0.76895	0.680394	physical_and_proximity
236	262	0.317624	0.226018	0.676366	0.699434	0.676366	0.699434	3.952	0.447638	0.31633	0.194471	0.211902	0.168052	0.051376	0.00775906	0.816946	0.799708	physical_and_proximity
236	299	0.0661219	0.0504607	0.318702	0.102838	0.318702	0.102838	0.364	0.0656489	0.0640656	0.0355944	0.0781186	0.206026	0.004732	0.00113791	0.492804	0.137566	physical_and_proximity
236	304	0.106624	0.0785859	0.172352	0.893802	0.172352	0.893802	0.312	0.0774338	0.0987553	0.0504155	0.0948607	0.198406	0.004056	0.00134219	0.503451	0.382954	physical_and_proximity
236	310	0.129519	0.0905654	0.354303	0.419398	0.354303	0.419398	0.299	0.0726189	0.116941	0.0526945	0.0987629	0.208788	0.003887	0.00125873	0.479453	0.53911	physical_and_proximity
237	242	0.133837	0.0987772	0.417151	0.224465	0.417151	0.224465	1.482	0.173504	0.132855	0.0792655	0.132163	0.183268	0.019266	0.0030074	0.553644	0.308763	physical_and_proximity
237	247	0.0980872	0.0628582	0.208692	0.349815	0.208692	0.349815	0.312	0.040102	0.092119	0.0306873	0.0809866	0.188474	0.004056	0.000695102	0.26702	0.410839	physical_and_proximity
237	257	0.101066	0.0616685	0.301206	0.205468	0.301206	0.205468	0.52	0.0589472	0.098912	0.0397594	0.0656041	0.197783	0.00676	0.00102175	0.254345	0.341718	physical_and_proximity
237	279	0.275649	0.184188	0.609678	0.586943	0.609678	0.586943	3.393	0.349556	0.274825	0.161168	0.129996	0.18418	0.044109	0.00605897	0.448695	0.61347	physical_and_proximity
239	258	0.0868615	0.0779666	0.426408	0.595625	0.426408	0.595625	0.039	0.0190734	0.0337096	0.0177138	0.0945381	0.215866	0.000507	0.000330605	0.552968	0.614484	physical_and_proximity
240	243	0.265292	0.18086	0.522386	0.590779	0.522386	0.590779	5.928	0.292918	0.264854	0.142432	0.227332	0.165374	0.077064	0.00507724	0.775372	0.8112	physical_and_proximity
240	266	0.0752159	0.0526981	0.166386	0.235858	0.166386	0.235858	0.26	0.0462029	0.0709415	0.0313542	0.0683966	0.21508	0.00338	0.000800849	0.353041	0.410163	physical_and_proximity
240	272	0.0924591	0.0665785	0.249199	0.342269	0.249199	0.342269	0.182	0.048019	0.0804567	0.0360235	0.0756618	0.212611	0.002366	0.000832329	0.370448	0.426387	physical_and_proximity
240	273	0.0645017	0.0495236	0.299638	0.0942661	0.299638	0.0942661	0.572	0.0901692	0.0637191	0.0399426	0.0699139	0.200085	0.007436	0.00156293	0.383461	0.115765	physical_and_proximity
240	283	0.235207	0.150963	0.471354	0.515933	0.471354	0.515933	5.07	0.245753	0.234906	0.123018	0.144208	0.184281	0.06591	0.00425972	0.605527	0.371124	physical_and_proximity
240	302	0.102444	0.0705638	0.25441	0.214991	0.25441	0.214991	0.741	0.0720115	0.100689	0.0445063	0.106894	0.200275	0.009633	0.0012482	0.516802	0.431964	physical_and_proximity
240	308	0.0609136	0.0447151	0.179414	0.168545	0.179414	0.168545	0.156	0.0444349	0.0558127	0.0294017	0.0476717	0.214981	0.002028	0.000770204	0.263133	0.272597	physical_and_proximity
241	256	0.5021	0.23529	1.14581	1.49473	1.14581	1.49473	1.976	0.122384	0.488321	0.102957	0.24685	0.179021	0.025688	0.00212132	1.06892	1.04763	physical_and_proximity
241	257	0.138955	0.0912587	0.414381	0.320705	0.414381	0.320705	0.52	0.103751	0.134148	0.0659205	0.0805299	0.223972	0.00676	0.00179836	0.489424	0.389207	physical_and_proximity
241	260	0.252378	0.144777	0.489695	0.681642	0.489695	0.681642	2.106	0.193624	0.251006	0.11529	0.100663	0.197391	0.027378	0.00335616	0.478101	0.481143	physical_and_proximity
241	272	0.309792	0.1878	0.541099	0.954977	0.541099	0.954977	2.821	0.227208	0.307719	0.137052	0.184388	0.191282	0.036673	0.00393828	0.78923	0.762359	physical_and_proximity
241	300	0.142678	0.0968093	0.512886	0.36426	0.512886	0.36426	0.338	0.0832767	0.130657	0.0598687	0.0942	0.212513	0.004394	0.00144346	0.516295	0.54925	physical_and_proximity
241	312	0.19059	0.110465	0.658522	0.345026	0.658522	0.345026	1.053	0.0638776	0.186339	0.0498211	0.151836	0.192156	0.013689	0.00110721	0.716053	0.634257	physical_and_proximity
243	272	0.23034	0.144782	0.477684	0.863062	0.477684	0.863062	0.819	0.174603	0.223559	0.111366	0.0990061	0.202755	0.010647	0.00302646	0.490438	0.438048	physical_and_proximity
243	277	0.296527	0.12795	1.09611	0.597225	1.09611	0.597225	1.157	0.0754153	0.289768	0.0631048	0.115833	0.175073	0.015041	0.0013072	0.54587	0.492804	physical_and_proximity
243	309	0.199203	0.11758	0.428332	0.702329	0.428332	0.702329	0.689	0.107004	0.191944	0.0763131	0.103682	0.191281	0.008957	0.00185474	0.473538	0.480805	physical_and_proximity
244	250	0.127774	0.0770112	0.446423	0.22894	0.446423	0.22894	0.728	0.0640287	0.125288	0.0449924	0.0927816	0.203804	0.009464	0.00110983	0.469313	0.460525	physical_and_proximity
244	251	0.0648299	0.046296	0.563691	0.0832911	0.563691	0.0832911	0.533	0.0529321	0.0638721	0.030607	0.0749448	0.193351	0.006929	0.000917489	0.407966	0.081965	physical_and_proximity
244	252	0.0829877	0.0629653	0.196166	0.197298	0.196166	0.197298	0.455	0.0991087	0.0808799	0.0493677	0.0758526	0.223087	0.005915	0.00171788	0.40391	0.438386	physical_and_proximity
244	269	0.179381	0.116968	0.465841	0.366842	0.465841	0.366842	1.313	0.160685	0.177486	0.0901226	0.111298	0.216155	0.017069	0.0027852	0.653692	0.517478	physical_and_proximity
244	282	0.148054	0.0920903	0.406142	0.310887	0.406142	0.310887	0.845	0.10823	0.145725	0.0670314	0.0848161	0.217644	0.010985	0.00187599	0.467116	0.467623	physical_and_proximity
244	284	0.235122	0.198105	0.558149	0.437592	0.558149	0.437592	5.538	0.89409	0.234883	0.192481	0.135814	0.199319	0.071994	0.0154976	0.693069	0.537082	physical_and_proximity
244	286	0.148911	0.124232	0.398049	0.271923	0.398049	0.271923	1.807	0.442301	0.148298	0.118334	0.0954149	0.205206	0.023491	0.00766655	0.524745	0.280709	physical_and_proximity
244	288	0.10507	0.0759822	0.366704	0.185804	0.366704	0.185804	0.598	0.0859387	0.102236	0.0506452	0.112004	0.212874	0.007774	0.0014896	0.565812	0.625976	physical_and_proximity
244	315	0.0935395	0.0671962	0.323599	0.295744	0.323599	0.295744	0.169	0.0508865	0.0807187	0.0382803	0.0680161	0.211677	0.002197	0.000882033	0.378222	0.373321	physical_and_proximity
245	255	0.172316	0.117351	0.254693	0.826377	0.254693	0.826377	1.417	0.212968	0.171171	0.101709	0.0824489	0.212624	0.018421	0.00369145	0.291863	0.426049	physical_and_proximity
245	256	1.25271	1.01048	2.9557	2.41592	2.9557	2.41592	21.372	3.85415	1.2515	0.988424	0.358597	0.169289	0.277836	0.0668053	0.904319	1.27172	physical_and_proximity
246	253	0.167692	0.117218	0.425069	0.303805	0.425069	0.303805	2.925	0.138243	0.167056	0.0776531	0.208139	0.194683	0.038025	0.00239621	1.0113	0.74022	physical_and_proximity
246	259	0.0863434	0.0632753	0.251682	0.207945	0.251682	0.207945	0.286	0.0712008	0.0814417	0.0438078	0.0712142	0.197197	0.003718	0.00123415	0.399347	0.323804	physical_and_proximity
246	265	0.150186	0.110208	0.290546	0.395636	0.290546	0.395636	1.365	0.235865	0.14921	0.097952	0.0862638	0.217564	0.017745	0.00408833	0.502437	0.451906	physical_and_proximity
246	305	0.192525	0.119391	0.502378	0.365453	0.502378	0.365453	1.989	0.122955	0.191218	0.0777608	0.151095	0.209906	0.025857	0.00213121	0.809003	0.802074	physical_and_proximity
246	307	0.073811	0.0563823	0.233739	0.189002	0.233739	0.189002	0.182	0.0531195	0.0663846	0.0352178	0.0693269	0.206321	0.002366	0.000920738	0.411684	0.355407	physical_and_proximity
246	310	0.108749	0.075155	0.271771	0.213396	0.271771	0.213396	1.105	0.102269	0.107867	0.0551153	0.100153	0.19752	0.014365	0.00177267	0.525421	0.352703	physical_and_proximity
246	321	0.0789002	0.0606689	0.263662	0.273336	0.263662	0.273336	0.117	0.0362604	0.0625068	0.0285474	0.0744611	0.226679	0.001521	0.000628514	0.491114	0.448526	physical_and_proximity
246	324	0.0609457	0.0502439	0.210707	0.0946509	0.210707	0.0946509	0.845	0.151197	0.0606263	0.0456101	0.0665812	0.219321	0.010985	0.00262074	0.347633	0.326508	physical_and_proximity
246	329	0.0643436	0.0603953	0.306871	0.151269	0.306871	0.151269	0.065	0.0382176	0.0395976	0.0277505	0.111301	0.208945	0.000845	0.000662439	0.612794	0.586937	physical_and_proximity
247	260	0.249898	0.152736	0.582932	0.592583	0.582932	0.592583	1.534	0.181585	0.246616	0.112233	0.136454	0.191364	0.019942	0.00314748	0.621582	0.626821	physical_and_proximity
247	279	0.192726	0.101562	0.478967	0.506704	0.478967	0.506704	0.793	0.0788356	0.187885	0.0597158	0.0940293	0.168835	0.010309	0.00136648	0.42081	0.349999	physical_and_proximity
247	285	0.143386	0.0840924	0.371359	0.323498	0.371359	0.323498	0.754	0.0775191	0.140641	0.0535215	0.0862099	0.217381	0.009802	0.00134366	0.522548	0.355238	physical_and_proximity
247	291	0.176378	0.116264	0.779765	0.284615	0.779765	0.284615	1.027	0.145206	0.17332	0.0855965	0.117596	0.194479	0.013351	0.0025169	0.565305	0.395122	physical_and_proximity
249	267	0.0265422	0.0266258	0.302293	0.196133	0.302293	0.196133	0.013	0.0131387	0.0117192	0.0118318	0.0211656	0.227189	0.000169	0.000227737	0.137566	0.093288	physical_and_proximity
250	262	0.180083	0.104735	0.368867	0.509374	0.368867	0.509374	1.04	0.107275	0.177439	0.0714487	0.0979084	0.193767	0.01352	0.00185943	0.411008	0.447005	physical_and_proximity
250	265	0.13831	0.0936715	0.310259	0.322325	0.310259	0.322325	1.027	0.151372	0.137	0.0773288	0.0785107	0.206268	0.013351	0.00262379	0.404248	0.375518	physical_and_proximity
250	282	0.298135	0.212432	0.532399	0.770055	0.532399	0.770055	5.46	0.472888	0.297615	0.18898	0.180497	0.15805	0.07098	0.00819673	0.49517	0.691717	physical_and_proximity
252	269	0.0683542	0.0446913	0.205845	0.176171	0.205845	0.176171	0.195	0.0352703	0.0638466	0.0257157	0.0491792	0.203578	0.002535	0.000611352	0.242684	0.291525	physical_and_proximity
252	286	0.154588	0.106806	0.32434	0.472019	0.32434	0.472019	0.676	0.127101	0.149677	0.0765141	0.113223	0.209805	0.008788	0.00220309	0.6253	0.401375	physical_and_proximity
252	289	0.0831789	0.0521034	0.43208	0.197096	0.43208	0.197096	0.156	0.0249267	0.0724726	0.0210501	0.0597864	0.230469	0.002028	0.000432062	0.367237	0.331747	physical_and_proximity
252	293	0.154368	0.105026	0.37926	0.321355	0.37926	0.321355	1.287	0.181187	0.153244	0.0887492	0.0838583	0.167819	0.016731	0.00314057	0.253331	0.327184	physical_and_proximity
253	259	0.11248	0.0706585	0.333706	0.208584	0.333706	0.208584	0.871	0.118763	0.111869	0.0616864	0.0384278	0.205714	0.011323	0.00205856	0.191139	0.188604	physical_and_proximity
253	299	0.055458	0.0443893	0.287492	0.12743	0.287492	0.12743	0.104	0.0441456	0.0477528	0.0294307	0.045123	0.199376	0.001352	0.000765191	0.227812	0.059319	physical_and_proximity
253	307	0.0506024	0.0400734	0.250766	0.239568	0.250766	0.239568	0.052	0.0253441	0.036506	0.0210001	0.0342072	0.215285	0.000676	0.000439298	0.104104	0.224094	physical_and_proximity
254	266	0.928347	0.444859	2.15924	2.01667	2.15924	2.01667	8.268	0.58293	0.925976	0.373907	0.19292	0.153859	0.107484	0.0101041	0.606879	0.68783	physical_and_proximity
254	302	0.132824	0.0745035	0.47132	0.731904	0.47132	0.731904	0.195	0.0481843	0.11606	0.0412513	0.0524782	0.194372	0.002535	0.000835195	0.293384	0.229333	physical_and_proximity
254	318	0.0715335	0.0534023	0.461956	0.310527	0.461956	0.310527	0.065	0.0236036	0.0481471	0.0209418	0.0513547	0.225327	0.000845	0.00040913	0.287976	0.335465	physical_and_proximity
255	263	0.130965	0.0935478	0.502813	0.392659	0.502813	0.392659	0.208	0.0479169	0.107029	0.0393623	0.114575	0.214286	0.002704	0.000830559	0.667212	0.516295	physical_and_proximity
255	275	0.238346	0.135549	0.519484	1.37237	0.519484	1.37237	0.52	0.0831604	0.218497	0.0681264	0.128535	0.202729	0.00676	0.00144145	0.656227	0.668902	physical_and_proximity
255	288	0.176346	0.101956	0.459264	0.471284	0.459264	0.471284	0.611	0.0633571	0.168466	0.0497938	0.118169	0.18693	0.007943	0.00109819	0.490269	0.56615	physical_and_proximity
255	323	0.148778	0.0886642	0.27558	0.565076	0.27558	0.565076	0.676	0.0902314	0.145398	0.0606759	0.0798329	0.20732	0.008788	0.00156401	0.425035	0.353717	physical_and_proximity
256	266	0.24841	0.164102	0.410212	0.764914	0.410212	0.764914	3.419	0.279688	0.247673	0.136603	0.146085	0.211689	0.044447	0.00484793	0.722644	0.720447	physical_and_proximity
256	268	0.183499	0.145949	0.480402	0.326132	0.480402	0.326132	3.159	0.432417	0.183003	0.134041	0.154481	0.197175	0.041067	0.00749522	0.73515	0.647439	physical_and_proximity
256	275	0.143719	0.108449	0.454151	0.26026	0.454151	0.26026	0.988	0.208482	0.141716	0.0922442	0.106309	0.215712	0.012844	0.00361369	0.58643	0.593866	physical_and_proximity
256	278	0.316934	0.181848	0.974966	0.602864	0.974966	0.602864	1.885	0.116237	0.311049	0.0885933	0.239044	0.186066	0.024505	0.00201477	0.931866	1.11337	physical_and_proximity
256	311	0.239721	0.150147	0.601106	0.500144	0.601106	0.500144	1.807	0.174061	0.237168	0.106291	0.159591	0.205576	0.023491	0.00301706	0.751374	0.683098	physical_and_proximity
256	312	0.243018	0.152068	0.544603	0.54446	0.544603	0.54446	2.08	0.162258	0.240752	0.101668	0.182196	0.184567	0.02704	0.00281247	0.918008	0.686309	physical_and_proximity
256	337	0.181241	0.14794	0.324293	0.515294	0.324293	0.515294	1.885	0.433855	0.180025	0.136441	0.142445	0.215387	0.024505	0.00752015	0.578994	0.774527	physical_and_proximity
257	260	0.252098	0.123002	0.617486	0.538562	0.617486	0.538562	1.924	0.0999027	0.250249	0.0741509	0.114981	0.189555	0.025012	0.00173165	0.494494	0.431626	physical_and_proximity
257	268	0.277417	0.174734	0.602299	0.679666	0.602299	0.679666	2.015	0.287034	0.275642	0.151159	0.0988635	0.215764	0.026195	0.00497525	0.451399	0.507845	physical_and_proximity
257	295	0.267855	0.185041	0.536011	0.661261	0.536011	0.661261	2.678	0.358359	0.266574	0.162117	0.135151	0.193302	0.034814	0.00621156	0.482664	0.683436	physical_and_proximity
258	264	0.398075	0.235764	0.632122	1.87044	0.632122	1.87044	2.236	0.178058	0.390041	0.12932	0.292547	0.180038	0.029068	0.00308633	0.967187	1.24992	physical_and_proximity
258	276	0.145325	0.097222	0.339572	0.3638	0.339572	0.3638	0.741	0.116637	0.141981	0.0700905	0.101129	0.207124	0.009633	0.0020217	0.478101	0.42926	physical_and_proximity
258	306	0.157931	0.0899784	0.524369	0.609258	0.524369	0.609258	0.286	0.0589174	0.141947	0.0487299	0.0732636	0.238272	0.003718	0.00102124	0.399178	0.464074	physical_and_proximity
259	307	0.17925	0.089245	0.333361	0.594916	0.333361	0.594916	1.053	0.0928452	0.17761	0.0647196	0.0604245	0.176016	0.013689	0.00160932	0.220545	0.214799	physical_and_proximity
260	300	0.256853	0.139824	0.676194	0.50237	0.676194	0.50237	2.21	0.122249	0.254977	0.0858408	0.14931	0.185092	0.02873	0.00211898	0.602992	0.606372	physical_and_proximity
260	328	0.166562	0.103339	0.283094	0.669822	0.283094	0.669822	0.936	0.12896	0.164104	0.0782493	0.0860215	0.207003	0.012168	0.00223531	0.404079	0.463398	physical_and_proximity
261	274	0.209295	0.12358	0.373006	0.652082	0.373006	0.652082	1.651	0.134228	0.207462	0.0857303	0.123671	0.177695	0.021463	0.00232662	0.524745	0.408642	physical_and_proximity
261	303	0.0868007	0.0528314	0.416025	0.175508	0.416025	0.175508	0.247	0.0468969	0.0823043	0.0339849	0.0454676	0.213832	0.003211	0.000812879	0.248768	0.154973	physical_and_proximity
261	316	0.210025	0.1152	0.644946	0.466621	0.644946	0.466621	0.832	0.0959699	0.204269	0.070854	0.104552	0.199691	0.010816	0.00166348	0.58305	0.463905	physical_and_proximity
262	265	0.193559	0.11106	0.622854	0.41903	0.622854	0.41903	0.754	0.102023	0.188032	0.0724971	0.0974921	0.224407	0.009802	0.0017684	0.541476	0.423007	physical_and_proximity
262	284	0.113692	0.0686543	0.343763	0.502	0.343763	0.502	0.195	0.0417094	0.0997087	0.0346303	0.0617597	0.226323	0.002535	0.000722963	0.357773	0.3549	physical_and_proximity
262	310	0.182458	0.0788658	0.545809	0.510413	0.545809	0.510413	0.52	0.0405699	0.174996	0.0351615	0.071936	0.189521	0.00676	0.000703211	0.375687	0.34138	physical_and_proximity
263	264	0.324905	0.213768	0.766363	0.678315	0.766363	0.678315	3.133	0.311963	0.322759	0.167095	0.214667	0.198056	0.040729	0.00540735	0.911924	1.10154	physical_and_proximity
263	275	0.0670408	0.0539923	0.420149	0.204123	0.420149	0.204123	0.065	0.0230135	0.0441234	0.0197115	0.0659384	0.228146	0.000845	0.0003989	0.390728	0.429429	physical_and_proximity
263	280	0.0765286	0.0587203	0.235754	0.162363	0.235754	0.162363	0.299	0.0747937	0.0727526	0.0420683	0.0760556	0.192855	0.003887	0.00129642	0.401206	0.298623	physical_and_proximity
263	288	0.180899	0.135376	0.544362	0.322885	0.544362	0.322885	1.482	0.205785	0.17829	0.102108	0.201922	0.170945	0.019266	0.00356693	0.681577	0.811707	physical_and_proximity
263	319	0.174237	0.105753	0.459998	0.44999	0.459998	0.44999	0.65	0.103102	0.168502	0.0709456	0.0945323	0.226148	0.00845	0.00178711	0.516126	0.535561	physical_and_proximity
264	275	0.196723	0.135323	0.550332	0.38365	0.550332	0.38365	1.352	0.173237	0.193676	0.0980771	0.163903	0.200731	0.017576	0.00300278	0.770302	0.744614	physical_and_proximity
264	276	0.132154	0.0837954	0.190416	0.639358	0.190416	0.639358	1.209	0.073182	0.130841	0.0488274	0.122203	0.2117	0.015717	0.00126849	0.54756	0.674986	physical_and_proximity
264	278	0.145195	0.0888957	0.36127	0.344995	0.36127	0.344995	0.741	0.100922	0.142529	0.0642043	0.0782087	0.236142	0.009633	0.00174931	0.497029	0.499733	physical_and_proximity
264	287	0.0612867	0.0503018	0.333041	0.0945102	0.333041	0.0945102	0.286	0.0789533	0.058548	0.0380964	0.0798647	0.182019	0.003718	0.00136852	0.395122	0.112216	physical_and_proximity
264	301	0.130025	0.094131	0.279307	0.269208	0.279307	0.269208	2.392	0.166852	0.129652	0.0752546	0.133574	0.193059	0.031096	0.00289211	0.490607	0.554996	physical_and_proximity
264	326	0.218283	0.156867	0.769115	0.343562	0.769115	0.343562	2.496	0.257802	0.216848	0.123612	0.204314	0.199407	0.032448	0.00446856	1.00521	0.719771	physical_and_proximity
265	268	0.322164	0.190902	1.0207	0.546673	1.0207	0.546673	3.237	0.259353	0.320729	0.150044	0.152284	0.19456	0.042081	0.00449545	0.720954	0.650312	physical_and_proximity
265	282	0.207003	0.130187	0.388241	0.607195	0.388241	0.607195	1.508	0.152975	0.204676	0.0929398	0.136159	0.202044	0.019604	0.00265157	0.525928	0.656565	physical_and_proximity
265	295	0.206573	0.147944	0.295659	0.841505	0.295659	0.841505	3.458	0.214899	0.205769	0.108413	0.241992	0.188994	0.044954	0.00372492	0.694928	1.18908	physical_and_proximity
265	305	0.0682501	0.0532375	0.24926	0.310344	0.24926	0.310344	0.078	0.0297735	0.0498638	0.0244972	0.0568092	0.224681	0.001014	0.000516074	0.333268	0.341718	physical_and_proximity
266	308	0.238347	0.109415	0.542709	0.80155	0.542709	0.80155	0.806	0.0666332	0.2309	0.0552555	0.0986746	0.193466	0.010478	0.00115497	0.488241	0.471003	physical_and_proximity
268	295	0.296227	0.20806	0.511701	0.847768	0.511701	0.847768	3.926	0.390842	0.295112	0.175672	0.207079	0.198286	0.051038	0.00677459	0.649467	1.04814	physical_and_proximity
268	311	0.280899	0.162227	0.517548	0.80532	0.517548	0.80532	2.457	0.201192	0.279257	0.122785	0.133227	0.189356	0.031941	0.00348732	0.573755	0.576628	physical_and_proximity
269	270	0.206342	0.116547	0.465886	0.636427	0.465886	0.636427	0.819	0.138598	0.202482	0.0914675	0.0670559	0.178558	0.010647	0.00240236	0.271076	0.312819	physical_and_proximity
269	315	0.285365	0.144094	0.891463	0.939277	0.891463	0.939277	0.637	0.0885778	0.266222	0.0742065	0.121793	0.163773	0.008281	0.00153535	0.371124	0.504296	physical_and_proximity
270	280	0.164921	0.110848	0.817712	0.229379	0.817712	0.229379	2.015	0.226744	0.164506	0.100072	0.0640516	0.171547	0.026195	0.00393023	0.221559	0.23491	physical_and_proximity
270	315	0.0977341	0.0638993	0.388874	0.346961	0.388874	0.346961	0.156	0.044792	0.0842889	0.0359983	0.0532864	0.219498	0.002028	0.000776394	0.258401	0.293215	physical_and_proximity
270	319	0.24971	0.160538	0.408208	0.838283	0.408208	0.838283	2.639	0.263255	0.248659	0.134386	0.12338	0.19093	0.034307	0.00456309	0.376532	0.514943	physical_and_proximity
271	289	0.0781838	0.076766	0.683701	0.342542	0.683701	0.342542	0.013	0.00975	0.0122994	0.00935051	0.105929	0.189116	0.000169	0.000169	0.529139	0.425711	physical_and_proximity
271	294	0.261626	0.158364	0.763268	0.523789	0.763268	0.523789	1.534	0.198507	0.258317	0.12111	0.124571	0.204424	0.019942	0.00344079	0.624962	0.539617	physical_and_proximity
271	304	0.113628	0.0691594	0.380875	0.239709	0.380875	0.239709	0.442	0.0733632	0.110379	0.0489523	0.0571493	0.188629	0.005746	0.00127163	0.28054	0.236431	physical_and_proximity
271	313	0.192946	0.154294	0.574745	0.304257	0.574745	0.304257	6.253	0.538114	0.192807	0.145245	0.149387	0.153136	0.081289	0.00932731	0.495339	0.371124	physical_and_proximity
271	339	0.0927792	0.057132	0.185615	0.377739	0.185615	0.377739	0.312	0.0531099	0.0889683	0.0372249	0.0525035	0.179722	0.004056	0.000920572	0.244881	0.26702	physical_and_proximity
272	277	0.156171	0.103148	0.45116	0.723732	0.45116	0.723732	0.26	0.0675226	0.134329	0.0543239	0.0965052	0.213444	0.00338	0.00117039	0.496184	0.549419	physical_and_proximity
272	300	0.30538	0.157927	0.527288	1.10615	0.527288	1.10615	2.002	0.175791	0.303027	0.117798	0.107373	0.184472	0.026026	0.00304705	0.43433	0.510887	physical_and_proximity
273	283	0.196606	0.0715076	0.678593	1.06822	0.678593	1.06822	0.338	0.0507784	0.186277	0.0452424	0.0356165	0.162227	0.004394	0.00088016	0.120328	0.15886	physical_and_proximity
274	296	0.183413	0.104526	0.447236	0.501132	0.447236	0.501132	0.754	0.122249	0.179931	0.0805708	0.0651733	0.203708	0.009802	0.00211899	0.342901	0.252317	physical_and_proximity
274	297	0.452818	0.275657	1.04221	1.01511	1.04221	1.01511	3.627	0.430091	0.450385	0.234208	0.164057	0.174851	0.047151	0.00745491	0.625638	0.65403	physical_and_proximity
274	316	0.25778	0.132787	0.485341	0.9147	0.485341	0.9147	1.274	0.124306	0.253898	0.089299	0.104151	0.195843	0.016562	0.00215463	0.427401	0.493818	physical_and_proximity
275	278	0.309343	0.147442	0.832939	0.806023	0.832939	0.806023	1.131	0.0978205	0.300716	0.0789638	0.132535	0.195185	0.014703	0.00169556	0.616005	0.744783	physical_and_proximity
275	311	0.235202	0.151022	0.452165	0.634596	0.452165	0.634596	2.041	0.239936	0.23379	0.125705	0.1129	0.210887	0.026533	0.0041589	0.521196	0.548067	physical_and_proximity
275	330	0.179483	0.125076	0.45194	0.574311	0.45194	0.574311	0.494	0.123269	0.167275	0.0828757	0.124181	0.178797	0.006422	0.00213666	0.549588	0.548405	physical_and_proximity
276	306	0.260268	0.164803	0.378441	1.58614	0.378441	1.58614	1.651	0.252266	0.257827	0.13818	0.105519	0.212434	0.021463	0.00437262	0.464074	0.585754	physical_and_proximity
276	319	0.155723	0.0992424	0.454963	0.333647	0.454963	0.333647	0.728	0.117537	0.152235	0.0729762	0.0873315	0.195629	0.009464	0.00203731	0.440583	0.372307	physical_and_proximity
276	326	0.0924929	0.0669109	0.42217	0.239771	0.42217	0.239771	0.156	0.0408973	0.0772224	0.0322676	0.078067	0.21712	0.002028	0.000708886	0.467454	0.314509	physical_and_proximity
276	366	0.137315	0.0811427	0.315577	0.534283	0.315577	0.534283	0.39	0.0812804	0.1315	0.0576583	0.0560162	0.191538	0.00507	0.00140886	0.279695	0.307073	physical_and_proximity
277	292	0.346267	0.198068	0.984417	0.722052	0.984417	0.722052	1.898	0.222979	0.341572	0.145233	0.154666	0.162523	0.024674	0.00386497	0.614653	0.573924	physical_and_proximity
277	300	0.202141	0.137672	0.635363	0.368838	0.635363	0.368838	1.417	0.242003	0.200367	0.118803	0.0937336	0.211587	0.018421	0.00419472	0.493818	0.449202	physical_and_proximity
277	309	0.170582	0.0920049	0.335005	0.588779	0.335005	0.588779	0.767	0.0803656	0.167022	0.0583887	0.0813021	0.21005	0.009971	0.001393	0.43264	0.416247	physical_and_proximity
277	348	0.0586064	0.0468537	0.254839	0.20015	0.254839	0.20015	0.065	0.022688	0.041144	0.0188692	0.0578096	0.198856	0.000845	0.000393258	0.290173	0.273104	physical_and_proximity
278	281	0.0754903	0.0535967	0.461664	0.131591	0.461664	0.131591	0.221	0.0462093	0.0699776	0.031841	0.0662455	0.202698	0.002873	0.000800962	0.395798	0.17407	physical_and_proximity
278	287	0.0724413	0.0571542	0.455623	0.105636	0.455623	0.105636	0.39	0.0947297	0.0702967	0.0450092	0.0766434	0.20033	0.00507	0.00164198	0.433485	0.112216	physical_and_proximity
278	301	0.260587	0.170909	0.51983	0.631474	0.51983	0.631474	2.808	0.20601	0.258837	0.119597	0.220654	0.17985	0.036504	0.00357084	0.9802	0.69966	physical_and_proximity
278	318	0.117972	0.086705	0.253789	0.278161	0.253789	0.278161	0.949	0.136708	0.116427	0.0673393	0.113414	0.199031	0.012337	0.00236961	0.557193	0.470496	physical_and_proximity
278	330	0.174632	0.113684	0.434126	0.371823	0.434126	0.371823	1.196	0.0954112	0.171555	0.064625	0.167512	0.191029	0.015548	0.00165379	0.766077	0.77064	physical_and_proximity
278	331	0.251038	0.187632	0.880832	0.369906	0.880832	0.369906	6.604	0.367302	0.25062	0.15241	0.303429	0.165935	0.085852	0.00636656	1.07957	0.925106	physical_and_proximity
278	346	0.0900332	0.0697552	0.411573	0.125822	0.411573	0.125822	1.3	0.181938	0.0897127	0.0629968	0.0706894	0.197445	0.0169	0.00315359	0.346957	0.214292	physical_and_proximity
278	355	0.0936435	0.0696475	0.282027	0.166286	0.282027	0.166286	0.845	0.16	0.0930846	0.0632532	0.0483969	0.214408	0.010985	0.00277333	0.264992	0.226798	physical_and_proximity
279	295	0.6064	0.347768	1.22929	1.45747	1.22929	1.45747	6.448	0.484873	0.604345	0.280741	0.241936	0.185013	0.083824	0.00840446	0.694421	1.12165	physical_and_proximity
279	320	0.419042	0.235543	1.15494	0.89825	1.15494	0.89825	2.314	0.299878	0.414718	0.188189	0.141354	0.192693	0.030082	0.00519789	0.552799	0.633412	physical_and_proximity
281	301	0.174817	0.107089	0.341525	0.621594	0.341525	0.621594	0.793	0.156293	0.172478	0.0914489	0.0519869	0.161797	0.010309	0.00270907	0.139256	0.201279	physical_and_proximity
282	288	0.0824489	0.0660647	0.405487	0.115922	0.405487	0.115922	0.845	0.127116	0.0814593	0.0527442	0.12016	0.201844	0.010985	0.00220335	0.582881	0.563277	physical_and_proximity
282	311	0.116539	0.0800158	0.217935	0.336174	0.217935	0.336174	0.858	0.0780243	0.114565	0.0490684	0.124637	0.206757	0.011154	0.00135242	0.480974	0.629525	physical_and_proximity
282	322	0.172691	0.132236	0.401537	0.341652	0.401537	0.341652	2.457	0.244389	0.171692	0.105161	0.221843	0.195015	0.031941	0.00423607	1.02144	0.976482	physical_and_proximity
282	323	0.127159	0.0846999	0.41616	0.254947	0.41616	0.254947	0.533	0.0656227	0.121929	0.0463737	0.116823	0.203292	0.006929	0.00113746	0.605865	0.493311	physical_and_proximity
282	324	0.0796142	0.0622561	0.506824	0.10707	0.506824	0.10707	0.715	0.124122	0.0786697	0.0516279	0.0864088	0.223438	0.009295	0.00215144	0.473031	0.352872	physical_and_proximity
282	327	0.0618676	0.0470519	0.442921	0.0943459	0.442921	0.0943459	0.234	0.0506712	0.0583753	0.0306823	0.0684318	0.206829	0.003042	0.0008783	0.389038	0.32448	physical_and_proximity
282	342	0.0441893	0.0394232	0.202864	0.13643	0.202864	0.13643	0.039	0.0188719	0.0263851	0.0153262	0.0574256	0.242594	0.000507	0.000327114	0.352534	0.376025	physical_and_proximity
282	343	0.0566349	0.0502446	0.262184	0.155787	0.262184	0.155787	0.065	0.0337168	0.0390355	0.0250678	0.0697011	0.222306	0.000845	0.000584425	0.427401	0.302679	physical_and_proximity
282	351	0.104492	0.0806097	0.269821	0.328958	0.269821	0.328958	0.247	0.0695933	0.0926385	0.0473591	0.107104	0.223369	0.003211	0.00120628	0.660283	0.471848	physical_and_proximity
283	290	0.143895	0.0814472	0.276202	1.60178	0.276202	1.60178	0.299	0.0537536	0.131764	0.043767	0.0707323	0.213328	0.003887	0.000931728	0.241332	0.391742	physical_and_proximity
283	302	0.160182	0.0911647	0.40631	1.27205	0.40631	1.27205	0.247	0.0426807	0.137063	0.0374853	0.086822	0.181731	0.003211	0.000739798	0.2704	0.44109	physical_and_proximity
284	286	0.917239	0.705653	1.68406	2.28701	1.68406	2.28701	16.692	2.38275	0.916621	0.689305	0.207432	0.168975	0.216996	0.0413011	0.666029	0.603837	physical_and_proximity
284	294	0.263405	0.157388	0.646462	0.80359	0.646462	0.80359	0.897	0.182818	0.256008	0.121048	0.0978897	0.214414	0.011661	0.00316885	0.334451	0.534885	physical_and_proximity
284	322	0.248585	0.12808	0.722145	0.556844	0.722145	0.556844	1.066	0.0947174	0.242796	0.0727891	0.121403	0.19726	0.013858	0.00164177	0.348647	0.577642	physical_and_proximity
285	291	0.212843	0.11398	0.598685	0.786933	0.598685	0.786933	0.481	0.0833752	0.1992	0.0669566	0.0880805	0.20944	0.006253	0.00144517	0.389376	0.499733	physical_and_proximity
285	303	0.065141	0.0534477	0.30851	0.274878	0.30851	0.274878	0.078	0.0444906	0.0507618	0.0340646	0.0400365	0.203125	0.001014	0.000771171	0.129961	0.218179	physical_and_proximity
285	317	0.200734	0.128046	0.471916	0.439634	0.471916	0.439634	1.625	0.217313	0.19964	0.111169	0.0754197	0.201695	0.021125	0.00376676	0.22308	0.370955	physical_and_proximity
286	293	0.0557322	0.0539585	0.440711	0.400915	0.440711	0.400915	0.013	0.00975	0.0122419	0.00931728	0.0628749	0.203695	0.000169	0.000169	0.30589	0.334451	physical_and_proximity
286	294	0.114711	0.0828125	0.311381	0.523932	0.311381	0.523932	0.182	0.0477948	0.0942094	0.0383981	0.09598	0.222307	0.002366	0.000828443	0.319072	0.600288	physical_and_proximity
286	315	0.274343	0.169976	0.59862	0.612679	0.59862	0.612679	2.795	0.261835	0.273189	0.140412	0.125688	0.186559	0.036335	0.00453847	0.368251	0.542997	physical_and_proximity
286	322	0.140584	0.0839245	0.347881	0.358309	0.347881	0.358309	0.598	0.0672675	0.136283	0.0487057	0.0927315	0.214246	0.007774	0.00116597	0.189787	0.535899	physical_and_proximity
287	301	0.127786	0.0708556	0.348194	0.480544	0.348194	0.480544	0.299	0.0600543	0.120519	0.0462866	0.0491128	0.17337	0.003887	0.00104094	0.09295	0.250627	physical_and_proximity
288	319	0.182292	0.115073	0.562272	0.33187	0.562272	0.33187	1.326	0.141527	0.180314	0.0843347	0.11499	0.210026	0.017238	0.00245314	0.650819	0.478608	physical_and_proximity
288	323	0.292711	0.172655	1.52769	0.491528	1.52769	0.491528	1.209	0.156302	0.284399	0.110048	0.165985	0.210437	0.015717	0.00270923	0.926796	0.565812	physical_and_proximity
288	335	0.0962766	0.0619273	0.183763	0.527203	0.183763	0.527203	0.26	0.0454467	0.0894075	0.0340804	0.0680688	0.220857	0.00338	0.000787743	0.314678	0.395629	physical_and_proximity
288	342	0.147195	0.0960007	0.408563	0.400551	0.408563	0.400551	0.455	0.0970665	0.140017	0.0655893	0.0856677	0.221229	0.005915	0.00168249	0.496184	0.516802	physical_and_proximity
289	294	0.132534	0.0951772	0.591411	1.93561	0.591411	1.93561	0.104	0.0371482	0.0845817	0.0343327	0.0833451	0.207967	0.001352	0.000643902	0.348478	0.489931	physical_and_proximity
290	302	0.356611	0.167252	0.868585	0.907485	0.868585	0.907485	1.703	0.156307	0.352058	0.115595	0.112096	0.174226	0.022139	0.00270931	0.361491	0.453427	physical_and_proximity
290	309	0.616867	0.265407	1.37394	1.71674	1.37394	1.71674	3.029	0.217997	0.609579	0.169562	0.188926	0.166953	0.039377	0.00377862	0.543842	0.795314	physical_and_proximity
290	353	0.410449	0.198088	0.772419	1.73369	0.772419	1.73369	1.638	0.182623	0.402911	0.136107	0.132157	0.167121	0.021294	0.00316547	0.387686	0.535392	physical_and_proximity
291	317	0.163119	0.0969726	0.451817	0.53019	0.451817	0.53019	0.403	0.0716133	0.151957	0.0553609	0.089345	0.210338	0.005239	0.0012413	0.430274	0.484861	physical_and_proximity
291	320	0.233207	0.124062	0.541814	0.685792	0.541814	0.685792	0.897	0.0911861	0.226314	0.0700751	0.119045	0.220149	0.011661	0.00158056	0.722475	0.594542	physical_and_proximity
291	328	0.137923	0.0776557	0.352109	0.334189	0.352109	0.334189	0.624	0.0607692	0.1345	0.0448671	0.0811756	0.217374	0.008112	0.00105333	0.469313	0.320086	physical_and_proximity
291	333	0.285023	0.186411	0.548849	0.71698	0.548849	0.71698	3.25	0.288032	0.283734	0.149509	0.177572	0.151001	0.04225	0.00499255	0.639496	0.592683	physical_and_proximity
291	361	0.0834709	0.0570013	0.229672	0.163604	0.229672	0.163604	0.598	0.0787395	0.0823818	0.0431659	0.0625614	0.211751	0.007774	0.00136482	0.34307	0.179309	physical_and_proximity
292	300	0.115966	0.0935167	1.5307	0.373841	1.5307	0.373841	0.091	0.0379186	0.0698459	0.0336694	0.0978578	0.22188	0.001183	0.000657256	0.587782	0.377884	physical_and_proximity
292	317	0.650194	0.190766	1.77615	1.6193	1.77615	1.6193	2.665	0.113518	0.642756	0.100103	0.132699	0.172357	0.034645	0.00196765	0.543842	0.446836	physical_and_proximity
293	313	0.256278	0.127493	0.725331	0.543133	0.725331	0.543133	1.404	0.154355	0.254317	0.10311	0.0619222	0.200267	0.018252	0.00267549	0.268034	0.286624	physical_and_proximity
293	336	0.322842	0.166673	0.715113	0.741333	0.715113	0.741333	2.782	0.233878	0.321879	0.142389	0.0735807	0.188892	0.036166	0.00405389	0.307411	0.304538	physical_and_proximity
294	304	0.306275	0.189346	0.711932	0.690898	0.711932	0.690898	2.236	0.226434	0.303099	0.137584	0.185202	0.178097	0.029068	0.00392486	0.778583	0.732277	physical_and_proximity
294	313	0.0997527	0.0760218	0.295888	0.187989	0.295888	0.187989	0.65	0.120135	0.0976794	0.0587439	0.104331	0.206606	0.00845	0.00208235	0.583557	0.530491	physical_and_proximity
294	322	0.152396	0.0973811	0.318538	0.51417	0.318538	0.51417	0.559	0.0751098	0.145494	0.0543535	0.117765	0.192583	0.007267	0.0013019	0.517309	0.576966	physical_and_proximity
294	336	0.120434	0.0762987	0.259553	0.337645	0.259553	0.337645	0.572	0.0592741	0.116785	0.0422204	0.0996598	0.217498	0.007436	0.00102742	0.55094	0.507845	physical_and_proximity
294	339	0.200778	0.130687	0.300986	1.04825	0.300986	1.04825	1.287	0.163286	0.197887	0.0961482	0.132966	0.213971	0.016731	0.00283029	0.562263	0.786357	physical_and_proximity
294	367	0.206188	0.137443	0.393949	0.504088	0.393949	0.504088	2.886	0.198227	0.205395	0.104527	0.164937	0.193772	0.037518	0.00343594	0.681915	0.68783	physical_and_proximity
295	305	0.16241	0.122869	0.332242	0.343884	0.332242	0.343884	4.004	0.277563	0.162138	0.105035	0.172701	0.201656	0.052052	0.00481109	0.806468	0.760162	physical_and_proximity
295	320	0.216246	0.160091	0.728296	0.333223	0.728296	0.333223	3.77	0.308688	0.215549	0.131344	0.225389	0.193652	0.04901	0.0053506	1.00318	0.765739	physical_and_proximity
295	324	0.122238	0.0895502	0.237745	0.317394	0.237745	0.317394	1.105	0.153787	0.121039	0.0721534	0.108675	0.223108	0.014365	0.00266563	0.719771	0.528463	physical_and_proximity
295	328	0.176432	0.127755	0.426432	0.348051	0.426432	0.348051	2.041	0.20069	0.175188	0.0980295	0.182555	0.203116	0.026533	0.00347862	0.967187	0.629525	physical_and_proximity
295	337	0.207084	0.143877	0.750305	0.340102	0.750305	0.340102	1.599	0.17353	0.204145	0.0996436	0.199977	0.212948	0.020787	0.00300786	1.15326	0.893503	physical_and_proximity
295	360	0.171274	0.123713	0.52027	0.280159	0.52027	0.280159	2.652	0.156941	0.1704	0.0842934	0.228896	0.172603	0.034476	0.00272031	0.962117	0.716222	physical_and_proximity
295	361	0.0394625	0.0342047	0.230594	0.0568854	0.230594	0.0568854	0.234	0.0786152	0.0381835	0.0288717	0.0579979	0.221282	0.003042	0.00136266	0.369941	0.122356	physical_and_proximity
295	370	0.113063	0.0862784	0.540439	0.170479	0.540439	0.170479	0.754	0.125924	0.11059	0.0638673	0.132193	0.205238	0.009802	0.00218268	0.777231	0.544349	physical_and_proximity
295	380	0.111199	0.0799225	0.399914	0.18424	0.399914	0.18424	0.845	0.123882	0.109749	0.0624984	0.0942731	0.229644	0.010985	0.00214729	0.563277	0.334789	physical_and_proximity
295	392	0.0712565	0.048705	0.269913	0.11564	0.269913	0.11564	0.52	0.0475052	0.07005	0.0299377	0.0747544	0.212165	0.00676	0.000823424	0.450216	0.080782	physical_and_proximity
296	297	0.178313	0.107888	0.455149	0.445879	0.455149	0.445879	0.767	0.118124	0.174106	0.0774862	0.0889553	0.211649	0.009971	0.00204748	0.443625	0.504127	physical_and_proximity
296	305	0.373722	0.2131	0.725675	1.00604	0.725675	1.00604	3.094	0.232881	0.371026	0.150014	0.19804	0.190886	0.040222	0.00403661	0.650312	0.913952	physical_and_proximity
296	307	0.203504	0.123365	0.705104	0.582791	0.705104	0.582791	0.455	0.0942657	0.18755	0.0727674	0.106865	0.189345	0.005915	0.00163394	0.476918	0.429429	physical_and_proximity
296	325	0.163277	0.0938013	0.612535	0.323118	0.612535	0.323118	0.637	0.0897933	0.158799	0.0630355	0.0787434	0.189431	0.008281	0.00155642	0.364195	0.303524	physical_and_proximity
297	316	0.17998	0.115135	0.405193	0.47847	0.405193	0.47847	0.871	0.111486	0.175252	0.0739224	0.130791	0.19457	0.011323	0.00193242	0.597077	0.443287	physical_and_proximity
297	320	0.181617	0.101677	0.460969	0.399909	0.460969	0.399909	1.105	0.102681	0.179376	0.0694019	0.0909236	0.219132	0.014365	0.0017798	0.495001	0.486889	physical_and_proximity
297	334	0.101361	0.0632395	0.281668	0.323357	0.281668	0.323357	0.247	0.0457742	0.093533	0.035101	0.0632764	0.227475	0.003211	0.000793419	0.352196	0.413543	physical_and_proximity
297	345	0.296806	0.147865	0.679083	0.730658	0.679083	0.730658	1.729	0.0900509	0.292434	0.071705	0.164939	0.195714	0.022477	0.00156088	0.729066	0.760331	physical_and_proximity
299	304	0.0860274	0.0635652	0.271347	0.681649	0.271347	0.681649	0.117	0.057007	0.0729961	0.0440644	0.0375152	0.197261	0.001521	0.000988121	0.100217	0.198406	physical_and_proximity
299	321	0.163281	0.0968038	0.314994	0.8606	0.314994	0.8606	0.494	0.101496	0.15721	0.0704758	0.0653507	0.193522	0.006422	0.00175926	0.131313	0.314847	physical_and_proximity
300	312	0.159256	0.100462	0.241064	0.647883	0.241064	0.647883	1.586	0.118333	0.158171	0.0707091	0.116285	0.208673	0.020618	0.00205111	0.457314	0.612625	physical_and_proximity
300	328	0.304444	0.172017	1.12251	0.555092	1.12251	0.555092	1.547	0.179098	0.299511	0.120833	0.141311	0.197829	0.020111	0.00310436	0.588458	0.712673	physical_and_proximity
300	341	0.102289	0.0731968	0.212947	0.463749	0.212947	0.463749	0.247	0.0518488	0.0917354	0.0382567	0.0950058	0.211433	0.003211	0.000898713	0.422331	0.594035	physical_and_proximity
301	326	0.117142	0.0769801	0.379706	0.393384	0.379706	0.393384	0.221	0.0514308	0.103087	0.0406186	0.0765332	0.22969	0.002873	0.000891467	0.464412	0.457821	physical_and_proximity
301	349	0.0645887	0.050201	0.457064	0.0808405	0.457064	0.0808405	1.001	0.106047	0.0642801	0.041688	0.0804498	0.184703	0.013013	0.00183814	0.384475	0.075036	physical_and_proximity
301	355	0.210331	0.17003	0.342535	0.639672	0.342535	0.639672	3.549	0.58358	0.209887	0.161387	0.131415	0.195565	0.046137	0.0101154	0.529139	0.61178	physical_and_proximity
301	377	0.132585	0.0970438	0.286164	0.34282	0.286164	0.34282	0.793	0.165563	0.130335	0.0803118	0.0912989	0.173459	0.010309	0.00286976	0.419965	0.244205	physical_and_proximity
301	386	0.0693384	0.0497493	0.198275	0.134109	0.198275	0.134109	0.468	0.0792439	0.0683205	0.0398098	0.0523243	0.179291	0.006084	0.00137356	0.25688	0.111033	physical_and_proximity
302	308	0.241708	0.133906	0.511153	0.757149	0.511153	0.757149	1.053	0.128978	0.236587	0.0906589	0.109637	0.194165	0.013689	0.00223562	0.362336	0.543504	physical_and_proximity
302	318	0.129868	0.0795489	0.3543	0.307144	0.3543	0.307144	0.533	0.0704377	0.125716	0.0493213	0.0835833	0.193505	0.006929	0.00122092	0.353886	0.363519	physical_and_proximity
302	353	0.126459	0.0643761	0.249968	0.395769	0.249968	0.395769	0.676	0.0626348	0.124898	0.0444587	0.0483963	0.205869	0.008788	0.00108567	0.232206	0.253669	physical_and_proximity
303	316	0.207378	0.114065	0.442668	0.762426	0.442668	0.762426	0.689	0.0823927	0.199123	0.0636633	0.110053	0.184175	0.008957	0.00142814	0.347126	0.503451	physical_and_proximity
303	333	0.127817	0.088173	0.298497	0.30488	0.298497	0.30488	0.78	0.154446	0.126388	0.0763077	0.0578115	0.17458	0.01014	0.00267707	0.164099	0.256542	physical_and_proximity
303	334	0.346409	0.213787	0.858264	0.665666	0.858264	0.665666	4.42	0.358871	0.345585	0.183354	0.138602	0.170809	0.05746	0.00622043	0.45461	0.541983	physical_and_proximity
303	371	0.125805	0.0709092	0.265241	0.389932	0.265241	0.389932	0.559	0.0682061	0.123098	0.0476278	0.0605298	0.205827	0.007267	0.00118224	0.225784	0.320255	physical_and_proximity
304	321	0.208936	0.126153	0.492622	0.460387	0.492622	0.460387	1.599	0.155458	0.207149	0.0940321	0.11301	0.194005	0.020787	0.0026946	0.52052	0.382447	physical_and_proximity
304	339	0.197108	0.134175	0.870978	0.295231	0.870978	0.295231	1.768	0.252194	0.196043	0.11764	0.0905456	0.202462	0.022984	0.00437136	0.428753	0.375856	physical_and_proximity
304	350	0.148621	0.10443	0.336956	0.445078	0.336956	0.445078	0.559	0.127775	0.142787	0.0766825	0.101515	0.183021	0.007267	0.00221477	0.409656	0.488579	physical_and_proximity
305	307	0.181389	0.103843	0.437432	0.510161	0.437432	0.510161	0.702	0.0983385	0.176344	0.0693713	0.087409	0.218663	0.009126	0.00170453	0.452075	0.509028	physical_and_proximity
305	329	0.144603	0.0990666	0.548583	0.236877	0.548583	0.236877	1.04	0.138807	0.142734	0.0754791	0.108122	0.211488	0.01352	0.002406	0.630032	0.488241	physical_and_proximity
305	345	0.228362	0.12726	0.589513	0.558989	0.589513	0.558989	1.001	0.110803	0.223002	0.0799344	0.117889	0.21696	0.013013	0.00192059	0.629018	0.655044	physical_and_proximity
305	376	0.253813	0.138681	0.524813	0.655713	0.524813	0.655713	1.781	0.0824544	0.250502	0.0642739	0.182075	0.190012	0.023153	0.00142921	0.701519	0.836381	physical_and_proximity
306	326	0.336275	0.17613	0.672785	1.11052	0.672785	1.11052	1.521	0.121063	0.328483	0.0939232	0.182815	0.184263	0.019773	0.00209842	0.817622	0.715884	physical_and_proximity
306	374	0.0468725	0.0390799	0.420272	0.0624879	0.420272	0.0624879	0.273	0.0730109	0.0453607	0.0311729	0.0657601	0.203131	0.003549	0.00126552	0.330564	0.157846	physical_and_proximity
306	379	0.289725	0.144295	0.692215	0.621823	0.692215	0.621823	2.366	0.115984	0.287731	0.0856554	0.141919	0.182585	0.030758	0.00201039	0.660283	0.43433	physical_and_proximity
306	386	0.100464	0.0622299	0.48428	0.175132	0.48428	0.175132	0.403	0.0646138	0.0975012	0.043008	0.0559473	0.203827	0.005239	0.00111997	0.354731	0.111033	physical_and_proximity
306	398	0.0858632	0.0581446	0.469731	0.159179	0.469731	0.159179	0.247	0.0517109	0.0802588	0.0360369	0.0620886	0.179266	0.003211	0.000896323	0.317551	0.042757	physical_and_proximity
307	325	0.139246	0.0835114	0.310423	0.381396	0.310423	0.381396	0.689	0.104805	0.137085	0.0649987	0.0582993	0.180371	0.008957	0.00181661	0.24336	0.244543	physical_and_proximity
308	309	0.14071	0.0868575	0.418722	0.310464	0.418722	0.310464	0.572	0.0736462	0.135917	0.0521169	0.0957331	0.194914	0.007436	0.00127653	0.38701	0.470665	physical_and_proximity
308	312	0.0961798	0.0645335	0.331041	0.171466	0.331041	0.171466	0.598	0.101014	0.0950111	0.0533263	0.0495209	0.215379	0.007774	0.00175091	0.264316	0.267189	physical_and_proximity
308	318	0.159873	0.089539	0.379446	0.375512	0.379446	0.375512	0.936	0.0608878	0.157064	0.0460361	0.109474	0.194288	0.012168	0.00105539	0.420134	0.522548	physical_and_proximity
308	332	0.257914	0.154529	0.899572	0.435308	0.899572	0.435308	2.015	0.206589	0.256073	0.121221	0.119953	0.207057	0.026195	0.00358087	0.509873	0.581022	physical_and_proximity
308	357	0.106236	0.0599354	0.232732	0.36616	0.232732	0.36616	0.364	0.0483021	0.102301	0.0360609	0.0552518	0.223619	0.004732	0.000837236	0.261274	0.341549	physical_and_proximity
309	332	0.181507	0.101543	0.417278	0.579275	0.417278	0.579275	0.637	0.0904935	0.175665	0.0659053	0.0841695	0.214561	0.008281	0.00156855	0.438386	0.444977	physical_and_proximity
309	353	0.191877	0.109941	0.59887	0.942285	0.59887	0.942285	0.312	0.0659904	0.168458	0.0559135	0.0911248	0.204837	0.004056	0.00114383	0.555165	0.518661	physical_and_proximity
310	321	0.328894	0.181171	0.678531	0.88232	0.678531	0.88232	2.171	0.206732	0.32597	0.13433	0.136617	0.1906	0.028223	0.00358335	0.474552	0.596063	physical_and_proximity
310	322	0.518679	0.243279	1.00045	1.55894	1.00045	1.55894	3.315	0.2352	0.514756	0.169701	0.169741	0.176838	0.043095	0.0040768	0.517985	0.734474	physical_and_proximity
311	323	0.233677	0.123531	0.488328	0.602899	0.488328	0.602899	1.638	0.120504	0.231645	0.0832992	0.107354	0.205555	0.021294	0.00208874	0.525928	0.531336	physical_and_proximity
311	330	0.194719	0.125918	0.358051	0.674377	0.358051	0.674377	1.066	0.175809	0.191797	0.100364	0.0969737	0.221603	0.013858	0.00304736	0.459173	0.601809	physical_and_proximity
311	337	0.122492	0.0923761	0.593111	0.459243	0.593111	0.459243	0.13	0.0410972	0.0865364	0.0354659	0.102544	0.218749	0.00169	0.000712352	0.60333	0.56446	physical_and_proximity
311	343	0.178685	0.127306	0.557191	0.339468	0.557191	0.339468	1.066	0.218759	0.1761	0.107391	0.10231	0.212503	0.013858	0.00379182	0.588289	0.426894	physical_and_proximity
312	332	0.171644	0.104096	0.435947	0.429008	0.435947	0.429008	0.728	0.096233	0.16671	0.0665945	0.1045	0.214603	0.009464	0.00166804	0.571051	0.569023	physical_and_proximity
312	337	0.225939	0.154563	0.349105	0.9275	0.349105	0.9275	1.937	0.263699	0.224271	0.129285	0.131991	0.201405	0.025181	0.00457078	0.542828	0.649974	physical_and_proximity
315	336	0.317022	0.159524	0.791849	1.13505	0.791849	1.13505	0.858	0.110801	0.302171	0.0895327	0.131638	0.194306	0.011154	0.00192054	0.56277	0.608062	physical_and_proximity
315	338	0.271698	0.163469	0.901795	0.518958	0.901795	0.518958	1.456	0.229437	0.268626	0.135239	0.0950772	0.207145	0.018928	0.00397691	0.500747	0.477087	physical_and_proximity
316	334	0.0838775	0.0535391	0.515673	0.152338	0.515673	0.152338	0.234	0.0397674	0.0782653	0.0297179	0.0585186	0.208011	0.003042	0.000689301	0.303862	0.308087	physical_and_proximity
316	340	0.156859	0.094318	0.54587	0.316293	0.54587	0.316293	0.637	0.091485	0.15236	0.062797	0.0868043	0.202737	0.008281	0.00158574	0.430443	0.319241	physical_and_proximity
316	356	0.067252	0.0442592	0.330396	0.172409	0.330396	0.172409	0.117	0.0241448	0.0575578	0.019903	0.0484908	0.192344	0.001521	0.00041851	0.290173	0.158184	physical_and_proximity
317	333	0.324431	0.163505	0.684245	1.00808	0.684245	1.00808	1.521	0.203873	0.321449	0.135898	0.0691599	0.189216	0.019773	0.0035338	0.296088	0.25857	physical_and_proximity
318	357	0.388755	0.210908	0.907276	0.94878	0.907276	0.94878	2.249	0.232704	0.384493	0.154955	0.15411	0.169906	0.029237	0.00403354	0.541983	0.605189	physical_and_proximity
319	338	0.255545	0.129991	0.714576	0.57763	0.714576	0.57763	1.131	0.0723469	0.249077	0.0589869	0.146847	0.178636	0.014703	0.00125401	0.610259	0.672789	physical_and_proximity
319	366	0.148958	0.106464	0.538149	0.584251	0.538149	0.584251	0.221	0.0746127	0.123538	0.0589194	0.0971189	0.193876	0.002873	0.00129329	0.452413	0.522548	physical_and_proximity
320	345	0.309538	0.171739	0.626143	0.967667	0.626143	0.967667	1.547	0.193939	0.305166	0.128423	0.119316	0.206964	0.020111	0.0033616	0.501592	0.648284	physical_and_proximity
320	370	0.212293	0.126693	0.745275	0.405878	0.745275	0.405878	0.975	0.114531	0.206987	0.0797648	0.130115	0.175523	0.012675	0.0019852	0.51376	0.560911	physical_and_proximity
320	373	0.149011	0.0949903	0.452253	0.341989	0.452253	0.341989	0.546	0.0968173	0.143539	0.0646665	0.0886369	0.200285	0.007098	0.00167817	0.44447	0.349492	physical_and_proximity
321	329	0.0906531	0.0695278	0.655193	0.124986	0.655193	0.124986	0.559	0.100002	0.0883698	0.0512113	0.105947	0.201701	0.007267	0.00173338	0.571389	0.423345	physical_and_proximity
321	344	0.0547748	0.0445191	0.525596	0.0640055	0.525596	0.0640055	1.3	0.133314	0.0546583	0.0399563	0.0692792	0.201522	0.0169	0.00231078	0.366223	0.139425	physical_and_proximity
321	350	0.301997	0.191029	1.00936	0.486965	1.00936	0.486965	3.549	0.260582	0.300659	0.14531	0.195927	0.172596	0.046137	0.00451675	0.619723	0.798018	physical_and_proximity
322	327	0.245213	0.146558	0.712438	0.512597	0.712438	0.512597	1.248	0.154335	0.24063	0.101689	0.133952	0.173495	0.016224	0.00267514	0.609752	0.369096	physical_and_proximity
322	329	0.100252	0.0658127	0.267472	0.253107	0.267472	0.253107	0.351	0.0466627	0.0948891	0.0343407	0.0865815	0.208425	0.004563	0.000808821	0.373321	0.491114	physical_and_proximity
322	342	0.0626363	0.0451806	0.20153	0.126716	0.20153	0.126716	0.26	0.0463727	0.0598808	0.0290545	0.0613891	0.215525	0.00338	0.000803794	0.355914	0.38194	physical_and_proximity
322	351	0.168587	0.0991811	0.439975	0.593546	0.439975	0.593546	0.416	0.0726879	0.157196	0.0564491	0.0905794	0.238266	0.005408	0.00125992	0.53066	0.579163	physical_and_proximity
322	358	0.197135	0.132207	0.418982	0.527368	0.418982	0.527368	1.118	0.156516	0.193147	0.0937026	0.148273	0.209489	0.014534	0.00271295	0.777062	0.639665	physical_and_proximity
322	359	0.302823	0.27823	0.44557	0.976196	0.44557	0.976196	29.484	2.75485	0.30279	0.275353	0.31786	0.163177	0.383292	0.0477508	0.74191	1.08481	physical_and_proximity
323	335	0.222313	0.13468	0.369354	0.856155	0.369354	0.856155	1.482	0.157886	0.21977	0.0979517	0.123838	0.215029	0.019266	0.0027367	0.500409	0.634257	physical_and_proximity
323	342	0.272346	0.177392	0.523043	0.735194	0.523043	0.735194	2.366	0.287074	0.270656	0.148028	0.135733	0.190799	0.030758	0.00497595	0.507	0.579839	physical_and_proximity
323	343	0.274038	0.164129	0.757188	0.632747	0.757188	0.632747	1.222	0.198479	0.268859	0.125954	0.114836	0.196165	0.015886	0.00344031	0.562601	0.47151	physical_and_proximity
324	327	0.311811	0.193122	0.626477	0.866411	0.626477	0.866411	2.054	0.276082	0.308902	0.156924	0.135836	0.172899	0.026702	0.00478542	0.567502	0.369096	physical_and_proximity
324	351	0.0980661	0.0656847	0.168874	0.768234	0.168874	0.768234	0.273	0.0617297	0.0918588	0.0426932	0.0632552	0.234996	0.003549	0.00106998	0.270231	0.378729	physical_and_proximity
325	340	0.113842	0.0451643	0.398488	0.489227	0.398488	0.489227	0.208	0.0284816	0.106824	0.0252118	0.0283759	0.220776	0.002704	0.000493681	0.120835	0.175084	physical_and_proximity
326	330	0.0947787	0.0679893	0.328832	0.347451	0.328832	0.347451	0.156	0.0538759	0.0811068	0.0408491	0.0599023	0.21771	0.002028	0.00093385	0.362336	0.258232	physical_and_proximity
326	335	0.416583	0.189533	0.795391	1.30954	0.795391	1.30954	2.483	0.155899	0.412607	0.11855	0.151297	0.194427	0.032279	0.00270225	0.695266	0.634088	physical_and_proximity
328	337	0.142703	0.0861702	0.385639	0.418143	0.385639	0.418143	0.416	0.0727259	0.135346	0.0533764	0.0783242	0.21785	0.005408	0.00126058	0.43095	0.46475	physical_and_proximity
328	341	0.26304	0.16296	0.522454	0.669654	0.522454	0.669654	2.418	0.248633	0.261717	0.134601	0.117785	0.189751	0.031434	0.00430964	0.466102	0.52052	physical_and_proximity
328	361	0.136483	0.0839529	0.624829	0.238628	0.624829	0.238628	0.559	0.0712895	0.131927	0.0504582	0.0920989	0.200236	0.007267	0.00123568	0.523393	0.18083	physical_and_proximity
329	359	0.0827996	0.0696139	0.418322	0.931486	0.418322	0.931486	0.052	0.0276361	0.0440629	0.0252216	0.0640996	0.228201	0.000676	0.000479026	0.42081	0.36335	physical_and_proximity
330	331	0.491353	0.290459	0.890655	1.3839	0.890655	1.3839	4.888	0.246275	0.487818	0.169323	0.379718	0.144318	0.063544	0.00426876	1.2986	1.10239	physical_and_proximity
330	335	0.162396	0.125818	0.274037	0.45227	0.274037	0.45227	3.224	0.342606	0.162065	0.113908	0.136373	0.198999	0.041912	0.0059385	0.661973	0.633412	physical_and_proximity
330	352	0.147315	0.0937534	0.703603	0.227279	0.703603	0.227279	0.949	0.121323	0.145457	0.0711057	0.0850688	0.143013	0.012337	0.00210294	0.342732	0.081796	physical_and_proximity
330	355	0.233052	0.148195	0.441182	0.589083	0.441182	0.589083	2.873	0.171373	0.231897	0.102047	0.187864	0.176252	0.037349	0.00297046	0.694759	0.656058	physical_and_proximity
330	365	0.104772	0.0725391	0.203495	0.26886	0.203495	0.26886	1.014	0.110359	0.103953	0.0565136	0.0837351	0.18504	0.013182	0.00191289	0.437034	0.265668	physical_and_proximity
330	384	0.324083	0.170787	1.76789	0.493376	1.76789	0.493376	1.833	0.111632	0.318669	0.0865762	0.194857	0.172765	0.023829	0.00193495	0.850408	0.47996	physical_and_proximity
331	332	0.149312	0.0884265	0.38478	0.504423	0.38478	0.504423	0.39	0.066061	0.139949	0.0507128	0.0825833	0.207992	0.00507	0.00114506	0.446498	0.396305	physical_and_proximity
331	346	0.342238	0.217065	0.655391	0.906608	0.655391	0.906608	3.276	0.370003	0.340824	0.187564	0.135532	0.193853	0.042588	0.00641338	0.645918	0.459004	physical_and_proximity
331	352	0.0675879	0.0494189	0.355973	0.111277	0.355973	0.111277	0.286	0.0711319	0.0653924	0.0386784	0.0473606	0.188805	0.003718	0.00123295	0.273273	0.081796	physical_and_proximity
331	357	0.191203	0.142616	0.514861	0.349743	0.514861	0.349743	2.21	0.328855	0.190331	0.127513	0.123568	0.190875	0.02873	0.00570016	0.512577	0.493987	physical_and_proximity
331	365	0.17638	0.0975748	0.467658	0.427553	0.467658	0.427553	0.754	0.0886108	0.172311	0.0634417	0.084659	0.201257	0.009802	0.00153592	0.468637	0.264992	physical_and_proximity
332	341	0.432089	0.254716	1.21661	0.82249	1.21661	0.82249	3.445	0.358827	0.429544	0.20727	0.170785	0.178045	0.044785	0.00621967	0.713011	0.698646	physical_and_proximity
332	353	0.141747	0.0890128	0.222969	0.630599	0.222969	0.630599	0.936	0.113515	0.140074	0.0672035	0.0801485	0.219466	0.012168	0.00196759	0.379574	0.422838	physical_and_proximity
332	357	0.22225	0.154651	0.80407	0.392471	0.80407	0.392471	1.313	0.274073	0.219624	0.134403	0.0998212	0.202479	0.017069	0.00475059	0.462722	0.532012	physical_and_proximity
332	365	0.43392	0.396755	0.902728	0.863998	0.902728	0.863998	25.129	3.6706	0.433848	0.394073	0.246565	0.15436	0.326677	0.0636237	0.859027	0.459173	physical_and_proximity
333	362	0.135751	0.081589	0.384929	0.376629	0.384929	0.376629	0.39	0.0596145	0.127924	0.0453979	0.0831703	0.189617	0.00507	0.00103332	0.307918	0.438048	physical_and_proximity
333	364	0.103519	0.0623448	0.227565	0.280124	0.227565	0.280124	0.533	0.0671503	0.101622	0.0437519	0.056679	0.210604	0.006929	0.00116394	0.231868	0.286624	physical_and_proximity
333	371	0.237278	0.12615	0.872801	0.537717	0.872801	0.537717	0.715	0.09106	0.227064	0.0714938	0.112125	0.182417	0.009295	0.00157837	0.541138	0.413881	physical_and_proximity
333	375	0.10253	0.0679597	0.345019	0.310405	0.345019	0.310405	0.208	0.0491187	0.0915107	0.037766	0.0672332	0.211439	0.002704	0.000851391	0.389545	0.362843	physical_and_proximity
334	345	0.133695	0.086468	0.380588	0.882964	0.380588	0.882964	0.195	0.0542826	0.112508	0.0450812	0.073842	0.217769	0.002535	0.000940898	0.398502	0.435175	physical_and_proximity
334	373	0.245033	0.139092	0.481362	0.599955	0.481362	0.599955	2.86	0.181595	0.244267	0.108096	0.108661	0.179635	0.03718	0.00314764	0.438048	0.416247	physical_and_proximity
335	342	0.126997	0.0796856	0.913507	0.208898	0.913507	0.208898	0.416	0.0640996	0.120692	0.0465496	0.0858794	0.221097	0.005408	0.00111106	0.492128	0.28223	physical_and_proximity
335	366	0.20556	0.109032	0.559303	0.653339	0.559303	0.653339	0.559	0.0831162	0.195793	0.065147	0.0877339	0.207922	0.007267	0.00144068	0.409318	0.499564	physical_and_proximity
335	379	0.197698	0.120131	0.889486	0.335154	0.889486	0.335154	0.962	0.146838	0.194271	0.0915905	0.0903353	0.20504	0.012506	0.0025452	0.462384	0.35659	physical_and_proximity
336	338	0.351005	0.190845	0.626379	1.14431	0.626379	1.14431	2.522	0.241723	0.348812	0.151347	0.119354	0.174393	0.032786	0.00418986	0.402389	0.499733	physical_and_proximity
336	358	0.342929	0.170283	0.749253	1.26621	0.749253	1.26621	1.131	0.134584	0.332381	0.10466	0.132214	0.191444	0.014703	0.00233279	0.591838	0.612794	physical_and_proximity
337	341	0.157488	0.0971711	0.463936	0.294082	0.463936	0.294082	1.17	0.121427	0.155992	0.0725095	0.0897558	0.206546	0.01521	0.00210473	0.418106	0.435851	physical_and_proximity
337	343	0.11857	0.0780184	0.281563	0.405346	0.281563	0.405346	0.325	0.0580361	0.109944	0.0430121	0.0890475	0.228335	0.004225	0.00100596	0.573079	0.525928	physical_and_proximity
337	365	0.0433786	0.0409815	0.454402	0.0919534	0.454402	0.0919534	0.026	0.0140665	0.0194034	0.0118812	0.0742297	0.206387	0.000338	0.00024382	0.46982	0.307749	physical_and_proximity
337	384	0.147623	0.0955703	0.323308	0.388616	0.323308	0.388616	0.819	0.124724	0.145196	0.0730783	0.0837289	0.19144	0.010647	0.00216188	0.374166	0.387348	physical_and_proximity
338	358	0.201481	0.145164	0.855858	0.290369	0.855858	0.290369	2.743	0.332679	0.200929	0.131264	0.106606	0.182125	0.035659	0.00576644	0.467961	0.351858	physical_and_proximity
338	366	0.296423	0.179616	0.801192	0.606742	0.801192	0.606742	1.976	0.255116	0.293914	0.146712	0.119256	0.150065	0.025688	0.00442201	0.413374	0.357942	physical_and_proximity
339	350	0.089449	0.0689976	0.263818	0.384574	0.263818	0.384574	0.13	0.0445978	0.0710072	0.0347061	0.0788212	0.214756	0.00169	0.000773028	0.320255	0.463398	physical_and_proximity
339	367	0.264186	0.133214	1.01	0.422239	1.01	0.422239	2.249	0.14696	0.262945	0.098396	0.0941019	0.197765	0.029237	0.0025473	0.438893	0.343408	physical_and_proximity
339	372	0.112238	0.0626173	0.348757	0.423316	0.348757	0.423316	0.208	0.0293668	0.0996282	0.0254572	0.0637396	0.174968	0.002704	0.000509025	0.396812	0.174239	physical_and_proximity
340	345	0.219914	0.14373	0.440537	0.872138	0.440537	0.872138	0.715	0.112978	0.207677	0.0815141	0.169432	0.173331	0.009295	0.00195829	0.592007	0.715377	physical_and_proximity
340	356	0.151567	0.072928	0.611803	0.292265	0.611803	0.292265	0.585	0.0518728	0.147809	0.0410948	0.0636527	0.186353	0.007605	0.000899128	0.295581	0.234403	physical_and_proximity
340	381	0.134166	0.090573	0.272361	0.355346	0.272361	0.355346	0.962	0.148173	0.132886	0.0755594	0.0713629	0.198834	0.012506	0.00256834	0.332423	0.29575	physical_and_proximity
340	387	0.0405839	0.0287828	0.292145	0.0608528	0.292145	0.0608528	0.169	0.0271529	0.0387999	0.0176415	0.0400201	0.190657	0.002197	0.00047065	0.218348	0.065234	physical_and_proximity
341	354	0.525264	0.483015	1.11305	1.03758	1.11305	1.03758	23.829	4.58995	0.52516	0.48075	0.215101	0.177105	0.309777	0.0795591	0.773851	0.689013	physical_and_proximity
341	364	0.138759	0.0805345	0.514968	0.316461	0.514968	0.316461	0.403	0.0646232	0.13187	0.0486	0.0720781	0.201585	0.005239	0.00112014	0.39884	0.327353	physical_and_proximity
341	365	0.157981	0.0861691	0.318157	0.640408	0.318157	0.640408	0.546	0.0756349	0.152996	0.0557848	0.0692828	0.185314	0.007098	0.001311	0.399516	0.175929	physical_and_proximity
341	383	0.099108	0.0636788	0.696276	0.185527	0.696276	0.185527	0.234	0.0402466	0.0900919	0.0315725	0.072397	0.182202	0.003042	0.000697607	0.364026	0.228488	physical_and_proximity
342	351	0.102434	0.0714597	0.243443	0.465956	0.243443	0.465956	0.221	0.0651811	0.0927751	0.0463054	0.0640172	0.201691	0.002873	0.00112981	0.391404	0.288483	physical_and_proximity
342	358	0.209974	0.131942	0.477082	0.917313	0.477082	0.917313	0.494	0.0872327	0.19192	0.0682603	0.14041	0.185822	0.006422	0.00151203	0.741065	0.560066	physical_and_proximity
342	366	0.14296	0.105572	0.262932	0.358647	0.262932	0.358647	2.405	0.273332	0.142708	0.0975602	0.0738115	0.189899	0.031265	0.00473775	0.23491	0.344422	physical_and_proximity
343	351	0.47522	0.238495	1.19668	1.04795	1.19668	1.04795	3.016	0.251481	0.471375	0.173421	0.164652	0.157894	0.039208	0.00435901	0.586092	0.599105	physical_and_proximity
343	380	0.13126	0.0775621	0.39532	0.35953	0.39532	0.35953	0.377	0.0755187	0.125573	0.0539003	0.0563746	0.216997	0.004901	0.00130899	0.333944	0.229333	physical_and_proximity
344	376	0.149965	0.0821809	0.226802	1.50122	0.226802	1.50122	0.572	0.0852179	0.146552	0.0594888	0.0557659	0.199089	0.007436	0.00147711	0.136214	0.293215	physical_and_proximity
345	373	0.161614	0.10328	0.517225	0.275805	0.517225	0.275805	1.469	0.12031	0.160259	0.0720927	0.122218	0.182794	0.019097	0.00208537	0.590993	0.348478	physical_and_proximity
345	376	0.217373	0.143819	0.565514	0.383821	0.565514	0.383821	4.251	0.227645	0.21697	0.114071	0.160026	0.187134	0.055263	0.00394584	0.541983	0.656227	physical_and_proximity
345	381	0.14759	0.10701	0.50573	0.239353	0.50573	0.239353	1.534	0.235213	0.146904	0.0960916	0.078303	0.20509	0.019942	0.00407703	0.404924	0.307073	physical_and_proximity
345	387	0.142125	0.0865325	0.418365	0.283167	0.418365	0.283167	0.832	0.112077	0.140377	0.0673663	0.0653981	0.174094	0.010816	0.00194266	0.28561	0.093795	physical_and_proximity
345	388	0.095837	0.0604056	0.405013	0.161755	0.405013	0.161755	0.494	0.0597174	0.0936721	0.039375	0.0668089	0.166103	0.006422	0.0010351	0.306904	0.078754	physical_and_proximity
346	369	0.660676	0.445959	1.40997	1.58521	1.40997	1.58521	5.642	0.987754	0.659061	0.425086	0.120534	0.147097	0.073346	0.0171211	0.367237	0.274118	physical_and_proximity
348	353	0.200572	0.111287	0.333079	0.895272	0.333079	0.895272	1.079	0.130382	0.198175	0.0848247	0.0751054	0.192423	0.014027	0.00225996	0.289666	0.348478	physical_and_proximity
348	354	0.612499	0.25164	1.85559	1.45881	1.85559	1.45881	2.262	0.176236	0.600064	0.144957	0.187463	0.169217	0.029406	0.00305475	0.588458	0.773006	physical_and_proximity
348	393	0.0287635	0.0239434	0.3887	0.119738	0.3887	0.119738	0.026	0.0164819	0.0202487	0.0139671	0.0159427	0.151953	0.000338	0.000285686	0.086697	0.019942	physical_and_proximity
350	359	0.12481	0.0714795	0.410379	0.304831	0.410379	0.304831	0.364	0.0491317	0.11814	0.0383572	0.0717471	0.229548	0.004732	0.000851616	0.496522	0.261612	physical_and_proximity
350	363	0.454025	0.260975	1.23056	0.872724	1.23056	0.872724	3.913	0.349284	0.451665	0.207406	0.184532	0.171463	0.050869	0.00605426	0.79261	0.303524	physical_and_proximity
350	367	0.150136	0.0810453	0.318627	0.783643	0.318627	0.783643	0.364	0.0449709	0.13963	0.0375218	0.0812245	0.211379	0.004732	0.000779496	0.521534	0.435513	physical_and_proximity
350	394	0.0967114	0.079735	0.392402	1.13649	0.392402	1.13649	0.065	0.0300489	0.053155	0.0272425	0.0796815	0.207703	0.000845	0.000520848	0.533364	0.199758	physical_and_proximity
351	358	0.0550453	0.0534689	0.345784	0.370083	0.345784	0.370083	0.013	0.00975	0.0121187	0.00924572	0.066537	0.198992	0.000169	0.000169	0.341718	0.315354	physical_and_proximity
351	380	0.0652503	0.0591448	0.38096	0.329396	0.38096	0.329396	0.039	0.0244456	0.031947	0.021474	0.0644683	0.211329	0.000507	0.000423724	0.409994	0.232375	physical_and_proximity
351	385	0.0924335	0.0564634	0.326478	0.186118	0.326478	0.186118	0.351	0.0391239	0.0886138	0.0294154	0.0686968	0.190665	0.004563	0.000678147	0.352872	0.161902	physical_and_proximity
351	391	0.0732991	0.0559975	0.553751	0.10024	0.553751	0.10024	0.481	0.108174	0.0721452	0.0475594	0.0564078	0.18267	0.006253	0.00187501	0.284934	0.074022	physical_and_proximity
353	354	0.0709762	0.0417878	0.447914	0.247518	0.447914	0.247518	0.091	0.0196987	0.0579317	0.0175323	0.0369337	0.231561	0.001183	0.000341444	0.236769	0.242346	physical_and_proximity
353	357	0.120865	0.0746202	0.37896	0.248496	0.37896	0.248496	0.559	0.0865436	0.118316	0.0548911	0.0618643	0.232367	0.007267	0.00150009	0.362167	0.384982	physical_and_proximity
353	368	0.0886507	0.0649414	0.489127	0.12138	0.489127	0.12138	0.936	0.12863	0.0880944	0.0553792	0.0668577	0.187846	0.012168	0.00222959	0.304369	0.209222	physical_and_proximity
354	364	0.237613	0.107416	0.717057	0.422879	0.717057	0.422879	2.158	0.111961	0.236814	0.0787958	0.0682119	0.187451	0.028054	0.00194065	0.29575	0.239304	physical_and_proximity
354	393	0.0187507	0.0173722	0.499264	0.0578127	0.499264	0.0578127	0.013	0.00975	0.0103925	0.00820585	0.0163849	0.158257	0.000169	0.000169	0.095316	0.019942	physical_and_proximity
355	369	0.151546	0.101876	0.295376	0.419498	0.295376	0.419498	1.144	0.185358	0.150524	0.0895713	0.061767	0.188694	0.014872	0.00321287	0.304369	0.234741	physical_and_proximity
355	377	0.220223	0.0927767	0.926275	0.463798	0.926275	0.463798	0.702	0.068382	0.214583	0.0559928	0.0641935	0.190309	0.009126	0.00118529	0.301834	0.234065	physical_and_proximity
355	386	0.0968051	0.0609818	0.436171	0.169346	0.436171	0.169346	0.416	0.0689608	0.0943254	0.0440553	0.0529819	0.17541	0.005408	0.00119532	0.230178	0.129961	physical_and_proximity
356	381	0.275862	0.113149	0.605645	0.716303	0.605645	0.716303	1.651	0.0930181	0.273756	0.0724754	0.0796716	0.173186	0.021463	0.00161231	0.246233	0.298792	physical_and_proximity
356	390	0.0909342	0.0563282	0.345944	0.204123	0.345944	0.204123	0.286	0.0745806	0.0886042	0.0471744	0.0257862	0.208593	0.003718	0.00129273	0.149396	0.019773	physical_and_proximity
357	365	0.101272	0.0620736	0.369038	0.169702	0.369038	0.169702	0.715	0.0620223	0.0999897	0.0404438	0.0711783	0.188745	0.009295	0.00107505	0.343746	0.131989	physical_and_proximity
357	368	0.156074	0.111512	0.755956	0.227216	0.755956	0.227216	1.339	0.183726	0.154541	0.089551	0.124563	0.179474	0.017407	0.00318459	0.544518	0.230854	physical_and_proximity
357	395	0.0469859	0.0363535	0.266363	0.0855952	0.266363	0.0855952	0.13	0.0417839	0.0432349	0.0254001	0.0410631	0.200775	0.00169	0.000724254	0.231868	0.109681	physical_and_proximity
359	360	0.122587	0.0856991	0.42402	0.915643	0.42402	0.915643	0.13	0.0392302	0.0897439	0.034553	0.0824506	0.213074	0.00169	0.000679991	0.45799	0.405938	physical_and_proximity
359	376	0.336226	0.225143	0.842229	0.671529	0.842229	0.671529	3.198	0.405756	0.334542	0.194515	0.16077	0.170509	0.041574	0.0070331	0.570206	0.675155	physical_and_proximity
360	380	0.093797	0.0642008	0.374107	0.373992	0.374107	0.373992	0.143	0.0525923	0.081038	0.0410491	0.0451665	0.19876	0.001859	0.0009116	0.261105	0.166127	physical_and_proximity
360	385	0.216404	0.119982	0.889522	0.347881	0.889522	0.347881	1.508	0.131538	0.214506	0.0861986	0.0990964	0.173274	0.019604	0.00227999	0.430443	0.161902	physical_and_proximity
360	391	0.023767	0.0224005	0.306322	0.0835912	0.306322	0.0835912	0.013	0.00975	0.0108518	0.00848957	0.0242471	0.192536	0.000169	0.000169	0.143143	0.061009	physical_and_proximity
361	364	0.395051	0.234283	1.10672	0.691152	1.10672	0.691152	5.421	0.414199	0.394493	0.209876	0.107202	0.151315	0.070473	0.00717945	0.132834	0.401037	physical_and_proximity
361	375	0.0411119	0.0329181	0.214793	0.163926	0.214793	0.163926	0.039	0.0162585	0.0274748	0.0138385	0.0347034	0.217086	0.000507	0.000281814	0.159198	0.20449	physical_and_proximity
361	383	0.0609496	0.0492175	0.0968477	0.210368	0.0968477	0.210368	0.715	0.152831	0.0606882	0.0462487	0.0380478	0.225818	0.009295	0.00264907	0.153959	0.232882	physical_and_proximity
362	364	0.510279	0.347189	1.06131	1.13442	1.06131	1.13442	7.189	0.780913	0.509465	0.322135	0.165579	0.159554	0.093457	0.0135358	0.574431	0.42926	physical_and_proximity
362	382	0.190854	0.0836839	0.747541	0.353024	0.747541	0.353024	0.871	0.0642722	0.188023	0.0506862	0.0642734	0.18314	0.011323	0.00111405	0.313157	0.090922	physical_and_proximity
362	389	0.0709547	0.0465267	0.628939	0.180415	0.628939	0.180415	0.104	0.0299736	0.0597081	0.0246941	0.039663	0.216699	0.001352	0.000519542	0.275132	0.088894	physical_and_proximity
363	394	0.0774117	0.0471562	0.408981	0.699717	0.408981	0.699717	0.078	0.025123	0.059899	0.0228946	0.0325743	0.223831	0.001014	0.000435465	0.177957	0.195871	physical_and_proximity
363	401	0.0600799	0.0388082	0.648671	0.164616	0.648671	0.164616	0.091	0.0353274	0.0537479	0.0278373	0.0197647	0.224159	0.001183	0.000612341	0.134862	0.012506	physical_and_proximity
364	375	0.131907	0.075698	0.364093	0.248886	0.364093	0.248886	1.157	0.0876385	0.131083	0.0550207	0.0674978	0.16814	0.015041	0.00151907	0.272935	0.209222	physical_and_proximity
364	383	0.330943	0.249622	0.679053	0.712804	0.679053	0.712804	6.734	0.774968	0.330682	0.240043	0.109591	0.168764	0.087542	0.0134328	0.364026	0.326001	physical_and_proximity
366	374	0.10172	0.0768944	0.341464	0.158175	0.341464	0.158175	1.664	0.206888	0.101506	0.0710014	0.0594832	0.169539	0.021632	0.00358606	0.227643	0.154804	physical_and_proximity
366	379	0.0881501	0.0522248	0.240916	0.305204	0.240916	0.305204	0.208	0.0380193	0.0817326	0.0296474	0.0473	0.218413	0.002704	0.000659002	0.215306	0.241501	physical_and_proximity
369	377	0.3012	0.1325	0.933132	0.545922	0.933132	0.545922	2.34	0.155137	0.300231	0.106959	0.060208	0.142044	0.03042	0.00268903	0.203645	0.127595	physical_and_proximity
370	371	0.0447178	0.0318455	0.197904	0.197576	0.197904	0.197576	0.052	0.0173315	0.0340773	0.0147465	0.0296449	0.209634	0.000676	0.000300413	0.170183	0.169507	physical_and_proximity
370	373	0.0880611	0.0560598	0.345703	0.151609	0.345703	0.151609	0.481	0.0651955	0.0864485	0.0402786	0.0545721	0.210931	0.006253	0.00113006	0.307749	0.20787	physical_and_proximity
370	375	0.0749314	0.0492078	0.183037	0.344842	0.183037	0.344842	0.156	0.0389097	0.0676887	0.0293567	0.0447114	0.219471	0.002028	0.000674434	0.203983	0.26702	physical_and_proximity
370	378	0.0778821	0.050221	0.382036	0.1734	0.382036	0.1734	0.169	0.0313004	0.0699216	0.0247936	0.0554491	0.199149	0.002197	0.00054254	0.293553	0.212602	physical_and_proximity
370	396	0.0451153	0.0325544	0.180299	0.095896	0.180299	0.095896	0.143	0.0493047	0.0435402	0.0275814	0.0185219	0.153583	0.001859	0.000854614	0.089401	0.040729	physical_and_proximity
371	373	0.281173	0.155703	0.775686	0.501937	0.775686	0.501937	3.51	0.192941	0.280398	0.118142	0.125426	0.165911	0.04563	0.00334432	0.443456	0.423007	physical_and_proximity
371	375	0.0959862	0.0609378	0.369822	0.194666	0.369822	0.194666	0.338	0.0666751	0.0925962	0.0437846	0.0500222	0.230411	0.004394	0.0011557	0.305214	0.224601	physical_and_proximity
371	389	0.0527364	0.0310419	0.376236	0.106977	0.376236	0.106977	0.117	0.0227339	0.0486554	0.0178594	0.0267494	0.215821	0.001521	0.000394054	0.153959	0.087035	physical_and_proximity
373	381	0.162272	0.103574	0.287503	0.430509	0.287503	0.430509	2.678	0.170748	0.161957	0.0857807	0.0887335	0.162203	0.034814	0.00295963	0.285103	0.281723	physical_and_proximity
375	378	0.155962	0.0949281	0.344764	0.408918	0.344764	0.408918	0.858	0.112493	0.153574	0.070247	0.0802497	0.147548	0.011154	0.00194987	0.309439	0.212771	physical_and_proximity
375	396	0.0170434	0.01579	0.249353	0.0524512	0.249353	0.0524512	0.013	0.00975	0.0100001	0.00795926	0.0150914	0.129089	0.000169	0.000169	0.060671	0.040729	physical_and_proximity
378	383	0.0916826	0.0583768	0.198852	0.259685	0.198852	0.259685	0.455	0.0829921	0.0902733	0.0477806	0.0382138	0.207539	0.005915	0.00143853	0.190801	0.172042	physical_and_proximity
378	396	0.0963322	0.0488434	0.28543	0.343669	0.28543	0.343669	0.221	0.0400728	0.0914231	0.0318798	0.0310493	0.10198	0.002873	0.000694595	0.103428	0.040729	physical_and_proximity
379	386	0.105303	0.068115	0.496998	0.298279	0.496998	0.298279	0.195	0.0603077	0.0953029	0.0455658	0.0470298	0.180046	0.002535	0.00104533	0.239304	0.129961	physical_and_proximity
380	391	0.107713	0.0559223	0.674487	0.167953	0.674487	0.167953	0.494	0.0484024	0.105697	0.0355913	0.0473346	0.132396	0.006422	0.000838975	0.173901	0.074022	physical_and_proximity
381	390	0.127873	0.0651238	0.279107	0.37247	0.279107	0.37247	0.624	0.08998	0.127062	0.0575334	0.0200584	0.199813	0.008112	0.00155965	0.110188	0.019773	physical_and_proximity
