# Supplementary material for: X-ray computed tomography images and network data of sands under compression
Source: Data Brief. 2021 May 12;36:107122. doi: 10.1016/j.dib.2021.107122 (PMC8165412; doi:10.1016/j.dib.2021.107122)
Supplement: Supplementary file 1 [file mmc1.zip › data/Angular-sand_10.2MPa/networks/thermal_network.txt]

# Thermal conductance network output format:
num_nodes & num_node_metrics ; names of columns ; [num_nodes x num_node_metrics] array; num_edges & num_edge_metrics ; names of columns ; [num_edges x num_edge_metrics] array
402 6
x y z volume location particle_id blob_id num_solid_contacts num_proximity_contacts
0.313458	0.0719243	0.801491	0.0497445	left	1	95	4	2
0.0954054	0.26246	1.12698	0.08159	left	2	99	5	5
0.26003	0.0802782	2.10109	0.0433644	left	3	189	3	8
0.184281	0.112741	2.6475	0.0547558	left	4	236	3	6
0.0738551	0.148906	3.21703	0.0320828	left	5	293	2	8
0.0241575	0.0150472	3.91116	0.000279019	left	6	331	0	2
0.0668332	0.0618657	4.35635	0.0078367	top	7	365	0	4
0.187722	0.562792	0.372583	0.170573	bottom	8	64	6	5
0.160343	0.216285	4.52204	0.00192018	top	9	399	0	4
0.037342	0.545741	2.1519	0.00573637	left	10	198	1	7
0.206379	0.389565	1.83134	0.03087	left	11	171	3	8
0.0418953	0.478285	2.91952	0.00396558	left	12	258	3	3
0.049665	0.541504	2.63168	0.00870891	left	13	238	1	7
0.33738	0.65271	1.49068	0.0715497	left	14	138	8	6
0.360821	0.795129	3.96701	0.253358	left	15	332	7	7
0.406865	0.697833	4.46819	0.0482747	top	16	390	3	3
0.178118	1.01524	0.964777	0.116782	left	17	100	6	7
0.0561753	0.855111	1.69766	0.00584182	left	18	160	3	5
0.118313	1.13331	2.92627	0.0804695	left	19	255	5	6
0.448055	1.05371	2.22912	0.61349	left	20	203	13	15
0.118797	1.13241	0.0924247	0.0195863	bottom	21	1	1	5
0.0791681	1.07981	3.42583	0.0301978	left	22	292	2	5
0.177337	1.29551	1.47343	0.0960045	left	23	143	6	4
0.187147	1.34934	4.38374	0.0819525	top	24	384	4	3
0.260312	1.50179	0.582264	0.232737	left	25	73	7	8
0.365002	1.6003	3.84297	0.334722	left	26	322	8	8
0.0900286	1.7301	3.25059	0.0497181	left	27	282	3	5
0.28491	2.16226	1.18728	0.269743	left	28	108	8	10
0.0507137	1.82322	0.10988	0.0056397	bottom	29	41	2	3
0.0604184	2.08988	2.02379	0.0228905	left	30	194	2	3
0.238312	2.34235	2.74982	0.269045	left	31	248	6	12
0.119237	2.51919	3.99383	0.12116	left	32	335	6	7
0.320044	2.1307	0.439216	0.191433	left	33	55	7	5
0.310679	2.22686	3.45629	0.140452	left	34	298	8	4
0.154896	2.4388	1.79857	0.0653498	left	35	168	6	4
0.0966838	2.81625	2.34548	0.0679928	left	36	218	4	7
0.0296953	2.67889	1.53456	0.00344709	left	37	144	2	2
0.0573504	2.81773	0.67496	0.0165588	left	38	74	2	4
0.0821142	3.07552	3.17081	0.0567375	left	39	275	4	7
0.27659	2.68956	0.163675	0.0815834	bottom	40	4	3	7
0.329272	2.9961	1.61217	0.151206	left	41	159	6	12
0.0472493	3.20108	4.47453	0.0097393	top	42	389	0	7
0.294727	3.21935	0.576476	0.219909	left	43	62	8	8
0.245234	3.73157	1.41302	0.232324	left	44	142	5	8
0.148432	3.39466	2.28508	0.0717101	left	45	211	4	6
0.0644626	3.43592	0.101515	0.0146166	bottom	46	2	1	6
0.0593262	3.5992	3.56402	0.0166269	left	47	302	2	5
0.246578	3.63412	2.97201	0.179258	left	48	261	8	7
0.0206788	3.54357	0.420202	0.00216844	left	49	60	1	2
0.109025	3.76001	4.16308	0.0694911	left	50	348	5	6
0.411287	3.76176	2.13428	0.229938	left	51	195	6	8
0.386448	3.8754	0.638264	0.382184	left	52	70	11	9
0.384669	4.21117	3.63433	0.251192	left	53	317	9	8
0.163141	4.20531	0.0844416	0.0242175	bottom	54	3	1	5
0.0264093	4.20773	2.00826	0.014933	left	55	163	1	6
0.130764	4.42916	3.17461	0.0440169	left	56	289	4	4
0.0805201	4.42678	4.2386	0.0205244	left	57	356	2	4
0.229414	4.42157	2.0625	0.0608108	left	58	175	2	6
0.0908015	4.5023	2.70813	0.00489272	left	59	244	2	3
0.205457	4.50044	0.295118	0.00721055	left	60	43	2	3
0.483449	1.78904	2.01445	0.410659	middle	61	172	11	7
0.485833	3.21752	4.21754	0.22777	top	62	362	7	11
0.156375	3.68428	4.44296	0.00981839	top	63	367	2	3
0.404084	4.27118	2.55762	0.140261	back	64	234	8	4
0.399295	1.86264	0.0528912	0.0376873	bottom	65	5	2	5
0.364405	2.06557	4.37041	0.110828	top	66	369	5	4
0.190431	2.84314	4.48717	0.00451923	top	67	379	3	2
0.613075	0.359536	3.22244	0.479719	front	68	286	8	8
0.614052	3.48443	3.54889	0.215607	middle	69	303	8	8
0.775339	4.34301	1.24462	0.330534	back	70	119	9	9
0.565551	2.63637	0.823481	0.207537	middle	71	91	9	9
0.515731	4.1689	4.39888	0.103692	top	72	385	8	4
0.637854	2.6312	4.38246	0.0985289	top	73	376	6	4
0.688855	0.231343	1.65638	0.162376	front	74	153	6	8
0.426949	4.12741	4.0665	0.0162358	middle	75	340	4	5
0.604088	2.89867	3.19452	0.223644	middle	76	276	9	9
0.442537	3.81776	0.043075	0.00829148	bottom	77	6	1	7
0.983032	1.04649	3.3462	0.658984	middle	78	283	13	14
0.724227	1.82641	3.21885	0.101233	middle	79	272	7	9
0.72437	3.26534	1.33686	0.20621	middle	80	126	10	9
0.437199	3.61997	4.1441	0.0390736	middle	81	342	6	5
0.651226	2.50064	1.69436	0.128096	middle	82	164	9	10
0.613531	3.02514	2.40812	0.240596	middle	83	207	8	9
0.674768	0.419527	1.1373	0.158696	middle	84	116	10	7
0.428472	4.40578	3.0186	0.0129315	back	85	267	3	4
0.685225	2.35651	3.99689	0.122114	middle	86	334	8	5
0.409936	4.52479	4.49911	0.000720616	top	87	371	0	2
0.901387	0.165412	4.3517	0.140026	top	88	380	3	7
0.711611	0.73495	0.0966061	0.0572077	bottom	89	8	4	6
0.645135	1.16728	1.3218	0.103582	middle	90	123	8	6
0.936753	1.66636	4.38523	0.222793	top	91	372	9	4
0.846733	0.159576	0.357986	0.168354	bottom	92	58	6	4
0.644236	4.30225	0.322043	0.0851667	bottom	93	45	6	4
1.16113	3.72794	3.04889	0.53689	middle	94	268	13	9
0.807212	1.68794	0.981501	0.109279	middle	95	97	6	9
0.673057	3.30609	0.0256455	0.0108773	bottom	96	7	1	7
1.01427	0.243442	3.92396	0.114947	front	97	328	4	5
1.09131	1.04803	0.839772	0.36408	middle	98	87	12	15
0.860617	2.24283	2.39199	0.126901	middle	99	228	6	11
1.03116	0.346011	2.61563	0.252644	front	100	241	8	8
0.949789	0.519993	0.573805	0.103048	middle	101	68	6	8
1.13792	3.41387	0.467645	0.291364	bottom	102	56	8	12
0.85906	1.30583	0.306938	0.138666	bottom	103	49	6	10
1.10278	2.17332	0.207129	0.287368	bottom	104	9	7	10
1.34645	2.73536	4.04291	0.352634	top	105	339	10	6
0.928051	3.91588	3.93463	0.151527	middle	106	330	9	4
0.914366	4.43574	0.534768	0.0285786	back	107	66	4	4
1.22839	3.99325	2.1633	0.913603	back	108	205	9	17
0.930479	2.40204	3.50337	0.0995856	middle	109	301	7	5
1.15988	0.833192	4.22761	0.313595	top	110	352	7	10
1.04564	1.47684	1.60735	0.135849	middle	111	148	6	9
1.30852	3.97425	0.780047	0.345096	middle	112	85	12	9
1.50501	1.95562	1.38548	0.496254	middle	113	139	16	19
1.12408	2.87877	0.330272	0.133156	bottom	114	48	7	7
1.30513	2.7897	2.38647	0.386331	middle	115	220	12	13
1.23963	3.65522	1.6201	0.127481	middle	116	157	7	12
1.62046	2.83988	3.2284	0.591555	middle	117	290	14	13
1.03111	4.35576	0.192247	0.0521019	bottom	118	42	2	8
1.11621	4.40087	4.24304	0.0951718	top	119	353	3	8
1.28822	1.63017	2.76122	0.328067	middle	120	252	9	14
1.19528	3.55439	1.15298	0.11362	middle	121	112	8	8
1.38089	2.70746	1.09331	0.326468	middle	122	109	11	13
1.38821	4.39917	3.04353	0.201529	back	123	262	5	7
1.12791	3.93928	1.18882	0.0257862	middle	124	117	3	8
1.19849	0.453665	2.05952	0.149462	middle	125	190	7	5
1.26575	2.88187	1.72022	0.0536112	middle	126	161	9	9
1.22912	3.39866	4.2073	0.288075	top	127	349	5	11
1.31655	2.0348	0.771185	0.277714	middle	128	86	9	7
1.26977	1.82738	2.12469	0.145259	middle	129	199	8	9
1.40359	2.10381	3.59669	0.163641	middle	130	305	7	11
1.47891	2.11066	4.17916	0.13624	top	131	345	5	8
1.32158	4.0661	4.48041	0.0270714	top	132	400	4	4
1.20576	2.49704	1.86417	0.0465742	middle	133	179	5	8
1.47848	1.3699	0.088091	0.0718287	bottom	134	10	6	6
1.2975	1.16926	2.2007	0.142084	middle	135	200	7	10
1.40138	0.0996608	1.51566	0.106333	front	136	145	5	7
1.17685	0.611097	1.27847	0.0155306	middle	137	122	3	7
1.72524	0.618176	0.128523	0.160008	bottom	138	13	5	10
1.52519	3.72169	0.244282	0.219307	bottom	139	11	7	9
1.57755	3.25034	1.41516	0.123423	middle	140	136	7	14
1.44999	0.333042	1.09297	0.0735709	middle	141	110	7	4
1.55389	1.63332	3.91093	0.165562	middle	142	327	6	12
1.91675	3.73199	3.91289	1.16433	top	143	321	18	9
1.52042	0.21946	3.64882	0.179774	front	144	312	6	10
1.72533	0.709597	2.319	0.168736	middle	145	214	8	7
1.93992	0.553402	1.53455	0.626663	front	146	127	16	14
1.48681	0.11637	4.25864	0.0158579	front	147	358	1	6
1.71168	0.307929	0.527524	0.308591	bottom	148	54	7	14
1.6477	2.15853	2.61744	0.182463	middle	149	243	8	7
1.59029	2.35422	1.92352	0.0922542	middle	150	182	8	10
1.48804	3.96139	1.36181	0.0166533	middle	151	134	3	8
1.46884	0.636834	0.873998	0.0426086	middle	152	94	5	6
1.87662	0.766225	3.00301	0.359333	middle	153	263	11	10
1.62117	1.39259	4.45262	0.0536903	top	154	391	3	6
1.64369	2.57462	0.0259813	0.0107038	bottom	155	12	1	7
2.08254	4.21239	0.103307	0.0976347	bottom	156	18	4	5
1.64333	1.37748	3.25285	0.162732	middle	157	287	8	5
1.72932	4.43379	1.29451	0.0904197	back	158	118	4	9
1.70134	2.87823	0.379299	0.122463	middle	159	50	9	6
1.5859	1.28711	0.849315	0.011721	middle	160	92	3	6
2.24912	0.28427	2.77547	0.206373	front	161	249	9	9
1.912	1.51635	0.717708	0.265855	middle	162	89	11	10
1.57243	2.55509	1.5628	0.00815087	middle	163	147	5	3
1.58884	4.51493	4.51091	0.00096668	top	164	392	0	5
1.96791	0.0986694	3.22007	0.0611667	front	165	281	6	4
1.82734	4.3761	0.538469	0.0798697	back	166	71	6	5
1.72948	1.24918	1.78836	0.0256807	middle	167	166	4	7
1.77738	1.90344	3.18624	0.0767851	middle	168	274	6	6
1.763	1.45604	2.0146	0.0722374	middle	169	187	7	10
1.75726	4.13144	3.18244	0.00629221	middle	170	277	3	3
1.66889	0.279035	3.22372	0.00564629	middle	171	278	3	4
1.94211	0.451566	4.43805	0.0415387	top	172	374	3	11
2.09547	2.76394	2.73861	0.187248	middle	173	246	9	9
1.77244	1.11246	0.140484	0.00480264	middle	174	39	2	5
1.93329	2.20719	0.502552	0.103099	middle	175	67	6	10
1.98006	0.660737	3.97983	0.148702	middle	176	337	8	13
1.75767	3.18654	2.24352	0.025338	middle	177	206	4	8
1.85672	3.16357	0.0613172	0.0168598	bottom	178	14	3	6
1.75949	2.02205	1.93742	0.00661517	middle	179	184	3	7
2.2061	2.66921	1.59419	0.290758	middle	180	152	13	14
1.94323	3.92267	2.6879	0.186462	middle	181	239	8	9
1.97394	0.16665	2.31906	0.0959188	front	182	212	3	7
1.98157	3.41802	2.29338	0.045557	middle	183	221	6	7
2.09437	4.4338	4.2649	0.0647632	top	184	361	2	7
2.03826	2.17313	3.09439	0.0853403	middle	185	273	6	9
2.05584	3.62925	1.74193	0.24022	middle	186	165	12	15
1.87127	3.97651	4.47926	0.0276075	top	187	386	1	7
2.20988	1.46995	3.9474	0.22782	middle	188	323	7	12
2.3427	1.45973	2.47975	0.356993	middle	189	222	14	11
2.18965	1.85253	0.12761	0.135261	bottom	190	16	5	8
2.23761	0.833515	3.60265	0.219854	middle	191	313	11	10
2.11823	4.48347	3.64605	0.0239363	back	192	304	2	5
2.32108	1.79498	1.85287	0.212821	middle	193	174	9	10
2.03805	3.64792	0.0585379	0.0245075	bottom	194	15	2	6
2.04186	2.80879	0.977841	0.164061	middle	195	98	7	14
2.2096	3.89246	1.26306	0.063981	middle	196	120	8	8
2.39808	3.79719	0.495353	0.389559	bottom	197	69	9	15
2.07014	3.58966	1.17418	0.0363582	middle	198	113	5	12
2.52578	0.743259	0.671641	0.378044	middle	199	83	10	17
2.28286	2.90771	2.10366	0.206193	middle	200	196	8	14
2.30388	1.43858	3.17338	0.180391	middle	201	271	7	13
2.09152	3.12891	4.50806	0.0110839	top	202	393	1	6
2.30947	2.1663	2.3311	0.24584	middle	203	217	11	10
2.22487	1.10911	0.212024	0.107679	bottom	204	40	6	9
2.303	2.64321	0.27417	0.220052	bottom	205	44	7	8
2.32472	0.0736832	4.25853	0.0519107	top	206	355	3	6
2.47996	1.64848	4.3417	0.170951	top	207	377	8	5
2.21716	4.21246	1.94696	0.121861	back	208	177	8	6
2.32662	4.46223	0.349636	0.0600176	bottom	209	53	3	2
2.34741	1.14346	1.31005	0.170511	middle	210	128	6	10
2.26202	0.954059	1.86339	0.108191	middle	211	180	9	4
2.49188	4.4333	2.51993	0.1301	back	212	227	6	4
2.27632	4.3445	1.01248	0.0807376	back	213	102	4	7
2.50819	2.2943	4.28375	0.31369	top	214	378	3	12
2.49496	0.217964	3.79594	0.136313	front	215	318	7	7
2.03211	2.0709	3.39548	0.00109191	middle	216	297	3	4
2.5132	0.624626	2.38935	0.191229	middle	217	215	8	11
2.3911	3.40508	2.46139	0.168027	middle	218	229	7	13
2.56617	0.078009	1.37966	0.0573307	front	219	135	3	9
2.31971	2.23796	3.58562	0.168901	middle	220	309	6	12
2.21053	3.16635	0.0687051	0.0164731	bottom	221	17	2	6
2.39802	0.972393	4.27536	0.11034	top	222	357	5	13
2.4517	3.87407	3.31725	0.137253	middle	223	294	5	9
2.4082	3.03198	3.60485	0.154291	middle	224	310	5	6
2.50693	2.3242	1.18442	0.328441	middle	225	114	8	13
2.39783	3.94566	4.42163	0.0746057	top	226	387	2	7
2.72704	3.33562	0.716423	0.569678	bottom	227	84	12	17
2.64518	0.26485	3.24693	0.136131	front	228	288	9	1
2.47391	0.0752313	0.432655	0.0367031	front	229	59	2	9
2.29173	0.666003	4.51584	0.00144563	top	230	394	1	6
2.62524	3.91109	2.65697	0.174426	middle	231	242	7	9
2.27857	0.526106	4.16243	0.00134237	middle	232	350	1	10
2.89198	4.14313	1.28557	0.395506	back	233	130	10	10
2.53674	0.342415	0.0781192	0.0460162	bottom	234	19	4	4
2.92609	0.968052	4.46641	0.041721	top	235	382	4	10
2.8802	1.45052	0.507456	0.281409	middle	236	63	10	9
2.61788	3.18425	1.63371	0.115424	middle	237	158	10	8
2.39642	0.336915	4.16978	0.00147419	middle	238	351	1	9
2.78445	0.329848	4.38737	0.0973117	top	239	370	4	9
2.82724	4.11523	3.99413	0.288594	back	240	336	11	5
2.90676	3.21261	3.11641	0.333056	middle	241	260	8	16
2.62219	3.54431	1.41839	0.0277174	middle	242	140	4	7
2.86346	4.33131	3.40354	0.171744	back	243	296	5	7
2.90308	0.764965	1.93542	0.315421	middle	244	178	12	9
2.70061	2.23484	2.86288	0.0923026	middle	245	259	4	9
3.04225	2.27945	0.682947	0.377423	middle	246	77	13	7
2.86622	3.89814	1.9569	0.25976	middle	247	185	9	11
2.55192	0.023531	2.38976	0.00492787	front	248	209	1	7
2.76779	1.12367	0.0415522	0.0172003	bottom	249	20	2	10
2.79135	1.39618	1.69948	0.113216	middle	250	154	8	6
2.54415	0.935635	2.20134	0.00391066	middle	251	201	4	1
2.85279	0.295962	1.08489	0.129298	front	252	104	8	7
2.87483	2.01455	0.193447	0.181738	bottom	253	23	7	7
2.97243	3.22911	4.44335	0.0930561	top	254	401	4	7
2.98911	1.46762	2.88081	0.143291	middle	255	254	7	10
3.056	2.47136	3.32038	0.840019	middle	256	291	11	17
2.87355	2.90963	2.2852	0.131244	middle	257	208	7	8
3.01549	0.480162	3.90924	0.145193	front	258	324	6	11
2.96471	2.79692	0.0726425	0.0560828	bottom	259	21	5	6
3.0191	3.50681	2.40774	0.144031	middle	260	223	7	10
2.95689	4.31191	0.509982	0.122902	back	261	76	6	6
2.94117	1.49796	1.07218	0.134575	middle	262	111	6	11
3.09275	0.689987	3.00624	0.251728	middle	263	264	9	11
3.14009	0.911883	3.70469	0.377194	middle	264	314	11	13
3.10556	2.20292	1.5783	0.260852	middle	265	151	9	14
2.95878	3.06809	4.10443	0.16813	middle	266	341	6	11
2.8603	0.733738	0.0832633	0.00397218	bottom	267	22	2	6
3.12928	2.25198	2.27505	0.282809	middle	268	204	8	8
3.06866	0.153356	1.84073	0.113106	front	269	176	5	6
3.15435	0.15881	2.47503	0.104278	front	270	230	6	5
3.23788	0.29357	0.172808	0.172045	bottom	271	24	7	6
3.16185	3.77183	3.27332	0.117847	middle	272	279	6	12
3.01352	4.44483	4.45171	0.0171959	top	273	395	2	3
3.2665	3.72872	0.166786	0.178465	bottom	274	26	6	6
3.29524	1.53616	3.35685	0.180051	middle	275	295	7	8
3.69996	0.1691	3.5826	0.188718	front	276	311	7	7
3.35735	4.28526	3.08141	0.154328	back	277	269	7	4
3.39274	1.97285	4.03801	0.538184	top	278	338	12	9
3.17687	3.29434	1.5356	0.244952	middle	279	146	5	13
3.1594	0.0519424	2.95389	0.0302307	front	280	256	3	5
3.08797	1.56718	4.48467	0.0166774	top	281	402	3	5
3.3913	1.54854	1.95501	0.344599	middle	282	181	13	10
3.15334	4.02176	4.43107	0.0529345	top	283	396	4	5
3.19034	0.871437	1.41413	0.107851	middle	284	131	5	11
3.23509	4.41091	1.7974	0.0767654	back	285	170	5	3
3.37738	0.560494	1.38788	0.108787	middle	286	133	7	6
3.11186	1.4061	4.14506	0.00425998	middle	287	346	4	3
3.46857	0.976619	2.57263	0.182237	middle	288	235	8	11
3.2448	0.319699	0.6721	0.0296353	middle	289	80	3	6
3.57008	4.32742	4.2058	0.159977	top	290	354	4	6
3.63009	3.9668	1.74825	0.21834	middle	291	150	8	14
3.52854	4.3492	2.60406	0.172645	back	292	233	4	15
3.41894	0.123756	1.00645	0.0777958	front	293	103	4	8
3.63156	0.766682	0.731653	0.353776	middle	294	75	11	11
3.76608	2.94558	1.92641	0.689098	middle	295	191	14	28
3.36263	3.00991	0.491049	0.136141	middle	296	61	6	5
3.48433	3.63925	0.676089	0.150095	middle	297	81	8	8
3.22635	4.4686	0.0334607	0.00343391	bottom	298	25	0	4
3.30844	1.43967	0.0464155	0.0143816	bottom	299	27	4	3
3.44046	3.67318	2.82959	0.117942	middle	300	250	8	9
3.76264	1.32141	4.30542	0.230979	top	301	363	10	11
3.49394	3.69908	4.3047	0.119009	top	302	360	7	6
3.66108	4.43957	1.03566	0.109826	back	303	96	6	6
3.62521	1.04931	0.246267	0.124124	bottom	304	28	7	7
3.72578	2.65676	0.850713	0.368503	middle	305	79	8	12
3.89424	0.468181	4.27678	0.420785	top	306	366	7	7
3.54149	2.60721	0.120685	0.0882623	bottom	307	29	6	5
3.5262	3.31318	3.91299	0.109059	middle	308	329	8	8
3.61892	4.0831	3.76694	0.190616	back	309	315	6	10
3.50882	1.57275	0.805538	0.0890818	middle	310	90	5	13
3.59279	1.97856	2.7878	0.203807	middle	311	247	8	7
3.58061	3.12228	3.12444	0.125354	middle	312	265	6	9
3.70122	0.0995109	0.487215	0.0739422	bottom	313	57	3	5
3.4043	0.00957205	4.34429	0.00152472	front	314	364	0	4
3.60407	0.351302	1.87781	0.147399	front	315	173	6	8
3.63811	4.28468	0.399984	0.152806	bottom	316	51	7	4
3.65228	4.33487	2.19557	0.0620411	back	317	202	4	7
3.82132	2.9365	4.37793	0.169538	top	318	381	5	9
3.71877	0.296739	2.79003	0.175793	front	319	257	6	7
3.83176	3.47723	1.32037	0.203534	middle	320	124	7	9
3.69051	1.74426	0.280028	0.157611	bottom	321	46	7	9
3.88813	1.44173	1.29812	0.426787	middle	322	115	11	19
3.77683	1.35957	2.65854	0.166416	middle	323	232	7	5
3.6142	2.12047	1.4944	0.0648664	middle	324	141	5	8
3.79268	3.16975	0.0901974	0.0497137	bottom	325	30	3	7
3.78208	0.913382	3.77093	0.134797	middle	326	319	6	7
3.60385	1.78147	1.38626	0.0212648	middle	327	129	3	8
3.76524	3.55736	2.49307	0.128336	middle	328	224	7	11
3.75141	2.08757	0.805861	0.0530554	middle	329	78	5	9
4.08616	2.04817	3.5332	0.400148	right	330	299	10	9
4.01689	2.46981	3.8939	0.291443	middle	331	325	7	8
4.07033	3.39454	3.62429	0.1967	middle	332	308	8	10
4.03405	4.33102	1.82021	0.129851	back	333	167	7	7
3.88543	4.09523	0.98141	0.0477364	middle	334	101	5	6
4.1231	1.0402	3.25402	0.304985	right	335	285	7	10
4.12279	0.238205	1.47494	0.338142	right	336	125	5	7
4.13376	2.70552	2.71552	0.402864	right	337	251	9	9
4.11177	0.323401	2.31037	0.186767	right	338	216	5	4
4.22293	0.51362	0.207448	0.294919	bottom	339	34	6	6
4.07327	3.877	0.144337	0.0899056	bottom	340	32	6	2
4.15657	3.57212	3.08161	0.2491	right	341	270	8	9
4.2078	0.984569	2.44312	0.194219	right	342	240	8	4
4.19861	1.7537	2.52498	0.149482	right	343	237	6	5
4.11612	2.11307	0.0337112	0.0129228	bottom	344	31	2	6
4.2295	3.43479	0.651398	0.46657	right	345	82	10	11
4.11177	2.25628	4.41463	0.0618697	top	346	373	3	7
3.87161	4.51205	4.48983	0.00119517	top	347	375	0	2
4.09419	4.42318	3.42173	0.0684673	back	348	306	4	8
4.05297	0.946117	4.51298	0.0049828	top	349	397	1	4
4.12348	1.45679	0.378617	0.118141	bottom	350	47	7	8
4.24438	1.80182	1.96296	0.231825	right	351	188	9	8
3.95856	1.78388	3.86135	0.003223	middle	352	326	2	4
4.26381	4.1446	4.1838	0.301253	top	353	359	8	5
4.32112	4.08988	3.21801	0.215673	right	354	280	5	10
4.32185	1.45605	3.95341	0.126178	right	355	333	6	8
4.15123	4.38045	0.135352	0.033368	bottom	356	33	4	2
4.25958	3.2232	4.15496	0.126275	right	357	344	8	3
4.32737	0.93388	1.79078	0.2387	right	358	169	5	6
4.30522	2.03771	1.05466	0.244432	right	359	107	5	13
4.29327	2.61026	1.60869	0.0899715	right	360	155	5	12
4.07974	3.76762	2.30594	0.0149857	middle	361	219	6	8
4.32651	4.28502	2.41544	0.0908438	right	362	226	4	10
4.36009	1.46879	0.123448	0.0497577	bottom	363	35	3	7
4.31711	3.90594	2.48682	0.0860082	right	364	225	7	11
4.3965	3.08035	3.49632	0.0965889	right	365	300	6	5
4.35299	0.272686	3.01336	0.198209	right	366	266	7	1
4.35243	0.9483	0.857339	0.207063	right	367	93	3	10
4.36281	3.48118	4.46425	0.0347016	top	368	398	2	4
4.35109	1.97609	4.39942	0.0514428	top	369	388	3	6
4.34982	3.39236	1.61193	0.086988	right	370	162	7	10
4.36263	4.23877	1.41001	0.114899	right	371	137	6	5
4.2887	0.0861523	0.725046	0.0114947	right	372	88	1	5
4.34453	3.92515	1.10918	0.0730129	right	373	106	6	4
4.39073	0.066639	3.76375	0.0299209	right	374	316	2	4
4.38107	3.87071	1.96405	0.034572	right	375	186	7	7
4.39566	2.57512	0.415025	0.243999	bottom	376	52	4	12
4.39956	1.4515	4.41791	0.0481143	top	377	383	3	4
4.29846	3.59859	2.03116	0.0103369	middle	378	193	4	9
4.40297	0.702095	3.78973	0.0891081	right	379	320	4	8
4.40548	2.41968	2.25619	0.0788877	right	380	213	5	4
4.39887	4.28207	0.566346	0.120418	right	381	72	5	5
4.42828	4.48068	2.76347	0.0102424	right	382	253	1	4
4.4204	3.55512	2.52642	0.0346972	right	383	231	4	9
4.43007	2.0434	3.23207	0.0803794	right	384	284	2	6
4.39689	2.27885	1.63459	0.00914831	right	385	156	2	6
4.35216	0.974578	4.13635	0.0062966	middle	386	347	4	3
4.47768	3.60008	0.0444451	0.0104643	bottom	387	38	2	5
4.4617	3.27982	1.23384	0.00377225	right	388	121	1	4
4.48899	4.43451	1.958	0.0107455	right	389	183	2	3
4.46919	4.45818	0.0376879	0.00259026	bottom	390	36	2	1
4.49527	2.2196	1.99752	0.00463128	right	391	192	3	3
4.49791	3.02283	2.21896	0.00602637	right	392	210	1	8
4.48395	4.50787	3.56008	0.00165214	right	393	307	2	1
4.50312	1.33745	0.530677	0.0148517	right	394	65	2	6
4.50391	2.64152	4.16882	0.0125163	right	395	343	1	7
4.50505	3.55673	2.05016	0.00227829	right	396	197	3	5
4.51369	2.23125	1.36257	0.00501355	right	397	132	0	6
4.51429	0.284512	4.45722	0.00330209	top	398	368	1	2
4.51691	3.06365	1.58383	0.003078	right	399	149	0	6
4.52066	0.0263033	1.05408	0.0006591	right	400	105	0	4
4.51923	1.77158	0.0528211	0.00125229	bottom	401	37	1	4
4.51981	2.08225	2.7108	0.0024145	right	402	245	0	4
2658 17
from_node to_node conductance conductance_penalized conductance_from_particle conductance_to_particle conductance_from_particle_solid_only conductance_to_particle_solid_only conductance_contact_only conductance_contact_only_penalized conductance_solid_only conductance_solid_only_penalized conductance_proximity_only gap_width solid_contact_area solid_contact_area_penalized proximity_contact_area_f…
1	2	0.285967	0.147157	1.21442	0.69359	1.21442	0.69359	0.715	0.123852	0.27294	0.0967176	0.0968865	0.178552	0.009295	0.00214676	0.339521	0.379743	physical_and_proximity
1	8	0.0427147	0.0414134	0.132609	0.841363	0.132609	0.841363	0.013	0.00975	0.0116751	0.00898524	0.0551125	0.223579	0.000169	0.000169	0.268034	0.367406	physical_and_proximity
1	14	9.37696e-05	9.37696e-05	0.199992	0.437219	0	0	0	0	0	0	9.38338e-05	0.359717	0	0	0.001352	0.000845	proximity
1	74	0.0160201	0.0160201	0.303127	1.2415	0	0	0	0	0	0	0.0171476	0.249898	0	0	0.080275	0.151086	proximity
1	84	0.237365	0.138568	0.372011	1.20376	0.372011	1.20376	1.352	0.181726	0.234826	0.110845	0.0887015	0.199476	0.017576	0.00314992	0.250289	0.462046	physical_and_proximity
1	92	0.0412648	0.0394547	0.279651	0.36905	0.279651	0.36905	0.013	0.00975	0.012018	0.00918698	0.042716	0.231316	0.000169	0.000169	0.210236	0.319748	physical_and_proximity
2	3	0.00821302	0.00821302	0.24555	0.329845	0	0	0	0	0	0	0.00872191	0.230719	0	0	0.045123	0.076895	proximity
2	8	0.0950229	0.0581035	0.246455	0.633902	0.246455	0.633902	0.156	0.0378357	0.0830197	0.0311865	0.0485529	0.193137	0.002028	0.000655819	0.175929	0.259415	physical_and_proximity
2	11	0.0332954	0.0332954	0.616445	0.890008	0	0	0	0	0	0	0.0366457	0.200075	0	0	0.177281	0.167986	proximity
2	14	0.114966	0.0822226	0.436121	0.393616	0.436121	0.393616	0.169	0.0467012	0.0930176	0.0381007	0.0897502	0.223755	0.002197	0.000809488	0.311805	0.54925	physical_and_proximity
2	17	0.113264	0.0646442	0.337754	0.430154	0.337754	0.430154	0.234	0.049984	0.104614	0.0395384	0.0482111	0.194437	0.003042	0.000866389	0.195871	0.250965	physical_and_proximity
2	18	0.000258731	0.000258731	0.36296	0.15129	0	0	0	0	0	0	0.00025936	0.358243	0	0	0.000507	0.003718	proximity
2	74	0.0251917	0.0251917	0.738226	0.787468	0	0	0	0	0	0	0.0269751	0.223944	0	0	0.186576	0.178971	proximity
2	84	0.135523	0.079146	0.409743	0.491736	0.409743	0.491736	0.273	0.0512603	0.122893	0.0416972	0.0712781	0.219343	0.003549	0.000888512	0.426218	0.420134	physical_and_proximity
2	98	4.68103e-05	4.68103e-05	0.359056	0.572693	0	0	0	0	0	0	4.68202e-05	0.361023	0	0	0.000676	0.000676	proximity
3	4	0.215377	0.102041	0.764711	0.52133	0.764711	0.52133	0.65	0.0964777	0.209894	0.0735784	0.0556346	0.170445	0.00845	0.00167228	0.197392	0.244881	physical_and_proximity
3	5	0.00470428	0.00470428	1.17589	0.0603438	0	0	0	0	0	0	0.00512426	0.281377	0	0	0.055094	0.045968	proximity
3	10	0.01233	0.01233	1.81623	1.13775	0	0	0	0	0	0	0.0125512	0.288252	0	0	0.130637	0.040729	proximity
3	11	0.0449473	0.0449473	6.92335	7.52463	0	0	0	0	0	0	0.0455146	0.21083	0	0	0.303355	0.246233	proximity
3	13	0.000889918	0.000889918	0.943405	0.269235	0	0	0	0	0	0	0.000893715	0.350191	0	0	0.012506	0.006929	proximity
3	14	0.000106618	0.000106618	0.462058	0.698571	0	0	0	0	0	0	0.000106659	0.357382	0	0	0.001521	0.001521	proximity
3	20	0.0160797	0.0160797	1.98048	1.85065	0	0	0	0	0	0	0.0163545	0.277015	0	0	0.127257	0.163085	proximity
3	68	0.00825161	0.00825161	0.310322	1.70336	0	0	0	0	0	0	0.00851942	0.313723	0	0	0.033631	0.106132	proximity
3	74	0.118787	0.0706254	0.471513	0.848708	0.471513	0.848708	0.143	0.039743	0.0971619	0.0351361	0.052337	0.191021	0.001859	0.000688879	0.208377	0.237107	physical_and_proximity
3	100	0.0926584	0.0539391	0.183719	0.818559	0.183719	0.818559	0.195	0.0369394	0.0847963	0.0296418	0.0472735	0.2165	0.002535	0.000640284	0.168324	0.289497	physical_and_proximity
4	5	0.195498	0.102957	0.610185	0.396124	0.610185	0.396124	0.949	0.0785825	0.191679	0.0592109	0.101614	0.140539	0.012337	0.0013621	0.344929	0.289159	physical_and_proximity
4	10	0.0117449	0.0117449	0.710993	1.43875	0	0	0	0	0	0	0.0120422	0.272781	0	0	0.114244	0.046644	proximity
4	11	0.00604646	0.00604646	0.552055	0.738723	0	0	0	0	0	0	0.00616443	0.323064	0	0	0.072163	0.053066	proximity
4	12	0.0146154	0.0146154	2.69879	7.49001	0	0	0	0	0	0	0.0147238	0.267125	0	0	0.145002	0.066248	proximity
4	13	0.017286	0.017286	2.38454	3.34893	0	0	0	0	0	0	0.0175032	0.257111	0	0	0.171197	0.089401	proximity
4	20	0.0100778	0.0100778	0.801615	1.90636	0	0	0	0	0	0	0.0102611	0.298109	0	0	0.082134	0.120835	proximity
4	68	0.363015	0.154708	0.817411	1.90605	0.817411	1.90605	0.897	0.1157	0.349303	0.0962364	0.0963552	0.197604	0.011661	0.00200546	0.277498	0.508014	physical_and_proximity
4	100	0.0113196	0.0113196	1.78927	1.31987	0	0	0	0	0	0	0.0114908	0.290784	0	0	0.13013	0.117624	proximity
5	6	0.00424696	0.00424696	0.205232	1.28584	0	0	0	0	0	0	0.00435138	0.218205	0	0	0.032786	0.001183	proximity
5	10	0.00451091	0.00451091	0.0903645	1.91361	0	0	0	0	0	0	0.00475973	0.259196	0	0	0.046137	0.044616	proximity
5	11	0.00123007	0.00123007	0.0688028	0.803158	0	0	0	0	0	0	0.00125442	0.33006	0	0	0.007943	0.016393	proximity
5	12	0.0953064	0.0450231	0.270076	0.349762	0.270076	0.349762	0.221	0.0304956	0.0901987	0.0254108	0.0334058	0.192793	0.002873	0.000528591	0.195026	0.066248	physical_and_proximity
5	13	0.0198775	0.0198775	0.153061	12.8172	0	0	0	0	0	0	0.022885	0.183566	0	0	0.123708	0.113061	proximity
5	15	0.000479268	0.000479268	0.229678	1.90702	0	0	0	0	0	0	0.000480391	0.398708	0	0	0.001521	0.006422	proximity
5	20	0.00865331	0.00865331	0.0889956	2.98281	0	0	0	0	0	0	0.00961622	0.309538	0	0	0.042588	0.117962	proximity
5	68	0.0831876	0.0831876	5.43166	6.55788	0	0	0	0	0	0	0.085584	0.219982	0	0	0.348478	0.660959	proximity
6	7	0.00133805	0.00133805	2.57168	1.15106	0	0	0	0	0	0	0.00134031	0.300567	0	0	0.001183	0.016055	proximity
7	9	0.00871968	0.00871968	7.70761	12.4747	0	0	0	0	0	0	0.00873567	0.152344	0	0	0.04901	0.028223	proximity
7	15	0.00359904	0.00359904	2.75768	3.65656	0	0	0	0	0	0	0.0036073	0.37583	0	0	0.034814	0.042926	proximity
7	88	0.00974719	0.00974719	9.81332	1.74409	0	0	0	0	0	0	0.00981177	0.283294	0	0	0.062699	0.09971	proximity
8	17	0.202305	0.106064	0.50589	0.463001	0.50589	0.463001	1.157	0.106022	0.199966	0.0736996	0.0829512	0.18447	0.015041	0.00183771	0.357942	0.287976	physical_and_proximity
8	21	0.0283984	0.0283984	1.07944	2.13037	0	0	0	0	0	0	0.0295705	0.238166	0	0	0.242684	0.156156	proximity
8	25	0.149474	0.0795354	0.354469	0.437699	0.354469	0.437699	0.572	0.0747436	0.145899	0.0540983	0.0591751	0.192757	0.007436	0.00129556	0.257049	0.298623	physical_and_proximity
8	84	0.0197597	0.0197597	0.914467	0.690235	0	0	0	0	0	0	0.0208048	0.255679	0	0	0.201617	0.167141	proximity
8	89	0.141792	0.0921674	0.924966	0.271584	0.924966	0.271584	0.364	0.0914928	0.133147	0.0637225	0.0728025	0.206735	0.004732	0.00158588	0.403741	0.30082	physical_and_proximity
8	92	0.124083	0.0817544	0.368448	0.288636	0.368448	0.288636	0.468	0.101425	0.120259	0.0623513	0.0637796	0.236792	0.006084	0.00175803	0.410501	0.388024	physical_and_proximity
8	98	0.017773	0.017773	0.932847	0.650537	0	0	0	0	0	0	0.0186373	0.286934	0	0	0.19097	0.140608	proximity
8	101	0.0453912	0.0453912	1.71608	0.582376	0	0	0	0	0	0	0.050682	0.237486	0	0	0.375856	0.274287	proximity
8	103	0.00550844	0.00550844	0.816752	0.579821	0	0	0	0	0	0	0.0055994	0.331283	0	0	0.064558	0.073684	proximity
9	15	0.000140111	0.000140111	1.32713	3.79202	0	0	0	0	0	0	0.000140131	0.361812	0	0	0.002028	0.001859	proximity
9	16	0.00743331	0.00743331	12.4747	2.92693	0	0	0	0	0	0	0.00745669	0.290754	0	0	0.028223	0.085514	proximity
9	88	0.0108943	0.0108943	11.027	2.01024	0	0	0	0	0	0	0.0109646	0.250943	0	0	0.02704	0.102076	proximity
10	11	0.0249493	0.0249493	28.3647	7.17166	0	0	0	0	0	0	0.0250585	0.202293	0	0	0.065065	0.137566	proximity
10	13	0.00560159	0.00560159	4.97244	3.00056	0	0	0	0	0	0	0.00561841	0.248633	0	0	0.048165	0.05408	proximity
10	14	0.00347031	0.00347031	0.851385	1.82262	0	0	0	0	0	0	0.00349118	0.263323	0	0	0.012337	0.037518	proximity
10	18	0.00171268	0.00171268	0.816178	2.21435	0	0	0	0	0	0	0.00171761	0.291787	0	0	0.011323	0.019604	proximity
10	20	1.11384	0.322975	3.44919	5.0846	3.44919	5.0846	2.353	0.304302	1.09699	0.265055	0.0788955	0.150894	0.030589	0.00527457	0.061685	0.300144	physical_and_proximity
11	14	0.139268	0.111763	0.910489	0.885644	0.910489	0.885644	0.091	0.0379086	0.0756633	0.0349569	0.1109	0.161056	0.001183	0.000657082	0.308594	0.490269	physical_and_proximity
11	18	0.00335006	0.00335006	1.33979	0.957531	0	0	0	0	0	0	0.00337028	0.30058	0	0	0.041405	0.024167	proximity
11	20	0.116909	0.100234	0.641539	1.5371	0.641539	1.5371	0.065	0.0361241	0.0568377	0.0334542	0.092621	0.193334	0.000845	0.000626152	0.29744	0.477256	physical_and_proximity
11	74	0.175533	0.10599	0.722762	1.00873	0.722762	1.00873	0.221	0.0616213	0.144931	0.0537545	0.0800231	0.188538	0.002873	0.0010681	0.257049	0.44278	physical_and_proximity
11	84	0.00390482	0.00390482	0.562392	1.62529	0	0	0	0	0	0	0.00394166	0.338291	0	0	0.024336	0.053573	proximity
11	100	0.000769678	0.000769678	0.571643	0.757453	0	0	0	0	0	0	0.000771501	0.362472	0	0	0.010816	0.007267	proximity
12	13	0.0339262	0.0270658	0.236193	0.255363	0.236193	0.255363	0.026	0.0138343	0.021454	0.0124326	0.0208914	0.179692	0.000338	0.000239795	0.066248	0.109681	physical_and_proximity
12	19	0.00842983	0.00842983	2.04859	0.898685	0	0	0	0	0	0	0.00854515	0.306384	0	0	0.042419	0.092105	proximity
12	22	0.000398307	0.000398307	0.357901	0.298757	0	0	0	0	0	0	0.000399284	0.348331	0	0	0.005577	0.004225	proximity
12	68	0.208276	0.110777	0.455196	1.23338	0.455196	1.23338	0.481	0.0896179	0.196594	0.070591	0.0765095	0.211608	0.006253	0.00155338	0.066248	0.478608	physical_and_proximity
13	19	0.0152071	0.0152071	8.44225	3.26518	0	0	0	0	0	0	0.015306	0.268035	0	0	0.081965	0.136045	proximity
13	20	0.0280439	0.0280439	21.3138	8.47505	0	0	0	0	0	0	0.0281742	0.25289	0	0	0.105118	0.272428	proximity
13	68	0.0439449	0.0439449	20.3594	4.84091	0	0	0	0	0	0	0.0444443	0.231181	0	0	0.108498	0.337662	proximity
14	17	0.0975411	0.0663593	0.21284	0.46684	0.21284	0.46684	0.221	0.0494077	0.0879869	0.0369274	0.072113	0.205049	0.002873	0.000856401	0.428415	0.323804	physical_and_proximity
14	18	0.0412487	0.0402599	0.284826	0.13349	0.284826	0.13349	0.013	0.00975	0.0113733	0.00880544	0.0625224	0.219296	0.000169	0.000169	0.422331	0.068952	physical_and_proximity
14	20	0.204751	0.124308	0.440504	0.610802	0.440504	0.610802	0.884	0.101806	0.19847	0.0728337	0.139902	0.204487	0.011492	0.00176464	0.772668	0.599443	physical_and_proximity
14	23	0.031482	0.031482	0.792912	0.804045	0	0	0	0	0	0	0.0341772	0.252646	0	0	0.33124	0.226798	proximity
14	74	0.113119	0.0767381	0.184012	0.487027	0.184012	0.487027	0.637	0.0780305	0.110405	0.0492533	0.102356	0.198405	0.008281	0.00135253	0.3718	0.527618	physical_and_proximity
14	84	0.206386	0.137114	0.473102	0.479075	0.473102	0.479075	1.417	0.188167	0.2038	0.105092	0.135233	0.197368	0.018421	0.00326156	0.651495	0.492128	physical_and_proximity
14	90	0.105458	0.0725985	0.255752	0.325085	0.255752	0.325085	0.312	0.0587156	0.098123	0.0416365	0.0885982	0.209117	0.004056	0.00101774	0.527618	0.368251	physical_and_proximity
14	98	0.0148993	0.0148993	0.409393	0.586941	0	0	0	0	0	0	0.0158803	0.30478	0	0	0.130806	0.178126	proximity
14	125	0.00444386	0.00444386	0.196898	0.469208	0	0	0	0	0	0	0.00459096	0.361597	0	0	0.020618	0.061347	proximity
15	16	0.353507	0.215989	0.630417	1.1255	0.630417	1.1255	2.704	0.343533	0.351547	0.185678	0.120478	0.173528	0.035152	0.00595457	0.590655	0.418951	physical_and_proximity
15	19	0.00721986	0.00721986	0.675513	0.239409	0	0	0	0	0	0	0.00752732	0.328207	0	0	0.089232	0.058812	proximity
15	22	0.100763	0.0699652	0.532619	0.246655	0.532619	0.246655	0.182	0.0511345	0.0875177	0.0392341	0.0684677	0.200118	0.002366	0.000886331	0.378053	0.204659	physical_and_proximity
15	24	0.191467	0.12049	0.72121	0.31654	0.72121	0.31654	1.378	0.167569	0.189703	0.0951168	0.098832	0.176489	0.017914	0.00290453	0.44447	0.272428	physical_and_proximity
15	26	0.221861	0.110798	0.584934	0.711177	0.584934	0.711177	0.598	0.048623	0.208857	0.042226	0.120589	0.182206	0.007774	0.000842799	0.546039	0.552968	physical_and_proximity
15	68	0.288645	0.172311	0.635177	0.744336	0.635177	0.744336	1.69	0.207135	0.284936	0.129105	0.139413	0.200742	0.02197	0.00359033	0.643383	0.663156	physical_and_proximity
15	78	0.0503954	0.0503954	1.25603	2.0419	0	0	0	0	0	0	0.0538875	0.240654	0	0	0.361998	0.403065	proximity
15	88	0.0334467	0.0334467	0.823155	0.504875	0	0	0	0	0	0	0.0374493	0.250524	0	0	0.304369	0.290849	proximity
15	91	0.122972	0.0735687	0.451725	0.216214	0.451725	0.216214	0.702	0.076742	0.121017	0.0503285	0.0713196	0.199241	0.009126	0.00133019	0.318396	0.32955	physical_and_proximity
15	97	0.0364425	0.0364425	0.889205	0.502252	0	0	0	0	0	0	0.0411102	0.222381	0	0	0.263133	0.271752	proximity
15	110	0.254784	0.141787	0.63496	0.53441	0.63496	0.53441	1.963	0.151572	0.252809	0.0995652	0.125688	0.190563	0.025519	0.00262724	0.571558	0.636792	physical_and_proximity
16	24	0.0509993	0.0410676	0.317693	0.72758	0.317693	0.72758	0.039	0.0231472	0.033153	0.0209538	0.0272866	0.20558	0.000507	0.000401217	0.180661	0.146185	physical_and_proximity
16	88	0.0284123	0.0284123	1.37141	1.9375	0	0	0	0	0	0	0.0294545	0.24227	0	0	0.166127	0.245557	proximity
16	91	0.0156642	0.0156642	1.00058	0.701035	0	0	0	0	0	0	0.0162829	0.265108	0	0	0.106639	0.155987	proximity
16	110	0.113525	0.0827801	0.342026	1.53421	0.342026	1.53421	0.117	0.0434902	0.0824908	0.0376375	0.0740927	0.205081	0.001521	0.00075383	0.177281	0.443794	physical_and_proximity
17	18	0.00374432	0.00374432	0.75869	0.160745	0	0	0	0	0	0	0.00385308	0.335962	0	0	0.051714	0.014534	proximity
17	23	0.210166	0.121274	0.473374	0.525209	0.473374	0.525209	1.261	0.149079	0.207921	0.0932458	0.0873688	0.192814	0.016393	0.00258404	0.379236	0.410163	physical_and_proximity
17	25	0.3175	0.130027	0.781035	0.854844	0.781035	0.854844	1.313	0.0741301	0.311355	0.0627354	0.11669	0.181393	0.017069	0.00128492	0.391235	0.548912	physical_and_proximity
17	28	0.0176505	0.0176505	0.502102	0.438544	0	0	0	0	0	0	0.0190899	0.232625	0	0	0.146185	0.115596	proximity
17	84	0.0397851	0.0397851	0.948786	0.705727	0	0	0	0	0	0	0.0441227	0.201055	0	0	0.272597	0.216658	proximity
17	90	0.19971	0.131688	0.920626	0.357099	0.920626	0.357099	0.806	0.183444	0.195036	0.107091	0.0863034	0.20583	0.010478	0.00317969	0.434161	0.358787	physical_and_proximity
17	95	0.00523556	0.00523556	0.435555	1.22046	0	0	0	0	0	0	0.00532237	0.345664	0	0	0.022139	0.073346	proximity
17	98	0.0395633	0.0395633	1.86486	0.781088	0	0	0	0	0	0	0.0426268	0.234841	0	0	0.327184	0.239473	proximity
17	101	0.00746438	0.00746438	0.642272	0.337417	0	0	0	0	0	0	0.00772506	0.333168	0	0	0.088894	0.061178	proximity
17	103	0.00121128	0.00121128	1.04998	0.432806	0	0	0	0	0	0	0.00121609	0.355047	0	0	0.017238	0.009971	proximity
18	20	0.190133	0.0962776	0.38318	1.77126	0.38318	1.77126	0.416	0.0750734	0.179271	0.0606259	0.0635781	0.181168	0.005408	0.00130127	0.090415	0.303524	physical_and_proximity
18	23	0.148798	0.0752877	0.550729	0.579224	0.550729	0.579224	0.26	0.0480358	0.135348	0.0410508	0.054632	0.186814	0.00338	0.00083262	0.07267	0.268203	physical_and_proximity
18	90	0.000955242	0.000955242	0.445403	0.994552	0	0	0	0	0	0	0.000958217	0.351902	0	0	0.013351	0.01352	proximity
19	20	0.258221	0.150995	0.433339	0.948017	0.433339	0.948017	1.807	0.153531	0.255369	0.101257	0.153196	0.178035	0.023491	0.0026612	0.351689	0.699829	physical_and_proximity
19	22	0.153752	0.123626	0.48692	0.249827	0.48692	0.249827	2.158	0.415291	0.153377	0.118141	0.0767259	0.188883	0.028054	0.00719837	0.337324	0.244712	physical_and_proximity
19	26	0.0134699	0.0134699	0.415893	1.33041	0	0	0	0	0	0	0.0140679	0.323318	0	0	0.105456	0.162916	proximity
19	27	0.0619165	0.0505856	0.286335	0.379302	0.286335	0.379302	0.052	0.0255348	0.0394328	0.0220794	0.0477809	0.213765	0.000676	0.000442604	0.266344	0.239135	physical_and_proximity
19	31	0.00101336	0.00101336	0.308598	0.604677	0	0	0	0	0	0	0.00101841	0.408002	0	0	0.008788	0.012168	proximity
19	68	0.104559	0.0793018	0.361424	0.688175	0.361424	0.688175	0.104	0.0360624	0.0722787	0.0312993	0.0831256	0.201794	0.001352	0.000625082	0.274287	0.475228	physical_and_proximity
19	78	0.336255	0.174472	1.83515	0.576994	1.83515	0.576994	1.287	0.139565	0.327328	0.105897	0.149992	0.181704	0.016731	0.00241912	0.600964	0.718757	physical_and_proximity
19	79	0.0176009	0.0176009	0.555502	0.401198	0	0	0	0	0	0	0.0190394	0.285885	0	0	0.177281	0.099203	proximity
20	23	0.0900905	0.0634323	0.584427	0.147617	0.584427	0.147617	0.299	0.0538999	0.0845318	0.0369846	0.0834731	0.187904	0.003887	0.000934265	0.425711	0.350675	physical_and_proximity
20	27	0.0107478	0.0107478	0.234277	0.253402	0	0	0	0	0	0	0.0117887	0.272295	0	0	0.125229	0.102921	proximity
20	31	0.0205223	0.0205223	0.25022	0.40252	0	0	0	0	0	0	0.0236705	0.273727	0	0	0.218348	0.183365	proximity
20	61	0.350571	0.201388	0.846063	0.694794	0.846063	0.694794	4.056	0.158627	0.348703	0.112041	0.267937	0.169698	0.052728	0.00274954	1.06943	0.983411	physical_and_proximity
20	68	0.025195	0.025195	0.835878	0.411998	0	0	0	0	0	0	0.0277263	0.294841	0	0	0.322283	0.314171	proximity
20	74	0.0335017	0.0335017	0.619919	0.532708	0	0	0	0	0	0	0.0379379	0.259092	0	0	0.328536	0.305214	proximity
20	78	0.127817	0.0891647	0.392228	0.267327	0.392228	0.267327	0.533	0.0839009	0.122452	0.0549176	0.119148	0.211047	0.006929	0.00145428	0.760838	0.618878	physical_and_proximity
20	79	0.016808	0.016808	0.268056	0.204096	0	0	0	0	0	0	0.0196598	0.284148	0	0	0.216658	0.148889	proximity
20	84	0.00253648	0.00253648	0.314639	0.351003	0	0	0	0	0	0	0.00257586	0.341253	0	0	0.021294	0.03549	proximity
20	90	0.111369	0.0730214	0.353002	0.242365	0.353002	0.242365	0.403	0.0564801	0.105929	0.0405446	0.0919813	0.204391	0.005239	0.000978988	0.490607	0.442442	physical_and_proximity
20	98	0.00229956	0.00229956	0.308572	0.302378	0	0	0	0	0	0	0.00233472	0.334981	0	0	0.02704	0.031096	proximity
20	100	0.118838	0.0781674	0.431234	0.274064	0.431234	0.274064	0.312	0.049863	0.109017	0.0384281	0.0966499	0.21994	0.004056	0.000864292	0.562094	0.526266	physical_and_proximity
20	111	0.128189	0.0794537	0.295358	0.29445	0.295358	0.29445	0.897	0.0880415	0.126635	0.0551263	0.0842519	0.210215	0.011661	0.00152605	0.489086	0.392418	physical_and_proximity
20	120	0.0302788	0.0302788	0.655043	0.451816	0	0	0	0	0	0	0.0341454	0.295689	0	0	0.351182	0.256373	proximity
20	125	0.0806415	0.0649588	0.488328	0.135155	0.488328	0.135155	0.234	0.0635906	0.072885	0.0397262	0.104543	0.211802	0.003042	0.00110224	0.560235	0.546884	physical_and_proximity
20	129	0.00649949	0.00649949	0.557995	0.383116	0	0	0	0	0	0	0.00669094	0.33205	0	0	0.083655	0.088725	proximity
20	135	0.179207	0.124037	0.35435	0.407804	0.35435	0.407804	3.146	0.235811	0.178824	0.105098	0.122885	0.210137	0.040898	0.0040874	0.625638	0.543842	physical_and_proximity
20	145	0.00914742	0.00914742	0.568011	0.149138	0	0	0	0	0	0	0.00991525	0.33558	0	0	0.120328	0.032786	proximity
20	146	0.00287981	0.00287981	0.304873	0.228544	0	0	0	0	0	0	0.00294473	0.341733	0	0	0.040391	0.027209	proximity
21	25	0.426293	0.113073	1.66222	3.42812	1.66222	3.42812	0.624	0.0613072	0.400661	0.058124	0.0644709	0.186167	0.008112	0.00106266	0.148213	0.328367	physical_and_proximity
21	29	0.00175719	0.00175719	2.15369	0.674997	0	0	0	0	0	0	0.00176322	0.328376	0	0	0.023153	0.009802	proximity
21	65	0.00746907	0.00746907	3.58874	1.14751	0	0	0	0	0	0	0.00753379	0.289426	0	0	0.086359	0.060671	proximity
21	89	0.0134155	0.0134155	7.59384	1.87833	0	0	0	0	0	0	0.0135361	0.267407	0	0	0.124891	0.119314	proximity
21	103	0.00811655	0.00811655	2.37663	5.02624	0	0	0	0	0	0	0.00815758	0.318963	0	0	0.046644	0.102583	proximity
22	26	0.0594225	0.0594225	2.99068	4.8946	0	0	0	0	0	0	0.0613875	0.219907	0	0	0.203983	0.384137	proximity
22	27	0.0106158	0.0106158	2.19072	1.6933	0	0	0	0	0	0	0.0107351	0.266146	0	0	0.085514	0.109681	proximity
22	68	0.0329351	0.0329351	2.60161	2.85064	0	0	0	0	0	0	0.0337524	0.252386	0	0	0.136045	0.301496	proximity
22	78	0.022959	0.022959	6.97243	3.2093	0	0	0	0	0	0	0.0232014	0.303423	0	0	0.143143	0.258232	proximity
23	25	0.0115708	0.0115708	0.470044	1.40333	0	0	0	0	0	0	0.011964	0.328981	0	0	0.077909	0.15717	proximity
23	28	0.149488	0.0851109	0.374596	0.323646	0.374596	0.323646	1.014	0.105889	0.148246	0.0657755	0.0610552	0.210194	0.013182	0.0018354	0.28899	0.28054	physical_and_proximity
23	61	0.276984	0.147534	0.797301	0.676875	0.797301	0.676875	1.014	0.123094	0.268976	0.0921192	0.124034	0.199565	0.013182	0.00213362	0.457314	0.600457	physical_and_proximity
23	90	0.203548	0.109561	0.470124	0.630923	0.470124	0.630923	0.715	0.0668734	0.195669	0.0535742	0.117791	0.18752	0.009295	0.00115914	0.556855	0.516464	physical_and_proximity
23	95	0.0156532	0.0156532	0.555597	0.854389	0	0	0	0	0	0	0.0164165	0.291205	0	0	0.145847	0.184717	proximity
23	111	0.00929653	0.00929653	0.646251	0.818696	0	0	0	0	0	0	0.00954215	0.323494	0	0	0.087035	0.114244	proximity
24	26	0.586627	0.278978	1.34729	1.39235	1.34729	1.39235	3.991	0.367036	0.58445	0.23895	0.10376	0.154532	0.051883	0.00636196	0.32955	0.398502	physical_and_proximity
24	32	0.00367769	0.00367769	0.511401	0.294404	0	0	0	0	0	0	0.00375154	0.325268	0	0	0.048334	0.018928	proximity
24	66	0.0330294	0.0330294	0.888951	1.56943	0	0	0	0	0	0	0.0350705	0.192665	0	0	0.18083	0.211926	proximity
24	91	0.226139	0.0996438	0.728499	0.506595	0.728499	0.506595	0.858	0.077614	0.221624	0.0616108	0.071883	0.175071	0.011154	0.00134531	0.284596	0.28899	physical_and_proximity
24	110	0.00222224	0.00222224	0.796745	1.04847	0	0	0	0	0	0	0.00223321	0.338865	0	0	0.029913	0.020956	proximity
25	28	0.141698	0.0980612	0.463418	0.410822	0.463418	0.410822	0.325	0.0977509	0.130396	0.0674668	0.0806394	0.202097	0.004225	0.00169435	0.3887	0.375349	physical_and_proximity
25	29	0.0241726	0.0241726	1.02525	3.26472	0	0	0	0	0	0	0.0249454	0.225141	0	0	0.20449	0.083824	proximity
25	33	0.378688	0.230121	0.647249	1.14502	0.647249	1.14502	4.329	0.350473	0.377452	0.189695	0.168416	0.175213	0.056277	0.00607487	0.505141	0.710645	physical_and_proximity
25	65	0.0338801	0.0338801	1.56788	0.680327	0	0	0	0	0	0	0.0364855	0.252356	0	0	0.343915	0.23491	proximity
25	89	0.00785567	0.00785567	0.528389	0.253461	0	0	0	0	0	0	0.00823326	0.31809	0	0	0.103259	0.065065	proximity
25	90	0.0110559	0.0110559	0.906412	0.499829	0	0	0	0	0	0	0.0114488	0.290114	0	0	0.129623	0.101231	proximity
25	95	0.205378	0.115603	0.473663	0.789967	0.473663	0.789967	0.585	0.104389	0.1966	0.0771804	0.0852498	0.223803	0.007605	0.0018094	0.450554	0.484016	physical_and_proximity
25	98	0.0417537	0.0417537	1.06434	1.14362	0	0	0	0	0	0	0.0451753	0.248079	0	0	0.360646	0.334113	proximity
25	101	0.000281023	0.000281023	0.404344	0.238913	0	0	0	0	0	0	0.00028155	0.360288	0	0	0.004056	0.003718	proximity
25	103	0.217397	0.143997	0.665307	0.452293	0.665307	0.452293	1.04	0.220702	0.213878	0.121285	0.0888404	0.207221	0.01352	0.0038255	0.46137	0.485706	physical_and_proximity
25	104	0.000445439	0.000445439	0.768405	0.597508	0	0	0	0	0	0	0.00044603	0.359734	0	0	0.004901	0.006422	proximity
26	27	0.162437	0.105934	0.711639	0.242068	0.711639	0.242068	1.521	0.164136	0.161453	0.0859934	0.0920403	0.166535	0.019773	0.00284502	0.351182	0.230347	physical_and_proximity
26	32	0.0399604	0.0399604	0.812772	0.391303	0	0	0	0	0	0	0.0470835	0.188832	0	0	0.236093	0.178633	proximity
26	34	0.28899	0.181555	0.548346	0.727881	0.548346	0.727881	3.679	0.306738	0.28824	0.154856	0.126079	0.183291	0.047827	0.00531679	0.531505	0.441428	physical_and_proximity
26	66	0.229002	0.13604	0.734982	0.473409	0.734982	0.473409	1.027	0.166135	0.22489	0.105351	0.0917386	0.210025	0.013351	0.00287967	0.485537	0.382785	physical_and_proximity
26	78	0.335977	0.183811	0.836572	0.726196	0.836572	0.726196	2.327	0.200411	0.333097	0.132238	0.148267	0.208879	0.030251	0.0034738	0.722982	0.732784	physical_and_proximity
26	79	0.0682228	0.0630194	0.716413	0.31177	0.716413	0.31177	0.026	0.0153143	0.0232208	0.0143058	0.0734578	0.221321	0.000338	0.000265448	0.472862	0.364871	physical_and_proximity
26	86	0.0473	0.0473	1.21344	0.674868	0	0	0	0	0	0	0.0530905	0.221735	0	0	0.371293	0.303693	proximity
26	91	0.204016	0.129352	0.606862	0.393139	0.606862	0.393139	1.287	0.161344	0.20127	0.0962522	0.121188	0.195083	0.016731	0.00279663	0.622089	0.560235	physical_and_proximity
26	109	0.00741596	0.00741596	0.79322	0.398439	0	0	0	0	0	0	0.00762929	0.320889	0	0	0.097344	0.067093	proximity
26	110	0.0243175	0.0243175	0.576599	0.658938	0	0	0	0	0	0	0.0264056	0.245097	0	0	0.196547	0.228319	proximity
26	130	0.0140882	0.0140882	0.780781	0.31062	0	0	0	0	0	0	0.0150418	0.292695	0	0	0.171704	0.102921	proximity
26	142	0.0103513	0.0103513	0.60077	0.383213	0	0	0	0	0	0	0.0108304	0.314673	0	0	0.1352	0.092274	proximity
27	31	0.027484	0.027484	1.30992	2.13385	0	0	0	0	0	0	0.0284473	0.234316	0	0	0.145509	0.245726	proximity
27	34	0.293415	0.111147	0.952734	1.0805	0.952734	1.0805	0.637	0.0815884	0.28209	0.0702654	0.0608212	0.195109	0.008281	0.0014142	0.281047	0.274287	physical_and_proximity
27	78	0.0227062	0.0227062	2.5675	1.12453	0	0	0	0	0	0	0.0233852	0.291144	0	0	0.216489	0.244374	proximity
27	79	0.0502966	0.0502966	8.77924	1.12484	0	0	0	0	0	0	0.0529685	0.222059	0	0	0.344591	0.266513	proximity
28	30	0.00476107	0.00476107	1.01448	0.129348	0	0	0	0	0	0	0.00496722	0.342069	0	0	0.066417	0.006929	proximity
28	33	0.160068	0.0833533	0.390664	0.442927	0.390664	0.442927	0.637	0.0769185	0.15656	0.0561223	0.0623637	0.212537	0.008281	0.00133325	0.366561	0.376194	physical_and_proximity
28	35	0.16774	0.0887063	0.546566	0.339365	0.546566	0.339365	0.767	0.0772663	0.164472	0.0564381	0.0766538	0.216645	0.009971	0.00133928	0.421148	0.423514	physical_and_proximity
28	37	0.0198676	0.0198676	0.586163	1.90304	0	0	0	0	0	0	0.0207893	0.22211	0	0	0.158522	0.051545	proximity
28	38	0.0102936	0.0102936	0.534899	0.375751	0	0	0	0	0	0	0.0107971	0.297631	0	0	0.111878	0.07605	proximity
28	41	0.0213223	0.0213223	0.665919	0.943232	0	0	0	0	0	0	0.0225543	0.275989	0	0	0.238797	0.231868	proximity
28	43	0.00366347	0.00366347	0.450958	0.27506	0	0	0	0	0	0	0.00374375	0.344268	0	0	0.038701	0.051714	proximity
28	61	0.219529	0.124193	0.780386	0.406011	0.780386	0.406011	1.131	0.129797	0.216049	0.0873459	0.102351	0.216133	0.014703	0.00224982	0.547053	0.490607	physical_and_proximity
28	71	0.25356	0.149334	0.523627	0.716888	0.523627	0.716888	1.417	0.147279	0.249352	0.0990638	0.147557	0.180028	0.018421	0.00255284	0.653354	0.655382	physical_and_proximity
28	82	0.25878	0.142502	0.463387	0.795978	0.463387	0.795978	2.08	0.135079	0.256732	0.0924435	0.142458	0.183422	0.02704	0.00234137	0.532857	0.558207	physical_and_proximity
28	90	0.000316423	0.000316423	0.490308	0.491072	0	0	0	0	0	0	0.000316831	0.36013	0	0	0.004563	0.003211	proximity
28	95	0.0753771	0.0753771	1.67515	0.832658	0	0	0	0	0	0	0.0871939	0.21587	0	0	0.540293	0.429429	proximity
28	113	0.145283	0.0892275	0.368884	0.317372	0.368884	0.317372	0.871	0.0789988	0.142656	0.0539952	0.108073	0.201363	0.011323	0.00136931	0.34814	0.582712	physical_and_proximity
28	122	0.00724724	0.00724724	0.498838	0.623652	0	0	0	0	0	0	0.00744184	0.327594	0	0	0.085007	0.097682	proximity
28	128	0.00779308	0.00779308	0.625527	0.507396	0	0	0	0	0	0	0.00801606	0.328138	0	0	0.104442	0.064558	proximity
29	33	0.164693	0.0683668	0.414208	1.55297	0.414208	1.55297	0.286	0.0406266	0.152563	0.0361368	0.0458127	0.202682	0.003718	0.000704194	0.083824	0.275639	physical_and_proximity
29	40	0.00121282	0.00121282	0.481768	0.663165	0	0	0	0	0	0	0.00121812	0.322219	0	0	0.015548	0.008112	proximity
29	65	0.1912	0.0943211	0.525757	0.627166	0.525757	0.627166	0.533	0.096915	0.186127	0.0723861	0.0438194	0.186279	0.006929	0.00167986	0.083824	0.236093	physical_and_proximity
30	31	0.0311442	0.0311442	4.31157	2.28336	0	0	0	0	0	0	0.0318078	0.218868	0	0	0.158522	0.207701	proximity
30	35	0.290885	0.134664	0.638179	1.64481	0.638179	1.64481	0.715	0.113583	0.279835	0.0910825	0.0768583	0.223187	0.009295	0.00196877	0.205335	0.480467	physical_and_proximity
30	36	0.0130593	0.0130593	2.36851	0.957639	0	0	0	0	0	0	0.0133143	0.249747	0	0	0.117962	0.077571	proximity
30	61	0.113986	0.103521	0.87384	4.70451	0.87384	4.70451	0.039	0.0245974	0.0370398	0.0238029	0.0958419	0.20707	0.000507	0.000426355	0.236093	0.589641	physical_and_proximity
31	34	0.332463	0.173107	0.634525	1.03856	0.634525	1.03856	2.028	0.204654	0.329821	0.134677	0.104185	0.19307	0.026364	0.00354734	0.442949	0.46982	physical_and_proximity
31	35	0.0234023	0.0234023	0.841974	0.642336	0	0	0	0	0	0	0.0250085	0.253976	0	0	0.231868	0.186576	proximity
31	36	0.071764	0.071764	1.29958	3.19691	0	0	0	0	0	0	0.0778072	0.182887	0	0	0.40391	0.339352	proximity
31	39	0.0331197	0.03125	0.514949	0.179813	0.514949	0.179813	0.013	0.00975	0.0118446	0.00908535	0.0310718	0.238918	0.000169	0.000169	0.228488	0.165451	physical_and_proximity
31	61	0.320751	0.175111	0.88708	0.647692	0.88708	0.647692	2.132	0.221109	0.318443	0.139007	0.107901	0.205924	0.027716	0.00383256	0.503958	0.545701	physical_and_proximity
31	76	0.249161	0.135342	0.681643	0.685905	0.681643	0.685905	0.819	0.124331	0.241198	0.0911744	0.0996984	0.220884	0.010647	0.00215508	0.541138	0.596232	physical_and_proximity
31	78	0.0043511	0.0043511	0.882461	0.39498	0	0	0	0	0	0	0.00442161	0.340178	0	0	0.059995	0.012506	proximity
31	79	0.0914177	0.0644036	0.596779	0.329635	0.596779	0.329635	0.104	0.0359135	0.0698095	0.0307182	0.056527	0.231581	0.001352	0.000622501	0.377715	0.333606	physical_and_proximity
31	82	0.000128544	0.000128544	0.550472	0.455814	0	0	0	0	0	0	0.000128611	0.361406	0	0	0.001014	0.001859	proximity
31	83	0.0637791	0.0637791	1.44101	1.67777	0	0	0	0	0	0	0.069497	0.221776	0	0	0.439569	0.456807	proximity
31	99	0.222287	0.133557	1.07431	0.441666	1.07431	0.441666	0.663	0.12892	0.212618	0.09131	0.104047	0.219332	0.008619	0.00223462	0.581022	0.461201	physical_and_proximity
31	109	0.00681012	0.00681012	0.758069	0.666219	0	0	0	0	0	0	0.00694347	0.314538	0	0	0.066586	0.086359	proximity
31	115	0.00438214	0.00438214	0.866637	0.788033	0	0	0	0	0	0	0.00442917	0.33143	0	0	0.058136	0.041743	proximity
31	117	0.0168996	0.0168996	1.34031	0.344348	0	0	0	0	0	0	0.0180106	0.314725	0	0	0.204828	0.068276	proximity
32	34	0.219355	0.131001	0.543143	0.508475	0.543143	0.508475	1.248	0.177864	0.216963	0.106044	0.0835225	0.183206	0.016224	0.00308298	0.327691	0.375518	physical_and_proximity
32	39	0.00702801	0.00702801	0.365499	0.42487	0	0	0	0	0	0	0.00728873	0.300675	0	0	0.061854	0.08619	proximity
32	42	0.0150763	0.0150763	0.486394	0.234284	0	0	0	0	0	0	0.0166653	0.230242	0	0	0.105287	0.054418	proximity
32	62	0.203876	0.117774	0.440387	0.460005	0.440387	0.460005	2.08	0.154766	0.20303	0.0916928	0.0923803	0.203359	0.02704	0.00268261	0.251641	0.492297	physical_and_proximity
32	66	0.20428	0.109111	0.415443	0.542645	0.415443	0.542645	1.456	0.109924	0.202564	0.0749227	0.0935311	0.184177	0.018928	0.00190535	0.326508	0.392418	physical_and_proximity
32	67	0.0272436	0.0256278	0.256461	0.137869	0.256461	0.137869	0.013	0.00975	0.0113539	0.00879379	0.0261338	0.193724	0.000169	0.000169	0.14365	0.085514	physical_and_proximity
32	69	0.00120913	0.00120913	0.375448	0.438029	0	0	0	0	0	0	0.0012164	0.357508	0	0	0.017407	0.007267	proximity
32	73	0.160102	0.0912961	0.578424	0.286283	0.578424	0.286283	0.897	0.0950577	0.157811	0.0635251	0.0794173	0.210961	0.011661	0.00164767	0.366223	0.354055	physical_and_proximity
32	76	0.0149197	0.0149197	0.668721	0.710349	0	0	0	0	0	0	0.0155952	0.278264	0	0	0.168493	0.16393	proximity
32	86	0.234064	0.135776	0.877145	0.473928	0.877145	0.473928	0.897	0.161787	0.2291	0.106033	0.0812282	0.19953	0.011661	0.0028043	0.40053	0.39208	physical_and_proximity
32	105	0.0073466	0.0073466	1.01542	0.327951	0	0	0	0	0	0	0.00757098	0.31277	0	0	0.093795	0.083148	proximity
33	38	0.0133086	0.0133086	0.557834	0.559792	0	0	0	0	0	0	0.0139742	0.244946	0	0	0.119821	0.102076	proximity
33	40	0.216279	0.132692	0.4811	0.529231	0.4811	0.529231	1.417	0.171807	0.213958	0.10216	0.10845	0.174678	0.018421	0.00297799	0.44109	0.39377	physical_and_proximity
33	65	0.0832199	0.0832199	1.72631	6.91709	0	0	0	0	0	0	0.0885542	0.173338	0	0	0.499226	0.377377	proximity
33	71	0.296514	0.195303	1.04912	0.51774	1.04912	0.51774	1.937	0.33456	0.294038	0.170252	0.112749	0.19793	0.025181	0.00579903	0.548912	0.484523	physical_and_proximity
33	95	0.111941	0.0748947	0.27509	0.431812	0.27509	0.431812	0.273	0.0727995	0.104015	0.050794	0.062316	0.207549	0.003549	0.00126186	0.360815	0.327522	physical_and_proximity
33	103	0.0135138	0.0135138	0.449695	0.736422	0	0	0	0	0	0	0.0142012	0.280274	0	0	0.146185	0.154128	proximity
33	104	0.21476	0.111907	0.443744	0.702618	0.443744	0.702618	0.923	0.0922668	0.210074	0.0688946	0.0978773	0.200988	0.011999	0.00159929	0.5408	0.420303	physical_and_proximity
33	113	0.00276603	0.00276603	0.363727	0.391463	0	0	0	0	0	0	0.00280721	0.335988	0	0	0.037518	0.035997	proximity
33	128	0.018967	0.018967	0.50457	0.962547	0	0	0	0	0	0	0.0201198	0.299217	0	0	0.142636	0.238121	proximity
34	39	0.00704661	0.00704661	0.496207	0.27746	0	0	0	0	0	0	0.00733714	0.318515	0	0	0.092612	0.048503	proximity
34	66	0.00203958	0.00203958	0.574478	0.551976	0	0	0	0	0	0	0.00205447	0.369213	0	0	0.026195	0.020787	proximity
34	76	0.197007	0.121703	0.534558	0.378328	0.534558	0.378328	1.677	0.167838	0.195686	0.0954925	0.102225	0.20299	0.021801	0.0029092	0.4563	0.458666	physical_and_proximity
34	78	0.00372062	0.00372062	0.410913	0.424749	0	0	0	0	0	0	0.0037881	0.356842	0	0	0.035997	0.049179	proximity
34	79	0.185196	0.125777	0.351291	0.574949	0.351291	0.574949	1.105	0.173327	0.182119	0.0965683	0.123879	0.213784	0.014365	0.00300433	0.432978	0.653692	physical_and_proximity
34	86	0.161341	0.0941967	0.620268	0.310833	0.620268	0.310833	0.65	0.0921866	0.157039	0.063788	0.0806229	0.194663	0.00845	0.0015979	0.403234	0.406783	physical_and_proximity
34	109	0.180697	0.1074	0.374274	0.432943	0.374274	0.432943	1.703	0.124032	0.179572	0.0766635	0.106946	0.203308	0.022139	0.0021499	0.45461	0.498381	physical_and_proximity
34	130	0.00407106	0.00407106	0.400643	0.327761	0	0	0	0	0	0	0.00416511	0.326583	0	0	0.04394	0.053911	proximity
35	36	0.126199	0.0905235	0.390379	0.223967	0.390379	0.223967	1.053	0.187435	0.125373	0.0808948	0.0613025	0.195873	0.013689	0.00324888	0.308763	0.280033	physical_and_proximity
35	37	0.106666	0.0780969	0.305093	0.192116	0.305093	0.192116	1.079	0.189592	0.106274	0.0726884	0.0417962	0.0921397	0.014027	0.00328626	0.102245	0.052728	physical_and_proximity
35	41	0.183428	0.110247	0.341621	0.652932	0.341621	0.652932	0.923	0.132754	0.180434	0.0833925	0.0840823	0.200379	0.011999	0.00230108	0.33124	0.394953	physical_and_proximity
35	61	0.085415	0.0622829	0.156076	1.41383	0.156076	1.41383	0.143	0.037123	0.0708847	0.029367	0.0747167	0.235979	0.001859	0.000643466	0.301327	0.480467	physical_and_proximity
35	82	0.07371	0.07371	4.81504	1.64137	0	0	0	0	0	0	0.0784329	0.205035	0	0	0.521027	0.413543	proximity
35	83	0.0189558	0.0189558	0.538164	0.748401	0	0	0	0	0	0	0.0201775	0.264915	0	0	0.18252	0.18759	proximity
35	99	0.0114533	0.0114533	0.566456	0.437605	0	0	0	0	0	0	0.0120105	0.306754	0	0	0.146016	0.144326	proximity
36	39	0.0646002	0.0356844	0.192596	0.330927	0.192596	0.330927	0.117	0.0298498	0.0596622	0.0239721	0.0206312	0.228379	0.001521	0.000517396	0.140101	0.118469	physical_and_proximity
36	41	0.0269807	0.0269807	0.991115	1.48758	0	0	0	0	0	0	0.0282627	0.228483	0	0	0.21294	0.204997	proximity
36	45	0.106052	0.0717747	0.486619	0.633395	0.486619	0.633395	0.117	0.0415535	0.0820964	0.0361022	0.0555461	0.202422	0.001521	0.000720261	0.277667	0.282568	physical_and_proximity
36	48	0.00306775	0.00306775	0.366754	0.942785	0	0	0	0	0	0	0.00310382	0.351825	0	0	0.01014	0.043771	proximity
36	76	0.0125142	0.0125142	0.487665	0.94943	0	0	0	0	0	0	0.0130199	0.279999	0	0	0.135707	0.143988	proximity
36	82	0.0121708	0.0121708	0.798018	0.80477	0	0	0	0	0	0	0.0125521	0.298937	0	0	0.14196	0.085007	proximity
36	83	0.480383	0.225149	1.45355	1.2578	1.45355	1.2578	1.56	0.227626	0.470803	0.170179	0.110382	0.18975	0.02028	0.00394552	0.51714	0.545194	physical_and_proximity
36	99	0.0017366	0.0017366	1.3167	0.489894	0	0	0	0	0	0	0.00174509	0.346769	0	0	0.024167	0.017238	proximity
37	41	0.11531	0.0639742	0.378055	1.73666	0.378055	1.73666	0.143	0.0401373	0.0979054	0.0355424	0.0404404	0.19678	0.001859	0.000695714	0.052728	0.254345	physical_and_proximity
37	82	0.00920203	0.00920203	7.88911	1.61133	0	0	0	0	0	0	0.00926575	0.261337	0	0	0.052728	0.09802	proximity
38	40	0.022801	0.022801	1.67155	4.23997	0	0	0	0	0	0	0.023243	0.247478	0	0	0.103597	0.217841	proximity
38	41	0.00258226	0.00258226	0.304253	1.53619	0	0	0	0	0	0	0.00260879	0.331175	0	0	0.005239	0.034307	proximity
38	43	0.131951	0.0712626	0.358902	1.49578	0.358902	1.49578	0.182	0.0340406	0.11174	0.0304585	0.0604972	0.195241	0.002366	0.000590037	0.179985	0.347633	physical_and_proximity
38	71	0.242252	0.0943137	1.33204	1.72958	1.33204	1.72958	0.299	0.049562	0.213978	0.0464994	0.0582661	0.191072	0.003887	0.000859075	0.181506	0.326846	physical_and_proximity
39	45	0.00404862	0.00404862	0.409975	0.664417	0	0	0	0	0	0	0.00411432	0.3116	0	0	0.042757	0.0507	proximity
39	47	0.0067977	0.0067977	0.489738	0.752295	0	0	0	0	0	0	0.00695713	0.255891	0	0	0.048672	0.06929	proximity
39	48	0.205744	0.1108	0.44253	0.646963	0.44253	0.646963	0.871	0.114701	0.201877	0.0798485	0.0768758	0.213939	0.011323	0.00198815	0.276484	0.427063	physical_and_proximity
39	62	0.00225571	0.00225571	0.440082	0.703329	0	0	0	0	0	0	0.00227466	0.342578	0	0	0.030927	0.028392	proximity
39	69	0.0224898	0.0224898	1.10032	1.28639	0	0	0	0	0	0	0.0233763	0.290101	0	0	0.167479	0.23829	proximity
39	76	0.387821	0.147276	1.35009	1.16059	1.35009	1.16059	0.923	0.0913755	0.372337	0.0797056	0.10139	0.204227	0.011999	0.00158384	0.415402	0.569699	physical_and_proximity
39	83	0.00222315	0.00222315	0.544131	1.39856	0	0	0	0	0	0	0.00223584	0.354595	0	0	0.031772	0.024505	proximity
40	43	0.162991	0.113832	0.76	1.21965	0.76	1.21965	0.156	0.0563709	0.117014	0.0503136	0.0940239	0.20754	0.002028	0.000977096	0.376363	0.555841	physical_and_proximity
40	46	0.00568191	0.00568191	0.650776	0.67525	0	0	0	0	0	0	0.00578103	0.232771	0	0	0.051714	0.040898	proximity
40	65	0.0545745	0.0320164	0.606294	0.15062	0.606294	0.15062	0.078	0.0219304	0.0473729	0.0185572	0.0216514	0.19952	0.001014	0.000380127	0.105794	0.132158	physical_and_proximity
40	71	0.0494395	0.0494395	2.45973	2.52449	0	0	0	0	0	0	0.0514825	0.228376	0	0	0.308594	0.375518	proximity
40	96	0.00909288	0.00909288	1.19885	0.620106	0	0	0	0	0	0	0.00929978	0.312382	0	0	0.100724	0.057967	proximity
40	104	0.0331468	0.0331468	1.6849	1.46774	0	0	0	0	0	0	0.0346092	0.251555	0	0	0.264654	0.199927	proximity
40	114	0.0104871	0.0104871	1.52535	1.22266	0	0	0	0	0	0	0.0106517	0.302891	0	0	0.123708	0.125905	proximity
41	43	0.0464525	0.0464525	1.38143	0.387602	0	0	0	0	0	0	0.0548741	0.225858	0	0	0.355238	0.281047	proximity
41	44	0.156181	0.0969029	0.580017	0.341083	0.580017	0.341083	0.494	0.0981159	0.149696	0.0673493	0.0784477	0.187773	0.006422	0.00170068	0.302341	0.429767	physical_and_proximity
41	45	0.0214848	0.0214848	1.01454	0.649886	0	0	0	0	0	0	0.0227169	0.279182	0	0	0.219362	0.164775	proximity
41	51	0.0201828	0.0201828	1.0216	1.03137	0	0	0	0	0	0	0.0210089	0.271413	0	0	0.170521	0.214292	proximity
41	71	0.049497	0.049497	1.33701	0.750181	0	0	0	0	0	0	0.0551807	0.231038	0	0	0.360477	0.336986	proximity
41	80	0.4409	0.209348	1.06134	1.17601	1.06134	1.17601	1.924	0.156264	0.432472	0.122071	0.178834	0.192603	0.025012	0.00270858	0.602654	0.807989	physical_and_proximity
41	82	0.310839	0.159463	0.961209	0.59943	0.961209	0.59943	1.781	0.0951036	0.305802	0.0756232	0.185605	0.167253	0.023153	0.00164846	0.705068	0.537251	physical_and_proximity
41	83	0.232423	0.132163	0.651121	0.455586	0.651121	0.455586	1.651	0.1626	0.230602	0.101206	0.0981121	0.202463	0.021463	0.0028184	0.48165	0.401375	physical_and_proximity
41	99	0.000461266	0.000461266	0.530762	0.261645	0	0	0	0	0	0	0.000462483	0.356079	0	0	0.000845	0.006591	proximity
41	113	0.00559127	0.00559127	0.457891	0.334642	0	0	0	0	0	0	0.00575778	0.30763	0	0	0.071487	0.043433	proximity
41	115	0.00262328	0.00262328	0.428924	0.600283	0	0	0	0	0	0	0.00265108	0.338439	0	0	0.035997	0.018083	proximity
41	122	0.00802147	0.00802147	0.535556	0.69602	0	0	0	0	0	0	0.00823985	0.303004	0	0	0.085852	0.089401	proximity
41	126	0.0232188	0.0232188	0.564558	0.458055	0	0	0	0	0	0	0.0255662	0.256938	0	0	0.207532	0.153959	proximity
42	50	0.0194112	0.0194112	4.39315	2.34345	0	0	0	0	0	0	0.0196609	0.203597	0	0	0.06591	0.103428	proximity
42	62	0.0455951	0.0455951	18.009	7.53898	0	0	0	0	0	0	0.0459897	0.205153	0	0	0.08619	0.338676	proximity
42	63	0.00816032	0.00816032	0.970621	2.46885	0	0	0	0	0	0	0.00825703	0.188941	0	0	0.036335	0.040053	proximity
42	67	0.0155082	0.0155082	2.72556	7.52771	0	0	0	0	0	0	0.0156293	0.165603	0	0	0.067938	0.055094	proximity
42	73	0.00576236	0.00576236	0.817284	2.06325	0	0	0	0	0	0	0.00581964	0.290066	0	0	0.040222	0.065741	proximity
42	81	0.00369152	0.00369152	1.13995	2.71137	0	0	0	0	0	0	0.00370858	0.32783	0	0	0.04056	0.035659	proximity
43	44	0.059237	0.059237	0.63053	0.791372	0	0	0	0	0	0	0.071267	0.197973	0	0	0.340704	0.385827	proximity
43	46	0.179095	0.117303	0.32102	0.492223	0.32102	0.492223	2.197	0.204489	0.178513	0.0996322	0.0915193	0.111634	0.028561	0.00354447	0.286286	0.106808	physical_and_proximity
43	49	0.0787771	0.0584162	0.6045	0.105835	0.6045	0.105835	0.559	0.0967462	0.0775684	0.0466434	0.0694878	0.19164	0.007267	0.00167693	0.360308	0.031603	physical_and_proximity
43	52	0.370655	0.221388	0.935691	0.732396	0.935691	0.732396	3.562	0.251609	0.368344	0.156042	0.228501	0.179092	0.046306	0.00436123	0.895531	0.848042	physical_and_proximity
43	54	0.00100046	0.00100046	0.25318	0.146934	0	0	0	0	0	0	0.00101134	0.35078	0	0	0.013351	0.014196	proximity
43	71	0.266817	0.124431	0.789569	0.574299	0.789569	0.574299	1.235	0.0827318	0.261953	0.066247	0.116122	0.223067	0.016055	0.00143402	0.679549	0.615836	physical_and_proximity
43	77	0.018268	0.018268	0.37781	0.313949	0	0	0	0	0	0	0.0204463	0.260267	0	0	0.184548	0.043433	proximity
43	80	0.127636	0.0897044	0.350023	0.324093	0.350023	0.324093	0.429	0.0926537	0.120868	0.0597537	0.0994603	0.213734	0.005577	0.001606	0.494832	0.460018	physical_and_proximity
43	96	0.0423948	0.0423948	0.574458	3.69362	0	0	0	0	0	0	0.0463472	0.24626	0	0	0.412191	0.145847	proximity
43	102	0.0586593	0.0586593	0.706161	0.903282	0	0	0	0	0	0	0.0688496	0.224015	0	0	0.472693	0.452751	proximity
43	114	0.0888331	0.069623	0.264931	0.31253	0.264931	0.31253	0.156	0.057848	0.0747132	0.0412185	0.0774919	0.210396	0.002028	0.0010027	0.355914	0.408135	physical_and_proximity
43	122	0.000116911	0.000116911	0.418513	0.373801	0	0	0	0	0	0	0.00011698	0.361084	0	0	0.000676	0.00169	proximity
44	45	0.0228291	0.0228291	1.04021	0.378576	0	0	0	0	0	0	0.024875	0.243161	0	0	0.221728	0.070811	proximity
44	51	0.446779	0.240072	1.19344	0.857186	1.19344	0.857186	4.108	0.292185	0.44485	0.184263	0.170586	0.173184	0.053404	0.00506453	0.654199	0.629863	physical_and_proximity
44	52	0.287126	0.140025	0.717991	1.62527	0.717991	1.62527	0.572	0.0887079	0.266219	0.0752955	0.10609	0.204155	0.007436	0.0015376	0.604175	0.594373	physical_and_proximity
44	55	0.0211524	0.0211524	1.10899	0.326738	0	0	0	0	0	0	0.0230874	0.247811	0	0	0.197392	0.122863	proximity
44	58	0.0107622	0.0107622	0.833054	0.644512	0	0	0	0	0	0	0.0110907	0.324438	0	0	0.113399	0.142974	proximity
44	70	0.189097	0.111275	0.476037	1.64961	0.476037	1.64961	0.286	0.0578561	0.161202	0.0500221	0.101383	0.223253	0.003718	0.00100284	0.638144	0.640848	physical_and_proximity
44	80	0.31306	0.17628	1.56845	0.618698	1.56845	0.618698	0.91	0.139122	0.298261	0.105912	0.153368	0.186597	0.01183	0.00241144	0.763373	0.62361	physical_and_proximity
44	108	0.0209035	0.0209035	0.825003	1.95033	0	0	0	0	0	0	0.0216854	0.285104	0	0	0.150917	0.231361	proximity
44	116	0.0385431	0.0385431	0.956492	0.605246	0	0	0	0	0	0	0.0430158	0.238191	0	0	0.311974	0.258401	proximity
44	121	0.013184	0.013184	0.890977	0.557604	0	0	0	0	0	0	0.0137111	0.290405	0	0	0.156494	0.113568	proximity
44	124	0.0108603	0.0108603	0.808592	0.494758	0	0	0	0	0	0	0.0112587	0.274119	0	0	0.120835	0.090753	proximity
45	48	0.270102	0.156024	0.600221	0.699808	0.600221	0.699808	1.56	0.215049	0.267663	0.129114	0.0866771	0.198122	0.02028	0.00372752	0.299806	0.431626	physical_and_proximity
45	51	0.567099	0.260526	1.21319	1.85044	1.21319	1.85044	2.327	0.222946	0.557283	0.170938	0.181305	0.165225	0.030251	0.0038644	0.331916	0.810693	physical_and_proximity
45	64	3.49826e-05	3.49826e-05	0.809194	0.901294	0	0	0	0	0	0	3.49855e-05	0.362231	0	0	0.000338	0.000507	proximity
45	76	0.00581262	0.00581262	0.563109	0.72349	0	0	0	0	0	0	0.00592132	0.349148	0	0	0.063882	0.072501	proximity
45	83	0.378112	0.166171	0.782387	1.4662	0.782387	1.4662	1.339	0.124611	0.369412	0.100148	0.121833	0.20373	0.017407	0.00215992	0.458159	0.589979	physical_and_proximity
45	94	0.00201009	0.00201009	0.339607	1.10604	0	0	0	0	0	0	0.00202576	0.338218	0	0	0.012168	0.027378	proximity
46	49	0.00834946	0.00834946	5.78447	2.28216	0	0	0	0	0	0	0.00839228	0.215681	0	0	0.069121	0.010478	proximity
46	52	0.0143977	0.0143977	3.28062	5.21439	0	0	0	0	0	0	0.0145014	0.245213	0	0	0.05746	0.138411	proximity
46	54	0.00262837	0.00262837	1.13226	1.43028	0	0	0	0	0	0	0.00263935	0.295108	0	0	0.024336	0.030082	proximity
46	77	0.00520147	0.00520147	2.58282	1.95886	0	0	0	0	0	0	0.00522587	0.272487	0	0	0.050362	0.030589	proximity
46	96	0.00159393	0.00159393	3.26363	0.998067	0	0	0	0	0	0	0.00159726	0.328679	0	0	0.021125	0.012675	proximity
47	48	0.354664	0.172116	0.907364	1.20035	0.907364	1.20035	1.079	0.206347	0.34941	0.147463	0.0517267	0.185706	0.014027	0.00357669	0.181506	0.240994	physical_and_proximity
47	50	0.0153384	0.0153384	4.27179	1.59186	0	0	0	0	0	0	0.015544	0.253136	0	0	0.111033	0.129961	proximity
47	53	0.0354873	0.0354873	1.54215	4.21438	0	0	0	0	0	0	0.0366389	0.244617	0	0	0.110019	0.338338	proximity
47	62	0.0138767	0.0138767	0.553256	1.89368	0	0	0	0	0	0	0.0143415	0.285506	0	0	0.03718	0.15886	proximity
47	69	0.35408	0.134763	1.27267	1.32117	1.27267	1.32117	0.702	0.0918357	0.337023	0.0804397	0.078297	0.195599	0.009126	0.00159182	0.183365	0.452751	physical_and_proximity
47	81	0.00515323	0.00515323	1.35343	0.997696	0	0	0	0	0	0	0.00519989	0.332398	0	0	0.061178	0.034138	proximity
48	51	0.171431	0.119838	0.381012	0.402914	0.381012	0.402914	1.287	0.219845	0.169967	0.103571	0.0889795	0.200685	0.016731	0.00381064	0.416078	0.453596	physical_and_proximity
48	53	0.0250763	0.0250763	0.758506	1.06195	0	0	0	0	0	0	0.0265829	0.286222	0	0	0.202293	0.294229	proximity
48	55	0.00349619	0.00349619	0.433337	0.0295111	0	0	0	0	0	0	0.00400269	0.314934	0	0	0.049855	0.018083	proximity
48	56	0.0119627	0.0119627	0.532455	0.541919	0	0	0	0	0	0	0.0125204	0.29164	0	0	0.13858	0.135707	proximity
48	64	0.155144	0.107891	0.351364	0.392793	0.351364	0.392793	0.832	0.140904	0.151657	0.0800708	0.117048	0.190588	0.010816	0.00244234	0.499902	0.531505	physical_and_proximity
48	69	0.26211	0.159868	0.564976	0.632034	0.564976	0.632034	2.015	0.19968	0.259844	0.119614	0.144792	0.188913	0.026195	0.00346112	0.642707	0.603668	physical_and_proximity
48	76	0.137973	0.084186	0.237563	0.644542	0.237563	0.644542	0.572	0.0629153	0.133171	0.0461781	0.100549	0.210378	0.007436	0.00109053	0.559221	0.495508	physical_and_proximity
48	83	0.0306501	0.0306501	0.561075	0.968942	0	0	0	0	0	0	0.0335436	0.270658	0	0	0.229333	0.311636	proximity
48	85	0.00694491	0.00694491	0.450849	0.618496	0	0	0	0	0	0	0.00713493	0.297216	0	0	0.043771	0.080782	proximity
48	94	0.155766	0.110904	0.465599	0.531047	0.465599	0.531047	0.299	0.080986	0.135587	0.0610551	0.119578	0.199669	0.003887	0.00140376	0.621244	0.657748	physical_and_proximity
48	108	0.00157531	0.00157531	0.392164	1.05061	0	0	0	0	0	0	0.00158405	0.357087	0	0	0.005408	0.022646	proximity
49	52	0.0284028	0.0284028	13.2736	11.9188	0	0	0	0	0	0	0.0285319	0.251785	0	0	0.031603	0.257894	proximity
50	53	0.220447	0.126225	0.753914	0.521221	0.753914	0.521221	0.676	0.115359	0.211673	0.083938	0.0984361	0.179661	0.008788	0.00199956	0.232037	0.462891	physical_and_proximity
50	57	0.0167135	0.0167135	0.49574	2.89178	0	0	0	0	0	0	0.0174007	0.24867	0	0	0.142129	0.125229	proximity
50	62	0.0549147	0.0549147	0.860767	2.13674	0	0	0	0	0	0	0.0603125	0.215915	0	0	0.185731	0.439569	proximity
50	63	0.370165	0.192942	0.815095	0.845857	0.815095	0.845857	3.341	0.281739	0.369222	0.167828	0.0787759	0.14183	0.043433	0.00488348	0.268879	0.102076	physical_and_proximity
50	69	0.0324515	0.0324515	0.919727	0.99174	0	0	0	0	0	0	0.0348194	0.252094	0	0	0.1859	0.305552	proximity
50	72	0.154533	0.0852965	0.389101	0.506241	0.389101	0.506241	0.442	0.0620257	0.14689	0.0483846	0.0772804	0.183606	0.005746	0.00107511	0.293384	0.356252	physical_and_proximity
50	75	0.0633708	0.0492926	0.479389	0.226599	0.479389	0.226599	0.065	0.0297808	0.0456962	0.0249515	0.0427463	0.177913	0.000845	0.0005162	0.16562	0.226291	physical_and_proximity
50	81	0.286333	0.183538	0.609585	0.674137	0.609585	0.674137	2.6	0.31723	0.285026	0.159334	0.112945	0.171327	0.0338	0.00549865	0.414219	0.444977	physical_and_proximity
50	106	0.00453054	0.00453054	1.01795	0.855408	0	0	0	0	0	0	0.00457513	0.343128	0	0	0.042926	0.063206	proximity
51	55	0.0547524	0.0547524	1.3928	2.58781	0	0	0	0	0	0	0.0582763	0.217331	0	0	0.391742	0.17745	proximity
51	58	0.0478414	0.0478414	1.63859	2.39881	0	0	0	0	0	0	0.0503139	0.250281	0	0	0.428246	0.315692	proximity
51	64	0.306848	0.135105	1.00842	0.653431	1.00842	0.653431	1.222	0.0699077	0.299368	0.0594297	0.135026	0.20025	0.015886	0.00121173	0.69121	0.518661	physical_and_proximity
51	70	0.00997227	0.00997227	0.987706	0.821259	0	0	0	0	0	0	0.0101991	0.305642	0	0	0.12337	0.104273	proximity
51	80	0.0114856	0.0114856	0.860077	1.21744	0	0	0	0	0	0	0.0117534	0.308549	0	0	0.134862	0.143312	proximity
51	83	0.205738	0.100906	0.604606	0.791902	0.604606	0.791902	0.442	0.0705322	0.19308	0.0584978	0.0724578	0.221857	0.005746	0.00122256	0.46644	0.349999	physical_and_proximity
51	94	0.014176	0.014176	0.678012	1.25005	0	0	0	0	0	0	0.0146484	0.321435	0	0	0.129285	0.190125	proximity
51	108	0.519777	0.238102	0.948792	1.73805	0.948792	1.73805	3.198	0.192255	0.514926	0.146397	0.196766	0.187856	0.041574	0.00333242	0.742248	0.921557	physical_and_proximity
51	115	0.000270615	0.000270615	0.609762	0.628099	0	0	0	0	0	0	0.000270852	0.359073	0	0	0.003887	0.003549	proximity
51	116	0.0180284	0.0180284	1.08159	0.446608	0	0	0	0	0	0	0.0191189	0.283249	0	0	0.2028	0.108498	proximity
52	54	0.169602	0.133604	0.33853	0.385959	0.33853	0.385959	2.756	0.424561	0.169269	0.126578	0.0909304	0.166862	0.035828	0.00735907	0.391742	0.198237	physical_and_proximity
52	60	0.0696445	0.0506917	0.265972	0.114395	0.265972	0.114395	0.468	0.0679631	0.0683146	0.0367441	0.0704317	0.164102	0.006084	0.00117803	0.304031	0.106639	physical_and_proximity
52	70	0.0831017	0.0621266	0.222108	0.188076	0.222108	0.188076	0.338	0.0456704	0.0782601	0.0315305	0.113646	0.212941	0.004394	0.000791621	0.659269	0.619554	physical_and_proximity
52	71	0.0100993	0.0100993	0.218804	0.544407	0	0	0	0	0	0	0.010798	0.31745	0	0	0.112216	0.136045	proximity
52	77	0.138699	0.075534	0.374075	0.280996	0.374075	0.280996	0.949	0.0690443	0.137254	0.0482731	0.073669	0.169684	0.012337	0.00119677	0.335465	0.097513	physical_and_proximity
52	80	0.146377	0.103614	0.299694	0.333432	0.299694	0.333432	1.898	0.182814	0.145715	0.0847035	0.118816	0.190629	0.024674	0.00316877	0.557869	0.530153	physical_and_proximity
52	93	0.0884761	0.0828771	1.12954	0.251417	1.12954	0.251417	0.039	0.0225392	0.0327828	0.0203129	0.116286	0.200443	0.000507	0.00039068	0.602654	0.524576	physical_and_proximity
52	96	0.00859973	0.00859973	0.560248	0.131983	0	0	0	0	0	0	0.0093527	0.318314	0	0	0.115427	0.043602	proximity
52	102	0.192445	0.126986	0.306652	0.670645	0.306652	0.670645	2.067	0.135828	0.190989	0.0825467	0.184401	0.191313	0.026871	0.00235436	0.647439	0.839592	physical_and_proximity
52	107	0.0103086	0.0103086	0.54809	0.148055	0	0	0	0	0	0	0.0113087	0.328539	0	0	0.143312	0.012337	proximity
52	112	0.160283	0.110702	0.595398	0.25111	0.595398	0.25111	1.625	0.188821	0.159305	0.0912586	0.107788	0.203064	0.021125	0.0032729	0.537082	0.479453	physical_and_proximity
52	114	0.00295445	0.00295445	0.199368	0.385304	0	0	0	0	0	0	0.00302242	0.343051	0	0	0.040391	0.041405	proximity
52	118	8.15673e-05	8.15673e-05	0.654136	0.0875834	0	0	0	0	0	0	8.16536e-05	0.361991	0	0	0.001183	0.000169	proximity
52	121	0.0906382	0.06194	0.255378	0.191728	0.255378	0.191728	0.442	0.0586607	0.0877661	0.038199	0.0839282	0.216008	0.005746	0.00101678	0.48841	0.414557	physical_and_proximity
52	122	0.00547473	0.00547473	0.184706	0.333283	0	0	0	0	0	0	0.00573912	0.325546	0	0	0.073853	0.068276	proximity
52	124	0.0244684	0.0244684	0.497136	0.226333	0	0	0	0	0	0	0.0290367	0.246956	0	0	0.237614	0.162747	proximity
53	56	0.129716	0.0999789	0.777247	0.164178	0.777247	0.164178	2.86	0.22542	0.129413	0.0846475	0.155593	0.187922	0.03718	0.00390728	0.708617	0.290511	physical_and_proximity
53	57	0.0494021	0.0337346	0.289827	0.0891295	0.289827	0.0891295	0.143	0.0303193	0.0461617	0.0209854	0.0364666	0.233689	0.001859	0.000525535	0.286962	0.094471	physical_and_proximity
53	62	0.00150226	0.00150226	0.297717	0.355351	0	0	0	0	0	0	0.00151632	0.342851	0	0	0.020787	0.007774	proximity
53	64	0.00702718	0.00702718	0.483647	0.404811	0	0	0	0	0	0	0.00725865	0.338913	0	0	0.090922	0.053066	proximity
53	69	0.143161	0.0912873	0.34823	0.391924	0.34823	0.391924	0.533	0.0735726	0.136998	0.0525895	0.107219	0.221437	0.006929	0.00127526	0.70304	0.500916	physical_and_proximity
53	72	0.0337054	0.0337054	1.02383	1.34316	0	0	0	0	0	0	0.0357813	0.28582	0	0	0.369265	0.370786	proximity
53	75	0.272567	0.167527	0.699794	0.492054	0.699794	0.492054	4.68	0.260235	0.272112	0.136912	0.138508	0.171127	0.06084	0.00451074	0.644228	0.273273	physical_and_proximity
53	81	0.081432	0.0634744	0.248949	0.27256	0.248949	0.27256	0.169	0.0752802	0.0735134	0.0476883	0.0486573	0.216391	0.002197	0.00130486	0.296257	0.248261	physical_and_proximity
53	85	0.103021	0.0769245	0.355383	0.164184	0.355383	0.164184	1.17	0.167559	0.102467	0.0672376	0.0766312	0.207417	0.01521	0.00290435	0.426049	0.182689	physical_and_proximity
53	94	0.137902	0.0920835	0.358328	0.33634	0.358328	0.33634	0.559	0.0830277	0.132401	0.0561542	0.113213	0.220952	0.007267	0.00143915	0.652678	0.488241	physical_and_proximity
53	106	0.227284	0.159266	0.556832	0.538833	0.556832	0.538833	1.222	0.265838	0.22371	0.13489	0.114814	0.212173	0.015886	0.00460786	0.61009	0.622258	physical_and_proximity
53	119	0.0120042	0.0120042	0.671837	0.361305	0	0	0	0	0	0	0.0126505	0.322042	0	0	0.162071	0.101231	proximity
53	123	0.0259602	0.0259602	0.460516	0.292801	0	0	0	0	0	0	0.030364	0.228504	0	0	0.244712	0.229671	proximity
53	143	0.00755337	0.00755337	0.400017	0.50065	0	0	0	0	0	0	0.00781898	0.316137	0	0	0.054418	0.098696	proximity
54	60	0.0162463	0.0162463	3.64145	23.5008	0	0	0	0	0	0	0.0163305	0.180273	0	0	0.107653	0.090415	proximity
54	77	0.0086485	0.0086485	4.07982	8.19225	0	0	0	0	0	0	0.00867605	0.25673	0	0	0.077402	0.073346	proximity
54	93	0.0420324	0.0420324	4.88664	9.09958	0	0	0	0	0	0	0.0425955	0.210403	0	0	0.131144	0.285948	proximity
55	58	0.295542	0.132758	0.695678	1.83453	0.695678	1.83453	0.611	0.0774406	0.276304	0.0671336	0.102741	0.17023	0.007943	0.0013423	0.215475	0.504127	physical_and_proximity
55	59	0.00288117	0.00288117	0.252601	3.90169	0	0	0	0	0	0	0.00291659	0.308886	0	0	0.012337	0.03549	proximity
55	64	0.0499514	0.0499514	1.17651	8.64456	0	0	0	0	0	0	0.0524829	0.240089	0	0	0.125398	0.401713	proximity
55	70	0.00927338	0.00927338	0.480699	3.20669	0	0	0	0	0	0	0.00948377	0.291768	0	0	0.052221	0.108667	proximity
56	57	7.19924e-05	7.19924e-05	0.16566	0.197771	0	0	0	0	0	0	7.205e-05	0.351747	0	0	0.000507	0.001014	proximity
56	58	0.00114842	0.00114842	0.324449	0.230058	0	0	0	0	0	0	0.00115831	0.345108	0	0	0.016055	0.009126	proximity
56	59	0.0820946	0.0524394	0.316641	0.144223	0.316641	0.144223	0.455	0.0877323	0.0813691	0.0465329	0.023654	0.199534	0.005915	0.00152069	0.126919	0.047489	physical_and_proximity
56	64	0.148133	0.0908472	0.315343	0.60318	0.315343	0.60318	0.442	0.0834683	0.141014	0.0594897	0.0783841	0.177523	0.005746	0.00144678	0.192998	0.368927	physical_and_proximity
56	85	0.201999	0.0798718	0.386857	0.523132	0.386857	0.523132	2.132	0.0541159	0.201388	0.0435249	0.070517	0.161213	0.027716	0.00093801	0.262795	0.182689	physical_and_proximity
56	94	0.00725722	0.00725722	0.689374	0.732473	0	0	0	0	0	0	0.00740862	0.332415	0	0	0.085345	0.094302	proximity
57	72	0.212018	0.093615	1.00577	0.955553	1.00577	0.955553	0.325	0.0670041	0.1954	0.0589441	0.0487197	0.190512	0.004225	0.00116141	0.142467	0.2535	physical_and_proximity
57	75	0.0121599	0.0121599	3.5949	1.51678	0	0	0	0	0	0	0.0123001	0.243668	0	0	0.104273	0.102076	proximity
57	87	0.00386409	0.00386409	0.993963	0.418507	0	0	0	0	0	0	0.00391547	0.260411	0	0	0.039715	0.003549	proximity
58	59	0.0114614	0.0114614	0.684852	4.89621	0	0	0	0	0	0	0.0116843	0.196154	0	0	0.074867	0.045968	proximity
58	64	0.205692	0.122431	2.22986	1.38712	2.22986	1.38712	0.169	0.0410518	0.141113	0.0391714	0.101836	0.189549	0.002197	0.000711564	0.480129	0.506831	physical_and_proximity
58	70	0.0414504	0.0414504	1.12011	2.65794	0	0	0	0	0	0	0.0437517	0.222452	0	0	0.192998	0.312143	proximity
58	108	0.0284544	0.0284544	1.95313	3.28487	0	0	0	0	0	0	0.0291312	0.260579	0	0	0.165282	0.27547	proximity
59	64	0.324482	0.105184	0.773729	1.88216	0.773729	1.88216	0.741	0.0762916	0.315132	0.0669732	0.0538584	0.182564	0.009633	0.00132239	0.047489	0.267696	physical_and_proximity
59	85	0.0050512	0.0050512	0.714683	1.59652	0	0	0	0	0	0	0.00510342	0.267576	0	0	0.002704	0.053404	proximity
60	70	0.00602674	0.00602674	0.200308	1.46926	0	0	0	0	0	0	0.00624008	0.274666	0	0	0.021463	0.066924	proximity
60	93	0.0510041	0.0385395	0.149002	1.65137	0.149002	1.65137	0.039	0.0113045	0.0303417	0.0104409	0.0423709	0.202045	0.000507	0.000195945	0.089908	0.258063	physical_and_proximity
60	107	0.00205658	0.00205658	0.187816	0.39318	0	0	0	0	0	0	0.00209041	0.242801	0	0	0.02028	0.004225	proximity
61	78	0.00274491	0.00274491	0.290328	0.268324	0	0	0	0	0	0	0.00280003	0.351828	0	0	0.014534	0.039377	proximity
61	79	0.00887978	0.00887978	0.30108	0.310009	0	0	0	0	0	0	0.00942789	0.320096	0	0	0.068445	0.120328	proximity
61	82	0.145174	0.105082	0.515484	0.227457	0.515484	0.227457	1.716	0.218553	0.144527	0.091643	0.0959131	0.212478	0.022308	0.00378825	0.53235	0.34307	physical_and_proximity
61	90	0.0822066	0.0573937	0.421581	0.150205	0.421581	0.150205	0.26	0.0601425	0.0776654	0.0389761	0.0589913	0.21657	0.00338	0.00104247	0.341211	0.260936	physical_and_proximity
61	95	0.0332171	0.0332171	0.4755	0.37813	0	0	0	0	0	0	0.0394363	0.253939	0	0	0.338	0.255528	proximity
61	99	0.14869	0.107475	0.564335	0.357451	0.564335	0.357451	0.299	0.0463397	0.126357	0.0382419	0.164859	0.181137	0.003887	0.000803221	0.812552	0.752726	physical_and_proximity
61	111	0.107315	0.0860405	0.609527	0.243852	0.609527	0.243852	0.156	0.0464654	0.0822929	0.03668	0.123574	0.204474	0.002028	0.0008054	0.691548	0.513253	physical_and_proximity
61	113	0.0295737	0.0295737	0.472924	0.490935	0	0	0	0	0	0	0.0337128	0.276302	0	0	0.231361	0.374335	proximity
61	120	0.0185749	0.0185749	0.527938	0.596712	0	0	0	0	0	0	0.0198941	0.30622	0	0	0.224094	0.193336	proximity
61	129	0.183384	0.129192	0.570368	0.316363	0.570368	0.316363	1.755	0.253021	0.182349	0.112785	0.100805	0.209955	0.022815	0.0043857	0.542659	0.396812	physical_and_proximity
61	133	0.00848203	0.00848203	0.542292	0.138769	0	0	0	0	0	0	0.00918729	0.306636	0	0	0.111709	0.040391	proximity
61	135	0.0108954	0.0108954	0.716021	0.384428	0	0	0	0	0	0	0.0113916	0.299038	0	0	0.135707	0.11323	proximity
62	63	0.0327472	0.0327472	1.10249	0.663538	0	0	0	0	0	0	0.0355582	0.219714	0	0	0.256035	0.07098	proximity
62	67	0.038671	0.0340827	0.538867	0.0821667	0.538867	0.0821667	0.039	0.0197896	0.0252098	0.01549	0.0455091	0.213492	0.000507	0.00034302	0.279864	0.04563	physical_and_proximity
62	69	0.208247	0.119745	0.495669	0.488826	0.495669	0.488826	1.248	0.12767	0.205572	0.0840628	0.105543	0.216496	0.016224	0.00221295	0.615667	0.533871	physical_and_proximity
62	72	0.0378511	0.0378511	0.510684	0.807313	0	0	0	0	0	0	0.0430617	0.227822	0	0	0.256542	0.212095	proximity
62	73	0.0820335	0.0820335	2.44804	1.22028	0	0	0	0	0	0	0.0912229	0.202618	0	0	0.56784	0.358956	proximity
62	75	0.00160952	0.00160952	0.372779	0.310101	0	0	0	0	0	0	0.00162497	0.35046	0	0	0.007774	0.022815	proximity
62	76	0.00751853	0.00751853	0.587523	0.81105	0	0	0	0	0	0	0.00768819	0.334172	0	0	0.070304	0.09802	proximity
62	81	0.284678	0.150756	0.785669	0.583335	0.785669	0.583335	1.729	0.100896	0.280469	0.0775298	0.173365	0.166417	0.022477	0.00174887	0.744445	0.485706	physical_and_proximity
62	86	0.00888392	0.00888392	0.974926	0.671092	0	0	0	0	0	0	0.00908702	0.321458	0	0	0.115765	0.101738	proximity
62	105	0.135432	0.0841179	0.596422	0.287584	0.596422	0.287584	0.364	0.0640436	0.126564	0.0481504	0.0844529	0.222189	0.004732	0.00111009	0.489086	0.484692	physical_and_proximity
62	106	0.1272	0.0920977	0.336261	0.237867	0.336261	0.237867	1.391	0.200199	0.126633	0.0821494	0.0715315	0.207919	0.018083	0.00347012	0.280202	0.385827	physical_and_proximity
62	127	0.324176	0.168736	0.528026	1.04506	0.528026	1.04506	4.134	0.185874	0.32335	0.121496	0.139258	0.183642	0.053742	0.00322181	0.599105	0.599105	physical_and_proximity
63	72	0.140058	0.074077	0.699239	0.682733	0.699239	0.682733	0.208	0.0667305	0.129828	0.0559269	0.0275679	0.162379	0.002704	0.00115666	0.093119	0.127764	physical_and_proximity
63	81	0.0440072	0.0440072	60.4204	3.32526	0	0	0	0	0	0	0.0446304	0.188472	0	0	0.126243	0.232882	proximity
64	85	0.055376	0.0412951	0.378948	0.123733	0.378948	0.123733	0.078	0.0158158	0.0424785	0.0135229	0.0582847	0.207692	0.001014	0.000274141	0.385151	0.170014	physical_and_proximity
64	94	0.081381	0.0622334	0.366843	0.315879	0.366843	0.315879	0.091	0.0329185	0.0592391	0.0275711	0.0653442	0.241786	0.001183	0.000570587	0.449033	0.422669	physical_and_proximity
64	108	0.19873	0.112999	0.351718	0.691348	0.351718	0.691348	1.235	0.107145	0.196103	0.0734066	0.112154	0.203113	0.016055	0.00185719	0.521534	0.582374	physical_and_proximity
64	123	0.0102485	0.0102485	0.548126	0.32772	0	0	0	0	0	0	0.0107876	0.281119	0	0	0.113061	0.072839	proximity
65	103	0.0249646	0.0249646	0.970018	4.50567	0	0	0	0	0	0	0.0257706	0.283457	0	0	0.124722	0.258063	proximity
65	104	0.0349137	0.0349137	3.31319	2.85491	0	0	0	0	0	0	0.0357271	0.221622	0	0	0.237107	0.244712	proximity
66	67	0.0019268	0.0019268	0.493915	0.375798	0	0	0	0	0	0	0.00194436	0.347514	0	0	0.02704	0.018759	proximity
66	73	0.207099	0.102438	0.588947	0.610756	0.588947	0.610756	0.598	0.0839633	0.1997	0.0655943	0.071636	0.186917	0.007774	0.00145536	0.329719	0.263302	physical_and_proximity
66	86	0.250918	0.126436	0.810527	0.612243	0.810527	0.612243	0.806	0.110083	0.243439	0.083674	0.0882481	0.203232	0.010478	0.00190811	0.386841	0.476073	physical_and_proximity
66	91	0.109068	0.0667847	0.303041	0.404368	0.303041	0.404368	0.221	0.0352008	0.0971085	0.0292558	0.0734876	0.184695	0.002873	0.000610148	0.267865	0.394277	physical_and_proximity
66	131	0.00215812	0.00215812	0.340383	0.401598	0	0	0	0	0	0	0.0021837	0.339428	0	0	0.009633	0.029575	proximity
67	73	0.0694406	0.0516126	0.177218	0.816904	0.177218	0.816904	0.091	0.0382138	0.0560038	0.0302705	0.0417338	0.179637	0.001183	0.000662373	0.085514	0.198237	physical_and_proximity
68	78	0.282887	0.180689	0.842345	0.587691	0.842345	0.587691	1.339	0.169594	0.275061	0.113828	0.208388	0.193109	0.017407	0.00293962	1.04881	1.16356	physical_and_proximity
68	88	0.00195569	0.00195569	0.662303	0.27883	0	0	0	0	0	0	0.00197537	0.378297	0	0	0.026195	0.02028	proximity
68	97	0.244976	0.182841	0.588254	0.489116	0.588254	0.489116	2.847	0.464524	0.244159	0.169572	0.115256	0.187645	0.037011	0.00805175	0.489593	0.567164	physical_and_proximity
68	100	0.437099	0.275845	0.79087	1.11716	0.79087	1.11716	7.657	0.541905	0.436651	0.249694	0.140381	0.166951	0.099541	0.00939303	0.543166	0.507	physical_and_proximity
68	110	0.0110372	0.0110372	0.693822	0.739619	0	0	0	0	0	0	0.0113883	0.313478	0	0	0.140946	0.142129	proximity
68	144	0.180406	0.0937864	0.490546	0.366022	0.490546	0.366022	1.196	0.0711228	0.178357	0.0531045	0.0986016	0.168832	0.015548	0.00123279	0.399516	0.380419	physical_and_proximity
68	165	0.0023891	0.0023891	0.483314	0.104557	0	0	0	0	0	0	0.0024574	0.319107	0	0	0.031265	0.011492	proximity
69	75	0.00263701	0.00263701	0.59785	0.280009	0	0	0	0	0	0	0.00267398	0.338967	0	0	0.019773	0.035828	proximity
69	76	0.210684	0.126771	0.464882	0.53444	0.464882	0.53444	1.274	0.151894	0.208024	0.0942886	0.106771	0.22157	0.016562	0.00263283	0.576121	0.574769	physical_and_proximity
69	81	0.121994	0.0796906	0.513151	0.193391	0.513151	0.193391	0.845	0.101118	0.120438	0.0587923	0.0830806	0.217878	0.010985	0.00175271	0.478608	0.321776	physical_and_proximity
69	94	0.33863	0.213523	0.52723	1.28991	0.52723	1.28991	3.393	0.332927	0.337077	0.176192	0.164242	0.178755	0.044109	0.00577073	0.645918	0.675155	physical_and_proximity
69	105	0.0360863	0.0360863	0.714971	0.372717	0	0	0	0	0	0	0.0423196	0.252251	0	0	0.261781	0.370955	proximity
69	106	0.191433	0.131376	0.546034	0.375535	0.546034	0.375535	1.261	0.210957	0.189133	0.108289	0.109814	0.19483	0.016393	0.0036566	0.553644	0.435513	physical_and_proximity
69	117	0.0114726	0.0114726	0.385302	1.01402	0	0	0	0	0	0	0.0119642	0.297111	0	0	0.106808	0.141791	proximity
69	127	0.0460167	0.0460167	0.810627	0.655031	0	0	0	0	0	0	0.052712	0.242887	0	0	0.396643	0.355576	proximity
69	143	0.0178005	0.0178005	0.461619	0.87073	0	0	0	0	0	0	0.0189167	0.253379	0	0	0.174746	0.187083	proximity
70	80	0.00477649	0.00477649	0.995859	0.375705	0	0	0	0	0	0	0.00486162	0.329806	0	0	0.064051	0.058981	proximity
70	93	0.105655	0.0616938	0.324214	0.192374	0.324214	0.192374	0.793	0.073285	0.104782	0.0456039	0.0528742	0.196132	0.010309	0.00127027	0.233389	0.217841	physical_and_proximity
70	107	0.103646	0.0751651	0.339914	0.16603	0.339914	0.16603	1.404	0.170943	0.103336	0.0674999	0.0595183	0.191979	0.018252	0.00296301	0.283751	0.146354	physical_and_proximity
70	108	0.2547	0.183281	0.379704	0.957732	0.379704	0.957732	3.861	0.397804	0.254016	0.16151	0.164523	0.168637	0.050193	0.00689526	0.489593	0.689182	physical_and_proximity
70	112	0.303156	0.197639	0.580059	0.81602	0.580059	0.81602	2.73	0.340247	0.301593	0.169823	0.133619	0.204356	0.03549	0.00589761	0.519506	0.711997	physical_and_proximity
70	116	0.0747932	0.0566632	0.535347	0.138616	0.535347	0.138616	0.143	0.0265351	0.0622078	0.0213821	0.0902055	0.225759	0.001859	0.000459942	0.581022	0.439907	physical_and_proximity
70	118	0.0011786	0.0011786	0.383099	0.150775	0	0	0	0	0	0	0.00119158	0.343469	0	0	0.016393	0.007267	proximity
70	121	0.0256767	0.0256767	1.04364	0.542321	0	0	0	0	0	0	0.0276673	0.279338	0	0	0.272766	0.278343	proximity
70	124	0.236868	0.141142	0.61258	0.527515	0.61258	0.527515	1.313	0.15246	0.233114	0.0991352	0.12868	0.178978	0.017069	0.00264263	0.57629	0.430274	physical_and_proximity
70	151	0.0333569	0.0333569	0.594997	0.947198	0	0	0	0	0	0	0.0367075	0.25991	0	0	0.323297	0.193843	proximity
70	158	0.036946	0.0355136	0.379278	0.150615	0.379278	0.150615	0.013	0.00975	0.011601	0.00894133	0.0432099	0.229036	0.000169	0.000169	0.297778	0.249444	physical_and_proximity
70	166	0.00115858	0.00115858	0.340597	0.191562	0	0	0	0	0	0	0.00116963	0.343674	0	0	0.016055	0.007267	proximity
71	80	0.160732	0.102192	0.270543	0.543281	0.270543	0.543281	1.365	0.139679	0.159501	0.0787636	0.0956954	0.193396	0.017745	0.0024211	0.376532	0.464919	physical_and_proximity
71	82	0.116561	0.0759744	0.254052	0.309242	0.254052	0.309242	0.65	0.107296	0.114832	0.0606432	0.0595815	0.201606	0.00845	0.0018598	0.269217	0.303524	physical_and_proximity
71	95	0.00341753	0.00341753	0.600112	0.349541	0	0	0	0	0	0	0.00347124	0.346765	0	0	0.047996	0.043771	proximity
71	102	0.000765444	0.000765444	0.900218	0.617396	0	0	0	0	0	0	0.000767047	0.357438	0	0	0.010985	0.00676	proximity
71	104	0.128524	0.0921119	0.206619	0.52285	0.206619	0.52285	0.884	0.155129	0.126845	0.0757653	0.0885384	0.207496	0.011492	0.0026889	0.366054	0.423683	physical_and_proximity
71	113	0.0212069	0.0212069	0.744774	0.296038	0	0	0	0	0	0	0.0235661	0.269243	0	0	0.234065	0.21801	proximity
71	114	0.122353	0.0756181	0.478595	0.25164	0.478595	0.25164	0.403	0.0686423	0.117031	0.0484692	0.0710036	0.214735	0.005239	0.0011898	0.346957	0.41405	physical_and_proximity
71	121	0.0014543	0.0014543	0.356586	0.243712	0	0	0	0	0	0	0.00146906	0.344536	0	0	0.02028	0.019097	proximity
71	122	0.124848	0.0929492	0.804144	0.327893	0.804144	0.327893	0.156	0.0415962	0.0934266	0.0352933	0.113077	0.205185	0.002028	0.000721	0.614484	0.588627	physical_and_proximity
71	126	0.00207582	0.00207582	0.278143	0.124782	0	0	0	0	0	0	0.00212708	0.336712	0	0	0.02873	0.012675	proximity
71	128	0.0490721	0.0490721	0.915328	0.512866	0	0	0	0	0	0	0.0576839	0.229169	0	0	0.37856	0.395629	proximity
72	75	0.160575	0.120603	0.611853	0.247466	0.611853	0.247466	1.703	0.274493	0.15968	0.107314	0.107722	0.167968	0.022139	0.00475789	0.532519	0.273273	physical_and_proximity
72	81	0.112067	0.0896308	0.31167	0.187983	0.31167	0.187983	2.444	0.293005	0.11189	0.0837446	0.0874082	0.168787	0.031772	0.00507875	0.284427	0.330395	physical_and_proximity
72	87	0.020409	0.020409	0.625172	0.253768	0	0	0	0	0	0	0.0230108	0.194012	0	0	0.141622	0.005577	proximity
72	106	0.155789	0.0970997	0.302141	0.501393	0.302141	0.501393	0.78	0.0832031	0.151833	0.057727	0.117016	0.205188	0.01014	0.00144219	0.45292	0.62699	physical_and_proximity
72	119	0.137172	0.0935782	0.233422	0.399145	0.233422	0.399145	1.898	0.157306	0.136681	0.0760659	0.0993143	0.165354	0.024674	0.00272663	0.332085	0.322283	physical_and_proximity
72	127	0.0137022	0.0137022	0.498392	0.409742	0	0	0	0	0	0	0.0145913	0.305245	0	0	0.140777	0.119145	proximity
72	132	0.0388127	0.0281491	0.161025	0.0868058	0.161025	0.0868058	0.104	0.0357342	0.036569	0.0218749	0.0204615	0.226055	0.001352	0.000619393	0.104949	0.090922	physical_and_proximity
73	86	0.402516	0.194831	0.958155	0.827998	0.958155	0.827998	4.147	0.201589	0.401197	0.138658	0.145482	0.179783	0.053911	0.00349422	0.556517	0.557362	physical_and_proximity
73	91	0.0871782	0.0485314	0.279251	0.278718	0.279251	0.278718	0.182	0.0239693	0.078968	0.0204546	0.0504556	0.197319	0.002366	0.000415469	0.161902	0.259922	physical_and_proximity
73	105	0.175104	0.0895684	0.413454	0.698078	0.413454	0.698078	0.468	0.0670222	0.167003	0.053272	0.0697112	0.207105	0.006084	0.00116172	0.386334	0.40898	physical_and_proximity
73	127	0.0138211	0.0138211	0.579953	1.04084	0	0	0	0	0	0	0.0143538	0.287028	0	0	0.12506	0.158691	proximity
73	131	0.00705509	0.00705509	0.480488	0.407706	0	0	0	0	0	0	0.00728822	0.322379	0	0	0.087204	0.069628	proximity
74	84	0.455645	0.279329	1.12068	0.938162	1.12068	0.938162	4.108	0.495665	0.454204	0.251527	0.120941	0.187843	0.053404	0.00859153	0.469989	0.542659	physical_and_proximity
74	92	0.00254064	0.00254064	0.597315	0.210875	0	0	0	0	0	0	0.00258275	0.333352	0	0	0.034476	0.014703	proximity
74	100	0.00931265	0.00931265	0.98432	0.589388	0	0	0	0	0	0	0.009554	0.330045	0	0	0.122018	0.124384	proximity
74	125	0.233011	0.131583	0.487277	0.791392	0.487277	0.791392	0.923	0.131652	0.227312	0.0916455	0.101776	0.209623	0.011999	0.00228197	0.474383	0.560066	physical_and_proximity
74	136	0.0541735	0.0522181	0.57348	0.404339	0.57348	0.404339	0.013	0.00975	0.0123244	0.00936496	0.0572134	0.22277	0.000169	0.000169	0.344422	0.35659	physical_and_proximity
74	137	0.0188396	0.0188396	0.817418	0.680395	0	0	0	0	0	0	0.0198465	0.290626	0	0	0.200941	0.12337	proximity
74	141	0.00606331	0.00606331	0.621156	0.539511	0	0	0	0	0	0	0.00619337	0.341547	0	0	0.074191	0.06084	proximity
74	146	0.007665	0.007665	0.499289	0.767154	0	0	0	0	0	0	0.00786431	0.312527	0	0	0.086697	0.098358	proximity
75	81	0.0181171	0.0181171	1.43236	1.4315	0	0	0	0	0	0	0.0185875	0.235095	0	0	0.123201	0.165113	proximity
75	106	0.167815	0.0900102	0.289212	0.777761	0.289212	0.777761	0.754	0.0883929	0.164753	0.0622799	0.0686809	0.200781	0.009802	0.00153214	0.172042	0.386165	physical_and_proximity
75	119	0.00936492	0.00936492	0.324415	1.13345	0	0	0	0	0	0	0.00972605	0.310183	0	0	0.041236	0.119483	proximity
76	79	0.00299361	0.00299361	0.418467	0.331614	0	0	0	0	0	0	0.00304284	0.340671	0	0	0.034814	0.041236	proximity
76	83	0.211551	0.139916	0.520859	0.44546	0.520859	0.44546	1.625	0.181632	0.209198	0.103408	0.153672	0.181401	0.021125	0.00314829	0.545363	0.601471	physical_and_proximity
76	86	0.0154181	0.0154181	0.519301	0.455838	0	0	0	0	0	0	0.0164637	0.291468	0	0	0.188604	0.110188	proximity
76	94	0.171548	0.107762	0.375072	0.439041	0.375072	0.439041	1.027	0.128231	0.168989	0.0784789	0.102402	0.220699	0.013351	0.00222267	0.414557	0.56446	physical_and_proximity
76	105	0.128993	0.0925828	0.41817	0.210034	0.41817	0.210034	1.573	0.180083	0.128399	0.0787061	0.0939921	0.200034	0.020449	0.00312144	0.381095	0.455286	physical_and_proximity
76	109	0.172026	0.10973	0.446439	0.447263	0.446439	0.447263	0.65	0.117858	0.166272	0.0771574	0.0977747	0.19624	0.00845	0.00204288	0.528463	0.442949	physical_and_proximity
76	115	0.0263369	0.0263369	1.05496	0.529736	0	0	0	0	0	0	0.0284626	0.271183	0	0	0.255528	0.23829	proximity
76	117	0.0616127	0.0616127	1.38179	0.604671	0	0	0	0	0	0	0.0721869	0.216888	0	0	0.46137	0.468637	proximity
76	127	0.00275361	0.00275361	0.383023	0.347293	0	0	0	0	0	0	0.00279588	0.368981	0	0	0.029913	0.034645	proximity
77	93	0.0163559	0.0163559	3.73855	5.03688	0	0	0	0	0	0	0.0164815	0.22864	0	0	0.061854	0.142298	proximity
77	96	0.00688543	0.00688543	3.27891	1.7452	0	0	0	0	0	0	0.00692731	0.300987	0	0	0.043095	0.066924	proximity
77	102	0.0346787	0.0346787	7.38864	2.4592	0	0	0	0	0	0	0.035343	0.207709	0	0	0.076557	0.249613	proximity
77	118	0.00286825	0.00286825	1.7555	1.21152	0	0	0	0	0	0	0.00287977	0.304482	0	0	0.034983	0.0169	proximity
78	79	0.167207	0.126016	0.312506	0.398757	0.312506	0.398757	3.445	0.229162	0.166722	0.0992905	0.219712	0.184544	0.044785	0.00397214	0.915135	0.825396	physical_and_proximity
78	91	4.66996e-05	4.66996e-05	0.579559	0.232875	0	0	0	0	0	0	4.67127e-05	0.36187	0	0	0.000676	0.000507	proximity
78	97	0.040785	0.040785	0.397398	0.299317	0	0	0	0	0	0	0.0535862	0.234932	0	0	0.385996	0.355238	proximity
78	100	0.107191	0.0780719	0.421083	0.236663	0.421083	0.236663	0.26	0.0546226	0.0957268	0.0401482	0.106448	0.213589	0.00338	0.000946791	0.580008	0.49855	physical_and_proximity
78	110	0.242489	0.167961	0.385939	0.754146	0.385939	0.754146	4.667	0.322595	0.242051	0.142512	0.168397	0.195739	0.060671	0.00559165	0.716053	0.737347	physical_and_proximity
78	120	0.106721	0.0739177	0.451369	0.279161	0.451369	0.279161	0.182	0.0314413	0.0885571	0.0265937	0.0979093	0.238919	0.002366	0.000544983	0.675831	0.595387	physical_and_proximity
78	130	0.013545	0.013545	0.553691	0.328027	0	0	0	0	0	0	0.0144983	0.323359	0	0	0.146861	0.164606	proximity
78	135	0.0041724	0.0041724	0.501272	0.219553	0	0	0	0	0	0	0.00428962	0.373353	0	0	0.049179	0.049855	proximity
78	142	0.127754	0.0889408	0.412076	0.242074	0.412076	0.242074	0.689	0.114933	0.124858	0.0655375	0.0984809	0.217641	0.008957	0.00199216	0.536237	0.494156	physical_and_proximity
78	144	0.117622	0.084542	0.349196	0.222057	0.349196	0.222057	0.741	0.0838733	0.114724	0.0518408	0.140273	0.187153	0.009633	0.0014538	0.675493	0.597415	physical_and_proximity
78	153	0.170462	0.114264	0.347546	0.453487	0.347546	0.453487	1.144	0.14096	0.167882	0.0821242	0.13158	0.209623	0.014872	0.0024433	0.614822	0.727207	physical_and_proximity
78	157	0.183273	0.118276	0.503386	0.345531	0.503386	0.345531	1.612	0.154727	0.181785	0.0881549	0.125062	0.21873	0.020956	0.00268193	0.699153	0.644735	physical_and_proximity
78	165	0.00307389	0.00307389	0.231164	0.222459	0	0	0	0	0	0	0.00315956	0.387308	0	0	0.022139	0.040053	proximity
78	171	0.0206927	0.0206927	0.294786	14.0716	0	0	0	0	0	0	0.0222901	0.245615	0	0	0.184379	0.131651	proximity
78	176	0.0792877	0.0560929	0.2097	0.220637	0.2097	0.220637	0.234	0.0492808	0.0736673	0.0337918	0.0680002	0.20234	0.003042	0.0008542	0.388024	0.324818	physical_and_proximity
78	188	0.008253	0.008253	0.298132	0.219548	0	0	0	0	0	0	0.00882932	0.301977	0	0	0.107146	0.086528	proximity
78	191	0.0412974	0.0412974	0.338502	0.350357	0	0	0	0	0	0	0.0543296	0.234991	0	0	0.386672	0.354562	proximity
79	99	0.0181981	0.0181981	0.980318	0.325253	0	0	0	0	0	0	0.0196633	0.299461	0	0	0.215813	0.151086	proximity
79	109	0.131667	0.0704285	0.304521	0.382011	0.304521	0.382011	0.52	0.0499809	0.127801	0.0385963	0.0705415	0.227857	0.00676	0.000866336	0.356252	0.445146	physical_and_proximity
79	117	0.0178023	0.0178023	0.641597	0.374023	0	0	0	0	0	0	0.0192529	0.318759	0	0	0.159198	0.206856	proximity
79	120	0.145082	0.0936996	0.54699	0.33491	0.54699	0.33491	0.351	0.040597	0.130496	0.03396	0.1301	0.180745	0.004563	0.000703681	0.501423	0.641186	physical_and_proximity
79	130	0.102356	0.0722768	0.290447	0.363049	0.290447	0.363049	0.195	0.0459937	0.0882954	0.0357916	0.0849258	0.215908	0.002535	0.000797224	0.372645	0.464919	physical_and_proximity
79	142	0.011892	0.011892	0.270301	0.541607	0	0	0	0	0	0	0.0127317	0.317815	0	0	0.091598	0.133003	proximity
79	157	0.00255106	0.00255106	0.258735	0.49635	0	0	0	0	0	0	0.00258991	0.356095	0	0	0.026364	0.035321	proximity
80	82	0.0233313	0.0233313	0.462007	0.697753	0	0	0	0	0	0	0.0254691	0.258882	0	0	0.233896	0.19097	proximity
80	83	0.00390392	0.00390392	0.446747	0.380872	0	0	0	0	0	0	0.00397949	0.339745	0	0	0.034138	0.053742	proximity
80	102	0.00204317	0.00204317	0.682529	0.499845	0	0	0	0	0	0	0.00205774	0.353147	0	0	0.027885	0.029068	proximity
80	108	0.0164391	0.0164391	0.34502	0.810894	0	0	0	0	0	0	0.017637	0.324267	0	0	0.123201	0.225615	proximity
80	113	0.00591683	0.00591683	0.400987	0.200702	0	0	0	0	0	0	0.00619068	0.305539	0	0	0.076895	0.043264	proximity
80	115	0.0101104	0.0101104	0.259585	0.41459	0	0	0	0	0	0	0.010794	0.294111	0	0	0.127933	0.06929	proximity
80	116	0.164112	0.100036	0.391579	0.368303	0.391579	0.368303	1.066	0.0646482	0.161108	0.0482224	0.146882	0.190519	0.013858	0.00112057	0.661973	0.580008	physical_and_proximity
80	121	0.142863	0.100409	0.768445	0.296674	0.768445	0.296674	0.312	0.0715208	0.126949	0.0536079	0.117616	0.205592	0.004056	0.00123969	0.578656	0.613808	physical_and_proximity
80	122	0.157345	0.099682	0.47724	0.329479	0.47724	0.329479	0.702	0.0896709	0.152556	0.0614161	0.114351	0.193563	0.009126	0.0015543	0.521365	0.514774	physical_and_proximity
80	124	0.0120757	0.0120757	0.459092	0.261646	0	0	0	0	0	0	0.013019	0.288955	0	0	0.145847	0.091429	proximity
80	126	0.0899543	0.0611611	0.189342	0.245359	0.189342	0.245359	0.494	0.0686959	0.0878625	0.0418164	0.0743016	0.204236	0.006422	0.00119073	0.416585	0.316706	physical_and_proximity
80	140	0.0803012	0.0569297	0.380984	0.151742	0.380984	0.151742	0.234	0.0449368	0.0741376	0.0317779	0.074815	0.215677	0.003042	0.000778905	0.440414	0.308932	physical_and_proximity
81	106	0.115534	0.0711732	0.268605	0.332767	0.268605	0.332767	0.455	0.0727421	0.112034	0.0488395	0.0638293	0.194701	0.005915	0.00126086	0.254852	0.368927	physical_and_proximity
81	127	0.00804412	0.00804412	0.794362	1.22847	0	0	0	0	0	0	0.00818053	0.324638	0	0	0.088894	0.10647	proximity
82	83	0.103336	0.067421	0.284633	0.30686	0.284633	0.30686	0.273	0.0528374	0.0958303	0.0389134	0.0712313	0.219557	0.003549	0.000915848	0.312819	0.393263	physical_and_proximity
82	95	0.00271325	0.00271325	0.32498	0.21314	0	0	0	0	0	0	0.00277167	0.340175	0	0	0.037687	0.014027	proximity
82	99	0.109048	0.080446	0.415843	0.169065	0.415843	0.169065	1.053	0.120703	0.107883	0.060225	0.122542	0.195285	0.013689	0.00209219	0.565643	0.49179	physical_and_proximity
82	113	0.156634	0.106924	0.480632	0.261106	0.480632	0.261106	1.989	0.169166	0.155928	0.0845895	0.121367	0.202602	0.025857	0.00293221	0.532181	0.536068	physical_and_proximity
82	115	0.0147732	0.0147732	0.66596	0.800724	0	0	0	0	0	0	0.015399	0.327639	0	0	0.173563	0.195871	proximity
82	122	0.0139613	0.0139613	0.63348	0.565291	0	0	0	0	0	0	0.0146458	0.276845	0	0	0.148213	0.143988	proximity
82	126	0.0579517	0.0443964	0.282143	0.110283	0.282143	0.110283	0.156	0.0415467	0.0525704	0.027262	0.0593357	0.221132	0.002028	0.000720143	0.362167	0.232375	physical_and_proximity
82	129	0.00314108	0.00314108	0.303697	0.51399	0	0	0	0	0	0	0.00319363	0.33938	0	0	0.035321	0.043095	proximity
82	133	0.0838128	0.0632849	0.421429	0.210722	0.421429	0.210722	0.143	0.0503904	0.0708643	0.0370872	0.0647761	0.192973	0.001859	0.000873434	0.358111	0.279695	physical_and_proximity
82	150	1.16209e-05	1.16209e-05	0.313607	0.198999	0	0	0	0	0	0	1.1622e-05	0.363535	0	0	0.000169	0.000169	proximity
83	94	0.1712	0.0952515	0.3064	0.510605	0.3064	0.510605	1.521	0.0949464	0.170079	0.0634742	0.0945783	0.198787	0.019773	0.00164574	0.372814	0.463567	physical_and_proximity
83	99	0.044878	0.044878	1.03632	0.556333	0	0	0	0	0	0	0.051229	0.242387	0	0	0.37349	0.362336	proximity
83	108	0.0378783	0.0378783	0.896762	0.970761	0	0	0	0	0	0	0.0412284	0.271369	0	0	0.323466	0.389038	proximity
83	115	0.368447	0.249613	0.942358	0.667106	0.942358	0.667106	6.253	0.4473	0.367633	0.208515	0.244252	0.178577	0.081289	0.00775319	0.699153	1.00335	physical_and_proximity
83	117	0.00243677	0.00243677	0.458684	0.498874	0	0	0	0	0	0	0.00246187	0.358834	0	0	0.017914	0.035321	proximity
83	126	0.0111432	0.0111432	0.815611	0.186145	0	0	0	0	0	0	0.0120275	0.33793	0	0	0.140439	0.063037	proximity
84	90	0.0287344	0.0287344	0.587764	0.59297	0	0	0	0	0	0	0.0318332	0.241075	0	0	0.239304	0.227474	proximity
84	92	0.0764907	0.0535311	0.382543	0.129858	0.382543	0.129858	0.286	0.0430377	0.0724043	0.029806	0.0764953	0.206759	0.003718	0.000745986	0.392925	0.278005	physical_and_proximity
84	98	0.205437	0.1564	0.506767	0.387049	0.506767	0.387049	3.094	0.420015	0.204912	0.144138	0.124373	0.185799	0.040222	0.00728025	0.530998	0.487227	physical_and_proximity
84	101	0.0706614	0.0529529	0.237459	0.123119	0.237459	0.123119	0.468	0.0707459	0.0691074	0.0377807	0.0818971	0.210888	0.006084	0.00122626	0.443794	0.464581	physical_and_proximity
84	136	0.0452642	0.040114	0.185802	0.124937	0.185802	0.124937	0.065	0.0367755	0.0347575	0.0246438	0.0498582	0.21331	0.000845	0.000637442	0.287807	0.243529	physical_and_proximity
84	137	0.0725418	0.0510332	0.345018	0.118105	0.345018	0.118105	0.351	0.0592393	0.0703509	0.0354031	0.0622731	0.210466	0.004563	0.00102681	0.355407	0.237952	physical_and_proximity
84	141	0.0805457	0.0556236	0.236466	0.198553	0.236466	0.198553	0.247	0.0443102	0.0751092	0.0314134	0.0704659	0.211236	0.003211	0.000768044	0.321438	0.340535	physical_and_proximity
84	148	0.00300611	0.00300611	0.247685	0.374817	0	0	0	0	0	0	0.00306795	0.35959	0	0	0.040391	0.026702	proximity
84	152	0.00654151	0.00654151	0.380679	0.321332	0	0	0	0	0	0	0.00679666	0.303536	0	0	0.052221	0.082134	proximity
85	94	0.0322032	0.0322032	15.9784	1.16435	0	0	0	0	0	0	0.033188	0.222138	0	0	0.170014	0.245557	proximity
85	123	0.00516553	0.00516553	1.35159	0.73993	0	0	0	0	0	0	0.00522194	0.318698	0	0	0.054249	0.065572	proximity
86	91	0.0869107	0.0637462	0.244225	0.229063	0.244225	0.229063	0.26	0.0700557	0.0812588	0.0439859	0.0683143	0.211158	0.00338	0.0012143	0.245726	0.401544	physical_and_proximity
86	105	0.202004	0.112379	0.353454	0.65841	0.353454	0.65841	1.521	0.0806559	0.19978	0.0597144	0.139105	0.199756	0.019773	0.00139804	0.466778	0.762021	physical_and_proximity
86	109	0.143402	0.0922484	0.524552	0.348499	0.524552	0.348499	0.364	0.0738504	0.132924	0.0545949	0.0910446	0.21511	0.004732	0.00128007	0.536068	0.44785	physical_and_proximity
86	127	0.000633063	0.000633063	0.239739	0.471091	0	0	0	0	0	0	0.000635596	0.353766	0	0	0.008957	0.006253	proximity
86	130	0.00917999	0.00917999	1.04438	0.517171	0	0	0	0	0	0	0.00943027	0.337966	0	0	0.117455	0.115596	proximity
86	131	0.101247	0.0685219	0.458286	0.173451	0.458286	0.173451	0.442	0.0741865	0.097945	0.0466703	0.0762684	0.220353	0.005746	0.0012859	0.41912	0.355238	physical_and_proximity
88	97	0.851152	0.382741	2.21731	1.72622	2.21731	1.72622	6.799	0.514455	0.849345	0.336236	0.117483	0.185809	0.088387	0.00891722	0.420472	0.540631	physical_and_proximity
88	110	0.567527	0.267018	1.47676	1.34613	1.47676	1.34613	2.808	0.314136	0.563014	0.217233	0.115964	0.188249	0.036504	0.00544503	0.428246	0.594542	physical_and_proximity
88	144	0.00900326	0.00900326	0.825033	1.1811	0	0	0	0	0	0	0.00917329	0.308538	0	0	0.113399	0.100724	proximity
88	147	0.317156	0.164511	0.620305	1.0687	0.620305	1.0687	1.586	0.216882	0.314629	0.139691	0.0663414	0.128838	0.020618	0.00375928	0.205504	0.224432	physical_and_proximity
88	172	0.0126568	0.0126568	0.474804	1.07358	0	0	0	0	0	0	0.0131628	0.26771	0	0	0.099372	0.139594	proximity
89	92	0.164373	0.0958746	0.324624	0.918343	0.324624	0.918343	0.455	0.0923395	0.157055	0.0666711	0.0673825	0.198046	0.005915	0.00160055	0.314847	0.323466	physical_and_proximity
89	98	0.0104321	0.0104321	1.09712	1.42012	0	0	0	0	0	0	0.010611	0.329988	0	0	0.130975	0.093626	proximity
89	101	0.212617	0.118855	1.56411	0.413804	1.56411	0.413804	0.52	0.0996092	0.200843	0.076364	0.0870384	0.21307	0.00676	0.00172656	0.474214	0.44109	physical_and_proximity
89	103	0.137015	0.102073	0.451553	0.460713	0.451553	0.460713	0.234	0.0755367	0.115492	0.0567417	0.109246	0.187818	0.003042	0.0013093	0.339352	0.478777	physical_and_proximity
89	134	0.00582848	0.00582848	0.545647	0.399044	0	0	0	0	0	0	0.0059797	0.303978	0	0	0.044954	0.069797	proximity
89	138	0.0280204	0.0280204	0.685514	0.640256	0	0	0	0	0	0	0.0306114	0.226063	0	0	0.168324	0.215813	proximity
89	148	0.00434316	0.00434316	0.32233	0.959632	0	0	0	0	0	0	0.00442277	0.330602	0	0	0.057967	0.05577	proximity
90	95	0.0978687	0.0643369	0.420978	0.339235	0.420978	0.339235	0.143	0.0365387	0.0811937	0.030589	0.061309	0.218518	0.001859	0.000633338	0.365209	0.370955	physical_and_proximity
90	98	0.221967	0.135781	0.440429	0.642492	0.440429	0.642492	1.313	0.121196	0.217933	0.0827947	0.161462	0.180691	0.017069	0.00210073	0.544349	0.658931	physical_and_proximity
90	111	0.177247	0.10737	0.397676	0.671013	0.397676	0.671013	0.494	0.0714719	0.16586	0.0555667	0.116898	0.19669	0.006422	0.00123885	0.535561	0.51883	physical_and_proximity
90	137	8.16656e-05	8.16656e-05	0.472873	0.241286	0	0	0	0	0	0	8.17073e-05	0.362018	0	0	0.001183	0.001183	proximity
90	146	0.00295604	0.00295604	0.360933	0.36746	0	0	0	0	0	0	0.00300482	0.358962	0	0	0.037518	0.036335	proximity
91	105	0.0202906	0.0202906	0.159133	0.901228	0	0	0	0	0	0	0.023872	0.230182	0	0	0.14703	0.203983	proximity
91	110	0.182873	0.107658	0.339656	0.567268	0.339656	0.567268	1.157	0.0617082	0.179492	0.0478188	0.156554	0.173875	0.015041	0.00106961	0.616512	0.647439	physical_and_proximity
91	131	0.160245	0.109669	0.262656	0.60442	0.262656	0.60442	1.131	0.120267	0.157582	0.0725871	0.153211	0.181474	0.014703	0.00208463	0.63375	0.556179	physical_and_proximity
91	142	0.0499397	0.0499397	1.30191	0.862513	0	0	0	0	0	0	0.0552588	0.256302	0	0	0.474383	0.380757	proximity
91	154	0.0532652	0.0425154	0.404799	0.125026	0.404799	0.125026	0.065	0.02121	0.0386798	0.0173562	0.0554054	0.185434	0.000845	0.00036764	0.254514	0.266175	physical_and_proximity
92	101	0.332031	0.174273	1.22597	0.901222	1.22597	0.901222	0.754	0.0958699	0.307546	0.0809318	0.166402	0.197961	0.009802	0.00166175	0.789906	0.662818	physical_and_proximity
92	136	0.0124676	0.0124676	0.361793	0.217779	0	0	0	0	0	0	0.0137264	0.248431	0	0	0.111709	0.074022	proximity
92	138	0.0152452	0.0152452	0.786365	0.47694	0	0	0	0	0	0	0.0160705	0.285019	0	0	0.175929	0.07436	proximity
92	141	0.00731625	0.00731625	0.375515	0.503551	0	0	0	0	0	0	0.00757386	0.287574	0	0	0.080275	0.064896	proximity
92	148	0.130637	0.0765253	0.271469	0.600469	0.271469	0.600469	0.364	0.0598669	0.123513	0.0453458	0.0696912	0.191018	0.004732	0.00103769	0.404586	0.310284	physical_and_proximity
93	102	0.0248596	0.0248596	0.94699	0.417888	0	0	0	0	0	0	0.027191	0.254692	0	0	0.188266	0.249444	proximity
93	107	0.335087	0.288922	0.788408	0.628141	0.788408	0.628141	7.995	1.59017	0.334957	0.286595	0.0743704	0.167276	0.103935	0.027563	0.298116	0.114751	physical_and_proximity
93	112	0.156085	0.089658	0.395835	0.57093	0.395835	0.57093	0.39	0.0657192	0.146158	0.0512976	0.0797212	0.187522	0.00507	0.00113913	0.223249	0.437372	physical_and_proximity
93	118	0.342482	0.29208	0.818032	0.629727	0.818032	0.629727	9.061	1.55292	0.342372	0.289487	0.0776481	0.156435	0.117793	0.0269172	0.239304	0.243191	physical_and_proximity
93	139	0.0035461	0.0035461	0.500094	0.455323	0	0	0	0	0	0	0.00359966	0.340011	0	0	0.025519	0.048841	proximity
94	106	0.0461351	0.0461351	0.921926	0.332497	0	0	0	0	0	0	0.0568723	0.242225	0	0	0.456131	0.252486	proximity
94	108	0.357168	0.219285	0.896751	0.683098	0.896751	0.683098	4.355	0.329692	0.356039	0.178184	0.175048	0.212219	0.056615	0.00571467	0.98527	0.840268	physical_and_proximity
94	115	0.131696	0.0917831	0.312569	0.255448	0.312569	0.255448	1.989	0.166934	0.131289	0.0763103	0.0975284	0.202672	0.025857	0.00289352	0.437034	0.477594	physical_and_proximity
94	117	0.0973744	0.0923212	0.333732	0.639703	0.333732	0.639703	0.039	0.0233048	0.0331118	0.0210662	0.136131	0.213895	0.000507	0.000403949	0.713518	0.870181	physical_and_proximity
94	123	0.18716	0.148552	0.44529	0.338346	0.44529	0.338346	6.851	0.448961	0.187012	0.134614	0.204482	0.187801	0.089063	0.00778198	0.863083	0.820495	physical_and_proximity
94	127	0.0066677	0.0066677	0.987664	0.234793	0	0	0	0	0	0	0.00691061	0.338506	0	0	0.09295	0.041574	proximity
94	143	0.242477	0.160619	0.443337	0.653824	0.443337	0.653824	2.756	0.216062	0.241084	0.118858	0.193634	0.195855	0.035828	0.00374507	0.827086	0.967356	physical_and_proximity
94	170	0.0332551	0.0289858	0.407612	0.0407061	0.407612	0.0407061	0.234	0.0399228	0.0319559	0.0192057	0.0937665	0.183179	0.003042	0.000691996	0.478439	0.173225	physical_and_proximity
94	173	0.00917869	0.00917869	0.366912	0.185874	0	0	0	0	0	0	0.00991644	0.300897	0	0	0.11661	0.057967	proximity
94	181	0.12478	0.0963064	0.265682	0.261073	0.265682	0.261073	2.236	0.212696	0.124355	0.0813287	0.145819	0.203533	0.029068	0.00368673	0.657748	0.683774	physical_and_proximity
94	218	0.000188654	0.000188654	0.26405	0.236832	0	0	0	0	0	0	0.000188939	0.357902	0	0	0.002704	0.001014	proximity
94	223	0.0142775	0.0142775	0.294686	0.271045	0	0	0	0	0	0	0.0158837	0.309679	0	0	0.180492	0.131989	proximity
95	98	0.0675707	0.0675707	1.53287	2.28789	0	0	0	0	0	0	0.0729402	0.219974	0	0	0.436527	0.459342	proximity
95	103	0.0330916	0.0330916	0.632302	1.14882	0	0	0	0	0	0	0.0360138	0.229239	0	0	0.189956	0.274963	proximity
95	104	0.0202715	0.0202715	0.46062	1.13208	0	0	0	0	0	0	0.0216094	0.27941	0	0	0.139087	0.202462	proximity
95	111	0.172959	0.0888089	0.437317	0.556075	0.437317	0.556075	0.507	0.0569969	0.165088	0.0462325	0.0823733	0.215874	0.006591	0.000987946	0.420303	0.413205	physical_and_proximity
95	113	0.158586	0.106694	0.42124	0.422028	0.42124	0.422028	0.507	0.0829271	0.148902	0.0595159	0.133094	0.192029	0.006591	0.0014374	0.495001	0.676169	physical_and_proximity
95	128	0.289502	0.151529	0.557028	0.955327	0.557028	0.955327	1.508	0.140692	0.285296	0.100506	0.125448	0.183469	0.019604	0.00243867	0.47658	0.57291	physical_and_proximity
96	102	0.317875	0.14784	0.851509	3.04108	0.851509	3.04108	0.507	0.0883208	0.28772	0.0779692	0.101762	0.172667	0.006591	0.00153089	0.153959	0.480974	physical_and_proximity
96	114	0.0268573	0.0268573	12.7349	4.41926	0	0	0	0	0	0	0.027079	0.228397	0	0	0.112554	0.194857	proximity
96	139	0.00296638	0.00296638	0.661685	3.03513	0	0	0	0	0	0	0.00298267	0.298278	0	0	0.000845	0.034814	proximity
97	110	0.37518	0.175723	1.2579	1.25693	1.2579	1.25693	0.832	0.145507	0.358104	0.11816	0.0983832	0.202332	0.010816	0.00252212	0.518154	0.55432	physical_and_proximity
97	144	0.316881	0.190571	0.460448	1.91353	0.460448	1.91353	2.028	0.252249	0.313727	0.150179	0.139446	0.165552	0.026364	0.00437231	0.486889	0.537082	physical_and_proximity
97	147	0.0318569	0.0318569	0.728551	3.47976	0	0	0	0	0	0	0.0336356	0.204993	0	0	0.219869	0.195026	proximity
97	172	0.00171424	0.00171424	0.27113	0.739937	0	0	0	0	0	0	0.00172917	0.349124	0	0	0.008281	0.024167	proximity
97	176	0.0181664	0.0181664	0.35749	1.9097	0	0	0	0	0	0	0.0193327	0.283365	0	0	0.097513	0.215813	proximity
98	101	0.174558	0.116897	0.498364	0.366819	0.498364	0.366819	0.832	0.0896936	0.168503	0.0629653	0.171962	0.202959	0.010816	0.00155469	0.862407	0.827593	physical_and_proximity
98	103	0.227185	0.14	0.666005	0.411327	0.666005	0.411327	1.924	0.103585	0.224598	0.0736024	0.207918	0.182101	0.025012	0.00179548	0.817284	0.889785	physical_and_proximity
98	104	0.0142905	0.0142905	0.273737	0.373443	0	0	0	0	0	0	0.015712	0.285105	0	0	0.164099	0.155987	proximity
98	111	0.033283	0.033283	0.664315	0.589941	0	0	0	0	0	0	0.0372509	0.259452	0	0	0.336986	0.275808	proximity
98	113	0.0148479	0.0148479	0.55887	0.716409	0	0	0	0	0	0	0.0155849	0.308909	0	0	0.11661	0.189956	proximity
98	128	0.127787	0.0875018	0.351753	0.252068	0.351753	0.252068	0.858	0.0897522	0.125383	0.0557045	0.12678	0.205036	0.011154	0.0015557	0.633581	0.600964	physical_and_proximity
98	134	0.0594137	0.0510212	0.247669	0.182178	0.247669	0.182178	0.065	0.0273716	0.0401423	0.0217104	0.0719043	0.236934	0.000845	0.000474441	0.475228	0.425711	physical_and_proximity
98	137	0.100766	0.0716421	0.399507	0.171132	0.399507	0.171132	0.533	0.0772442	0.0978214	0.0469649	0.100954	0.199212	0.006929	0.0013389	0.514605	0.268541	physical_and_proximity
98	138	0.0284539	0.0284539	0.586199	0.225059	0	0	0	0	0	0	0.0344882	0.280532	0	0	0.357435	0.256542	proximity
98	141	0.0691916	0.0475024	0.348735	0.148322	0.348735	0.148322	0.156	0.0369153	0.0624226	0.027249	0.0504819	0.241628	0.002028	0.000639866	0.34983	0.245219	physical_and_proximity
98	146	0.0727368	0.0574499	0.290689	0.275447	0.290689	0.275447	0.078	0.0249962	0.0502738	0.021242	0.0717539	0.257151	0.001014	0.000433268	0.4225	0.547053	physical_and_proximity
98	148	0.0329881	0.0329881	0.893949	0.439683	0	0	0	0	0	0	0.0371458	0.299815	0	0	0.407121	0.224094	proximity
98	152	0.135093	0.0830173	0.545083	0.277049	0.545083	0.277049	0.403	0.0438201	0.126176	0.0353799	0.107658	0.188704	0.005239	0.000759548	0.528294	0.483847	physical_and_proximity
98	160	0.163431	0.117133	0.411672	0.411372	0.411672	0.411372	0.65	0.127528	0.156287	0.0787313	0.144412	0.186736	0.00845	0.00221048	0.759486	0.2704	physical_and_proximity
98	162	0.102151	0.0732164	0.210537	0.228544	0.210537	0.228544	1.391	0.105895	0.101583	0.0538544	0.114716	0.213217	0.018083	0.00183552	0.556855	0.57122	physical_and_proximity
98	174	0.00316157	0.00316157	0.290506	0.162505	0	0	0	0	0	0	0.00326049	0.33215	0	0	0.042926	0.026533	proximity
98	199	0.00332297	0.00332297	0.426865	0.212695	0	0	0	0	0	0	0.00340262	0.325911	0	0	0.043433	0.043264	proximity
99	109	0.00126408	0.00126408	0.234554	0.487659	0	0	0	0	0	0	0.00127425	0.352347	0	0	0.004732	0.017914	proximity
99	113	0.00762942	0.00762942	0.287545	0.821534	0	0	0	0	0	0	0.00791285	0.341202	0	0	0.043264	0.103428	proximity
99	115	0.0852382	0.0852382	3.69772	1.81211	0	0	0	0	0	0	0.0916628	0.214084	0	0	0.534716	0.601133	proximity
99	117	0.107292	0.0645101	0.227988	0.324575	0.227988	0.324575	0.468	0.0528509	0.104124	0.0378956	0.0716154	0.231228	0.006084	0.000916082	0.452075	0.302341	physical_and_proximity
99	120	0.0925781	0.0701855	0.212058	0.7711	0.212058	0.7711	0.13	0.0426216	0.0729669	0.0339273	0.0788051	0.207794	0.00169	0.000738774	0.295074	0.472524	physical_and_proximity
99	129	0.0710559	0.0710559	1.64742	2.18338	0	0	0	0	0	0	0.0768734	0.201172	0	0	0.43602	0.451399	proximity
99	133	0.0314689	0.0314689	0.6664	1.14221	0	0	0	0	0	0	0.0340121	0.248458	0	0	0.273611	0.288314	proximity
99	149	0.102537	0.0681391	0.357509	0.482836	0.357509	0.482836	0.156	0.0532249	0.0886644	0.0422718	0.0487365	0.221024	0.002028	0.000922565	0.297947	0.264823	physical_and_proximity
99	150	0.0133733	0.0133733	0.822653	0.512853	0	0	0	0	0	0	0.0139645	0.326924	0	0	0.162747	0.087204	proximity
100	125	0.364601	0.244919	1.03178	0.641939	1.03178	0.641939	4.459	0.466435	0.363471	0.214091	0.176239	0.185699	0.057967	0.00808488	0.631891	0.782301	physical_and_proximity
100	135	0.0236969	0.0236969	0.639891	0.547426	0	0	0	0	0	0	0.0257665	0.289348	0	0	0.245388	0.207532	proximity
100	144	0.0251243	0.0251243	0.680057	0.308802	0	0	0	0	0	0	0.0284954	0.254087	0	0	0.239135	0.219193	proximity
100	145	0.0831786	0.0638123	0.574368	0.279632	0.574368	0.279632	0.078	0.0254438	0.0551338	0.0224118	0.0711391	0.231211	0.001014	0.000441027	0.438555	0.412022	physical_and_proximity
100	153	0.096726	0.0798449	0.656716	0.317704	0.656716	0.317704	0.091	0.0419002	0.0638597	0.0350428	0.0854239	0.206647	0.001183	0.00072627	0.440752	0.470496	physical_and_proximity
100	161	0.0450104	0.0339791	0.315961	0.109275	0.315961	0.109275	0.065	0.0224319	0.0361	0.0175761	0.0360009	0.242724	0.000845	0.00038882	0.252317	0.183872	physical_and_proximity
100	165	0.0084632	0.0084632	0.469789	0.137455	0	0	0	0	0	0	0.00919498	0.315745	0	0	0.101738	0.044109	proximity
100	171	0.00348779	0.00348779	0.510079	0.206303	0	0	0	0	0	0	0.00357262	0.343332	0	0	0.04901	0.02197	proximity
100	182	0.00636535	0.00636535	0.651066	0.413741	0	0	0	0	0	0	0.00652964	0.333964	0	0	0.087035	0.078247	proximity
101	103	0.0380015	0.0380015	0.732037	0.824522	0	0	0	0	0	0	0.0421304	0.264309	0	0	0.30927	0.384137	proximity
101	136	0.00892498	0.00892498	0.302716	0.175936	0	0	0	0	0	0	0.0097033	0.216049	0	0	0.082472	0.03211	proximity
101	137	0.00821163	0.00821163	0.409831	0.383749	0	0	0	0	0	0	0.00856659	0.293251	0	0	0.099203	0.039208	proximity
101	138	0.025936	0.025936	0.852718	0.448927	0	0	0	0	0	0	0.0284445	0.278736	0	0	0.279188	0.223249	proximity
101	141	0.0436054	0.0436054	0.533636	0.968509	0	0	0	0	0	0	0.0499339	0.19251	0	0	0.299806	0.219531	proximity
101	148	0.12434	0.0942393	0.320442	0.625072	0.320442	0.625072	0.195	0.0637297	0.101536	0.0489913	0.106027	0.209128	0.002535	0.00110465	0.628511	0.485368	physical_and_proximity
101	152	0.082814	0.0565511	0.468624	0.228744	0.468624	0.228744	0.117	0.0269209	0.0664337	0.0229088	0.0625443	0.187549	0.001521	0.000466629	0.301327	0.300651	physical_and_proximity
102	112	0.445748	0.281574	1.41372	0.723378	1.41372	0.723378	6.318	0.494398	0.444833	0.243166	0.189734	0.180907	0.082134	0.00856956	0.824213	0.620568	physical_and_proximity
102	114	0.42944	0.260965	1.01448	0.884717	1.01448	0.884717	4.511	0.389687	0.427768	0.213575	0.1931	0.18681	0.058643	0.00675458	0.845507	0.76388	physical_and_proximity
102	118	0.0229457	0.0229457	0.310616	0.316862	0	0	0	0	0	0	0.0268775	0.263491	0	0	0.244374	0.103597	proximity
102	121	0.176156	0.105995	0.507603	0.396117	0.507603	0.396117	0.741	0.0975705	0.171113	0.0678262	0.104863	0.197517	0.009633	0.00169122	0.566995	0.41912	physical_and_proximity
102	122	0.0922053	0.0701114	0.216643	0.533312	0.216643	0.533312	0.13	0.0290133	0.0705056	0.0244153	0.0996527	0.216369	0.00169	0.000502898	0.565981	0.637299	physical_and_proximity
102	139	0.517619	0.283808	1.56779	0.888686	1.56779	0.888686	5.681	0.325703	0.515697	0.206895	0.242346	0.156344	0.073853	0.00564552	0.786188	0.705068	physical_and_proximity
102	140	0.0239661	0.0239661	0.253283	1.16937	0	0	0	0	0	0	0.0270839	0.245595	0	0	0.176098	0.25519	proximity
102	159	0.0744173	0.0678494	0.364818	0.363076	0.364818	0.363076	0.039	0.0212815	0.0321168	0.0190532	0.0869064	0.2081	0.000507	0.000368879	0.332592	0.522886	physical_and_proximity
102	178	0.00219932	0.00219932	0.889521	0.163473	0	0	0	0	0	0	0.00223492	0.345647	0	0	0.030927	0.014872	proximity
102	195	0.0355288	0.0355288	0.249756	0.723359	0	0	0	0	0	0	0.0439371	0.253412	0	0	0.229333	0.355576	proximity
102	197	0.00799051	0.00799051	0.263407	0.47046	0	0	0	0	0	0	0.0083874	0.348992	0	0	0.10309	0.08619	proximity
102	198	0.00266355	0.00266355	0.175488	0.45782	0	0	0	0	0	0	0.00272067	0.342547	0	0	0.021632	0.03718	proximity
102	227	0.000845051	0.000845051	0.181894	0.57682	0	0	0	0	0	0	0.000850247	0.415227	0	0	0.009802	0.008788	proximity
103	104	0.180288	0.106511	0.400531	0.495754	0.400531	0.495754	0.858	0.094951	0.176078	0.0664648	0.110183	0.186865	0.011154	0.00164582	0.475566	0.398671	physical_and_proximity
103	128	0.019678	0.019678	0.640343	1.05829	0	0	0	0	0	0	0.0206989	0.278032	0	0	0.146354	0.200941	proximity
103	134	0.146898	0.0988896	0.866216	0.205139	0.866216	0.205139	1.17	0.129961	0.145267	0.0728661	0.114951	0.199122	0.01521	0.00225266	0.607217	0.376701	physical_and_proximity
103	138	0.0888373	0.0639004	0.263114	0.165324	0.263114	0.165324	0.663	0.124766	0.0880463	0.0559774	0.047648	0.230849	0.008619	0.00216261	0.263133	0.178633	physical_and_proximity
103	148	3.53059e-05	3.53059e-05	0.230265	0.512819	0	0	0	0	0	0	3.53138e-05	0.359477	0	0	0.000507	0.000507	proximity
103	162	0.00834725	0.00834725	0.529859	0.471637	0	0	0	0	0	0	0.00863615	0.303177	0	0	0.102752	0.08788	proximity
104	114	0.258929	0.152149	0.551814	0.688937	0.551814	0.688937	1.56	0.190961	0.256099	0.117642	0.111264	0.193816	0.02028	0.00330999	0.464919	0.550771	physical_and_proximity
104	122	0.00408111	0.00408111	0.682398	1.11732	0	0	0	0	0	0	0.00412081	0.348226	0	0	0.032955	0.054418	proximity
104	128	0.500377	0.290876	1.27697	0.926204	1.27697	0.926204	7.15	0.416331	0.49934	0.234482	0.218546	0.184335	0.09295	0.0072164	0.697125	0.960089	physical_and_proximity
104	134	0.0936772	0.0650528	0.453008	0.187252	0.453008	0.187252	0.26	0.0680212	0.0877653	0.0449455	0.0597862	0.205335	0.00338	0.00117903	0.310453	0.264823	physical_and_proximity
104	155	0.034716	0.034716	1.01255	0.445172	0	0	0	0	0	0	0.0391064	0.220153	0	0	0.309608	0.083824	proximity
104	159	0.13119	0.0798215	0.49683	0.252708	0.49683	0.252708	0.546	0.093384	0.128182	0.0599579	0.0591	0.19097	0.007098	0.00161866	0.27378	0.250289	physical_and_proximity
104	162	0.0128368	0.0128368	0.695399	0.517357	0	0	0	0	0	0	0.0134174	0.318997	0	0	0.171197	0.161902	proximity
104	175	0.0362362	0.0362362	0.862622	1.08118	0	0	0	0	0	0	0.0391964	0.240644	0	0	0.326508	0.300144	proximity
104	190	0.00685294	0.00685294	0.717541	0.373169	0	0	0	0	0	0	0.00704973	0.333749	0	0	0.094133	0.085514	proximity
105	109	0.152037	0.107896	0.517748	0.276337	0.517748	0.276337	0.845	0.140358	0.148508	0.0788962	0.128605	0.200999	0.010985	0.00243286	0.679549	0.443794	physical_and_proximity
105	117	0.104805	0.087932	0.343595	0.801687	0.343595	0.801687	0.078	0.0308645	0.0588988	0.0273542	0.107742	0.222619	0.001014	0.000534985	0.60333	0.772837	physical_and_proximity
105	127	0.225771	0.149035	0.968588	0.378011	0.968588	0.378011	1.144	0.142985	0.219684	0.0937068	0.186833	0.196514	0.014872	0.00247841	1.01299	0.745628	physical_and_proximity
105	130	0.059962	0.0585926	0.779621	0.215685	0.779621	0.215685	0.013	0.00975	0.0120712	0.00921802	0.0799527	0.215362	0.000169	0.000169	0.486889	0.347295	physical_and_proximity
105	131	0.23373	0.139191	0.465993	0.70297	0.465993	0.70297	1.261	0.128998	0.229278	0.088335	0.147561	0.189147	0.016393	0.00223597	0.744276	0.566488	physical_and_proximity
105	143	0.163608	0.116318	0.281225	0.499561	0.281225	0.499561	1.677	0.20265	0.162498	0.0953084	0.126352	0.216151	0.021801	0.0035126	0.65572	0.649467	physical_and_proximity
105	202	0.0214436	0.0214436	0.269027	0.300993	0	0	0	0	0	0	0.025256	0.247256	0	0	0.21632	0.064389	proximity
105	214	0.0277474	0.0277474	0.344727	0.476406	0	0	0	0	0	0	0.032217	0.272198	0	0	0.311129	0.274625	proximity
105	224	0.00466964	0.00466964	0.357839	0.33534	0	0	0	0	0	0	0.00479909	0.334909	0	0	0.06422	0.055939	proximity
106	119	0.190626	0.113807	0.389584	0.520891	0.389584	0.520891	1.235	0.150431	0.188809	0.0898133	0.0821168	0.185523	0.016055	0.00260747	0.405769	0.317551	physical_and_proximity
106	123	0.00820335	0.00820335	0.442628	0.27646	0	0	0	0	0	0	0.00861883	0.295762	0	0	0.087204	0.099541	proximity
106	127	0.279812	0.153673	0.647246	0.636564	0.647246	0.636564	2.015	0.125907	0.276838	0.0904295	0.168958	0.170711	0.026195	0.00218238	0.709124	0.641862	physical_and_proximity
106	132	0.0165234	0.0165234	0.548078	0.633335	0	0	0	0	0	0	0.017508	0.262277	0	0	0.171704	0.132665	proximity
106	143	0.291433	0.198972	0.534585	0.750854	0.534585	0.750854	4.173	0.352485	0.290523	0.165579	0.195942	0.171801	0.054249	0.00610975	0.571896	0.773513	physical_and_proximity
107	112	0.231334	0.109984	0.522502	1.11726	0.522502	1.11726	0.559	0.0575762	0.217494	0.0495609	0.101575	0.200491	0.007267	0.000997988	0.16731	0.581022	physical_and_proximity
107	118	0.336229	0.267698	0.655801	0.828016	0.655801	0.828016	4.095	0.95299	0.335936	0.264418	0.0440295	0.155373	0.053235	0.0165185	0.08957	0.154297	physical_and_proximity
107	139	0.00178563	0.00178563	0.767727	0.659256	0	0	0	0	0	0	0.00179467	0.331354	0	0	0.023153	0.023153	proximity
107	166	0.00140059	0.00140059	0.369802	0.583931	0	0	0	0	0	0	0.00140931	0.342449	0	0	0.018759	0.019266	proximity
108	115	0.246806	0.144579	0.47438	0.63698	0.47438	0.63698	2.535	0.168893	0.245555	0.104179	0.139871	0.201085	0.032955	0.00292748	0.589134	0.68614	physical_and_proximity
108	116	0.644113	0.416039	1.27791	1.47884	1.27791	1.47884	10.374	0.76968	0.643032	0.362584	0.288649	0.173323	0.134862	0.0133411	1.22677	0.868153	physical_and_proximity
108	121	0.0051175	0.0051175	1.27395	0.196615	0	0	0	0	0	0	0.00527602	0.3293	0	0	0.069459	0.026871	proximity
108	123	0.113148	0.0777296	0.816364	0.158627	0.816364	0.158627	0.663	0.0864252	0.110652	0.0523568	0.100979	0.215526	0.008619	0.00149804	0.567333	0.373659	physical_and_proximity
108	124	0.0011004	0.0011004	1.33879	0.117729	0	0	0	0	0	0	0.00111171	0.35701	0	0	0.015886	0.001521	proximity
108	126	0.0196866	0.0196866	0.631174	0.387892	0	0	0	0	0	0	0.0214438	0.289228	0	0	0.22139	0.182013	proximity
108	140	0.012644	0.012644	0.897346	0.604814	0	0	0	0	0	0	0.0131025	0.320648	0	0	0.125905	0.153452	proximity
108	151	0.0239284	0.0239284	1.29295	0.885504	0	0	0	0	0	0	0.0250698	0.299343	0	0	0.297609	0.118807	proximity
108	158	0.0389601	0.0389601	0.841993	0.416796	0	0	0	0	0	0	0.0452891	0.239205	0	0	0.345943	0.237952	proximity
108	177	0.055878	0.055878	0.739775	4.38094	0	0	0	0	0	0	0.0612891	0.215478	0	0	0.396812	0.321438	proximity
108	181	0.115951	0.115951	1.61495	1.33909	0	0	0	0	0	0	0.137773	0.206951	0	0	0.845507	0.714363	proximity
108	183	0.115906	0.0779938	0.696622	0.163186	0.696622	0.163186	0.832	0.082517	0.114085	0.0508073	0.107668	0.194326	0.010816	0.00143029	0.505479	0.404924	physical_and_proximity
108	186	0.261521	0.15589	0.830815	0.460071	0.830815	0.460071	2.08	0.169964	0.259203	0.107982	0.159245	0.18259	0.02704	0.00294604	0.552292	0.715546	physical_and_proximity
108	200	0.00219032	0.00219032	0.620323	0.310912	0	0	0	0	0	0	0.00221374	0.364666	0	0	0.025012	0.030589	proximity
108	208	0.0489722	0.0489722	0.960849	1.21572	0	0	0	0	0	0	0.0538897	0.254893	0	0	0.466271	0.404079	proximity
108	212	0.00864259	0.00864259	0.856302	0.202276	0	0	0	0	0	0	0.00912455	0.341529	0	0	0.124046	0.06929	proximity
108	218	0.00075122	0.00075122	0.681287	0.267247	0	0	0	0	0	0	0.000754171	0.352453	0	0	0.002704	0.010647	proximity
109	117	0.207982	0.119308	0.388256	0.782703	0.388256	0.782703	0.91	0.0835569	0.201933	0.0632066	0.137271	0.209589	0.01183	0.00144832	0.499733	0.719095	physical_and_proximity
109	120	0.00953854	0.00953854	0.676447	0.483365	0	0	0	0	0	0	0.00987258	0.282096	0	0	0.08112	0.107822	proximity
109	130	0.179476	0.108549	0.627664	0.477661	0.627664	0.477661	0.403	0.0534821	0.162124	0.0446736	0.127492	0.197453	0.005239	0.000927022	0.527111	0.646763	physical_and_proximity
109	131	0.0166424	0.0166424	0.760082	0.39339	0	0	0	0	0	0	0.0177841	0.286373	0	0	0.179816	0.17069	proximity
110	142	0.038205	0.038205	0.835002	1.08933	0	0	0	0	0	0	0.0415646	0.260474	0	0	0.354562	0.306566	proximity
110	144	0.00582063	0.00582063	0.998116	0.676003	0	0	0	0	0	0	0.00590592	0.340142	0	0	0.07943	0.058643	proximity
110	147	0.0233614	0.0233614	0.828684	1.16756	0	0	0	0	0	0	0.0245444	0.265178	0	0	0.240994	0.168493	proximity
110	154	0.103399	0.0634472	0.472111	0.156787	0.472111	0.156787	0.78	0.0666344	0.102267	0.0425468	0.0710139	0.192717	0.01014	0.001155	0.370279	0.259753	physical_and_proximity
110	172	0.0275135	0.0275135	0.6841	0.988584	0	0	0	0	0	0	0.0295225	0.253632	0	0	0.23829	0.214461	proximity
110	176	0.0494632	0.0494632	1.03256	0.989013	0	0	0	0	0	0	0.0548322	0.244578	0	0	0.424528	0.363688	proximity
110	188	0.0179508	0.0179508	0.665929	0.375383	0	0	0	0	0	0	0.0194016	0.276034	0	0	0.1859	0.122356	proximity
110	222	0.000574473	0.000574473	0.461205	0.345358	0	0	0	0	0	0	0.000576149	0.35921	0	0	0.008281	0.006929	proximity
111	113	0.395225	0.19167	0.714145	1.35485	0.714145	1.35485	2.392	0.164726	0.391171	0.121817	0.160062	0.197138	0.031096	0.00285525	0.548067	0.835536	physical_and_proximity
111	120	0.000211115	0.000211115	0.493666	0.496863	0	0	0	0	0	0	0.000211295	0.360073	0	0	0.000845	0.003042	proximity
111	125	0.00540943	0.00540943	0.877267	0.292502	0	0	0	0	0	0	0.0055462	0.332957	0	0	0.073684	0.046137	proximity
111	128	0.00966543	0.00966543	0.656374	0.622515	0	0	0	0	0	0	0.00996695	0.313852	0	0	0.083148	0.125736	proximity
111	129	0.0587021	0.0587021	2.05794	1.88222	0	0	0	0	0	0	0.0624299	0.224902	0	0	0.416416	0.395122	proximity
111	135	0.193742	0.0948836	0.527436	0.519921	0.527436	0.519921	0.663	0.0667517	0.187701	0.0531908	0.0820603	0.211775	0.008619	0.00115703	0.419289	0.389714	physical_and_proximity
111	146	0.0201588	0.0201588	1.06504	0.627372	0	0	0	0	0	0	0.0212435	0.303094	0	0	0.212771	0.230854	proximity
111	167	0.0222691	0.0222691	0.991197	0.533412	0	0	0	0	0	0	0.0237973	0.271304	0	0	0.219193	0.163254	proximity
111	169	0.0150439	0.0150439	0.841128	0.596275	0	0	0	0	0	0	0.0157218	0.276328	0	0	0.129961	0.174577	proximity
112	116	0.00826456	0.00826456	0.384545	0.265442	0	0	0	0	0	0	0.00872366	0.330825	0	0	0.116103	0.110019	proximity
112	118	0.0594127	0.0594127	0.596006	0.885301	0	0	0	0	0	0	0.0713062	0.202993	0	0	0.460525	0.26702	proximity
112	121	0.203229	0.129885	0.439543	0.414627	0.439543	0.414627	4.082	0.134175	0.202763	0.0823735	0.197808	0.188388	0.053066	0.00232571	0.832832	0.698139	physical_and_proximity
112	124	0.121243	0.0911809	0.903488	0.155867	0.903488	0.155867	1.248	0.15974	0.120137	0.0725548	0.130563	0.177576	0.016224	0.00276883	0.564291	0.346619	physical_and_proximity
112	139	0.205181	0.150145	0.585194	0.365222	0.585194	0.365222	2.197	0.306099	0.203996	0.129637	0.145712	0.205963	0.028561	0.00530571	0.675493	0.713856	physical_and_proximity
112	140	0.0230427	0.0230427	0.314857	0.527535	0	0	0	0	0	0	0.0260919	0.280481	0	0	0.242177	0.254007	proximity
112	151	0.0959584	0.0612573	0.307123	0.176675	0.307123	0.176675	0.585	0.0555492	0.0941129	0.0371496	0.079432	0.176833	0.007605	0.000962852	0.340028	0.271414	physical_and_proximity
112	156	0.0104338	0.0104338	0.490385	0.0949383	0	0	0	0	0	0	0.0120092	0.299924	0	0	0.124384	0.107991	proximity
112	158	0.114265	0.0780533	0.328357	0.210055	0.328357	0.210055	0.949	0.0911445	0.112869	0.0532547	0.10863	0.215909	0.012337	0.00157984	0.61685	0.453258	physical_and_proximity
112	166	0.141191	0.0940311	0.342	0.301218	0.342	0.301218	1.092	0.12755	0.139673	0.0710031	0.100191	0.20736	0.014196	0.00221087	0.522379	0.440414	physical_and_proximity
112	186	0.0120791	0.0120791	0.228801	0.521828	0	0	0	0	0	0	0.0130718	0.299472	0	0	0.11492	0.146523	proximity
112	196	0.0333975	0.0333975	0.326878	0.305155	0	0	0	0	0	0	0.042362	0.234819	0	0	0.312819	0.302003	proximity
112	197	0.0337756	0.0337756	0.470083	0.413939	0	0	0	0	0	0	0.0398977	0.261845	0	0	0.369265	0.357266	proximity
112	198	0.0527388	0.0448498	0.185217	0.079412	0.185217	0.079412	0.949	0.15008	0.0525062	0.0405601	0.082208	0.206513	0.012337	0.00260138	0.417768	0.311467	physical_and_proximity
112	213	0.0120711	0.0120711	0.34502	0.356813	0	0	0	0	0	0	0.0129632	0.301336	0	0	0.150241	0.131482	proximity
112	227	4.65987e-05	4.65987e-05	0.207718	0.367567	0	0	0	0	0	0	4.66151e-05	0.362526	0	0	0.000676	0.000338	proximity
113	122	0.19369	0.127277	0.33677	0.498072	0.33677	0.498072	5.135	0.0989812	0.193354	0.0663127	0.248274	0.171154	0.066755	0.00171567	0.991016	0.825058	physical_and_proximity
113	126	0.0456017	0.0369602	0.130154	0.0786098	0.130154	0.0786098	0.598	0.0924899	0.0452971	0.0320346	0.0578439	0.215578	0.007774	0.00160316	0.288483	0.308256	physical_and_proximity
113	128	0.259649	0.196322	0.420729	0.755106	0.420729	0.755106	6.422	0.48284	0.259278	0.173243	0.235275	0.175394	0.083486	0.00836922	0.960596	0.946738	physical_and_proximity
113	129	0.0754727	0.0618363	0.555009	0.189303	0.555009	0.189303	0.078	0.0258495	0.0502391	0.0218485	0.0841928	0.22516	0.001014	0.000448058	0.583895	0.321269	physical_and_proximity
113	133	0.0815222	0.058944	0.192851	0.172917	0.192851	0.172917	0.663	0.0594163	0.080149	0.0359727	0.10734	0.19451	0.008619	0.00102988	0.529646	0.469482	physical_and_proximity
113	135	0.000755448	0.000755448	0.431972	0.192773	0	0	0	0	0	0	0.000759754	0.355982	0	0	0.007098	0.010816	proximity
113	146	0.0154998	0.0154998	0.331713	0.271611	0	0	0	0	0	0	0.0172949	0.310171	0	0	0.212602	0.129792	proximity
113	150	0.131411	0.0883536	0.574105	0.195151	0.574105	0.195151	1.209	0.0888539	0.129985	0.0551861	0.13576	0.200203	0.015717	0.00154013	0.75881	0.437203	physical_and_proximity
113	160	0.00777269	0.00777269	0.490838	0.132645	0	0	0	0	0	0	0.00839777	0.332685	0	0	0.11154	0.058474	proximity
113	162	0.0909221	0.0711733	0.199705	0.199568	0.199705	0.199568	0.91	0.137836	0.0899514	0.0578931	0.11018	0.220894	0.01183	0.00238915	0.673634	0.497705	physical_and_proximity
113	163	0.0324246	0.0317199	0.380546	0.0712652	0.380546	0.0712652	0.013	0.00975	0.0106857	0.00838757	0.0575175	0.21378	0.000169	0.000169	0.403065	0.119145	physical_and_proximity
113	167	0.0450912	0.0450912	0.366558	0.532522	0	0	0	0	0	0	0.0569108	0.229453	0	0	0.43602	0.246233	proximity
113	169	0.0637208	0.0497461	0.38998	0.0843841	0.38998	0.0843841	0.689	0.0827577	0.0630271	0.0377383	0.0930734	0.209493	0.008957	0.00143447	0.563108	0.296933	physical_and_proximity
113	179	0.0284382	0.0284382	0.850964	0.434762	0	0	0	0	0	0	0.0315569	0.235113	0	0	0.272935	0.066586	proximity
113	180	0.030876	0.030876	0.452793	0.464748	0	0	0	0	0	0	0.0356794	0.26697	0	0	0.345098	0.345605	proximity
113	193	0.106419	0.083641	0.148456	0.515129	0.148456	0.515129	1.183	0.0982306	0.105014	0.0530296	0.206779	0.186092	0.015379	0.00170266	1.06301	0.832325	physical_and_proximity
113	195	0.01891	0.01891	0.874293	0.100349	0	0	0	0	0	0	0.0239388	0.299124	0	0	0.282737	0.12675	proximity
113	203	0.00925857	0.00925857	0.496766	0.155877	0	0	0	0	0	0	0.0100422	0.302331	0	0	0.120666	0.034476	proximity
113	210	0.067339	0.0549388	0.121915	0.23045	0.121915	0.23045	0.325	0.0684857	0.0640259	0.0368415	0.108183	0.196086	0.004225	0.00118709	0.602654	0.552461	physical_and_proximity
113	211	0.0102212	0.0102212	0.173654	0.222192	0	0	0	0	0	0	0.0114186	0.302561	0	0	0.105456	0.135031	proximity
113	225	0.0692785	0.0574898	0.12077	0.203364	0.12077	0.203364	0.702	0.131883	0.0683903	0.0481233	0.106386	0.212776	0.009126	0.00228597	0.564291	0.594711	physical_and_proximity
113	250	0.0166893	0.0166893	0.113573	0.357109	0	0	0	0	0	0	0.0206981	0.283343	0	0	0.21294	0.174746	proximity
113	262	0.00312024	0.00312024	0.0972476	0.412729	0	0	0	0	0	0	0.00324905	0.338787	0	0	0.038532	0.044278	proximity
113	265	0.0072916	0.0072916	0.102187	0.269344	0	0	0	0	0	0	0.00808765	0.353243	0	0	0.037518	0.099879	proximity
114	122	0.202984	0.101974	0.358056	0.7717	0.358056	0.7717	1.118	0.0993034	0.200676	0.0706273	0.0755906	0.219346	0.014534	0.00172126	0.42757	0.426556	physical_and_proximity
114	128	0.138319	0.0717866	0.448319	0.296889	0.448319	0.296889	0.546	0.0528507	0.134584	0.0407829	0.0671778	0.197186	0.007098	0.000916078	0.341211	0.342225	physical_and_proximity
114	139	0.0197158	0.0197158	0.753182	0.576615	0	0	0	0	0	0	0.0209825	0.255842	0	0	0.198237	0.184717	proximity
114	155	0.0241824	0.0241824	1.04275	0.188864	0	0	0	0	0	0	0.0284912	0.239157	0	0	0.223418	0.042081	proximity
114	159	0.280944	0.159618	0.61509	0.641085	0.61509	0.641085	2.548	0.197505	0.279478	0.12123	0.127243	0.167845	0.033124	0.00342343	0.340028	0.543673	physical_and_proximity
114	175	0.00092672	0.00092672	0.442046	0.336118	0	0	0	0	0	0	0.00093124	0.370381	0	0	0.012844	0.007436	proximity
114	178	0.00510892	0.00510892	0.494582	0.221194	0	0	0	0	0	0	0.0052856	0.31549	0	0	0.067938	0.031603	proximity
115	116	0.00421081	0.00421081	0.490794	0.168234	0	0	0	0	0	0	0.00435725	0.354494	0	0	0.036842	0.057629	proximity
115	117	0.181169	0.11511	0.550217	0.375676	0.550217	0.375676	0.806	0.0824472	0.174824	0.0602109	0.155193	0.21678	0.010478	0.00142909	0.832494	0.73515	physical_and_proximity
115	126	0.053322	0.0469872	0.328276	0.0920303	0.328276	0.0920303	0.104	0.0331459	0.0425033	0.0226851	0.102536	0.212482	0.001352	0.000574529	0.633412	0.4394	physical_and_proximity
115	129	0.0594305	0.0394876	0.17312	0.238268	0.17312	0.238268	0.104	0.0232221	0.0510499	0.0188552	0.0419198	0.222122	0.001352	0.000402516	0.256542	0.258232	physical_and_proximity
115	133	0.136804	0.0903639	0.580418	0.232728	0.580418	0.232728	0.65	0.0729347	0.132306	0.0506826	0.125218	0.197229	0.00845	0.0012642	0.666874	0.351351	physical_and_proximity
115	149	0.178201	0.136821	0.299746	0.505767	0.299746	0.505767	3.12	0.268643	0.177498	0.110671	0.232495	0.174136	0.04056	0.00465648	0.867477	0.65741	physical_and_proximity
115	150	0.194115	0.145328	0.387189	0.424112	0.387189	0.424112	4.498	0.273973	0.193689	0.116407	0.241386	0.174286	0.058474	0.00474887	0.97513	0.530829	physical_and_proximity
115	173	0.141301	0.0911891	0.389656	0.310432	0.389656	0.310432	0.637	0.0545516	0.135915	0.0414612	0.138553	0.202875	0.008281	0.000945561	0.710814	0.639665	physical_and_proximity
115	177	0.0945452	0.0644989	0.493031	0.136657	0.493031	0.136657	0.715	0.0651029	0.0930713	0.0404757	0.0972801	0.222022	0.009295	0.00112845	0.587782	0.337493	physical_and_proximity
115	179	0.00611433	0.00611433	0.215671	0.423979	0	0	0	0	0	0	0.00638754	0.281858	0	0	0.069966	0.064051	proximity
115	180	0.00908004	0.00908004	0.269037	0.578543	0	0	0	0	0	0	0.00955235	0.341133	0	0	0.118131	0.06929	proximity
115	183	0.00248921	0.00248921	0.621008	0.257123	0	0	0	0	0	0	0.00252376	0.344864	0	0	0.034814	0.019435	proximity
115	186	3.5066e-05	3.5066e-05	0.362586	0.188072	0	0	0	0	0	0	3.50759e-05	0.361297	0	0	0.000507	0.000338	proximity
115	200	0.0448986	0.0448986	0.478536	0.615642	0	0	0	0	0	0	0.053884	0.249306	0	0	0.415064	0.417768	proximity
115	203	0.0713686	0.0514824	0.168146	0.29738	0.168146	0.29738	0.156	0.0421891	0.0636126	0.0302914	0.0566818	0.234211	0.002028	0.000731278	0.291525	0.39884	physical_and_proximity
116	121	0.308012	0.208799	1.24481	0.466708	1.24481	0.466708	3.198	0.414024	0.306871	0.186521	0.128483	0.193321	0.041574	0.00717642	0.628004	0.542828	physical_and_proximity
116	122	0.00185843	0.00185843	0.758998	0.389056	0	0	0	0	0	0	0.00187196	0.334845	0	0	0.025181	0.006422	proximity
116	124	0.0426028	0.0426028	0.689352	2.7714	0	0	0	0	0	0	0.0461656	0.254067	0	0	0.395798	0.29913	proximity
116	126	0.0330315	0.0330315	0.341882	1.03249	0	0	0	0	0	0	0.0379066	0.27142	0	0	0.213954	0.356421	proximity
116	140	0.274034	0.176676	0.395992	1.15887	0.395992	1.15887	3.666	0.274316	0.27315	0.142174	0.165851	0.169007	0.047658	0.00475481	0.664001	0.596908	physical_and_proximity
116	151	0.11098	0.0802245	0.299407	0.248199	0.299407	0.248199	0.52	0.107105	0.107619	0.0598601	0.0891256	0.18306	0.00676	0.00185648	0.45292	0.292708	physical_and_proximity
116	158	0.0128156	0.0128156	0.249874	0.850176	0	0	0	0	0	0	0.0137265	0.298062	0	0	0.069121	0.160381	proximity
116	177	0.00557845	0.00557845	0.256926	0.335693	0	0	0	0	0	0	0.00580079	0.319163	0	0	0.055939	0.073346	proximity
116	180	0.00359616	0.00359616	0.175034	0.458575	0	0	0	0	0	0	0.00370123	0.330057	0	0	0.016562	0.048503	proximity
116	183	0.00529761	0.00529761	0.308963	0.184276	0	0	0	0	0	0	0.00555244	0.319693	0	0	0.070473	0.032955	proximity
116	186	0.0996144	0.0685473	0.293268	0.573754	0.293268	0.573754	0.143	0.044312	0.0823332	0.036075	0.0616682	0.236329	0.001859	0.000768075	0.361998	0.443456	physical_and_proximity
116	208	0.000235959	0.000235959	0.240055	0.355231	0	0	0	0	0	0	0.000236348	0.357642	0	0	0.002535	0.00338	proximity
117	120	0.0466329	0.0444106	0.14316	0.282709	0.14316	0.282709	0.026	0.017809	0.0204149	0.0149984	0.0655609	0.232814	0.000338	0.000308689	0.285948	0.412867	physical_and_proximity
117	127	0.014895	0.014895	0.63732	0.271711	0	0	0	0	0	0	0.0161584	0.310832	0	0	0.197392	0.133848	proximity
117	130	0.1666	0.114587	0.432238	0.313994	0.432238	0.313994	1.859	0.184989	0.165666	0.0917091	0.124735	0.199092	0.024167	0.00320647	0.592176	0.613132	physical_and_proximity
117	143	0.1998	0.140474	0.334256	0.769324	0.334256	0.769324	1.222	0.174028	0.195699	0.0996239	0.17968	0.207164	0.015886	0.00301649	0.870012	0.966511	physical_and_proximity
117	149	0.0597421	0.0597421	0.467683	0.584432	0	0	0	0	0	0	0.0775834	0.226173	0	0	0.564967	0.45292	proximity
117	168	0.0527121	0.0527121	0.452645	0.569755	0	0	0	0	0	0	0.0666374	0.215738	0	0	0.398671	0.293046	proximity
117	173	0.147038	0.116943	0.428245	0.246069	0.428245	0.246069	2.314	0.290756	0.146388	0.101643	0.173886	0.206295	0.030082	0.00503978	0.884377	0.832325	physical_and_proximity
117	181	0.0621086	0.0479898	0.262685	0.107594	0.262685	0.107594	0.26	0.0558984	0.0590069	0.0322678	0.073355	0.210535	0.00338	0.000968905	0.422838	0.344591	physical_and_proximity
117	185	0.106353	0.0868073	0.381119	0.168513	0.381119	0.168513	1.079	0.232598	0.105431	0.0777763	0.105052	0.20688	0.014027	0.0040317	0.544518	0.444977	physical_and_proximity
117	216	0.00579962	0.00579962	0.389602	0.311228	0	0	0	0	0	0	0.00600077	0.303478	0	0	0.071994	0.019773	proximity
117	218	0.057577	0.0469609	0.131785	0.113942	0.131785	0.113942	0.923	0.129376	0.0573134	0.0415043	0.0734716	0.187978	0.011999	0.00224252	0.236262	0.352027	physical_and_proximity
117	220	0.0367933	0.0367933	0.683362	0.579138	0	0	0	0	0	0	0.0416861	0.260476	0	0	0.37349	0.303524	proximity
117	223	0.0632678	0.0464995	0.123276	0.175256	0.123276	0.175256	0.429	0.0560521	0.0619239	0.0315872	0.074025	0.212837	0.005577	0.00097157	0.364533	0.392418	physical_and_proximity
117	224	0.0882079	0.0783679	0.284872	0.231817	0.284872	0.231817	0.13	0.0479074	0.0644479	0.034846	0.154676	0.192326	0.00169	0.000830395	0.783822	0.694759	physical_and_proximity
117	231	0.0107557	0.0107557	0.129158	0.309534	0	0	0	0	0	0	0.0121951	0.286358	0	0	0.050362	0.123877	proximity
117	241	0.0434561	0.0434561	0.265187	0.547617	0	0	0	0	0	0	0.0574227	0.24987	0	0	0.382616	0.45799	proximity
117	272	0.00229445	0.00229445	0.110426	0.142246	0	0	0	0	0	0	0.00238238	0.339131	0	0	0.012506	0.032279	proximity
118	139	0.0468251	0.0468251	5.432	1.95409	0	0	0	0	0	0	0.0484022	0.215612	0	0	0.247923	0.323466	proximity
118	156	0.0179641	0.0179641	2.33876	0.431745	0	0	0	0	0	0	0.0188954	0.229838	0	0	0.127257	0.098696	proximity
118	166	0.0102109	0.0102109	1.13522	1.46534	0	0	0	0	0	0	0.0103765	0.306846	0	0	0.096161	0.114582	proximity
119	123	0.00420941	0.00420941	0.567504	0.721854	0	0	0	0	0	0	0.00426593	0.314113	0	0	0.027547	0.053066	proximity
119	127	0.00805902	0.00805902	1.6964	1.20617	0	0	0	0	0	0	0.00815222	0.290383	0	0	0.092612	0.093119	proximity
119	132	0.277163	0.12507	1.11828	0.496628	1.11828	0.496628	1.365	0.133334	0.274694	0.0960822	0.0632174	0.164412	0.017745	0.00231113	0.240487	0.203814	physical_and_proximity
119	143	0.0642115	0.0642115	5.11354	2.27783	0	0	0	0	0	0	0.0669391	0.23531	0	0	0.351182	0.539786	proximity
119	164	0.0106364	0.0106364	0.975926	1.77322	0	0	0	0	0	0	0.0108193	0.210007	0	0	0.078585	0.007605	proximity
119	184	0.00875467	0.00875467	0.966643	0.602677	0	0	0	0	0	0	0.00896612	0.277929	0	0	0.07943	0.085683	proximity
119	187	0.00170358	0.00170358	0.657627	0.400377	0	0	0	0	0	0	0.00171532	0.348414	0	0	0.023829	0.015886	proximity
120	129	0.203117	0.125974	0.842711	0.380755	0.842711	0.380755	0.78	0.121728	0.196269	0.083139	0.120688	0.195991	0.01014	0.00210995	0.579332	0.584571	physical_and_proximity
120	130	0.0364982	0.0364982	0.517086	0.702794	0	0	0	0	0	0	0.0415942	0.233385	0	0	0.311805	0.319072	proximity
120	135	0.236326	0.145124	0.464215	0.709338	0.464215	0.709338	1.378	0.180496	0.23312	0.109839	0.120099	0.203692	0.017914	0.0031286	0.570037	0.597077	physical_and_proximity
120	142	0.000234107	0.000234107	0.341364	0.379324	0	0	0	0	0	0	0.000234412	0.360209	0	0	0.002873	0.00338	proximity
120	145	0.00218135	0.00218135	0.358749	0.501646	0	0	0	0	0	0	0.00220434	0.354285	0	0	0.031265	0.021801	proximity
120	149	0.225063	0.151762	0.485384	0.511637	0.485384	0.511637	2.184	0.238535	0.223583	0.121847	0.149884	0.182507	0.028392	0.0041346	0.678873	0.617188	physical_and_proximity
120	153	0.018399	0.018399	0.803341	0.545036	0	0	0	0	0	0	0.0195042	0.289576	0	0	0.220545	0.190125	proximity
120	157	0.226834	0.145356	0.99703	0.333051	0.99703	0.333051	2.314	0.180431	0.225343	0.104736	0.167497	0.197415	0.030082	0.00312746	0.754923	0.635102	physical_and_proximity
120	168	0.0593368	0.0593368	1.1814	1.38426	0	0	0	0	0	0	0.0654276	0.227315	0	0	0.460863	0.341887	proximity
120	169	0.0559657	0.0559657	0.418698	2.39393	0	0	0	0	0	0	0.0663923	0.233232	0	0	0.352365	0.466102	proximity
120	179	0.0015635	0.0015635	0.324932	0.0546362	0	0	0	0	0	0	0.00161757	0.352466	0	0	0.022815	0.003887	proximity
120	185	0.00616085	0.00616085	0.740388	0.397973	0	0	0	0	0	0	0.00631107	0.341976	0	0	0.078923	0.031941	proximity
120	189	0.146149	0.100223	0.321994	0.429792	0.321994	0.429792	0.611	0.121776	0.141462	0.0732914	0.0982254	0.197944	0.007943	0.00211078	0.462722	0.459173	physical_and_proximity
120	201	0.0135091	0.0135091	0.750361	0.336196	0	0	0	0	0	0	0.0143437	0.298892	0	0	0.16562	0.104949	proximity
120	203	0.00921337	0.00921337	0.334857	0.392466	0	0	0	0	0	0	0.0097084	0.323781	0	0	0.110695	0.102752	proximity
121	122	0.0727002	0.0727002	0.96728	1.00773	0	0	0	0	0	0	0.0852589	0.221463	0	0	0.422162	0.527111	proximity
121	124	0.160091	0.099835	0.468507	0.338948	0.468507	0.338948	0.715	0.0569491	0.154241	0.0441613	0.145817	0.142873	0.009295	0.000987118	0.474045	0.427401	physical_and_proximity
121	140	0.26458	0.142036	0.666821	0.500447	0.666821	0.500447	3.38	0.112469	0.263593	0.0807153	0.169808	0.161192	0.04394	0.00194946	0.543842	0.594035	physical_and_proximity
121	151	0.0979155	0.0691874	0.191103	0.226417	0.191103	0.226417	1.69	0.123504	0.0976456	0.0563498	0.084652	0.160494	0.02197	0.00214074	0.302003	0.292708	physical_and_proximity
121	186	0.0112855	0.0112855	0.231274	0.800686	0	0	0	0	0	0	0.0120429	0.300561	0	0	0.079261	0.141622	proximity
121	196	0.00379033	0.00379033	0.183834	0.244427	0	0	0	0	0	0	0.00393239	0.323784	0	0	0.022139	0.0507	proximity
121	198	0.00856154	0.00856154	0.249039	0.337307	0	0	0	0	0	0	0.0091057	0.307494	0	0	0.090584	0.099034	proximity
122	126	0.0877007	0.066155	0.717623	0.142329	0.717623	0.142329	0.247	0.0610929	0.0802051	0.0403421	0.0882372	0.194526	0.003211	0.00105894	0.422669	0.353717	physical_and_proximity
122	128	0.184395	0.136156	0.736118	0.28723	0.736118	0.28723	1.547	0.231415	0.182268	0.109155	0.167862	0.200108	0.020111	0.00401119	0.79599	0.850577	physical_and_proximity
122	133	0.0113426	0.0113426	0.711437	0.536871	0	0	0	0	0	0	0.0117793	0.289055	0	0	0.128947	0.124722	proximity
122	140	0.173479	0.0997884	0.820293	0.28817	0.820293	0.28817	0.806	0.0634331	0.168636	0.0488905	0.124115	0.181852	0.010478	0.00109951	0.521703	0.531843	physical_and_proximity
122	150	0.0199866	0.0199866	0.505122	0.556906	0	0	0	0	0	0	0.0216178	0.296206	0	0	0.227643	0.180323	proximity
122	159	0.0297836	0.0297836	0.69407	1.06721	0	0	0	0	0	0	0.0320537	0.247498	0	0	0.242684	0.310284	proximity
122	163	0.107267	0.0785329	0.409734	0.172498	0.409734	0.172498	0.845	0.145601	0.106144	0.0661996	0.0768305	0.179895	0.010985	0.00252376	0.389038	0.164944	physical_and_proximity
122	175	0.0116367	0.0116367	0.525713	0.484783	0	0	0	0	0	0	0.0121996	0.33719	0	0	0.151931	0.104104	proximity
122	180	0.146172	0.0908696	0.347723	0.346122	0.347723	0.346122	0.819	0.0806995	0.143143	0.0550762	0.110149	0.205846	0.010647	0.00139879	0.454779	0.560066	physical_and_proximity
122	195	0.149394	0.125994	0.313638	0.308858	0.313638	0.308858	3.549	0.473944	0.149078	0.11715	0.187984	0.175624	0.046137	0.00821503	0.710814	0.809003	physical_and_proximity
122	225	0.0106323	0.0106323	0.275023	0.689452	0	0	0	0	0	0	0.0112402	0.302733	0	0	0.119652	0.131651	proximity
123	143	0.269657	0.145367	0.63459	1.02546	0.63459	1.02546	0.754	0.12106	0.257915	0.0924952	0.109986	0.216954	0.009802	0.00209837	0.49179	0.705068	physical_and_proximity
123	170	0.16215	0.0962818	0.819914	0.419673	0.819914	0.419673	0.299	0.0564982	0.143949	0.0469437	0.0909131	0.191931	0.003887	0.000979303	0.491283	0.173225	physical_and_proximity
123	181	0.200961	0.118791	0.429967	0.524177	0.429967	0.524177	1.222	0.114325	0.197948	0.0770384	0.124645	0.196232	0.015886	0.00198163	0.404417	0.55432	physical_and_proximity
123	192	0.0109487	0.0109487	0.843013	0.284322	0	0	0	0	0	0	0.0115431	0.287138	0	0	0.121004	0.056108	proximity
123	212	0.0147282	0.0147282	0.51877	0.372422	0	0	0	0	0	0	0.0158017	0.25347	0	0	0.145847	0.061009	proximity
124	140	0.00152157	0.00152157	0.415885	0.956848	0	0	0	0	0	0	0.00152959	0.327005	0	0	0.015379	0.019773	proximity
124	151	0.0638417	0.0638417	4.35012	157.496	0	0	0	0	0	0	0.0648193	0.182623	0	0	0.303355	0.292539	proximity
124	158	0.0145192	0.0145192	0.531589	1.66962	0	0	0	0	0	0	0.0150616	0.299872	0	0	0.070642	0.17745	proximity
125	135	0.064193	0.0595934	0.250614	0.437935	0.250614	0.437935	0.039	0.026701	0.0313336	0.02287	0.0684761	0.216177	0.000507	0.000462817	0.440414	0.413374	physical_and_proximity
125	136	0.128398	0.0841716	0.598229	0.196985	0.598229	0.196985	0.858	0.091445	0.126364	0.0565493	0.103397	0.226008	0.011154	0.00158505	0.604682	0.339521	physical_and_proximity
125	137	0.00181096	0.00181096	0.67014	0.372699	0	0	0	0	0	0	0.00182476	0.349976	0	0	0.025519	0.024674	proximity
125	145	0.249104	0.160754	0.974335	0.416079	0.974335	0.416079	1.547	0.194883	0.24533	0.116809	0.163416	0.194908	0.020111	0.00337797	0.797849	0.503789	physical_and_proximity
125	146	0.217758	0.118835	0.599553	0.778768	0.599553	0.778768	0.507	0.0803882	0.203071	0.0649704	0.10266	0.215567	0.006591	0.0013934	0.601809	0.637975	physical_and_proximity
125	161	0.00587158	0.00587158	0.253574	0.238655	0	0	0	0	0	0	0.00616606	0.30955	0	0	0.060164	0.074022	proximity
125	182	0.0327153	0.0327153	0.480438	0.782938	0	0	0	0	0	0	0.0367538	0.244897	0	0	0.245895	0.274287	proximity
126	133	0.140301	0.101602	0.605191	0.260305	0.605191	0.260305	0.507	0.124787	0.133933	0.074032	0.105185	0.186997	0.006591	0.00216298	0.504296	0.427232	physical_and_proximity
126	140	0.0783271	0.0577441	0.153477	0.237811	0.153477	0.237811	0.403	0.0658991	0.0757459	0.0386169	0.0856819	0.200055	0.005239	0.00114225	0.426387	0.331916	physical_and_proximity
126	150	0.033588	0.033588	0.576131	0.645188	0	0	0	0	0	0	0.0377545	0.247938	0	0	0.311805	0.250458	proximity
126	163	0.0514308	0.0393871	0.167555	0.09115	0.167555	0.09115	0.338	0.0570624	0.0502571	0.029016	0.0612821	0.18988	0.004394	0.000989082	0.303355	0.128778	physical_and_proximity
126	177	0.00578211	0.00578211	0.193395	0.408589	0	0	0	0	0	0	0.00604854	0.321451	0	0	0.052897	0.077571	proximity
126	180	0.0662124	0.0429785	0.117278	0.276176	0.117278	0.276176	0.299	0.0505527	0.064549	0.0313196	0.0393766	0.204969	0.003887	0.000876248	0.180492	0.232375	physical_and_proximity
126	186	0.00656838	0.00656838	0.194466	0.272275	0	0	0	0	0	0	0.00697207	0.298079	0	0	0.081796	0.049179	proximity
126	200	0.00495452	0.00495452	0.186857	0.351104	0	0	0	0	0	0	0.00516433	0.320787	0	0	0.056277	0.06591	proximity
127	132	0.102918	0.0643906	0.528552	0.256111	0.528552	0.256111	0.195	0.0426307	0.0915355	0.0341836	0.060105	0.170513	0.002535	0.000738932	0.28054	0.16731	physical_and_proximity
127	143	0.849764	0.432625	1.66151	2.6148	1.66151	2.6148	4.966	0.524607	0.843405	0.345962	0.228875	0.184553	0.064558	0.00909318	0.961779	1.09495	physical_and_proximity
127	187	0.0204052	0.0204052	1.06779	0.310178	0	0	0	0	0	0	0.0222982	0.259119	0	0	0.195533	0.052897	proximity
127	202	0.00755006	0.00755006	0.830892	0.270693	0	0	0	0	0	0	0.00783996	0.316155	0	0	0.098696	0.039208	proximity
128	159	0.0280938	0.0280938	0.377069	0.881929	0	0	0	0	0	0	0.0314376	0.240671	0	0	0.222742	0.277836	proximity
128	160	0.0657061	0.051258	0.238436	0.106421	0.238436	0.106421	0.533	0.0879718	0.0646547	0.0400675	0.0809887	0.187547	0.006929	0.00152484	0.400361	0.215137	physical_and_proximity
128	162	0.257579	0.187693	0.439896	0.778777	0.439896	0.778777	2.938	0.425578	0.256562	0.169288	0.139225	0.198786	0.038194	0.00737668	0.684112	0.610259	physical_and_proximity
128	175	0.106896	0.0832621	0.664827	0.300978	0.664827	0.300978	0.13	0.0483674	0.0798789	0.039213	0.0908382	0.21372	0.00169	0.000838369	0.560573	0.348816	physical_and_proximity
128	195	0.0286245	0.0286245	0.59998	0.363544	0	0	0	0	0	0	0.0327679	0.260079	0	0	0.300313	0.293215	proximity
129	133	0.0224076	0.0224076	1.15771	0.336109	0	0	0	0	0	0	0.0245166	0.250825	0	0	0.226967	0.129961	proximity
129	135	0.0465571	0.0465571	1.44962	0.901811	0	0	0	0	0	0	0.0508123	0.204003	0	0	0.342901	0.288314	proximity
129	149	0.19871	0.0976338	0.451688	0.537216	0.451688	0.537216	0.962	0.0793282	0.195509	0.0599476	0.0828254	0.201425	0.012506	0.00137502	0.39715	0.42419	physical_and_proximity
129	150	0.170913	0.110473	0.641643	0.267957	0.641643	0.267957	1.677	0.158644	0.169873	0.0862527	0.107202	0.189403	0.021801	0.00274984	0.497874	0.315523	physical_and_proximity
129	167	0.00584996	0.00584996	0.485377	0.21081	0	0	0	0	0	0	0.00609245	0.321186	0	0	0.076895	0.052221	proximity
129	169	0.116038	0.0810221	0.396868	0.208846	0.396868	0.208846	0.676	0.11122	0.113801	0.061353	0.087415	0.198027	0.008788	0.00192782	0.373659	0.439569	physical_and_proximity
129	179	0.0354006	0.0283701	0.281664	0.0566001	0.281664	0.0566001	0.104	0.0330274	0.0324322	0.019419	0.0382475	0.200867	0.001352	0.000572476	0.231699	0.117962	physical_and_proximity
129	193	0.0133807	0.0133807	0.564936	0.421662	0	0	0	0	0	0	0.0141658	0.314629	0	0	0.152607	0.14027	proximity
129	203	0.0108716	0.0108716	0.518358	0.417571	0	0	0	0	0	0	0.0114078	0.303986	0	0	0.090753	0.135538	proximity
130	131	0.28183	0.149811	0.867362	0.524903	0.867362	0.524903	1.885	0.12152	0.278665	0.0885964	0.154948	0.199879	0.024505	0.00210635	0.729573	0.630201	physical_and_proximity
130	142	0.249274	0.136077	0.648646	0.578085	0.648646	0.578085	1.222	0.116135	0.244508	0.0841598	0.129126	0.203296	0.015886	0.00201302	0.612625	0.628511	physical_and_proximity
130	157	0.0367435	0.0367435	0.752621	0.925458	0	0	0	0	0	0	0.0403121	0.208618	0	0	0.227643	0.278681	proximity
130	168	0.208424	0.118564	0.505695	0.482763	0.505695	0.482763	1.222	0.114981	0.205456	0.0784563	0.113048	0.189687	0.015886	0.00199301	0.519337	0.436189	physical_and_proximity
130	185	0.019376	0.019376	0.623363	0.392753	0	0	0	0	0	0	0.0210704	0.25374	0	0	0.180154	0.11999	proximity
130	201	6.98098e-05	6.98098e-05	0.349479	0.377731	0	0	0	0	0	0	6.98366e-05	0.362811	0	0	0.001014	0.000507	proximity
130	214	0.0104564	0.0104564	0.352558	0.491105	0	0	0	0	0	0	0.0110178	0.307542	0	0	0.107315	0.121173	proximity
130	216	0.0115785	0.0115785	0.566634	11.4455	0	0	0	0	0	0	0.0118322	0.341923	0	0	0.141453	0.042757	proximity
130	220	0.0232787	0.0232787	0.48042	1.14172	0	0	0	0	0	0	0.0249998	0.297706	0	0	0.212095	0.26702	proximity
131	142	0.418489	0.217289	1.33023	0.846141	1.33023	0.846141	2.041	0.222582	0.412619	0.15561	0.152149	0.193566	0.026533	0.00385808	0.690196	0.664339	physical_and_proximity
131	154	0.0329572	0.0329572	1.19774	0.407678	0	0	0	0	0	0	0.0369624	0.228376	0	0	0.287976	0.21294	proximity
131	188	0.0103725	0.0103725	0.56451	0.944542	0	0	0	0	0	0	0.0106862	0.312264	0	0	0.104949	0.133172	proximity
131	207	0.0447402	0.0447402	0.898342	0.407132	0	0	0	0	0	0	0.0532428	0.228372	0	0	0.372983	0.209053	proximity
131	214	0.0348062	0.0348062	0.902033	0.947214	0	0	0	0	0	0	0.0376419	0.267001	0	0	0.340366	0.319748	proximity
131	220	0.00035212	0.00035212	0.533631	1.02632	0	0	0	0	0	0	0.000352474	0.40209	0	0	0.004225	0.004394	proximity
132	143	0.303879	0.149443	0.535895	1.64362	0.535895	1.64362	1.157	0.169136	0.299513	0.119234	0.0679944	0.174331	0.015041	0.0029317	0.217672	0.311467	physical_and_proximity
132	164	0.0037602	0.0037602	0.541992	1.32992	0	0	0	0	0	0	0.00379728	0.285709	0	0	0.043602	0.007605	proximity
132	184	0.00105812	0.00105812	0.338848	0.365959	0	0	0	0	0	0	0.00106452	0.352204	0	0	0.012844	0.015041	proximity
132	187	0.0150597	0.0150597	1.01218	0.810501	0	0	0	0	0	0	0.015581	0.222094	0	0	0.121342	0.097513	proximity
133	140	0.00220841	0.00220841	0.293292	0.505667	0	0	0	0	0	0	0.002235	0.339076	0	0	0.015379	0.030251	proximity
133	149	0.00127162	0.00127162	0.445329	1.01663	0	0	0	0	0	0	0.00127686	0.350216	0	0	0.012337	0.017914	proximity
133	150	0.256617	0.169063	0.521464	0.638711	0.521464	0.638711	2.275	0.268042	0.254914	0.138618	0.143206	0.164326	0.029575	0.00464606	0.559221	0.464074	physical_and_proximity
133	163	0.0276739	0.0276739	1.43383	2.11919	0	0	0	0	0	0	0.0285994	0.247915	0	0	0.25519	0.11999	proximity
133	180	0.00905489	0.00905489	0.309522	0.725457	0	0	0	0	0	0	0.00944927	0.297942	0	0	0.034138	0.10985	proximity
134	138	0.107629	0.0568459	0.439216	0.288934	0.439216	0.288934	0.234	0.03694	0.0998873	0.0304797	0.0474221	0.217068	0.003042	0.000640294	0.256373	0.272935	physical_and_proximity
134	148	0.000814634	0.000814634	0.386743	0.503074	0	0	0	0	0	0	0.000817681	0.342015	0	0	0.011154	0.00338	proximity
134	155	0.00101396	0.00101396	0.139534	0.0428291	0	0	0	0	0	0	0.00104633	0.324427	0	0	0.01352	0.006253	proximity
134	162	0.201873	0.10148	0.757941	0.414873	0.757941	0.414873	0.728	0.0742037	0.195949	0.0581187	0.089078	0.21342	0.009464	0.0012862	0.455962	0.426218	physical_and_proximity
134	174	0.0355369	0.0355369	0.604007	56.7023	0	0	0	0	0	0	0.0377836	0.153283	0	0	0.171197	0.125567	proximity
134	175	0.000878158	0.000878158	0.135033	0.58018	0	0	0	0	0	0	0.000885255	0.348908	0	0	0.005915	0.012337	proximity
134	190	0.0529319	0.0472441	0.110203	0.522374	0.110203	0.522374	0.065	0.0367263	0.0379174	0.0261664	0.0615235	0.220896	0.000845	0.000636589	0.190632	0.386165	physical_and_proximity
134	204	0.0451958	0.0451958	0.418308	0.704823	0	0	0	0	0	0	0.0545953	0.239063	0	0	0.166803	0.364195	proximity
135	145	0.260443	0.161945	0.525838	0.793477	0.525838	0.793477	1.352	0.208133	0.256302	0.125524	0.123769	0.209448	0.017576	0.00360763	0.612963	0.593359	physical_and_proximity
135	146	0.0352767	0.0352767	0.842116	0.793758	0	0	0	0	0	0	0.03861	0.269303	0	0	0.263133	0.379912	proximity
135	153	0.0295935	0.0295935	0.797899	0.594159	0	0	0	0	0	0	0.0324098	0.243676	0	0	0.237107	0.285948	proximity
135	157	0.00758299	0.00758299	0.604384	0.284474	0	0	0	0	0	0	0.00789239	0.316549	0	0	0.098696	0.059319	proximity
135	167	0.0583461	0.0494858	0.345241	0.243716	0.345241	0.243716	0.039	0.016086	0.0306366	0.014458	0.0596247	0.227568	0.000507	0.000278823	0.300144	0.361829	physical_and_proximity
135	169	0.186728	0.116792	0.449343	0.523289	0.449343	0.523289	0.728	0.133547	0.181485	0.0860255	0.092401	0.207017	0.009464	0.00231482	0.292201	0.511563	physical_and_proximity
135	189	0.0146935	0.0146935	0.980732	0.436575	0	0	0	0	0	0	0.0154447	0.29106	0	0	0.169	0.13689	proximity
135	211	0.00122435	0.00122435	0.427174	0.467089	0	0	0	0	0	0	0.00123111	0.343555	0	0	0.013182	0.016731	proximity
136	137	0.0277616	0.0277616	1.35884	1.48235	0	0	0	0	0	0	0.028893	0.255149	0	0	0.256373	0.164775	proximity
136	141	0.330296	0.172229	0.654417	1.06448	0.654417	1.06448	1.638	0.152088	0.324886	0.110587	0.147427	0.167507	0.021294	0.00263619	0.50024	0.546546	physical_and_proximity
136	145	0.00074603	0.00074603	0.262925	0.644968	0	0	0	0	0	0	0.000749022	0.351235	0	0	0.009464	0.010478	proximity
136	146	0.156487	0.106184	0.32452	1.86795	0.32452	1.86795	0.247	0.0588331	0.130456	0.0485106	0.113558	0.221679	0.003211	0.00101977	0.443118	0.737854	physical_and_proximity
136	148	0.011388	0.011388	0.463219	1.16339	0	0	0	0	0	0	0.0117934	0.295548	0	0	0.090415	0.132327	proximity
136	182	0.0122688	0.0122688	0.502098	0.625787	0	0	0	0	0	0	0.012834	0.27561	0	0	0.124384	0.104611	proximity
136	219	0.00372329	0.00372329	0.307289	0.146587	0	0	0	0	0	0	0.00386842	0.326286	0	0	0.046475	0.021294	proximity
137	141	0.187644	0.118728	0.814826	0.581598	0.814826	0.581598	0.325	0.0879059	0.166014	0.0698204	0.0947111	0.176353	0.004225	0.0015237	0.29913	0.416416	physical_and_proximity
137	146	0.0502362	0.0502362	3.49008	2.205	0	0	0	0	0	0	0.0521759	0.228059	0	0	0.200096	0.360984	proximity
137	152	0.0266463	0.0266463	2.05391	3.0478	0	0	0	0	0	0	0.0272378	0.238684	0	0	0.099879	0.23153	proximity
138	148	0.958252	0.865729	2.14636	1.82773	2.14636	1.82773	32.513	6.8025	0.958048	0.862042	0.236543	0.169361	0.422669	0.11791	0.616174	0.819988	physical_and_proximity
138	152	0.00890214	0.00890214	0.607042	0.695757	0	0	0	0	0	0	0.00915349	0.300272	0	0	0.034983	0.107484	proximity
138	162	0.00290644	0.00290644	0.566673	0.630533	0	0	0	0	0	0	0.00293503	0.330685	0	0	0.036842	0.039039	proximity
138	174	0.0463327	0.0360893	0.495959	0.110382	0.495959	0.110382	0.052	0.0169483	0.0329962	0.0142697	0.043172	0.194137	0.000676	0.000293771	0.213785	0.125567	physical_and_proximity
138	199	0.0238988	0.0238988	0.812114	1.79408	0	0	0	0	0	0	0.0249661	0.314388	0	0	0.140946	0.282737	proximity
138	204	0.10996	0.0673236	0.353215	0.539124	0.353215	0.539124	0.156	0.0275021	0.0901205	0.0243624	0.0708492	0.223313	0.002028	0.000476702	0.273442	0.448019	physical_and_proximity
138	229	0.00848802	0.00848802	0.418041	0.616015	0	0	0	0	0	0	0.00878752	0.327427	0	0	0.075712	0.098189	proximity
138	234	0.0274622	0.0274622	0.486648	1.13329	0	0	0	0	0	0	0.0298717	0.202902	0	0	0.160381	0.18083	proximity
138	249	0.000298901	0.000298901	0.37107	0.10635	0	0	0	0	0	0	0.000299986	0.352348	0	0	0.004225	0.004056	proximity
139	156	0.106125	0.0807861	0.457742	0.158117	0.457742	0.158117	0.975	0.139127	0.10488	0.0637075	0.119317	0.166248	0.012675	0.00241153	0.435344	0.355238	physical_and_proximity
139	159	0.102778	0.0635077	0.369149	0.379213	0.369149	0.379213	0.156	0.0240383	0.0850613	0.0213009	0.0721141	0.199251	0.002028	0.000416663	0.389207	0.338	physical_and_proximity
139	166	0.0671687	0.0546555	0.388134	0.335893	0.388134	0.335893	0.052	0.0233439	0.0403481	0.0206648	0.0551315	0.230137	0.000676	0.000404627	0.389545	0.328198	physical_and_proximity
139	178	0.0358874	0.0358874	0.794948	0.784254	0	0	0	0	0	0	0.0394759	0.234786	0	0	0.299299	0.119652	proximity
139	194	0.115699	0.0811592	0.892299	0.149541	0.892299	0.149541	1.105	0.129337	0.114774	0.0643519	0.092214	0.19368	0.014365	0.00224184	0.427739	0.192829	physical_and_proximity
139	195	0.00250051	0.00250051	0.362458	0.384593	0	0	0	0	0	0	0.00253447	0.336461	0	0	0.034138	0.019266	proximity
139	197	0.176744	0.105701	0.408875	0.673974	0.408875	0.673974	0.468	0.0702345	0.164847	0.0550434	0.110558	0.217126	0.006084	0.0012174	0.605358	0.55939	physical_and_proximity
139	221	0.00241412	0.00241412	0.789277	0.162243	0	0	0	0	0	0	0.00245822	0.350234	0	0	0.034476	0.008112	proximity
139	227	0.00207041	0.00207041	0.397847	0.801352	0	0	0	0	0	0	0.00208666	0.341538	0	0	0.028392	0.006591	proximity
140	150	0.00485277	0.00485277	0.389748	0.356374	0	0	0	0	0	0	0.00498266	0.309503	0	0	0.061009	0.056446	proximity
140	151	0.0123463	0.0123463	0.521263	0.947772	0	0	0	0	0	0	0.0128169	0.269204	0	0	0.123539	0.123201	proximity
140	163	0.00728267	0.00728267	0.405438	0.721193	0	0	0	0	0	0	0.00749292	0.24067	0	0	0.068276	0.054756	proximity
140	177	0.00337417	0.00337417	0.595643	0.228371	0	0	0	0	0	0	0.00344457	0.340966	0	0	0.046982	0.022815	proximity
140	180	0.161234	0.100695	0.344064	0.429709	0.344064	0.429709	0.936	0.116449	0.158681	0.0723535	0.0964361	0.207159	0.012168	0.00201845	0.43433	0.507845	physical_and_proximity
140	183	0.00162021	0.00162021	0.45701	0.18257	0	0	0	0	0	0	0.00164058	0.344375	0	0	0.022646	0.019097	proximity
140	186	0.19179	0.113034	0.464257	0.512051	0.464257	0.512051	0.767	0.0747255	0.184819	0.0571781	0.136244	0.194183	0.009971	0.00129524	0.593697	0.629018	physical_and_proximity
140	195	0.0222806	0.0222806	1.20052	0.792905	0	0	0	0	0	0	0.0233711	0.280531	0	0	0.260767	0.223587	proximity
140	196	0.000929643	0.000929643	0.405397	0.499672	0	0	0	0	0	0	0.000933521	0.351934	0	0	0.013182	0.012337	proximity
140	198	0.0284736	0.0284736	0.925217	1.66153	0	0	0	0	0	0	0.0299065	0.261772	0	0	0.281892	0.218686	proximity
140	200	0.0065441	0.0065441	0.524559	0.549957	0	0	0	0	0	0	0.00670759	0.320165	0	0	0.069966	0.085176	proximity
141	146	0.184704	0.104755	0.360331	1.42805	0.360331	1.42805	0.39	0.0388866	0.165574	0.0342568	0.125843	0.208612	0.00507	0.000674034	0.453089	0.677859	physical_and_proximity
141	148	0.239824	0.117318	0.535062	0.873324	0.535062	0.873324	0.754	0.0702443	0.230401	0.0579709	0.111248	0.186223	0.009802	0.00121757	0.521027	0.488917	physical_and_proximity
141	152	0.269342	0.142726	0.647894	0.529035	0.647894	0.529035	3.419	0.115424	0.268371	0.0826621	0.164473	0.159375	0.044447	0.00200067	0.509535	0.467961	physical_and_proximity
141	219	0.0014558	0.0014558	0.281036	0.0708165	0	0	0	0	0	0	0.00149426	0.34315	0	0	0.020449	0.005239	proximity
142	154	0.131775	0.0889706	0.757997	0.184941	0.757997	0.184941	1.092	0.153853	0.130853	0.0756082	0.0677147	0.201989	0.014196	0.00266679	0.314509	0.360139	physical_and_proximity
142	157	0.230625	0.134289	0.829013	0.431719	0.829013	0.431719	1.118	0.143522	0.226397	0.0953278	0.111317	0.184933	0.014534	0.00248772	0.448526	0.477932	physical_and_proximity
142	168	0.0153376	0.0153376	0.79017	1.1847	0	0	0	0	0	0	0.0158504	0.291881	0	0	0.104949	0.178126	proximity
142	176	0.00494133	0.00494133	0.819465	0.458186	0	0	0	0	0	0	0.00502584	0.338048	0	0	0.06591	0.041405	proximity
142	188	0.305646	0.164656	0.932827	0.604016	0.932827	0.604016	1.69	0.151197	0.301267	0.107049	0.147698	0.201038	0.02197	0.00262075	0.611442	0.66586	physical_and_proximity
142	191	0.00587735	0.00587735	0.884989	0.507071	0	0	0	0	0	0	0.0059865	0.352768	0	0	0.073684	0.053235	proximity
142	207	0.00905196	0.00905196	0.631647	0.313266	0	0	0	0	0	0	0.00946092	0.307033	0	0	0.102921	0.112892	proximity
142	214	0.00873102	0.00873102	0.537547	0.621164	0	0	0	0	0	0	0.00900382	0.314596	0	0	0.083148	0.110695	proximity
142	216	8.14692e-05	8.14692e-05	0.473993	0.188276	0	0	0	0	0	0	8.15185e-05	0.362681	0	0	0.001183	0.000845	proximity
142	220	0.0111021	0.0111021	0.611298	0.676623	0	0	0	0	0	0	0.0114997	0.312171	0	0	0.132158	0.106808	proximity
143	164	0.00243989	0.00243989	0.378717	0.295537	0	0	0	0	0	0	0.00247629	0.337912	0	0	0.033631	0.007605	proximity
143	170	0.0345429	0.0303937	0.359239	0.0447103	0.359239	0.0447103	0.195	0.0608193	0.0330272	0.0240431	0.0681845	0.198111	0.002535	0.0010542	0.41574	0.147368	physical_and_proximity
143	181	0.00538227	0.00538227	0.478339	0.201368	0	0	0	0	0	0	0.00559476	0.349318	0	0	0.063544	0.074867	proximity
143	184	0.0863993	0.0641587	0.6605	0.124048	0.6605	0.124048	0.39	0.0560506	0.0823756	0.0364745	0.110313	0.212727	0.00507	0.000971543	0.712166	0.386841	physical_and_proximity
143	187	0.0814969	0.0725926	0.69319	0.0942075	0.69319	0.0942075	4.537	0.422685	0.0814473	0.0693322	0.159375	0.167933	0.058981	0.00732654	0.68614	0.280202	physical_and_proximity
143	192	0.0910263	0.0770198	0.347483	0.129546	0.347483	0.129546	2.392	0.238683	0.0907841	0.0676282	0.180323	0.163544	0.031096	0.00413718	0.797173	0.289328	physical_and_proximity
143	202	0.131488	0.0943303	0.28351	0.272133	0.28351	0.272133	2.353	0.16801	0.131115	0.076023	0.12618	0.190097	0.030589	0.00291217	0.653185	0.136552	physical_and_proximity
143	214	0.0295651	0.0295651	0.215999	0.356248	0	0	0	0	0	0	0.0378975	0.244339	0	0	0.243698	0.299468	proximity
143	220	0.00498693	0.00498693	0.239321	0.138049	0	0	0	0	0	0	0.00528815	0.340286	0	0	0.052221	0.071656	proximity
143	223	0.14258	0.113074	0.462906	0.223848	0.462906	0.223848	2.405	0.265829	0.141977	0.0962521	0.185389	0.196997	0.031265	0.00460771	0.908037	0.66079	physical_and_proximity
143	224	0.153147	0.112803	0.446326	0.263101	0.446326	0.263101	1.872	0.178433	0.152079	0.0858689	0.17571	0.18948	0.024336	0.00309284	0.801736	0.755768	physical_and_proximity
143	226	0.20335	0.134278	0.65294	0.310405	0.65294	0.310405	5.902	0.194132	0.203146	0.100967	0.177046	0.175653	0.076726	0.00336495	0.784498	0.455455	physical_and_proximity
143	240	0.141891	0.101462	0.351552	0.268054	0.351552	0.268054	1.937	0.125581	0.141016	0.0687846	0.179226	0.194799	0.025181	0.00217673	0.798187	0.847873	physical_and_proximity
143	243	0.0204226	0.0204226	0.432274	0.272154	0	0	0	0	0	0	0.0232679	0.268373	0	0	0.234741	0.163592	proximity
143	254	0.0429179	0.0379886	0.266005	0.0818003	0.266005	0.0818003	0.065	0.0250318	0.0318788	0.0178784	0.071685	0.219015	0.000845	0.000433884	0.459342	0.286117	physical_and_proximity
143	266	0.0690237	0.0507386	0.258605	0.114474	0.258605	0.114474	0.442	0.0522986	0.0672725	0.0315224	0.0884198	0.2313	0.005746	0.000906509	0.556348	0.55094	physical_and_proximity
143	283	0.00134607	0.00134607	0.287326	0.116183	0	0	0	0	0	0	0.00136833	0.354521	0	0	0.019435	0.01352	proximity
144	147	0.028863	0.028863	0.605462	3.26181	0	0	0	0	0	0	0.030592	0.211337	0	0	0.199927	0.224432	proximity
144	153	0.0307522	0.0307522	0.825401	1.23253	0	0	0	0	0	0	0.0327921	0.283072	0	0	0.23829	0.341718	proximity
144	161	0.0077942	0.0077942	0.560317	0.251901	0	0	0	0	0	0	0.0081602	0.344146	0	0	0.096668	0.068952	proximity
144	165	0.0529398	0.0529398	1.89338	1.00789	0	0	0	0	0	0	0.0575737	0.235384	0	0	0.375856	0.269555	proximity
144	171	0.127871	0.0718648	0.572608	0.312256	0.572608	0.312256	0.299	0.0622775	0.120578	0.0476053	0.0492535	0.174703	0.003887	0.00107948	0.250965	0.131651	physical_and_proximity
144	172	0.0120751	0.0120751	0.465765	0.674427	0	0	0	0	0	0	0.0126286	0.294614	0	0	0.14365	0.102583	proximity
144	176	0.188167	0.114593	0.398698	0.826021	0.398698	0.826021	0.52	0.0929796	0.177246	0.0690902	0.10671	0.204969	0.00676	0.00161165	0.454441	0.580853	physical_and_proximity
144	191	0.136331	0.0781456	0.7982	0.278279	0.7982	0.278279	0.338	0.0619758	0.128124	0.0476607	0.0638057	0.206331	0.004394	0.00107425	0.329381	0.391235	physical_and_proximity
144	206	0.0153951	0.0153951	0.476416	0.364407	0	0	0	0	0	0	0.0166355	0.276091	0	0	0.154128	0.103597	proximity
144	215	0.0179181	0.0179181	0.976278	0.479676	0	0	0	0	0	0	0.0189752	0.275496	0	0	0.196209	0.173394	proximity
145	146	0.293242	0.178555	0.547699	0.934238	0.547699	0.934238	1.768	0.192026	0.288865	0.123398	0.177753	0.183202	0.022984	0.00332845	0.573755	0.805623	physical_and_proximity
145	153	0.326674	0.19358	0.69219	0.760972	0.69219	0.760972	3.12	0.228064	0.324748	0.139987	0.187387	0.189601	0.04056	0.00395311	0.655213	0.775541	physical_and_proximity
145	161	0.0269071	0.0269071	0.735404	1.13466	0	0	0	0	0	0	0.0286337	0.281819	0	0	0.246909	0.296426	proximity
145	167	0.0165432	0.0165432	0.922336	0.266102	0	0	0	0	0	0	0.0179838	0.288297	0	0	0.185055	0.092781	proximity
145	169	0.0378487	0.0378487	0.896727	0.389554	0	0	0	0	0	0	0.0439777	0.234748	0	0	0.322452	0.273442	proximity
145	182	0.174121	0.106445	0.748437	0.307594	0.748437	0.307594	0.767	0.109957	0.169752	0.0730906	0.0980569	0.211791	0.009971	0.00190591	0.548743	0.4056	physical_and_proximity
145	189	0.150617	0.0807167	0.365328	0.387665	0.365328	0.387665	0.676	0.0612802	0.147143	0.0462208	0.0801188	0.206594	0.008788	0.00106219	0.346619	0.428415	physical_and_proximity
145	211	0.0271656	0.0271656	0.793892	1.67096	0	0	0	0	0	0	0.0286097	0.270748	0	0	0.24167	0.290004	proximity
145	217	0.164235	0.113349	0.62543	0.300096	0.62543	0.300096	0.741	0.134196	0.159218	0.0807561	0.122798	0.185785	0.009633	0.00232606	0.572572	0.444132	physical_and_proximity
146	148	0.107114	0.0766055	0.227037	0.274453	0.227037	0.274453	0.676	0.0991946	0.10496	0.0551591	0.100577	0.227848	0.008788	0.00171937	0.514605	0.564291	physical_and_proximity
146	152	0.0566925	0.0443193	0.471902	0.0764224	0.471902	0.0764224	0.338	0.0631691	0.0550575	0.0322219	0.0727135	0.214655	0.004394	0.00109493	0.419627	0.288145	physical_and_proximity
146	160	0.01588	0.01588	0.358545	0.0910231	0	0	0	0	0	0	0.0203264	0.314578	0	0	0.230516	0.083993	proximity
146	162	0.0168951	0.0168951	0.36957	0.356356	0	0	0	0	0	0	0.01863	0.302435	0	0	0.204659	0.171028	proximity
146	167	0.108093	0.0788482	0.264987	0.223035	0.264987	0.223035	0.897	0.116817	0.106699	0.059461	0.109159	0.208199	0.011661	0.00202484	0.615329	0.407966	physical_and_proximity
146	169	0.0234819	0.0234819	0.461337	0.363717	0	0	0	0	0	0	0.0265471	0.291415	0	0	0.186745	0.281047	proximity
146	182	0.121934	0.0859861	0.264373	0.321182	0.264373	0.321182	0.65	0.0950298	0.118561	0.0574084	0.116219	0.162124	0.00845	0.00164718	0.498043	0.313833	physical_and_proximity
146	193	0.00217655	0.00217655	0.403017	0.117255	0	0	0	0	0	0	0.00222999	0.390305	0	0	0.027885	0.012337	proximity
146	199	0.149005	0.113269	0.319738	0.311526	0.319738	0.311526	2.483	0.207858	0.148361	0.0896978	0.193591	0.172212	0.032279	0.00360287	0.553982	0.830128	physical_and_proximity
146	210	0.160749	0.112521	0.418339	0.286066	0.418339	0.286066	2.834	0.18029	0.160283	0.0874681	0.152919	0.205589	0.036842	0.00312502	0.775879	0.580515	physical_and_proximity
146	211	0.186601	0.132528	1.0034	0.261464	1.0034	0.261464	1.677	0.184646	0.184586	0.0976848	0.182419	0.19156	0.021801	0.00320053	0.802412	0.667381	physical_and_proximity
146	217	0.0867775	0.0671359	0.381278	0.131289	0.381278	0.131289	0.663	0.0991076	0.0851222	0.0491895	0.115685	0.207318	0.008619	0.00171787	0.645749	0.456807	physical_and_proximity
146	219	0.0640375	0.0534365	0.33475	0.0866782	0.33475	0.0866782	0.754	0.0766078	0.0630895	0.0362611	0.162081	0.190604	0.009802	0.00132787	0.830635	0.448526	physical_and_proximity
146	229	8.17359e-05	8.17359e-05	0.1959	0.137077	0	0	0	0	0	0	8.18188e-05	0.361359	0	0	0.000338	0.001183	proximity
146	244	0.0867493	0.0651976	0.496503	0.140336	0.496503	0.140336	0.325	0.0675125	0.0818547	0.0417503	0.0938259	0.223184	0.004225	0.00117022	0.571727	0.43095	physical_and_proximity
146	248	0.00694637	0.00694637	0.221758	0.0367396	0	0	0	0	0	0	0.00891011	0.292204	0	0	0.10309	0.016562	proximity
146	252	0.0900902	0.0664873	0.245871	0.162473	0.245871	0.162473	1.053	0.121526	0.0895119	0.0541983	0.0860107	0.225034	0.013689	0.00210644	0.472862	0.489424	physical_and_proximity
146	269	0.0164767	0.0164767	0.239938	0.290822	0	0	0	0	0	0	0.0188375	0.279825	0	0	0.166465	0.182858	proximity
147	172	0.0300086	0.0300086	3.89724	5.93365	0	0	0	0	0	0	0.0303963	0.230231	0	0	0.16224	0.254007	proximity
147	176	0.012173	0.012173	1.35405	6.46209	0	0	0	0	0	0	0.0123069	0.299424	0	0	0.064558	0.142467	proximity
147	206	0.00486921	0.00486921	2.13284	1.16219	0	0	0	0	0	0	0.00490093	0.32808	0	0	0.063713	0.019604	proximity
148	152	0.356281	0.178809	0.837913	0.871444	0.837913	0.871444	1.989	0.149734	0.351651	0.110871	0.157807	0.176627	0.025857	0.00259538	0.624793	0.545701	physical_and_proximity
148	160	0.00238558	0.00238558	0.570015	0.125944	0	0	0	0	0	0	0.00244206	0.342521	0	0	0.033462	0.02366	proximity
148	162	0.00272476	0.00272476	0.499141	0.683618	0	0	0	0	0	0	0.00275074	0.341464	0	0	0.017914	0.037518	proximity
148	174	4.67383e-05	4.67383e-05	0.401103	0.0945882	0	0	0	0	0	0	4.67668e-05	0.360824	0	0	0.000169	0.000676	proximity
148	199	0.0863471	0.0821883	0.88809	0.443383	0.88809	0.443383	0.026	0.0178655	0.0238989	0.0168477	0.0959547	0.223943	0.000338	0.000309669	0.455455	0.685633	physical_and_proximity
148	204	0.0127695	0.0127695	0.676894	0.272511	0	0	0	0	0	0	0.0136678	0.318777	0	0	0.063544	0.158015	proximity
148	219	0.0176925	0.0176925	0.627219	0.148223	0	0	0	0	0	0	0.0207554	0.273108	0	0	0.199758	0.066248	proximity
148	229	0.0348563	0.0348563	0.834404	0.968769	0	0	0	0	0	0	0.037795	0.248482	0	0	0.296088	0.175591	proximity
148	234	0.0122269	0.0122269	0.701547	0.576176	0	0	0	0	0	0	0.0127185	0.297882	0	0	0.081627	0.132327	proximity
148	252	0.00230453	0.00230453	0.388185	0.385542	0	0	0	0	0	0	0.00233232	0.34596	0	0	0.03211	0.023829	proximity
149	150	0.0278484	0.0278484	1.07812	1.06976	0	0	0	0	0	0	0.0293717	0.270382	0	0	0.289835	0.238966	proximity
149	168	0.188565	0.100655	0.450503	0.461866	0.450503	0.461866	1.014	0.105268	0.186183	0.0720231	0.0749108	0.205494	0.013182	0.00182464	0.395629	0.253669	physical_and_proximity
149	169	0.0117378	0.0117378	0.46017	0.506958	0	0	0	0	0	0	0.0123381	0.305485	0	0	0.115596	0.133341	proximity
149	173	0.191586	0.130101	0.566775	0.327424	0.566775	0.327424	2.392	0.247458	0.190965	0.112872	0.101241	0.199129	0.031096	0.00428927	0.456807	0.45123	physical_and_proximity
149	179	0.0113849	0.0113849	0.617468	0.613303	0	0	0	0	0	0	0.0118224	0.299023	0	0	0.139594	0.066248	proximity
149	185	0.208829	0.141256	0.5034	0.466568	0.5034	0.466568	1.43	0.251155	0.207078	0.123283	0.0878796	0.207581	0.01859	0.00435335	0.487227	0.306566	physical_and_proximity
149	189	0.021794	0.021794	0.633784	0.958789	0	0	0	0	0	0	0.0231142	0.289197	0	0	0.230178	0.216658	proximity
149	201	0.0019614	0.0019614	0.507358	0.360703	0	0	0	0	0	0	0.00197982	0.351954	0	0	0.027885	0.021801	proximity
149	203	0.181955	0.110831	0.398826	0.561654	0.398826	0.561654	0.715	0.0984252	0.175858	0.0692146	0.112773	0.210076	0.009295	0.00170604	0.480636	0.607048	physical_and_proximity
150	163	0.143228	0.0833194	0.316249	0.382587	0.316249	0.382587	0.754	0.0854384	0.140803	0.0572076	0.0751743	0.191631	0.009802	0.00148093	0.39884	0.164944	physical_and_proximity
150	169	0.00801592	0.00801592	0.432715	0.256642	0	0	0	0	0	0	0.00843566	0.303967	0	0	0.098189	0.085176	proximity
150	173	0.00198772	0.00198772	0.51914	0.323826	0	0	0	0	0	0	0.00200774	0.347184	0	0	0.027885	0.012675	proximity
150	179	0.134016	0.0926509	0.405545	0.226087	0.405545	0.226087	1.664	0.174585	0.133514	0.0792596	0.0815426	0.15523	0.021632	0.00302614	0.309608	0.143312	physical_and_proximity
150	180	0.135333	0.0869125	0.30393	0.444911	0.30393	0.444911	0.429	0.0564	0.127083	0.0429768	0.111162	0.202809	0.005577	0.000977599	0.437879	0.591838	physical_and_proximity
150	193	0.0347228	0.0347228	1.08865	0.473236	0	0	0	0	0	0	0.038808	0.248988	0	0	0.29744	0.273442	proximity
150	200	0.0140037	0.0140037	0.440484	0.747445	0	0	0	0	0	0	0.0147489	0.322192	0	0	0.147199	0.167986	proximity
150	203	0.0840528	0.0633313	0.267739	0.260537	0.267739	0.260537	0.156	0.0464395	0.0715131	0.0343565	0.0752626	0.221408	0.002028	0.000804951	0.335972	0.465426	physical_and_proximity
151	158	0.0245125	0.0245125	3.89296	3.06115	0	0	0	0	0	0	0.0248682	0.275147	0	0	0.155649	0.261612	proximity
151	186	0.0165979	0.0165979	1.54088	2.16886	0	0	0	0	0	0	0.0169095	0.280168	0	0	0.109512	0.183703	proximity
151	196	0.0101558	0.0101558	1.67947	0.626457	0	0	0	0	0	0	0.010387	0.286147	0	0	0.116272	0.104273	proximity
151	198	0.011103	0.011103	1.47355	0.618199	0	0	0	0	0	0	0.0113935	0.277631	0	0	0.11999	0.063037	proximity
152	160	0.0106576	0.0106576	0.892246	0.190308	0	0	0	0	0	0	0.0114346	0.296925	0	0	0.134693	0.034476	proximity
152	162	0.00056412	0.00056412	0.423676	0.98539	0	0	0	0	0	0	0.000565196	0.35884	0	0	0.003549	0.008112	proximity
152	199	0.0227806	0.0227806	0.862812	0.71641	0	0	0	0	0	0	0.0241884	0.261261	0	0	0.14027	0.235417	proximity
153	157	0.195172	0.133225	0.556975	0.345433	0.556975	0.345433	2.171	0.218538	0.194139	0.107919	0.136603	0.182105	0.028223	0.00378799	0.645242	0.558545	physical_and_proximity
153	161	0.200976	0.129858	0.539386	0.479155	0.539386	0.479155	0.819	0.118569	0.193724	0.0808089	0.147408	0.208345	0.010647	0.0020552	0.800046	0.733967	physical_and_proximity
153	165	0.170705	0.114936	0.368988	0.380593	0.368988	0.380593	1.82	0.196006	0.169864	0.0957903	0.101359	0.182859	0.02366	0.00339744	0.453934	0.320593	physical_and_proximity
153	171	0.0978957	0.0681437	0.424895	0.156058	0.424895	0.156058	0.611	0.0921444	0.096172	0.0509842	0.0769601	0.181551	0.007943	0.00159717	0.38701	0.131651	physical_and_proximity
153	176	0.00526298	0.00526298	0.703766	0.423705	0	0	0	0	0	0	0.00536983	0.324771	0	0	0.069459	0.034814	proximity
153	182	0.00977599	0.00977599	0.838997	0.321537	0	0	0	0	0	0	0.0102052	0.350563	0	0	0.129792	0.082979	proximity
153	189	0.146501	0.0920753	0.446196	0.272849	0.446196	0.272849	1.001	0.115491	0.144818	0.0686584	0.0863465	0.195965	0.013013	0.00200185	0.440583	0.422838	physical_and_proximity
153	191	0.291326	0.199485	0.506809	0.826921	0.506809	0.826921	3.77	0.31855	0.290049	0.158186	0.227759	0.169629	0.04901	0.00552154	0.862576	0.967356	physical_and_proximity
153	201	0.168554	0.104833	0.38457	0.380247	0.38457	0.380247	1.3	0.108898	0.166683	0.0693815	0.123184	0.186102	0.0169	0.00188757	0.598767	0.516802	physical_and_proximity
153	215	0.00977579	0.00977579	0.366962	0.302236	0	0	0	0	0	0	0.0103886	0.300404	0	0	0.110864	0.122525	proximity
153	217	0.0264299	0.0264299	0.908879	0.410974	0	0	0	0	0	0	0.0291524	0.298254	0	0	0.298454	0.206518	proximity
153	228	0.0810107	0.0635805	0.264536	0.307755	0.264536	0.307755	0.117	0.0437972	0.064199	0.0334873	0.0711646	0.191764	0.001521	0.000759151	0.31772	0.392249	physical_and_proximity
153	255	0.00527977	0.00527977	0.337211	0.202543	0	0	0	0	0	0	0.00550966	0.353324	0	0	0.069459	0.065741	proximity
153	263	0.0120656	0.0120656	0.310974	0.521702	0	0	0	0	0	0	0.0128621	0.309065	0	0	0.154973	0.157846	proximity
153	264	0.0109499	0.0109499	0.278157	0.371769	0	0	0	0	0	0	0.0117592	0.293347	0	0	0.134862	0.093795	proximity
154	172	0.00385941	0.00385941	0.282262	0.953256	0	0	0	0	0	0	0.00392904	0.305359	0	0	0.035997	0.047151	proximity
154	176	0.00858374	0.00858374	0.397917	1.74972	0	0	0	0	0	0	0.00881719	0.316886	0	0	0.073346	0.110864	proximity
154	188	0.038531	0.038531	4.21097	1.4272	0	0	0	0	0	0	0.039976	0.251663	0	0	0.28899	0.346788	proximity
154	207	0.00994629	0.00994629	1.61502	0.801241	0	0	0	0	0	0	0.0101345	0.302898	0	0	0.101569	0.10647	proximity
154	222	0.0197497	0.0197497	0.515649	1.21269	0	0	0	0	0	0	0.02089	0.255557	0	0	0.114582	0.187252	proximity
155	159	0.60921	0.184917	1.16278	3.20437	1.16278	3.20437	2.041	0.146668	0.601672	0.125153	0.0894172	0.172746	0.026533	0.00254225	0.144326	0.372307	physical_and_proximity
155	175	0.0188793	0.0188793	1.98014	4.99546	0	0	0	0	0	0	0.0191341	0.273716	0	0	0.099879	0.195364	proximity
155	178	0.00549805	0.00549805	0.822839	4.79526	0	0	0	0	0	0	0.00554143	0.290495	0	0	0.029744	0.058305	proximity
155	190	0.00911622	0.00911622	0.625933	3.39935	0	0	0	0	0	0	0.0092762	0.29058	0	0	0.053404	0.094809	proximity
155	205	0.0191709	0.0191709	3.36866	5.84494	0	0	0	0	0	0	0.0193444	0.255679	0	0	0.05746	0.195702	proximity
156	166	0.256501	0.126239	0.548702	0.63497	0.548702	0.63497	1.885	0.111036	0.254591	0.080623	0.110002	0.193244	0.024505	0.00192463	0.492973	0.436527	physical_and_proximity
156	194	0.0210791	0.0210791	1.76627	0.48914	0	0	0	0	0	0	0.0223066	0.210588	0	0	0.179478	0.053066	proximity
156	197	0.418417	0.207489	0.675518	1.97826	0.675518	1.97826	2.327	0.205374	0.41398	0.145879	0.147522	0.170604	0.030251	0.00355981	0.375687	0.595387	physical_and_proximity
156	209	0.333074	0.184658	0.890503	0.638528	0.890503	0.638528	3.094	0.268712	0.331976	0.155994	0.0980792	0.177237	0.040222	0.00465768	0.400868	0.369434	physical_and_proximity
156	261	0.0260477	0.0260477	0.389627	1.1403	0	0	0	0	0	0	0.0286143	0.265359	0	0	0.172042	0.257894	proximity
156	298	4.7411e-05	4.7411e-05	0.151725	0.0729871	0	0	0	0	0	0	4.74567e-05	0.35613	0	0	0.000676	0.000676	proximity
157	168	0.187462	0.10932	0.867459	0.355087	0.867459	0.355087	0.624	0.0847329	0.179483	0.0634084	0.108376	0.193221	0.008112	0.0014687	0.529308	0.368082	physical_and_proximity
157	176	0.00526384	0.00526384	0.448644	0.403857	0	0	0	0	0	0	0.00539752	0.31822	0	0	0.039546	0.067769	proximity
157	188	0.0276114	0.0276114	0.646048	1.05718	0	0	0	0	0	0	0.0296532	0.267675	0	0	0.256711	0.247585	proximity
157	189	0.0953763	0.0652916	0.236986	0.318227	0.236986	0.318227	0.26	0.0654907	0.0892202	0.0441864	0.0602347	0.230271	0.00338	0.00113517	0.338	0.351858	physical_and_proximity
157	191	0.0866369	0.0620325	0.34496	0.304844	0.34496	0.304844	0.117	0.0311335	0.0679059	0.0261104	0.0694565	0.21248	0.001521	0.000539648	0.411853	0.345098	physical_and_proximity
157	201	0.241412	0.141543	0.714485	0.470488	0.714485	0.470488	1.482	0.144379	0.238105	0.0956821	0.138114	0.191157	0.019266	0.00250257	0.63375	0.485368	physical_and_proximity
158	166	0.115337	0.0500455	0.306374	0.442874	0.306374	0.442874	0.286	0.0375212	0.110884	0.0310814	0.0316358	0.230681	0.003718	0.000650367	0.148889	0.226798	physical_and_proximity
158	186	0.00324757	0.00324757	0.48238	1.18448	0	0	0	0	0	0	0.00327863	0.345538	0	0	0.011323	0.045292	proximity
158	196	0.0548205	0.0548205	6.39079	0.49866	0	0	0	0	0	0	0.062191	0.244232	0	0	0.470496	0.245388	proximity
158	198	0.00200425	0.00200425	0.955417	0.199753	0	0	0	0	0	0	0.00202887	0.35538	0	0	0.028392	0.006253	proximity
158	208	0.123441	0.0818725	0.237051	0.611678	0.237051	0.611678	0.377	0.0893191	0.117566	0.0586539	0.0678948	0.208498	0.004901	0.0015482	0.306228	0.370617	physical_and_proximity
158	213	0.0473929	0.0473929	1.62297	2.90382	0	0	0	0	0	0	0.0496532	0.216201	0	0	0.257556	0.304538	proximity
158	233	0.0113408	0.0113408	0.602924	0.694394	0	0	0	0	0	0	0.0117539	0.243241	0	0	0.100217	0.096161	proximity
159	175	0.119482	0.0735546	0.222207	0.40005	0.222207	0.40005	0.65	0.0714035	0.117117	0.0476079	0.0802185	0.220847	0.00845	0.00123766	0.417937	0.445315	physical_and_proximity
159	178	0.0787311	0.0574386	0.331971	0.195392	0.331971	0.195392	0.156	0.0450037	0.0687735	0.0329482	0.062759	0.215692	0.002028	0.000780063	0.406614	0.172042	physical_and_proximity
159	194	0.000934359	0.000934359	0.249132	0.308881	0	0	0	0	0	0	0.000940733	0.35466	0	0	0.011154	0.013351	proximity
159	195	0.130757	0.0870732	0.321695	0.339611	0.321695	0.339611	0.52	0.0770374	0.125374	0.0525381	0.107074	0.202731	0.00676	0.00133531	0.558714	0.545701	physical_and_proximity
159	197	0.00590193	0.00590193	0.259414	0.588088	0	0	0	0	0	0	0.006102	0.336909	0	0	0.050024	0.081796	proximity
159	205	0.199912	0.103863	0.875092	0.371812	0.875092	0.371812	0.767	0.0847839	0.194702	0.063992	0.0877539	0.201377	0.009971	0.00146959	0.423007	0.51376	physical_and_proximity
159	221	0.0104653	0.0104653	0.426601	0.4169	0	0	0	0	0	0	0.0110119	0.291267	0	0	0.124215	0.072501	proximity
159	227	0.00495207	0.00495207	0.270103	0.805305	0	0	0	0	0	0	0.00507635	0.329668	0	0	0.050024	0.066586	proximity
160	162	0.390197	0.175508	0.588508	3.06143	0.588508	3.06143	1.729	0.138964	0.383991	0.108437	0.133374	0.195339	0.022477	0.00240871	0.2704	0.6422	physical_and_proximity
160	199	0.00894224	0.00894224	0.36136	0.971529	0	0	0	0	0	0	0.0092565	0.299203	0	0	0.039715	0.109343	proximity
160	210	0.00189572	0.00189572	0.226879	0.990283	0	0	0	0	0	0	0.00191539	0.402975	0	0	0.015548	0.022984	proximity
161	165	0.186454	0.127028	0.363491	0.438812	0.363491	0.438812	2.886	0.237262	0.185995	0.10817	0.114565	0.153847	0.037518	0.00411254	0.388531	0.288821	physical_and_proximity
161	171	0.0144415	0.0144415	0.218841	0.729973	0	0	0	0	0	0	0.0157965	0.233244	0	0	0.14365	0.0676	proximity
161	182	0.22377	0.158294	0.468041	0.485617	0.468041	0.485617	3.549	0.358325	0.223335	0.143132	0.113028	0.184847	0.046137	0.00621096	0.524069	0.392587	physical_and_proximity
161	191	0.00346977	0.00346977	0.978409	0.240398	0	0	0	0	0	0	0.0035333	0.337471	0	0	0.047658	0.013182	proximity
161	201	0.00329703	0.00329703	0.222757	0.370018	0	0	0	0	0	0	0.0033771	0.341381	0	0	0.031434	0.046137	proximity
161	217	0.170126	0.12404	0.23916	0.760738	0.23916	0.760738	2.457	0.230026	0.169411	0.101594	0.159665	0.19269	0.031941	0.00398712	0.686985	0.737516	physical_and_proximity
161	228	0.209328	0.11455	1.33716	0.288796	1.33716	0.288796	1.651	0.107629	0.207633	0.0740649	0.113643	0.191928	0.021463	0.00186557	0.523731	0.501423	physical_and_proximity
161	244	0.00200775	0.00200775	0.200593	0.551368	0	0	0	0	0	0	0.00203554	0.343655	0	0	0.015041	0.027885	proximity
161	248	0.0365305	0.0310474	0.42912	0.0435074	0.42912	0.0435074	0.429	0.0884805	0.0361717	0.0273098	0.0565765	0.227359	0.005577	0.00153366	0.369772	0.054756	physical_and_proximity
161	255	0.000363702	0.000363702	0.198809	0.228041	0	0	0	0	0	0	0.000364952	0.358597	0	0	0.005239	0.004225	proximity
161	263	0.144798	0.108658	0.238541	0.416231	0.238541	0.416231	3.068	0.241127	0.144496	0.0930938	0.142236	0.177823	0.039884	0.00417953	0.516464	0.586599	physical_and_proximity
161	270	0.0832894	0.0580446	0.176859	0.298037	0.176859	0.298037	0.273	0.0609892	0.078911	0.039361	0.0606856	0.217373	0.003549	0.00105715	0.37011	0.268203	physical_and_proximity
161	280	0.0148821	0.0148821	0.36948	0.165247	0	0	0	0	0	0	0.0171125	0.238864	0	0	0.160381	0.06929	proximity
162	174	0.0201547	0.0201547	0.454066	0.842255	0	0	0	0	0	0	0.0216326	0.264498	0	0	0.195533	0.08788	proximity
162	175	0.146324	0.100677	0.357399	0.33668	0.357399	0.33668	0.845	0.147001	0.143852	0.079549	0.0931183	0.212203	0.010985	0.00254801	0.497874	0.432302	physical_and_proximity
162	190	0.0803979	0.0568328	0.293998	0.158639	0.293998	0.158639	0.299	0.059853	0.0766313	0.0378607	0.0668826	0.235492	0.003887	0.00103745	0.433147	0.378222	physical_and_proximity
162	195	0.0108478	0.0108478	0.434995	0.127266	0	0	0	0	0	0	0.012191	0.322999	0	0	0.141453	0.090077	proximity
162	199	0.134191	0.0933933	0.445111	0.286308	0.445111	0.286308	0.494	0.11142	0.128805	0.0679605	0.0898668	0.215882	0.006422	0.00193128	0.448357	0.577304	physical_and_proximity
162	204	0.121893	0.0871523	0.627747	0.173191	0.627747	0.173191	1.079	0.127646	0.120572	0.0657846	0.11583	0.204497	0.014027	0.00221253	0.609752	0.396136	physical_and_proximity
162	210	0.139049	0.0892862	0.343049	0.324186	0.343049	0.324186	0.741	0.0943945	0.136069	0.0602645	0.097904	0.208577	0.009633	0.00163617	0.515957	0.513591	physical_and_proximity
162	225	0.0461255	0.0461255	0.684163	0.367109	0	0	0	0	0	0	0.0571614	0.251139	0	0	0.449202	0.423345	proximity
162	236	0.122048	0.0704639	0.44297	0.219423	0.44297	0.219423	0.637	0.0471976	0.119264	0.0357112	0.0883632	0.206393	0.008281	0.000818092	0.463736	0.417768	physical_and_proximity
162	262	0.00323966	0.00323966	0.389299	0.24431	0	0	0	0	0	0	0.00331112	0.347236	0	0	0.045968	0.021801	proximity
163	180	0.0685271	0.0542381	0.159043	0.755712	0.159043	0.755712	0.078	0.0271401	0.0489444	0.0224938	0.0652269	0.19345	0.001014	0.000470428	0.094133	0.383799	physical_and_proximity
163	195	0.00175944	0.00175944	0.214523	0.409931	0	0	0	0	0	0	0.0017817	0.324688	0	0	0.022477	0.022984	proximity
164	184	0.00696232	0.00696232	5.31967	2.69667	0	0	0	0	0	0	0.00698951	0.263843	0	0	0.007605	0.071656	proximity
164	187	0.00299341	0.00299341	4.3115	1.26062	0	0	0	0	0	0	0.00300262	0.326928	0	0	0.006929	0.039377	proximity
165	171	0.13175	0.0897612	0.439735	0.239377	0.439735	0.239377	0.806	0.140946	0.13	0.0738195	0.0723169	0.129044	0.010478	0.00244306	0.230009	0.131651	physical_and_proximity
165	191	0.142719	0.086922	0.722456	0.247955	0.722456	0.247955	0.546	0.0811966	0.137957	0.0563922	0.0830768	0.203041	0.007098	0.00140741	0.300313	0.41574	physical_and_proximity
165	215	0.0590941	0.0510302	0.313186	0.2658	0.313186	0.2658	0.052	0.0307759	0.0381883	0.0253497	0.0483316	0.215184	0.000676	0.000533449	0.170859	0.305214	physical_and_proximity
165	228	0.16171	0.101467	0.289756	0.488063	0.289756	0.488063	1.365	0.132252	0.160444	0.0765613	0.0973518	0.171162	0.017745	0.00229236	0.220038	0.403065	physical_and_proximity
166	197	0.0591519	0.0591519	1.10311	1.77398	0	0	0	0	0	0	0.0647861	0.236467	0	0	0.362167	0.535223	proximity
166	209	0.133031	0.0708705	0.466303	0.271127	0.466303	0.271127	0.533	0.0600696	0.129718	0.0444836	0.0607412	0.18308	0.006929	0.00104121	0.259246	0.30758	physical_and_proximity
166	213	0.138018	0.100295	0.21363	0.562276	0.21363	0.562276	1.196	0.208521	0.137069	0.0888483	0.076289	0.200028	0.015548	0.00361437	0.328705	0.359294	physical_and_proximity
166	261	0.00019854	0.00019854	0.159056	0.523171	0	0	0	0	0	0	0.000198863	0.360741	0	0	0.000507	0.002873	proximity
167	169	0.421923	0.219162	1.01481	1.21727	1.01481	1.21727	1.625	0.212222	0.41283	0.153399	0.150633	0.131548	0.021125	0.00367852	0.350168	0.488748	physical_and_proximity
167	189	0.00386624	0.00386624	0.410988	1.27837	0	0	0	0	0	0	0.00391491	0.310125	0	0	0.047827	0.035997	proximity
167	193	0.0290816	0.0290816	4.82788	0.882529	0	0	0	0	0	0	0.030261	0.251793	0	0	0.257387	0.185562	proximity
167	210	0.0101613	0.0101613	1.24935	1.04628	0	0	0	0	0	0	0.0103459	0.306037	0	0	0.112047	0.124215	proximity
167	211	0.158284	0.0959434	0.290245	0.588729	0.290245	0.588729	0.793	0.130509	0.156128	0.078087	0.058925	0.219909	0.010309	0.00226216	0.261105	0.349323	physical_and_proximity
168	185	0.455692	0.330851	0.949873	0.974857	0.949873	0.974857	8.437	0.868355	0.455148	0.309582	0.191033	0.158058	0.109681	0.0150515	0.575107	0.581698	physical_and_proximity
168	189	0.0197373	0.0197373	0.584912	1.0426	0	0	0	0	0	0	0.0208348	0.292128	0	0	0.138242	0.219362	proximity
168	201	0.191336	0.120357	0.565947	0.439559	0.565947	0.439559	0.741	0.131107	0.185478	0.0856947	0.10327	0.193182	0.009633	0.00227252	0.45461	0.447174	physical_and_proximity
168	203	8.20852e-05	8.20852e-05	0.263269	0.673338	0	0	0	0	0	0	8.21208e-05	0.359541	0	0	0.000338	0.001183	proximity
168	216	0.0377636	0.0318292	0.457217	0.0508529	0.457217	0.0508529	0.156	0.044498	0.0353832	0.0225608	0.0600393	0.183765	0.002028	0.000771299	0.291694	0.042757	physical_and_proximity
168	220	0.0365399	0.0365399	1.08539	1.19516	0	0	0	0	0	0	0.0390483	0.248891	0	0	0.290004	0.321269	proximity
169	179	0.0284391	0.0284391	0.652824	2.50056	0	0	0	0	0	0	0.0300923	0.207247	0	0	0.193167	0.11661	proximity
169	189	0.193596	0.121242	0.306436	0.803041	0.306436	0.803041	1.404	0.148919	0.19154	0.0890976	0.118505	0.209485	0.018252	0.00258127	0.516802	0.602823	physical_and_proximity
169	193	0.151218	0.108433	0.655531	0.388128	0.655531	0.388128	0.273	0.0700577	0.128784	0.0544191	0.125243	0.213726	0.003549	0.00121433	0.714363	0.598091	physical_and_proximity
169	203	0.0288078	0.0288078	0.929138	0.576922	0	0	0	0	0	0	0.0313449	0.26299	0	0	0.242853	0.276653	proximity
169	210	0.00028195	0.00028195	0.397652	0.430597	0	0	0	0	0	0	0.000282335	0.359135	0	0	0.002197	0.004056	proximity
169	211	0.0644588	0.0473389	0.231431	0.350855	0.231431	0.350855	0.065	0.0168028	0.0443346	0.0149959	0.0548657	0.240192	0.000845	0.000291248	0.344929	0.391235	physical_and_proximity
169	217	0.000117003	0.000117003	0.146221	0.330087	0	0	0	0	0	0	0.000117138	0.360535	0	0	0.00169	0.001014	proximity
170	181	0.0263859	0.0263859	0.724514	5.20544	0	0	0	0	0	0	0.0275279	0.29528	0	0	0.067262	0.288314	proximity
170	192	0.00224243	0.00224243	0.438895	0.408462	0	0	0	0	0	0	0.00226646	0.338234	0	0	0.022139	0.030589	proximity
170	223	0.00779841	0.00779841	1.13194	1.20203	0	0	0	0	0	0	0.00790415	0.299799	0	0	0.083486	0.092612	proximity
171	191	0.0203461	0.0203461	1.27083	0.737144	0	0	0	0	0	0	0.0212738	0.220093	0	0	0.073008	0.17745	proximity
172	176	0.412199	0.17166	1.24723	1.37788	1.24723	1.37788	1.027	0.14668	0.399802	0.119831	0.0859901	0.216801	0.013351	0.00254245	0.46982	0.48165	physical_and_proximity
172	206	0.0275741	0.0275741	3.25578	1.75314	0	0	0	0	0	0	0.0282578	0.247147	0	0	0.282906	0.189111	proximity
172	222	0.0339476	0.0339476	1.15645	2.2919	0	0	0	0	0	0	0.0355162	0.251536	0	0	0.190125	0.309608	proximity
172	230	0.0467864	0.0400167	0.303123	0.141127	0.303123	0.141127	0.052	0.0294703	0.033766	0.0225646	0.0390005	0.202154	0.000676	0.000510819	0.219024	0.028392	physical_and_proximity
172	232	0.0184949	0.0184949	1.23934	686.876	0	0	0	0	0	0	0.0187756	0.248812	0	0	0.183196	0.046137	proximity
172	235	0.00465395	0.00465395	0.474794	0.179204	0	0	0	0	0	0	0.00482661	0.307287	0	0	0.058812	0.016562	proximity
172	238	0.0101349	0.0101349	0.857615	3.84912	0	0	0	0	0	0	0.0102835	0.305462	0	0	0.127257	0.031941	proximity
172	239	0.0843455	0.0493092	0.267649	0.447216	0.267649	0.447216	0.143	0.0429308	0.077129	0.0341698	0.0269607	0.204106	0.001859	0.000744133	0.159029	0.126074	physical_and_proximity
173	177	0.0605343	0.0445499	0.293851	0.110987	0.293851	0.110987	0.195	0.0511435	0.0570081	0.0312833	0.0485218	0.226982	0.002535	0.000886488	0.321269	0.152945	physical_and_proximity
173	181	0.0443113	0.0356624	0.194945	0.138689	0.194945	0.138689	0.065	0.0309163	0.036069	0.0223787	0.032775	0.2255	0.000845	0.000535883	0.224601	0.215982	physical_and_proximity
173	183	0.0205546	0.0205546	0.489875	0.455024	0	0	0	0	0	0	0.0225165	0.260949	0	0	0.21801	0.140608	proximity
173	185	0.0576821	0.0524113	0.325834	0.240407	0.325834	0.240407	0.039	0.0244456	0.0304232	0.0207745	0.059934	0.224814	0.000507	0.000423724	0.339521	0.396474	physical_and_proximity
173	200	0.209391	0.127194	0.582128	0.425351	0.582128	0.425351	1.287	0.136051	0.206363	0.0875733	0.127581	0.206474	0.016731	0.00235822	0.691379	0.47489	physical_and_proximity
173	203	0.0654812	0.0641349	0.261612	0.596487	0.261612	0.596487	0.013	0.00975	0.0121327	0.00925386	0.0893267	0.21318	0.000169	0.000169	0.535899	0.444808	physical_and_proximity
173	218	0.0552228	0.0552228	0.773009	0.883028	0	0	0	0	0	0	0.0637659	0.209202	0	0	0.42419	0.392587	proximity
173	220	0.00890363	0.00890363	0.436123	0.589731	0	0	0	0	0	0	0.00923147	0.327014	0	0	0.058981	0.120159	proximity
173	224	0.00993213	0.00993213	0.610509	0.534361	0	0	0	0	0	0	0.0102908	0.308802	0	0	0.125567	0.122863	proximity
173	241	0.0700082	0.0604116	0.35751	0.311028	0.35751	0.311028	0.052	0.025976	0.0396149	0.0224672	0.0688931	0.225372	0.000676	0.000450251	0.448357	0.450385	physical_and_proximity
173	245	0.0382026	0.0382026	0.57905	0.579481	0	0	0	0	0	0	0.0440072	0.227863	0	0	0.292877	0.23998	proximity
173	256	0.0118838	0.0118838	0.493892	1.21094	0	0	0	0	0	0	0.0123005	0.348481	0	0	0.146692	0.093964	proximity
173	257	0.0299457	0.0299457	0.822052	0.332823	0	0	0	0	0	0	0.0342787	0.256839	0	0	0.32279	0.17745	proximity
174	199	0.000966239	0.000966239	0.591219	1.87065	0	0	0	0	0	0	0.000968322	0.348757	0	0	0.011323	0.01352	proximity
174	204	0.0842636	0.0568177	0.307962	1.67929	0.307962	1.67929	0.078	0.0260749	0.0600126	0.0237003	0.0466127	0.206504	0.001014	0.000451966	0.125567	0.281892	physical_and_proximity
175	190	0.288008	0.169718	0.569312	0.827385	0.569312	0.827385	1.872	0.241234	0.28577	0.140637	0.100416	0.21322	0.024336	0.00418138	0.479284	0.504972	physical_and_proximity
175	195	0.111855	0.0862513	0.467497	0.418519	0.467497	0.418519	0.13	0.0448596	0.0818281	0.0372853	0.0966711	0.224106	0.00169	0.000777567	0.467623	0.568516	physical_and_proximity
175	204	0.000891094	0.000891094	0.46266	0.234977	0	0	0	0	0	0	0.000896219	0.35845	0	0	0.012844	0.007267	proximity
175	205	0.232033	0.12847	0.446394	0.856064	0.446394	0.856064	0.988	0.107177	0.226221	0.0785011	0.121363	0.195636	0.012844	0.00185773	0.467792	0.641524	physical_and_proximity
175	225	0.0243605	0.0243605	0.934732	1.27677	0	0	0	0	0	0	0.0255122	0.296341	0	0	0.197392	0.282737	proximity
175	236	0.00244631	0.00244631	0.590124	0.429043	0	0	0	0	0	0	0.00247064	0.345786	0	0	0.034138	0.031434	proximity
175	246	0.00616413	0.00616413	0.581309	0.474477	0	0	0	0	0	0	0.00631309	0.342678	0	0	0.04563	0.080106	proximity
175	253	0.00331112	0.00331112	0.649573	0.615487	0	0	0	0	0	0	0.00334618	0.343713	0	0	0.031096	0.045799	proximity
176	188	0.0955043	0.0627493	0.291809	0.290495	0.291809	0.290495	0.221	0.0536213	0.0877641	0.0391871	0.0566671	0.226763	0.002873	0.000929435	0.352196	0.361153	physical_and_proximity
176	191	0.487785	0.264795	1.05584	1.09307	1.05584	1.09307	5.083	0.289599	0.485745	0.188146	0.23272	0.168088	0.066079	0.00501971	0.725348	0.888771	physical_and_proximity
176	206	0.0365878	0.0365878	0.568132	0.687481	0	0	0	0	0	0	0.0414649	0.24195	0	0	0.330564	0.221728	proximity
176	215	0.182823	0.125661	0.343612	0.564543	0.343612	0.564543	1.144	0.180448	0.179994	0.0978153	0.124774	0.176609	0.014872	0.00312777	0.475566	0.499733	physical_and_proximity
176	222	0.172951	0.11217	0.455733	0.630628	0.455733	0.630628	0.403	0.0982361	0.159709	0.0716356	0.0965034	0.211382	0.005239	0.00170276	0.560235	0.466947	physical_and_proximity
176	230	0.00996038	0.00996038	0.811683	0.973516	0	0	0	0	0	0	0.0101897	0.322378	0	0	0.112047	0.027547	proximity
176	232	0.0311362	0.0305659	0.625797	0.0580166	0.625797	0.0580166	0.013	0.00975	0.010443	0.00823733	0.0622866	0.17517	0.000169	0.000169	0.352027	0.046137	physical_and_proximity
176	235	9.32235e-05	9.32235e-05	0.496786	0.0492181	0	0	0	0	0	0	9.34179e-05	0.361692	0	0	0.001352	0.000507	proximity
176	238	0.0397058	0.0397058	0.536369	5.5527	0	0	0	0	0	0	0.0432138	0.237027	0	0	0.332254	0.042588	proximity
176	239	0.0122273	0.0122273	0.398948	0.403958	0	0	0	0	0	0	0.0130204	0.285172	0	0	0.146861	0.11323	proximity
176	258	0.0185721	0.0185721	0.423248	0.406269	0	0	0	0	0	0	0.0203998	0.244093	0	0	0.179985	0.100048	proximity
177	180	0.00108075	0.00108075	0.381292	0.985386	0	0	0	0	0	0	0.00108502	0.354295	0	0	0.007436	0.015379	proximity
177	181	0.0090212	0.0090212	1.4174	0.640041	0	0	0	0	0	0	0.00920963	0.304967	0	0	0.112047	0.10478	proximity
177	183	0.397728	0.205599	0.894252	0.886898	0.894252	0.886898	3.614	0.271622	0.396435	0.168709	0.110342	0.151628	0.046982	0.00470811	0.354224	0.384644	physical_and_proximity
177	186	0.0263085	0.0263085	0.999958	1.83858	0	0	0	0	0	0	0.0274224	0.273343	0	0	0.132665	0.291018	proximity
177	200	0.293043	0.13915	0.653322	0.733563	0.653322	0.733563	1.82	0.124745	0.290419	0.0916572	0.108212	0.189895	0.02366	0.00216224	0.383292	0.503113	physical_and_proximity
177	218	0.00759516	0.00759516	0.910591	1.8279	0	0	0	0	0	0	0.00769127	0.319185	0	0	0.054925	0.097682	proximity
178	194	0.0131993	0.0131993	2.03575	1.69151	0	0	0	0	0	0	0.0133906	0.255416	0	0	0.098696	0.125736	proximity
178	197	0.000702412	0.000702412	0.466639	1.76227	0	0	0	0	0	0	0.000703751	0.359925	0	0	0.002704	0.01014	proximity
178	205	0.133535	0.0886515	0.183613	1.14436	0.183613	1.14436	0.793	0.138892	0.131907	0.0739648	0.0627201	0.21587	0.010309	0.00240745	0.130806	0.33631	physical_and_proximity
178	221	0.239718	0.157382	0.57177	0.495008	0.57177	0.495008	2.444	0.346044	0.239332	0.150174	0.0408247	0.169729	0.031772	0.0059981	0.112385	0.161902	physical_and_proximity
179	180	0.00628359	0.00628359	0.766431	1.62594	0	0	0	0	0	0	0.00636032	0.298273	0	0	0.026364	0.074022	proximity
179	193	0.215451	0.102535	0.531367	0.744599	0.531367	0.744599	0.637	0.084217	0.208559	0.0662294	0.0689723	0.177353	0.008281	0.00145976	0.143312	0.329212	physical_and_proximity
179	203	0.037214	0.037214	14.3449	1.29791	0	0	0	0	0	0	0.0384152	0.196539	0	0	0.112385	0.268203	proximity
180	186	0.115002	0.0861624	0.28407	0.218755	0.28407	0.218755	1.534	0.162636	0.114371	0.0702233	0.121907	0.199888	0.019942	0.00281902	0.595218	0.467792	physical_and_proximity
180	193	0.118147	0.0798613	0.301148	0.22263	0.301148	0.22263	1.43	0.1078	0.117486	0.0585179	0.104544	0.213634	0.01859	0.00186854	0.57291	0.385996	physical_and_proximity
180	195	0.181563	0.119188	0.526805	0.333116	0.526805	0.333116	1.508	0.148542	0.179749	0.0859675	0.137997	0.194887	0.019604	0.00257472	0.712842	0.601978	physical_and_proximity
180	198	0.015774	0.015774	0.389048	0.10641	0	0	0	0	0	0	0.0194449	0.284188	0	0	0.206011	0.106132	proximity
180	200	0.229967	0.16264	0.596707	0.408179	0.596707	0.408179	4.29	0.29362	0.229417	0.132775	0.200753	0.179696	0.05577	0.00508941	0.845169	0.860886	physical_and_proximity
180	203	0.0906003	0.0689087	0.291159	0.205321	0.291159	0.205321	0.299	0.0941456	0.0858409	0.0528351	0.0669631	0.22608	0.003887	0.00163186	0.416923	0.35828	physical_and_proximity
180	218	0.000862095	0.000862095	0.344644	0.134993	0	0	0	0	0	0	0.000869826	0.354102	0	0	0.012337	0.004901	proximity
180	225	0.214213	0.156163	0.518052	0.387407	0.518052	0.387407	6.097	0.243074	0.213877	0.115935	0.285471	0.15247	0.079261	0.00421328	1.02346	0.905502	physical_and_proximity
180	227	2.32857e-05	2.32857e-05	0.27385	0.506777	0	0	0	0	0	0	2.32888e-05	0.362837	0	0	0.000338	0.000338	proximity
180	237	0.180123	0.117383	0.327602	0.529181	0.327602	0.529181	1.508	0.147029	0.178402	0.085153	0.132543	0.173835	0.019604	0.00254851	0.41405	0.560404	physical_and_proximity
180	242	0.00153026	0.00153026	0.265182	0.317961	0	0	0	0	0	0	0.00154663	0.355314	0	0	0.009126	0.02197	proximity
180	257	0.00946623	0.00946623	0.246185	0.324971	0	0	0	0	0	0	0.0101523	0.320811	0	0	0.122525	0.106808	proximity
180	265	0.0451372	0.0440923	0.133711	0.449232	0.133711	0.449232	0.013	0.00975	0.0115436	0.00890718	0.0673224	0.225345	0.000169	0.000169	0.413374	0.409149	physical_and_proximity
180	268	0.0141269	0.0141269	0.19685	0.478338	0	0	0	0	0	0	0.0157192	0.299634	0	0	0.129623	0.166972	proximity
180	279	0.0042776	0.0042776	0.240994	0.38663	0	0	0	0	0	0	0.00440451	0.332155	0	0	0.058643	0.044278	proximity
180	295	0.00262317	0.00262317	0.156536	0.347922	0	0	0	0	0	0	0.00268849	0.336669	0	0	0.028561	0.036166	proximity
181	183	0.109689	0.0653161	0.321904	0.27497	0.321904	0.27497	0.351	0.0463984	0.104251	0.035341	0.0703301	0.219762	0.004563	0.000804239	0.440752	0.410501	physical_and_proximity
181	186	0.0268614	0.0268614	0.86249	0.574918	0	0	0	0	0	0	0.0291296	0.264279	0	0	0.190125	0.268372	proximity
181	200	0.00152076	0.00152076	0.245878	0.386045	0	0	0	0	0	0	0.00153631	0.344607	0	0	0.021125	0.018083	proximity
181	208	0.0431172	0.0431172	0.981502	0.641084	0	0	0	0	0	0	0.0485109	0.252362	0	0	0.388362	0.289159	proximity
181	212	0.109201	0.086633	0.262432	0.204449	0.262432	0.204449	2.054	0.211518	0.108831	0.0744633	0.140442	0.189404	0.026702	0.00366632	0.62023	0.400699	physical_and_proximity
181	218	0.0707908	0.0707908	0.758361	1.07648	0	0	0	0	0	0	0.0841855	0.23563	0	0	0.58643	0.454441	proximity
181	223	0.0799082	0.0667628	0.262373	0.408457	0.262373	0.408457	0.091	0.0458164	0.0579756	0.0356051	0.0688786	0.23144	0.001183	0.00079415	0.458835	0.411515	physical_and_proximity
181	231	0.204218	0.118335	0.845603	0.391205	0.845603	0.391205	0.754	0.102636	0.197431	0.0741732	0.109599	0.210403	0.009802	0.00177902	0.617864	0.440414	physical_and_proximity
181	243	0.00915037	0.00915037	0.231607	0.323801	0	0	0	0	0	0	0.00981554	0.315654	0	0	0.096668	0.102752	proximity
182	217	0.0757882	0.0757882	3.98693	2.49687	0	0	0	0	0	0	0.0797236	0.204735	0	0	0.41236	0.426387	proximity
182	219	0.000531057	0.000531057	0.574975	0.415682	0	0	0	0	0	0	0.000532228	0.348929	0	0	0.007436	0.003211	proximity
182	248	0.0164695	0.0164695	1.23042	3.27924	0	0	0	0	0	0	0.0167783	0.268576	0	0	0.154635	0.061347	proximity
183	186	0.242277	0.138074	0.490826	0.755471	0.490826	0.755471	1.17	0.122901	0.237205	0.086974	0.134735	0.168332	0.01521	0.00213028	0.41574	0.591331	physical_and_proximity
183	200	0.252083	0.168921	0.56877	0.54673	0.56877	0.54673	2.535	0.33014	0.251148	0.151143	0.0985477	0.180463	0.032955	0.00572242	0.387179	0.385996	physical_and_proximity
183	208	0.00430415	0.00430415	0.5005	0.383385	0	0	0	0	0	0	0.00439121	0.314099	0	0	0.055263	0.053573	proximity
183	218	0.243231	0.143659	0.308257	1.7063	0.308257	1.7063	3.367	0.130232	0.2423	0.0868904	0.189176	0.145355	0.043771	0.00225735	0.423176	0.551278	physical_and_proximity
183	231	0.00420205	0.00420205	0.514038	0.570186	0	0	0	0	0	0	0.00426839	0.331538	0	0	0.056615	0.055939	proximity
183	237	0.000670064	0.000670064	0.21122	0.631142	0	0	0	0	0	0	0.000672913	0.352253	0	0	0.008281	0.009464	proximity
184	187	0.042785	0.042785	8.89059	1.60959	0	0	0	0	0	0	0.0441717	0.217926	0	0	0.304369	0.179985	proximity
184	192	0.0240343	0.0240343	3.33821	1.62967	0	0	0	0	0	0	0.0245736	0.222465	0	0	0.190294	0.113568	proximity
184	226	0.0419461	0.0419461	3.22704	2.23101	0	0	0	0	0	0	0.0433238	0.185152	0	0	0.28054	0.219193	proximity
184	240	0.109314	0.0735931	0.858577	1.17747	0.858577	1.17747	0.091	0.037224	0.0769053	0.034628	0.0491748	0.181004	0.001183	0.000645217	0.227643	0.245388	physical_and_proximity
184	273	0.00323483	0.00323483	0.391051	0.583308	0	0	0	0	0	0	0.00328016	0.212346	0	0	0.027885	0.019266	proximity
185	189	0.028177	0.028177	0.514304	1.18172	0	0	0	0	0	0	0.0305816	0.265618	0	0	0.199251	0.271752	proximity
185	201	0.039378	0.039378	0.893847	1.08569	0	0	0	0	0	0	0.0428172	0.244137	0	0	0.218855	0.356083	proximity
185	203	0.0287152	0.0287152	0.690016	1.28477	0	0	0	0	0	0	0.0306775	0.233341	0	0	0.227643	0.203645	proximity
185	216	0.0469145	0.0437965	0.630412	0.145868	0.630412	0.145868	0.026	0.017809	0.0213205	0.0154815	0.0516784	0.123539	0.000338	0.000308689	0.181844	0.042757	physical_and_proximity
185	220	0.328575	0.183954	0.786079	0.700871	0.786079	0.700871	2.756	0.218691	0.326608	0.137522	0.146643	0.192332	0.035828	0.00379065	0.563277	0.651495	physical_and_proximity
185	224	0.00549091	0.00549091	0.555079	0.414032	0	0	0	0	0	0	0.00562106	0.334216	0	0	0.071487	0.039039	proximity
185	241	0.000424977	0.000424977	0.36415	0.380876	0	0	0	0	0	0	0.000425949	0.357239	0	0	0.006084	0.003887	proximity
185	245	0.0305333	0.0305333	1.00871	0.856356	0	0	0	0	0	0	0.0326883	0.264301	0	0	0.300144	0.212095	proximity
185	256	0.013024	0.013024	0.843234	1.3769	0	0	0	0	0	0	0.0133566	0.330486	0	0	0.167141	0.16731	proximity
186	195	0.0158892	0.0158892	0.356224	0.247519	0	0	0	0	0	0	0.017829	0.289396	0	0	0.188097	0.190125	proximity
186	196	0.171331	0.121704	0.444185	0.324324	0.444185	0.324324	1.885	0.239942	0.170498	0.105237	0.107039	0.200617	0.024505	0.004159	0.483509	0.52221	physical_and_proximity
186	197	0.00155846	0.00155846	0.409325	0.282562	0	0	0	0	0	0	0.00157313	0.354495	0	0	0.022308	0.003549	proximity
186	198	0.0743485	0.056802	0.282723	0.115965	0.282723	0.115965	0.676	0.0843683	0.0733157	0.0416439	0.0992974	0.184627	0.008788	0.00146238	0.46644	0.42419	physical_and_proximity
186	200	0.125699	0.0767468	0.316944	0.284158	0.316944	0.284158	0.689	0.0658473	0.123067	0.0457437	0.0914951	0.192191	0.008957	0.00114135	0.39546	0.525928	physical_and_proximity
186	208	0.178453	0.113732	0.279238	0.812428	0.279238	0.812428	1.118	0.106076	0.175239	0.0702283	0.145148	0.203579	0.014534	0.00183865	0.707434	0.656903	physical_and_proximity
186	218	0.0985388	0.0677208	0.481547	0.16029	0.481547	0.16029	0.442	0.0514419	0.0945378	0.0360299	0.103569	0.198732	0.005746	0.00089166	0.500071	0.562601	physical_and_proximity
186	225	0.000574324	0.000574324	0.235349	0.201579	0	0	0	0	0	0	0.000577378	0.353057	0	0	0.008112	0.007774	proximity
186	227	0.00631078	0.00631078	0.458033	0.470451	0	0	0	0	0	0	0.00648718	0.342053	0	0	0.087373	0.058136	proximity
186	231	0.00246249	0.00246249	0.357016	0.232843	0	0	0	0	0	0	0.00250628	0.385419	0	0	0.032448	0.028223	proximity
186	233	0.0205265	0.0205265	0.565668	0.420093	0	0	0	0	0	0	0.022437	0.271784	0	0	0.160719	0.23491	proximity
186	237	0.12615	0.0846528	0.404839	0.241623	0.404839	0.241623	0.65	0.0835785	0.122741	0.0538399	0.108576	0.178141	0.00845	0.00144869	0.407121	0.442104	physical_and_proximity
186	242	0.0393415	0.0393415	0.762189	0.495467	0	0	0	0	0	0	0.0452732	0.234305	0	0	0.354393	0.197223	proximity
186	247	0.113056	0.0769035	0.432451	0.223901	0.432451	0.223901	0.416	0.0927346	0.108903	0.0569407	0.0679172	0.203394	0.005408	0.0016074	0.348478	0.384982	physical_and_proximity
187	202	0.00211143	0.00211143	0.590834	1.00838	0	0	0	0	0	0	0.00212347	0.281068	0	0	0.019266	0.024336	proximity
187	226	0.025674	0.025674	10.0486	5.77529	0	0	0	0	0	0	0.025855	0.203098	0	0	0.144495	0.188604	proximity
188	191	0.257855	0.147583	0.981264	0.492181	0.981264	0.492181	1.079	0.138682	0.251405	0.0974507	0.129776	0.203327	0.014027	0.00240383	0.693576	0.512577	physical_and_proximity
188	201	0.191319	0.131973	0.338592	0.563474	0.338592	0.563474	1.911	0.25699	0.190426	0.116019	0.0939895	0.215926	0.024843	0.00445449	0.474383	0.504972	physical_and_proximity
188	207	0.526161	0.253164	0.930657	1.77478	0.930657	1.77478	3.614	0.238415	0.522286	0.171458	0.194102	0.184432	0.046982	0.00413252	0.825396	0.739544	physical_and_proximity
188	214	0.0304081	0.0304081	1.21491	0.935621	0	0	0	0	0	0	0.0322642	0.266142	0	0	0.315354	0.293553	proximity
188	220	0.110203	0.0724739	0.439506	0.363172	0.439506	0.363172	0.169	0.035836	0.0913579	0.030364	0.0781986	0.220064	0.002197	0.000621157	0.460694	0.424866	physical_and_proximity
188	222	0.164907	0.0909787	0.500585	0.403183	0.500585	0.403183	0.533	0.056048	0.157379	0.0448033	0.0974755	0.221733	0.006929	0.000971499	0.603161	0.577473	physical_and_proximity
188	235	0.000329737	0.000329737	0.579613	0.0766615	0	0	0	0	0	0	0.00033135	0.356463	0	0	0.004732	0.002704	proximity
188	245	0.000390721	0.000390721	0.261183	0.119696	0	0	0	0	0	0	0.00039259	0.424801	0	0	0.004732	0.002873	proximity
188	256	0.0208448	0.0208448	0.338556	0.814279	0	0	0	0	0	0	0.0228353	0.298224	0	0	0.172211	0.24167	proximity
188	264	0.0235377	0.0235377	0.524422	0.802869	0	0	0	0	0	0	0.0254242	0.290783	0	0	0.222235	0.290342	proximity
188	275	0.0139406	0.0139406	0.343904	0.4531	0	0	0	0	0	0	0.015011	0.280037	0	0	0.160719	0.150579	proximity
188	278	0.0148333	0.0148333	0.541786	0.707325	0	0	0	0	0	0	0.015587	0.309277	0	0	0.188435	0.149058	proximity
189	193	0.127457	0.0870454	0.403747	0.348807	0.403747	0.348807	0.286	0.0490789	0.113119	0.0388817	0.113667	0.197374	0.003718	0.000850701	0.627159	0.533871	physical_and_proximity
189	201	0.177551	0.126697	0.392111	0.352013	0.392111	0.352013	4.004	0.255881	0.177278	0.107536	0.143836	0.190108	0.052052	0.00443527	0.640679	0.562263	physical_and_proximity
189	203	0.161097	0.105704	0.355699	0.374539	0.355699	0.374539	1.222	0.096154	0.158739	0.0629671	0.155162	0.202026	0.015886	0.00166667	0.823368	0.662142	physical_and_proximity
189	211	0.0483249	0.0483249	0.682841	0.571156	0	0	0	0	0	0	0.0572149	0.22152	0	0	0.429091	0.29913	proximity
189	217	0.0628671	0.0628671	1.11977	0.474672	0	0	0	0	0	0	0.0774785	0.221314	0	0	0.536744	0.365378	proximity
189	244	0.040386	0.040386	0.440722	0.435953	0	0	0	0	0	0	0.0495093	0.226385	0	0	0.369603	0.308256	proximity
189	245	0.0648638	0.0499354	0.316987	0.0882063	0.316987	0.0882063	1.001	0.100793	0.0645546	0.0409617	0.0799046	0.208895	0.013013	0.00174708	0.393432	0.338507	physical_and_proximity
189	250	0.075901	0.0564505	0.208327	0.162496	0.208327	0.162496	0.364	0.0616484	0.0729852	0.0367983	0.0862702	0.204072	0.004732	0.00106857	0.470327	0.325663	physical_and_proximity
189	251	0.0499341	0.0386167	0.278442	0.0752494	0.278442	0.0752494	0.26	0.0530459	0.0482469	0.027986	0.0578804	0.207846	0.00338	0.000919462	0.348309	0.086697	physical_and_proximity
189	255	0.124642	0.0846389	0.304395	0.293233	0.304395	0.293233	0.637	0.0790313	0.120987	0.0516831	0.116303	0.216765	0.008281	0.00136988	0.640679	0.506493	physical_and_proximity
189	256	0.0107588	0.0107588	0.37779	0.345865	0	0	0	0	0	0	0.0114405	0.321357	0	0	0.14027	0.083655	proximity
189	265	0.000705822	0.000705822	0.213722	0.250624	0	0	0	0	0	0	0.000710168	0.35697	0	0	0.01014	0.008957	proximity
189	268	0.0896898	0.0664902	0.188404	0.223318	0.188404	0.223318	0.663	0.120127	0.088543	0.0552175	0.0701988	0.217706	0.008619	0.0020822	0.385658	0.323804	physical_and_proximity
189	282	0.0507051	0.0480123	0.21575	0.205253	0.21575	0.205253	0.026	0.016435	0.020847	0.0142141	0.0718968	0.203601	0.000338	0.000284873	0.425373	0.387686	physical_and_proximity
189	288	0.00731611	0.00731611	0.31662	0.171102	0	0	0	0	0	0	0.00783196	0.330951	0	0	0.102921	0.06929	proximity
190	199	0.00235183	0.00235183	0.294963	1.01443	0	0	0	0	0	0	0.00237628	0.347965	0	0	0.032786	0.020956	proximity
190	204	0.127765	0.0915433	0.732232	0.328775	0.732232	0.328775	0.182	0.0430221	0.100992	0.0361649	0.110434	0.188383	0.002366	0.000745717	0.560404	0.361829	physical_and_proximity
190	205	0.0706316	0.0706316	1.05952	1.48141	0	0	0	0	0	0	0.0797505	0.201447	0	0	0.29913	0.47996	proximity
190	236	0.077268	0.077268	0.730425	1.78723	0	0	0	0	0	0	0.0907986	0.214639	0	0	0.466271	0.510549	proximity
190	249	0.022591	0.022591	0.278999	0.846428	0	0	0	0	0	0	0.0253166	0.222434	0	0	0.161057	0.161395	proximity
190	253	0.305907	0.174924	0.633648	0.865033	0.633648	0.865033	1.703	0.168361	0.301079	0.11529	0.166917	0.170662	0.022139	0.00291826	0.624624	0.518492	physical_and_proximity
190	259	0.00133462	0.00133462	0.267021	0.324102	0	0	0	0	0	0	0.0013469	0.33581	0	0	0.010985	0.018083	proximity
190	299	0.000592028	0.000592028	0.159423	0.244614	0	0	0	0	0	0	0.000595681	0.347041	0	0	0.008281	0.005239	proximity
191	201	0.135048	0.0922991	0.255704	0.392226	0.255704	0.392226	0.936	0.105809	0.132825	0.0628485	0.122814	0.205631	0.012168	0.00183403	0.516126	0.595556	physical_and_proximity
191	215	0.10988	0.0832707	0.288261	0.269562	0.288261	0.269562	0.364	0.0507456	0.100745	0.0371955	0.156284	0.173515	0.004732	0.00087959	0.677352	0.647439	physical_and_proximity
191	222	0.0971003	0.0626638	0.358429	0.232139	0.358429	0.232139	0.247	0.0474495	0.0897158	0.0354953	0.0654115	0.235006	0.003211	0.000822458	0.394277	0.396474	physical_and_proximity
191	228	0.0601117	0.0473241	0.21129	0.130379	0.21129	0.130379	0.169	0.0473302	0.0545854	0.0298232	0.0672416	0.236374	0.002197	0.00082039	0.454779	0.441597	physical_and_proximity
191	232	0.00765963	0.00765963	0.471965	2.98119	0	0	0	0	0	0	0.00780638	0.298729	0	0	0.091767	0.039546	proximity
191	238	0.00319226	0.00319226	0.369944	0.197202	0	0	0	0	0	0	0.0032735	0.318569	0	0	0.04225	0.020618	proximity
191	239	0.00322325	0.00322325	0.290519	0.300592	0	0	0	0	0	0	0.00329515	0.314867	0	0	0.018083	0.040729	proximity
191	255	0.00023478	0.00023478	0.267195	0.23303	0	0	0	0	0	0	0.000235223	0.371139	0	0	0.00169	0.00338	proximity
191	258	0.100695	0.0753237	0.226538	0.240087	0.226538	0.240087	0.663	0.13601	0.0991304	0.0627675	0.076909	0.186179	0.008619	0.00235752	0.366899	0.366054	physical_and_proximity
191	263	0.00130025	0.00130025	0.384651	0.433684	0	0	0	0	0	0	0.00130859	0.355218	0	0	0.01859	0.017745	proximity
191	264	0.06434	0.06434	0.730077	0.702142	0	0	0	0	0	0	0.0784406	0.225331	0	0	0.521872	0.515281	proximity
192	223	0.00950424	0.00950424	2.03858	2.27911	0	0	0	0	0	0	0.00958893	0.304941	0	0	0.116948	0.100048	proximity
192	240	0.251288	0.143415	0.415134	1.18443	0.415134	1.18443	1.326	0.218084	0.249545	0.127575	0.0507611	0.180768	0.017238	0.00378012	0.169676	0.221728	physical_and_proximity
192	243	0.0147345	0.0147345	2.12571	1.80675	0	0	0	0	0	0	0.0149602	0.240983	0	0	0.130637	0.128102	proximity
193	200	0.00788292	0.00788292	0.339557	0.402995	0	0	0	0	0	0	0.00823519	0.34081	0	0	0.05239	0.102752	proximity
193	203	0.317854	0.207127	0.667321	0.67064	0.667321	0.67064	6.175	0.327462	0.317301	0.165469	0.216514	0.17035	0.080275	0.005676	0.800215	0.835198	physical_and_proximity
193	210	0.0415281	0.0415281	0.793602	0.679439	0	0	0	0	0	0	0.0468424	0.230515	0	0	0.347295	0.279695	proximity
193	211	0.102206	0.0679353	0.194378	0.343901	0.194378	0.343901	0.494	0.0665221	0.0992386	0.0433181	0.0834604	0.216088	0.006422	0.00115305	0.381771	0.455962	physical_and_proximity
193	225	0.0340288	0.0340288	1.20533	0.850438	0	0	0	0	0	0	0.0365212	0.278907	0	0	0.258401	0.367068	proximity
193	250	0.178205	0.107087	0.424317	0.598017	0.424317	0.598017	0.52	0.0764717	0.168011	0.0584602	0.111879	0.204017	0.00676	0.00132551	0.569361	0.55601	physical_and_proximity
193	262	0.000893701	0.000893701	0.461798	0.451748	0	0	0	0	0	0	0.000897213	0.353466	0	0	0.012675	0.009295	proximity
193	265	0.0511418	0.0511418	0.832641	0.63982	0	0	0	0	0	0	0.0595609	0.240832	0	0	0.447005	0.397657	proximity
193	268	0.139617	0.0983885	0.285603	0.342042	0.285603	0.342042	1.287	0.198506	0.138851	0.0872401	0.0689596	0.204081	0.016731	0.00344076	0.309608	0.329719	physical_and_proximity
193	282	0.0117266	0.0117266	0.332057	1.07865	0	0	0	0	0	0	0.0122945	0.312504	0	0	0.073346	0.152607	proximity
194	197	0.488568	0.228832	1.04531	2.70374	1.04531	2.70374	1.3	0.240228	0.477158	0.182175	0.0883406	0.178534	0.0169	0.00416395	0.22815	0.375011	physical_and_proximity
194	205	0.00210821	0.00210821	0.495163	1.54411	0	0	0	0	0	0	0.00212013	0.338406	0	0	0.020618	0.02873	proximity
194	221	0.0180294	0.0180294	2.10551	4.01024	0	0	0	0	0	0	0.0182679	0.217013	0	0	0.127426	0.12168	proximity
194	227	0.00807699	0.00807699	0.991254	2.46281	0	0	0	0	0	0	0.00817036	0.266363	0	0	0.079768	0.052052	proximity
195	196	0.00822098	0.00822098	0.283126	0.222256	0	0	0	0	0	0	0.00880215	0.295364	0	0	0.100386	0.085852	proximity
195	197	0.0259225	0.0259225	0.410374	0.63342	0	0	0	0	0	0	0.0289344	0.264691	0	0	0.250458	0.155142	proximity
195	198	0.0654815	0.053328	0.287636	0.138467	0.287636	0.138467	0.156	0.0614951	0.0584495	0.037092	0.0626769	0.217277	0.002028	0.00106592	0.375011	0.321269	physical_and_proximity
195	205	0.0448941	0.0448941	1.39638	1.67771	0	0	0	0	0	0	0.0477043	0.247369	0	0	0.300989	0.393939	proximity
195	225	0.271883	0.162287	0.474599	0.887344	0.474599	0.887344	2.054	0.143539	0.268755	0.0980319	0.198001	0.19674	0.026702	0.002488	0.931021	0.833846	physical_and_proximity
195	227	0.185534	0.116807	0.271624	1.10648	0.271624	1.10648	1.131	0.139529	0.182832	0.0850897	0.111992	0.203186	0.014703	0.0024185	0.53911	0.507	physical_and_proximity
195	237	0.0165516	0.0165516	0.362734	0.496074	0	0	0	0	0	0	0.0179713	0.26897	0	0	0.167817	0.183872	proximity
195	242	0.00249661	0.00249661	0.256869	0.386183	0	0	0	0	0	0	0.00253768	0.337443	0	0	0.034307	0.019773	proximity
195	246	0.00942211	0.00942211	1.11351	0.315955	0	0	0	0	0	0	0.00979717	0.316196	0	0	0.122525	0.064558	proximity
196	197	0.122863	0.0751228	0.266041	0.472163	0.266041	0.472163	0.364	0.0564992	0.115956	0.0424158	0.0780035	0.183801	0.004732	0.00097932	0.370279	0.235079	physical_and_proximity
196	198	0.165315	0.111326	0.507844	0.288134	0.507844	0.288134	1.482	0.12312	0.163546	0.073736	0.159137	0.161961	0.019266	0.00213407	0.612794	0.332761	physical_and_proximity
196	208	0.0552556	0.0451748	0.172013	0.193408	0.172013	0.193408	0.091	0.0400949	0.0455105	0.027836	0.0495725	0.227311	0.001183	0.000694979	0.314509	0.26364	physical_and_proximity
196	213	0.114763	0.0747362	0.330003	0.390584	0.330003	0.390584	0.247	0.0551776	0.103744	0.0421695	0.0731944	0.22489	0.003211	0.000956413	0.426218	0.411008	physical_and_proximity
196	227	0.146288	0.0815306	0.241484	0.525365	0.241484	0.525365	1.17	0.0670558	0.144944	0.0477157	0.0936946	0.171273	0.01521	0.0011623	0.338169	0.335634	physical_and_proximity
196	233	0.181546	0.1	0.646662	0.472282	0.646662	0.472282	0.442	0.0576612	0.168742	0.0476044	0.100162	0.200212	0.005746	0.00099946	0.421317	0.542997	physical_and_proximity
196	237	0.0209766	0.0209766	0.270912	0.389447	0	0	0	0	0	0	0.0241469	0.22744	0	0	0.160719	0.186914	proximity
196	242	0.0344038	0.0335135	0.356358	0.0890644	0.356358	0.0890644	0.013	0.00975	0.0109942	0.00857647	0.0535224	0.178738	0.000169	0.000169	0.286624	0.168831	physical_and_proximity
196	247	0.00985947	0.00985947	0.782025	0.469201	0	0	0	0	0	0	0.0102025	0.298041	0	0	0.094302	0.117962	proximity
197	198	0.0985903	0.067901	0.380378	0.245577	0.380378	0.245577	0.221	0.0550602	0.0890798	0.0402205	0.0695298	0.20814	0.002873	0.000954376	0.372814	0.357266	physical_and_proximity
197	205	0.00741444	0.00741444	0.642616	0.383436	0	0	0	0	0	0	0.00765065	0.293543	0	0	0.061854	0.085514	proximity
197	209	0.0376431	0.0376431	1.26076	1.11449	0	0	0	0	0	0	0.0402013	0.250345	0	0	0.367575	0.258232	proximity
197	213	0.161287	0.0971526	0.63127	0.26393	0.63127	0.26393	1.118	0.112258	0.159554	0.070023	0.0909902	0.210014	0.014534	0.00194581	0.484016	0.402051	physical_and_proximity
197	221	0.0133353	0.0133353	0.736045	0.648566	0	0	0	0	0	0	0.0138718	0.235688	0	0	0.122187	0.107146	proximity
197	227	0.832407	0.785247	1.94326	1.49236	1.94326	1.49236	59.722	10.94	0.832345	0.783644	0.320851	0.166883	0.776386	0.189627	1.0336	1.02617	physical_and_proximity
197	233	0.036627	0.036627	0.837775	1.50495	0	0	0	0	0	0	0.0393017	0.276797	0	0	0.237952	0.391066	proximity
197	237	0.00134891	0.00134891	0.379959	0.187956	0	0	0	0	0	0	0.00136354	0.343159	0	0	0.003887	0.018759	proximity
197	242	0.00442674	0.00442674	0.380233	0.500711	0	0	0	0	0	0	0.00451931	0.327259	0	0	0.003718	0.058812	proximity
197	261	0.118453	0.0865614	0.3881	0.224838	0.3881	0.224838	0.572	0.0875614	0.113992	0.0542157	0.133277	0.192846	0.007436	0.00151773	0.574938	0.667888	physical_and_proximity
197	274	0.191714	0.123778	0.302373	0.754314	0.302373	0.754314	1.599	0.174575	0.190177	0.0965151	0.115606	0.177554	0.020787	0.00302597	0.381433	0.461877	physical_and_proximity
197	296	0.00306882	0.00306882	0.277101	0.367721	0	0	0	0	0	0	0.00312959	0.338969	0	0	0.020449	0.035321	proximity
197	297	0.0219517	0.0219517	0.395034	0.603923	0	0	0	0	0	0	0.0241737	0.249549	0	0	0.12168	0.215306	proximity
198	213	0.0102344	0.0102344	0.24159	1.03107	0	0	0	0	0	0	0.0107991	0.313006	0	0	0.046982	0.128778	proximity
198	225	0.000889198	0.000889198	0.161565	0.504231	0	0	0	0	0	0	0.000895707	0.357808	0	0	0.006084	0.012844	proximity
198	227	0.0488713	0.0488713	3.14318	1.33267	0	0	0	0	0	0	0.051564	0.224988	0	0	0.349492	0.218348	proximity
198	233	0.000711899	0.000711899	0.679087	0.854821	0	0	0	0	0	0	0.000713241	0.360361	0	0	0.009971	0.004901	proximity
198	237	0.0243542	0.0243542	0.654433	0.695645	0	0	0	0	0	0	0.0262501	0.232873	0	0	0.172042	0.214123	proximity
198	242	0.0127299	0.0127299	0.772839	1.0099	0	0	0	0	0	0	0.0131112	0.284194	0	0	0.146692	0.08281	proximity
199	204	0.266734	0.153364	0.620443	0.595209	0.620443	0.595209	2.028	0.150613	0.264206	0.100691	0.15912	0.199869	0.026364	0.00261063	0.829283	0.723658	physical_and_proximity
199	210	0.210358	0.113368	0.491252	0.482959	0.491252	0.482959	1.43	0.0979608	0.208096	0.0698599	0.114145	0.212795	0.01859	0.00169799	0.667381	0.437203	physical_and_proximity
199	219	0.0024872	0.0024872	0.424043	0.109626	0	0	0	0	0	0	0.00256031	0.34644	0	0	0.03549	0.014027	proximity
199	229	0.0525396	0.0431147	0.240032	0.093931	0.240032	0.093931	0.156	0.0383975	0.0471198	0.0244765	0.0809097	0.209931	0.002028	0.000665557	0.468637	0.254176	physical_and_proximity
199	234	0.025264	0.025264	1.0206	0.86585	0	0	0	0	0	0	0.0267043	0.298757	0	0	0.314509	0.176605	proximity
199	236	0.168349	0.113672	0.542128	0.360942	0.542128	0.360942	0.624	0.108363	0.160832	0.072237	0.13075	0.208464	0.008112	0.0018783	0.735319	0.780442	physical_and_proximity
199	249	0.0261584	0.0261584	0.577159	2.6624	0	0	0	0	0	0	0.0276852	0.264959	0	0	0.27885	0.233051	proximity
199	252	0.234588	0.153075	0.718918	0.417103	0.718918	0.417103	1.937	0.193124	0.232302	0.111526	0.171272	0.179313	0.025181	0.00334748	0.779597	0.639327	physical_and_proximity
199	262	0.0509805	0.0509805	0.83385	0.569191	0	0	0	0	0	0	0.0600269	0.232276	0	0	0.450554	0.365378	proximity
199	267	0.037468	0.037468	0.756869	3.40828	0	0	0	0	0	0	0.0398806	0.263919	0	0	0.398502	0.101231	proximity
199	271	0.125493	0.0841819	0.274952	0.365051	0.274952	0.365051	0.533	0.0866848	0.121175	0.0558273	0.0950439	0.219834	0.006929	0.00150254	0.552123	0.533702	physical_and_proximity
199	284	0.0170716	0.0170716	0.704568	0.327826	0	0	0	0	0	0	0.0184818	0.29566	0	0	0.21632	0.153959	proximity
199	286	0.000257788	0.000257788	0.506294	0.262815	0	0	0	0	0	0	0.000258172	0.359827	0	0	0.003718	0.000507	proximity
199	289	0.040616	0.040616	0.428112	0.988701	0	0	0	0	0	0	0.0470067	0.234864	0	0	0.391573	0.261612	proximity
199	293	0.00447425	0.00447425	0.251846	0.211256	0	0	0	0	0	0	0.00465556	0.305487	0	0	0.054418	0.056277	proximity
199	294	0.0946809	0.0712978	0.346215	0.292615	0.346215	0.292615	0.156	0.0505712	0.0786405	0.0383437	0.0789652	0.222099	0.002028	0.000876568	0.55094	0.421317	physical_and_proximity
199	304	0.00683355	0.00683355	0.376893	0.209576	0	0	0	0	0	0	0.0071988	0.309593	0	0	0.08788	0.071487	proximity
199	313	0.000959055	0.000959055	0.209114	0.127156	0	0	0	0	0	0	0.000970829	0.369825	0	0	0.013013	0.003549	proximity
200	203	0.175809	0.099911	0.382204	0.498178	0.382204	0.498178	0.845	0.0910989	0.172202	0.0640993	0.0945954	0.219383	0.010985	0.00157905	0.526097	0.509197	physical_and_proximity
200	218	0.0791122	0.0791122	2.82325	1.64762	0	0	0	0	0	0	0.0856228	0.201937	0	0	0.512239	0.447005	proximity
200	225	0.00436082	0.00436082	0.335834	0.375466	0	0	0	0	0	0	0.0044708	0.337053	0	0	0.060333	0.047658	proximity
200	237	0.130213	0.0786253	0.383936	0.412962	0.383936	0.412962	0.299	0.0521502	0.119466	0.0413198	0.0778477	0.176672	0.003887	0.000903937	0.339352	0.317551	physical_and_proximity
200	241	0.000425038	0.000425038	0.433218	0.44819	0	0	0	0	0	0	0.00042586	0.356964	0	0	0.004056	0.006084	proximity
200	257	0.208713	0.138795	0.467951	0.459813	0.467951	0.459813	1.937	0.197098	0.207124	0.106548	0.148551	0.196955	0.025181	0.00341636	0.688337	0.564798	physical_and_proximity
200	265	0.0161809	0.0161809	0.25008	0.854064	0	0	0	0	0	0	0.017658	0.306796	0	0	0.100217	0.197223	proximity
200	268	0.0242187	0.0242187	0.315129	0.991004	0	0	0	0	0	0	0.0269484	0.279177	0	0	0.192829	0.259922	proximity
200	279	0.00117958	0.00117958	0.340467	0.664892	0	0	0	0	0	0	0.0011858	0.356503	0	0	0.007943	0.0169	proximity
200	295	0.00357258	0.00357258	0.259465	0.557632	0	0	0	0	0	0	0.00364615	0.334571	0	0	0.048503	0.043771	proximity
201	216	0.00566827	0.00566827	0.501463	2.92614	0	0	0	0	0	0	0.00574432	0.261544	0	0	0.058981	0.03042	proximity
201	217	0.00878115	0.00878115	0.58448	0.344848	0	0	0	0	0	0	0.00915168	0.34308	0	0	0.107822	0.110526	proximity
201	220	0.040825	0.040825	0.863618	0.752252	0	0	0	0	0	0	0.045439	0.229655	0	0	0.329888	0.314678	proximity
201	245	0.0303182	0.0303182	1.10269	0.191964	0	0	0	0	0	0	0.0372199	0.253414	0	0	0.311298	0.106808	proximity
201	255	0.128069	0.0971721	0.762346	0.304587	0.762346	0.304587	0.182	0.046362	0.0991142	0.0382201	0.129195	0.197931	0.002366	0.000803608	0.653692	0.48672	physical_and_proximity
201	256	0.0369037	0.0369037	0.977031	0.739308	0	0	0	0	0	0	0.0404507	0.241475	0	0	0.310453	0.266175	proximity
201	263	0.0223094	0.0223094	0.522271	0.716184	0	0	0	0	0	0	0.0240888	0.264302	0	0	0.216151	0.220714	proximity
201	264	0.0308171	0.0308171	0.594676	0.79209	0	0	0	0	0	0	0.0338921	0.272172	0	0	0.258739	0.318734	proximity
201	275	0.0238968	0.0238968	0.646824	0.545959	0	0	0	0	0	0	0.025995	0.236353	0	0	0.191139	0.225615	proximity
202	214	0.00805883	0.00805883	1.18945	3.62139	0	0	0	0	0	0	0.00813202	0.279072	0	0	0.033124	0.083486	proximity
202	226	0.00190932	0.00190932	1.58152	1.64604	0	0	0	0	0	0	0.00191385	0.333319	0	0	0.011999	0.025181	proximity
202	254	0.00762976	0.00762976	1.24137	1.88937	0	0	0	0	0	0	0.00770827	0.279518	0	0	0.038194	0.075881	proximity
203	241	0.000450034	0.000450034	0.194308	0.335466	0	0	0	0	0	0	0.000451686	0.35553	0	0	0.006422	0.005915	proximity
203	245	0.165502	0.11777	0.318235	0.419531	0.318235	0.419531	1.807	0.207277	0.164491	0.0966145	0.129969	0.198157	0.023491	0.0035928	0.43602	0.701012	physical_and_proximity
203	256	0.0108249	0.0108249	0.313183	0.795072	0	0	0	0	0	0	0.0113728	0.336809	0	0	0.127257	0.150241	proximity
203	257	0.0562365	0.0447889	0.247818	0.166642	0.247818	0.166642	0.065	0.0172611	0.039338	0.0147124	0.0641002	0.229445	0.000845	0.000299193	0.379236	0.315016	physical_and_proximity
203	265	0.000339143	0.000339143	0.772817	0.308511	0	0	0	0	0	0	0.000339666	0.360723	0	0	0.004901	0.003211	proximity
203	268	0.183127	0.110495	0.383037	0.443113	0.383037	0.443113	1.586	0.139347	0.181884	0.0830302	0.0997334	0.211497	0.020618	0.00241535	0.518154	0.494663	physical_and_proximity
204	229	0.00216927	0.00216927	0.166345	0.533502	0	0	0	0	0	0	0.00220702	0.336686	0	0	0.017576	0.029575	proximity
204	234	0.0721358	0.0454477	0.203774	0.187828	0.203774	0.187828	0.234	0.0435652	0.0689421	0.0301336	0.0413829	0.1964	0.003042	0.00075513	0.230009	0.204828	physical_and_proximity
204	236	0.0580407	0.0580407	1.94391	0.850683	0	0	0	0	0	0	0.0643528	0.225512	0	0	0.418275	0.413881	proximity
204	249	0.0436635	0.0436635	1.20072	0.525328	0	0	0	0	0	0	0.0495884	0.223341	0	0	0.361998	0.148889	proximity
204	253	0.00172561	0.00172561	0.466991	0.396829	0	0	0	0	0	0	0.0017396	0.359228	0	0	0.023829	0.016562	proximity
204	267	0.0147314	0.0147314	0.302286	0.199095	0	0	0	0	0	0	0.0167922	0.281447	0	0	0.186745	0.05239	proximity
204	271	0.00060296	0.00060296	0.157756	0.348605	0	0	0	0	0	0	0.000606326	0.354818	0	0	0.005408	0.008619	proximity
205	221	0.190881	0.122131	0.475066	0.440199	0.475066	0.440199	1.079	0.18153	0.188556	0.101159	0.0808485	0.158348	0.014027	0.00314653	0.315185	0.171873	physical_and_proximity
205	225	0.0233277	0.0233277	0.645967	1.43794	0	0	0	0	0	0	0.024616	0.299517	0	0	0.192153	0.280202	proximity
205	227	0.0725804	0.0725804	1.2395	1.26874	0	0	0	0	0	0	0.0820825	0.217422	0	0	0.423345	0.531167	proximity
205	236	0.00047961	0.00047961	0.328641	0.422174	0	0	0	0	0	0	0.000480858	0.360263	0	0	0.002873	0.006929	proximity
205	246	0.254277	0.163745	1.10573	0.369136	1.10573	0.369136	2.977	0.24629	0.253208	0.130316	0.154729	0.194571	0.038701	0.00426902	0.684619	0.639327	physical_and_proximity
205	253	0.166662	0.0884232	0.379134	0.458446	0.379134	0.458446	0.767	0.0745384	0.163328	0.0548403	0.0795357	0.197979	0.009971	0.001292	0.390559	0.41405	physical_and_proximity
205	259	0.115129	0.0646101	0.607876	0.187142	0.607876	0.187142	0.533	0.0616361	0.112806	0.0430796	0.0561653	0.214074	0.006929	0.00106836	0.326846	0.196209	physical_and_proximity
206	215	0.449606	0.198722	0.855991	1.77901	0.855991	1.77901	1.924	0.201849	0.444425	0.149599	0.101014	0.206273	0.025012	0.00349872	0.27885	0.454948	physical_and_proximity
206	232	0.00704249	0.00704249	2.05757	686.876	0	0	0	0	0	0	0.00706675	0.270512	0	0	0.077909	0.046137	proximity
206	238	0.0712653	0.0560138	1.10138	0.217522	1.10138	0.217522	0.065	0.0287115	0.0478702	0.0247927	0.0522762	0.213765	0.000845	0.000497666	0.302848	0.051207	physical_and_proximity
206	239	0.142033	0.0905198	0.22251	1.24278	0.22251	1.24278	0.494	0.0938328	0.136554	0.0626721	0.0801258	0.181239	0.006422	0.00162644	0.283582	0.391742	physical_and_proximity
206	258	0.00571526	0.00571526	0.268164	1.16466	0	0	0	0	0	0	0.00586914	0.328593	0	0	0.02535	0.076388	proximity
207	214	0.285409	0.204052	0.437829	1.00029	0.437829	1.00029	4.368	0.441602	0.284686	0.180239	0.176825	0.178084	0.056784	0.00765443	0.609414	0.685295	physical_and_proximity
207	220	0.0106184	0.0106184	0.58994	0.574507	0	0	0	0	0	0	0.0110204	0.303205	0	0	0.101062	0.127764	proximity
207	222	0.106156	0.0812076	0.391873	0.325478	0.391873	0.325478	0.182	0.068033	0.0899381	0.0492053	0.0814467	0.205121	0.002366	0.00117924	0.434499	0.417768	physical_and_proximity
207	235	0.0841304	0.0517286	0.210979	0.19081	0.210979	0.19081	0.481	0.0631936	0.0829213	0.0387521	0.0437465	0.21109	0.006253	0.00109535	0.25012	0.198575	physical_and_proximity
207	264	0.0802439	0.0526637	0.179791	0.378016	0.179791	0.378016	0.182	0.0397164	0.0729825	0.0299528	0.0530393	0.22067	0.002366	0.000688418	0.333099	0.293384	physical_and_proximity
207	278	0.164365	0.118034	0.320807	0.470198	0.320807	0.470198	1.092	0.211474	0.162347	0.100275	0.0982916	0.212324	0.014196	0.00366555	0.536575	0.444301	physical_and_proximity
207	281	0.0447166	0.0371965	0.27462	0.125435	0.27462	0.125435	0.052	0.024457	0.0324208	0.019047	0.0410284	0.209202	0.000676	0.000423921	0.254176	0.148213	physical_and_proximity
207	287	0.0446855	0.0391839	0.178668	0.123364	0.178668	0.123364	0.065	0.0343531	0.0343788	0.0233577	0.0502667	0.193003	0.000845	0.000595455	0.298285	0.095654	physical_and_proximity
207	301	0.0121726	0.0121726	0.295893	0.267168	0	0	0	0	0	0	0.0133282	0.276812	0	0	0.145678	0.13858	proximity
208	212	0.165593	0.0996241	0.725242	0.255433	0.725242	0.255433	1.235	0.103732	0.163841	0.0669614	0.107062	0.202743	0.016055	0.00179802	0.549926	0.411684	physical_and_proximity
208	213	0.00868954	0.00868954	0.229334	0.632033	0	0	0	0	0	0	0.0091627	0.302182	0	0	0.063375	0.108667	proximity
208	218	0.0908284	0.0516631	0.246874	0.210256	0.246874	0.210256	0.403	0.0438704	0.0885886	0.0316444	0.0509215	0.207505	0.005239	0.00076042	0.191477	0.315016	physical_and_proximity
208	231	0.0875005	0.0649385	0.228996	0.345541	0.228996	0.345541	0.169	0.0519297	0.0758837	0.0377107	0.0709462	0.229685	0.002197	0.000900116	0.409825	0.407797	physical_and_proximity
208	233	0.108626	0.0772946	0.418804	0.271446	0.418804	0.271446	0.234	0.0605898	0.096663	0.0442945	0.0850598	0.211406	0.003042	0.00105022	0.454103	0.43433	physical_and_proximity
208	247	0.126572	0.0914535	0.414371	0.581879	0.414371	0.581879	0.169	0.0506634	0.0995121	0.0418936	0.096338	0.214987	0.002197	0.000878166	0.526097	0.600457	physical_and_proximity
208	260	0.00287612	0.00287612	0.252683	0.32528	0	0	0	0	0	0	0.00293549	0.342077	0	0	0.024336	0.040053	proximity
209	213	0.0181826	0.0181826	1.4976	2.18452	0	0	0	0	0	0	0.0185625	0.245648	0	0	0.163254	0.145509	proximity
209	261	0.246322	0.126749	0.423362	1.08499	0.423362	1.08499	1.222	0.150469	0.243781	0.100709	0.066644	0.214694	0.015886	0.00260812	0.228826	0.362167	physical_and_proximity
210	211	0.239762	0.120495	0.85607	0.571981	0.85607	0.571981	0.702	0.0905645	0.230365	0.071642	0.0952164	0.206404	0.009126	0.00156978	0.526266	0.481481	physical_and_proximity
210	225	0.00445538	0.00445538	1.08504	0.519368	0	0	0	0	0	0	0.00451262	0.349633	0	0	0.060333	0.063037	proximity
210	236	0.00598457	0.00598457	1.00595	0.806827	0	0	0	0	0	0	0.00606565	0.335547	0	0	0.079937	0.059995	proximity
210	244	0.0534204	0.0534204	1.44045	0.797401	0	0	0	0	0	0	0.0596263	0.225545	0	0	0.399854	0.388869	proximity
210	250	0.285507	0.147564	0.685892	0.635109	0.685892	0.635109	1.989	0.128663	0.282865	0.0925521	0.138416	0.18421	0.025857	0.00223016	0.541138	0.472693	physical_and_proximity
210	252	0.012036	0.012036	0.726922	0.521663	0	0	0	0	0	0	0.0125326	0.291328	0	0	0.141284	0.132327	proximity
210	262	0.0455718	0.0455718	1.37806	1.68901	0	0	0	0	0	0	0.0484832	0.254895	0	0	0.356083	0.431457	proximity
210	284	0.0156965	0.0156965	0.805184	0.891565	0	0	0	0	0	0	0.0163013	0.29739	0	0	0.181844	0.18928	proximity
211	217	0.106415	0.0721616	0.232782	0.351818	0.232782	0.351818	0.364	0.0701366	0.101158	0.0467374	0.0786827	0.194651	0.004732	0.0012157	0.395798	0.41912	physical_and_proximity
211	244	0.159449	0.0995722	0.390257	0.660437	0.390257	0.660437	0.338	0.0500328	0.142144	0.0415568	0.117572	0.184868	0.004394	0.000867235	0.498212	0.598598	physical_and_proximity
211	250	0.0779726	0.055992	0.288303	0.245747	0.288303	0.245747	0.13	0.0377459	0.0656594	0.0293852	0.0591356	0.207489	0.00169	0.000654263	0.271921	0.339859	physical_and_proximity
211	251	0.0769127	0.0590336	0.291934	0.146426	0.291934	0.146426	0.299	0.0845532	0.0735332	0.0452864	0.0650427	0.196837	0.003887	0.00146559	0.356759	0.06591	physical_and_proximity
212	231	0.207813	0.105865	0.734172	0.569452	0.734172	0.569452	0.481	0.0486646	0.192413	0.042253	0.109367	0.209277	0.006253	0.000843521	0.66924	0.480298	physical_and_proximity
212	243	0.0768264	0.0424146	0.241173	0.368536	0.241173	0.368536	0.13	0.0273901	0.0687183	0.0230577	0.0324296	0.215972	0.00169	0.000474761	0.208208	0.189956	physical_and_proximity
212	247	0.0336552	0.0336552	0.921454	0.90493	0	0	0	0	0	0	0.0363336	0.256277	0	0	0.242853	0.317044	proximity
212	277	0.0891809	0.0569138	0.147701	0.424469	0.147701	0.424469	0.416	0.0552373	0.0867292	0.0367242	0.0631881	0.212845	0.005408	0.000957446	0.273949	0.325156	physical_and_proximity
212	285	0.00270423	0.00270423	0.396587	0.398597	0	0	0	0	0	0	0.00274152	0.326084	0	0	0.032448	0.035659	proximity
212	292	0.0820022	0.0572471	0.167732	0.404008	0.167732	0.404008	0.221	0.065609	0.0771487	0.0422317	0.0451202	0.217688	0.002873	0.00113722	0.166296	0.28561	physical_and_proximity
213	227	0.0145325	0.0145325	1.36414	0.953004	0	0	0	0	0	0	0.0149189	0.264556	0	0	0.149058	0.110357	proximity
213	233	0.292752	0.140148	0.517227	1.32562	0.517227	1.32562	1.274	0.125416	0.287962	0.0937981	0.0994253	0.175164	0.016562	0.00217388	0.330564	0.421993	physical_and_proximity
213	261	0.0145369	0.0145369	1.55023	0.667849	0	0	0	0	0	0	0.0150042	0.277803	0	0	0.157677	0.105456	proximity
[truncated: 1,066 more rows]
