# Supplementary material for: X-ray computed tomography images and network data of sands under compression
Source: Data Brief. 2021 May 12;36:107122. doi: 10.1016/j.dib.2021.107122 (PMC8165412; doi:10.1016/j.dib.2021.107122)
Supplement: Supplementary file 1 [file mmc1.zip › data/Angular-sand_2MPa/features/contact-network_edge-betweeness-centrality.csv]

	edge ID	edge betweenness centrality
0	(41.0, 62.0)	0.001280109
1	(41.0, 51.0)	0.004401709
2	(121.0, 156.0)	0.005937679
3	(121.0, 115.0)	0.002147449
4	(156.0, 165.0)	0.000342615
5	(156.0, 126.0)	0.002501468
6	(156.0, 197.0)	0.009914311
7	(251.0, 289.0)	0.001232933
8	(251.0, 205.0)	0.006411656
9	(289.0, 328.0)	0.004960408
10	(328.0, 310.0)	0.002496251
11	(328.0, 348.0)	0.000582575
12	(328.0, 283.0)	0.007688644
13	(205.0, 165.0)	0.003240511
14	(205.0, 201.0)	0.002903722
15	(205.0, 256.0)	0.00720081
16	(165.0, 126.0)	0.002539228
17	(165.0, 168.0)	0.005515989
18	(324.0, 332.0)	0.001477443
19	(324.0, 310.0)	0.00502555
20	(126.0, 70.0)	0.006578548
21	(126.0, 93.0)	0.002060137
22	(126.0, 140.0)	0.000340738
23	(126.0, 133.0)	0.013964003
24	(70.0, 93.0)	0.000553902
25	(70.0, 6.0)	0.002214494
26	(70.0, 72.0)	0.001103364
27	(70.0, 82.0)	0.001776359
28	(70.0, 62.0)	0.001614205
29	(239.0, 241.0)	0.004932733
30	(239.0, 256.0)	0.000749085
31	(168.0, 201.0)	0.004093484
32	(168.0, 140.0)	0.001954073
33	(168.0, 199.0)	0.002721175
34	(168.0, 133.0)	0.005145133
35	(168.0, 197.0)	0.000801175
36	(168.0, 200.0)	0.01091082
37	(201.0, 199.0)	0.003845282
38	(201.0, 256.0)	0.001192541
39	(93.0, 131.0)	0.003209476
40	(93.0, 72.0)	0.001046425
41	(140.0, 131.0)	0.00035832
42	(140.0, 133.0)	0.003442496
43	(268.0, 288.0)	0.005681818
44	(131.0, 124.0)	0.003396001
45	(131.0, 133.0)	0.005860409
46	(332.0, 308.0)	0.004228972
47	(332.0, 331.0)	0.001528595
48	(332.0, 352.0)	0.000958855
49	(199.0, 241.0)	0.001982099
50	(199.0, 175.0)	0.004739441
51	(199.0, 218.0)	0.003412682
52	(241.0, 254.0)	0.012695237
53	(241.0, 288.0)	0.01309218
54	(241.0, 218.0)	0.009988905
55	(241.0, 256.0)	0.009004479
56	(241.0, 200.0)	0.030374729
57	(241.0, 246.0)	0.008687669
58	(241.0, 286.0)	0.008421491
59	(308.0, 254.0)	0.008036037
60	(308.0, 329.0)	0.003487979
61	(308.0, 288.0)	0.003524759
62	(55.0, 37.0)	0.005681818
63	(55.0, 5.0)	0.004836121
64	(55.0, 101.0)	0.005473511
65	(55.0, 97.0)	0.008542042
66	(55.0, 9.0)	0.005562783
67	(55.0, 98.0)	0.001690069
68	(55.0, 64.0)	0.005481225
69	(254.0, 207.0)	0.001632817
70	(254.0, 297.0)	0.00467286
71	(254.0, 218.0)	0.004252958
72	(254.0, 274.0)	0.010585383
73	(254.0, 292.0)	0.002224107
74	(254.0, 246.0)	0.00271708
75	(124.0, 175.0)	0.007574101
76	(124.0, 101.0)	0.003585946
77	(124.0, 118.0)	0.001655836
78	(175.0, 207.0)	0.004230007
79	(175.0, 148.0)	0.012306533
80	(175.0, 218.0)	0.002597215
81	(175.0, 192.0)	0.01713172
82	(175.0, 200.0)	0.028469781
83	(175.0, 159.0)	0.004963494
84	(207.0, 218.0)	0.001273915
85	(103.0, 148.0)	0.004814773
86	(103.0, 85.0)	0.001695303
87	(103.0, 101.0)	0.000628531
88	(103.0, 94.0)	0.002287686
89	(329.0, 297.0)	0.001846189
90	(329.0, 337.0)	0.001387619
91	(329.0, 353.0)	0.003513504
92	(148.0, 196.0)	0.001547698
93	(148.0, 125.0)	0.007191002
94	(148.0, 101.0)	0.007664528
95	(148.0, 192.0)	0.00929872
96	(85.0, 101.0)	0.003986515
97	(297.0, 269.0)	0.00394605
98	(1.0, 4.0)	0.001085673
99	(1.0, 9.0)	0.004596145
100	(196.0, 183.0)	0.000980248
101	(196.0, 192.0)	0.003901852
102	(257.0, 230.0)	0.005681818
103	(81.0, 125.0)	0.008405957
104	(81.0, 104.0)	0.006711949
105	(81.0, 3.0)	0.006171216
106	(81.0, 94.0)	0.004990348
107	(81.0, 128.0)	0.006115713
108	(81.0, 4.0)	0.004286051
109	(81.0, 65.0)	0.004634312
110	(81.0, 71.0)	0.006087616
111	(125.0, 183.0)	0.003566905
112	(125.0, 128.0)	0.000927967
113	(125.0, 146.0)	0.00315899
114	(230.0, 183.0)	0.002388888
115	(230.0, 232.0)	0.001717024
116	(230.0, 222.0)	0.007225349
117	(337.0, 315.0)	0.000540563
118	(337.0, 302.0)	0.003514805
119	(337.0, 353.0)	0.001978633
120	(183.0, 181.0)	0.005681818
121	(183.0, 232.0)	0.004299614
122	(183.0, 128.0)	0.005702854
123	(183.0, 161.0)	0.005940989
124	(183.0, 222.0)	0.007231769
125	(183.0, 192.0)	0.012299727
126	(2.0, 3.0)	0.005681818
127	(152.0, 104.0)	0.001197402
128	(152.0, 144.0)	0.002019722
129	(152.0, 111.0)	0.002732328
130	(209.0, 174.0)	0.001196122
131	(209.0, 232.0)	0.004404878
132	(209.0, 161.0)	0.002667136
133	(3.0, 43.0)	0.005681818
134	(3.0, 65.0)	0.008862271
135	(3.0, 10.0)	0.002726742
136	(275.0, 244.0)	0.000970253
137	(275.0, 315.0)	0.000623116
138	(275.0, 269.0)	0.003403677
139	(275.0, 302.0)	0.002487908
140	(244.0, 232.0)	0.00579872
141	(244.0, 240.0)	9.46E-05
142	(315.0, 302.0)	0.004612143
143	(315.0, 338.0)	0.000241995
144	(174.0, 111.0)	0.000723654
145	(174.0, 161.0)	0.004116531
146	(269.0, 232.0)	0.004045804
147	(269.0, 274.0)	0.00258947
148	(269.0, 222.0)	0.007323598
149	(269.0, 302.0)	0.002519699
150	(269.0, 280.0)	0.000589749
151	(288.0, 331.0)	0.001233398
152	(288.0, 310.0)	0.003427408
153	(288.0, 292.0)	0.002767725
154	(288.0, 286.0)	0.001069119
155	(232.0, 240.0)	0.005587198
156	(232.0, 222.0)	0.00498468
157	(232.0, 248.0)	0.00471196
158	(232.0, 186.0)	0.01165813
159	(5.0, 6.0)	0.001712059
160	(5.0, 42.0)	0.001767635
161	(6.0, 72.0)	0.00080004
162	(6.0, 62.0)	0.000524101
163	(6.0, 56.0)	0.001494294
164	(6.0, 13.0)	0.004189551
165	(72.0, 97.0)	0.006076238
166	(72.0, 56.0)	0.001364892
167	(144.0, 128.0)	0.007504052
168	(111.0, 161.0)	0.004355138
169	(111.0, 65.0)	0.00471621
170	(101.0, 94.0)	0.002788507
171	(101.0, 98.0)	0.003519381
172	(218.0, 192.0)	0.014657065
173	(218.0, 246.0)	0.001719146
174	(218.0, 223.0)	0.003311053
175	(94.0, 71.0)	0.004117676
176	(94.0, 98.0)	0.005644911
177	(94.0, 146.0)	0.008314535
178	(331.0, 292.0)	0.00321926
179	(331.0, 352.0)	0.000314911
180	(331.0, 286.0)	0.003026762
181	(128.0, 161.0)	0.000996556
182	(128.0, 146.0)	0.004817111
183	(128.0, 141.0)	0.008496812
184	(133.0, 97.0)	0.018244466
185	(133.0, 118.0)	0.00421368
186	(133.0, 200.0)	0.045793901
187	(133.0, 162.0)	0.0034959
188	(133.0, 90.0)	0.019544299
189	(133.0, 119.0)	0.013281461
190	(133.0, 135.0)	0.001863887
191	(4.0, 9.0)	0.003102684
192	(82.0, 115.0)	0.000453394
193	(82.0, 62.0)	0.001181543
194	(82.0, 89.0)	0.00368322
195	(274.0, 222.0)	0.006425705
196	(274.0, 302.0)	0.008187533
197	(274.0, 290.0)	0.001691148
198	(274.0, 353.0)	0.004848062
199	(274.0, 280.0)	0.002456119
200	(274.0, 252.0)	0.011880407
201	(274.0, 267.0)	0.002404238
202	(115.0, 89.0)	0.005135388
203	(256.0, 310.0)	0.005102971
204	(256.0, 197.0)	0.00679489
205	(256.0, 283.0)	0.002689623
206	(256.0, 261.0)	0.003293556
207	(161.0, 141.0)	0.010611102
208	(62.0, 51.0)	0.0016077
209	(62.0, 56.0)	0.00508753
210	(310.0, 348.0)	0.000805148
211	(310.0, 286.0)	0.003018376
212	(310.0, 313.0)	0.004309042
213	(292.0, 290.0)	0.006320235
214	(292.0, 296.0)	0.001160072
215	(222.0, 192.0)	0.007045951
216	(222.0, 189.0)	0.011674573
217	(222.0, 252.0)	0.013492171
218	(222.0, 248.0)	0.002581728
219	(97.0, 118.0)	0.003197145
220	(97.0, 98.0)	0.009009119
221	(97.0, 56.0)	0.007493305
222	(118.0, 159.0)	0.006115731
223	(118.0, 137.0)	0.002609912
224	(192.0, 146.0)	0.00470606
225	(192.0, 189.0)	0.01254638
226	(192.0, 223.0)	0.001578995
227	(192.0, 210.0)	0.01588749
228	(302.0, 338.0)	0.002914994
229	(302.0, 280.0)	0.000224197
230	(302.0, 270.0)	0.008521053
231	(302.0, 325.0)	0.001826493
232	(65.0, 11.0)	0.005681818
233	(65.0, 141.0)	0.021555961
234	(65.0, 14.0)	0.006251678
235	(65.0, 95.0)	0.002779567
236	(9.0, 71.0)	0.002217677
237	(9.0, 49.0)	0.008390238
238	(197.0, 200.0)	0.010164918
239	(197.0, 162.0)	0.00413762
240	(197.0, 237.0)	0.000680375
241	(197.0, 216.0)	0.003993439
242	(8.0, 42.0)	0.005681818
243	(352.0, 286.0)	0.005913433
244	(290.0, 246.0)	0.001069957
245	(290.0, 252.0)	0.00959635
246	(290.0, 296.0)	0.001992611
247	(290.0, 321.0)	0.001374432
248	(353.0, 321.0)	0.004512621
249	(353.0, 312.0)	0.001675121
250	(89.0, 51.0)	0.003353538
251	(89.0, 119.0)	0.011591297
252	(89.0, 73.0)	0.002377274
253	(71.0, 10.0)	0.004159542
254	(71.0, 95.0)	0.003057673
255	(71.0, 58.0)	0.000790309
256	(71.0, 49.0)	0.007820403
257	(71.0, 99.0)	0.005012093
258	(338.0, 349.0)	0.000294313
259	(338.0, 325.0)	0.00299745
260	(98.0, 64.0)	0.002254783
261	(98.0, 99.0)	0.00871998
262	(146.0, 189.0)	0.009733947
263	(146.0, 159.0)	0.00437255
264	(146.0, 147.0)	0.003832408
265	(200.0, 162.0)	0.011057639
266	(200.0, 237.0)	0.010095331
267	(200.0, 261.0)	0.022478682
268	(200.0, 225.0)	0.037201803
269	(200.0, 179.0)	0.016120018
270	(200.0, 216.0)	0.004532105
271	(200.0, 238.0)	0.006488418
272	(200.0, 182.0)	0.026853887
273	(200.0, 206.0)	0.01356857
274	(200.0, 249.0)	0.026996543
275	(10.0, 14.0)	0.0017933
276	(10.0, 58.0)	0.002007137
277	(348.0, 313.0)	0.005295212
278	(246.0, 252.0)	0.010033455
279	(246.0, 223.0)	0.002722237
280	(246.0, 296.0)	0.002182927
281	(246.0, 260.0)	0.001940698
282	(51.0, 56.0)	0.004122022
283	(51.0, 13.0)	0.005768259
284	(51.0, 12.0)	0.005681818
285	(51.0, 73.0)	0.008020241
286	(189.0, 141.0)	0.013235231
287	(189.0, 186.0)	0.001458778
288	(189.0, 210.0)	0.004108616
289	(189.0, 147.0)	0.011889836
290	(189.0, 250.0)	0.029552226
291	(189.0, 164.0)	0.016234762
292	(280.0, 248.0)	0.002908888
293	(286.0, 296.0)	0.004636629
294	(286.0, 261.0)	0.004812417
295	(286.0, 313.0)	0.00343949
296	(42.0, 13.0)	0.002456955
297	(42.0, 64.0)	0.00874992
298	(42.0, 16.0)	0.002189991
299	(56.0, 13.0)	0.002478021
300	(56.0, 90.0)	0.009685779
301	(252.0, 223.0)	0.001934143
302	(252.0, 210.0)	0.022645307
303	(252.0, 321.0)	0.011347015
304	(252.0, 267.0)	0.006610084
305	(252.0, 225.0)	0.019052571
306	(252.0, 260.0)	0.010437212
307	(252.0, 250.0)	0.02229302
308	(252.0, 311.0)	0.012967591
309	(283.0, 237.0)	0.007486169
310	(283.0, 261.0)	0.006821585
311	(283.0, 313.0)	0.001714678
312	(283.0, 293.0)	0.005838871
313	(159.0, 137.0)	0.002714006
314	(159.0, 147.0)	0.00793949
315	(162.0, 119.0)	0.009567065
316	(162.0, 138.0)	0.004704001
317	(162.0, 182.0)	0.006832446
318	(13.0, 16.0)	0.011425169
319	(13.0, 44.0)	0.00648898
320	(13.0, 47.0)	0.001564083
321	(343.0, 321.0)	0.005681818
322	(248.0, 270.0)	0.00055097
323	(248.0, 267.0)	0.001106569
324	(248.0, 250.0)	0.010259635
325	(141.0, 95.0)	0.006807395
326	(141.0, 186.0)	0.011742699
327	(141.0, 147.0)	0.006730664
328	(141.0, 127.0)	0.022563373
329	(223.0, 210.0)	0.006695055
330	(223.0, 225.0)	0.001533372
331	(349.0, 325.0)	0.005387506
332	(296.0, 358.0)	0.002407899
333	(296.0, 260.0)	0.003743502
334	(237.0, 216.0)	0.00166451
335	(14.0, 58.0)	0.001936135
336	(14.0, 17.0)	0.002206471
337	(14.0, 63.0)	0.003299434
338	(14.0, 57.0)	0.004805481
339	(95.0, 58.0)	0.002780816
340	(95.0, 74.0)	0.002562873
341	(95.0, 96.0)	0.004019445
342	(186.0, 250.0)	0.016574948
343	(186.0, 164.0)	0.008847859
344	(210.0, 147.0)	0.015125023
345	(210.0, 225.0)	0.024051152
346	(210.0, 250.0)	0.028167512
347	(210.0, 204.0)	0.011006901
348	(210.0, 127.0)	0.043749853
349	(210.0, 173.0)	0.003234895
350	(210.0, 212.0)	0.009953747
351	(210.0, 235.0)	0.007428082
352	(270.0, 325.0)	0.002955392
353	(270.0, 250.0)	0.015531764
354	(261.0, 313.0)	0.005244671
355	(261.0, 300.0)	0.006236984
356	(321.0, 267.0)	0.002085869
357	(321.0, 358.0)	0.00556854
358	(321.0, 312.0)	0.002895992
359	(321.0, 335.0)	0.002788072
360	(58.0, 49.0)	0.005152222
361	(58.0, 17.0)	0.000465065
362	(58.0, 74.0)	0.001466231
363	(64.0, 49.0)	0.005908059
364	(64.0, 90.0)	0.008066428
365	(64.0, 16.0)	0.002197399
366	(64.0, 109.0)	0.010194437
367	(64.0, 75.0)	0.004432882
368	(49.0, 99.0)	0.003365372
369	(49.0, 16.0)	0.013399338
370	(49.0, 17.0)	0.005612285
371	(49.0, 74.0)	0.002481586
372	(49.0, 75.0)	0.00935746
373	(49.0, 87.0)	0.015249785
374	(49.0, 40.0)	0.009931762
375	(90.0, 135.0)	0.003062323
376	(90.0, 75.0)	0.01575429
377	(313.0, 344.0)	0.001049743
378	(313.0, 300.0)	0.008713629
379	(313.0, 285.0)	0.007452514
380	(267.0, 325.0)	0.007720272
381	(267.0, 312.0)	0.002499086
382	(267.0, 250.0)	0.009062444
383	(325.0, 312.0)	0.000788441
384	(325.0, 303.0)	0.00400062
385	(325.0, 327.0)	0.002047533
386	(354.0, 333.0)	0.005681818
387	(137.0, 179.0)	0.003843949
388	(137.0, 109.0)	0.003445039
389	(137.0, 116.0)	0.003166007
390	(147.0, 99.0)	0.011473921
391	(147.0, 109.0)	0.017059383
392	(147.0, 166.0)	0.004961343
393	(147.0, 127.0)	0.008059685
394	(225.0, 260.0)	0.003901314
395	(225.0, 238.0)	0.003828783
396	(225.0, 204.0)	0.00269688
397	(358.0, 300.0)	0.005054255
398	(358.0, 311.0)	0.004218401
399	(358.0, 319.0)	0.002228815
400	(99.0, 109.0)	0.00134192
401	(99.0, 74.0)	0.00176838
402	(99.0, 87.0)	0.00690398
403	(119.0, 73.0)	0.00436636
404	(119.0, 68.0)	0.011208937
405	(119.0, 138.0)	0.002809729
406	(260.0, 238.0)	0.003547324
407	(260.0, 300.0)	0.010297765
408	(260.0, 311.0)	0.004265629
409	(179.0, 135.0)	0.005331154
410	(179.0, 166.0)	0.005259553
411	(179.0, 206.0)	0.001442399
412	(179.0, 204.0)	0.005527588
413	(179.0, 116.0)	0.003267491
414	(179.0, 150.0)	0.012625432
415	(16.0, 75.0)	0.005834423
416	(16.0, 47.0)	0.004117735
417	(16.0, 20.0)	0.00160822
418	(312.0, 303.0)	0.003521041
419	(344.0, 300.0)	0.004632075
420	(135.0, 138.0)	0.002259262
421	(216.0, 249.0)	0.000785934
422	(216.0, 227.0)	0.007902868
423	(109.0, 75.0)	0.006139817
424	(109.0, 87.0)	0.003105464
425	(109.0, 102.0)	0.006157143
426	(73.0, 44.0)	0.000791799
427	(73.0, 68.0)	0.011004808
428	(250.0, 303.0)	0.026243079
429	(250.0, 278.0)	0.007514839
430	(250.0, 224.0)	0.00455348
431	(250.0, 306.0)	0.005744829
432	(250.0, 271.0)	0.033959117
433	(250.0, 212.0)	0.007891338
434	(250.0, 235.0)	0.01922708
435	(250.0, 294.0)	0.010945312
436	(250.0, 258.0)	0.016151026
437	(250.0, 295.0)	0.018742971
438	(74.0, 87.0)	0.004883397
439	(74.0, 96.0)	0.003604161
440	(44.0, 68.0)	0.008700356
441	(238.0, 300.0)	0.008749383
442	(238.0, 206.0)	0.006980914
443	(238.0, 247.0)	0.003685473
444	(68.0, 138.0)	0.005631433
445	(68.0, 142.0)	0.002410481
446	(68.0, 21.0)	0.003031704
447	(68.0, 66.0)	0.005411953
448	(68.0, 112.0)	0.005672245
449	(68.0, 59.0)	0.005411475
450	(68.0, 143.0)	0.009540126
451	(68.0, 123.0)	0.01580485
452	(68.0, 48.0)	0.007547619
453	(75.0, 20.0)	0.0021976
454	(75.0, 102.0)	0.011990711
455	(75.0, 66.0)	0.008844613
456	(75.0, 52.0)	0.010185548
457	(300.0, 345.0)	0.009184812
458	(300.0, 319.0)	0.008800219
459	(63.0, 18.0)	0.005681818
460	(63.0, 57.0)	0.003296639
461	(63.0, 110.0)	0.007149051
462	(138.0, 182.0)	0.009539651
463	(138.0, 142.0)	0.003271337
464	(138.0, 143.0)	0.003003851
465	(339.0, 293.0)	0.003007821
466	(339.0, 334.0)	0.002673997
467	(182.0, 206.0)	0.001037239
468	(182.0, 188.0)	0.00424468
469	(182.0, 171.0)	0.007219364
470	(182.0, 227.0)	0.006247367
471	(182.0, 150.0)	0.015479258
472	(182.0, 190.0)	0.010183817
473	(182.0, 202.0)	0.007651873
474	(166.0, 204.0)	0.001581429
475	(166.0, 173.0)	0.002625428
476	(166.0, 145.0)	0.003146162
477	(316.0, 327.0)	0.005681818
478	(293.0, 285.0)	0.004405655
479	(293.0, 334.0)	0.001562355
480	(311.0, 335.0)	0.003155316
481	(311.0, 271.0)	0.005496217
482	(311.0, 281.0)	0.014088138
483	(206.0, 204.0)	0.003968353
484	(206.0, 227.0)	0.005316358
485	(206.0, 150.0)	0.017485746
486	(206.0, 190.0)	0.003750082
487	(204.0, 190.0)	0.004783547
488	(204.0, 220.0)	0.003124051
489	(285.0, 249.0)	0.021914266
490	(285.0, 333.0)	0.008588259
491	(285.0, 276.0)	0.011331261
492	(285.0, 282.0)	0.004678961
493	(116.0, 102.0)	0.001725006
494	(116.0, 150.0)	0.001481209
495	(116.0, 145.0)	0.003248833
496	(116.0, 112.0)	0.002271358
497	(303.0, 278.0)	0.00036498
498	(303.0, 327.0)	0.009347355
499	(303.0, 355.0)	0.005553442
500	(303.0, 322.0)	0.004893248
501	(303.0, 359.0)	0.002130586
502	(334.0, 345.0)	0.003157148
503	(334.0, 333.0)	0.004788113
504	(188.0, 171.0)	0.000388239
505	(188.0, 202.0)	0.001107037
506	(171.0, 143.0)	0.00141927
507	(171.0, 184.0)	0.002877651
508	(171.0, 157.0)	0.003217241
509	(127.0, 87.0)	0.024952695
510	(127.0, 164.0)	0.006566837
511	(127.0, 173.0)	0.001659249
512	(127.0, 96.0)	0.010697552
513	(127.0, 167.0)	0.004168744
514	(127.0, 91.0)	0.021856674
515	(127.0, 187.0)	0.024577743
516	(127.0, 139.0)	0.012503615
517	(127.0, 153.0)	0.01261375
518	(278.0, 224.0)	0.000186597
519	(278.0, 322.0)	0.002614817
520	(278.0, 294.0)	0.000244196
521	(87.0, 40.0)	0.005022907
522	(87.0, 102.0)	0.010707025
523	(87.0, 52.0)	0.005224134
524	(87.0, 91.0)	0.004955232
525	(87.0, 83.0)	0.015171398
526	(164.0, 160.0)	0.008191034
527	(164.0, 110.0)	0.018848709
528	(164.0, 212.0)	0.004630855
529	(164.0, 167.0)	0.000599977
530	(173.0, 187.0)	0.0035488
531	(96.0, 57.0)	0.004150569
532	(96.0, 110.0)	0.003406477
533	(96.0, 117.0)	0.004373164
534	(327.0, 355.0)	0.000128376
535	(249.0, 247.0)	0.005272637
536	(249.0, 227.0)	0.005247882
537	(249.0, 233.0)	0.002789983
538	(249.0, 263.0)	0.005489182
539	(247.0, 227.0)	0.001450377
540	(247.0, 281.0)	0.005023153
541	(247.0, 220.0)	0.005781102
542	(247.0, 263.0)	0.001224366
543	(335.0, 306.0)	0.002398151
544	(335.0, 323.0)	0.001154895
545	(224.0, 258.0)	0.001078559
546	(20.0, 66.0)	0.002043971
547	(20.0, 52.0)	0.003698784
548	(57.0, 22.0)	0.004183464
549	(57.0, 45.0)	0.003121317
550	(57.0, 91.0)	0.009600748
551	(227.0, 190.0)	0.007279688
552	(227.0, 233.0)	0.001947334
553	(227.0, 263.0)	0.001265347
554	(227.0, 228.0)	0.012754886
555	(227.0, 234.0)	0.004161734
556	(40.0, 22.0)	0.013545112
557	(40.0, 52.0)	0.003389252
558	(40.0, 91.0)	0.003068445
559	(345.0, 333.0)	0.002798862
560	(306.0, 271.0)	0.003496156
561	(306.0, 359.0)	0.003428996
562	(306.0, 295.0)	0.001178528
563	(102.0, 150.0)	0.010365556
564	(102.0, 145.0)	0.00434818
565	(102.0, 112.0)	0.00822317
566	(102.0, 83.0)	0.002018183
567	(102.0, 132.0)	0.011279419
568	(22.0, 45.0)	0.001195116
569	(22.0, 61.0)	0.003671001
570	(22.0, 76.0)	0.002014291
571	(22.0, 28.0)	0.00676483
572	(22.0, 31.0)	0.005010357
573	(150.0, 145.0)	0.005561982
574	(150.0, 112.0)	0.004340757
575	(150.0, 190.0)	0.00719664
576	(150.0, 123.0)	0.020503082
577	(150.0, 180.0)	0.004977798
578	(150.0, 113.0)	0.020459766
579	(333.0, 291.0)	0.013209911
580	(333.0, 282.0)	0.000826598
581	(333.0, 336.0)	0.004725528
582	(160.0, 110.0)	0.005815987
583	(160.0, 167.0)	0.002183848
584	(160.0, 219.0)	0.0043936
585	(160.0, 195.0)	0.003678636
586	(160.0, 163.0)	0.006547461
587	(110.0, 61.0)	0.015074441
588	(110.0, 117.0)	0.002856462
589	(21.0, 66.0)	0.00299995
590	(21.0, 48.0)	0.000861131
591	(319.0, 281.0)	0.008949052
592	(319.0, 323.0)	0.003749332
593	(66.0, 112.0)	0.002427211
594	(66.0, 86.0)	0.002326955
595	(145.0, 194.0)	0.009506685
596	(145.0, 139.0)	0.004872249
597	(145.0, 132.0)	0.001685501
598	(271.0, 281.0)	0.018643371
599	(271.0, 220.0)	0.008638223
600	(271.0, 323.0)	0.005474796
601	(271.0, 298.0)	0.005081183
602	(271.0, 295.0)	0.005119854
603	(271.0, 346.0)	0.004553383
604	(271.0, 259.0)	0.006127723
605	(271.0, 309.0)	0.01583992
606	(45.0, 61.0)	0.001708437
607	(112.0, 143.0)	0.003584
608	(112.0, 123.0)	0.002229297
609	(112.0, 86.0)	0.00137704
610	(281.0, 291.0)	0.010051535
611	(281.0, 298.0)	0.003442206
612	(281.0, 228.0)	0.018440275
613	(281.0, 255.0)	0.009007165
614	(281.0, 272.0)	0.005324374
615	(59.0, 48.0)	0.000270343
616	(190.0, 220.0)	0.005257351
617	(190.0, 194.0)	0.015524188
618	(190.0, 180.0)	0.002920324
619	(322.0, 294.0)	0.003092495
620	(322.0, 350.0)	0.005681818
621	(322.0, 330.0)	0.001548838
622	(322.0, 304.0)	0.002454485
623	(233.0, 202.0)	0.001182678
624	(233.0, 234.0)	0.000701423
625	(212.0, 167.0)	0.002919775
626	(212.0, 219.0)	0.008140552
627	(220.0, 235.0)	0.002844994
628	(220.0, 194.0)	0.005059664
629	(276.0, 262.0)	0.005681818
630	(143.0, 123.0)	0.002063442
631	(143.0, 184.0)	0.012400748
632	(143.0, 157.0)	0.002656448
633	(235.0, 187.0)	0.004934042
634	(235.0, 194.0)	0.019024526
635	(235.0, 259.0)	0.001133941
636	(294.0, 258.0)	0.001549104
637	(294.0, 330.0)	0.001410179
638	(294.0, 317.0)	0.003192086
639	(167.0, 153.0)	0.001657806
640	(52.0, 91.0)	0.011304353
641	(52.0, 50.0)	0.0105686
642	(52.0, 24.0)	0.00296145
643	(52.0, 83.0)	0.002368495
644	(359.0, 330.0)	0.000655082
645	(263.0, 291.0)	0.002791243
646	(263.0, 228.0)	0.003424908
647	(263.0, 234.0)	0.000386424
648	(61.0, 23.0)	0.005681818
649	(61.0, 76.0)	0.002075387
650	(61.0, 105.0)	0.001057463
651	(61.0, 88.0)	0.004491662
652	(61.0, 28.0)	0.006635451
653	(291.0, 228.0)	0.009170843
654	(291.0, 299.0)	0.003478505
655	(291.0, 320.0)	0.002934608
656	(91.0, 117.0)	0.005419274
657	(91.0, 139.0)	0.004006786
658	(91.0, 76.0)	0.015117456
659	(258.0, 219.0)	0.005194604
660	(258.0, 304.0)	0.008509409
661	(258.0, 259.0)	0.007354681
662	(258.0, 317.0)	0.005482028
663	(258.0, 253.0)	0.005367956
664	(323.0, 340.0)	0.002563931
665	(219.0, 195.0)	0.003165896
666	(219.0, 208.0)	0.001447977
667	(219.0, 236.0)	0.004478602
668	(117.0, 153.0)	0.005236554
669	(117.0, 105.0)	0.004867244
670	(117.0, 88.0)	0.005702989
671	(202.0, 184.0)	0.002902264
672	(202.0, 228.0)	0.005116895
673	(202.0, 234.0)	0.00180595
674	(187.0, 194.0)	0.017177036
675	(187.0, 153.0)	0.004844676
676	(187.0, 259.0)	0.005209644
677	(187.0, 208.0)	0.005899786
678	(187.0, 176.0)	0.00831844
679	(187.0, 253.0)	0.012727203
680	(187.0, 185.0)	0.003623709
681	(282.0, 234.0)	0.004601817
682	(282.0, 299.0)	0.002009042
683	(194.0, 180.0)	0.012346214
684	(194.0, 259.0)	0.015060065
685	(194.0, 132.0)	0.025754475
686	(194.0, 255.0)	0.02658016
687	(194.0, 211.0)	0.006721556
688	(194.0, 185.0)	0.012258127
689	(194.0, 169.0)	0.010452435
690	(123.0, 86.0)	0.002209734
691	(123.0, 107.0)	0.004979341
692	(123.0, 67.0)	0.007319717
693	(123.0, 113.0)	0.011607319
694	(123.0, 154.0)	0.005867725
695	(123.0, 106.0)	0.017027324
696	(50.0, 24.0)	0.000486472
697	(50.0, 86.0)	0.001672982
698	(50.0, 83.0)	0.00536497
699	(50.0, 67.0)	0.009500221
700	(50.0, 25.0)	0.005031537
701	(298.0, 351.0)	0.005681818
702	(298.0, 255.0)	0.004658705
703	(298.0, 340.0)	0.001809425
704	(298.0, 309.0)	0.000493962
705	(330.0, 295.0)	0.004318682
706	(330.0, 346.0)	0.001106857
707	(330.0, 317.0)	0.000527234
708	(295.0, 346.0)	0.001522906
709	(295.0, 259.0)	0.00616542
710	(295.0, 317.0)	0.006925562
711	(295.0, 279.0)	0.007077994
712	(295.0, 326.0)	0.004983424
713	(295.0, 277.0)	0.004663073
714	(24.0, 83.0)	0.002429779
715	(24.0, 53.0)	0.002335568
716	(139.0, 153.0)	0.001821081
717	(139.0, 132.0)	0.005023099
718	(139.0, 122.0)	0.009879536
719	(153.0, 176.0)	0.00272389
720	(153.0, 158.0)	0.008860027
721	(48.0, 107.0)	0.001101241
722	(48.0, 69.0)	0.004171712
723	(86.0, 83.0)	0.002446542
724	(86.0, 113.0)	0.003164043
725	(346.0, 326.0)	0.000582781
726	(180.0, 184.0)	0.004822881
727	(180.0, 211.0)	0.001908088
728	(180.0, 154.0)	0.005739446
729	(180.0, 151.0)	0.003742757
730	(304.0, 317.0)	0.000457096
731	(304.0, 273.0)	0.002153458
732	(304.0, 356.0)	0.003208184
733	(83.0, 132.0)	0.006156562
734	(83.0, 113.0)	0.010843745
735	(195.0, 163.0)	0.001300522
736	(195.0, 176.0)	0.003297554
737	(195.0, 236.0)	0.00211978
738	(195.0, 229.0)	0.002932081
739	(184.0, 228.0)	0.020063909
740	(184.0, 154.0)	0.004218751
741	(184.0, 170.0)	0.00922987
742	(228.0, 234.0)	0.004293708
743	(228.0, 255.0)	0.017200278
744	(228.0, 211.0)	0.009723529
745	(228.0, 272.0)	0.005695924
746	(228.0, 213.0)	0.012805547
747	(228.0, 265.0)	0.00828224
748	(228.0, 231.0)	0.009566559
749	(234.0, 265.0)	0.003087016
750	(259.0, 253.0)	0.003205622
751	(157.0, 107.0)	0.001013764
752	(157.0, 170.0)	0.002703517
753	(76.0, 88.0)	0.001751962
754	(76.0, 80.0)	0.00332978
755	(76.0, 60.0)	0.00765808
756	(132.0, 113.0)	0.010067303
757	(132.0, 122.0)	0.020291905
758	(132.0, 169.0)	0.004750092
759	(107.0, 106.0)	0.000584367
760	(255.0, 211.0)	0.002325232
761	(255.0, 272.0)	0.00492632
762	(255.0, 309.0)	0.007659998
763	(255.0, 277.0)	0.00852264
764	(255.0, 242.0)	0.009884817
765	(255.0, 284.0)	0.004013954
766	(255.0, 287.0)	0.00539046
767	(105.0, 88.0)	0.001465809
768	(105.0, 136.0)	0.00229563
769	(340.0, 326.0)	0.001605476
770	(340.0, 309.0)	0.001783464
771	(340.0, 341.0)	0.000661796
772	(317.0, 356.0)	0.007740463
773	(317.0, 279.0)	0.000518334
774	(317.0, 347.0)	0.002705058
775	(88.0, 122.0)	0.013636786
776	(88.0, 60.0)	0.002696225
777	(88.0, 100.0)	0.009129456
778	(208.0, 176.0)	0.001054815
779	(208.0, 253.0)	0.00097505
780	(208.0, 236.0)	0.002273979
781	(211.0, 169.0)	0.00566916
782	(211.0, 214.0)	0.002315814
783	(299.0, 265.0)	0.002200977
784	(299.0, 318.0)	0.00046288
785	(272.0, 320.0)	0.002392091
786	(272.0, 265.0)	0.003726744
787	(272.0, 309.0)	0.003836645
788	(272.0, 284.0)	0.001510589
789	(272.0, 245.0)	0.003142013
790	(272.0, 301.0)	0.002855761
791	(273.0, 356.0)	0.001327481
792	(273.0, 279.0)	0.002478129
793	(273.0, 236.0)	0.003165627
794	(273.0, 266.0)	0.001414024
795	(67.0, 69.0)	0.003490554
796	(67.0, 29.0)	0.006095162
797	(67.0, 106.0)	0.003498356
798	(67.0, 54.0)	0.002976745
799	(163.0, 176.0)	0.004662801
800	(163.0, 136.0)	0.004238835
801	(163.0, 203.0)	0.003084765
802	(25.0, 30.0)	0.001270595
803	(69.0, 29.0)	0.00169219
804	(69.0, 106.0)	0.001999027
805	(69.0, 77.0)	0.003139043
806	(38.0, 100.0)	0.005841711
807	(38.0, 39.0)	0.002568475
808	(38.0, 78.0)	0.000604626
809	(113.0, 154.0)	0.008713491
810	(113.0, 169.0)	0.011113334
811	(113.0, 53.0)	0.016623745
812	(113.0, 54.0)	0.017318837
813	(113.0, 151.0)	0.003551305
814	(113.0, 149.0)	0.006062679
815	(176.0, 185.0)	0.003070098
816	(176.0, 158.0)	0.002599357
817	(176.0, 191.0)	0.003053959
818	(154.0, 170.0)	0.007455888
819	(154.0, 151.0)	0.000749644
820	(154.0, 198.0)	0.004887145
821	(154.0, 129.0)	0.004127938
822	(320.0, 336.0)	0.005600184
823	(320.0, 265.0)	0.00272719
824	(320.0, 318.0)	0.003478672
825	(320.0, 309.0)	0.01025758
826	(320.0, 341.0)	0.002226705
827	(122.0, 80.0)	0.006581991
828	(122.0, 53.0)	0.010615248
829	(122.0, 158.0)	0.008206099
830	(122.0, 172.0)	0.002917408
831	(122.0, 79.0)	0.004975831
832	(122.0, 130.0)	0.003707595
833	(213.0, 265.0)	0.003971438
834	(213.0, 170.0)	0.011022372
835	(213.0, 217.0)	0.005681818
836	(336.0, 318.0)	0.000748793
837	(336.0, 357.0)	0.002601995
838	(28.0, 60.0)	0.003259489
839	(28.0, 39.0)	0.010026603
840	(29.0, 54.0)	0.011226378
841	(29.0, 32.0)	0.01198998
842	(356.0, 347.0)	0.001586263
843	(356.0, 314.0)	0.002689973
844	(356.0, 361.0)	0.005681818
845	(46.0, 27.0)	0.001123986
846	(46.0, 77.0)	0.006576832
847	(31.0, 80.0)	0.007503984
848	(31.0, 34.0)	0.006112499
849	(253.0, 279.0)	0.004004288
850	(253.0, 236.0)	0.004360365
851	(253.0, 277.0)	0.003997165
852	(253.0, 221.0)	0.005139469
853	(253.0, 264.0)	0.003220816
854	(279.0, 305.0)	0.003378349
855	(265.0, 318.0)	0.004941229
856	(265.0, 231.0)	0.001800507
857	(265.0, 307.0)	0.005681818
858	(326.0, 309.0)	0.003885809
859	(326.0, 277.0)	0.001873175
860	(326.0, 347.0)	0.004235374
861	(326.0, 342.0)	0.000928018
862	(236.0, 221.0)	0.001842221
863	(236.0, 229.0)	0.002445783
864	(236.0, 266.0)	0.002689343
865	(318.0, 357.0)	0.003079823
866	(309.0, 341.0)	0.003259276
867	(309.0, 342.0)	0.003540536
868	(309.0, 301.0)	0.002765985
869	(185.0, 158.0)	0.006342421
870	(185.0, 172.0)	0.003272341
871	(136.0, 100.0)	0.001423847
872	(136.0, 155.0)	0.001484121
873	(80.0, 60.0)	0.007474794
874	(80.0, 53.0)	0.013569226
875	(80.0, 79.0)	0.000705988
876	(106.0, 170.0)	0.00762472
877	(106.0, 77.0)	0.01505043
878	(106.0, 134.0)	0.002485564
879	(27.0, 32.0)	0.004754429
880	(30.0, 53.0)	0.004164963
881	(30.0, 54.0)	0.002134761
882	(169.0, 151.0)	0.00282854
883	(169.0, 172.0)	0.00616306
884	(169.0, 214.0)	0.006546025
885	(60.0, 78.0)	0.005101841
886	(60.0, 84.0)	0.005681818
887	(53.0, 54.0)	0.007569669
888	(170.0, 134.0)	0.006427834
889	(170.0, 178.0)	0.005681818
890	(277.0, 342.0)	0.002492253
891	(277.0, 264.0)	0.002839064
892	(347.0, 305.0)	0.000623179
893	(158.0, 172.0)	0.003657683
894	(158.0, 191.0)	0.004214624
895	(158.0, 155.0)	0.01444805
896	(54.0, 129.0)	0.001580695
897	(54.0, 108.0)	0.002562851
898	(54.0, 92.0)	0.003979048
899	(100.0, 155.0)	0.005145977
900	(100.0, 78.0)	0.001510605
901	(100.0, 114.0)	0.001447913
902	(151.0, 198.0)	0.003094636
903	(151.0, 129.0)	0.002617539
904	(151.0, 149.0)	0.001801888
905	(231.0, 198.0)	0.005069328
906	(231.0, 245.0)	0.00105411
907	(231.0, 226.0)	0.005681818
908	(39.0, 34.0)	0.001659938
909	(39.0, 35.0)	0.005681818
910	(341.0, 342.0)	0.001314678
911	(341.0, 301.0)	0.000260639
912	(32.0, 77.0)	0.00456377
913	(32.0, 36.0)	0.005681818
914	(242.0, 221.0)	0.008128029
915	(242.0, 214.0)	0.004527889
916	(242.0, 287.0)	0.000825407
917	(242.0, 264.0)	0.003217945
918	(221.0, 191.0)	0.007920117
919	(221.0, 266.0)	0.00359937
920	(221.0, 264.0)	0.000709427
921	(77.0, 33.0)	0.005681818
922	(77.0, 134.0)	0.003485185
923	(172.0, 149.0)	0.004206444
924	(172.0, 130.0)	0.001974223
925	(214.0, 198.0)	0.002558249
926	(214.0, 245.0)	0.002720974
927	(191.0, 203.0)	0.002458275
928	(191.0, 155.0)	0.00415158
929	(229.0, 203.0)	0.002208394
930	(229.0, 266.0)	0.002176562
931	(314.0, 266.0)	0.0034745
932	(203.0, 155.0)	0.001984119
933	(203.0, 177.0)	0.001439142
934	(284.0, 287.0)	0.000247303
935	(287.0, 342.0)	0.001536727
936	(155.0, 177.0)	0.004242676
937	(155.0, 114.0)	0.004233905
938	(129.0, 92.0)	0.00170277
939	(342.0, 305.0)	0.003023594
940	(305.0, 266.0)	0.002297337
941	(266.0, 264.0)	0.003094305
942	(149.0, 108.0)	0.003336011
