# Supplementary material for: X-ray computed tomography images and network data of sands under compression
Source: Data Brief. 2021 May 12;36:107122. doi: 10.1016/j.dib.2021.107122 (PMC8165412; doi:10.1016/j.dib.2021.107122)
Supplement: Supplementary file 1 [file mmc1.zip › data/Angular-sand_2MPa/features/thermal-network_edge-betweeness-centrality.csv]

	edge ID	edge betweenness centrality
0	(41.0, 121.0)	0.000444512
1	(41.0, 70.0)	0.000954118
2	(41.0, 6.0)	0.000890384
3	(41.0, 82.0)	0.000397469
4	(41.0, 115.0)	0.001963774
5	(41.0, 62.0)	0.000478194
6	(41.0, 89.0)	0.001491076
7	(41.0, 7.0)	0.000317439
8	(41.0, 51.0)	0.000255416
9	(41.0, 12.0)	0.000901124
10	(121.0, 156.0)	0.000259166
11	(121.0, 165.0)	0.000487389
12	(121.0, 126.0)	0.000133471
13	(121.0, 70.0)	0.000550537
14	(121.0, 133.0)	0.00373974
15	(121.0, 82.0)	5.45E-05
16	(121.0, 115.0)	0.000132451
17	(121.0, 62.0)	0.000235269
18	(121.0, 89.0)	0.000832946
19	(156.0, 205.0)	0.001070397
20	(156.0, 165.0)	8.47E-05
21	(156.0, 126.0)	0.000221443
22	(156.0, 133.0)	0.002430687
23	(156.0, 82.0)	0.000682621
24	(156.0, 115.0)	0.000108692
25	(156.0, 197.0)	0.001224087
26	(156.0, 162.0)	0.0019145
27	(251.0, 289.0)	6.49E-05
28	(251.0, 328.0)	0.000324846
29	(251.0, 205.0)	0.000647351
30	(251.0, 324.0)	0.00039212
31	(251.0, 239.0)	0.000626009
32	(251.0, 256.0)	0.003855456
33	(289.0, 328.0)	7.05E-05
34	(289.0, 324.0)	0.000350952
35	(289.0, 239.0)	0.000765159
36	(289.0, 256.0)	0.003279135
37	(289.0, 283.0)	0.001312187
38	(328.0, 324.0)	0.000312533
39	(328.0, 239.0)	0.001027121
40	(328.0, 256.0)	0.002789136
41	(328.0, 310.0)	0.000439387
42	(328.0, 348.0)	0.000248555
43	(328.0, 283.0)	0.00068436
44	(328.0, 313.0)	0.00081893
45	(328.0, 354.0)	0.001133959
46	(205.0, 165.0)	0.000467362
47	(205.0, 239.0)	0.000572116
48	(205.0, 168.0)	0.001848031
49	(205.0, 201.0)	0.000524463
50	(205.0, 256.0)	0.001471254
51	(205.0, 197.0)	0.001244435
52	(165.0, 126.0)	0.000208912
53	(165.0, 168.0)	0.000869243
54	(165.0, 201.0)	0.000851225
55	(165.0, 140.0)	0.000171361
56	(165.0, 133.0)	0.002872044
57	(165.0, 197.0)	0.00110053
58	(324.0, 239.0)	0.001522207
59	(324.0, 268.0)	0.001074084
60	(324.0, 332.0)	0.000665802
61	(324.0, 310.0)	0.001319491
62	(324.0, 352.0)	0.001010278
63	(324.0, 348.0)	0.000442956
64	(126.0, 70.0)	0.000318932
65	(126.0, 168.0)	0.001766852
66	(126.0, 93.0)	0.000703588
67	(126.0, 140.0)	5.96E-05
68	(126.0, 131.0)	0.000384297
69	(126.0, 72.0)	0.000471134
70	(126.0, 133.0)	0.002209837
71	(126.0, 82.0)	0.000221228
72	(126.0, 115.0)	0.00023156
73	(70.0, 93.0)	0.000197649
74	(70.0, 55.0)	0.002662082
75	(70.0, 5.0)	0.000502722
76	(70.0, 6.0)	0.000351774
77	(70.0, 72.0)	6.09E-05
78	(70.0, 133.0)	0.004286068
79	(70.0, 82.0)	0.000169541
80	(70.0, 62.0)	0.000193989
81	(239.0, 201.0)	0.000518408
82	(239.0, 268.0)	0.000586732
83	(239.0, 199.0)	0.004719191
84	(239.0, 215.0)	0.000343258
85	(239.0, 241.0)	0.002447817
86	(239.0, 288.0)	0.000772882
87	(239.0, 256.0)	0.000608769
88	(239.0, 310.0)	0.000608986
89	(168.0, 201.0)	0.000241422
90	(168.0, 140.0)	0.001535328
91	(168.0, 131.0)	0.000496925
92	(168.0, 199.0)	0.000109346
93	(168.0, 241.0)	0.003513248
94	(168.0, 175.0)	0.003408065
95	(168.0, 133.0)	0.001719458
96	(168.0, 197.0)	0.000349085
97	(168.0, 200.0)	0.003782537
98	(201.0, 199.0)	0.000362181
99	(201.0, 215.0)	0.000328253
100	(201.0, 241.0)	0.001179544
101	(201.0, 256.0)	0.000373735
102	(201.0, 197.0)	0.000311979
103	(201.0, 200.0)	0.004633749
104	(93.0, 140.0)	0.000931679
105	(93.0, 131.0)	0.000401491
106	(93.0, 55.0)	0.001223937
107	(93.0, 124.0)	0.000361029
108	(93.0, 103.0)	0.001731493
109	(93.0, 5.0)	0.000994635
110	(93.0, 6.0)	0.000921372
111	(93.0, 72.0)	0.000101232
112	(93.0, 101.0)	0.001705269
113	(93.0, 133.0)	0.002279388
114	(93.0, 82.0)	0.000771799
115	(93.0, 62.0)	0.000690768
116	(93.0, 97.0)	0.001054569
117	(93.0, 118.0)	0.001406227
118	(140.0, 131.0)	0.000367315
119	(140.0, 133.0)	0.002652607
120	(268.0, 332.0)	0.000319064
121	(268.0, 241.0)	0.002723223
122	(268.0, 308.0)	0.00027685
123	(268.0, 254.0)	0.003566668
124	(268.0, 288.0)	0.00020487
125	(268.0, 310.0)	0.000667224
126	(131.0, 199.0)	0.000744631
127	(131.0, 124.0)	0.000187036
128	(131.0, 175.0)	0.002684184
129	(131.0, 133.0)	0.000795851
130	(131.0, 97.0)	0.001134091
131	(131.0, 118.0)	0.000601615
132	(332.0, 308.0)	0.000260723
133	(332.0, 329.0)	0.001505369
134	(332.0, 288.0)	0.000544739
135	(332.0, 331.0)	0.000135667
136	(332.0, 310.0)	0.000583762
137	(332.0, 352.0)	0.000210793
138	(332.0, 286.0)	0.003302608
139	(199.0, 215.0)	0.00117406
140	(199.0, 241.0)	0.002075959
141	(199.0, 124.0)	0.00297307
142	(199.0, 175.0)	0.002083571
143	(199.0, 207.0)	0.000794984
144	(199.0, 218.0)	0.000954905
145	(199.0, 133.0)	0.004114297
146	(199.0, 200.0)	0.002757375
147	(215.0, 241.0)	0.001291329
148	(215.0, 218.0)	0.002671391
149	(241.0, 254.0)	0.002760026
150	(241.0, 207.0)	0.001721897
151	(241.0, 288.0)	0.001053406
152	(241.0, 218.0)	0.000751883
153	(241.0, 256.0)	0.001187803
154	(241.0, 292.0)	0.003086553
155	(241.0, 200.0)	0.005686316
156	(241.0, 246.0)	0.001489828
157	(241.0, 286.0)	0.001338889
158	(241.0, 223.0)	0.000971716
159	(241.0, 296.0)	0.001731109
160	(241.0, 261.0)	0.001875158
161	(241.0, 225.0)	0.002255005
162	(241.0, 260.0)	0.002519252
163	(308.0, 254.0)	0.00317096
164	(308.0, 329.0)	0.000162558
165	(308.0, 297.0)	0.000508299
166	(308.0, 288.0)	0.001031333
167	(308.0, 331.0)	0.00030129
168	(308.0, 292.0)	0.000764239
169	(55.0, 124.0)	0.001541579
170	(55.0, 37.0)	0.004526077
171	(55.0, 103.0)	0.001018071
172	(55.0, 85.0)	0.000853741
173	(55.0, 1.0)	0.001736641
174	(55.0, 5.0)	0.001627403
175	(55.0, 6.0)	0.002743064
176	(55.0, 72.0)	0.001196404
177	(55.0, 101.0)	0.000983481
178	(55.0, 94.0)	0.002095251
179	(55.0, 4.0)	0.002945547
180	(55.0, 97.0)	0.000793485
181	(55.0, 118.0)	0.005376977
182	(55.0, 9.0)	0.000764307
183	(55.0, 8.0)	0.001007346
184	(55.0, 98.0)	0.001277567
185	(55.0, 42.0)	0.000532634
186	(55.0, 64.0)	0.00141187
187	(55.0, 49.0)	0.004853495
188	(55.0, 16.0)	0.002598199
189	(254.0, 207.0)	0.001314813
190	(254.0, 329.0)	0.002675586
191	(254.0, 297.0)	0.002580897
192	(254.0, 196.0)	0.001575224
193	(254.0, 257.0)	0.001688215
194	(254.0, 230.0)	0.002033586
195	(254.0, 288.0)	0.002952537
196	(254.0, 218.0)	0.001593735
197	(254.0, 274.0)	0.002070399
198	(254.0, 292.0)	0.000942084
199	(254.0, 222.0)	0.001847298
200	(254.0, 192.0)	0.006309639
201	(254.0, 290.0)	0.00057727
202	(254.0, 246.0)	0.000207624
203	(254.0, 252.0)	0.003346436
204	(254.0, 223.0)	0.003446339
205	(124.0, 175.0)	0.002109598
206	(124.0, 103.0)	0.000406833
207	(124.0, 148.0)	0.000684605
208	(124.0, 85.0)	0.00146677
209	(124.0, 101.0)	0.000289736
210	(124.0, 133.0)	0.001915923
211	(124.0, 97.0)	0.00067276
212	(124.0, 118.0)	0.000448597
213	(124.0, 98.0)	0.000801064
214	(175.0, 207.0)	0.001671449
215	(175.0, 103.0)	0.003707187
216	(175.0, 148.0)	0.001506475
217	(175.0, 196.0)	0.003507107
218	(175.0, 101.0)	0.001942517
219	(175.0, 218.0)	0.001123975
220	(175.0, 133.0)	0.008042682
221	(175.0, 97.0)	0.003221772
222	(175.0, 118.0)	0.001425034
223	(175.0, 192.0)	0.00236607
224	(175.0, 98.0)	0.002687185
225	(175.0, 146.0)	0.002039786
226	(175.0, 200.0)	0.00635623
227	(175.0, 159.0)	0.000152881
228	(175.0, 223.0)	0.001419013
229	(175.0, 210.0)	0.014372262
230	(175.0, 147.0)	0.003724276
231	(37.0, 1.0)	0.001014089
232	(207.0, 148.0)	0.001406223
233	(207.0, 196.0)	0.00023723
234	(207.0, 218.0)	0.000535464
235	(207.0, 192.0)	0.001196273
236	(103.0, 148.0)	0.000244878
237	(103.0, 85.0)	0.000202678
238	(103.0, 81.0)	0.002128185
239	(103.0, 125.0)	0.001167271
240	(103.0, 101.0)	4.80E-05
241	(103.0, 94.0)	0.000500076
242	(103.0, 98.0)	0.00044794
243	(329.0, 297.0)	0.000110167
244	(329.0, 337.0)	0.001359742
245	(329.0, 331.0)	0.000786061
246	(329.0, 274.0)	0.001391843
247	(329.0, 292.0)	0.000764284
248	(329.0, 290.0)	0.000792869
249	(329.0, 353.0)	0.00064118
250	(329.0, 343.0)	0.000304188
251	(148.0, 196.0)	0.000897038
252	(148.0, 81.0)	0.002692515
253	(148.0, 125.0)	0.000409158
254	(148.0, 101.0)	0.000237244
255	(148.0, 94.0)	0.001034074
256	(148.0, 192.0)	0.001631097
257	(148.0, 98.0)	0.000756559
258	(148.0, 146.0)	0.000572683
259	(148.0, 159.0)	0.001578508
260	(85.0, 1.0)	0.000147898
261	(85.0, 81.0)	0.00136155
262	(85.0, 101.0)	0.000491655
263	(85.0, 94.0)	0.000799752
264	(85.0, 4.0)	0.000231817
265	(85.0, 98.0)	0.001145872
266	(297.0, 257.0)	0.000192622
267	(297.0, 337.0)	0.000497785
268	(297.0, 269.0)	0.000728549
269	(297.0, 274.0)	0.000577408
270	(297.0, 292.0)	0.001316823
271	(297.0, 302.0)	0.000930227
272	(297.0, 290.0)	0.001000332
273	(297.0, 353.0)	0.000285691
274	(1.0, 81.0)	0.002224443
275	(1.0, 94.0)	0.002134276
276	(1.0, 4.0)	9.41E-05
277	(1.0, 9.0)	0.000479084
278	(196.0, 125.0)	0.001066481
279	(196.0, 230.0)	0.001328533
280	(196.0, 183.0)	0.001263675
281	(196.0, 218.0)	0.00110504
282	(196.0, 222.0)	0.00146585
283	(196.0, 192.0)	0.000567066
284	(257.0, 230.0)	0.00031395
285	(257.0, 269.0)	0.000254945
286	(257.0, 274.0)	0.000527997
287	(257.0, 222.0)	0.002841544
288	(81.0, 125.0)	0.000978476
289	(81.0, 2.0)	0.003972089
290	(81.0, 152.0)	0.002205284
291	(81.0, 104.0)	0.001106649
292	(81.0, 3.0)	0.0013498
293	(81.0, 144.0)	0.001436953
294	(81.0, 111.0)	0.001714365
295	(81.0, 101.0)	0.003288734
296	(81.0, 94.0)	0.00102844
297	(81.0, 128.0)	0.001075801
298	(81.0, 4.0)	0.000957169
299	(81.0, 65.0)	0.001152872
300	(81.0, 71.0)	0.000818906
301	(81.0, 10.0)	0.001138841
302	(81.0, 141.0)	0.005788315
303	(81.0, 95.0)	0.002038808
304	(81.0, 58.0)	0.001224882
305	(125.0, 183.0)	0.001327579
306	(125.0, 152.0)	0.000728117
307	(125.0, 104.0)	0.001242572
308	(125.0, 144.0)	0.00053742
309	(125.0, 94.0)	0.001856415
310	(125.0, 128.0)	0.00027529
311	(125.0, 192.0)	0.002692532
312	(125.0, 146.0)	0.001118605
313	(230.0, 183.0)	0.001622522
314	(230.0, 209.0)	0.001181056
315	(230.0, 269.0)	0.000512078
316	(230.0, 232.0)	0.00071613
317	(230.0, 274.0)	0.000690089
318	(230.0, 222.0)	0.001195257
319	(337.0, 275.0)	0.000833936
320	(337.0, 315.0)	0.000535456
321	(337.0, 269.0)	0.000464048
322	(337.0, 274.0)	0.00159418
323	(337.0, 302.0)	0.000264509
324	(337.0, 353.0)	0.00055967
325	(337.0, 338.0)	0.00014739
326	(337.0, 325.0)	0.002084966
327	(183.0, 152.0)	0.002307453
328	(183.0, 181.0)	0.002301602
329	(183.0, 209.0)	0.001146325
330	(183.0, 232.0)	0.001708237
331	(183.0, 144.0)	0.002337801
332	(183.0, 128.0)	0.001107343
333	(183.0, 161.0)	0.000642947
334	(183.0, 222.0)	0.000925604
335	(183.0, 192.0)	0.001311621
336	(183.0, 146.0)	0.001755618
337	(183.0, 189.0)	0.001038052
338	(183.0, 252.0)	0.008512623
339	(183.0, 141.0)	0.005121268
340	(2.0, 3.0)	0.000525823
341	(2.0, 4.0)	0.001042254
342	(152.0, 104.0)	0.000145132
343	(152.0, 181.0)	0.000252961
344	(152.0, 209.0)	0.001046319
345	(152.0, 174.0)	0.000551824
346	(152.0, 144.0)	2.97E-05
347	(152.0, 111.0)	0.000227351
348	(152.0, 128.0)	0.000939616
349	(152.0, 161.0)	0.000479704
350	(104.0, 43.0)	0.000774962
351	(104.0, 144.0)	0.000116445
352	(104.0, 111.0)	0.000159284
353	(104.0, 128.0)	0.001550928
354	(104.0, 161.0)	0.00140986
355	(104.0, 65.0)	0.000859106
356	(181.0, 209.0)	0.000200255
357	(181.0, 174.0)	0.000292014
358	(181.0, 232.0)	0.002098133
359	(181.0, 144.0)	0.000302303
360	(181.0, 111.0)	0.00087918
361	(181.0, 161.0)	0.000571426
362	(209.0, 275.0)	0.002270103
363	(209.0, 244.0)	0.001505522
364	(209.0, 174.0)	0.001499393
365	(209.0, 232.0)	0.000852753
366	(209.0, 240.0)	0.001272581
367	(209.0, 111.0)	0.002233558
368	(209.0, 161.0)	0.000363821
369	(209.0, 189.0)	0.006566402
370	(3.0, 43.0)	0.000942414
371	(3.0, 4.0)	0.000860085
372	(3.0, 65.0)	0.000381354
373	(3.0, 71.0)	0.003342248
374	(3.0, 10.0)	0.000173407
375	(3.0, 11.0)	0.001118641
376	(3.0, 14.0)	0.001525419
377	(3.0, 58.0)	0.000679081
378	(275.0, 244.0)	5.64E-05
379	(275.0, 315.0)	0.000620414
380	(275.0, 269.0)	0.000474092
381	(275.0, 232.0)	0.003035733
382	(275.0, 240.0)	6.03E-05
383	(275.0, 302.0)	0.000417736
384	(43.0, 111.0)	0.001655452
385	(43.0, 65.0)	0.002264035
386	(244.0, 269.0)	0.000876892
387	(244.0, 232.0)	0.003087201
388	(244.0, 240.0)	7.39E-05
389	(315.0, 269.0)	0.002463923
390	(315.0, 302.0)	0.001475851
391	(315.0, 338.0)	0.000262116
392	(315.0, 349.0)	0.000315965
393	(174.0, 111.0)	0.001166025
394	(174.0, 161.0)	0.00203091
395	(269.0, 232.0)	0.000868668
396	(269.0, 274.0)	0.000495831
397	(269.0, 222.0)	0.003080359
398	(269.0, 302.0)	7.72E-05
399	(269.0, 353.0)	0.000522454
400	(269.0, 280.0)	7.86E-05
401	(269.0, 248.0)	0.00057285
402	(269.0, 270.0)	0.000700629
403	(269.0, 267.0)	0.002852518
404	(288.0, 331.0)	0.000445546
405	(288.0, 256.0)	0.001192813
406	(288.0, 310.0)	0.000364773
407	(288.0, 292.0)	0.000600576
408	(288.0, 352.0)	0.000565722
409	(288.0, 286.0)	0.000376592
410	(288.0, 261.0)	0.003686076
411	(232.0, 240.0)	0.001522025
412	(232.0, 274.0)	0.001520417
413	(232.0, 161.0)	0.001917915
414	(232.0, 222.0)	0.000859273
415	(232.0, 302.0)	0.001330038
416	(232.0, 189.0)	0.004747775
417	(232.0, 280.0)	0.00090458
418	(232.0, 248.0)	0.000138848
419	(232.0, 186.0)	0.001727299
420	(232.0, 270.0)	0.000992534
421	(232.0, 250.0)	0.008145545
422	(5.0, 6.0)	6.91E-05
423	(5.0, 72.0)	0.000412804
424	(5.0, 8.0)	0.000287497
425	(5.0, 42.0)	0.000599141
426	(5.0, 56.0)	0.000770821
427	(5.0, 13.0)	0.00133783
428	(6.0, 72.0)	0.000315042
429	(6.0, 82.0)	0.000591222
430	(6.0, 62.0)	0.000323085
431	(6.0, 51.0)	0.000670182
432	(6.0, 42.0)	0.000720166
433	(6.0, 56.0)	0.000631957
434	(6.0, 13.0)	0.001396154
435	(240.0, 302.0)	0.000498756
436	(240.0, 248.0)	0.001461951
437	(240.0, 270.0)	0.001142128
438	(72.0, 133.0)	0.003119269
439	(72.0, 82.0)	0.000263887
440	(72.0, 62.0)	0.000149507
441	(72.0, 97.0)	0.001296206
442	(72.0, 42.0)	0.000488917
443	(72.0, 56.0)	0.000498341
444	(144.0, 111.0)	0.000245477
445	(144.0, 128.0)	0.000869224
446	(144.0, 161.0)	0.000569577
447	(111.0, 128.0)	0.001051973
448	(111.0, 161.0)	0.000575369
449	(111.0, 65.0)	0.001132269
450	(111.0, 141.0)	0.005048043
451	(101.0, 94.0)	0.000358189
452	(101.0, 97.0)	0.000969417
453	(101.0, 118.0)	0.001245459
454	(101.0, 98.0)	0.000184018
455	(101.0, 146.0)	0.001801934
456	(101.0, 159.0)	0.001812574
457	(218.0, 192.0)	0.001028569
458	(218.0, 200.0)	0.002891067
459	(218.0, 246.0)	0.000701261
460	(218.0, 223.0)	0.000100106
461	(218.0, 210.0)	0.005087553
462	(218.0, 225.0)	0.000772412
463	(94.0, 128.0)	0.002124263
464	(94.0, 4.0)	0.001407681
465	(94.0, 9.0)	0.000695044
466	(94.0, 71.0)	0.000192948
467	(94.0, 98.0)	0.000182147
468	(94.0, 146.0)	0.002018043
469	(94.0, 95.0)	0.00103116
470	(94.0, 64.0)	0.002664427
471	(94.0, 49.0)	0.001385035
472	(94.0, 147.0)	0.004194465
473	(94.0, 99.0)	0.0006538
474	(94.0, 109.0)	0.001818441
475	(331.0, 310.0)	0.000722702
476	(331.0, 292.0)	0.000367787
477	(331.0, 352.0)	0.000142148
478	(331.0, 286.0)	0.001444848
479	(331.0, 343.0)	0.000281217
480	(331.0, 296.0)	0.001647224
481	(331.0, 358.0)	0.001331361
482	(128.0, 161.0)	0.000701063
483	(128.0, 192.0)	0.005395642
484	(128.0, 65.0)	0.003229582
485	(128.0, 71.0)	0.001779926
486	(128.0, 146.0)	0.000977352
487	(128.0, 189.0)	0.00432537
488	(128.0, 141.0)	0.00113935
489	(128.0, 95.0)	0.001342179
490	(133.0, 82.0)	0.004095672
491	(133.0, 115.0)	0.002175442
492	(133.0, 62.0)	0.004198477
493	(133.0, 97.0)	0.001664791
494	(133.0, 118.0)	0.000863739
495	(133.0, 197.0)	0.003262232
496	(133.0, 89.0)	0.005248652
497	(133.0, 200.0)	0.01467159
498	(133.0, 56.0)	0.004084847
499	(133.0, 162.0)	0.001304951
500	(133.0, 90.0)	0.00293072
501	(133.0, 137.0)	0.003346276
502	(133.0, 119.0)	0.002217853
503	(133.0, 179.0)	0.009227362
504	(133.0, 135.0)	0.00180854
505	(133.0, 138.0)	0.003687157
506	(4.0, 9.0)	0.000503841
507	(4.0, 71.0)	0.001331289
508	(4.0, 10.0)	0.000372905
509	(82.0, 115.0)	0.00026741
510	(82.0, 62.0)	0.000102068
511	(82.0, 89.0)	0.000682524
512	(82.0, 51.0)	0.000987451
513	(274.0, 222.0)	0.000967401
514	(274.0, 302.0)	0.000666518
515	(274.0, 290.0)	0.000777176
516	(274.0, 353.0)	0.000157431
517	(274.0, 246.0)	0.001808311
518	(274.0, 280.0)	0.000482244
519	(274.0, 252.0)	0.002778832
520	(274.0, 248.0)	0.000742626
521	(274.0, 321.0)	0.001444218
522	(274.0, 267.0)	0.000746074
523	(274.0, 325.0)	0.001940618
524	(274.0, 312.0)	0.000490386
525	(115.0, 62.0)	0.000531483
526	(115.0, 197.0)	0.003139914
527	(115.0, 89.0)	0.00079718
528	(115.0, 162.0)	0.001864515
529	(256.0, 310.0)	0.001057181
530	(256.0, 197.0)	0.002031043
531	(256.0, 200.0)	0.013065042
532	(256.0, 286.0)	0.001823055
533	(256.0, 283.0)	0.001124784
534	(256.0, 237.0)	0.000913557
535	(256.0, 261.0)	0.001515116
536	(256.0, 313.0)	0.001588045
537	(161.0, 189.0)	0.003664912
538	(161.0, 141.0)	0.003528787
539	(161.0, 186.0)	0.001370219
540	(62.0, 89.0)	0.000267994
541	(62.0, 51.0)	0.000617028
542	(62.0, 56.0)	0.000422804
543	(62.0, 13.0)	0.002096493
544	(310.0, 352.0)	0.000316012
545	(310.0, 348.0)	0.000309254
546	(310.0, 286.0)	0.000963503
547	(310.0, 283.0)	0.000645617
548	(310.0, 261.0)	0.004272459
549	(310.0, 313.0)	0.000443872
550	(292.0, 290.0)	0.000165597
551	(292.0, 353.0)	0.002407241
552	(292.0, 246.0)	0.00059793
553	(292.0, 286.0)	0.000978021
554	(292.0, 343.0)	0.000420621
555	(292.0, 296.0)	0.000492155
556	(292.0, 358.0)	0.00099264
557	(292.0, 260.0)	0.003305331
558	(222.0, 192.0)	0.001297641
559	(222.0, 189.0)	0.001384084
560	(222.0, 252.0)	0.000804445
561	(222.0, 248.0)	0.000588051
562	(222.0, 210.0)	0.008020476
563	(222.0, 267.0)	0.000278343
564	(222.0, 250.0)	0.002975458
565	(97.0, 118.0)	0.000227123
566	(97.0, 98.0)	0.000369669
567	(97.0, 42.0)	0.000722848
568	(97.0, 56.0)	0.001224237
569	(97.0, 159.0)	0.002249077
570	(97.0, 64.0)	0.000803944
571	(97.0, 90.0)	0.000527588
572	(97.0, 137.0)	0.000428223
573	(97.0, 109.0)	0.001662704
574	(97.0, 75.0)	0.004654328
575	(118.0, 98.0)	0.001013731
576	(118.0, 200.0)	0.01442506
577	(118.0, 42.0)	0.002824185
578	(118.0, 159.0)	0.001052373
579	(118.0, 64.0)	0.003595054
580	(118.0, 90.0)	0.001079838
581	(118.0, 137.0)	0.000385842
582	(118.0, 135.0)	0.001475505
583	(118.0, 109.0)	0.002100216
584	(192.0, 146.0)	0.000838824
585	(192.0, 246.0)	0.00357692
586	(192.0, 189.0)	0.001292425
587	(192.0, 252.0)	0.002813811
588	(192.0, 159.0)	0.001314298
589	(192.0, 223.0)	0.000858609
590	(192.0, 210.0)	0.003135006
591	(192.0, 147.0)	0.00546005
592	(302.0, 353.0)	0.000524334
593	(302.0, 338.0)	0.000407624
594	(302.0, 280.0)	4.99E-05
595	(302.0, 248.0)	0.000697317
596	(302.0, 349.0)	0.000816507
597	(302.0, 270.0)	0.000494363
598	(302.0, 267.0)	0.004312513
599	(302.0, 325.0)	0.000691826
600	(65.0, 71.0)	0.002254332
601	(65.0, 10.0)	0.000531037
602	(65.0, 11.0)	0.004421525
603	(65.0, 141.0)	0.004824474
604	(65.0, 14.0)	0.001400962
605	(65.0, 95.0)	0.002294637
606	(65.0, 58.0)	0.000315263
607	(65.0, 63.0)	0.001175423
608	(65.0, 18.0)	0.002450697
609	(9.0, 8.0)	0.000630817
610	(9.0, 71.0)	0.000780641
611	(9.0, 98.0)	0.001522305
612	(9.0, 10.0)	0.000526894
613	(9.0, 58.0)	0.001344571
614	(9.0, 64.0)	0.001052588
615	(9.0, 49.0)	0.00060976
616	(9.0, 16.0)	0.001495627
617	(197.0, 200.0)	0.003433732
618	(197.0, 162.0)	0.001068238
619	(197.0, 237.0)	0.001715482
620	(197.0, 261.0)	0.00454424
621	(197.0, 216.0)	0.000850584
622	(8.0, 42.0)	0.000729011
623	(8.0, 64.0)	0.00306251
624	(352.0, 348.0)	0.000277206
625	(352.0, 286.0)	0.001367925
626	(352.0, 296.0)	0.002023876
627	(352.0, 358.0)	0.001886784
628	(352.0, 344.0)	0.000536718
629	(290.0, 353.0)	0.000821846
630	(290.0, 246.0)	0.000327144
631	(290.0, 286.0)	0.002141213
632	(290.0, 252.0)	0.001895028
633	(290.0, 343.0)	0.000353602
634	(290.0, 296.0)	0.000679343
635	(290.0, 321.0)	0.000549092
636	(290.0, 267.0)	0.001637286
637	(290.0, 260.0)	0.002432164
638	(353.0, 338.0)	0.001467998
639	(353.0, 280.0)	0.00037531
640	(353.0, 343.0)	0.000668764
641	(353.0, 321.0)	0.002011178
642	(353.0, 267.0)	0.002798798
643	(353.0, 325.0)	0.001293538
644	(353.0, 312.0)	0.000364807
645	(89.0, 7.0)	0.004447945
646	(89.0, 51.0)	0.001139206
647	(89.0, 56.0)	0.000838064
648	(89.0, 162.0)	0.004323398
649	(89.0, 119.0)	0.000359872
650	(89.0, 73.0)	0.000458251
651	(89.0, 44.0)	0.001726714
652	(89.0, 68.0)	0.005123305
653	(71.0, 98.0)	0.001202466
654	(71.0, 10.0)	0.001339567
655	(71.0, 141.0)	0.002701596
656	(71.0, 95.0)	0.000264858
657	(71.0, 58.0)	0.000380009
658	(71.0, 64.0)	0.004486543
659	(71.0, 49.0)	0.000865853
660	(71.0, 147.0)	0.007371487
661	(71.0, 99.0)	0.000412142
662	(71.0, 17.0)	0.001865964
663	(71.0, 74.0)	0.000369506
664	(338.0, 349.0)	9.37E-05
665	(338.0, 270.0)	0.002359318
666	(338.0, 325.0)	0.001449645
667	(7.0, 51.0)	0.000727265
668	(7.0, 12.0)	9.74E-05
669	(98.0, 146.0)	0.001377567
670	(98.0, 159.0)	0.001683338
671	(98.0, 64.0)	0.001135648
672	(98.0, 49.0)	0.002140967
673	(98.0, 137.0)	0.000804907
674	(98.0, 147.0)	0.001987026
675	(98.0, 99.0)	0.000670469
676	(98.0, 109.0)	0.000767743
677	(146.0, 189.0)	0.002384959
678	(146.0, 159.0)	0.000815186
679	(146.0, 141.0)	0.001863726
680	(146.0, 210.0)	0.005313925
681	(146.0, 147.0)	0.00099963
682	(146.0, 99.0)	0.001469338
683	(200.0, 159.0)	0.004877798
684	(200.0, 162.0)	0.003996747
685	(200.0, 223.0)	0.001741105
686	(200.0, 237.0)	0.005998738
687	(200.0, 210.0)	0.024034835
688	(200.0, 261.0)	0.006008035
689	(200.0, 225.0)	0.00228909
690	(200.0, 179.0)	0.001749189
691	(200.0, 135.0)	0.005967618
692	(200.0, 216.0)	0.003016808
693	(200.0, 238.0)	0.003035859
694	(200.0, 182.0)	0.005598412
695	(200.0, 206.0)	0.001088201
696	(200.0, 204.0)	0.003662884
697	(200.0, 249.0)	0.010267534
698	(200.0, 247.0)	0.012064489
699	(200.0, 227.0)	0.007609114
700	(10.0, 14.0)	0.000663531
701	(10.0, 58.0)	0.000340969
702	(10.0, 49.0)	0.001901417
703	(10.0, 17.0)	0.00040405
704	(348.0, 286.0)	0.003721344
705	(348.0, 283.0)	0.000835755
706	(348.0, 313.0)	0.000347362
707	(348.0, 354.0)	0.000695453
708	(348.0, 344.0)	0.000368302
709	(348.0, 339.0)	0.000531044
710	(246.0, 286.0)	0.002651002
711	(246.0, 252.0)	0.000744421
712	(246.0, 223.0)	0.000815066
713	(246.0, 296.0)	0.000724986
714	(246.0, 267.0)	0.001912929
715	(246.0, 225.0)	0.001227649
716	(246.0, 260.0)	0.001068499
717	(51.0, 56.0)	0.001511073
718	(51.0, 13.0)	0.0019952
719	(51.0, 12.0)	0.000652653
720	(51.0, 73.0)	0.001115132
721	(51.0, 44.0)	0.000429924
722	(51.0, 15.0)	0.000751615
723	(189.0, 252.0)	0.00388026
724	(189.0, 248.0)	0.003662373
725	(189.0, 141.0)	0.004754134
726	(189.0, 186.0)	0.000912729
727	(189.0, 210.0)	0.00431092
728	(189.0, 267.0)	0.00386389
729	(189.0, 147.0)	0.009464127
730	(189.0, 250.0)	0.005188259
731	(189.0, 164.0)	0.001110869
732	(189.0, 173.0)	0.00371407
733	(189.0, 212.0)	0.001682247
734	(189.0, 167.0)	0.005247185
735	(280.0, 248.0)	0.000455763
736	(280.0, 270.0)	0.000325682
737	(280.0, 267.0)	0.002673584
738	(280.0, 325.0)	0.000440997
739	(286.0, 296.0)	0.000237259
740	(286.0, 261.0)	0.001172592
741	(286.0, 313.0)	0.001746047
742	(286.0, 225.0)	0.005476572
743	(286.0, 358.0)	0.001220845
744	(286.0, 260.0)	0.001199877
745	(286.0, 344.0)	0.001102443
746	(286.0, 238.0)	0.004222729
747	(286.0, 300.0)	0.0015589
748	(42.0, 56.0)	0.000196861
749	(42.0, 13.0)	0.000597534
750	(42.0, 64.0)	0.000704067
751	(42.0, 90.0)	0.00033093
752	(42.0, 16.0)	0.000373724
753	(42.0, 75.0)	0.002526172
754	(56.0, 13.0)	0.000475364
755	(56.0, 64.0)	0.002589864
756	(56.0, 90.0)	0.000180185
757	(56.0, 16.0)	0.001263122
758	(56.0, 68.0)	0.002569372
759	(252.0, 223.0)	0.00135888
760	(252.0, 296.0)	0.005017082
761	(252.0, 210.0)	0.003847792
762	(252.0, 321.0)	0.000925085
763	(252.0, 267.0)	0.000672948
764	(252.0, 225.0)	0.001439279
765	(252.0, 260.0)	0.002315862
766	(252.0, 250.0)	0.00193765
767	(252.0, 311.0)	0.001720405
768	(252.0, 335.0)	0.001547499
769	(252.0, 306.0)	0.001521487
770	(252.0, 271.0)	0.008039069
771	(252.0, 235.0)	0.001971778
772	(283.0, 237.0)	0.001055483
773	(283.0, 261.0)	0.002265416
774	(283.0, 313.0)	0.000112513
775	(283.0, 354.0)	0.000572708
776	(283.0, 339.0)	0.00062288
777	(283.0, 293.0)	0.000169134
778	(283.0, 285.0)	0.000730703
779	(283.0, 334.0)	0.000582168
780	(283.0, 249.0)	0.003668611
781	(159.0, 223.0)	0.001233651
782	(159.0, 210.0)	0.004995616
783	(159.0, 137.0)	0.000763074
784	(159.0, 147.0)	0.000904963
785	(159.0, 179.0)	0.001198626
786	(159.0, 109.0)	0.001704286
787	(159.0, 166.0)	0.000853245
788	(162.0, 119.0)	0.000663647
789	(162.0, 179.0)	0.003642163
790	(162.0, 135.0)	0.000497652
791	(162.0, 216.0)	0.000668805
792	(162.0, 138.0)	0.000595856
793	(162.0, 182.0)	0.003004353
794	(162.0, 188.0)	0.001417296
795	(162.0, 171.0)	0.002130098
796	(13.0, 64.0)	0.004384755
797	(13.0, 90.0)	0.001058403
798	(13.0, 16.0)	0.000772301
799	(13.0, 44.0)	0.001140301
800	(13.0, 15.0)	0.003740084
801	(13.0, 68.0)	0.002252653
802	(13.0, 75.0)	0.004350325
803	(13.0, 47.0)	0.000191885
804	(13.0, 20.0)	0.000916627
805	(13.0, 21.0)	0.003448179
806	(343.0, 296.0)	0.001806517
807	(343.0, 321.0)	0.002109602
808	(343.0, 358.0)	0.000684769
809	(248.0, 186.0)	0.001309713
810	(248.0, 270.0)	0.000167108
811	(248.0, 267.0)	0.000454454
812	(248.0, 325.0)	0.00074955
813	(248.0, 250.0)	0.002687433
814	(141.0, 95.0)	0.000411875
815	(141.0, 186.0)	0.006282541
816	(141.0, 58.0)	0.002615923
817	(141.0, 147.0)	0.004849574
818	(141.0, 99.0)	0.002526007
819	(141.0, 74.0)	0.001514959
820	(141.0, 63.0)	0.003358022
821	(141.0, 127.0)	0.008339018
822	(141.0, 164.0)	0.003196688
823	(141.0, 96.0)	0.00260391
824	(141.0, 160.0)	0.005008848
825	(141.0, 110.0)	0.002652808
826	(223.0, 210.0)	0.0021241
827	(223.0, 225.0)	0.000245042
828	(223.0, 260.0)	0.001569465
829	(223.0, 179.0)	0.00372003
830	(349.0, 270.0)	0.002689628
831	(349.0, 325.0)	0.001855158
832	(349.0, 316.0)	0.00033671
833	(12.0, 73.0)	0.002922323
834	(12.0, 44.0)	0.001175988
835	(296.0, 261.0)	0.002300948
836	(296.0, 321.0)	0.001612858
837	(296.0, 358.0)	0.000503927
838	(296.0, 260.0)	0.000377838
839	(296.0, 344.0)	0.002230008
840	(296.0, 238.0)	0.003420085
841	(296.0, 300.0)	0.001629764
842	(296.0, 311.0)	0.000950072
843	(237.0, 261.0)	0.000609516
844	(237.0, 216.0)	0.000405196
845	(237.0, 293.0)	0.001200497
846	(237.0, 285.0)	0.001074218
847	(237.0, 249.0)	0.00033597
848	(237.0, 227.0)	0.002055715
849	(237.0, 276.0)	0.001525035
850	(237.0, 262.0)	0.001373837
851	(14.0, 58.0)	0.000327851
852	(14.0, 17.0)	0.000187842
853	(14.0, 74.0)	0.001344168
854	(14.0, 63.0)	0.000169876
855	(14.0, 18.0)	0.000768521
856	(14.0, 96.0)	0.00213783
857	(14.0, 57.0)	0.000639526
858	(14.0, 22.0)	0.003178911
859	(14.0, 45.0)	0.000335324
860	(95.0, 58.0)	0.00042949
861	(95.0, 147.0)	0.003182242
862	(95.0, 99.0)	0.000295351
863	(95.0, 74.0)	0.000130671
864	(95.0, 63.0)	0.001225811
865	(95.0, 127.0)	0.004453655
866	(95.0, 87.0)	0.002133176
867	(95.0, 96.0)	0.000798819
868	(186.0, 270.0)	0.005293039
869	(186.0, 250.0)	0.003372857
870	(186.0, 164.0)	0.001191459
871	(186.0, 224.0)	0.000703204
872	(186.0, 160.0)	0.004166044
873	(186.0, 193.0)	0.000422641
874	(210.0, 267.0)	0.017929211
875	(210.0, 147.0)	0.00708532
876	(210.0, 225.0)	0.003604409
877	(210.0, 179.0)	0.011850625
878	(210.0, 250.0)	0.014363059
879	(210.0, 166.0)	0.003222853
880	(210.0, 204.0)	0.002212621
881	(210.0, 127.0)	0.019032825
882	(210.0, 164.0)	0.006016719
883	(210.0, 173.0)	0.00098381
884	(210.0, 271.0)	0.017125431
885	(210.0, 212.0)	0.003979724
886	(210.0, 220.0)	0.004029492
887	(210.0, 235.0)	0.001636502
888	(210.0, 167.0)	0.010161012
889	(210.0, 187.0)	0.00955557
890	(270.0, 267.0)	0.001893434
891	(270.0, 325.0)	0.000267413
892	(270.0, 250.0)	0.005694843
893	(270.0, 316.0)	0.002512261
894	(270.0, 303.0)	0.000544728
895	(270.0, 278.0)	0.00080078
896	(261.0, 313.0)	0.001872739
897	(261.0, 260.0)	0.001733374
898	(261.0, 238.0)	0.001049304
899	(261.0, 300.0)	0.000907034
900	(261.0, 293.0)	0.002625446
901	(261.0, 285.0)	0.001972258
902	(261.0, 249.0)	0.001004517
903	(261.0, 247.0)	0.008818648
904	(261.0, 263.0)	0.003587798
905	(321.0, 267.0)	0.000783224
906	(321.0, 358.0)	0.001271206
907	(321.0, 312.0)	0.000523971
908	(321.0, 250.0)	0.00273707
909	(321.0, 311.0)	0.000410658
910	(321.0, 335.0)	0.000186788
911	(321.0, 306.0)	0.000332327
912	(321.0, 271.0)	0.006352336
913	(58.0, 49.0)	0.001458663
914	(58.0, 17.0)	0.000352323
915	(58.0, 74.0)	0.000327643
916	(58.0, 63.0)	0.000477908
917	(58.0, 96.0)	0.001394229
918	(58.0, 57.0)	0.001112717
919	(64.0, 49.0)	0.000633381
920	(64.0, 90.0)	0.001131055
921	(64.0, 137.0)	0.001145615
922	(64.0, 99.0)	0.001684381
923	(64.0, 16.0)	0.000506906
924	(64.0, 109.0)	0.001112882
925	(64.0, 75.0)	0.000970448
926	(64.0, 116.0)	0.00198155
927	(64.0, 47.0)	0.001499239
928	(64.0, 87.0)	0.003308916
929	(64.0, 20.0)	0.002234912
930	(64.0, 40.0)	0.003753378
931	(49.0, 99.0)	0.000545435
932	(49.0, 16.0)	0.00085518
933	(49.0, 17.0)	0.001085816
934	(49.0, 109.0)	0.001430706
935	(49.0, 74.0)	0.000633898
936	(49.0, 75.0)	0.002407944
937	(49.0, 87.0)	0.001799124
938	(49.0, 57.0)	0.004094701
939	(49.0, 40.0)	0.000777031
940	(49.0, 19.0)	0.001552632
941	(49.0, 52.0)	0.002151814
942	(90.0, 137.0)	0.000810387
943	(90.0, 119.0)	0.000945272
944	(90.0, 16.0)	0.001223092
945	(90.0, 135.0)	0.001744407
946	(90.0, 68.0)	0.001305322
947	(90.0, 75.0)	0.001436813
948	(90.0, 116.0)	0.000949418
949	(90.0, 47.0)	0.000939747
950	(313.0, 354.0)	0.000753071
951	(313.0, 344.0)	0.000220685
952	(313.0, 300.0)	0.001638422
953	(313.0, 339.0)	0.000485064
954	(313.0, 293.0)	0.000218125
955	(313.0, 285.0)	0.000899866
956	(313.0, 334.0)	0.000388458
957	(313.0, 345.0)	0.001058145
958	(267.0, 325.0)	0.002756053
959	(267.0, 312.0)	0.000972681
960	(267.0, 250.0)	0.00133636
961	(267.0, 303.0)	0.00248994
962	(267.0, 306.0)	0.001138066
963	(325.0, 312.0)	0.00018878
964	(325.0, 250.0)	0.008301709
965	(325.0, 316.0)	0.00122877
966	(325.0, 303.0)	0.000249862
967	(325.0, 327.0)	0.001701432
968	(325.0, 355.0)	0.001719438
969	(325.0, 322.0)	0.00324628
970	(354.0, 339.0)	4.23E-05
971	(354.0, 293.0)	0.000408809
972	(354.0, 285.0)	0.001940712
973	(354.0, 334.0)	0.000255862
974	(354.0, 333.0)	0.002067426
975	(137.0, 147.0)	0.001681578
976	(137.0, 179.0)	0.001662929
977	(137.0, 135.0)	0.000620027
978	(137.0, 109.0)	0.000429389
979	(137.0, 75.0)	0.001715305
980	(137.0, 166.0)	0.000933937
981	(137.0, 116.0)	0.000199224
982	(137.0, 102.0)	0.001622278
983	(137.0, 145.0)	0.002231425
984	(147.0, 99.0)	0.001166274
985	(147.0, 179.0)	0.00719144
986	(147.0, 109.0)	0.000774255
987	(147.0, 166.0)	0.00173555
988	(147.0, 116.0)	0.004951386
989	(147.0, 127.0)	0.003108341
990	(147.0, 87.0)	0.003109926
991	(147.0, 173.0)	0.00196598
992	(147.0, 102.0)	0.008742526
993	(147.0, 145.0)	0.001665678
994	(225.0, 260.0)	0.000491996
995	(225.0, 179.0)	0.00352468
996	(225.0, 238.0)	0.000233905
997	(225.0, 206.0)	0.0014284
998	(225.0, 204.0)	0.001296398
999	(225.0, 271.0)	0.005193253
1000	(225.0, 220.0)	0.00126242
1001	(358.0, 344.0)	0.001169522
1002	(358.0, 300.0)	0.001697115
1003	(358.0, 311.0)	0.000845529
1004	(358.0, 335.0)	0.002269518
1005	(358.0, 319.0)	0.000601947
1006	(358.0, 323.0)	0.003563063
1007	(99.0, 109.0)	0.000220857
1008	(99.0, 74.0)	0.000214448
1009	(99.0, 75.0)	0.003250972
1010	(99.0, 127.0)	0.002994201
1011	(99.0, 87.0)	0.000420732
1012	(119.0, 135.0)	0.000870021
1013	(119.0, 73.0)	0.000468255
1014	(119.0, 68.0)	0.001127865
1015	(119.0, 138.0)	0.000493824
1016	(119.0, 171.0)	0.001889862
1017	(119.0, 142.0)	0.000459902
1018	(260.0, 238.0)	0.00058579
1019	(260.0, 300.0)	0.001111768
1020	(260.0, 311.0)	0.000552787
1021	(260.0, 247.0)	0.004318439
1022	(260.0, 319.0)	0.001139924
1023	(260.0, 271.0)	0.004783946
1024	(260.0, 281.0)	0.002665097
1025	(179.0, 135.0)	0.001254192
1026	(179.0, 238.0)	0.005807753
1027	(179.0, 138.0)	0.005725251
1028	(179.0, 182.0)	0.003920154
1029	(179.0, 166.0)	0.000416158
1030	(179.0, 206.0)	0.000853291
1031	(179.0, 204.0)	0.000874923
1032	(179.0, 116.0)	0.002954364
1033	(179.0, 150.0)	0.00576564
1034	(179.0, 145.0)	0.002055936
1035	(179.0, 190.0)	0.003032874
1036	(16.0, 75.0)	0.000739772
1037	(16.0, 47.0)	0.000191757
1038	(16.0, 20.0)	0.000296757
1039	(16.0, 40.0)	0.002619169
1040	(16.0, 19.0)	0.00071583
1041	(16.0, 66.0)	0.003348855
1042	(17.0, 74.0)	0.000937386
1043	(17.0, 57.0)	0.00056082
1044	(17.0, 40.0)	0.000762158
1045	(17.0, 22.0)	0.001448619
1046	(312.0, 250.0)	0.002656239
1047	(312.0, 303.0)	0.000173781
1048	(312.0, 335.0)	0.000566052
1049	(312.0, 306.0)	0.000426974
1050	(344.0, 300.0)	0.001329783
1051	(344.0, 339.0)	0.000969974
1052	(344.0, 285.0)	0.001507198
1053	(344.0, 334.0)	0.000446071
1054	(344.0, 345.0)	0.000589238
1055	(135.0, 68.0)	0.005684877
1056	(135.0, 138.0)	0.000166758
1057	(135.0, 182.0)	0.002097128
1058	(135.0, 206.0)	0.001446894
1059	(135.0, 116.0)	0.000659373
1060	(135.0, 150.0)	0.003727801
1061	(216.0, 182.0)	0.000729964
1062	(216.0, 188.0)	0.000293498
1063	(216.0, 171.0)	0.001319456
1064	(216.0, 249.0)	0.000768384
1065	(216.0, 227.0)	0.000753633
1066	(216.0, 233.0)	0.000578283
1067	(109.0, 74.0)	0.001827501
1068	(109.0, 75.0)	0.001234903
1069	(109.0, 166.0)	0.001843577
1070	(109.0, 116.0)	0.000683738
1071	(109.0, 127.0)	0.004447216
1072	(109.0, 87.0)	0.000505498
1073	(109.0, 102.0)	0.001277653
1074	(109.0, 145.0)	0.001629281
1075	(73.0, 44.0)	0.000251549
1076	(73.0, 68.0)	0.001619938
1077	(73.0, 138.0)	0.006063997
1078	(73.0, 142.0)	0.000348282
1079	(73.0, 59.0)	0.00071369
1080	(250.0, 311.0)	0.005726847
1081	(250.0, 303.0)	0.004019886
1082	(250.0, 278.0)	0.004818126
1083	(250.0, 164.0)	0.009172738
1084	(250.0, 335.0)	0.00187445
1085	(250.0, 224.0)	0.002059117
1086	(250.0, 306.0)	0.001038346
1087	(250.0, 271.0)	0.010725398
1088	(250.0, 193.0)	0.002689228
1089	(250.0, 212.0)	0.002391741
1090	(250.0, 235.0)	0.002040858
1091	(250.0, 294.0)	0.003531193
1092	(250.0, 258.0)	0.004012834
1093	(250.0, 219.0)	0.003935853
1094	(250.0, 330.0)	0.002605738
1095	(250.0, 295.0)	0.005259108
1096	(250.0, 259.0)	0.006125674
1097	(74.0, 127.0)	0.003442072
1098	(74.0, 87.0)	0.000684319
1099	(74.0, 96.0)	0.000304394
1100	(74.0, 57.0)	0.000351373
1101	(74.0, 40.0)	0.000762274
1102	(44.0, 15.0)	0.001048467
1103	(44.0, 68.0)	0.002932991
1104	(44.0, 21.0)	0.001913787
1105	(44.0, 59.0)	0.000798755
1106	(238.0, 300.0)	0.001621254
1107	(238.0, 206.0)	0.001019224
1108	(238.0, 204.0)	0.00152419
1109	(238.0, 247.0)	0.000671988
1110	(238.0, 227.0)	0.002768896
1111	(238.0, 271.0)	0.004919848
1112	(238.0, 281.0)	0.001462051
1113	(238.0, 220.0)	0.001082426
1114	(68.0, 75.0)	0.003491527
1115	(68.0, 138.0)	0.001577433
1116	(68.0, 116.0)	0.003215596
1117	(68.0, 47.0)	0.001172902
1118	(68.0, 20.0)	0.002167255
1119	(68.0, 142.0)	0.001232312
1120	(68.0, 102.0)	0.004467456
1121	(68.0, 21.0)	0.002188659
1122	(68.0, 66.0)	0.000684933
1123	(68.0, 112.0)	0.000397574
1124	(68.0, 59.0)	0.002142081
1125	(68.0, 143.0)	0.003086903
1126	(68.0, 123.0)	0.004561085
1127	(68.0, 48.0)	0.004064438
1128	(68.0, 107.0)	0.003986151
1129	(75.0, 116.0)	0.000952437
1130	(75.0, 47.0)	0.001183432
1131	(75.0, 87.0)	0.001793292
1132	(75.0, 20.0)	0.000478286
1133	(75.0, 40.0)	0.002026779
1134	(75.0, 102.0)	0.000695735
1135	(75.0, 66.0)	0.000994157
1136	(75.0, 112.0)	0.001198902
1137	(75.0, 52.0)	0.001364137
1138	(75.0, 50.0)	0.003432343
1139	(75.0, 86.0)	0.003033671
1140	(75.0, 83.0)	0.007352879
1141	(300.0, 311.0)	0.003828543
1142	(300.0, 285.0)	0.00131041
1143	(300.0, 334.0)	0.002204109
1144	(300.0, 249.0)	0.001460407
1145	(300.0, 247.0)	0.004091004
1146	(300.0, 345.0)	0.000685162
1147	(300.0, 319.0)	0.00049022
1148	(300.0, 281.0)	0.000671181
1149	(300.0, 263.0)	0.000876779
1150	(300.0, 291.0)	0.00294495
1151	(63.0, 18.0)	0.001411694
1152	(63.0, 96.0)	0.000704389
1153	(63.0, 57.0)	0.000586151
1154	(63.0, 110.0)	0.001579098
1155	(63.0, 45.0)	0.000502559
1156	(63.0, 61.0)	0.00229578
1157	(138.0, 182.0)	0.002571847
1158	(138.0, 116.0)	0.001101026
1159	(138.0, 171.0)	0.000915366
1160	(138.0, 142.0)	0.001687422
1161	(138.0, 150.0)	0.004845067
1162	(138.0, 112.0)	0.00076456
1163	(138.0, 143.0)	0.001015828
1164	(339.0, 293.0)	0.0003784
1165	(339.0, 285.0)	0.001548782
1166	(339.0, 334.0)	0.000117165
1167	(339.0, 345.0)	0.000873897
1168	(339.0, 333.0)	0.000990249
1169	(182.0, 206.0)	0.000252776
1170	(182.0, 188.0)	0.001291184
1171	(182.0, 171.0)	0.000595826
1172	(182.0, 249.0)	0.003561454
1173	(182.0, 227.0)	0.000556079
1174	(182.0, 150.0)	0.004142726
1175	(182.0, 190.0)	0.00057976
1176	(182.0, 233.0)	0.002797052
1177	(182.0, 143.0)	0.002492767
1178	(182.0, 202.0)	0.001965456
1179	(182.0, 180.0)	0.002433758
1180	(182.0, 184.0)	0.00209112
1181	(182.0, 228.0)	0.005495491
1182	(166.0, 204.0)	0.00034479
1183	(166.0, 116.0)	0.001254935
1184	(166.0, 173.0)	0.00058432
1185	(166.0, 150.0)	0.002176688
1186	(166.0, 145.0)	0.00024857
1187	(166.0, 190.0)	0.00261125
1188	(166.0, 220.0)	0.002356831
1189	(316.0, 303.0)	0.001252652
1190	(316.0, 278.0)	0.000854514
1191	(316.0, 327.0)	6.58E-05
1192	(316.0, 355.0)	0.000144682
1193	(316.0, 322.0)	0.000988512
1194	(316.0, 350.0)	0.001123956
1195	(293.0, 285.0)	0.000170196
1196	(293.0, 334.0)	0.000224559
1197	(293.0, 249.0)	0.002192408
1198	(293.0, 345.0)	0.000532477
1199	(293.0, 333.0)	0.001148115
1200	(293.0, 276.0)	0.00015704
1201	(18.0, 45.0)	0.001042233
1202	(311.0, 335.0)	0.000315417
1203	(311.0, 306.0)	0.000706116
1204	(311.0, 319.0)	0.000579807
1205	(311.0, 271.0)	0.001538114
1206	(311.0, 281.0)	0.002262748
1207	(311.0, 323.0)	0.000576848
1208	(206.0, 204.0)	0.000364034
1209	(206.0, 249.0)	0.001696166
1210	(206.0, 247.0)	0.000789088
1211	(206.0, 227.0)	0.000454708
1212	(206.0, 150.0)	0.003512439
1213	(206.0, 190.0)	0.000306248
1214	(206.0, 220.0)	0.000906084
1215	(204.0, 173.0)	0.000748187
1216	(204.0, 150.0)	0.003387455
1217	(204.0, 145.0)	0.000946774
1218	(204.0, 190.0)	0.000823575
1219	(204.0, 220.0)	0.000271053
1220	(204.0, 235.0)	0.001186045
1221	(204.0, 194.0)	0.004020548
1222	(285.0, 334.0)	0.000504901
1223	(285.0, 249.0)	0.00098274
1224	(285.0, 227.0)	0.00588176
1225	(285.0, 345.0)	0.000443612
1226	(285.0, 333.0)	0.001277195
1227	(285.0, 233.0)	0.000804729
1228	(285.0, 276.0)	0.000372195
1229	(285.0, 262.0)	0.00053294
1230	(285.0, 263.0)	0.000592939
1231	(285.0, 291.0)	0.001051211
1232	(285.0, 282.0)	0.000577692
1233	(116.0, 102.0)	0.000299902
1234	(116.0, 150.0)	0.001975808
1235	(116.0, 66.0)	0.002601444
1236	(116.0, 145.0)	0.001290398
1237	(116.0, 112.0)	0.000691234
1238	(47.0, 20.0)	0.000168995
1239	(47.0, 66.0)	0.000642687
1240	(303.0, 278.0)	0.000153111
1241	(303.0, 327.0)	0.001603861
1242	(303.0, 335.0)	0.00141384
1243	(303.0, 355.0)	0.00106201
1244	(303.0, 306.0)	0.000575977
1245	(303.0, 322.0)	0.000729229
1246	(303.0, 294.0)	0.00023911
1247	(303.0, 359.0)	0.000573469
1248	(303.0, 330.0)	0.000637605
1249	(334.0, 345.0)	0.000152093
1250	(334.0, 333.0)	0.000349862
1251	(334.0, 291.0)	0.002055315
1252	(188.0, 171.0)	0.000604077
1253	(188.0, 227.0)	0.001761025
1254	(188.0, 233.0)	0.000398316
1255	(188.0, 202.0)	0.000362881
1256	(171.0, 142.0)	0.001248076
1257	(171.0, 227.0)	0.003086937
1258	(171.0, 190.0)	0.002339005
1259	(171.0, 143.0)	0.000262902
1260	(171.0, 202.0)	0.000672431
1261	(171.0, 123.0)	0.003493593
1262	(171.0, 184.0)	0.001024239
1263	(171.0, 157.0)	0.001538046
1264	(127.0, 87.0)	0.001749723
1265	(127.0, 164.0)	0.003991532
1266	(127.0, 173.0)	0.001027802
1267	(127.0, 96.0)	0.002418069
1268	(127.0, 110.0)	0.002476718
1269	(127.0, 145.0)	0.001246141
1270	(127.0, 212.0)	0.004636486
1271	(127.0, 167.0)	0.001788578
1272	(127.0, 91.0)	0.002459927
1273	(127.0, 117.0)	0.00260863
1274	(127.0, 187.0)	0.005436115
1275	(127.0, 139.0)	0.00077768
1276	(127.0, 153.0)	0.002162223
1277	(127.0, 83.0)	0.014779672
1278	(127.0, 132.0)	0.004410863
1279	(127.0, 122.0)	0.012437446
1280	(278.0, 327.0)	0.001212093
1281	(278.0, 224.0)	0.000713102
1282	(278.0, 322.0)	0.00036138
1283	(278.0, 294.0)	0.000175355
1284	(278.0, 258.0)	0.001871618
1285	(278.0, 304.0)	0.000683639
1286	(87.0, 96.0)	0.00154182
1287	(87.0, 57.0)	0.002076448
1288	(87.0, 40.0)	0.00102721
1289	(87.0, 102.0)	0.000959108
1290	(87.0, 145.0)	0.001622078
1291	(87.0, 52.0)	0.001072949
1292	(87.0, 91.0)	0.000689024
1293	(87.0, 139.0)	0.002363407
1294	(87.0, 83.0)	0.002169467
1295	(87.0, 132.0)	0.004262273
1296	(164.0, 173.0)	0.001078582
1297	(164.0, 96.0)	0.007702709
1298	(164.0, 224.0)	0.002564137
1299	(164.0, 160.0)	0.0011249
1300	(164.0, 110.0)	0.00379988
1301	(164.0, 193.0)	0.001558865
1302	(164.0, 212.0)	0.000311959
1303	(164.0, 167.0)	0.000319423
1304	(164.0, 219.0)	0.002778241
1305	(173.0, 145.0)	0.000567889
1306	(173.0, 220.0)	0.001933141
1307	(173.0, 187.0)	0.000680269
1308	(173.0, 194.0)	0.003740346
1309	(173.0, 139.0)	0.001358188
1310	(96.0, 57.0)	0.000465553
1311	(96.0, 40.0)	0.003831378
1312	(96.0, 22.0)	0.003398731
1313	(96.0, 160.0)	0.002157068
1314	(96.0, 110.0)	0.000237492
1315	(96.0, 61.0)	0.002813802
1316	(96.0, 91.0)	0.000848004
1317	(96.0, 117.0)	0.001202277
1318	(327.0, 355.0)	9.78E-05
1319	(327.0, 322.0)	0.000886549
1320	(249.0, 247.0)	0.004656201
1321	(249.0, 227.0)	0.000622698
1322	(249.0, 233.0)	0.000539693
1323	(249.0, 276.0)	0.002445875
1324	(249.0, 262.0)	0.002630192
1325	(249.0, 263.0)	0.000592727
1326	(249.0, 291.0)	0.003208443
1327	(249.0, 282.0)	0.001960609
1328	(249.0, 234.0)	0.002030352
1329	(247.0, 227.0)	0.001409511
1330	(247.0, 271.0)	0.005803027
1331	(247.0, 281.0)	0.000867807
1332	(247.0, 190.0)	0.001472218
1333	(247.0, 220.0)	0.000697796
1334	(247.0, 263.0)	0.001918711
1335	(247.0, 291.0)	0.005894977
1336	(247.0, 194.0)	0.019415652
1337	(247.0, 228.0)	0.003266069
1338	(247.0, 255.0)	0.005188988
1339	(247.0, 211.0)	0.004594463
1340	(335.0, 306.0)	8.17E-05
1341	(335.0, 271.0)	0.00250099
1342	(335.0, 359.0)	0.000554201
1343	(335.0, 323.0)	0.00113591
1344	(335.0, 346.0)	0.000714908
1345	(224.0, 193.0)	8.33E-05
1346	(224.0, 258.0)	0.000794516
1347	(224.0, 219.0)	0.000319888
1348	(20.0, 40.0)	0.002249714
1349	(20.0, 19.0)	0.000623328
1350	(20.0, 21.0)	0.001599261
1351	(20.0, 66.0)	0.000408708
1352	(20.0, 52.0)	0.0008862
1353	(20.0, 50.0)	0.00133746
1354	(57.0, 40.0)	0.000890228
1355	(57.0, 22.0)	0.000426682
1356	(57.0, 110.0)	0.001045269
1357	(57.0, 45.0)	0.000929397
1358	(57.0, 61.0)	0.001972377
1359	(57.0, 91.0)	0.000714074
1360	(57.0, 117.0)	0.002606567
1361	(57.0, 76.0)	0.001082199
1362	(355.0, 322.0)	0.000535626
1363	(355.0, 359.0)	0.002915263
1364	(355.0, 350.0)	0.000652257
1365	(142.0, 143.0)	0.001005932
1366	(142.0, 107.0)	0.000696769
1367	(227.0, 190.0)	0.001088862
1368	(227.0, 233.0)	0.001136708
1369	(227.0, 220.0)	0.004764239
1370	(227.0, 263.0)	0.000986026
1371	(227.0, 202.0)	0.001679042
1372	(227.0, 282.0)	0.003816652
1373	(227.0, 180.0)	0.005736727
1374	(227.0, 184.0)	0.003268738
1375	(227.0, 228.0)	0.001591143
1376	(227.0, 234.0)	0.001769275
1377	(40.0, 22.0)	0.00247209
1378	(40.0, 19.0)	0.001210932
1379	(40.0, 52.0)	0.000314211
1380	(40.0, 91.0)	0.001274425
1381	(40.0, 24.0)	0.001313869
1382	(40.0, 76.0)	0.002908111
1383	(345.0, 333.0)	0.000261973
1384	(345.0, 319.0)	0.000898877
1385	(345.0, 281.0)	0.002099193
1386	(345.0, 263.0)	0.000704993
1387	(345.0, 291.0)	0.000706041
1388	(345.0, 298.0)	0.001573229
1389	(345.0, 351.0)	0.000429955
1390	(306.0, 271.0)	0.002641207
1391	(306.0, 294.0)	0.000476531
1392	(306.0, 359.0)	0.000275824
1393	(306.0, 330.0)	0.000248275
1394	(306.0, 295.0)	0.000768149
1395	(306.0, 346.0)	0.000694219
1396	(102.0, 150.0)	0.001642019
1397	(102.0, 66.0)	0.001543788
1398	(102.0, 145.0)	0.00088173
1399	(102.0, 112.0)	0.00065546
1400	(102.0, 52.0)	0.001415043
1401	(102.0, 86.0)	0.001105885
1402	(102.0, 83.0)	0.001541298
1403	(102.0, 132.0)	0.001585239
1404	(102.0, 113.0)	0.005340345
1405	(22.0, 45.0)	0.001276901
1406	(22.0, 52.0)	0.002884604
1407	(22.0, 61.0)	0.000580864
1408	(22.0, 91.0)	0.001118904
1409	(22.0, 24.0)	0.001330523
1410	(22.0, 23.0)	0.002767233
1411	(22.0, 76.0)	0.00060221
1412	(22.0, 26.0)	0.001520466
1413	(22.0, 28.0)	0.001233955
1414	(22.0, 31.0)	0.003148812
1415	(22.0, 60.0)	0.002202273
1416	(150.0, 145.0)	0.001041139
1417	(150.0, 112.0)	0.001989
1418	(150.0, 190.0)	0.000768314
1419	(150.0, 143.0)	0.001742404
1420	(150.0, 194.0)	0.013211713
1421	(150.0, 123.0)	0.005420676
1422	(150.0, 86.0)	0.002632877
1423	(150.0, 180.0)	0.000825908
1424	(150.0, 83.0)	0.007710293
1425	(150.0, 132.0)	0.001267804
1426	(150.0, 113.0)	0.004236497
1427	(150.0, 154.0)	0.004338425
1428	(333.0, 276.0)	0.000936708
1429	(333.0, 291.0)	0.000984356
1430	(333.0, 282.0)	0.000636203
1431	(333.0, 298.0)	0.005198092
1432	(333.0, 351.0)	0.000511818
1433	(333.0, 299.0)	0.000592144
1434	(333.0, 360.0)	0.003446576
1435	(333.0, 320.0)	0.001850018
1436	(333.0, 336.0)	0.000649048
1437	(333.0, 318.0)	0.000624768
1438	(160.0, 110.0)	0.000486558
1439	(160.0, 193.0)	0.001107411
1440	(160.0, 167.0)	0.000839892
1441	(160.0, 219.0)	0.002985574
1442	(160.0, 117.0)	0.00182586
1443	(160.0, 195.0)	0.001598319
1444	(160.0, 105.0)	0.003208504
1445	(160.0, 163.0)	0.002861471
1446	(19.0, 52.0)	0.001463919
1447	(110.0, 45.0)	0.003747047
1448	(110.0, 167.0)	0.001888089
1449	(110.0, 61.0)	0.0024811
1450	(110.0, 117.0)	0.000364866
1451	(110.0, 153.0)	0.003464248
1452	(110.0, 105.0)	0.001613085
1453	(21.0, 66.0)	0.00061212
1454	(21.0, 59.0)	0.000316684
1455	(21.0, 50.0)	0.001017626
1456	(21.0, 48.0)	0.000238655
1457	(21.0, 86.0)	0.002259441
1458	(21.0, 67.0)	0.001114854
1459	(21.0, 25.0)	0.001173727
1460	(21.0, 69.0)	0.00109341
1461	(21.0, 29.0)	0.001423045
1462	(21.0, 46.0)	0.002247626
1463	(319.0, 271.0)	0.003345889
1464	(319.0, 281.0)	0.000522619
1465	(319.0, 323.0)	0.000212976
1466	(319.0, 298.0)	0.000597789
1467	(319.0, 351.0)	0.00063298
1468	(66.0, 112.0)	0.000237859
1469	(66.0, 52.0)	0.001642203
1470	(66.0, 123.0)	0.003126022
1471	(66.0, 50.0)	0.000465577
1472	(66.0, 48.0)	0.001879948
1473	(66.0, 86.0)	0.000516637
1474	(66.0, 67.0)	0.002195991
1475	(145.0, 194.0)	0.007150867
1476	(145.0, 139.0)	0.001245635
1477	(145.0, 132.0)	0.000707008
1478	(271.0, 281.0)	0.003090069
1479	(271.0, 220.0)	0.001677176
1480	(271.0, 235.0)	0.000603377
1481	(271.0, 359.0)	0.007322355
1482	(271.0, 323.0)	0.002152093
1483	(271.0, 194.0)	0.018272993
1484	(271.0, 298.0)	0.008599615
1485	(271.0, 330.0)	0.005387102
1486	(271.0, 295.0)	0.00163822
1487	(271.0, 346.0)	0.004024574
1488	(271.0, 259.0)	0.001834248
1489	(271.0, 255.0)	0.007475962
1490	(271.0, 340.0)	0.005847324
1491	(271.0, 326.0)	0.004709384
1492	(271.0, 309.0)	0.005702348
1493	(271.0, 277.0)	0.006650694
1494	(45.0, 61.0)	0.000406979
1495	(45.0, 23.0)	0.000741044
1496	(112.0, 143.0)	0.000599967
1497	(112.0, 123.0)	0.00079131
1498	(112.0, 86.0)	0.000288001
1499	(281.0, 220.0)	0.002400011
1500	(281.0, 263.0)	0.000783099
1501	(281.0, 291.0)	0.001518081
1502	(281.0, 323.0)	0.000632202
1503	(281.0, 298.0)	0.000186084
1504	(281.0, 351.0)	0.001763055
1505	(281.0, 228.0)	0.004072466
1506	(281.0, 255.0)	0.001377385
1507	(281.0, 272.0)	0.001714316
1508	(193.0, 219.0)	0.000394126
1509	(59.0, 123.0)	0.002991487
1510	(59.0, 48.0)	0.000137529
1511	(59.0, 107.0)	0.000277735
1512	(59.0, 69.0)	0.000620239
1513	(190.0, 220.0)	0.001284625
1514	(190.0, 143.0)	0.002569837
1515	(190.0, 194.0)	0.004959377
1516	(190.0, 180.0)	0.000360434
1517	(190.0, 184.0)	0.001636227
1518	(190.0, 228.0)	0.002327672
1519	(190.0, 211.0)	0.001158152
1520	(322.0, 294.0)	0.000336701
1521	(322.0, 359.0)	0.001268188
1522	(322.0, 350.0)	0.002071485
1523	(322.0, 258.0)	0.003964468
1524	(322.0, 330.0)	0.001382975
1525	(322.0, 304.0)	0.00028066
1526	(322.0, 317.0)	0.001165345
1527	(322.0, 356.0)	0.00289058
1528	(233.0, 276.0)	0.000592302
1529	(233.0, 262.0)	0.000553735
1530	(233.0, 263.0)	0.000744709
1531	(233.0, 202.0)	0.000711031
1532	(233.0, 282.0)	0.000364693
1533	(233.0, 234.0)	0.000404676
1534	(212.0, 235.0)	0.000617531
1535	(212.0, 167.0)	0.000279354
1536	(212.0, 258.0)	0.003029046
1537	(212.0, 219.0)	0.000816062
1538	(212.0, 187.0)	0.00052653
1539	(212.0, 195.0)	0.002019737
1540	(212.0, 208.0)	0.001166072
1541	(220.0, 235.0)	0.000705707
1542	(220.0, 187.0)	0.003374906
1543	(220.0, 194.0)	0.002178458
1544	(220.0, 255.0)	0.00310247
1545	(276.0, 262.0)	3.92E-05
1546	(276.0, 282.0)	0.000315446
1547	(143.0, 123.0)	0.000372107
1548	(143.0, 180.0)	0.001553957
1549	(143.0, 184.0)	0.001129024
1550	(143.0, 157.0)	0.000867181
1551	(143.0, 107.0)	0.002435835
1552	(143.0, 154.0)	0.001124685
1553	(235.0, 187.0)	0.000790191
1554	(235.0, 194.0)	0.003269099
1555	(235.0, 295.0)	0.000978274
1556	(235.0, 259.0)	0.000443712
1557	(294.0, 359.0)	0.000206097
1558	(294.0, 258.0)	0.000715672
1559	(294.0, 330.0)	0.000104427
1560	(294.0, 295.0)	0.001358511
1561	(294.0, 304.0)	0.000487133
1562	(294.0, 317.0)	0.000439312
1563	(167.0, 219.0)	0.001350709
1564	(167.0, 117.0)	0.002265476
1565	(167.0, 187.0)	0.000645643
1566	(167.0, 153.0)	0.001356665
1567	(167.0, 195.0)	0.001533476
1568	(167.0, 208.0)	0.001322149
1569	(167.0, 163.0)	0.005214515
1570	(167.0, 176.0)	0.001499976
1571	(52.0, 91.0)	0.001071964
1572	(52.0, 50.0)	0.000859213
1573	(52.0, 24.0)	0.000459301
1574	(52.0, 86.0)	0.002785854
1575	(52.0, 83.0)	0.001017193
1576	(52.0, 76.0)	0.001866998
1577	(262.0, 282.0)	0.000474877
1578	(359.0, 330.0)	0.000124017
1579	(359.0, 295.0)	0.000879124
1580	(359.0, 346.0)	0.000206755
1581	(263.0, 291.0)	0.000171171
1582	(263.0, 282.0)	0.000475416
1583	(263.0, 298.0)	0.000895184
1584	(263.0, 228.0)	0.001865783
1585	(263.0, 234.0)	0.000456934
1586	(263.0, 299.0)	0.001070183
1587	(263.0, 272.0)	0.002072108
1588	(61.0, 117.0)	0.001682921
1589	(61.0, 23.0)	0.001771773
1590	(61.0, 76.0)	0.001212855
1591	(61.0, 105.0)	0.000565506
1592	(61.0, 88.0)	0.001145095
1593	(61.0, 38.0)	0.001967606
1594	(61.0, 28.0)	0.000900723
1595	(61.0, 60.0)	0.001131501
1596	(61.0, 39.0)	0.002543392
1597	(291.0, 282.0)	0.000415283
1598	(291.0, 298.0)	0.000735011
1599	(291.0, 351.0)	0.000914832
1600	(291.0, 228.0)	0.003217813
1601	(291.0, 234.0)	0.000513912
1602	(291.0, 299.0)	0.000483715
1603	(291.0, 272.0)	0.001224087
1604	(291.0, 320.0)	0.001088538
1605	(291.0, 336.0)	0.003722604
1606	(291.0, 265.0)	0.002309316
1607	(291.0, 318.0)	0.002511885
1608	(350.0, 304.0)	0.001759803
1609	(91.0, 117.0)	0.000569125
1610	(91.0, 139.0)	0.000822809
1611	(91.0, 153.0)	0.001411739
1612	(91.0, 83.0)	0.000948703
1613	(91.0, 76.0)	0.000201477
1614	(91.0, 122.0)	0.0018149
1615	(91.0, 80.0)	0.000967675
1616	(258.0, 219.0)	0.000648958
1617	(258.0, 187.0)	0.006744636
1618	(258.0, 330.0)	0.000539119
1619	(258.0, 295.0)	0.000903807
1620	(258.0, 304.0)	0.002878804
1621	(258.0, 259.0)	0.001217674
1622	(258.0, 317.0)	0.001161183
1623	(258.0, 208.0)	0.001098501
1624	(258.0, 273.0)	0.001536279
1625	(258.0, 253.0)	0.001220498
1626	(258.0, 279.0)	0.001035364
1627	(258.0, 236.0)	0.001468499
1628	(323.0, 298.0)	0.000583535
1629	(323.0, 351.0)	0.000990148
1630	(323.0, 346.0)	0.000605992
1631	(323.0, 255.0)	0.003021271
1632	(323.0, 340.0)	0.000371825
1633	(323.0, 326.0)	0.001224308
1634	(323.0, 309.0)	0.000601644
1635	(219.0, 195.0)	0.000633455
1636	(219.0, 208.0)	0.000405872
1637	(219.0, 273.0)	0.004078706
1638	(219.0, 253.0)	0.001923537
1639	(219.0, 236.0)	0.0015215
1640	(117.0, 139.0)	0.000832742
1641	(117.0, 153.0)	0.00051801
1642	(117.0, 76.0)	0.001211068
1643	(117.0, 105.0)	0.001352266
1644	(117.0, 88.0)	0.001093458
1645	(117.0, 163.0)	0.001221478
1646	(117.0, 176.0)	0.001507758
1647	(117.0, 122.0)	0.00262784
1648	(117.0, 136.0)	0.001360572
1649	(117.0, 158.0)	0.00110878
1650	(202.0, 184.0)	0.000397359
1651	(202.0, 228.0)	0.001438044
1652	(202.0, 234.0)	0.000371653
1653	(202.0, 157.0)	0.001470335
1654	(202.0, 213.0)	0.000910482
1655	(187.0, 194.0)	0.001683461
1656	(187.0, 139.0)	0.00236849
1657	(187.0, 153.0)	0.001516662
1658	(187.0, 259.0)	0.001063058
1659	(187.0, 208.0)	0.001099468
1660	(187.0, 176.0)	0.000941887
1661	(187.0, 253.0)	0.00239767
1662	(187.0, 185.0)	0.000930427
1663	(187.0, 158.0)	0.003611263
1664	(187.0, 221.0)	0.00220676
1665	(187.0, 191.0)	0.003372258
1666	(282.0, 234.0)	0.000300897
1667	(282.0, 299.0)	0.000219864
1668	(282.0, 265.0)	0.001538476
1669	(282.0, 318.0)	0.00170723
1670	(194.0, 139.0)	0.005035007
1671	(194.0, 153.0)	0.007923618
1672	(194.0, 180.0)	0.006525657
1673	(194.0, 259.0)	0.003415225
1674	(194.0, 132.0)	0.004449614
1675	(194.0, 255.0)	0.007977498
1676	(194.0, 211.0)	0.003582281
1677	(194.0, 176.0)	0.004734972
1678	(194.0, 122.0)	0.019162912
1679	(194.0, 253.0)	0.006821417
1680	(194.0, 185.0)	0.00164311
1681	(194.0, 169.0)	0.002326118
1682	(194.0, 277.0)	0.012056443
1683	(194.0, 158.0)	0.010268672
1684	(194.0, 242.0)	0.003528546
1685	(194.0, 221.0)	0.003842099
1686	(194.0, 172.0)	0.004724642
1687	(194.0, 214.0)	0.003306535
1688	(123.0, 48.0)	0.002110086
1689	(123.0, 86.0)	0.000900681
1690	(123.0, 180.0)	0.003907449
1691	(123.0, 184.0)	0.003446648
1692	(123.0, 157.0)	0.001461096
1693	(123.0, 107.0)	0.000883546
1694	(123.0, 67.0)	0.001029438
1695	(123.0, 69.0)	0.002886148
1696	(123.0, 113.0)	0.002840315
1697	(123.0, 154.0)	0.001229851
1698	(123.0, 106.0)	0.0012056
1699	(123.0, 170.0)	0.002875502
1700	(123.0, 54.0)	0.003517284
1701	(50.0, 24.0)	0.000617136
1702	(50.0, 86.0)	0.000384912
1703	(50.0, 83.0)	0.001857746
1704	(50.0, 67.0)	0.000798321
1705	(50.0, 25.0)	0.000318715
1706	(50.0, 113.0)	0.002253498
1707	(50.0, 29.0)	0.001613825
1708	(50.0, 30.0)	0.000453924
1709	(50.0, 53.0)	0.001082698
1710	(50.0, 54.0)	0.001102429
1711	(298.0, 351.0)	0.000611042
1712	(298.0, 228.0)	0.003530046
1713	(298.0, 255.0)	0.00174522
1714	(298.0, 340.0)	0.001039726
1715	(298.0, 272.0)	0.000592513
1716	(298.0, 320.0)	0.000928642
1717	(298.0, 309.0)	0.000821107
1718	(330.0, 295.0)	0.00039157
1719	(330.0, 346.0)	0.000258236
1720	(330.0, 304.0)	0.001908283
1721	(330.0, 317.0)	0.000548905
1722	(330.0, 326.0)	0.000821375
1723	(295.0, 346.0)	0.000356674
1724	(295.0, 259.0)	0.000343672
1725	(295.0, 255.0)	0.005726587
1726	(295.0, 317.0)	0.000974583
1727	(295.0, 253.0)	0.000886514
1728	(295.0, 279.0)	0.00104064
1729	(295.0, 326.0)	0.000338063
1730	(295.0, 309.0)	0.001890448
1731	(295.0, 277.0)	0.000593986
1732	(24.0, 83.0)	0.002189713
1733	(24.0, 25.0)	0.000468804
1734	(24.0, 31.0)	0.00045615
1735	(24.0, 80.0)	0.000332703
1736	(24.0, 30.0)	0.000669569
1737	(24.0, 53.0)	0.000909985
1738	(139.0, 153.0)	0.000243594
1739	(139.0, 83.0)	0.001933568
1740	(139.0, 76.0)	0.002820989
1741	(139.0, 132.0)	0.000366671
1742	(139.0, 122.0)	0.000527765
1743	(139.0, 158.0)	0.001158614
1744	(23.0, 38.0)	0.000515383
1745	(153.0, 88.0)	0.003140787
1746	(153.0, 163.0)	0.000975216
1747	(153.0, 176.0)	0.000184898
1748	(153.0, 122.0)	0.00065273
1749	(153.0, 185.0)	0.000797493
1750	(153.0, 136.0)	0.001545299
1751	(153.0, 158.0)	0.000173281
1752	(153.0, 172.0)	0.001283957
1753	(351.0, 340.0)	0.000766471
1754	(351.0, 320.0)	0.000374412
1755	(48.0, 107.0)	0.000130615
1756	(48.0, 67.0)	0.000402202
1757	(48.0, 69.0)	0.000182548
1758	(48.0, 29.0)	0.000524049
1759	(48.0, 46.0)	0.000568394
1760	(48.0, 106.0)	0.000575037
1761	(48.0, 27.0)	0.001641757
1762	(48.0, 77.0)	0.000832724
1763	(86.0, 83.0)	0.000993283
1764	(86.0, 132.0)	0.001867156
1765	(86.0, 67.0)	0.001257774
1766	(86.0, 113.0)	0.000761896
1767	(86.0, 154.0)	0.004858257
1768	(346.0, 340.0)	0.000570254
1769	(346.0, 317.0)	0.000669088
1770	(346.0, 326.0)	0.000179478
1771	(346.0, 347.0)	0.001281057
1772	(180.0, 184.0)	0.000805294
1773	(180.0, 228.0)	0.002579893
1774	(180.0, 132.0)	0.003941006
1775	(180.0, 211.0)	0.000540395
1776	(180.0, 113.0)	0.003046107
1777	(180.0, 154.0)	0.000928679
1778	(180.0, 169.0)	0.001184643
1779	(180.0, 151.0)	0.001360488
1780	(180.0, 198.0)	0.001878985
1781	(304.0, 317.0)	0.000441002
1782	(304.0, 273.0)	0.000905549
1783	(304.0, 356.0)	0.000530894
1784	(83.0, 76.0)	0.002271191
1785	(83.0, 132.0)	0.000753928
1786	(83.0, 25.0)	0.003493348
1787	(83.0, 113.0)	0.001419325
1788	(83.0, 122.0)	0.004190778
1789	(83.0, 31.0)	0.004389612
1790	(83.0, 80.0)	0.001806092
1791	(83.0, 30.0)	0.003593514
1792	(83.0, 53.0)	0.00087192
1793	(83.0, 54.0)	0.008142335
1794	(195.0, 208.0)	0.000260818
1795	(195.0, 163.0)	0.000396192
1796	(195.0, 176.0)	0.001212996
1797	(195.0, 236.0)	0.000753114
1798	(195.0, 191.0)	0.000428137
1799	(195.0, 229.0)	0.001136211
1800	(195.0, 203.0)	0.000597262
1801	(184.0, 228.0)	0.001346582
1802	(184.0, 234.0)	0.001651141
1803	(184.0, 157.0)	0.001289477
1804	(184.0, 211.0)	0.001295176
1805	(184.0, 154.0)	0.000957188
1806	(184.0, 213.0)	0.001599475
1807	(184.0, 170.0)	0.001745636
1808	(184.0, 231.0)	0.001382821
1809	(184.0, 198.0)	0.001085463
1810	(228.0, 234.0)	0.000641149
1811	(228.0, 255.0)	0.003951386
1812	(228.0, 211.0)	0.000493298
1813	(228.0, 299.0)	0.003575815
1814	(228.0, 272.0)	0.001982298
1815	(228.0, 154.0)	0.011674775
1816	(228.0, 213.0)	0.002478036
1817	(228.0, 265.0)	0.004204936
1818	(228.0, 231.0)	0.000884597
1819	(228.0, 198.0)	0.002360516
1820	(234.0, 299.0)	0.000328462
1821	(234.0, 272.0)	0.001419516
1822	(234.0, 213.0)	0.000956418
1823	(234.0, 265.0)	0.00078247
1824	(259.0, 255.0)	0.003645386
1825	(259.0, 208.0)	0.001138627
1826	(259.0, 253.0)	0.00034159
1827	(259.0, 279.0)	0.001635699
1828	(259.0, 185.0)	0.001479338
1829	(259.0, 277.0)	0.000494366
1830	(259.0, 221.0)	0.001179336
1831	(157.0, 107.0)	0.000514471
1832	(157.0, 106.0)	0.000855182
1833	(157.0, 170.0)	0.000199184
1834	(157.0, 134.0)	0.000720229
1835	(76.0, 88.0)	0.001593935
1836	(76.0, 122.0)	0.002949587
1837	(76.0, 26.0)	0.002258584
1838	(76.0, 28.0)	0.001474771
1839	(76.0, 31.0)	0.000416839
1840	(76.0, 80.0)	0.000424618
1841	(76.0, 60.0)	0.000947335
1842	(132.0, 113.0)	0.001089012
1843	(132.0, 122.0)	0.001269251
1844	(132.0, 169.0)	0.002148129
1845	(132.0, 53.0)	0.001480175
1846	(132.0, 172.0)	0.001444744
1847	(107.0, 67.0)	0.000545723
1848	(107.0, 69.0)	0.000341965
1849	(107.0, 46.0)	0.001197748
1850	(107.0, 106.0)	0.00040213
1851	(107.0, 170.0)	0.001769071
1852	(107.0, 77.0)	0.001344617
1853	(255.0, 211.0)	0.00190887
1854	(255.0, 272.0)	0.001562506
1855	(255.0, 320.0)	0.006941898
1856	(255.0, 326.0)	0.002908549
1857	(255.0, 309.0)	0.001123745
1858	(255.0, 169.0)	0.006831255
1859	(255.0, 277.0)	0.002310875
1860	(255.0, 231.0)	0.00672342
1861	(255.0, 242.0)	0.000834212
1862	(255.0, 214.0)	0.001420008
1863	(255.0, 284.0)	0.002546867
1864	(255.0, 287.0)	0.00215029
1865	(255.0, 245.0)	0.002821747
1866	(255.0, 301.0)	0.00347342
1867	(105.0, 88.0)	0.000768369
1868	(105.0, 163.0)	0.000725363
1869	(105.0, 38.0)	0.001671647
1870	(105.0, 136.0)	0.000368953
1871	(105.0, 100.0)	0.000782182
1872	(340.0, 320.0)	0.001552013
1873	(340.0, 326.0)	0.000438764
1874	(340.0, 309.0)	0.000114405
1875	(340.0, 341.0)	0.001006522
1876	(340.0, 342.0)	0.001370763
1877	(317.0, 273.0)	0.000590343
1878	(317.0, 356.0)	0.000492027
1879	(317.0, 279.0)	0.000124577
1880	(317.0, 326.0)	0.000823597
1881	(317.0, 277.0)	0.002475917
1882	(317.0, 347.0)	0.000314991
1883	(317.0, 305.0)	0.000360173
1884	(88.0, 163.0)	0.001328691
1885	(88.0, 38.0)	0.002486541
1886	(88.0, 122.0)	0.004485074
1887	(88.0, 28.0)	0.001266901
1888	(88.0, 136.0)	0.000310086
1889	(88.0, 60.0)	0.00029587
1890	(88.0, 158.0)	0.002628232
1891	(88.0, 100.0)	0.000298806
1892	(88.0, 39.0)	0.002227731
1893	(88.0, 155.0)	0.000841148
1894	(88.0, 78.0)	0.002309456
1895	(88.0, 114.0)	0.000190824
1896	(208.0, 176.0)	0.000690471
1897	(208.0, 253.0)	0.000303356
1898	(208.0, 236.0)	0.000343415
1899	(208.0, 185.0)	0.00055003
1900	(208.0, 221.0)	0.000539503
1901	(208.0, 191.0)	0.000385097
1902	(208.0, 203.0)	0.000792862
1903	(211.0, 272.0)	0.001793303
1904	(211.0, 154.0)	0.003788173
1905	(211.0, 169.0)	0.000760656
1906	(211.0, 151.0)	0.001779162
1907	(211.0, 231.0)	0.000592999
1908	(211.0, 242.0)	0.001289037
1909	(211.0, 214.0)	0.00035273
1910	(211.0, 198.0)	0.000927788
1911	(211.0, 245.0)	0.001212302
1912	(299.0, 320.0)	0.000719227
1913	(299.0, 336.0)	0.000451945
1914	(299.0, 265.0)	0.000237475
1915	(299.0, 318.0)	0.000304413
1916	(272.0, 320.0)	0.000460078
1917	(272.0, 265.0)	0.001012635
1918	(272.0, 318.0)	0.004240107
1919	(272.0, 309.0)	0.001183167
1920	(272.0, 231.0)	0.001099227
1921	(272.0, 341.0)	0.002359098
1922	(272.0, 242.0)	0.002917114
1923	(272.0, 214.0)	0.00284217
1924	(272.0, 284.0)	0.000720686
1925	(272.0, 287.0)	0.000900308
1926	(272.0, 245.0)	0.000361522
1927	(272.0, 301.0)	0.000574967
1928	(273.0, 356.0)	0.001111079
1929	(273.0, 253.0)	0.002491567
1930	(273.0, 279.0)	0.000229827
1931	(273.0, 236.0)	0.000185231
1932	(273.0, 229.0)	0.001736604
1933	(273.0, 314.0)	0.001846873
1934	(273.0, 305.0)	0.000761412
1935	(273.0, 266.0)	0.000266658
1936	(67.0, 69.0)	0.000220927
1937	(67.0, 113.0)	0.003942137
1938	(67.0, 154.0)	0.005004744
1939	(67.0, 29.0)	0.000491339
1940	(67.0, 46.0)	0.001813714
1941	(67.0, 106.0)	0.00027642
1942	(67.0, 27.0)	0.003113664
1943	(67.0, 54.0)	0.000694491
1944	(67.0, 32.0)	0.00152155
1945	(67.0, 77.0)	0.000843608
1946	(163.0, 176.0)	0.000746549
1947	(163.0, 136.0)	0.000272499
1948	(163.0, 158.0)	0.000762779
1949	(163.0, 100.0)	0.001542655
1950	(163.0, 191.0)	0.000457574
1951	(163.0, 229.0)	0.001749877
1952	(163.0, 203.0)	0.000879548
1953	(163.0, 155.0)	0.001042515
1954	(163.0, 177.0)	0.00239709
1955	(25.0, 29.0)	0.000695749
1956	(25.0, 30.0)	0.000140128
1957	(25.0, 53.0)	0.00108914
1958	(360.0, 336.0)	0.0005789
1959	(360.0, 318.0)	0.00162133
1960	(360.0, 357.0)	0.000147678
1961	(69.0, 29.0)	0.000120636
1962	(69.0, 46.0)	0.0002028
1963	(69.0, 106.0)	0.000216434
1964	(69.0, 27.0)	0.000369678
1965	(69.0, 54.0)	0.001914402
1966	(69.0, 32.0)	0.00040683
1967	(69.0, 77.0)	0.000116952
1968	(69.0, 92.0)	0.00044119
1969	(38.0, 28.0)	0.000602515
1970	(38.0, 100.0)	0.000862364
1971	(38.0, 39.0)	7.51E-05
1972	(38.0, 78.0)	0.000218962
1973	(38.0, 35.0)	0.001691657
1974	(113.0, 154.0)	0.001505899
1975	(113.0, 122.0)	0.005292027
1976	(113.0, 30.0)	0.001996301
1977	(113.0, 169.0)	0.002882634
1978	(113.0, 53.0)	0.000686994
1979	(113.0, 54.0)	0.001158338
1980	(113.0, 151.0)	0.001080695
1981	(113.0, 172.0)	0.004533569
1982	(113.0, 129.0)	0.002101891
1983	(113.0, 149.0)	0.001950728
1984	(113.0, 108.0)	0.001059291
1985	(113.0, 92.0)	0.003962585
1986	(176.0, 122.0)	0.001726259
1987	(176.0, 185.0)	0.000162306
1988	(176.0, 136.0)	0.001301209
1989	(176.0, 158.0)	0.00010051
1990	(176.0, 221.0)	0.000805648
1991	(176.0, 172.0)	0.000957751
1992	(176.0, 191.0)	0.000225015
1993	(176.0, 203.0)	0.001114507
1994	(154.0, 106.0)	0.003149425
1995	(154.0, 170.0)	0.001009764
1996	(154.0, 54.0)	0.005414277
1997	(154.0, 151.0)	0.000366618
1998	(154.0, 231.0)	0.004135371
[truncated: 293 more rows]
