# Supplementary material for: X-ray computed tomography images and network data of sands under compression
Source: Data Brief. 2021 May 12;36:107122. doi: 10.1016/j.dib.2021.107122 (PMC8165412; doi:10.1016/j.dib.2021.107122)
Supplement: Supplementary file 1 [file mmc1.zip › data/Angular-sand_2MPa/networks/contact_network.txt]

# Contact network output format:
num_nodes & num_node_metrics ; names of columns ; [num_nodes x num_node_metrics] array; num_edges & num_edge_metrics ; names of columns ; [num_edges x num_edge_metrics] array
361 6
x y z volume location particle_id blob_id num_solid_contacts num_proximity_contacts
0.30282	0.178893	0.292536	0.117397	bottom	1	41	2	8
0.0839976	0.110724	1.1027	0.0227675	left	2	121	2	8
0.263085	0.0892045	1.95922	0.0984629	left	3	156	4	5
0.123705	0.22455	3.32622	0.0640316	left	4	251	2	4
0.187151	0.0623633	3.81596	0.0280447	left	5	289	2	4
0.62802	0.181185	4.22719	0.225234	top	6	328	4	6
0.171235	0.424221	2.73885	0.105342	left	7	205	4	4
0.156062	0.403343	1.96699	0.0603999	left	8	165	4	5
0.129891	0.652216	4.27887	0.112348	top	9	324	2	7
0.138952	0.507047	1.42208	0.066679	left	10	126	6	6
0.0895048	0.687082	0.612718	0.0779364	left	11	70	6	5
0.115697	0.94393	3.23657	0.077809	left	12	239	2	11
0.25862	1.00142	2.10253	0.146696	left	13	168	7	5
0.20995	0.944238	2.63349	0.120154	left	14	201	4	6
0.101329	1.22802	0.964398	0.105447	left	15	93	4	12
0.0797999	0.897647	1.57617	0.00626804	left	16	140	4	2
0.0296711	1.23728	3.6789	0.0153966	left	17	268	1	7
0.0797687	1.34894	1.45063	0.0446013	left	18	131	4	6
0.177704	1.43753	4.36466	0.0879305	top	19	332	4	5
0.256948	1.61232	2.43825	0.158612	left	20	199	5	7
0.0121605	1.65207	2.79207	0.00112267	left	21	215	0	5
0.596247	1.51784	3.1686	0.390758	left	22	241	9	11
0.120519	1.92068	4.01088	0.0618126	left	23	308	4	4
0.456887	2.02467	0.439454	0.375836	bottom	24	55	7	15
0.23448	2.34613	3.37201	0.335014	left	25	254	8	11
0.185495	1.97899	1.31077	0.105287	left	26	124	4	9
0.418495	2.16847	2.06597	0.378618	left	27	175	8	13
0.0251778	2.19784	0.107566	0.00329989	bottom	28	37	1	1
0.0565829	2.3469	2.63908	0.0218558	left	29	207	3	5
0.0815684	2.54482	1.04299	0.0490722	left	30	103	4	7
0.214407	2.68533	4.3037	0.165939	top	31	329	4	7
0.217301	2.67399	1.70763	0.166796	left	32	148	6	7
0.115091	2.60233	0.785188	0.0182505	left	33	85	2	7
0.144238	3.14599	3.87602	0.0989177	left	34	297	3	8
0.114708	2.7655	0.17305	0.0393812	bottom	35	1	2	5
0.16178	2.95858	2.46191	0.11886	left	36	196	3	7
0.0428432	3.22279	3.32685	0.00487514	left	37	257	1	5
0.393972	3.59128	0.755302	0.299005	left	38	81	8	13
0.223643	3.27892	1.5753	0.152061	left	39	125	5	7
0.133213	3.40704	2.96578	0.053609	left	40	230	4	5
0.26709	3.8132	4.36981	0.197963	top	41	337	4	6
0.357566	3.5369	2.32288	0.23728	left	42	183	9	7
0.0526313	3.64995	0.0439439	0.00321201	bottom	43	2	1	2
0.0855269	4.05235	1.66848	0.053609	left	44	152	3	8
0.0934831	4.13011	1.13964	0.0742476	left	45	104	2	7
0.0433479	4.02376	2.23113	0.0143991	left	46	181	1	7
0.253062	4.358	2.54483	0.109378	left	47	209	3	9
0.470719	3.9757	0.134015	0.137033	bottom	48	3	5	5
0.158872	4.33822	3.63345	0.0780968	left	49	275	4	4
0.0398703	4.40098	0.304498	0.0124372	bottom	50	43	1	3
0.140948	4.35103	3.20308	0.00851997	left	51	244	3	2
0.317019	4.44889	4.21721	0.0555797	left	52	315	4	2
0.20928	4.47341	2.04894	0.0193468	left	53	174	3	2
0.39861	3.69888	3.58902	0.207753	middle	54	269	7	9
0.425663	1.41901	3.76262	0.136897	middle	55	288	7	6
0.548298	4.1089	2.9496	0.276262	back	56	232	9	9
0.522963	1.47077	0.0734598	0.0553271	bottom	57	5	3	6
0.444304	0.899117	0.181334	0.122604	bottom	58	6	6	6
0.425136	4.49317	3.15868	0.0263135	back	59	240	2	5
0.432217	1.10717	0.651912	0.115107	middle	60	72	5	7
0.23864	3.7938	1.66074	0.00800806	middle	61	144	2	7
0.355424	4.39594	1.40259	0.0880074	back	62	111	4	8
0.362546	2.39285	1.08104	0.0806299	middle	63	101	7	7
0.544379	2.11832	2.75236	0.145426	middle	64	218	8	5
0.625207	2.90497	0.93622	0.163536	middle	65	94	6	14
0.536659	1.77682	4.3407	0.10954	top	66	331	5	6
0.61789	3.65292	1.4681	0.226122	middle	67	128	7	9
0.714588	0.964704	1.5114	0.627011	middle	68	133	11	18
0.417089	3.07676	0.19092	0.0670283	bottom	69	4	3	7
0.416687	0.317329	0.912325	0.0392758	middle	70	82	4	9
0.704407	3.16766	3.64609	0.269229	middle	71	274	9	11
0.559376	0.0825859	1.27528	0.0415035	front	72	115	3	7
0.719226	0.661983	3.34444	0.257866	middle	73	256	8	8
0.628447	4.22561	1.87266	0.14509	back	74	161	6	7
0.60315	0.538507	0.638311	0.0694516	middle	75	62	6	7
0.667412	0.78516	4.06003	0.24073	middle	76	310	7	7
0.658723	2.1024	3.94435	0.196669	middle	77	292	5	10
0.766748	3.42269	2.89048	0.219581	middle	78	222	9	6
0.777231	1.58698	0.998904	0.217239	middle	79	97	6	12
0.84334	1.71803	1.41469	0.187909	middle	80	118	5	12
0.7514	2.82357	2.4272	0.223685	middle	81	192	10	8
0.725299	4.04128	3.99299	0.170542	back	82	302	9	7
0.991594	4.3013	0.573842	0.410736	bottom	83	65	7	8
0.775805	2.59265	0.232205	0.149482	bottom	84	9	5	7
0.869747	0.307595	2.45181	0.411817	front	85	197	7	6
0.709072	1.89787	0.0344745	0.009959	bottom	86	8	1	4
0.756276	1.26306	4.46238	0.0415519	top	87	352	3	7
0.884269	2.61127	3.79283	0.125093	middle	88	290	6	8
0.855582	3.20065	4.42063	0.145369	top	89	353	5	10
1.01136	0.215195	0.875822	0.146514	front	90	89	5	9
0.986987	3.18251	0.634125	0.203519	middle	91	71	8	10
0.876173	4.18263	4.4298	0.0383135	top	92	338	4	3
0.716282	0.0142712	0.149847	0.00267375	bottom	93	7	0	4
0.947143	2.39144	1.00829	0.126883	middle	94	98	6	14
0.921267	2.91525	1.73736	0.238864	middle	95	146	7	8
1.26267	1.0935	2.58403	0.773234	middle	96	200	15	12
0.898428	3.47268	0.155916	0.0739708	bottom	97	10	4	6
0.973504	0.607962	4.45208	0.0445288	top	98	348	3	7
0.954676	2.27503	3.30262	0.121639	middle	99	246	8	6
0.995288	0.306889	0.321649	0.155581	bottom	100	51	7	5
1.3847	3.63992	2.40036	0.547585	middle	101	189	9	11
0.847232	3.68049	3.765	0.0160952	middle	102	280	4	5
1.12413	1.42579	3.84956	0.25432	middle	103	286	8	12
1.08475	1.50878	0.264862	0.0987508	bottom	104	42	5	8
0.811453	4.4462	0.011617	0.000722813	bottom	105	11	1	1
0.999808	1.04167	0.475772	0.103457	middle	106	56	7	7
1.53327	2.71665	3.36998	0.356685	middle	107	252	12	9
1.40065	0.144251	3.772	0.196511	front	108	283	6	8
1.17641	2.21157	1.76513	0.127624	middle	109	159	5	11
1.34583	0.312214	1.86899	0.234589	front	110	162	6	8
1.40596	0.880698	0.178129	0.184322	bottom	111	13	7	9
1.06558	2.38157	4.44503	0.0346731	top	112	343	1	7
1.1376	3.88081	3.25569	0.145384	middle	113	248	6	7
1.42746	3.94209	1.4958	0.957844	back	114	141	8	13
1.14328	2.39636	2.83385	0.0993747	middle	115	223	6	7
1.22643	4.46141	4.39495	0.0373973	top	116	349	2	4
1.07653	0.0325805	0.0552289	0.00372391	bottom	117	12	1	4
1.33857	1.97137	3.98679	0.211789	middle	118	296	6	11
1.50673	0.212974	3.17282	0.124478	front	119	237	4	8
1.59677	3.89888	0.181328	0.210198	bottom	120	14	6	6
1.48917	3.57126	0.954016	0.129003	middle	121	95	6	8
1.58498	4.37025	2.38656	0.284586	back	122	186	5	6
1.89278	2.83986	2.58866	0.593052	middle	123	210	12	14
1.37286	4.34475	3.67111	0.170984	back	124	270	4	11
1.49719	0.856156	3.4895	0.310025	middle	125	261	6	13
1.54978	2.8506	4.1848	0.245664	top	126	321	8	6
1.47274	3.59049	0.481968	0.161682	middle	127	58	7	8
1.47413	2.01602	0.576638	0.210462	middle	128	64	8	15
1.63834	2.64822	0.32632	0.320944	bottom	129	49	11	8
1.42807	1.32234	0.900336	0.135478	middle	130	90	5	10
1.48419	0.76643	4.12044	0.197662	middle	131	313	8	7
1.43385	3.35742	3.57357	0.29264	middle	132	267	7	12
1.56259	3.99534	4.25895	0.252591	top	133	325	8	9
1.60666	0.0771846	4.4496	0.0292816	top	134	354	1	8
1.51349	1.75881	1.53077	0.146085	middle	135	137	5	11
1.63731	2.68953	1.65146	0.388313	middle	136	147	9	13
1.5948	2.07779	2.93357	0.164015	middle	137	225	7	8
1.70156	2.0439	4.46417	0.109707	top	138	358	5	8
1.51498	2.76387	0.999866	0.0519503	middle	139	99	7	7
1.47567	0.400865	1.28668	0.145883	front	140	119	6	4
1.70376	2.04213	3.48443	0.133764	middle	141	260	7	10
1.66246	1.56173	2.07343	0.327713	middle	142	179	8	12
1.66464	1.84498	0.123348	0.169217	bottom	143	16	7	7
1.67345	3.2193	0.0875704	0.046594	bottom	144	17	3	6
1.69445	3.40612	4.20092	0.161723	top	145	312	5	4
1.60882	1.19861	4.41595	0.0763787	top	146	344	2	9
1.58395	1.0469	1.54267	0.141298	middle	147	135	4	10
1.76593	0.200255	2.78382	0.161077	front	148	216	5	5
1.74847	2.29148	1.14945	0.164032	middle	149	109	7	11
1.73546	0.0870365	0.693282	0.0801378	front	150	73	5	4
2.1231	3.70769	3.29665	1.15919	middle	151	250	17	12
1.82475	3.19736	0.676699	0.121439	middle	152	74	6	8
1.81336	0.331897	0.225272	0.123821	bottom	153	44	3	6
1.90516	1.61153	3.14605	0.166438	middle	154	238	6	9
1.58845	0.448364	0.0141364	0.000628342	bottom	155	15	0	3
2.27468	0.486276	0.805913	0.620503	front	156	68	12	11
2.11783	1.74841	0.675668	0.276251	middle	157	75	9	14
1.98988	1.34941	4.03471	0.301149	top	158	300	8	10
1.93853	4.42005	0.609694	0.106232	back	159	63	4	7
2.01121	0.576401	1.56493	0.165482	middle	160	138	7	7
1.79311	0.409478	4.47361	0.0117627	top	161	339	2	8
2.20707	0.676921	2.2362	0.358542	middle	162	182	10	9
2.00305	2.10842	1.94851	0.183526	middle	163	166	5	8
1.92701	4.47383	4.25093	0.036646	top	164	316	1	8
1.96697	0.261581	4.09461	0.0358353	middle	165	293	4	8
1.91769	4.45484	0.0307196	0.00606372	bottom	166	18	1	3
2.0924	2.25421	4.05519	0.15952	middle	167	311	6	7
2.04976	1.29623	2.54381	0.171729	middle	168	206	8	5
2.14159	2.01461	2.52545	0.167556	middle	169	204	7	7
2.23965	0.431186	3.84821	0.133512	middle	170	285	6	14
2.06555	1.49881	1.32886	0.10195	middle	171	116	6	10
1.89661	1.17597	0.330349	0.0107477	middle	172	47	2	6
2.15655	3.88851	4.10733	0.15015	middle	173	303	8	7
2.1272	0.586153	4.42359	0.0392824	top	174	334	4	7
2.26771	0.0523203	2.4105	0.027825	front	175	188	3	4
2.60736	0.239549	2.03079	0.164656	front	176	171	5	9
2.45756	3.1624	1.55833	0.462715	middle	177	127	12	11
2.28533	4.41204	3.69912	0.0918895	back	178	278	5	5
2.4411	2.58622	0.828101	0.290362	middle	179	87	10	9
2.157	3.88433	2.05246	0.18477	middle	180	164	7	8
2.39692	2.7184	2.05566	0.184203	middle	181	173	4	8
2.28502	3.65602	0.98324	0.227842	middle	182	96	6	11
2.05572	4.26726	4.30479	0.00407763	middle	183	327	4	2
2.28495	0.567914	3.23757	0.146751	middle	184	249	7	12
2.5255	1.34014	3.27324	0.226748	middle	185	247	6	12
2.35046	2.73368	4.36983	0.157802	top	186	335	4	8
2.30894	4.48909	3.0282	0.026342	back	187	224	3	4
2.31636	1.42926	0.14926	0.111867	bottom	188	20	4	8
2.41342	3.67443	0.466214	0.131189	middle	189	57	6	10
2.28248	4.22228	4.49201	0.0161853	top	190	355	2	5
2.35517	0.110825	1.55796	0.0477474	front	191	142	2	5
2.58971	0.739278	2.86537	0.229288	middle	192	227	10	11
2.31873	2.78227	0.244468	0.149598	bottom	193	40	5	11
2.46962	0.898117	4.39633	0.0619862	top	194	345	3	11
2.42598	3.17971	4.08346	0.122667	middle	195	306	5	9
2.62354	1.77131	1.11536	0.218779	middle	196	102	9	7
2.87916	3.43827	0.142538	0.294387	bottom	197	22	7	9
2.72983	1.37429	1.70524	0.355839	middle	198	150	11	10
2.75796	0.294866	4.3573	0.231632	top	199	333	7	9
2.67625	4.40421	1.88615	0.174371	back	200	160	6	6
2.25018	2.05321	0.0188423	0.00167192	bottom	201	19	0	5
2.44736	4.2047	1.26647	0.127474	back	202	110	6	7
2.78211	0.685987	0.0964353	0.161603	bottom	203	21	3	11
2.41931	1.65873	4.23571	0.115477	top	204	319	4	6
2.60264	1.08584	0.572599	0.170525	middle	205	66	6	9
2.62757	2.12639	1.61014	0.240741	middle	206	145	7	8
2.87717	2.42057	3.75619	0.554048	middle	207	271	11	17
2.50506	4.33956	0.224736	0.0823502	bottom	208	45	3	5
2.55472	0.935637	1.14311	0.110085	middle	209	112	8	2
2.74331	1.58515	3.69428	0.21745	middle	210	281	9	8
2.35958	4.52435	2.46304	0.00105017	back	211	193	0	6
2.73876	0.0444646	0.468449	0.0271835	bottom	212	59	2	6
2.69885	1.3878	2.45416	0.180473	middle	213	190	8	8
2.73514	4.26651	4.25744	0.148768	top	214	322	6	8
2.69524	0.123283	2.99828	0.088304	front	215	233	4	8
2.6727	3.7816	2.66017	0.137723	middle	216	212	5	7
2.59386	2.04485	2.88656	0.168679	middle	217	220	6	10
2.45169	0.0659457	3.69927	0.00489272	front	218	276	2	6
2.88206	0.5871	1.69736	0.199154	middle	219	143	7	7
2.6717	2.94742	3.07337	0.152856	middle	220	235	6	5
2.66469	3.88505	3.90774	0.142785	middle	221	294	6	5
2.80637	3.86159	2.02958	0.173086	middle	222	167	5	10
2.77613	2.27954	0.392293	0.327364	bottom	223	52	8	7
2.60463	0.0285533	3.49363	0.00587258	front	224	262	1	5
2.65512	3.48712	4.49645	0.0247888	top	225	359	3	7
2.72471	0.843896	3.53967	0.113958	middle	226	263	6	10
3.08727	4.14122	0.513498	0.402251	back	227	61	8	7
3.05582	0.814803	3.92463	0.140406	middle	228	291	6	14
2.70576	4.50023	4.49815	0.003513	top	229	350	1	3
2.89466	3.08363	0.87058	0.113104	middle	230	91	8	6
3.05142	4.10185	3.39072	0.294246	back	231	258	8	10
2.88575	2.12599	4.24585	0.141865	top	232	323	4	9
3.06094	4.30753	2.79095	0.200035	back	233	219	6	7
3.05065	3.87748	1.28535	0.260305	middle	234	117	6	12
2.96372	0.211123	2.54653	0.113466	front	235	202	6	4
3.1442	3.17555	2.47401	0.333645	middle	236	187	10	9
3.00778	0.182616	3.77465	0.12247	front	237	282	4	9
3.29453	2.39738	2.5508	0.926844	middle	238	194	12	16
3.2331	0.720928	1.25439	0.311379	middle	239	123	10	10
3.24384	1.46993	0.26023	0.142456	bottom	240	50	6	9
3.17487	1.51072	4.05969	0.179998	middle	241	298	6	9
3.01507	3.5813	4.34672	0.0995988	top	242	330	6	7
3.26374	3.15763	3.91858	0.272202	middle	243	295	10	7
3.30111	2.21935	0.13736	0.130928	bottom	244	24	4	6
3.10163	2.84536	1.60107	0.131031	middle	245	139	6	8
3.02641	4.44998	0.0664978	0.0111739	bottom	246	23	1	3
3.2245	3.43705	1.74299	0.143954	middle	247	153	7	9
3.12215	1.25956	4.48308	0.0338008	top	248	351	1	8
3.17205	0.245971	0.349693	0.121586	front	249	48	5	8
3.16282	1.27309	0.881058	0.113899	middle	250	86	6	8
3.1735	2.89102	4.4546	0.0589213	top	251	346	4	7
3.38148	1.40158	2.17868	0.142087	middle	252	180	7	9
3.23964	4.39357	4.09117	0.0734589	top	253	304	5	4
3.36423	2.10024	0.814107	0.263739	middle	254	83	8	13
3.54923	4.26941	2.42847	0.162473	back	255	195	6	5
3.42756	0.616979	2.31545	0.252123	middle	256	184	7	10
3.45352	0.845523	2.98231	0.377893	middle	257	228	13	8
3.25505	0.395683	3.20515	0.14094	front	258	234	7	6
3.30363	3.0409	3.40078	0.168165	middle	259	259	7	7
3.43328	0.10744	1.79519	0.0743772	front	260	157	4	5
3.37395	3.3446	0.712244	0.245585	middle	261	76	6	10
3.44863	2.21174	1.53704	0.281934	middle	262	132	8	7
3.355	0.145477	1.11953	0.106005	front	263	107	4	9
3.65357	1.93651	3.33666	0.536402	middle	264	255	11	13
3.38523	4.42203	1.14501	0.0733271	back	265	105	4	5
3.54028	1.91867	4.42359	0.105953	top	266	340	5	5
3.51903	3.81222	4.1436	0.253068	top	267	317	8	6
3.69736	3.95999	0.991782	0.224107	middle	268	88	7	10
3.53908	3.71853	2.66372	0.117188	middle	269	208	5	9
3.66482	1.53122	2.64721	0.179526	middle	270	211	6	10
3.3711	0.431843	3.93745	0.0551337	middle	271	299	4	6
4.0086	1.30338	3.60537	0.249918	right	272	272	9	11
3.8069	4.33551	3.64214	0.184425	back	273	273	5	7
3.4816	0.789658	0.658866	0.119849	middle	274	67	6	11
3.69651	4.34682	1.92496	0.174894	back	275	163	5	11
3.39989	1.52337	0.0217806	0.00334383	bottom	276	25	2	5
3.51601	0.0894822	4.50498	0.0054947	top	277	360	0	4
3.67552	0.493002	0.64001	0.100985	middle	278	69	5	9
3.79713	4.4616	0.293578	0.0756581	bottom	279	38	3	6
3.74793	1.51968	1.25291	0.346115	middle	280	113	11	10
3.63325	3.65323	2.1342	0.118326	middle	281	176	8	8
3.81952	0.950449	1.8159	0.181712	middle	282	154	8	10
3.96634	0.904573	4.19215	0.383078	top	283	320	7	8
3.99982	2.97662	1.2713	0.54905	right	284	122	9	17
3.98339	0.133797	2.75878	0.11616	front	285	213	4	7
3.5447	3.05638	0.0111198	0.00159502	bottom	286	26	0	4
3.9258	0.409068	4.42241	0.0410422	top	287	336	4	5
3.73743	3.69033	0.0593812	0.0337877	bottom	288	28	4	6
3.8159	0.895182	0.181386	0.10149	bottom	289	29	4	10
3.91302	4.29535	4.38413	0.140896	top	290	356	6	5
3.71018	0.0585796	0.240619	0.0222556	bottom	291	46	2	7
3.95845	2.77201	0.217958	0.237709	bottom	292	31	3	11
3.81978	3.42738	3.27262	0.10974	middle	293	253	9	7
3.83909	3.74708	3.77417	0.138356	middle	294	279	5	9
4.0709	0.452023	3.52515	0.469382	right	295	265	9	8
3.82558	2.79808	4.3389	0.150508	top	296	326	7	7
3.87616	4.13651	3.12128	0.178276	back	297	236	8	5
3.79324	0.257633	4.15716	0.101725	front	298	318	5	6
3.88583	1.9106	4.0705	0.177975	middle	299	309	10	5
3.82657	3.08446	2.40785	0.123173	middle	300	185	5	8
3.83661	4.35474	1.53457	0.0516866	back	301	136	4	6
3.89553	2.84618	0.76545	0.129632	middle	302	80	6	5
3.91426	0.311925	1.12948	0.144657	front	303	106	7	8
3.76585	0.310018	0.0346255	0.004394	bottom	304	27	2	6
3.81213	1.51195	0.116521	0.0449418	bottom	305	30	3	6
3.93126	1.976	2.09695	0.204082	middle	306	169	7	7
4.06177	3.55328	0.533181	0.193666	middle	307	60	6	9
3.93692	2.03979	0.59398	0.142333	bottom	308	53	6	8
4.02812	0.28812	1.94058	0.178049	front	309	170	7	5
4.08333	2.93831	3.75109	0.218982	middle	310	277	6	11
4.04493	3.5486	4.4478	0.0439444	top	311	347	4	5
3.97661	3.49234	1.82	0.126053	middle	312	158	7	10
4.22536	1.48436	0.512821	0.486099	bottom	313	54	8	13
4.14568	4.31632	1.13539	0.136495	right	314	100	6	5
4.14729	1.34219	1.88179	0.166807	middle	315	151	7	4
4.14028	0.862646	2.98869	0.135535	middle	316	231	5	9
4.2531	4.06746	0.195437	0.0845076	bottom	317	39	4	5
4.23092	1.42328	4.43615	0.0932385	top	318	341	5	1
4.25959	0.613978	0.130172	0.0629375	bottom	319	32	4	6
4.25694	2.3674	3.1718	0.258321	right	320	242	5	9
4.29179	3.27534	2.9107	0.196388	right	321	221	6	9
4.26203	0.207338	0.630071	0.183179	right	322	77	6	7
4.29274	2.70653	1.92129	0.288372	right	323	172	6	11
4.29509	1.96697	2.73861	0.249988	right	324	214	5	7
4.29618	0.0967699	0.0841706	0.0220227	bottom	325	33	1	3
4.29023	0.0800502	4.47222	0.0150033	top	326	357	2	2
4.2783	3.60343	2.40784	0.206705	right	327	191	5	8
4.24216	4.42185	2.82913	0.0652773	back	328	229	4	5
4.33643	0.980033	2.45182	0.180633	right	329	198	4	13
4.35112	4.45344	4.10387	0.0195665	right	330	314	2	3
4.37811	4.12697	2.52679	0.129614	right	331	203	5	7
4.34631	0.313099	1.47254	0.103101	right	332	134	3	5
4.1384	1.8117	3.74302	0.00335921	middle	333	284	3	4
4.40604	3.42392	0.096518	0.0520491	bottom	334	34	2	4
4.38361	2.17568	3.75174	0.0861048	right	335	287	4	5
4.38703	4.04504	1.74354	0.14431	right	336	155	7	6
4.38906	4.24151	0.702157	0.0966812	right	337	78	3	6
4.38914	0.99017	1.44774	0.0880602	right	338	129	4	7
4.38379	2.64042	4.34707	0.194588	top	339	342	6	6
4.40024	3.61137	4.0903	0.0699657	right	340	305	4	8
4.39734	2.61062	0.742435	0.0477826	right	341	79	2	7
4.40528	4.1057	3.57472	0.172111	right	342	266	7	6
4.40727	1.74241	1.71895	0.0656727	right	343	149	4	4
4.4053	1.90952	1.13445	0.112293	right	344	108	2	10
4.39872	3.23657	3.49184	0.069166	right	345	264	5	4
4.42093	1.44383	3.18681	0.0521238	right	346	245	3	9
4.43076	1.53412	3.98859	0.0803816	right	347	301	3	7
4.43848	4.19996	4.48323	0.0106708	top	348	361	1	5
4.45784	4.46964	2.08727	0.00879898	right	349	177	2	3
4.4517	0.853092	0.900124	0.0510561	right	350	92	2	9
4.44886	3.34983	0.77158	0.0347038	right	351	84	1	8
4.45171	0.0637427	2.73523	0.010427	right	352	217	1	6
4.45501	4.37216	0.0568441	0.00959869	bottom	353	35	1	3
4.4776	0.149082	2.17966	0.03049	right	354	178	1	5
4.45792	0.113254	4.00858	0.0172003	right	355	307	1	4
4.50011	0.0250348	3.17312	0.000946907	right	356	243	0	3
4.48357	1.03694	0.127562	0.0173058	bottom	357	36	1	3
4.48857	3.80988	1.28457	0.0137796	right	358	114	2	6
4.50559	2.55939	1.47144	0.00760821	right	359	130	2	3
4.51914	0.681179	2.96995	0.00427976	right	360	226	1	3
4.5228	4.51504	1.33383	0.000452582	right	361	120	0	3
943 17
from_node to_node conductance conductance_penalized conductance_from_particle conductance_to_particle conductance_from_particle_solid_only conductance_to_particle_solid_only conductance_contact_only conductance_contact_only_penalized conductance_solid_only conductance_solid_only_penalized conductance_proximity_only gap_width solid_contact_area solid_contact_area_penalized proximity_contact_area_f…
1	75	0.0859998	0.0836361	1.68842	0.874926	1.68842	0.874926	0.013	0.00975	0.0127132	0.00958779	0.0880845	0.192981	0.000169	0.000169	0.461539	0.269048	physical_and_proximity
1	100	0.416245	0.153236	1.38728	1.54673	1.38728	1.54673	0.897	0.124735	0.40287	0.106561	0.0691195	0.201776	0.011661	0.00216208	0.310115	0.357097	physical_and_proximity
2	3	0.0600452	0.0320813	0.227505	0.527018	0.227505	0.527018	0.078	0.0216819	0.0523191	0.0190787	0.0185145	0.215381	0.001014	0.00037582	0.072163	0.108329	physical_and_proximity
2	72	0.167749	0.0758792	0.926233	0.470276	0.926233	0.470276	0.325	0.062328	0.15916	0.0519475	0.0379448	0.200915	0.004225	0.00108035	0.20956	0.141284	physical_and_proximity
3	8	0.672923	0.299092	1.99316	1.21952	1.99316	1.21952	5.967	0.376864	0.671458	0.251561	0.117758	0.191973	0.077571	0.00653231	0.519506	0.369096	physical_and_proximity
3	10	0.132839	0.0782536	0.394417	0.506285	0.394417	0.506285	0.273	0.0625241	0.122346	0.04877	0.0584184	0.191571	0.003549	0.00108375	0.26702	0.266344	physical_and_proximity
3	85	0.120563	0.0825148	0.415261	1.21575	0.415261	1.21575	0.117	0.0320241	0.0849064	0.0290216	0.0804823	0.227896	0.001521	0.000555084	0.35152	0.533026	physical_and_proximity
4	5	0.320299	0.145499	1.06002	0.755142	1.06002	0.755142	1.105	0.151797	0.315198	0.112926	0.065346	0.19336	0.014365	0.00263115	0.279695	0.193167	physical_and_proximity
4	7	0.155673	0.0791945	0.830511	1.31947	0.830511	1.31947	0.169	0.0386365	0.126918	0.0359141	0.0551266	0.222252	0.002197	0.0006697	0.231361	0.335296	physical_and_proximity
5	6	0.275509	0.147176	1.11032	1.82387	1.11032	1.82387	0.364	0.092504	0.238312	0.081571	0.0945642	0.190094	0.004732	0.0016034	0.218855	0.438724	physical_and_proximity
6	76	0.669141	0.323748	2.46427	1.3057	2.46427	1.3057	2.951	0.374543	0.662015	0.260309	0.147065	0.190517	0.038363	0.00649209	0.727038	0.672113	physical_and_proximity
6	98	0.268958	0.118978	0.812448	0.657762	0.812448	0.657762	0.949	0.09163	0.262819	0.0731817	0.0852425	0.19614	0.012337	0.00158825	0.426049	0.250627	physical_and_proximity
6	108	0.12388	0.0720376	0.778973	0.618267	0.778973	0.618267	0.13	0.0276912	0.0943977	0.025632	0.0633795	0.219539	0.00169	0.000479981	0.383292	0.366561	physical_and_proximity
7	8	0.156544	0.0804646	0.35967	0.378566	0.35967	0.378566	1.001	0.108642	0.155742	0.0683695	0.0340935	0.203456	0.013013	0.00188313	0.169845	0.171028	physical_and_proximity
7	14	0.318803	0.143599	1.25367	0.923537	1.25367	0.923537	0.702	0.102719	0.302576	0.0860898	0.0940004	0.198195	0.009126	0.00178046	0.4225	0.471172	physical_and_proximity
7	73	0.168865	0.0939954	0.384764	0.995966	0.384764	0.995966	0.364	0.0748832	0.157473	0.058972	0.0672476	0.220329	0.004732	0.00129797	0.274625	0.377039	physical_and_proximity
8	10	0.249536	0.140183	0.52268	0.707277	0.52268	0.707277	1.391	0.183883	0.247158	0.114086	0.0788307	0.1686	0.018083	0.00318731	0.243867	0.308594	physical_and_proximity
8	13	0.264914	0.138547	0.764834	0.739776	0.764834	0.739776	0.819	0.141967	0.257716	0.10306	0.0774012	0.205864	0.010647	0.00246076	0.322621	0.381771	physical_and_proximity
9	19	0.272621	0.109834	0.719585	1.04001	0.719585	1.04001	0.715	0.1037	0.26668	0.0833719	0.0443732	0.187212	0.009295	0.00179746	0.204152	0.170859	physical_and_proximity
9	76	0.789711	0.23594	4.85319	2.12617	4.85319	2.12617	1.573	0.15856	0.762133	0.143202	0.122182	0.186321	0.020449	0.00274838	0.479622	0.617019	physical_and_proximity
10	11	0.085942	0.0480392	0.268087	0.169966	0.268087	0.169966	0.455	0.049724	0.0846634	0.0336421	0.0395404	0.184555	0.005915	0.000861883	0.168493	0.148551	physical_and_proximity
10	15	0.0403593	0.0293812	0.267466	0.181397	0.267466	0.181397	0.039	0.0149404	0.0286594	0.0131261	0.0254085	0.215024	0.000507	0.000258966	0.170183	0.14703	physical_and_proximity
10	16	0.102244	0.055147	0.301991	0.278342	0.301991	0.278342	0.312	0.0534045	0.0989199	0.0390182	0.0356482	0.195532	0.004056	0.000925679	0.212771	0.071487	physical_and_proximity
10	68	0.319798	0.166051	0.748075	0.991578	0.748075	0.991578	1.157	0.149723	0.311569	0.110812	0.122238	0.182303	0.015041	0.0025952	0.472693	0.602992	physical_and_proximity
11	15	0.20973	0.180221	0.482622	0.398757	0.482622	0.398757	5.226	0.945229	0.209593	0.177376	0.0868182	0.165938	0.067938	0.016384	0.324142	0.170859	physical_and_proximity
11	58	0.144422	0.112001	0.233264	0.459528	0.233264	0.459528	2.08	0.316612	0.144011	0.103933	0.0890095	0.188293	0.02704	0.00548794	0.377039	0.381602	physical_and_proximity
11	60	0.13762	0.0806546	0.300538	0.49058	0.300538	0.49058	0.455	0.0710439	0.132213	0.0514361	0.0711476	0.173531	0.005915	0.00123143	0.355238	0.322452	physical_and_proximity
11	70	0.134452	0.0819231	0.467855	0.224553	0.467855	0.224553	1.105	0.102248	0.13341	0.0610843	0.0758187	0.195114	0.014365	0.0017723	0.35659	0.27378	physical_and_proximity
11	75	0.12585	0.0827934	0.538337	0.298723	0.538337	0.298723	0.286	0.0666407	0.114921	0.049478	0.078854	0.21485	0.003718	0.00115511	0.454272	0.269724	physical_and_proximity
12	22	0.307751	0.143879	0.639808	3.02278	0.639808	3.02278	0.637	0.0970814	0.288713	0.0820047	0.100685	0.206914	0.008281	0.00168274	0.334958	0.567333	physical_and_proximity
12	73	0.622012	0.190746	2.40894	1.69072	2.40894	1.69072	1.573	0.145466	0.608898	0.126887	0.090606	0.206947	0.020449	0.00252141	0.431795	0.400023	physical_and_proximity
13	14	0.159456	0.100251	1.11141	0.239517	1.11141	0.239517	0.715	0.0832939	0.154478	0.0585463	0.120782	0.183102	0.009295	0.00144376	0.604175	0.45968	physical_and_proximity
13	16	0.0715513	0.045011	0.290845	0.128387	0.290845	0.128387	0.325	0.052197	0.0699098	0.0329105	0.0387985	0.201064	0.004225	0.000904747	0.223756	0.061347	physical_and_proximity
13	20	0.168147	0.106621	0.335789	0.722963	0.335789	0.722963	0.52	0.0887452	0.159126	0.0639817	0.110546	0.199306	0.00676	0.00153825	0.458159	0.542152	physical_and_proximity
13	68	0.0947515	0.093703	0.397889	0.482765	0.397889	0.482765	0.013	0.00975	0.0122688	0.00933282	0.154525	0.188028	0.000169	0.000169	0.584064	0.921219	physical_and_proximity
13	85	0.17234	0.109065	0.474708	0.448941	0.474708	0.448941	0.585	0.110839	0.165469	0.0748721	0.0959921	0.216036	0.007605	0.00192121	0.548912	0.445991	physical_and_proximity
13	96	0.197055	0.131493	0.32862	0.618104	0.32862	0.618104	2.262	0.185344	0.195964	0.0994407	0.154322	0.186884	0.029406	0.00321264	0.630708	0.709631	physical_and_proximity
14	20	0.238953	0.120274	0.559154	0.913623	0.559154	0.913623	0.689	0.105044	0.230716	0.0806269	0.079072	0.207554	0.008957	0.00182076	0.330057	0.416754	physical_and_proximity
14	73	0.156019	0.084397	0.451039	0.832855	0.451039	0.832855	0.273	0.0573512	0.141227	0.0479519	0.0612592	0.223282	0.003549	0.000994087	0.303355	0.370448	physical_and_proximity
15	18	0.301128	0.158068	0.955014	0.522646	0.955014	0.522646	2.691	0.213373	0.300115	0.130769	0.08372	0.187638	0.034983	0.00369847	0.433485	0.157846	physical_and_proximity
15	60	0.223011	0.121777	0.488486	0.704906	0.488486	0.704906	0.858	0.0866879	0.215923	0.0666604	0.124017	0.180148	0.011154	0.00150259	0.568178	0.579839	physical_and_proximity
16	18	0.102845	0.0383433	0.244211	0.286851	0.244211	0.286851	0.442	0.0292935	0.101591	0.0239703	0.0247628	0.174796	0.005746	0.000507753	0.060164	0.111878	physical_and_proximity
16	68	0.331928	0.178075	0.595658	1.52072	0.595658	1.52072	1.404	0.23033	0.328014	0.149745	0.0746219	0.202376	0.018252	0.00399238	0.093795	0.416078	physical_and_proximity
17	55	0.291296	0.118101	0.788036	2.63007	0.788036	2.63007	0.481	0.0670468	0.268226	0.0603714	0.0796216	0.180476	0.006253	0.00116215	0.214799	0.397657	physical_and_proximity
18	26	0.1665	0.0874372	0.308327	0.662758	0.308327	0.662758	0.754	0.106055	0.164517	0.0705158	0.0435421	0.217807	0.009802	0.00183829	0.18252	0.2535	physical_and_proximity
18	68	0.36307	0.186509	0.926388	1.2335	0.926388	1.2335	1.053	0.183829	0.352134	0.136426	0.10423	0.196503	0.013689	0.00318637	0.288821	0.549419	physical_and_proximity
19	23	0.172126	0.0917246	0.383746	0.592871	0.383746	0.592871	0.611	0.103144	0.168655	0.0714911	0.0481506	0.190646	0.007943	0.00178784	0.24505	0.169338	physical_and_proximity
19	66	0.446809	0.219314	1.24953	1.04487	1.24953	1.04487	1.976	0.25273	0.441808	0.175004	0.104116	0.156069	0.025688	0.00438066	0.32786	0.369603	physical_and_proximity
19	87	0.0936358	0.058317	0.649912	0.281819	0.649912	0.281819	0.143	0.0471077	0.0827811	0.0380012	0.0358069	0.203503	0.001859	0.000816534	0.179816	0.176943	physical_and_proximity
20	22	0.270666	0.121935	0.495337	1.60962	0.495337	1.60962	0.832	0.0635015	0.26028	0.0543841	0.116323	0.207252	0.010816	0.00110069	0.471341	0.601471	physical_and_proximity
20	27	0.165757	0.117363	0.430952	1.15352	0.430952	1.15352	0.195	0.0310792	0.120256	0.028278	0.156425	0.174691	0.002535	0.000538707	0.558883	0.713349	physical_and_proximity
20	64	0.305448	0.175195	0.798641	0.72527	0.798641	0.72527	1.469	0.238672	0.301964	0.146611	0.0863206	0.179989	0.019097	0.00413697	0.306735	0.424697	physical_and_proximity
22	25	0.21436	0.127693	0.485965	0.596444	0.485965	0.596444	0.949	0.118599	0.208851	0.0821956	0.125488	0.187629	0.012337	0.00205572	0.610259	0.47151	physical_and_proximity
22	55	0.272202	0.158602	0.733941	0.523096	0.733941	0.523096	2.34	0.167009	0.270157	0.107969	0.162927	0.186868	0.03042	0.00289482	0.752388	0.675493	physical_and_proximity
22	64	0.251839	0.139288	0.580405	0.675102	0.580405	0.675102	1.196	0.143102	0.247506	0.0981141	0.10846	0.200951	0.015548	0.00248044	0.537251	0.561587	physical_and_proximity
22	73	0.166647	0.101003	0.369985	0.456106	0.369985	0.456106	0.793	0.0881623	0.162435	0.0615839	0.111623	0.207276	0.010309	0.00152815	0.499733	0.580684	physical_and_proximity
22	96	0.277251	0.173267	0.611343	0.94242	0.611343	0.94242	0.962	0.188345	0.267641	0.124903	0.136899	0.219955	0.012506	0.00326465	0.670592	0.824044	physical_and_proximity
22	99	0.129592	0.0723942	0.592926	0.241613	0.592926	0.241613	0.455	0.0514042	0.124638	0.0395584	0.0737858	0.220127	0.005915	0.000891006	0.446667	0.321607	physical_and_proximity
22	103	0.224368	0.128787	0.56971	0.505246	0.56971	0.505246	1.261	0.12495	0.220871	0.0851954	0.123174	0.19607	0.016393	0.0021658	0.573417	0.656565	physical_and_proximity
23	25	0.335996	0.166563	0.921162	0.716276	0.921162	0.716276	1.937	0.1988	0.33356	0.133123	0.0851258	0.185112	0.025181	0.00344587	0.284427	0.360646	physical_and_proximity
23	31	0.0940499	0.059311	0.392814	0.467224	0.392814	0.467224	0.13	0.0439779	0.0807863	0.0364634	0.0381628	0.230057	0.00169	0.000762284	0.184041	0.243022	physical_and_proximity
23	55	0.194802	0.115134	0.468208	0.974334	0.468208	0.974334	0.416	0.0897609	0.179662	0.0699161	0.0912884	0.217523	0.005408	0.00155586	0.253838	0.522717	physical_and_proximity
24	28	0.0565582	0.0417979	0.623293	0.0750377	0.623293	0.0750377	0.325	0.0725404	0.0555311	0.0348233	0.0386491	0.198139	0.004225	0.00125737	0.191308	0.044785	physical_and_proximity
24	57	0.12649	0.0830964	0.633094	0.195055	0.633094	0.195055	0.728	0.0819804	0.123763	0.0528979	0.10571	0.177982	0.009464	0.00142099	0.471341	0.32448	physical_and_proximity
24	63	0.157701	0.0909591	0.664627	0.472159	0.664627	0.472159	0.286	0.0538207	0.140468	0.0450395	0.0818384	0.234223	0.003718	0.000932892	0.544011	0.465595	physical_and_proximity
24	79	0.194198	0.118187	0.735835	0.457895	0.735835	0.457895	0.507	0.0878403	0.181314	0.0669918	0.115482	0.22688	0.006591	0.00152257	0.64389	0.568009	physical_and_proximity
24	84	0.423548	0.249093	0.836302	1.03926	0.836302	1.03926	4.758	0.371669	0.422274	0.206248	0.166946	0.180991	0.061854	0.00644227	0.691548	0.597246	physical_and_proximity
24	94	0.219881	0.121902	0.460134	0.866962	0.460134	0.866962	0.676	0.062183	0.208072	0.0515244	0.142879	0.177263	0.008788	0.00107784	0.476242	0.588796	physical_and_proximity
24	128	0.133909	0.0885725	0.349491	0.462485	0.349491	0.462485	0.312	0.0624466	0.121526	0.0475348	0.0971283	0.222317	0.004056	0.00108241	0.382109	0.58474	physical_and_proximity
25	29	0.09615	0.0626819	0.410173	0.164987	0.410173	0.164987	0.481	0.0892038	0.0945351	0.0507373	0.0449434	0.217106	0.006253	0.0015462	0.259584	0.177788	physical_and_proximity
25	34	0.0881342	0.0603521	0.631305	0.113587	0.631305	0.113587	0.975	0.0934972	0.0876159	0.0474309	0.0682729	0.197735	0.012675	0.00162062	0.335127	0.260936	physical_and_proximity
25	64	0.195127	0.13157	0.762897	0.424224	0.762897	0.424224	0.585	0.152865	0.185962	0.0979456	0.101428	0.203861	0.007605	0.00264966	0.516633	0.4901	physical_and_proximity
25	71	0.168439	0.0944858	0.508113	0.379479	0.508113	0.379479	0.663	0.0803721	0.163624	0.0586669	0.0868423	0.216646	0.008619	0.00139312	0.460525	0.445991	physical_and_proximity
25	77	0.197164	0.120626	1.00268	0.420789	1.00268	0.420789	0.455	0.0695163	0.179481	0.0563097	0.133889	0.198908	0.005915	0.00120495	0.659776	0.5577	physical_and_proximity
25	99	0.221892	0.126004	0.732996	0.412698	0.732996	0.412698	1.3	0.150902	0.219463	0.0960231	0.0901235	0.208995	0.0169	0.00261564	0.443456	0.441766	physical_and_proximity
26	27	0.358636	0.172043	0.76491	1.13623	0.76491	1.13623	1.573	0.184694	0.354212	0.131548	0.091164	0.202892	0.020449	0.00320136	0.382109	0.460694	physical_and_proximity
26	63	0.348071	0.165957	0.867848	1.05738	0.867848	1.05738	1.183	0.147235	0.339753	0.112487	0.107371	0.191267	0.015379	0.00255207	0.46644	0.511732	physical_and_proximity
26	80	0.203612	0.100535	0.849947	0.715438	0.849947	0.715438	0.338	0.0457431	0.180738	0.0409241	0.0898953	0.20778	0.004394	0.000792881	0.466102	0.36335	physical_and_proximity
27	29	0.118756	0.0903685	0.527961	0.174097	0.527961	0.174097	1.209	0.223061	0.118132	0.082501	0.0686698	0.2089	0.015717	0.00386639	0.356083	0.184886	physical_and_proximity
27	32	0.318347	0.215984	0.750565	0.626322	0.750565	0.626322	4.537	0.413971	0.317525	0.187106	0.173907	0.172682	0.058981	0.0071755	0.746473	0.501254	physical_and_proximity
27	64	0.347395	0.214377	0.669191	0.918884	0.669191	0.918884	3.237	0.33835	0.345836	0.180566	0.141945	0.198413	0.042081	0.00586473	0.536406	0.678873	physical_and_proximity
27	81	0.230636	0.122577	0.623431	0.599825	0.623431	0.599825	0.832	0.0973525	0.223558	0.0738382	0.107275	0.215624	0.010816	0.00168744	0.634088	0.521027	physical_and_proximity
27	96	0.146962	0.0841687	0.508182	0.298112	0.508182	0.298112	0.598	0.0758122	0.14297	0.0540169	0.0766582	0.223071	0.007774	0.00131408	0.447681	0.406952	physical_and_proximity
27	109	0.183948	0.106436	0.619612	0.377747	0.619612	0.377747	0.754	0.0977977	0.178973	0.0690304	0.0969776	0.2219	0.009802	0.00169516	0.550771	0.521703	physical_and_proximity
29	64	0.234101	0.124072	0.609711	0.796637	0.609711	0.796637	0.663	0.130024	0.227082	0.094462	0.0636063	0.208715	0.008619	0.00225376	0.216658	0.377884	physical_and_proximity
30	32	0.143808	0.0787671	0.48656	0.699078	0.48656	0.699078	0.221	0.0412286	0.124835	0.0360481	0.0673497	0.190994	0.002873	0.000714629	0.173901	0.384306	physical_and_proximity
30	33	0.591776	0.288411	1.10117	1.80941	1.10117	1.80941	4.316	0.448299	0.590847	0.270897	0.0500855	0.145009	0.056108	0.00777052	0.126243	0.156663	physical_and_proximity
30	63	0.870442	0.651233	2.99036	1.36109	2.99036	1.36109	12.415	2.01674	0.869823	0.638993	0.127174	0.152331	0.161395	0.0349567	0.263133	0.440752	physical_and_proximity
30	65	0.102439	0.0731739	0.229793	0.489495	0.229793	0.489495	0.208	0.0485447	0.089267	0.0370449	0.0889801	0.199632	0.002704	0.000841441	0.14365	0.472186	physical_and_proximity
31	34	0.221057	0.109084	0.8234	0.470031	0.8234	0.470031	0.78	0.105445	0.216261	0.0779692	0.0662202	0.202196	0.01014	0.00182772	0.359632	0.340535	physical_and_proximity
31	41	0.143866	0.088238	0.720591	0.28348	0.720591	0.28348	0.429	0.0935593	0.138001	0.0640872	0.0622608	0.179059	0.005577	0.00162169	0.240318	0.271076	physical_and_proximity
31	89	0.243534	0.119283	0.72309	0.6292	0.72309	0.6292	0.806	0.108915	0.237362	0.0822789	0.0758901	0.20471	0.010478	0.00188785	0.399009	0.390559	physical_and_proximity
32	36	0.194426	0.133532	0.364621	0.509605	0.364621	0.509605	2.21	0.288578	0.193897	0.122397	0.0706213	0.198347	0.02873	0.00500202	0.259753	0.319579	physical_and_proximity
32	39	0.334259	0.178526	0.653	1.04869	0.653	1.04869	1.846	0.193434	0.330395	0.130639	0.127443	0.186147	0.023998	0.00335285	0.517816	0.509197	physical_and_proximity
32	63	0.208433	0.11308	0.468264	0.508684	0.468264	0.508684	1.339	0.113707	0.206261	0.0775438	0.0971778	0.203465	0.017407	0.00197092	0.525421	0.364026	physical_and_proximity
32	81	0.146807	0.0873792	0.44061	0.465027	0.44061	0.465027	0.351	0.0752457	0.137571	0.0564659	0.0671158	0.229234	0.004563	0.00130426	0.323128	0.38363	physical_and_proximity
33	63	0.529363	0.320304	1.51432	1.15556	1.51432	1.15556	2.691	0.565073	0.527051	0.303451	0.0613764	0.164158	0.034983	0.00979461	0.105456	0.257049	physical_and_proximity
34	54	0.364427	0.146062	0.989448	1.37576	0.989448	1.37576	0.884	0.0861943	0.348583	0.0749668	0.109543	0.186832	0.011492	0.00149403	0.481481	0.443456	physical_and_proximity
35	69	0.076456	0.0737879	1.93013	1.36567	1.93013	1.36567	0.013	0.00975	0.0127921	0.00963257	0.0715375	0.166379	0.000169	0.000169	0.221559	0.347971	physical_and_proximity
35	84	0.173627	0.0660735	0.597391	1.20679	0.597391	1.20679	0.273	0.0451201	0.16219	0.0405422	0.0340434	0.208201	0.003549	0.000782082	0.160043	0.183365	physical_and_proximity
36	42	0.437765	0.164993	1.07252	1.18242	1.07252	1.18242	1.846	0.104075	0.431068	0.0878232	0.129419	0.196545	0.023998	0.00180398	0.445146	0.64051	physical_and_proximity
36	81	0.576582	0.188141	1.74433	1.50836	1.74433	1.50836	1.898	0.135527	0.567173	0.116078	0.109638	0.203888	0.024674	0.00234913	0.532857	0.537251	physical_and_proximity
37	40	0.357746	0.113146	2.00278	1.33314	2.00278	1.33314	0.598	0.0828881	0.342271	0.0751096	0.0488866	0.192795	0.007774	0.00143673	0.078078	0.212433	physical_and_proximity
38	39	0.117803	0.0828784	0.486256	0.19674	0.486256	0.19674	0.663	0.124887	0.115638	0.0660214	0.0780974	0.207332	0.008619	0.00216472	0.420979	0.271921	physical_and_proximity
38	45	0.166027	0.0939815	0.505933	0.291705	0.505933	0.291705	1.508	0.0820249	0.164805	0.0568308	0.108971	0.2002	0.019604	0.00142176	0.528294	0.321776	physical_and_proximity
38	48	0.153381	0.0975193	0.443005	0.390473	0.443005	0.390473	0.481	0.0772133	0.144984	0.0562764	0.106743	0.202695	0.006253	0.00133836	0.652509	0.466947	physical_and_proximity
38	65	0.173674	0.106786	0.375743	0.579282	0.375743	0.579282	0.598	0.0691353	0.165019	0.0530446	0.131796	0.198887	0.007774	0.00119835	0.721123	0.546377	physical_and_proximity
38	67	0.298494	0.168482	0.929222	0.512415	0.929222	0.512415	2.925	0.167601	0.296772	0.111182	0.176321	0.169214	0.038025	0.00290509	0.65403	0.641862	physical_and_proximity
38	69	0.109329	0.0690761	0.453505	0.268229	0.453505	0.268229	0.234	0.039859	0.0979748	0.0322355	0.0771881	0.214383	0.003042	0.000690889	0.495001	0.299975	physical_and_proximity
38	83	0.156884	0.0919756	0.286617	1.12552	0.286617	1.12552	0.39	0.0431277	0.14406	0.0362786	0.110837	0.222319	0.00507	0.000747546	0.605527	0.677014	physical_and_proximity
38	91	0.152238	0.104784	0.809341	0.342957	0.809341	0.342957	0.273	0.0447723	0.127969	0.0377549	0.140687	0.200229	0.003549	0.000776053	0.789737	0.544349	physical_and_proximity
39	42	0.187072	0.104633	0.788603	0.6653	0.788603	0.6653	0.299	0.0579182	0.163516	0.049908	0.0894419	0.201403	0.003887	0.00100392	0.421486	0.454779	physical_and_proximity
39	67	0.241509	0.137386	0.773965	0.669874	0.773965	0.669874	0.585	0.0699296	0.222506	0.058531	0.152595	0.180671	0.007605	0.00121211	0.603161	0.743093	physical_and_proximity
39	95	0.213412	0.0952033	0.53787	0.876671	0.53787	0.876671	0.52	0.0601077	0.203131	0.0509251	0.0731551	0.219622	0.00676	0.00104187	0.318227	0.429429	physical_and_proximity
40	42	0.246967	0.131434	0.429913	1.18277	0.429913	1.18277	1.04	0.125921	0.241951	0.0899846	0.0994652	0.183904	0.01352	0.00218263	0.32617	0.500409	physical_and_proximity
40	56	0.10982	0.0757187	0.257903	0.604931	0.257903	0.604931	0.195	0.0455718	0.0938199	0.0363982	0.0846999	0.216539	0.002535	0.000789912	0.242177	0.531674	physical_and_proximity
40	78	0.293577	0.132695	1.2541	0.747036	1.2541	0.747036	0.689	0.0869358	0.278755	0.0733205	0.0982461	0.210181	0.008957	0.00150689	0.513084	0.532857	physical_and_proximity
41	52	0.278585	0.150811	0.537006	0.870264	0.537006	0.870264	1.625	0.172101	0.275738	0.113356	0.104175	0.155263	0.021125	0.00298308	0.37349	0.374504	physical_and_proximity
41	82	0.452228	0.239018	0.992591	1.16213	0.992591	1.16213	2.756	0.275103	0.44827	0.181721	0.156706	0.197382	0.035828	0.00476846	0.732615	0.761514	physical_and_proximity
41	89	0.0834481	0.07717	0.711386	0.486567	0.711386	0.486567	0.026	0.0139557	0.0238536	0.0133127	0.0913354	0.179575	0.000338	0.000241898	0.384644	0.443794	physical_and_proximity
42	46	0.088783	0.0598604	0.43585	0.156984	0.43585	0.156984	0.312	0.051595	0.0842491	0.0356555	0.0727659	0.189404	0.004056	0.000894314	0.386165	0.151762	physical_and_proximity
42	56	0.0801892	0.0542023	0.365172	0.30989	0.365172	0.30989	0.104	0.0303774	0.0641817	0.0257171	0.049725	0.238729	0.001352	0.000526541	0.351013	0.370617	physical_and_proximity
42	67	0.148741	0.09721	0.360364	0.344613	0.360364	0.344613	0.858	0.119154	0.14615	0.071077	0.0977548	0.206729	0.011154	0.00206534	0.462722	0.459342	physical_and_proximity
42	74	0.0707013	0.0576505	0.456883	0.217284	0.456883	0.217284	0.065	0.0237438	0.0450945	0.0204469	0.070999	0.23184	0.000845	0.000411559	0.483847	0.34814	physical_and_proximity
42	78	0.164242	0.101009	0.244446	0.878803	0.244446	0.878803	1.027	0.0779957	0.161225	0.0554016	0.136075	0.197973	0.013351	0.00135193	0.665353	0.691886	physical_and_proximity
42	81	0.151181	0.09439	0.322411	0.508741	0.322411	0.508741	0.52	0.0546506	0.143054	0.0427984	0.126277	0.212142	0.00676	0.000947277	0.653016	0.61178	physical_and_proximity
43	48	0.17817	0.065171	0.731036	2.25014	0.731036	2.25014	0.234	0.0447608	0.164316	0.0414021	0.0291387	0.222191	0.003042	0.000775853	0.030589	0.180661	physical_and_proximity
44	45	0.407295	0.291063	0.882718	0.84292	0.882718	0.84292	7.267	0.810162	0.407029	0.28141	0.0855197	0.170437	0.094471	0.0140428	0.258908	0.281216	physical_and_proximity
44	61	0.240029	0.126833	0.804343	2.1028	0.804343	2.1028	0.325	0.0785861	0.208519	0.0692343	0.0836051	0.11519	0.004225	0.00136216	0.265499	0.182013	physical_and_proximity
44	62	0.162634	0.116603	0.297463	1.23799	0.297463	1.23799	0.39	0.111689	0.148509	0.0762022	0.115244	0.161609	0.00507	0.00193594	0.253838	0.513084	physical_and_proximity
47	53	0.275291	0.137986	0.958062	0.630733	0.958062	0.630733	0.923	0.142833	0.269349	0.103838	0.0737162	0.192803	0.011999	0.00247578	0.326846	0.173732	physical_and_proximity
47	56	0.800426	0.333371	1.65382	2.74264	1.65382	2.74264	3.328	0.249873	0.787554	0.201155	0.242644	0.178651	0.043264	0.00433114	0.650312	1.03191	physical_and_proximity
47	74	0.242553	0.116444	0.583797	1.01647	0.583797	1.01647	0.611	0.0795295	0.230767	0.065485	0.0902188	0.202982	0.007943	0.00137851	0.388869	0.452582	physical_and_proximity
48	50	0.100139	0.06232	0.329329	0.172377	0.329329	0.172377	0.819	0.0869218	0.0994162	0.0491586	0.0518033	0.185862	0.010647	0.00150664	0.251641	0.131651	physical_and_proximity
48	83	0.157211	0.104757	0.357252	0.53191	0.357252	0.53191	0.468	0.0788429	0.146715	0.057595	0.126635	0.197455	0.006084	0.00136661	0.547729	0.699491	physical_and_proximity
48	97	0.274521	0.250223	0.451838	0.763712	0.451838	0.763712	8.242	2.02775	0.274431	0.24902	0.0825886	0.155019	0.107146	0.0351476	0.25857	0.260767	physical_and_proximity
49	51	0.155804	0.0774355	0.643663	0.381572	0.643663	0.381572	0.39	0.0587843	0.148402	0.0472017	0.055637	0.170893	0.00507	0.00101893	0.231192	0.15717	physical_and_proximity
49	52	0.0590087	0.0368543	0.366005	0.287	0.366005	0.287	0.065	0.0196116	0.0462939	0.0174805	0.0281955	0.1715	0.000845	0.000339934	0.168493	0.102752	physical_and_proximity
49	54	0.33264	0.170202	0.896134	0.727125	0.896134	0.727125	1.846	0.200019	0.329718	0.133499	0.0954722	0.210387	0.023998	0.00346699	0.363519	0.509366	physical_and_proximity
49	82	0.0609654	0.0488694	0.479295	0.328001	0.479295	0.328001	0.039	0.0154919	0.0324926	0.0143503	0.0497502	0.222834	0.000507	0.000268526	0.275301	0.331578	physical_and_proximity
51	56	0.147709	0.0870134	0.438281	1.52588	0.438281	1.52588	0.182	0.037996	0.118603	0.0341815	0.0788882	0.194491	0.002366	0.000658597	0.125229	0.421824	physical_and_proximity
51	59	0.209485	0.112406	0.936122	0.452739	0.936122	0.452739	0.611	0.120781	0.203514	0.0865315	0.0571776	0.16363	0.007943	0.00209353	0.15717	0.239473	physical_and_proximity
52	82	0.0867066	0.0658788	0.331067	0.546154	0.331067	0.546154	0.091	0.0381613	0.0631292	0.0321998	0.0586641	0.22043	0.001183	0.000661462	0.223249	0.429429	physical_and_proximity
52	92	0.129186	0.0713357	0.355669	0.282537	0.355669	0.282537	0.663	0.0739201	0.127239	0.0503042	0.0565045	0.191051	0.008619	0.00128128	0.248092	0.189111	physical_and_proximity
53	62	0.169764	0.0957346	0.651156	0.339115	0.651156	0.339115	0.663	0.119492	0.166865	0.077801	0.0482656	0.163517	0.008619	0.0020712	0.139763	0.201617	physical_and_proximity
53	74	0.173048	0.084708	0.473818	1.13245	0.473818	1.13245	0.299	0.0534416	0.157778	0.0460711	0.0600439	0.191175	0.003887	0.000926321	0.153114	0.300989	physical_and_proximity
54	56	0.264747	0.135001	1.19872	0.410164	1.19872	0.410164	1.833	0.0943243	0.261929	0.0720773	0.147511	0.225005	0.023829	0.00163495	0.853957	0.592683	physical_and_proximity
54	71	0.329633	0.176733	0.563197	2.1269	0.563197	2.1269	1.079	0.102891	0.315206	0.0835786	0.190148	0.183738	0.014027	0.00178344	0.649129	0.973947	physical_and_proximity
54	78	0.146221	0.0729499	0.448597	0.600514	0.448597	0.600514	0.273	0.0352911	0.13232	0.0310268	0.066608	0.217393	0.003549	0.000611712	0.435344	0.38363	physical_and_proximity
54	82	0.303349	0.156655	0.655092	0.878607	0.655092	0.878607	1.417	0.103276	0.296702	0.0809883	0.165629	0.191419	0.018421	0.00179012	0.73853	0.784836	physical_and_proximity
54	102	0.250893	0.143516	0.606523	0.541554	0.606523	0.541554	1.898	0.147171	0.248623	0.0971811	0.140798	0.199992	0.024674	0.00255097	0.715884	0.250627	physical_and_proximity
55	66	0.164762	0.103528	0.454594	0.428871	0.454594	0.428871	0.585	0.129773	0.160234	0.0817178	0.0652442	0.232015	0.007605	0.0022494	0.362336	0.343746	physical_and_proximity
55	76	0.200104	0.110612	0.577922	0.559232	0.577922	0.559232	0.585	0.0899075	0.191281	0.0683011	0.0911819	0.220057	0.007605	0.0015584	0.48165	0.531336	physical_and_proximity
55	77	0.186187	0.0986282	0.418906	0.58939	0.418906	0.58939	0.702	0.0902139	0.181543	0.0659256	0.0749321	0.21889	0.009126	0.00156371	0.383292	0.409994	physical_and_proximity
55	103	0.232936	0.12749	0.46091	0.883128	0.46091	0.883128	0.871	0.0821625	0.224716	0.0646289	0.138015	0.209799	0.011323	0.00142415	0.514098	0.758641	physical_and_proximity
56	59	0.163777	0.117545	0.691548	0.250779	0.691548	0.250779	1.352	0.189839	0.161989	0.0934472	0.135493	0.171368	0.017576	0.00329054	0.647439	0.26364	physical_and_proximity
56	78	0.186939	0.120331	0.389366	0.492592	0.389366	0.492592	1.196	0.133786	0.18401	0.0828295	0.135606	0.209001	0.015548	0.00231895	0.753402	0.619723	physical_and_proximity
56	113	0.203339	0.12652	0.485842	0.65366	0.485842	0.65366	0.637	0.116692	0.193874	0.0822527	0.115017	0.214619	0.008281	0.00202267	0.672789	0.595387	physical_and_proximity
56	122	0.108327	0.0860235	0.226575	0.242972	0.226575	0.242972	1.339	0.237617	0.107804	0.0785071	0.0854343	0.205994	0.017407	0.0041187	0.435682	0.335127	physical_and_proximity
57	58	0.306781	0.121849	0.629512	0.970667	0.629512	0.970667	1.495	0.113648	0.304169	0.087582	0.0653032	0.207969	0.019435	0.00196989	0.281554	0.316537	physical_and_proximity
57	104	0.265599	0.128883	0.578838	1.09288	0.578838	1.09288	0.793	0.0975466	0.256171	0.0775547	0.0979045	0.203375	0.010309	0.00169081	0.29237	0.440245	physical_and_proximity
58	60	0.314415	0.154831	0.741812	0.748074	0.741812	0.748074	1.885	0.132585	0.311011	0.0977789	0.132397	0.188778	0.024505	0.00229814	0.508859	0.562939	physical_and_proximity
58	75	0.114657	0.0796714	0.484396	0.269674	0.484396	0.269674	0.26	0.0684276	0.103963	0.0490518	0.0790882	0.199748	0.00338	0.00118608	0.417261	0.304876	physical_and_proximity
58	106	0.141047	0.0805867	0.452321	0.360597	0.452321	0.360597	0.403	0.0628073	0.133951	0.0478338	0.0718729	0.202041	0.005239	0.00108866	0.355914	0.345436	physical_and_proximity
58	111	0.0921612	0.0507911	0.335519	0.264637	0.335519	0.264637	0.208	0.0409246	0.0864535	0.032057	0.0364193	0.192522	0.002704	0.000709359	0.204659	0.098865	physical_and_proximity
60	79	0.211988	0.102157	0.808599	0.672873	0.808599	0.672873	0.416	0.0561155	0.195057	0.0486778	0.0854081	0.212851	0.005408	0.000972669	0.396981	0.493818	physical_and_proximity
60	106	0.161442	0.102627	0.421362	0.737354	0.421362	0.737354	0.312	0.0725358	0.144205	0.0570915	0.0937277	0.227808	0.004056	0.00125729	0.450385	0.590317	physical_and_proximity
61	67	0.212264	0.132408	0.585932	2.12773	0.585932	2.12773	0.299	0.0904566	0.181122	0.0755761	0.0955641	0.191469	0.003887	0.00156791	0.182013	0.484354	physical_and_proximity
62	74	0.163989	0.0908501	0.376017	1.81984	0.376017	1.81984	0.26	0.0420972	0.141741	0.0370872	0.0861377	0.205695	0.00338	0.000729685	0.543673	0.43095	physical_and_proximity
62	83	0.136809	0.079634	0.265622	0.68649	0.265622	0.68649	0.429	0.0863983	0.132408	0.0595389	0.0499154	0.227798	0.005577	0.00149757	0.235755	0.317382	physical_and_proximity
63	65	0.142031	0.0851779	0.255151	0.609708	0.255151	0.609708	0.559	0.0457317	0.136086	0.0364617	0.116061	0.187673	0.007267	0.000792683	0.275808	0.588627	physical_and_proximity
63	94	0.0856693	0.0770741	0.591938	0.293641	0.591938	0.293641	0.065	0.0398852	0.0488293	0.033149	0.0870241	0.22059	0.000845	0.000691343	0.564122	0.367237	physical_and_proximity
64	81	0.134621	0.0917847	0.549383	0.350526	0.549383	0.350526	0.286	0.0837646	0.122405	0.0602	0.0769561	0.218343	0.003718	0.00145192	0.432978	0.405938	physical_and_proximity
64	99	0.122186	0.0722904	0.465796	0.293237	0.465796	0.293237	0.312	0.0521927	0.114127	0.0404582	0.0686383	0.213987	0.004056	0.000904674	0.409825	0.343746	physical_and_proximity
64	115	0.184066	0.131398	0.303677	0.634533	0.303677	0.634533	1.651	0.242353	0.182661	0.111171	0.122404	0.208759	0.021463	0.00420079	0.455624	0.536913	physical_and_proximity
65	91	0.454805	0.231131	1.2074	1.20209	1.2074	1.20209	1.69	0.208481	0.444084	0.154878	0.16655	0.18691	0.02197	0.00361367	0.545025	0.796666	physical_and_proximity
65	94	0.235409	0.113278	0.63468	0.742388	0.63468	0.742388	0.624	0.0388043	0.220986	0.0348518	0.130536	0.178824	0.008112	0.000672608	0.603668	0.582374	physical_and_proximity
65	95	0.22592	0.14431	0.651392	0.462244	0.651392	0.462244	1.287	0.222538	0.223437	0.122068	0.0869634	0.218692	0.016731	0.00385732	0.503282	0.394615	physical_and_proximity
66	77	0.4784	0.311883	1.07207	1.11833	1.07207	1.11833	3.653	0.580587	0.47603	0.281741	0.144381	0.177953	0.047489	0.0100635	0.579501	0.496353	physical_and_proximity
66	87	0.152623	0.0839956	0.700711	0.27264	0.700711	0.27264	0.624	0.0845493	0.149309	0.0590933	0.0622847	0.209458	0.008112	0.00146552	0.341718	0.213616	physical_and_proximity
66	103	0.138801	0.0760995	0.580917	0.561128	0.580917	0.561128	0.208	0.0415687	0.120319	0.0362843	0.0621964	0.241934	0.002704	0.000720524	0.395967	0.370955	physical_and_proximity
67	74	0.256996	0.119989	0.80652	0.491675	0.80652	0.491675	1.508	0.0858121	0.254008	0.0669921	0.111802	0.207753	0.019604	0.00148741	0.543335	0.454779	physical_and_proximity
67	95	0.154557	0.0783851	0.504849	0.618071	0.504849	0.618071	0.286	0.0469205	0.14094	0.0401423	0.0622642	0.24021	0.003718	0.000813288	0.408135	0.401882	physical_and_proximity
67	114	0.339014	0.213032	0.657467	1.38522	0.657467	1.38522	1.235	0.228193	0.327588	0.15094	0.179765	0.196477	0.016055	0.00395534	0.731094	0.928317	physical_and_proximity
68	79	0.237313	0.171167	1.00869	0.350973	1.00869	0.350973	2.509	0.329305	0.235895	0.145406	0.170287	0.193278	0.032617	0.00570795	0.842296	0.513929	physical_and_proximity
68	80	0.205996	0.133224	0.54094	0.419088	0.54094	0.419088	1.43	0.121978	0.202673	0.0804316	0.1837	0.182743	0.01859	0.00211429	0.858013	0.595556	physical_and_proximity
68	96	0.163366	0.101144	0.448337	0.36528	0.448337	0.36528	0.741	0.0770987	0.158287	0.0557461	0.126203	0.211407	0.009633	0.00133638	0.763542	0.66586	physical_and_proximity
68	110	0.15571	0.101445	0.510736	0.37892	0.510736	0.37892	0.442	0.0841963	0.145784	0.0607016	0.1059	0.214756	0.005746	0.0014594	0.587106	0.563953	physical_and_proximity
68	130	0.115806	0.0679627	0.325696	0.317849	0.325696	0.317849	0.338	0.0422205	0.108991	0.0334429	0.0754619	0.222118	0.004394	0.000731822	0.415909	0.433485	physical_and_proximity
68	140	0.0913869	0.0715299	0.400293	0.136358	0.400293	0.136358	0.793	0.133724	0.0901484	0.0577705	0.107334	0.217159	0.010309	0.00231788	0.557531	0.520013	physical_and_proximity
68	147	0.203101	0.140948	0.396743	0.510649	0.396743	0.510649	2.132	0.266284	0.202108	0.121445	0.115977	0.209371	0.027716	0.00461558	0.498381	0.597584	physical_and_proximity
69	84	0.290234	0.112286	0.794851	1.06706	0.794851	1.06706	0.741	0.0901701	0.282105	0.0752706	0.0588479	0.210154	0.009633	0.00156295	0.288652	0.324818	physical_and_proximity
70	72	0.160233	0.0817152	0.454076	0.722942	0.454076	0.722942	0.312	0.0509876	0.147262	0.043107	0.064591	0.183081	0.004056	0.000883786	0.267696	0.294229	physical_and_proximity
70	75	0.436147	0.35833	0.9416	0.931138	0.9416	0.931138	6.24	1.39085	0.435496	0.350267	0.136453	0.158129	0.08112	0.0241081	0.428584	0.426218	physical_and_proximity
70	90	0.0613864	0.0592559	0.668018	0.602911	0.668018	0.602911	0.013	0.00975	0.0124877	0.00945898	0.0631344	0.189547	0.000169	0.000169	0.231361	0.339859	physical_and_proximity
71	78	0.170011	0.111195	0.332133	0.534219	0.332133	0.534219	0.884	0.126531	0.16628	0.0782109	0.116749	0.212956	0.011492	0.0021932	0.554658	0.645918	physical_and_proximity
71	82	0.0907405	0.0667766	0.321018	0.162882	0.321018	0.162882	0.507	0.115524	0.0890718	0.0558324	0.0592772	0.224036	0.006591	0.00200241	0.339014	0.345098	physical_and_proximity
71	88	0.245914	0.15903	0.912798	0.429544	0.912798	0.429544	1.417	0.210581	0.242172	0.122364	0.138514	0.189288	0.018421	0.00365007	0.65572	0.535392	physical_and_proximity
71	89	0.126407	0.0860841	0.262046	0.425334	0.262046	0.425334	0.455	0.065037	0.119545	0.0464186	0.118472	0.220179	0.005915	0.00112731	0.483002	0.762866	physical_and_proximity
71	102	0.14445	0.0980595	0.393092	0.288035	0.393092	0.288035	1.001	0.137667	0.142557	0.0753033	0.101444	0.189283	0.013013	0.00238623	0.550771	0.195026	physical_and_proximity
71	107	0.101004	0.0717325	0.430321	0.221549	0.430321	0.221549	0.234	0.0483179	0.0900007	0.036319	0.0924644	0.227006	0.003042	0.00083751	0.592683	0.494325	physical_and_proximity
71	132	0.263565	0.144463	0.487244	0.764129	0.487244	0.764129	2.158	0.129834	0.261477	0.09039	0.150974	0.194366	0.028054	0.00225046	0.680901	0.756444	physical_and_proximity
72	90	0.215393	0.120967	0.572642	0.726364	0.572642	0.726364	0.611	0.147373	0.210098	0.100923	0.0470402	0.185208	0.007943	0.00255446	0.201786	0.214968	physical_and_proximity
73	76	0.262522	0.122532	0.683959	0.700021	0.683959	0.700021	0.949	0.0501269	0.253527	0.0437829	0.139606	0.193584	0.012337	0.000868866	0.65572	0.625469	physical_and_proximity
73	85	0.0781059	0.0682048	0.428784	0.489358	0.428784	0.489358	0.039	0.0175593	0.0333148	0.0163064	0.0796596	0.236638	0.000507	0.000304361	0.501592	0.568685	physical_and_proximity
73	108	0.0751549	0.0550301	0.332972	0.178826	0.332972	0.178826	0.156	0.0481331	0.0666421	0.0340472	0.056288	0.234532	0.002028	0.000834307	0.3718	0.30589	physical_and_proximity
73	125	0.283472	0.214319	0.671224	0.542897	0.671224	0.542897	4.953	0.597797	0.282991	0.199816	0.151737	0.183323	0.064389	0.0103618	0.673465	0.539786	physical_and_proximity
74	114	0.33902	0.165255	0.699918	1.02763	0.699918	1.02763	1.69	0.138635	0.33405	0.104004	0.135383	0.190351	0.02197	0.00240301	0.520689	0.667381	physical_and_proximity
75	100	0.156599	0.0997643	0.32549	0.586538	0.32549	0.586538	0.52	0.0889161	0.149247	0.0624073	0.10169	0.193589	0.00676	0.00154121	0.466778	0.470496	physical_and_proximity
75	106	0.13793	0.0813545	0.33927	0.40303	0.33927	0.40303	0.481	0.0776584	0.133196	0.054628	0.0680468	0.207383	0.006253	0.00134608	0.340704	0.365378	physical_and_proximity
76	98	0.276749	0.139051	0.830873	0.60739	0.830873	0.60739	1.183	0.103472	0.270618	0.079908	0.126854	0.185993	0.015379	0.00179351	0.643721	0.33124	physical_and_proximity
76	103	0.102441	0.0878541	0.744181	0.385941	0.744181	0.385941	0.078	0.0406526	0.0596825	0.0350465	0.0936173	0.218513	0.001014	0.000704645	0.54249	0.564122	physical_and_proximity
76	131	0.212572	0.126717	0.481937	0.583683	0.481937	0.583683	1.014	0.16607	0.20945	0.101939	0.0776308	0.206909	0.013182	0.00287854	0.423852	0.411177	physical_and_proximity
77	88	0.450513	0.255287	1.45268	0.860466	1.45268	0.860466	2.561	0.33596	0.446226	0.207164	0.147924	0.202523	0.033293	0.0058233	0.63544	0.545194	physical_and_proximity
77	118	0.372509	0.154818	0.822535	1.18567	0.822535	1.18567	1.482	0.110135	0.365775	0.089775	0.117135	0.185888	0.019266	0.001909	0.463398	0.495339	physical_and_proximity
78	81	0.123359	0.085849	0.400085	0.361026	0.400085	0.361026	0.273	0.0772906	0.111953	0.0549223	0.0794736	0.232671	0.003549	0.0013397	0.477594	0.499733	physical_and_proximity
78	101	0.28002	0.185094	0.442644	1.01682	0.442644	1.01682	2.886	0.305387	0.27862	0.153441	0.157567	0.189908	0.037518	0.00529338	0.662142	0.714194	physical_and_proximity
78	107	0.0667608	0.0584052	0.36312	0.205965	0.36312	0.205965	0.065	0.034433	0.0434901	0.0272844	0.0706901	0.233898	0.000845	0.000596839	0.440921	0.434161	physical_and_proximity
78	113	0.172161	0.103126	0.482456	0.349686	0.482456	0.349686	1.04	0.108458	0.169665	0.0706585	0.101432	0.203458	0.01352	0.00187994	0.548067	0.437541	physical_and_proximity
79	80	1.00623	0.911702	2.1128	2.03717	2.1128	2.03717	33.527	7.31197	1.00603	0.908312	0.22563	0.175289	0.435851	0.126741	0.700843	0.778076	physical_and_proximity
79	94	0.174762	0.101788	0.502159	0.384072	0.502159	0.384072	0.819	0.122915	0.171937	0.0785496	0.0683177	0.207709	0.010647	0.00213052	0.333099	0.366561	physical_and_proximity
79	106	0.122327	0.067107	0.830852	0.2679	0.830852	0.2679	0.247	0.0385647	0.111298	0.0323973	0.0617839	0.20863	0.003211	0.000668455	0.329212	0.285779	physical_and_proximity
80	109	0.145839	0.0929936	0.984511	0.354536	0.984511	0.354536	0.247	0.0605048	0.126825	0.0491065	0.0840641	0.213927	0.003211	0.00104875	0.447343	0.519337	physical_and_proximity
80	135	0.297928	0.167176	0.840974	0.747255	0.840974	0.747255	1.105	0.188491	0.291349	0.127671	0.100995	0.214463	0.014365	0.00326718	0.535899	0.490438	physical_and_proximity
81	95	0.183082	0.116533	0.576273	0.471432	0.576273	0.471432	0.494	0.0828064	0.170046	0.0627635	0.128842	0.190249	0.006422	0.00143531	0.531505	0.653692	physical_and_proximity
81	101	0.12753	0.0830356	0.341138	0.376136	0.341138	0.376136	0.364	0.0747742	0.119944	0.0527326	0.0801913	0.222497	0.004732	0.00129609	0.457821	0.456807	physical_and_proximity
81	115	0.101338	0.067823	0.383027	0.306081	0.383027	0.306081	0.182	0.0441659	0.0879323	0.0350634	0.0686196	0.212737	0.002366	0.000765542	0.388024	0.415064	physical_and_proximity
81	123	0.10841	0.0722565	0.459551	0.248458	0.459551	0.248458	0.247	0.0471582	0.0975662	0.0364883	0.0837536	0.232825	0.003211	0.000817409	0.500071	0.401206	physical_and_proximity
82	92	0.168993	0.11083	0.410739	0.379599	0.410739	0.379599	1.079	0.153221	0.166784	0.0862404	0.0996957	0.200256	0.014027	0.00265584	0.557024	0.313833	physical_and_proximity
82	102	0.118766	0.0843821	0.560329	0.207938	0.560329	0.207938	0.455	0.0976119	0.113745	0.0593879	0.0926086	0.208219	0.005915	0.00169194	0.541476	0.177957	physical_and_proximity
82	124	0.139338	0.0905954	0.2926	0.405208	0.2926	0.405208	0.676	0.0956516	0.135781	0.0611991	0.0984257	0.212114	0.008788	0.00165796	0.53742	0.402558	physical_and_proximity
82	133	0.0898335	0.0655179	0.280593	0.42282	0.280593	0.42282	0.117	0.0319288	0.0690801	0.0268466	0.0752059	0.21439	0.001521	0.000553432	0.394953	0.429936	physical_and_proximity
83	105	0.0313421	0.0287906	0.515632	0.0716034	0.515632	0.0716034	0.026	0.0166144	0.0183936	0.0131417	0.036497	0.222064	0.000338	0.000287984	0.226967	0.004563	physical_and_proximity
83	114	0.362057	0.193645	0.576181	1.45224	0.576181	1.45224	2.756	0.160992	0.358808	0.115799	0.203982	0.170386	0.035828	0.00279052	0.724503	0.822016	physical_and_proximity
83	120	0.312268	0.202665	0.85173	0.583389	0.85173	0.583389	3.055	0.360757	0.31099	0.176674	0.127991	0.194375	0.039715	0.00625312	0.577135	0.572065	physical_and_proximity
83	121	0.084157	0.0671758	0.500716	0.190755	0.500716	0.190755	0.117	0.0323994	0.0633454	0.0262438	0.0983735	0.219257	0.001521	0.00056159	0.606879	0.432809	physical_and_proximity
84	91	0.263082	0.143239	0.500923	0.879444	0.500923	0.879444	1.404	0.166191	0.260034	0.109283	0.0936895	0.198715	0.018252	0.00288064	0.391573	0.472693	physical_and_proximity
84	129	0.215249	0.120405	0.478382	0.657927	0.478382	0.657927	0.858	0.105262	0.209389	0.0762754	0.107729	0.196793	0.011154	0.00182455	0.491452	0.564291	physical_and_proximity
85	96	0.318051	0.202325	0.956915	0.668432	0.956915	0.668432	1.482	0.240281	0.310962	0.14919	0.17613	0.221721	0.019266	0.00416486	0.958906	1.1301	physical_and_proximity
85	110	0.341028	0.166958	0.677724	1.02656	0.677724	1.02656	1.911	0.121636	0.336367	0.0937129	0.16086	0.181337	0.024843	0.00210836	0.568347	0.585416	physical_and_proximity
85	119	0.171353	0.105605	0.497641	0.29405	0.497641	0.29405	2.249	0.14598	0.170797	0.0815626	0.100386	0.195707	0.029237	0.00253031	0.471003	0.400868	physical_and_proximity
85	148	0.197212	0.110357	0.470445	0.434856	0.470445	0.434856	1.443	0.109316	0.195379	0.0736754	0.106378	0.183941	0.018759	0.00189481	0.48165	0.418782	physical_and_proximity
86	104	0.0491128	0.0419434	0.406285	2.2784	0.406285	2.2784	0.026	0.0164819	0.0241769	0.01573	0.0312703	0.208542	0.000338	0.000285686	0.102414	0.202462	physical_and_proximity
87	103	0.241634	0.128471	0.721303	0.839755	0.721303	0.839755	0.559	0.110565	0.229037	0.0860465	0.0814972	0.2084	0.007267	0.00191647	0.253162	0.449709	physical_and_proximity
88	99	0.271751	0.15844	0.781713	0.573628	0.781713	0.573628	1.417	0.199676	0.268222	0.124523	0.104369	0.191011	0.018421	0.00346105	0.476242	0.436696	physical_and_proximity
88	107	0.166127	0.093494	0.594533	0.703048	0.594533	0.703048	0.273	0.0616852	0.147768	0.0517713	0.0700411	0.221994	0.003549	0.00106921	0.409825	0.416078	physical_and_proximity
88	118	0.126313	0.0725341	0.423624	0.502634	0.423624	0.502634	0.221	0.0466037	0.112676	0.0387483	0.0593676	0.216149	0.002873	0.000807798	0.273104	0.343915	physical_and_proximity
88	126	0.174809	0.0878652	0.528195	0.465907	0.528195	0.465907	0.52	0.0613027	0.16771	0.049135	0.0749097	0.234373	0.00676	0.00106258	0.423345	0.443287	physical_and_proximity
89	126	0.194185	0.111688	0.494068	0.601096	0.494068	0.601096	0.598	0.103945	0.186571	0.0751419	0.0859587	0.218864	0.007774	0.00180171	0.433316	0.485199	physical_and_proximity
89	145	0.138139	0.0766999	0.295507	0.527383	0.295507	0.527383	0.455	0.0734127	0.133726	0.052905	0.0554923	0.219409	0.005915	0.00127249	0.32617	0.32279	physical_and_proximity
90	100	0.488122	0.262925	1.2013	1.03975	1.2013	1.03975	3.822	0.390021	0.486419	0.229455	0.107696	0.187663	0.049686	0.00676037	0.45123	0.472693	physical_and_proximity
90	140	0.27571	0.154515	0.619956	0.971415	0.619956	0.971415	0.923	0.168443	0.268394	0.116561	0.092693	0.2116	0.011999	0.00291968	0.487734	0.537927	physical_and_proximity
90	150	0.0764118	0.0549245	0.626663	0.292662	0.626663	0.292662	0.078	0.0299419	0.0560753	0.0260344	0.0458493	0.222081	0.001014	0.000518993	0.27885	0.288652	physical_and_proximity
91	97	0.23154	0.143254	0.516963	0.553826	0.516963	0.553826	1.612	0.193193	0.22934	0.112156	0.115389	0.179424	0.020956	0.00334868	0.495508	0.390897	physical_and_proximity
91	121	0.192505	0.110681	0.41006	0.464813	0.41006	0.464813	1.521	0.0919707	0.190566	0.0646701	0.133008	0.209515	0.019773	0.00159416	0.676507	0.596232	physical_and_proximity
91	127	0.127211	0.091363	0.932004	0.323149	0.932004	0.323149	0.169	0.0457917	0.0991605	0.0384534	0.101748	0.216446	0.002197	0.000793723	0.592514	0.592345	physical_and_proximity
91	129	0.126412	0.0837131	0.571077	0.422556	0.571077	0.422556	0.169	0.0331056	0.0996533	0.0291341	0.0946419	0.213361	0.002197	0.000573831	0.555672	0.481481	physical_and_proximity
91	139	0.0814461	0.064016	0.195756	0.292206	0.195756	0.292206	0.195	0.0691843	0.0732126	0.043507	0.0718504	0.222559	0.002535	0.00119919	0.355238	0.392249	physical_and_proximity
92	116	0.193211	0.103073	0.823563	0.355959	0.823563	0.355959	0.819	0.127168	0.190674	0.0841244	0.0489411	0.193269	0.010647	0.00220425	0.244543	0.183365	physical_and_proximity
92	133	0.104979	0.0733385	0.279603	0.778107	0.279603	0.778107	0.156	0.0555719	0.088716	0.0437515	0.0584046	0.210525	0.002028	0.000963246	0.215475	0.342056	physical_and_proximity
94	128	0.130758	0.101529	0.485779	0.572091	0.485779	0.572091	0.182	0.0871466	0.107515	0.0654389	0.0783375	0.196414	0.002366	0.00151054	0.322621	0.440076	physical_and_proximity
94	139	0.132243	0.0831457	0.586188	0.206004	0.586188	0.206004	0.91	0.0945431	0.130563	0.0583519	0.0883775	0.206089	0.01183	0.00163875	0.441935	0.292877	physical_and_proximity
95	101	0.182258	0.111816	0.350511	0.634023	0.350511	0.634023	0.845	0.120073	0.178138	0.0783793	0.101508	0.200485	0.010985	0.00208127	0.474721	0.521534	physical_and_proximity
95	109	0.160214	0.10092	0.603897	0.271323	0.603897	0.271323	1.027	0.134948	0.158347	0.0784201	0.0840005	0.225417	0.013351	0.00233909	0.462384	0.513084	physical_and_proximity
95	136	0.38583	0.230727	1.05416	0.738997	1.05416	0.738997	3.237	0.280914	0.383034	0.170601	0.211133	0.181219	0.042081	0.00486917	0.735995	0.875927	physical_and_proximity
96	110	0.0993463	0.0730524	0.387827	0.207442	0.387827	0.207442	0.273	0.0569966	0.0903988	0.0400898	0.101993	0.224751	0.003549	0.000987942	0.607386	0.524069	physical_and_proximity
96	119	0.0494785	0.0408974	0.193799	0.11313	0.193799	0.11313	0.091	0.0256816	0.0400186	0.0188901	0.0699931	0.2406	0.001183	0.000445147	0.488072	0.415064	physical_and_proximity
96	125	0.213544	0.155406	0.331389	0.684641	0.331389	0.684641	4.719	0.34392	0.213214	0.135394	0.167188	0.203964	0.061347	0.00596128	0.809341	0.728897	physical_and_proximity
96	137	0.081597	0.0610726	0.23603	0.184869	0.23603	0.184869	0.312	0.0774003	0.0778143	0.0443148	0.0712326	0.250056	0.004056	0.00134161	0.425542	0.439569	physical_and_proximity
96	142	0.0985974	0.0774584	0.254954	0.199654	0.254954	0.199654	0.624	0.049759	0.0949352	0.0344497	0.201546	0.193487	0.008112	0.000862489	0.978679	0.842127	physical_and_proximity
96	148	0.105197	0.0794769	0.327977	0.215608	0.327977	0.215608	0.403	0.0575081	0.0983436	0.0398789	0.146773	0.203419	0.005239	0.000996807	0.787878	0.70811	physical_and_proximity
96	154	0.122264	0.0881466	0.403694	0.209202	0.403694	0.209202	0.975	0.134842	0.120732	0.068151	0.109804	0.220763	0.012675	0.00233726	0.646763	0.417768	physical_and_proximity
96	162	0.147355	0.0952805	0.266258	0.465209	0.266258	0.465209	1.014	0.0967903	0.145106	0.061588	0.121074	0.207968	0.013182	0.0016777	0.515619	0.672958	physical_and_proximity
96	168	0.148016	0.0938232	0.440484	0.301935	0.440484	0.301935	0.741	0.0860908	0.144264	0.0581469	0.110909	0.221496	0.009633	0.00149224	0.702026	0.610428	physical_and_proximity
96	184	0.0438727	0.041252	0.176622	0.180824	0.176622	0.180824	0.026	0.016435	0.0201395	0.0138816	0.0601982	0.211316	0.000338	0.000284873	0.379912	0.32279	physical_and_proximity
97	120	0.106106	0.0595696	0.901832	0.399576	0.901832	0.399576	0.13	0.0338704	0.0884657	0.0301788	0.0420277	0.206976	0.00169	0.000587086	0.181337	0.261612	physical_and_proximity
97	127	0.186157	0.0926265	0.544792	0.714107	0.544792	0.714107	0.39	0.0540855	0.172413	0.0460296	0.0781873	0.202701	0.00507	0.000937483	0.378391	0.435682	physical_and_proximity
98	131	0.163957	0.104864	0.423735	1.57582	0.423735	1.57582	0.247	0.0777663	0.141982	0.0630772	0.0751006	0.218991	0.003211	0.00134795	0.229671	0.45292	physical_and_proximity
99	107	0.142429	0.0888571	0.261234	0.931844	0.261234	0.931844	0.364	0.0496943	0.130747	0.0399614	0.107714	0.218888	0.004732	0.000861367	0.454272	0.696956	physical_and_proximity
99	115	0.224665	0.130253	0.579894	0.468203	0.579894	0.468203	1.56	0.129365	0.222158	0.0862789	0.132616	0.195717	0.02028	0.00224233	0.552123	0.586092	physical_and_proximity
99	118	0.083768	0.0631183	0.225028	0.503459	0.225028	0.503459	0.117	0.0416669	0.0667683	0.0328623	0.064568	0.211255	0.001521	0.000722227	0.304538	0.338	physical_and_proximity
99	141	0.0999145	0.0706144	0.461006	0.187094	0.461006	0.187094	0.325	0.0745501	0.0944197	0.0477831	0.0758864	0.214188	0.004225	0.0012922	0.420979	0.379067	physical_and_proximity
100	106	0.0658386	0.0508453	0.459075	0.303659	0.459075	0.303659	0.052	0.0195318	0.0404822	0.017646	0.0509104	0.219321	0.000676	0.000338552	0.3042	0.27547	physical_and_proximity
100	111	0.121573	0.0826333	0.464042	0.263669	0.464042	0.263669	0.338	0.0614971	0.112282	0.0450277	0.100997	0.202126	0.004394	0.00106595	0.540293	0.440583	physical_and_proximity
100	117	0.0589367	0.0430169	0.72597	0.0753629	0.72597	0.0753629	0.377	0.0623843	0.0578064	0.0325985	0.0538937	0.181035	0.004901	0.00108133	0.275132	0.038363	physical_and_proximity
100	150	0.0660187	0.0455941	0.27389	0.136139	0.27389	0.136139	0.195	0.0455152	0.0620164	0.0303331	0.045925	0.217455	0.002535	0.00078893	0.290004	0.21632	physical_and_proximity
101	114	0.464876	0.215299	1.26145	0.961843	1.26145	0.961843	2.964	0.181838	0.460874	0.136392	0.173744	0.211581	0.038532	0.00315187	0.980369	0.827593	physical_and_proximity
101	122	0.211106	0.142698	0.455619	0.599741	0.455619	0.599741	0.936	0.11071	0.202816	0.0775505	0.207193	0.19468	0.012168	0.00191897	1.06149	0.984594	physical_and_proximity
101	123	0.240642	0.138883	0.476218	1.01243	0.476218	1.01243	0.767	0.0737833	0.227719	0.0600933	0.169365	0.205312	0.009971	0.00127891	0.820157	0.952653	physical_and_proximity
101	136	0.111433	0.0636476	0.400598	0.299218	0.400598	0.299218	0.247	0.0293781	0.101144	0.0250769	0.0719063	0.225355	0.003211	0.00050922	0.464412	0.375518	physical_and_proximity
101	151	0.308193	0.20184	0.544459	0.970759	0.544459	0.970759	2.457	0.289893	0.305455	0.158319	0.189121	0.19599	0.031941	0.00502482	0.832156	0.957892	physical_and_proximity
101	180	0.156715	0.100092	0.363835	0.353778	0.363835	0.353778	1.105	0.0906057	0.154318	0.0601976	0.135862	0.209506	0.014365	0.0015705	0.650819	0.678704	physical_and_proximity
102	113	0.128813	0.0748828	0.298944	0.570319	0.298944	0.570319	0.312	0.057846	0.120429	0.0446712	0.0632826	0.214721	0.004056	0.00100266	0.206349	0.352703	physical_and_proximity
103	118	0.468281	0.441958	1.03004	0.893048	1.03004	0.893048	22.061	5.58727	0.46818	0.440611	0.224666	0.180498	0.286793	0.096846	0.955188	0.575107	physical_and_proximity
103	125	0.166138	0.103918	0.542845	0.619558	0.542845	0.619558	0.273	0.0449755	0.140465	0.0389248	0.117183	0.204743	0.003549	0.000779575	0.667043	0.580346	physical_and_proximity
103	131	0.184286	0.110729	0.579162	0.392861	0.579162	0.392861	0.754	0.0977993	0.178625	0.0689794	0.11233	0.209141	0.009802	0.00169519	0.584233	0.46475	physical_and_proximity
104	111	0.123435	0.0687391	0.450749	0.474637	0.450749	0.474637	0.208	0.0409985	0.109492	0.0348232	0.0568263	0.212581	0.002704	0.000710641	0.326677	0.231361	physical_and_proximity
104	128	0.22285	0.106375	0.749763	0.591784	0.749763	0.591784	0.598	0.07164	0.212956	0.058885	0.0851707	0.203733	0.007774	0.00124176	0.444977	0.438217	physical_and_proximity
104	143	0.172362	0.0880058	0.516229	0.593585	0.516229	0.593585	0.39	0.0604554	0.161658	0.049596	0.0687255	0.193741	0.00507	0.00104789	0.346619	0.341887	physical_and_proximity
106	111	0.199594	0.138192	0.462727	0.460146	0.462727	0.460146	1.326	0.19095	0.196523	0.104479	0.153644	0.174462	0.017238	0.0033098	0.569699	0.598767	physical_and_proximity
106	130	0.109747	0.081422	0.347216	0.577001	0.347216	0.577001	0.143	0.0511188	0.0861612	0.0413643	0.0792841	0.210328	0.001859	0.000886059	0.4225	0.393094	physical_and_proximity
107	115	0.124132	0.0816018	0.490338	0.215496	0.490338	0.215496	0.611	0.0636689	0.120242	0.0446705	0.115711	0.202753	0.007943	0.00110359	0.598598	0.479453	physical_and_proximity
107	123	0.0974545	0.084915	0.336666	0.648182	0.336666	0.648182	0.065	0.0287067	0.0502571	0.0254142	0.10897	0.237498	0.000845	0.000497583	0.649805	0.794638	physical_and_proximity
107	126	0.109471	0.0801844	0.206516	0.316342	0.206516	0.316342	0.78	0.120001	0.107696	0.0612121	0.103819	0.218887	0.01014	0.00208002	0.524069	0.597922	physical_and_proximity
107	132	0.217469	0.139835	1.29606	0.331565	1.29606	0.331565	1.027	0.0909124	0.210028	0.0676262	0.206379	0.196528	0.013351	0.00157582	1.01163	0.811031	physical_and_proximity
107	137	0.0835946	0.060024	0.663059	0.161491	0.663059	0.161491	0.156	0.0329827	0.0708681	0.0263023	0.0786302	0.218777	0.002028	0.0005717	0.472693	0.407966	physical_and_proximity
107	141	0.176452	0.114097	0.326011	0.560727	0.326011	0.560727	1.092	0.122751	0.173414	0.0769386	0.132764	0.202611	0.014196	0.00212768	0.61516	0.634595	physical_and_proximity
107	151	0.146437	0.0970922	0.260686	0.43346	0.260686	0.43346	1.326	0.108542	0.144986	0.0651209	0.132048	0.22045	0.017238	0.0018814	0.656565	0.687492	physical_and_proximity
107	167	0.0984499	0.0724858	0.161033	0.410877	0.161033	0.410877	0.559	0.0924689	0.0958529	0.0513922	0.101628	0.199557	0.007267	0.00160279	0.473369	0.533364	physical_and_proximity
108	119	0.307527	0.163163	0.573866	1.03968	0.573866	1.03968	1.716	0.181007	0.304214	0.121521	0.111014	0.197249	0.022308	0.00313746	0.421317	0.580853	physical_and_proximity
108	125	0.287309	0.172653	0.75721	0.646131	0.75721	0.646131	1.521	0.229733	0.283626	0.138481	0.112305	0.217265	0.019773	0.00398203	0.635609	0.539448	physical_and_proximity
108	131	0.229225	0.143386	0.732703	0.544909	0.732703	0.544909	0.767	0.171776	0.222037	0.110846	0.0931801	0.204244	0.009971	0.00297745	0.455455	0.462722	physical_and_proximity
108	165	0.112936	0.0733419	0.364485	0.249558	0.364485	0.249558	0.39	0.0599469	0.107356	0.0426765	0.0853157	0.18448	0.00507	0.00103908	0.414388	0.39039	physical_and_proximity
109	135	0.248126	0.134269	0.73486	0.780264	0.73486	0.780264	0.611	0.0985298	0.233695	0.0781761	0.109574	0.200333	0.007943	0.00170785	0.569023	0.54756	physical_and_proximity
109	136	0.169326	0.110482	1.01932	1.10788	1.01932	1.10788	0.143	0.0338903	0.112655	0.0318566	0.105627	0.213138	0.001859	0.000587432	0.611273	0.616681	physical_and_proximity
110	140	0.372335	0.20479	1.27851	0.705373	1.27851	0.705373	1.898	0.21267	0.366741	0.144886	0.160019	0.18328	0.024674	0.00368628	0.607555	0.667888	physical_and_proximity
110	160	0.121705	0.0793459	0.810647	0.508928	0.810647	0.508928	0.13	0.0370514	0.0918206	0.0331257	0.0692802	0.214314	0.00169	0.000642224	0.358956	0.452751	physical_and_proximity
110	162	0.234465	0.123812	0.864432	0.435881	0.864432	0.435881	1.118	0.105668	0.230124	0.0774314	0.110515	0.211368	0.014534	0.00183157	0.554996	0.456131	physical_and_proximity
111	143	0.101063	0.063105	0.320795	0.282914	0.320795	0.282914	0.247	0.0473909	0.0934537	0.0360321	0.0613675	0.204845	0.003211	0.000821442	0.222404	0.348309	physical_and_proximity
111	153	0.0827766	0.0697996	0.692128	0.272797	0.692128	0.272797	0.065	0.0300362	0.048792	0.0260392	0.0784687	0.220994	0.000845	0.000520628	0.479115	0.484185	physical_and_proximity
111	172	0.0805867	0.0568767	0.409527	0.186718	0.409527	0.186718	0.143	0.0283536	0.0676108	0.02322	0.0738502	0.188942	0.001859	0.000491463	0.356083	0.243191	physical_and_proximity
112	126	0.330701	0.120132	1.2069	3.42029	1.2069	3.42029	0.455	0.0683236	0.301319	0.0634631	0.0705029	0.208749	0.005915	0.00118428	0.196209	0.399854	physical_and_proximity
113	124	0.254484	0.15399	0.574849	0.851873	0.574849	0.851873	0.884	0.179093	0.247238	0.117686	0.100202	0.201938	0.011492	0.00310428	0.517647	0.505479	physical_and_proximity
113	132	0.324757	0.153769	0.860991	0.941307	0.860991	0.941307	1.014	0.0786613	0.311527	0.06695	0.155013	0.190059	0.013182	0.00136346	0.55263	0.786526	physical_and_proximity
113	151	0.376673	0.214524	0.74697	1.19076	0.74697	1.19076	1.937	0.240139	0.371085	0.157659	0.162608	0.184259	0.025181	0.00416241	0.555503	0.768105	physical_and_proximity
114	121	0.522401	0.319474	1.41306	0.917485	1.41306	0.917485	8.281	0.456485	0.521274	0.250735	0.29397	0.180149	0.107653	0.00791241	1.24164	1.09613	physical_and_proximity
114	122	0.185313	0.118784	1.06023	0.266515	1.06023	0.266515	1.287	0.128943	0.182738	0.0803169	0.139633	0.202756	0.016731	0.00223501	0.665353	0.4901	physical_and_proximity
114	136	0.27416	0.1754	0.536674	0.635987	0.536674	0.635987	4.589	0.309332	0.273703	0.14996	0.13206	0.206738	0.059657	0.00536175	0.584571	0.642876	physical_and_proximity
114	177	0.173797	0.0964773	0.615897	0.425686	0.615897	0.425686	0.468	0.0629661	0.163678	0.0503668	0.0934711	0.224655	0.006084	0.00109141	0.5746	0.596232	physical_and_proximity
115	123	0.218509	0.115137	0.52425	0.60614	0.52425	0.60614	0.858	0.0718484	0.21174	0.0572231	0.123157	0.18027	0.011154	0.00124537	0.54587	0.430105	physical_and_proximity
115	137	0.263518	0.155308	0.658183	0.661962	0.658183	0.661962	1.183	0.168853	0.258044	0.111703	0.124504	0.211959	0.015379	0.00292678	0.649298	0.590148	physical_and_proximity
116	133	0.0798101	0.0646582	0.897107	1.89438	0.897107	1.89438	0.039	0.0194901	0.0366521	0.0188855	0.0528512	0.202455	0.000507	0.000337828	0.224432	0.355914	physical_and_proximity
118	138	0.305312	0.167141	0.834074	0.625682	0.834074	0.625682	1.976	0.198485	0.302731	0.127627	0.11541	0.198615	0.025688	0.0034404	0.585923	0.468637	physical_and_proximity
118	141	0.335849	0.194631	0.940468	0.739279	0.940468	0.739279	1.625	0.211618	0.329886	0.140027	0.155763	0.179982	0.021125	0.00366805	0.5408	0.699829	physical_and_proximity
119	148	0.600944	0.245949	2.09902	1.63461	2.09902	1.63461	1.599	0.198325	0.583577	0.163121	0.137504	0.174549	0.020787	0.00343763	0.60502	0.556855	physical_and_proximity
120	127	0.450987	0.251182	0.894067	1.24957	0.894067	1.24957	3.12	0.255871	0.446574	0.171615	0.228997	0.167953	0.04056	0.00443509	0.865956	0.926796	physical_and_proximity
120	144	0.0585765	0.0472859	0.442831	0.207111	0.442831	0.207111	0.052	0.022968	0.0379978	0.0197529	0.0481486	0.214031	0.000676	0.000398112	0.277329	0.282399	physical_and_proximity
120	159	0.147677	0.0869279	0.604081	0.407043	0.604081	0.407043	0.299	0.0582616	0.134109	0.0470011	0.0770263	0.223399	0.003887	0.00100987	0.471848	0.432809	physical_and_proximity
120	189	0.176018	0.0995584	0.374013	0.490631	0.374013	0.490631	0.923	0.078916	0.172553	0.0575255	0.108614	0.212426	0.011999	0.00136788	0.485706	0.595387	physical_and_proximity
121	127	0.259436	0.15438	0.785394	0.524277	0.785394	0.524277	1.339	0.158387	0.254618	0.105327	0.144927	0.206789	0.017407	0.00274538	0.771485	0.742248	physical_and_proximity
121	152	0.291637	0.163728	0.421359	1.42092	0.421359	1.42092	2.691	0.179083	0.289969	0.11546	0.150877	0.171323	0.034983	0.00310411	0.535561	0.654706	physical_and_proximity
121	182	0.150483	0.087083	0.344379	0.64075	0.344379	0.64075	0.39	0.0739261	0.142277	0.0555819	0.0685474	0.228257	0.00507	0.00128139	0.402051	0.431626	physical_and_proximity
122	151	0.205866	0.115173	0.652495	1.11697	0.652495	1.11697	0.299	0.0473002	0.17324	0.0424279	0.112579	0.213375	0.003887	0.00081987	0.580008	0.731939	physical_and_proximity
122	180	0.182536	0.135418	0.458075	0.364504	0.458075	0.364504	1.69	0.284792	0.181218	0.118514	0.12204	0.209972	0.02197	0.00493639	0.449202	0.634933	physical_and_proximity
123	136	0.110489	0.0776083	0.3159	0.33307	0.3159	0.33307	0.247	0.0489809	0.0978808	0.0376165	0.0998886	0.227881	0.003211	0.000849002	0.607217	0.615836	physical_and_proximity
123	137	0.179336	0.12217	0.474851	0.341719	0.474851	0.341719	1.703	0.18128	0.177952	0.094799	0.135875	0.220693	0.022139	0.00314219	0.710307	0.693407	physical_and_proximity
123	151	0.22738	0.151689	0.38872	1.03834	0.38872	1.03834	0.988	0.155451	0.219888	0.100316	0.171687	0.206045	0.012844	0.00269449	0.856323	0.917332	physical_and_proximity
123	169	0.184431	0.116131	0.404239	0.429927	0.404239	0.429927	1.482	0.137511	0.182664	0.0828369	0.124876	0.204287	0.019266	0.00238352	0.613639	0.582881	physical_and_proximity
123	177	0.0733184	0.0507465	0.178003	0.193524	0.178003	0.193524	0.286	0.0477069	0.0700196	0.0314995	0.0643934	0.195886	0.003718	0.000826919	0.281723	0.352534	physical_and_proximity
123	181	0.121961	0.0846287	0.485951	0.200441	0.485951	0.200441	0.728	0.0699918	0.118759	0.0468731	0.139673	0.215007	0.009464	0.00121319	0.786864	0.695942	physical_and_proximity
123	216	0.10091	0.0722769	0.179608	0.321952	0.179608	0.321952	0.702	0.0867111	0.0990271	0.0494895	0.107015	0.203904	0.009126	0.00150299	0.493818	0.563277	physical_and_proximity
123	220	0.0734944	0.0656559	0.431592	0.211341	0.431592	0.211341	0.052	0.0217255	0.0380525	0.0188404	0.10049	0.229851	0.000676	0.000376576	0.676507	0.546715	physical_and_proximity
124	133	0.449679	0.17806	1.05501	1.41516	1.05501	1.41516	1.625	0.120924	0.440552	0.100765	0.131501	0.189645	0.021125	0.00209602	0.406107	0.620906	physical_and_proximity
124	151	0.331966	0.161495	1.51097	1.36558	1.51097	1.36558	0.481	0.071464	0.287926	0.0649892	0.136956	0.193095	0.006253	0.00123871	0.540631	0.711659	physical_and_proximity
125	131	0.412743	0.239019	1.71872	0.720713	1.71872	0.720713	2.054	0.300355	0.407133	0.188724	0.151228	0.190038	0.026702	0.00520616	0.7098	0.640679	physical_and_proximity
125	158	0.239538	0.138968	0.530184	0.830449	0.530184	0.830449	0.806	0.127397	0.230894	0.0914095	0.116173	0.20704	0.010478	0.00220822	0.545363	0.617695	physical_and_proximity
126	132	0.0972284	0.0916543	0.676866	0.581467	0.676866	0.581467	0.039	0.027559	0.0346762	0.0253273	0.102086	0.21469	0.000507	0.000477689	0.589472	0.521027	physical_and_proximity
126	138	0.0927247	0.0683569	0.596037	0.126122	0.596037	0.126122	0.78	0.130215	0.0918387	0.0578495	0.0688896	0.212291	0.01014	0.00225706	0.378222	0.260598	physical_and_proximity
126	145	0.354039	0.17475	0.829427	0.770274	0.829427	0.770274	2.964	0.156113	0.351955	0.11224	0.154585	0.174322	0.038532	0.00270595	0.634595	0.618033	physical_and_proximity
126	186	0.15713	0.0925011	0.356826	0.353913	0.356826	0.353913	1.261	0.0955012	0.155738	0.0621152	0.0974505	0.193596	0.016393	0.00165535	0.502437	0.429429	physical_and_proximity
127	129	0.0571259	0.0556617	0.219877	0.779936	0.219877	0.779936	0.013	0.00975	0.0120841	0.00922558	0.0726527	0.224376	0.000169	0.000169	0.379405	0.444977	physical_and_proximity
127	144	0.0733575	0.0683656	0.347006	0.401707	0.347006	0.401707	0.039	0.0259821	0.0322454	0.0228002	0.0820551	0.177304	0.000507	0.000450357	0.411515	0.343408	physical_and_proximity
127	152	0.287232	0.148476	0.915255	0.583248	0.915255	0.583248	1.3	0.071748	0.279614	0.05972	0.182837	0.17866	0.0169	0.00124363	0.72332	0.706927	physical_and_proximity
128	129	0.141332	0.107109	0.453652	0.506626	0.453652	0.506626	0.195	0.0437272	0.107453	0.0369723	0.150142	0.201391	0.002535	0.000757938	0.630877	0.853281	physical_and_proximity
128	130	0.159644	0.095851	0.343224	0.458595	0.343224	0.458595	0.78	0.112468	0.156834	0.0715025	0.074842	0.206506	0.01014	0.00194945	0.35152	0.377377	physical_and_proximity
128	143	0.419204	0.277764	0.687468	1.30637	0.687468	1.30637	5.837	0.515104	0.418163	0.240301	0.209484	0.178701	0.075881	0.00892848	0.657241	0.884039	physical_and_proximity
128	149	0.226324	0.109395	0.37632	0.977518	0.37632	0.977518	1.209	0.0373483	0.221855	0.032835	0.145773	0.17568	0.015717	0.000647371	0.522379	0.612118	physical_and_proximity
128	157	0.362118	0.342981	0.906937	0.617395	0.906937	0.617395	25.285	4.95136	0.362073	0.341964	0.222134	0.164092	0.328705	0.0858236	0.66586	0.739206	physical_and_proximity
129	139	0.060071	0.0434563	0.501508	0.102566	0.501508	0.102566	0.143	0.0277985	0.0533709	0.0209569	0.0609496	0.223081	0.001859	0.000481841	0.389545	0.32955	physical_and_proximity
129	143	0.114127	0.0847128	0.65634	0.164919	0.65634	0.164919	0.715	0.101019	0.111287	0.0571877	0.136093	0.185953	0.009295	0.001751	0.621582	0.489086	physical_and_proximity
129	144	0.0926482	0.0680527	0.376161	0.20046	0.376161	0.20046	0.221	0.0450853	0.0821568	0.0335265	0.0968086	0.192463	0.002873	0.000781478	0.524576	0.384137	physical_and_proximity
129	152	0.142115	0.0958586	0.901265	0.204316	0.901265	0.204316	0.845	0.102422	0.139133	0.063422	0.123408	0.205544	0.010985	0.00177532	0.645073	0.573586	physical_and_proximity
129	157	0.11951	0.0859344	0.279524	0.263662	0.279524	0.263662	0.923	0.1546	0.118292	0.072262	0.079782	0.193286	0.011999	0.00267974	0.394953	0.283582	physical_and_proximity
129	179	0.158591	0.0988563	0.373112	0.341086	0.373112	0.341086	1.326	0.106164	0.157081	0.0665274	0.115875	0.199756	0.017238	0.00184017	0.568516	0.495846	physical_and_proximity
129	193	0.127157	0.105306	0.290508	0.248326	0.290508	0.248326	2.366	0.328205	0.126713	0.0950925	0.165144	0.169611	0.030758	0.00568889	0.6253	0.73515	physical_and_proximity
130	147	0.220837	0.0894661	0.649371	0.590162	0.649371	0.590162	0.702	0.054997	0.214643	0.0466914	0.0708998	0.200873	0.009126	0.000953281	0.336817	0.372814	physical_and_proximity
130	157	0.242339	0.141627	0.820948	0.510925	0.820948	0.510925	0.962	0.167974	0.237257	0.109545	0.0893958	0.217114	0.012506	0.00291154	0.462384	0.403572	physical_and_proximity
131	146	0.272011	0.159585	0.645676	0.616727	0.645676	0.616727	1.807	0.154098	0.268555	0.103524	0.168898	0.169811	0.023491	0.00267104	0.634088	0.485368	physical_and_proximity
131	158	0.0800103	0.0754436	0.407766	0.61901	0.407766	0.61901	0.026	0.0162321	0.0235131	0.0152267	0.0926166	0.216608	0.000338	0.000281357	0.531167	0.561925	physical_and_proximity
131	170	0.052383	0.0493757	0.49663	0.139766	0.49663	0.139766	0.026	0.015428	0.0209952	0.0135161	0.0747885	0.215722	0.000338	0.000267418	0.457652	0.389883	physical_and_proximity
132	133	0.120235	0.0840869	0.414535	0.607591	0.414535	0.607591	0.156	0.0488414	0.0955252	0.040762	0.0788029	0.203175	0.002028	0.000846584	0.39208	0.42926	physical_and_proximity
132	145	0.380336	0.272483	0.899056	0.714514	0.899056	0.714514	8.346	0.693491	0.37999	0.252921	0.169974	0.179524	0.108498	0.0120205	0.729742	0.582036	physical_and_proximity
132	151	0.629409	0.325381	1.13698	1.9256	1.13698	1.9256	5.044	0.376674	0.626136	0.246691	0.220525	0.183886	0.065572	0.00652902	0.859365	1.11118	physical_and_proximity
133	145	0.287376	0.168465	0.737288	0.575771	0.737288	0.575771	2.457	0.222351	0.285704	0.131743	0.129411	0.188273	0.031941	0.00385408	0.611104	0.528632	physical_and_proximity
133	173	0.296728	0.204664	0.621638	0.685399	0.621638	0.685399	3.172	0.415464	0.295603	0.182662	0.134471	0.187695	0.041236	0.00720138	0.567164	0.518323	physical_and_proximity
133	183	0.0833045	0.0615361	0.427609	0.124745	0.427609	0.124745	0.546	0.109261	0.0820583	0.0512628	0.0603544	0.199585	0.007098	0.00189386	0.314678	0.094471	physical_and_proximity
134	199	0.100917	0.0487309	0.336489	1.40724	0.336489	1.40724	0.143	0.041789	0.0936726	0.0362159	0.0175991	0.205505	0.001859	0.000724343	0.057291	0.073853	physical_and_proximity
135	142	0.480623	0.208822	0.947131	1.73523	0.947131	1.73523	2.093	0.180246	0.473957	0.139274	0.136544	0.192352	0.027209	0.00312427	0.661635	0.618709	physical_and_proximity
135	149	0.259082	0.124697	1.05196	0.586414	1.05196	0.586414	0.741	0.0968136	0.249662	0.0770119	0.0896304	0.211503	0.009633	0.0016781	0.453934	0.480636	physical_and_proximity
135	171	0.257101	0.143227	0.62167	0.804289	0.62167	0.804289	0.871	0.149383	0.249999	0.104755	0.0927469	0.193282	0.011323	0.00258931	0.433992	0.417599	physical_and_proximity
136	139	0.0758612	0.0539918	0.431471	0.121436	0.431471	0.121436	0.286	0.0311886	0.0711796	0.0234657	0.0942999	0.212754	0.003718	0.000540602	0.602485	0.341042	physical_and_proximity
136	149	0.326447	0.200907	0.81534	0.726066	0.81534	0.726066	1.924	0.169078	0.320152	0.117396	0.252211	0.163578	0.025012	0.00293069	1.03631	0.848042	physical_and_proximity
136	163	0.133859	0.101312	0.240105	0.509157	0.240105	0.509157	0.585	0.106929	0.127579	0.0645957	0.160334	0.173478	0.007605	0.00185343	0.775034	0.653692	physical_and_proximity
136	177	0.251368	0.13338	0.746917	0.523101	0.746917	0.523101	1.235	0.0963143	0.246291	0.0733504	0.139153	0.210545	0.016055	0.00166945	0.66586	0.71318	physical_and_proximity
137	141	0.227048	0.138197	1.1494	0.454183	1.1494	0.454183	0.598	0.087719	0.210792	0.0690999	0.15242	0.20472	0.007774	0.00152046	0.826579	0.637299	physical_and_proximity
137	154	0.2731	0.179115	0.509658	0.781353	0.509658	0.781353	2.223	0.26771	0.270873	0.143322	0.159446	0.19387	0.028899	0.00464031	0.67262	0.699153	physical_and_proximity
137	169	0.168993	0.110599	0.463488	0.373131	0.463488	0.373131	0.793	0.104794	0.163972	0.0695405	0.133071	0.196465	0.010309	0.00181643	0.649636	0.545701	physical_and_proximity
138	158	0.0853048	0.0666939	0.408958	0.527217	0.408958	0.527217	0.078	0.0363911	0.0582666	0.0314256	0.0574889	0.22455	0.001014	0.000630779	0.323297	0.341211	physical_and_proximity
138	167	0.196038	0.121235	0.683095	0.780026	0.683095	0.780026	0.299	0.0561301	0.164192	0.0486342	0.125606	0.195866	0.003887	0.000972922	0.625469	0.661466	physical_and_proximity
138	204	0.0913902	0.0611398	0.159841	0.68369	0.159841	0.68369	0.26	0.0655321	0.0864676	0.0435188	0.0502476	0.222431	0.00338	0.00113589	0.197899	0.294229	physical_and_proximity
139	149	0.161797	0.105962	0.400893	0.481954	0.400893	0.481954	0.494	0.0787963	0.151662	0.0579365	0.126625	0.196273	0.006422	0.0013658	0.656734	0.596232	physical_and_proximity
139	152	0.0727673	0.0557508	0.184192	0.420089	0.184192	0.420089	0.104	0.0341899	0.057389	0.0269847	0.0645522	0.226465	0.001352	0.000592624	0.416078	0.321607	physical_and_proximity
139	179	0.080358	0.0503066	0.143833	0.355651	0.143833	0.355651	0.325	0.0507506	0.0778746	0.0339346	0.0481234	0.214497	0.004225	0.000879678	0.172549	0.298792	physical_and_proximity
140	150	0.0837854	0.0603071	0.671597	0.163329	0.671597	0.163329	0.156	0.0361946	0.0713172	0.0283768	0.0752855	0.228489	0.002028	0.000627373	0.479284	0.25181	physical_and_proximity
140	156	0.163981	0.096275	0.621925	0.870001	0.621925	0.870001	0.208	0.0397518	0.132187	0.035825	0.091317	0.225979	0.002704	0.000689031	0.512408	0.60502	physical_and_proximity
140	160	0.273157	0.135451	1.1741	0.498423	1.1741	0.498423	1.118	0.093451	0.266489	0.0737526	0.127558	0.199951	0.014534	0.00161982	0.59319	0.596063	physical_and_proximity
141	154	0.245678	0.153019	0.872553	0.574461	0.872553	0.574461	0.728	0.15718	0.234717	0.10812	0.116918	0.197548	0.009464	0.00272446	0.527449	0.623779	physical_and_proximity
141	158	0.0829432	0.0636122	0.640717	0.276432	0.640717	0.276432	0.078	0.0274712	0.0555593	0.02405	0.0673876	0.214133	0.001014	0.000476167	0.379912	0.389376	physical_and_proximity
141	167	0.110073	0.0709685	0.330535	0.671648	0.330535	0.671648	0.156	0.0416348	0.0915371	0.0350476	0.0627876	0.218896	0.002028	0.000721669	0.335465	0.403234	physical_and_proximity
142	147	0.152601	0.0945153	0.371804	0.736509	0.371804	0.736509	0.299	0.0529818	0.135285	0.0436267	0.100088	0.21273	0.003887	0.000918351	0.5408	0.51883	physical_and_proximity
142	163	0.305507	0.156094	0.721018	0.710475	0.721018	0.710475	1.924	0.112356	0.301733	0.0855089	0.164501	0.192411	0.025012	0.00194751	0.732953	0.669409	physical_and_proximity
142	168	0.226124	0.144012	0.951135	0.362374	0.951135	0.362374	1.469	0.152569	0.222633	0.096475	0.166624	0.19229	0.019097	0.00264453	0.773851	0.611949	physical_and_proximity
142	169	0.138653	0.0854119	0.653341	0.325161	0.653341	0.325161	0.286	0.0431106	0.123419	0.0359685	0.0976952	0.209983	0.003718	0.000747251	0.567502	0.465764	physical_and_proximity
142	171	0.173038	0.106444	0.298986	0.571126	0.298986	0.571126	1.378	0.147563	0.171784	0.0842293	0.0850455	0.202425	0.017914	0.00255775	0.429767	0.367744	physical_and_proximity
142	198	0.109483	0.0716976	0.303394	0.47905	0.303394	0.47905	0.182	0.032127	0.0919286	0.0273897	0.0846413	0.187893	0.002366	0.000556867	0.41067	0.381095	physical_and_proximity
143	157	0.0857149	0.0811162	1.31291	0.439268	1.31291	0.439268	0.026	0.0177484	0.0240965	0.0168403	0.0898964	0.206194	0.000338	0.000307639	0.52559	0.372983	physical_and_proximity
143	172	0.0520391	0.0393482	0.209464	0.151805	0.209464	0.151805	0.078	0.0218511	0.0413531	0.0175052	0.0493099	0.199807	0.001014	0.000378752	0.291863	0.170183	physical_and_proximity
143	188	0.168628	0.0851026	0.405598	0.358464	0.405598	0.358464	1.404	0.0765257	0.167576	0.0545772	0.0774306	0.200085	0.018252	0.00132645	0.388869	0.313833	physical_and_proximity
145	173	0.308132	0.16613	0.691046	0.748389	0.691046	0.748389	2.067	0.211867	0.306084	0.133276	0.0971489	0.196592	0.026871	0.00367235	0.474045	0.356928	physical_and_proximity
146	158	0.505215	0.211176	1.40026	3.06896	1.40026	3.06896	0.936	0.142053	0.474299	0.123768	0.128554	0.158983	0.012168	0.00246224	0.389038	0.542659	physical_and_proximity
147	160	0.391118	0.197957	0.994555	1.27839	0.994555	1.27839	1.183	0.189091	0.379792	0.14132	0.11729	0.190995	0.015379	0.00327758	0.505141	0.51883	physical_and_proximity
148	184	0.227009	0.130609	0.434045	0.815415	0.434045	0.815415	1.066	0.165294	0.223796	0.104383	0.077063	0.187711	0.013858	0.0028651	0.358449	0.339521	physical_and_proximity
148	192	0.157962	0.0865766	0.780959	0.336858	0.780959	0.336858	0.416	0.0725525	0.15031	0.0554563	0.0644079	0.218114	0.005408	0.00125758	0.377715	0.318903	physical_and_proximity
149	157	0.174022	0.0928212	0.634229	0.497347	0.634229	0.497347	0.377	0.0529853	0.160259	0.0445225	0.0861739	0.191063	0.004901	0.000918411	0.467285	0.379236	physical_and_proximity
149	179	0.175672	0.10443	0.555194	0.503542	0.555194	0.503542	0.416	0.063905	0.161526	0.0514527	0.108847	0.209562	0.005408	0.00110769	0.562263	0.559221	physical_and_proximity
149	196	0.0467832	0.0451635	0.346116	0.285206	0.346116	0.285206	0.013	0.00975	0.0120021	0.00917772	0.0537569	0.20471	0.000169	0.000169	0.318734	0.264823	physical_and_proximity
150	153	0.331575	0.148436	0.689557	0.984584	0.689557	0.984584	1.703	0.1191	0.32754	0.0920629	0.115034	0.18878	0.022139	0.00206441	0.405431	0.555672	physical_and_proximity
150	156	0.137104	0.0983666	0.20344	1.85271	0.20344	1.85271	0.442	0.110368	0.129573	0.0688905	0.101908	0.23017	0.005746	0.00191305	0.412529	0.654706	physical_and_proximity
151	173	0.16157	0.135844	0.731921	0.218355	0.731921	0.218355	3.913	0.509736	0.161251	0.126458	0.196769	0.182356	0.050869	0.00883542	0.823875	0.646932	physical_and_proximity
151	178	0.095062	0.0712547	0.707231	0.13992	0.707231	0.13992	0.39	0.0621266	0.0898876	0.0405563	0.12058	0.201068	0.00507	0.00107686	0.730249	0.425373	physical_and_proximity
151	187	0.0760648	0.0662927	0.335817	0.103492	0.335817	0.103492	1.82	0.25392	0.0758158	0.0603185	0.155209	0.177706	0.02366	0.00440128	0.77909	0.313664	physical_and_proximity
151	195	0.144145	0.116731	0.363857	0.254582	0.363857	0.254582	3.666	0.365712	0.143903	0.106262	0.163283	0.200511	0.047658	0.00633901	0.766584	0.656903	physical_and_proximity
151	207	0.0708244	0.0585909	0.178322	0.346615	0.178322	0.346615	0.091	0.0298948	0.0513298	0.0238416	0.0867282	0.220851	0.001183	0.000518176	0.408811	0.517816	physical_and_proximity
151	216	0.0972692	0.074779	0.621761	0.161735	0.621761	0.161735	0.273	0.0504737	0.0873036	0.0362272	0.128691	0.229302	0.003549	0.000874877	0.889785	0.575783	physical_and_proximity
151	220	0.166144	0.128511	0.404247	0.304032	0.404247	0.304032	3.705	0.294571	0.165761	0.109199	0.20083	0.180318	0.048165	0.0051059	0.854464	0.709462	physical_and_proximity
151	221	0.199969	0.155044	0.643451	0.305224	0.643451	0.305224	5.681	0.429189	0.199743	0.139657	0.188337	0.18804	0.073853	0.00743927	0.831311	0.674141	physical_and_proximity
151	231	0.140855	0.098833	0.361076	0.313567	0.361076	0.313567	0.741	0.104887	0.136834	0.0645466	0.135529	0.206438	0.009633	0.00181804	0.741234	0.782639	physical_and_proximity
151	243	0.0553685	0.0474313	0.271522	0.152992	0.271522	0.152992	0.052	0.0165226	0.0339558	0.0141358	0.0755255	0.225199	0.000676	0.000286392	0.458328	0.398671	physical_and_proximity
152	179	0.145845	0.0900378	0.391022	0.529245	0.391022	0.529245	0.325	0.0601711	0.132911	0.0474695	0.0899888	0.214167	0.004225	0.00104297	0.385996	0.528294	physical_and_proximity
152	182	0.217143	0.129612	0.44584	0.857534	0.44584	0.857534	0.728	0.124218	0.209086	0.0872643	0.108003	0.215426	0.009464	0.00215312	0.489931	0.576966	physical_and_proximity
153	156	0.586038	0.205149	1.50532	2.62668	1.50532	2.62668	1.352	0.101087	0.56033	0.0914284	0.160045	0.200805	0.017576	0.00175217	0.635271	0.821847	physical_and_proximity
154	158	0.180035	0.100468	0.656565	0.346873	0.656565	0.346873	0.806	0.115552	0.177095	0.0765689	0.064712	0.213506	0.010478	0.00200289	0.338338	0.294905	physical_and_proximity
154	168	0.302984	0.175332	1.05566	0.4904	1.05566	0.4904	3.055	0.239122	0.301772	0.139501	0.128926	0.187321	0.039715	0.00414478	0.475735	0.529646	physical_and_proximity
154	185	0.294563	0.149327	0.878799	0.593463	0.878799	0.593463	1.612	0.121654	0.29042	0.0905551	0.136492	0.212885	0.020956	0.00210866	0.525928	0.686309	physical_and_proximity
156	160	0.193062	0.121281	0.647998	0.362592	0.647998	0.362592	0.988	0.103309	0.188208	0.0715265	0.150229	0.188624	0.012844	0.00179069	0.69459	0.611442	physical_and_proximity
156	191	0.11809	0.0837273	0.352977	0.239476	0.352977	0.239476	0.585	0.102366	0.114702	0.0596031	0.100279	0.17248	0.007605	0.00177435	0.475059	0.289666	physical_and_proximity
156	203	0.149637	0.110211	0.440066	0.289012	0.440066	0.289012	0.897	0.144096	0.146043	0.0789125	0.155213	0.179501	0.011661	0.00249767	0.69459	0.665353	physical_and_proximity
156	205	0.206463	0.137841	0.553573	0.399603	0.553573	0.399603	1.716	0.184746	0.204429	0.102862	0.154721	0.205266	0.022308	0.00320226	0.836888	0.626821	physical_and_proximity
156	209	0.233539	0.166742	1.20504	0.34025	1.20504	0.34025	1.755	0.254719	0.230486	0.129959	0.19403	0.1919	0.022815	0.00441514	0.849901	0.626145	physical_and_proximity
156	212	0.0397334	0.0368364	0.470346	0.0573077	0.470346	0.0573077	0.065	0.0182502	0.0286038	0.0134464	0.113828	0.195003	0.000845	0.000316338	0.664846	0.363688	physical_and_proximity
156	219	0.110345	0.077095	0.420082	0.184523	0.420082	0.184523	0.676	0.07739	0.107768	0.0482592	0.115992	0.187416	0.008788	0.00134143	0.574769	0.409149	physical_and_proximity
156	239	0.12262	0.0884726	0.612042	0.191745	0.612042	0.191745	0.663	0.121896	0.119654	0.0664325	0.102632	0.219799	0.008619	0.00211286	0.590655	0.449033	physical_and_proximity
156	249	0.11232	0.0708186	0.31728	0.246255	0.31728	0.246255	0.507	0.060209	0.108873	0.041979	0.0845518	0.223709	0.006591	0.00104362	0.47151	0.465595	physical_and_proximity
157	188	0.140345	0.0960006	0.744542	0.39843	0.744542	0.39843	0.208	0.0547617	0.115465	0.0452204	0.0975927	0.224122	0.002704	0.000949203	0.601302	0.45123	physical_and_proximity
157	196	0.136221	0.0990331	0.241947	0.72253	0.241947	0.72253	0.39	0.0600206	0.123743	0.0450895	0.158297	0.187892	0.00507	0.00104036	0.896376	0.709631	physical_and_proximity
157	205	0.114948	0.0840933	0.329812	0.337743	0.329812	0.337743	0.26	0.0600809	0.101636	0.0441753	0.109448	0.204612	0.00338	0.0010414	0.636285	0.481481	physical_and_proximity
157	223	0.142461	0.089343	0.270101	0.398044	0.270101	0.398044	1.105	0.0634159	0.140458	0.0454886	0.13746	0.201092	0.014365	0.00109921	0.653692	0.68276	physical_and_proximity
158	194	0.0795517	0.0643647	0.369962	0.241874	0.369962	0.241874	0.091	0.0315281	0.0560966	0.0259369	0.0834263	0.210297	0.001183	0.000546486	0.470327	0.289159	physical_and_proximity
158	204	0.345331	0.158978	0.994375	0.688691	0.994375	0.688691	2.119	0.0972467	0.341343	0.0784879	0.163679	0.157939	0.027547	0.00168561	0.553306	0.574093	physical_and_proximity
159	166	0.0994982	0.0556361	0.314738	0.262853	0.314738	0.262853	0.299	0.06411	0.0968417	0.0442873	0.026863	0.192613	0.003887	0.00111124	0.155142	0.06084	physical_and_proximity
159	189	0.0696007	0.0587115	1.10739	0.222457	1.10739	0.222457	0.052	0.0264637	0.0406025	0.0231557	0.0594901	0.241814	0.000676	0.000458705	0.414388	0.252655	physical_and_proximity
159	202	0.144407	0.0900961	0.291807	0.639979	0.291807	0.639979	0.442	0.0889782	0.137895	0.0616212	0.0746937	0.209628	0.005746	0.00154229	0.338	0.401882	physical_and_proximity
160	162	0.312639	0.183553	0.840871	0.668367	0.840871	0.668367	1.82	0.233247	0.309131	0.143416	0.128732	0.190209	0.02366	0.00404294	0.623272	0.580684	physical_and_proximity
160	191	0.156961	0.0838022	0.5707	0.358795	0.5707	0.358795	0.481	0.0703058	0.151095	0.0532966	0.0649479	0.199908	0.006253	0.00121863	0.358111	0.276991	physical_and_proximity
160	219	0.165127	0.0981659	0.492026	0.337518	0.492026	0.337518	0.845	0.0948554	0.161848	0.0643601	0.0977628	0.204574	0.010985	0.00164416	0.47996	0.372476	physical_and_proximity
161	165	0.190127	0.0837937	0.825898	0.515922	0.825898	0.515922	0.429	0.0690237	0.182479	0.0566994	0.0448068	0.125694	0.005577	0.00119641	0.13351	0.136045	physical_and_proximity
161	174	0.431911	0.21525	1.23977	0.822095	1.23977	0.822095	3.341	0.30098	0.430605	0.187074	0.080297	0.15296	0.043433	0.00521699	0.150241	0.257725	physical_and_proximity
162	168	0.19243	0.128339	0.629676	0.309714	0.629676	0.309714	2.496	0.199013	0.191661	0.101608	0.137128	0.189118	0.032448	0.00344956	0.687154	0.540969	physical_and_proximity
162	175	0.0666911	0.0587098	0.43197	0.32853	0.43197	0.32853	0.039	0.0208786	0.0322582	0.0187777	0.0647812	0.201366	0.000507	0.000361896	0.414557	0.303017	physical_and_proximity
162	176	0.252685	0.148737	0.766357	0.527507	0.766357	0.527507	1.144	0.106722	0.245416	0.0795498	0.177151	0.209723	0.014872	0.00184984	0.927979	0.729911	physical_and_proximity
162	192	0.177156	0.124291	0.429995	0.411412	0.429995	0.411412	0.962	0.140489	0.17254	0.0842159	0.163518	0.185415	0.012506	0.00243515	0.868998	0.768105	physical_and_proximity
162	198	0.130382	0.082964	0.502464	0.279503	0.502464	0.279503	0.39	0.0684038	0.12297	0.0495367	0.0857875	0.194085	0.00507	0.00118567	0.443794	0.365378	physical_and_proximity
162	213	0.124487	0.0901114	0.28876	0.268934	0.28876	0.268934	1.079	0.160005	0.123331	0.0744531	0.0953637	0.195126	0.014027	0.00277342	0.501254	0.409825	physical_and_proximity
162	235	0.113766	0.0742237	0.288793	0.309324	0.288793	0.309324	0.403	0.073091	0.108969	0.0490747	0.0744615	0.210319	0.005239	0.00126691	0.389038	0.386841	physical_and_proximity
163	169	0.430445	0.19683	0.816542	1.46462	0.816542	1.46462	2.275	0.184745	0.426075	0.136606	0.130405	0.197346	0.029575	0.00320225	0.526435	0.592176	physical_and_proximity
163	181	0.317418	0.24442	0.800089	0.609246	0.800089	0.609246	3.731	0.706097	0.31653	0.232155	0.127172	0.207912	0.048503	0.012239	0.56108	0.588627	physical_and_proximity
163	206	0.234803	0.115533	0.677902	0.875284	0.677902	0.875284	0.507	0.0633343	0.217864	0.0543276	0.102286	0.193614	0.006591	0.00109779	0.528125	0.437879	physical_and_proximity
164	183	0.344803	0.110484	3.93132	1.40556	3.93132	1.40556	0.455	0.0617216	0.316093	0.0582492	0.0619608	0.170419	0.005915	0.00106984	0.296595	0.074022	physical_and_proximity
165	170	0.664955	0.428541	1.41495	1.38206	1.41495	1.38206	13.312	0.824837	0.664266	0.378406	0.28234	0.124395	0.173056	0.0142972	0.511732	0.745797	physical_and_proximity
165	174	0.0596033	0.0446355	0.493317	0.267232	0.493317	0.267232	0.052	0.0212765	0.0400001	0.0189504	0.0388394	0.19201	0.000676	0.000368793	0.175253	0.176267	physical_and_proximity
167	186	0.217291	0.117324	0.716777	0.652186	0.716777	0.652186	0.494	0.0752454	0.201909	0.0616588	0.103487	0.199987	0.006422	0.00130425	0.553982	0.505479	physical_and_proximity
167	207	0.211713	0.125405	0.455169	0.936706	0.455169	0.936706	0.585	0.111847	0.201047	0.0819312	0.100485	0.2024	0.007605	0.00193868	0.502099	0.502775	physical_and_proximity
167	210	0.123307	0.0764608	0.470772	0.298895	0.470772	0.298895	0.312	0.0646412	0.115274	0.0477558	0.0667862	0.216179	0.004056	0.00112045	0.400023	0.219193	physical_and_proximity
168	169	0.165275	0.101474	0.562014	0.308421	0.562014	0.308421	0.884	0.118974	0.162526	0.0744777	0.087931	0.215432	0.011492	0.00206221	0.509028	0.336648	physical_and_proximity
168	192	0.149593	0.090651	0.374651	0.371779	0.374651	0.371779	0.65	0.0720766	0.144983	0.0519938	0.104216	0.195902	0.00845	0.00124933	0.49855	0.432471	physical_and_proximity
168	198	0.101664	0.0651401	0.259369	0.294423	0.259369	0.294423	0.325	0.0615224	0.0968157	0.0425419	0.0619411	0.22033	0.004225	0.00106639	0.264316	0.358787	physical_and_proximity
168	213	0.188353	0.114981	0.455538	0.687121	0.455538	0.687121	0.494	0.0892467	0.176216	0.0673154	0.108909	0.208391	0.006422	0.00154694	0.56615	0.594542	physical_and_proximity
169	213	0.0700651	0.0602338	0.558022	0.281991	0.558022	0.281991	0.052	0.0288511	0.0407017	0.0250006	0.0599296	0.237636	0.000676	0.000500085	0.409487	0.355914	physical_and_proximity
169	217	0.342032	0.194498	0.845822	0.686688	0.845822	0.686688	3.328	0.220689	0.340249	0.139474	0.178848	0.193287	0.043264	0.00382527	0.733291	0.684788	physical_and_proximity
170	184	0.261175	0.129574	0.638294	0.693966	0.638294	0.693966	1.092	0.0865651	0.25488	0.0686829	0.125753	0.213686	0.014196	0.00150046	0.681746	0.625131	physical_and_proximity
170	199	0.144259	0.0987675	0.471387	0.423049	0.471387	0.423049	0.312	0.0806209	0.130034	0.0592104	0.0966967	0.224717	0.004056	0.00139743	0.565643	0.446836	physical_and_proximity
170	218	0.0918379	0.074248	0.353587	0.188437	0.353587	0.188437	0.247	0.0713621	0.0820779	0.0451508	0.116135	0.197739	0.003211	0.00123694	0.634088	0.090584	physical_and_proximity
170	237	0.110891	0.0778086	0.206401	0.457168	0.206401	0.457168	0.429	0.0971889	0.1068	0.0577315	0.0746406	0.220254	0.005577	0.00168461	0.448526	0.401544	physical_and_proximity
171	196	0.167485	0.10916	0.933149	0.4218	0.933149	0.4218	0.273	0.0523447	0.140737	0.0443527	0.122529	0.199647	0.003549	0.000907308	0.59319	0.690365	physical_and_proximity
171	198	0.184874	0.120696	0.348751	1.11174	0.348751	1.11174	0.507	0.119391	0.174239	0.0823538	0.101927	0.20808	0.006591	0.00206944	0.372983	0.562939	physical_and_proximity
171	206	0.123583	0.07342	0.396985	0.402494	0.396985	0.402494	0.247	0.0392459	0.110472	0.0328043	0.0768067	0.210042	0.003211	0.000680263	0.422669	0.417599	physical_and_proximity
171	209	0.0540054	0.0484644	0.279515	0.420935	0.279515	0.420935	0.026	0.0145216	0.022515	0.0133661	0.0535965	0.236673	0.000338	0.000251707	0.33293	0.341887	physical_and_proximity
173	178	0.135355	0.0826271	0.238256	0.621153	0.238256	0.621153	0.559	0.0852914	0.131648	0.0570399	0.0735527	0.208005	0.007267	0.00147838	0.371124	0.379574	physical_and_proximity
173	183	0.099142	0.0701083	0.443757	0.170953	0.443757	0.170953	0.442	0.100161	0.0964739	0.0552885	0.0621603	0.195943	0.005746	0.00173613	0.309946	0.094471	physical_and_proximity
173	190	0.138286	0.0813516	0.289371	0.394225	0.289371	0.394225	0.728	0.0796349	0.135759	0.0539092	0.079097	0.190032	0.009464	0.00138034	0.415402	0.167479	physical_and_proximity
173	214	0.185187	0.109523	0.466066	0.354765	0.466066	0.354765	2.184	0.128058	0.184425	0.0782879	0.111974	0.194036	0.028392	0.00221967	0.508014	0.424697	physical_and_proximity
173	225	0.0665402	0.052339	0.230116	0.101527	0.230116	0.101527	1.131	0.134608	0.0663158	0.0462446	0.0690153	0.209728	0.014703	0.00233321	0.364702	0.197054	physical_and_proximity
174	194	0.313619	0.243377	0.582826	0.783849	0.582826	0.783849	4.927	0.747207	0.313038	0.230955	0.14779	0.144676	0.064051	0.0129516	0.372307	0.427232	physical_and_proximity
174	199	0.129941	0.075629	0.454675	0.585549	0.454675	0.585549	0.195	0.0384038	0.110676	0.0333932	0.0689468	0.187155	0.002535	0.000665666	0.190294	0.369096	physical_and_proximity
175	176	0.199045	0.110999	0.485035	0.500919	0.485035	0.500919	0.962	0.128742	0.196173	0.0845632	0.0732357	0.176923	0.012506	0.00223154	0.2704	0.306397	physical_and_proximity
175	235	0.11993	0.0635928	0.206287	0.81462	0.206287	0.81462	0.39	0.0517411	0.11575	0.0393667	0.0518872	0.201147	0.00507	0.000896846	0.154973	0.245895	physical_and_proximity
176	219	0.322321	0.180744	0.468642	2.01571	0.468642	2.01571	1.95	0.178394	0.318193	0.121426	0.166106	0.209318	0.02535	0.00309217	0.714025	0.840099	physical_and_proximity
176	256	0.143869	0.0910352	0.33441	0.439088	0.33441	0.439088	0.507	0.0877293	0.138118	0.0600006	0.0871884	0.199851	0.006591	0.00152064	0.436696	0.492128	physical_and_proximity
176	260	0.137582	0.0781535	0.34077	0.394381	0.34077	0.394381	0.494	0.0744168	0.133432	0.0528877	0.0620988	0.213252	0.006422	0.00128989	0.33462	0.273442	physical_and_proximity
177	179	0.1682	0.116749	0.354765	0.390228	0.354765	0.390228	1.651	0.191801	0.167027	0.0943832	0.122271	0.215929	0.021463	0.00332456	0.662649	0.680394	physical_and_proximity
177	180	0.11042	0.0764792	0.3995	0.208851	0.3995	0.208851	0.442	0.0483499	0.104672	0.0357477	0.124534	0.219973	0.005746	0.000838065	0.689013	0.632229	physical_and_proximity
177	181	0.212201	0.136647	1.02761	0.344473	1.02761	0.344473	1.014	0.108907	0.205664	0.07658	0.181622	0.188808	0.013182	0.00188773	0.868998	0.662649	physical_and_proximity
177	182	0.2045	0.146675	0.504329	0.478514	0.504329	0.478514	1.04	0.180785	0.198642	0.104123	0.18349	0.183635	0.01352	0.00313361	0.889109	0.664339	physical_and_proximity
177	222	0.115853	0.0779506	0.31583	0.351842	0.31583	0.351842	0.299	0.0644088	0.106918	0.0464376	0.0822145	0.234562	0.003887	0.00111642	0.539448	0.561418	physical_and_proximity
177	230	0.117612	0.0844353	0.291075	0.311399	0.291075	0.311399	0.416	0.069549	0.110489	0.047562	0.122887	0.207554	0.005408	0.00120552	0.694252	0.421317	physical_and_proximity
177	236	0.11288	0.0712785	0.253416	0.326687	0.253416	0.326687	0.455	0.0573936	0.108638	0.0409322	0.0850085	0.207044	0.005915	0.000994823	0.399178	0.458666	physical_and_proximity
177	245	0.162693	0.123907	0.288464	0.485425	0.288464	0.485425	1.456	0.235832	0.16094	0.102386	0.157267	0.193832	0.018928	0.00408776	0.803764	0.680225	physical_and_proximity
177	247	0.111907	0.0784469	0.541816	0.217176	0.541816	0.217176	0.299	0.0555117	0.102096	0.0408757	0.103287	0.211582	0.003887	0.000962203	0.592176	0.416923	physical_and_proximity
178	187	0.0781504	0.0453344	0.349749	0.133179	0.349749	0.133179	0.377	0.0506711	0.0768025	0.0332193	0.0348692	0.205936	0.004901	0.000878298	0.199758	0.127933	physical_and_proximity
178	214	0.19873	0.101136	0.426161	0.629114	0.426161	0.629114	0.832	0.0875073	0.194628	0.0650885	0.0805137	0.176848	0.010816	0.00151679	0.267189	0.343746	physical_and_proximity
178	221	0.165259	0.0883992	0.662009	0.526703	0.662009	0.526703	0.312	0.0600229	0.151188	0.0498269	0.0665086	0.196524	0.004056	0.0010404	0.335296	0.319579	physical_and_proximity
179	193	0.227627	0.133193	0.727108	0.443561	0.727108	0.443561	1.183	0.13087	0.223459	0.0887234	0.126987	0.200532	0.015379	0.00226841	0.622596	0.644904	physical_and_proximity
179	196	0.165604	0.107426	0.41438	0.335293	0.41438	0.335293	1.443	0.142864	0.164238	0.0806754	0.112695	0.198215	0.018759	0.00247632	0.555334	0.521872	physical_and_proximity
179	223	0.305179	0.173684	0.720727	0.792109	0.720727	0.792109	1.352	0.0784445	0.295021	0.0649443	0.243344	0.171949	0.017576	0.00135971	0.998114	1.00808	physical_and_proximity
179	230	0.182449	0.105285	0.427025	0.468679	0.427025	0.468679	0.884	0.0886038	0.178359	0.0634452	0.110498	0.207091	0.011492	0.0015358	0.58136	0.54418	physical_and_proximity
179	254	0.107842	0.0766485	0.179192	0.372754	0.179192	0.372754	0.91	0.128437	0.106812	0.0623082	0.080627	0.223049	0.01183	0.00222625	0.368758	0.46306	physical_and_proximity
180	200	0.141817	0.102973	0.335402	0.305956	0.335402	0.305956	1.105	0.146111	0.139764	0.0763706	0.142793	0.190823	0.014365	0.0025326	0.671606	0.462891	physical_and_proximity
180	202	0.0798349	0.0505011	0.404748	0.224542	0.404748	0.224542	0.13	0.029137	0.0684158	0.0242455	0.0485186	0.227514	0.00169	0.000505042	0.306566	0.276146	physical_and_proximity
180	216	0.054463	0.0527414	0.309889	0.540327	0.309889	0.540327	0.013	0.00975	0.012195	0.00929007	0.0622819	0.238221	0.000169	0.000169	0.463905	0.433147	physical_and_proximity
180	222	0.268913	0.15708	1.51965	0.394825	1.51965	0.394825	1.742	0.162495	0.265614	0.107011	0.152428	0.216199	0.022646	0.00281659	0.859196	0.46644	physical_and_proximity
181	236	0.115811	0.0827051	0.624167	0.905821	0.624167	0.905821	0.091	0.0288795	0.0730187	0.0267862	0.077673	0.227861	0.001183	0.000500578	0.424359	0.498888	physical_and_proximity
182	189	0.43928	0.21826	0.825995	1.59261	0.825995	1.59261	2.08	0.160874	0.431159	0.124153	0.203673	0.190235	0.02704	0.00278849	0.652002	0.996593	physical_and_proximity
182	202	0.325279	0.178616	0.584665	1.20467	0.584665	1.20467	1.742	0.195641	0.321075	0.130687	0.131359	0.192128	0.022646	0.00339111	0.572741	0.554151	physical_and_proximity
182	234	0.262746	0.1512	1.07877	0.462317	1.07877	0.462317	1.3	0.187049	0.259119	0.118537	0.0967408	0.208544	0.0169	0.00324218	0.492635	0.412191	physical_and_proximity
183	190	0.0640443	0.0446632	0.193417	0.410865	0.193417	0.410865	0.091	0.0337909	0.0537835	0.0268833	0.0338419	0.164275	0.001183	0.000585709	0.094471	0.140946	physical_and_proximity
184	185	0.109369	0.074538	0.336159	0.422583	0.336159	0.422583	0.195	0.0558331	0.0955166	0.0430076	0.068009	0.22289	0.002535	0.000967773	0.368082	0.425711	physical_and_proximity
184	192	0.487589	0.282416	0.983553	1.29656	0.983553	1.29656	3.575	0.341938	0.483625	0.212202	0.228552	0.186254	0.046475	0.00592693	0.800384	0.935077	physical_and_proximity
184	215	0.138168	0.0835561	0.42393	0.404521	0.42393	0.404521	0.338	0.0625926	0.128378	0.0480601	0.0775208	0.214364	0.004394	0.00108494	0.436696	0.401544	physical_and_proximity
184	226	0.213256	0.10954	0.566651	0.601336	0.566651	0.601336	0.702	0.0846817	0.206091	0.0656312	0.0907136	0.204036	0.009126	0.00146782	0.49348	0.449202	physical_and_proximity
185	192	0.202717	0.12734	0.621096	0.488832	0.621096	0.488832	0.65	0.105304	0.192522	0.0760334	0.132946	0.211183	0.00845	0.00182526	0.755092	0.59657	physical_and_proximity
185	210	0.54035	0.239358	1.05065	1.94763	1.05065	1.94763	2.379	0.153078	0.530341	0.125033	0.215571	0.185502	0.030927	0.00265334	0.874068	0.840099	physical_and_proximity
185	217	0.156411	0.0834672	0.618464	0.426897	0.618464	0.426897	0.325	0.038824	0.14212	0.0336511	0.0858433	0.231169	0.004225	0.000672948	0.554151	0.425373	physical_and_proximity
185	226	0.254394	0.131063	1.14325	0.448789	1.14325	0.448789	1.092	0.105153	0.248838	0.079284	0.115744	0.207159	0.014196	0.00182265	0.661804	0.607555	physical_and_proximity
186	195	0.52941	0.247639	0.994913	1.84739	0.994913	1.84739	2.782	0.263435	0.524695	0.187181	0.137894	0.183429	0.036166	0.00456621	0.458835	0.63544	physical_and_proximity
186	232	0.212687	0.104275	0.470095	0.942135	0.470095	0.942135	0.598	0.0933151	0.205724	0.0719164	0.0629009	0.20164	0.007774	0.00161746	0.27716	0.307749	physical_and_proximity
187	231	0.151719	0.0653909	0.221969	0.787122	0.221969	0.787122	1.17	0.048933	0.150823	0.0381509	0.0561415	0.177963	0.01521	0.000848172	0.133341	0.241839	physical_and_proximity
188	205	0.249092	0.135899	1.13529	0.884987	1.13529	0.884987	0.403	0.0909444	0.222609	0.0768845	0.0960542	0.198191	0.005239	0.00157637	0.45461	0.511394	physical_and_proximity
188	223	0.107341	0.0685248	0.573443	0.496965	0.573443	0.496965	0.13	0.0424212	0.0873487	0.0365909	0.0498536	0.234528	0.00169	0.000735301	0.299806	0.337324	physical_and_proximity
189	197	0.438978	0.232945	0.838326	1.27331	0.838326	1.27331	3.133	0.229571	0.435276	0.157874	0.202459	0.19447	0.040729	0.00397923	1.00099	0.780949	physical_and_proximity
189	208	0.121113	0.0791375	0.30727	0.516378	0.30727	0.516378	0.247	0.0551292	0.10823	0.0428628	0.0791856	0.223247	0.003211	0.000955572	0.4732	0.425035	physical_and_proximity
189	230	0.114817	0.0745289	0.236653	0.448134	0.236653	0.448134	0.377	0.0767066	0.109774	0.0512985	0.0669605	0.201502	0.004901	0.00132958	0.409825	0.283582	physical_and_proximity
192	213	0.138657	0.0847101	0.294562	0.449001	0.294562	0.449001	0.52	0.0528029	0.132536	0.0407159	0.108933	0.202612	0.00676	0.00091525	0.48841	0.559728	physical_and_proximity
192	215	0.151443	0.108674	0.387735	0.312574	0.387735	0.312574	1.105	0.184709	0.149627	0.0893475	0.107391	0.202244	0.014365	0.00320162	0.592514	0.488748	physical_and_proximity
192	226	0.117352	0.0678519	0.408476	0.252548	0.408476	0.252548	0.403	0.0499114	0.112497	0.0378168	0.0701337	0.232244	0.005239	0.000865132	0.4056	0.420641	physical_and_proximity
192	257	0.129284	0.0969364	0.35622	0.468221	0.35622	0.468221	0.26	0.087937	0.113777	0.0612941	0.0981773	0.2148	0.00338	0.00152424	0.516633	0.525421	physical_and_proximity
192	258	0.113379	0.0695239	0.299537	0.334068	0.299537	0.334068	0.325	0.0472812	0.106283	0.0363875	0.0769168	0.197838	0.004225	0.000819541	0.399516	0.409487	physical_and_proximity
193	197	0.136139	0.0956047	0.290822	1.54356	0.290822	1.54356	0.195	0.0450661	0.108524	0.0380575	0.111837	0.194791	0.002535	0.000781146	0.509366	0.514774	physical_and_proximity
193	223	0.294924	0.147799	0.511683	1.27757	0.511683	1.27757	1.365	0.0832874	0.288212	0.0678256	0.164922	0.195611	0.017745	0.00144365	0.804947	0.801398	physical_and_proximity
193	230	0.0876058	0.0534277	0.285959	0.27921	0.285959	0.27921	0.182	0.0373082	0.0795353	0.0295139	0.0486148	0.235695	0.002366	0.000646676	0.30251	0.29575	physical_and_proximity
194	199	0.172481	0.0984412	0.561829	1.58661	0.561829	1.58661	0.221	0.0548649	0.144195	0.0484572	0.0741978	0.191996	0.002873	0.000950991	0.33462	0.378222	physical_and_proximity
195	207	0.281397	0.137101	0.807087	0.796843	0.807087	0.796843	0.858	0.122689	0.273263	0.0939439	0.0856487	0.214705	0.011154	0.00212661	0.391066	0.503282	physical_and_proximity
195	225	0.115038	0.0686037	0.434058	0.367817	0.434058	0.367817	0.208	0.0402017	0.101727	0.033448	0.0644676	0.21057	0.002704	0.00069683	0.381602	0.237276	physical_and_proximity
195	243	0.199632	0.104816	0.613369	0.629222	0.613369	0.629222	0.494	0.0934237	0.190698	0.0718209	0.0647819	0.217362	0.006422	0.00161934	0.35997	0.369941	physical_and_proximity
196	198	0.156992	0.104995	0.514172	0.695815	0.514172	0.695815	0.221	0.049106	0.126471	0.0421121	0.113703	0.195235	0.002873	0.000851171	0.589979	0.592176	physical_and_proximity
196	206	0.323526	0.194421	0.73893	0.651083	0.73893	0.651083	4.758	0.244404	0.322645	0.14325	0.199201	0.169649	0.061854	0.00423633	0.859365	0.697801	physical_and_proximity
196	209	0.0886353	0.0608667	0.189561	0.345129	0.189561	0.345129	0.247	0.0465079	0.0818237	0.0336989	0.0746083	0.208937	0.003211	0.000806136	0.398164	0.36673	physical_and_proximity
196	254	0.117723	0.0796883	0.321929	0.3499	0.321929	0.3499	0.312	0.0686567	0.109059	0.0487105	0.0832114	0.215113	0.004056	0.00119005	0.445991	0.453596	physical_and_proximity
196	262	0.109362	0.0665095	0.264402	0.368498	0.264402	0.368498	0.312	0.051471	0.103082	0.0385739	0.0656305	0.213803	0.004056	0.000892163	0.328029	0.340535	physical_and_proximity
197	208	0.0400858	0.0384456	0.259552	0.283959	0.259552	0.283959	0.013	0.00975	0.0118627	0.00909599	0.0439085	0.222062	0.000169	0.000169	0.281892	0.294229	physical_and_proximity
197	227	0.239551	0.14994	0.75913	0.684383	0.75913	0.684383	0.559	0.0996828	0.218944	0.0780623	0.15733	0.192683	0.007267	0.00172784	0.682591	0.813566	physical_and_proximity
197	261	0.276739	0.148329	0.64098	0.672316	0.64098	0.672316	1.612	0.115915	0.272639	0.0856569	0.154774	0.205863	0.020956	0.0020092	0.83486	0.617526	physical_and_proximity
197	288	0.0531857	0.0365039	0.437074	0.0776958	0.437074	0.0776958	0.234	0.0412602	0.0514611	0.0253839	0.0404682	0.227952	0.003042	0.000715177	0.266344	0.134862	physical_and_proximity
197	292	0.112012	0.075389	0.199627	0.36474	0.199627	0.36474	0.78	0.111473	0.110704	0.0598023	0.0698993	0.208965	0.01014	0.00193221	0.331409	0.340366	physical_and_proximity
198	206	0.167561	0.0988135	0.412802	0.446426	0.412802	0.446426	0.663	0.0802423	0.162054	0.0583951	0.102988	0.226334	0.008619	0.00139087	0.692393	0.599781	physical_and_proximity
198	209	0.131551	0.0862061	0.456706	0.259428	0.456706	0.259428	0.52	0.0578834	0.125513	0.042881	0.122106	0.205633	0.00676	0.00100331	0.627159	0.440076	physical_and_proximity
198	213	0.139204	0.102923	0.304982	0.310101	0.304982	0.310101	1.352	0.192883	0.138059	0.085557	0.118417	0.191927	0.017576	0.00334331	0.563784	0.575276	physical_and_proximity
198	239	0.147096	0.0844683	0.339985	0.482269	0.339985	0.482269	0.468	0.0538302	0.139829	0.0423877	0.0927132	0.200911	0.006084	0.000933057	0.504465	0.426218	physical_and_proximity
198	252	0.0651522	0.0572373	0.520131	0.166356	0.520131	0.166356	0.052	0.0219872	0.0368127	0.0187214	0.082864	0.232596	0.000676	0.000381111	0.517816	0.523731	physical_and_proximity
198	280	0.0904326	0.0553373	0.22321	0.390874	0.22321	0.390874	0.182	0.023854	0.0797896	0.0204248	0.0667869	0.217766	0.002366	0.000413469	0.423683	0.393263	physical_and_proximity
199	228	0.158583	0.106038	0.44206	0.354664	0.44206	0.354664	0.715	0.128046	0.154314	0.0775712	0.101899	0.203362	0.009295	0.00221947	0.474552	0.570375	physical_and_proximity
199	237	0.189105	0.110211	1.59657	0.334384	1.59657	0.334384	0.507	0.0918696	0.178913	0.0689564	0.0913959	0.199916	0.006591	0.00159241	0.477932	0.37856	physical_and_proximity
199	287	0.0445701	0.0338461	0.163234	0.0770843	0.163234	0.0770843	0.26	0.0561092	0.0435822	0.0270846	0.0396167	0.201605	0.00338	0.000972559	0.190463	0.162916	physical_and_proximity
200	202	0.227955	0.132115	0.416378	0.76269	0.416378	0.76269	1.352	0.127659	0.224595	0.0866088	0.131652	0.193837	0.017576	0.00221276	0.406952	0.643552	physical_and_proximity
200	222	0.275001	0.133183	0.899411	0.709839	0.899411	0.709839	0.793	0.0972177	0.264435	0.0780835	0.103269	0.21271	0.010309	0.00168511	0.610766	0.449033	physical_and_proximity
200	233	0.130417	0.0613358	0.315264	0.379868	0.315264	0.379868	0.494	0.0525536	0.127735	0.0402696	0.0426912	0.20074	0.006422	0.000910929	0.213616	0.228995	physical_and_proximity
200	255	0.128337	0.0763782	0.214464	0.451998	0.214464	0.451998	1.014	0.0840483	0.127204	0.0532677	0.0767866	0.186511	0.013182	0.00145684	0.321607	0.30082	physical_and_proximity
200	275	0.0962752	0.0613425	0.246378	0.409337	0.246378	0.409337	0.208	0.0526465	0.0884215	0.0392213	0.0493929	0.200397	0.002704	0.00091254	0.210574	0.288652	physical_and_proximity
202	227	0.153526	0.0935529	0.449784	0.364519	0.449784	0.364519	0.559	0.0873084	0.148027	0.0609003	0.0874402	0.20062	0.007267	0.00151335	0.423683	0.40053	physical_and_proximity
202	234	0.227307	0.132818	0.449393	0.954179	0.449393	0.954179	0.767	0.113948	0.218482	0.0829934	0.121023	0.207218	0.009971	0.00197511	0.576966	0.638651	physical_and_proximity
203	205	0.504044	0.148131	1.41079	1.51546	1.41079	1.51546	1.521	0.0814888	0.493547	0.0733121	0.104313	0.201879	0.019773	0.00141247	0.545363	0.470158	physical_and_proximity
203	249	0.435411	0.224626	0.738051	1.60918	0.738051	1.60918	2.964	0.246163	0.432202	0.165598	0.157798	0.179764	0.038532	0.00426682	0.547053	0.592683	physical_and_proximity
204	210	0.466866	0.204769	0.923642	1.46846	0.923642	1.46846	2.509	0.186038	0.462488	0.140078	0.134486	0.188758	0.032617	0.00322466	0.55601	0.559052	physical_and_proximity
204	232	0.241412	0.106684	0.961647	0.819206	0.961647	0.819206	0.455	0.0641633	0.224297	0.0560355	0.076427	0.206983	0.005915	0.00111216	0.283582	0.438217	physical_and_proximity
205	209	0.253593	0.136322	0.802711	0.658655	0.802711	0.658655	0.741	0.111783	0.243099	0.0853977	0.106961	0.203002	0.009633	0.00193757	0.474383	0.564291	physical_and_proximity
205	250	0.227112	0.11208	0.641215	0.624978	0.641215	0.624978	0.702	0.0713605	0.218145	0.0582311	0.102171	0.21259	0.009126	0.00123691	0.5239	0.456131	physical_and_proximity
206	238	0.252638	0.145639	0.545793	0.696518	0.545793	0.696518	1.326	0.155288	0.248629	0.103013	0.122614	0.206226	0.017238	0.00269166	0.440414	0.671268	physical_and_proximity
206	245	0.162961	0.10097	0.380566	0.368193	0.380566	0.368193	1.183	0.140939	0.161579	0.080393	0.0783427	0.213471	0.015379	0.00244294	0.429767	0.326339	physical_and_proximity
206	262	0.247846	0.0981953	0.553711	0.737124	0.553711	0.737124	1.053	0.0488231	0.243174	0.0422928	0.0936034	0.211852	0.013689	0.000846268	0.513422	0.520013	physical_and_proximity
207	210	0.19603	0.12803	0.725358	0.326935	0.725358	0.326935	1.352	0.142249	0.193163	0.0872047	0.154194	0.199404	0.017576	0.00246565	0.760162	0.680394	physical_and_proximity
207	217	0.17103	0.113135	0.338556	0.444144	0.338556	0.444144	1.456	0.172813	0.16972	0.0909765	0.102385	0.215869	0.018928	0.00299542	0.550264	0.549588	physical_and_proximity
207	232	0.340685	0.201601	1.21231	0.55044	1.21231	0.55044	3.172	0.198016	0.338197	0.13001	0.233262	0.186474	0.041236	0.00343228	0.982735	0.714194	physical_and_proximity
207	241	0.134389	0.0784838	0.405895	0.271385	0.405895	0.271385	0.702	0.0800405	0.132048	0.0536418	0.0716357	0.215482	0.009126	0.00138737	0.390221	0.376701	physical_and_proximity
207	243	0.21653	0.135752	0.380295	0.688585	0.380295	0.688585	1.677	0.117532	0.213762	0.0794274	0.186919	0.181062	0.021801	0.00203722	0.812214	0.657241	physical_and_proximity
207	251	0.151909	0.102986	0.290633	0.506251	0.290633	0.506251	0.741	0.116842	0.147807	0.0715582	0.116042	0.169855	0.009633	0.00202526	0.482664	0.469144	physical_and_proximity
207	259	0.111355	0.0793549	0.636097	0.166219	0.636097	0.166219	0.598	0.0791236	0.107986	0.0494396	0.120342	0.207668	0.007774	0.00137147	0.644566	0.350675	physical_and_proximity
207	299	0.120138	0.0879958	0.261236	0.277377	0.261236	0.277377	1.053	0.184566	0.119292	0.0778132	0.0698213	0.20777	0.013689	0.00319914	0.34645	0.341887	physical_and_proximity
208	227	0.40412	0.180589	0.857779	2.2663	0.857779	2.2663	1.053	0.154643	0.391127	0.123861	0.0997844	0.190163	0.013689	0.00268048	0.341887	0.486044	physical_and_proximity
209	219	0.0867701	0.066109	0.270505	0.29029	0.270505	0.29029	0.156	0.0530868	0.0737905	0.0384931	0.0721492	0.217765	0.002028	0.000920171	0.357604	0.43602	physical_and_proximity
209	239	0.143993	0.113595	0.370442	0.581531	0.370442	0.581531	0.286	0.118166	0.126333	0.0776292	0.109931	0.19238	0.003718	0.00204821	0.503282	0.569192	physical_and_proximity
209	250	0.042637	0.0409289	0.326214	0.284349	0.326214	0.284349	0.013	0.00975	0.0119753	0.00916201	0.0462714	0.211688	0.000169	0.000169	0.300313	0.199927	physical_and_proximity
210	228	0.113531	0.0716	0.236188	0.446602	0.236188	0.446602	0.351	0.0562117	0.107273	0.0412152	0.0772381	0.221117	0.004563	0.000974337	0.367237	0.486889	physical_and_proximity
210	241	0.262441	0.148494	0.710711	0.900724	0.710711	0.900724	0.637	0.100814	0.244671	0.0804085	0.136319	0.208142	0.008281	0.00174745	0.727376	0.703209	physical_and_proximity
210	257	0.0477607	0.0449419	0.174159	0.317359	0.174159	0.317359	0.026	0.0178377	0.0211173	0.0153955	0.0570234	0.233652	0.000338	0.000309187	0.333606	0.321776	physical_and_proximity
210	264	0.138107	0.0981566	0.292599	0.417783	0.292599	0.417783	0.611	0.139965	0.134266	0.0771851	0.0885244	0.203785	0.007943	0.00242606	0.451737	0.486213	physical_and_proximity
210	272	0.0666467	0.0465265	0.2052	0.135559	0.2052	0.135559	0.312	0.0571287	0.0647028	0.0336084	0.0510616	0.208351	0.004056	0.000990232	0.264485	0.267696	physical_and_proximity
212	249	0.349024	0.135018	1.08594	1.77259	1.08594	1.77259	0.65	0.094306	0.330746	0.0827213	0.0745727	0.193283	0.00845	0.00163464	0.263809	0.396981	physical_and_proximity
213	217	0.162127	0.112429	0.323488	0.472295	0.323488	0.472295	0.949	0.177953	0.159684	0.0923524	0.0933556	0.214199	0.012337	0.00308451	0.468637	0.489931	physical_and_proximity
213	238	0.14571	0.0925732	0.408598	0.543181	0.408598	0.543181	0.312	0.0770974	0.133448	0.0579407	0.0764214	0.22531	0.004056	0.00133635	0.420979	0.459342	physical_and_proximity
213	252	0.175737	0.098507	0.55353	0.347043	0.55353	0.347043	0.884	0.0692788	0.171842	0.0522944	0.113755	0.191586	0.011492	0.00120083	0.591838	0.340366	physical_and_proximity
214	221	0.395891	0.23719	1.01317	0.873268	1.01317	0.873268	2.405	0.345628	0.392476	0.198989	0.13424	0.179015	0.031265	0.00599089	0.546208	0.527787	physical_and_proximity
214	229	0.180041	0.0943166	0.922647	0.305402	0.922647	0.305402	0.78	0.104088	0.177297	0.0716051	0.0560565	0.195376	0.01014	0.00180419	0.288483	0.027547	physical_and_proximity
214	242	0.150118	0.0834454	0.443972	0.322076	0.443972	0.322076	0.715	0.0991518	0.14802	0.0647551	0.0517542	0.215346	0.009295	0.00171863	0.287131	0.210912	physical_and_proximity
214	253	0.229322	0.149036	0.4959	0.526862	0.4959	0.526862	2.158	0.274171	0.228417	0.132242	0.0835811	0.175278	0.028054	0.00475231	0.391235	0.320255	physical_and_proximity
215	235	0.387676	0.206027	0.831136	1.12776	0.831136	1.12776	1.976	0.295253	0.385214	0.182588	0.0665606	0.188993	0.025688	0.00511773	0.306566	0.268879	physical_and_proximity
215	258	0.183342	0.0988252	0.350495	0.852951	0.350495	0.852951	0.637	0.101213	0.178719	0.071913	0.0629	0.210265	0.008281	0.00175435	0.232375	0.344084	physical_and_proximity
216	222	0.242416	0.135382	0.981125	0.789279	0.981125	0.789279	0.416	0.0682715	0.213217	0.0590541	0.127797	0.213002	0.005408	0.00118337	0.69628	0.571558	physical_and_proximity
216	233	0.201092	0.104542	0.421055	1.32589	0.421055	1.32589	0.442	0.0549668	0.185472	0.0468999	0.100402	0.216567	0.005746	0.000952758	0.58136	0.560235	physical_and_proximity
217	220	0.0865946	0.0660395	0.35133	0.357137	0.35133	0.357137	0.104	0.0398636	0.0655233	0.0325395	0.0654429	0.227411	0.001352	0.00069097	0.378898	0.400868	physical_and_proximity
217	238	0.31207	0.192192	0.55125	1.04901	0.55125	1.04901	2.106	0.228575	0.308436	0.140012	0.181966	0.187273	0.027378	0.00396197	0.653016	0.910741	physical_and_proximity
218	224	0.0795302	0.0350392	0.590297	0.355428	0.590297	0.355428	0.104	0.0216382	0.0708067	0.0197153	0.0199731	0.157826	0.001352	0.000375063	0.059657	0.080782	physical_and_proximity
219	239	0.353184	0.1625	1.26375	0.866567	1.26375	0.866567	0.975	0.0840888	0.336597	0.0722676	0.153521	0.211012	0.012675	0.00145754	0.787202	0.826917	physical_and_proximity
219	256	0.169793	0.112007	0.251326	0.75831	0.251326	0.75831	1.56	0.145979	0.168389	0.0823186	0.129476	0.192797	0.02028	0.0025303	0.493987	0.594542	physical_and_proximity
219	260	0.0974448	0.0689591	0.440936	0.200358	0.440936	0.200358	0.26	0.0651037	0.0900485	0.0442105	0.0729724	0.198798	0.00338	0.00112846	0.410332	0.275639	physical_and_proximity
220	236	0.311792	0.148411	0.68253	0.709231	0.68253	0.709231	2.886	0.134194	0.310403	0.0968336	0.124677	0.184419	0.037518	0.00232604	0.488579	0.576459	physical_and_proximity
220	238	0.327472	0.150672	0.855117	0.905368	0.855117	0.905368	1.183	0.129727	0.320589	0.100176	0.0994744	0.204993	0.015379	0.0022486	0.51545	0.465257	physical_and_proximity
220	259	0.105734	0.0800611	0.495673	0.784291	0.495673	0.784291	0.091	0.0375197	0.0700206	0.0333943	0.0712	0.223916	0.001183	0.000650341	0.418106	0.453934	physical_and_proximity
221	231	0.160088	0.113661	0.53886	0.742547	0.53886	0.742547	0.234	0.0842068	0.133762	0.0663218	0.0945052	0.199098	0.003042	0.00145959	0.499057	0.469651	physical_and_proximity
221	242	0.25645	0.146457	0.5446	0.593659	0.5446	0.593659	2.535	0.196931	0.255418	0.116298	0.105435	0.20311	0.032955	0.00341347	0.507507	0.409825	physical_and_proximity
221	267	0.176821	0.102692	0.372625	0.610673	0.372625	0.610673	0.689	0.124122	0.173233	0.0807899	0.0604933	0.208309	0.008957	0.00215145	0.270231	0.326339	physical_and_proximity
222	247	0.281082	0.133684	1.36248	0.565628	1.36248	0.565628	0.858	0.111697	0.272672	0.0873007	0.0891687	0.199201	0.011154	0.00193609	0.465088	0.420979	physical_and_proximity
223	230	0.14533	0.092295	0.25386	0.535464	0.25386	0.535464	0.845	0.112943	0.143058	0.0682094	0.085939	0.204507	0.010985	0.00195768	0.489424	0.40053	physical_and_proximity
223	240	0.140048	0.0967334	0.421135	0.254057	0.421135	0.254057	1.092	0.135138	0.138381	0.0729368	0.113183	0.19636	0.014196	0.00234239	0.51038	0.553306	physical_and_proximity
223	244	0.234768	0.139494	1.40797	0.37588	1.40797	0.37588	0.962	0.100247	0.226749	0.0749287	0.163042	0.195133	0.012506	0.00173762	0.908375	0.531336	physical_and_proximity
223	254	0.194011	0.122555	0.371303	0.754763	0.371303	0.754763	0.715	0.0763366	0.184613	0.058418	0.165124	0.224344	0.009295	0.00132317	0.683605	0.994903	physical_and_proximity
225	242	0.360669	0.145371	0.688698	1.8066	0.688698	1.8066	1.222	0.123558	0.354124	0.0990206	0.0816376	0.16666	0.015886	0.00214167	0.235248	0.327015	physical_and_proximity
226	228	0.24581	0.18017	0.779511	0.400527	0.779511	0.400527	3.25	0.349909	0.244663	0.15066	0.214826	0.167528	0.04225	0.00606509	0.605527	0.886912	physical_and_proximity
226	257	0.0832732	0.0673759	0.271695	0.471057	0.271695	0.471057	0.104	0.0534808	0.0648556	0.0408134	0.0571557	0.21793	0.001352	0.000927001	0.30589	0.323973	physical_and_proximity
226	258	0.101527	0.0683356	0.374985	0.274013	0.374985	0.274013	0.208	0.0452125	0.0898963	0.0351692	0.075017	0.233286	0.002704	0.000783684	0.4394	0.455624	physical_and_proximity
227	246	0.098345	0.0702487	0.824592	0.228115	0.824592	0.228115	0.143	0.040027	0.0794314	0.0327015	0.0757316	0.20167	0.001859	0.000693801	0.458328	0.105794	physical_and_proximity
227	261	0.16585	0.112604	0.603956	0.577144	0.603956	0.577144	0.286	0.0894481	0.145245	0.0686432	0.092627	0.193509	0.003718	0.00155043	0.412698	0.457483	physical_and_proximity
227	265	0.098738	0.0661786	0.608189	0.179574	0.608189	0.179574	0.286	0.0695508	0.0933754	0.0463157	0.057069	0.221301	0.003718	0.00120555	0.354562	0.232544	physical_and_proximity
227	268	0.240678	0.13762	0.845961	0.421183	0.845961	0.421183	1.495	0.0939332	0.236672	0.0704116	0.175607	0.192	0.019435	0.00162818	0.86359	0.635947	physical_and_proximity
227	288	0.0559902	0.0476049	0.288819	0.153312	0.288819	0.153312	0.065	0.0287539	0.0394172	0.0223399	0.06198	0.220692	0.000845	0.000498401	0.383292	0.25181	physical_and_proximity
228	257	0.145124	0.102285	0.31052	0.509942	0.31052	0.509942	0.507	0.139569	0.139786	0.0809959	0.0780478	0.219	0.006591	0.0024192	0.446836	0.307073	physical_and_proximity
228	271	0.230055	0.15762	0.673493	0.402228	0.673493	0.402228	2.535	0.295542	0.229073	0.13597	0.125788	0.175591	0.032955	0.00512272	0.560742	0.34138	physical_and_proximity
228	283	0.174006	0.112939	0.490762	0.49842	0.490762	0.49842	0.481	0.101663	0.163319	0.0720441	0.106221	0.204707	0.006253	0.00176216	0.535561	0.582543	physical_and_proximity
230	234	0.0998036	0.063672	0.232357	0.391373	0.232357	0.391373	0.26	0.0566667	0.0934145	0.0408065	0.0563704	0.240761	0.00338	0.000982222	0.309946	0.330733	physical_and_proximity
230	245	0.0989695	0.0612413	0.334699	0.245571	0.334699	0.245571	0.273	0.0523962	0.0932583	0.0382479	0.0554909	0.225688	0.003549	0.000908201	0.28561	0.323466	physical_and_proximity
230	261	0.33318	0.208002	0.775496	0.693811	0.775496	0.693811	3.549	0.334546	0.331941	0.174827	0.146957	0.195637	0.046137	0.0057988	0.626652	0.670085	physical_and_proximity
231	233	0.368824	0.20264	0.729146	0.887237	0.729146	0.887237	4.485	0.195221	0.367441	0.131217	0.215239	0.15666	0.058305	0.00338383	0.788723	0.694759	physical_and_proximity
231	253	0.10356	0.0681743	0.441089	0.213612	0.441089	0.213612	0.299	0.0592193	0.0971535	0.0419553	0.0703181	0.202829	0.003887	0.00102647	0.378729	0.287638	physical_and_proximity
231	259	0.0731105	0.0591643	0.22169	0.301063	0.22169	0.301063	0.104	0.0431868	0.057314	0.032271	0.0670701	0.219638	0.001352	0.000748571	0.360646	0.418106	physical_and_proximity
231	267	0.182875	0.118078	0.642075	0.32012	0.642075	0.32012	1.118	0.11127	0.179349	0.0731615	0.152741	0.198206	0.014534	0.00192869	0.684619	0.546208	physical_and_proximity
231	293	0.0774703	0.058498	0.253528	0.243955	0.253528	0.243955	0.143	0.0479219	0.066505	0.0345892	0.0625612	0.223485	0.001859	0.000830647	0.371631	0.288483	physical_and_proximity
232	266	0.212641	0.10262	1.00074	0.468544	1.00074	0.468544	0.559	0.0730026	0.203151	0.0594118	0.0782566	0.194364	0.007267	0.00126538	0.397488	0.275808	physical_and_proximity
233	255	0.26799	0.12962	0.93193	0.526818	0.93193	0.526818	1.196	0.0914573	0.26265	0.0719151	0.119351	0.171404	0.015548	0.00158526	0.535561	0.499226	physical_and_proximity
233	269	0.151356	0.0934829	0.319603	0.59751	0.319603	0.59751	0.468	0.0834603	0.144108	0.0595797	0.0861853	0.22388	0.006084	0.00144665	0.446498	0.467792	physical_and_proximity
233	297	0.140687	0.08652	0.392124	0.564082	0.392124	0.564082	0.286	0.0651488	0.127885	0.0508324	0.0730678	0.206477	0.003718	0.00112925	0.392587	0.398671	physical_and_proximity
234	247	0.249388	0.143873	0.657739	0.820188	0.657739	0.820188	0.663	0.113213	0.235411	0.0864118	0.124262	0.201761	0.008619	0.00196236	0.59826	0.62023	physical_and_proximity
234	265	0.212515	0.144436	0.557826	0.47349	0.557826	0.47349	1.157	0.239662	0.20969	0.123805	0.0915939	0.194254	0.015041	0.00415415	0.482326	0.382278	physical_and_proximity
234	268	0.27563	0.163915	1.40894	0.472794	1.40894	0.472794	1.092	0.152264	0.267338	0.10647	0.152997	0.203158	0.014196	0.00263925	0.7267	0.643214	physical_and_proximity
235	256	0.249908	0.153781	1.04987	0.410607	1.04987	0.410607	1.495	0.186196	0.246499	0.114173	0.13485	0.182435	0.019435	0.0032274	0.511394	0.636792	physical_and_proximity
235	257	0.174832	0.0998296	0.341769	0.693163	0.341769	0.693163	0.663	0.0999338	0.170157	0.069564	0.0771058	0.206893	0.008619	0.00173219	0.400023	0.381771	physical_and_proximity
235	258	0.125088	0.0752559	0.372716	0.428164	0.372716	0.428164	0.273	0.057885	0.115187	0.0448548	0.0630423	0.193507	0.003549	0.00100334	0.301327	0.338845	physical_and_proximity
236	238	0.443505	0.231862	0.956404	1.20814	0.956404	1.20814	2.353	0.141456	0.435106	0.111824	0.268444	0.183522	0.030589	0.0024519	1.11134	1.21274	physical_and_proximity
236	247	0.187133	0.104629	0.395679	0.537961	0.395679	0.537961	0.949	0.0981285	0.183826	0.0686017	0.0952436	0.197167	0.012337	0.00170089	0.474045	0.467454	physical_and_proximity
236	259	0.117366	0.0726477	0.301074	0.284778	0.301074	0.284778	0.52	0.0716264	0.114207	0.0480902	0.0726297	0.214071	0.00676	0.00124152	0.391404	0.432302	physical_and_proximity
236	269	0.201284	0.121724	0.309801	0.867019	0.309801	0.867019	1.56	0.11679	0.199113	0.0772583	0.144028	0.179499	0.02028	0.00202437	0.675155	0.573586	physical_and_proximity
236	281	0.140558	0.0891239	0.430918	0.294915	0.430918	0.294915	0.611	0.0797879	0.13609	0.0548106	0.101736	0.205836	0.007943	0.00138299	0.513253	0.530491	physical_and_proximity
236	293	0.051752	0.0420185	0.211258	0.196111	0.211258	0.196111	0.052	0.018229	0.0344075	0.0154583	0.0533715	0.231733	0.000676	0.000315969	0.357097	0.238797	physical_and_proximity
236	300	0.15211	0.109518	0.493962	0.296097	0.493962	0.296097	0.715	0.130255	0.147052	0.0764586	0.137899	0.204037	0.009295	0.00225775	0.73177	0.626314	physical_and_proximity
237	258	0.152048	0.105343	1.09753	0.648082	1.09753	0.648082	0.156	0.0555131	0.112811	0.0488569	0.086559	0.209895	0.002028	0.000962227	0.399009	0.525421	physical_and_proximity
237	271	0.306615	0.147397	1.24276	0.627185	1.24276	0.627185	1.066	0.134386	0.299655	0.101622	0.0936491	0.200713	0.013858	0.00232935	0.440752	0.435682	physical_and_proximity
238	252	0.118238	0.0777353	0.362163	0.255162	0.362163	0.255162	0.468	0.0670411	0.113417	0.0463038	0.0946694	0.225035	0.006084	0.00116205	0.557869	0.432471	physical_and_proximity
238	259	0.172768	0.110234	0.353278	0.481339	0.353278	0.481339	1.014	0.117744	0.169654	0.0746204	0.12244	0.210368	0.013182	0.0020409	0.676507	0.635947	physical_and_proximity
238	262	0.157419	0.123303	0.493764	0.270719	0.493764	0.270719	1.417	0.256278	0.155646	0.103938	0.161959	0.200268	0.018421	0.00444216	0.83655	0.7098	physical_and_proximity
238	264	0.308523	0.187309	0.879272	0.608228	0.879272	0.608228	1.95	0.166297	0.30356	0.113704	0.224731	0.19207	0.02535	0.00288249	0.968877	1.05287	physical_and_proximity
238	270	0.142952	0.103534	0.519159	0.227182	0.519159	0.227182	1.391	0.192925	0.141907	0.0868712	0.107314	0.217312	0.018083	0.00334404	0.582543	0.602654	physical_and_proximity
238	300	0.23554	0.141832	0.568084	0.493386	0.568084	0.493386	2.002	0.127169	0.233284	0.0858322	0.179253	0.19331	0.026026	0.00220427	0.91429	0.686309	physical_and_proximity
238	306	0.178983	0.116734	0.75308	0.337031	0.75308	0.337031	0.624	0.0842103	0.169563	0.0618429	0.149899	0.208604	0.008112	0.00145964	0.809848	0.702702	physical_and_proximity
239	250	0.178393	0.112512	0.759434	0.269095	0.759434	0.269095	1.612	0.125236	0.176889	0.0768175	0.134166	0.204985	0.020956	0.00217075	0.60502	0.497536	physical_and_proximity
239	263	0.20542	0.120864	0.534294	0.428808	0.534294	0.428808	1.378	0.11857	0.202866	0.0791296	0.127124	0.202434	0.017914	0.00205522	0.685633	0.540124	physical_and_proximity
239	274	0.230264	0.133817	0.749992	0.367065	0.749992	0.367065	3.38	0.166292	0.229699	0.0992931	0.126513	0.195624	0.04394	0.00288239	0.592007	0.454441	physical_and_proximity
239	280	0.123858	0.0737254	0.525808	0.323778	0.525808	0.323778	0.26	0.0523188	0.113167	0.0414869	0.0643201	0.226409	0.00338	0.000906859	0.350168	0.419289	physical_and_proximity
239	282	0.135119	0.10532	0.450699	0.233431	0.450699	0.233431	0.949	0.169814	0.132337	0.0807006	0.164391	0.200327	0.012337	0.00294345	0.704392	0.822523	physical_and_proximity
239	303	0.148933	0.100212	0.414684	0.345165	0.414684	0.345165	0.637	0.139768	0.145381	0.0802353	0.0743538	0.204744	0.008281	0.00242265	0.377039	0.352027	physical_and_proximity
240	244	0.125997	0.0942923	0.321498	0.486382	0.321498	0.486382	0.273	0.0958847	0.113257	0.0641205	0.0879765	0.19168	0.003549	0.001662	0.437541	0.37518	physical_and_proximity
240	250	0.252266	0.13616	0.642143	0.530584	0.642143	0.530584	1.794	0.13479	0.250037	0.0920732	0.121468	0.201846	0.023322	0.00233637	0.55263	0.421993	physical_and_proximity
240	254	0.159122	0.103451	0.610564	0.459391	0.610564	0.459391	0.312	0.0780069	0.142455	0.0601178	0.0928808	0.208383	0.004056	0.00135212	0.49686	0.449371	physical_and_proximity
240	274	0.0494343	0.0439865	0.313231	0.486292	0.313231	0.486292	0.026	0.016435	0.0228778	0.0151298	0.0407559	0.236292	0.000338	0.000284873	0.288821	0.263471	physical_and_proximity
240	276	0.290516	0.135359	1.05428	0.600805	1.05428	0.600805	1.092	0.095449	0.283391	0.0763957	0.113983	0.219549	0.014196	0.00165445	0.662649	0.045461	physical_and_proximity
241	248	0.189962	0.11251	0.822172	0.364743	0.822172	0.364743	0.624	0.0612985	0.17984	0.0493302	0.141536	0.176199	0.008112	0.00106251	0.645411	0.40053	physical_and_proximity
241	264	0.157064	0.098022	0.402994	0.704917	0.402994	0.704917	0.299	0.0523001	0.138035	0.0434397	0.106386	0.201483	0.003887	0.000906536	0.457652	0.594542	physical_and_proximity
241	266	0.183259	0.0958488	0.77347	0.482595	0.77347	0.482595	0.403	0.066413	0.171046	0.0542821	0.0750677	0.216989	0.005239	0.00115116	0.455624	0.374504	physical_and_proximity
241	299	0.191147	0.0923232	0.448603	0.592692	0.448603	0.592692	0.689	0.0732796	0.186298	0.0569388	0.0713304	0.2143	0.008957	0.00127018	0.397826	0.375011	physical_and_proximity
242	243	0.278581	0.144944	0.66427	0.792713	0.66427	0.792713	1.092	0.118507	0.271543	0.0892442	0.123488	0.178585	0.014196	0.00205413	0.358956	0.582881	physical_and_proximity
242	251	0.0454281	0.0438842	0.344359	0.246627	0.344359	0.246627	0.013	0.00975	0.0119215	0.00913052	0.0534268	0.193894	0.000169	0.000169	0.235079	0.282906	physical_and_proximity
242	267	0.281612	0.178732	0.627634	0.743482	0.627634	0.743482	1.495	0.239214	0.277223	0.140476	0.1372	0.183249	0.019435	0.00414638	0.37856	0.639496	physical_and_proximity
243	251	0.137052	0.0833012	0.462463	0.260725	0.462463	0.260725	0.676	0.0724803	0.133742	0.0505187	0.0939963	0.195285	0.008788	0.00125633	0.465764	0.474383	physical_and_proximity
243	259	0.407763	0.255846	0.982512	0.762733	0.982512	0.762733	7.878	0.41605	0.407198	0.211308	0.216971	0.174488	0.102414	0.00721153	0.873561	0.713687	physical_and_proximity
243	267	0.201295	0.129519	0.407137	0.531421	0.407137	0.531421	1.482	0.190073	0.199494	0.104177	0.105529	0.204846	0.019266	0.00329461	0.617864	0.485199	physical_and_proximity
243	294	0.0891632	0.0593216	0.339448	0.226365	0.339448	0.226365	0.208	0.0537134	0.0821605	0.0384897	0.05162	0.216618	0.002704	0.000931032	0.320086	0.300482	physical_and_proximity
243	296	0.131748	0.0897141	0.197142	0.762603	0.197142	0.762603	0.728	0.109096	0.128909	0.0643085	0.100867	0.21613	0.009464	0.00189099	0.488579	0.566995	physical_and_proximity
243	310	0.167172	0.123528	0.297618	0.488177	0.297618	0.488177	1.638	0.266283	0.166142	0.109124	0.105897	0.215479	0.021294	0.00461557	0.539279	0.554996	physical_and_proximity
244	254	0.321905	0.131124	0.877234	1.10098	0.877234	1.10098	0.858	0.092338	0.311165	0.0776518	0.0869328	0.221236	0.011154	0.00160053	0.496015	0.50193	physical_and_proximity
244	308	0.137758	0.0881128	0.463105	0.902148	0.463105	0.902148	0.169	0.042197	0.108874	0.0370835	0.0815456	0.216985	0.002197	0.000731415	0.347126	0.507169	physical_and_proximity
245	247	0.252474	0.160825	0.826285	0.472053	0.826285	0.472053	1.469	0.233221	0.249415	0.131295	0.112884	0.20988	0.019097	0.0040425	0.56108	0.509535	physical_and_proximity
245	262	0.210634	0.117377	0.61754	0.746005	0.61754	0.746005	0.468	0.0885062	0.196211	0.0701339	0.091359	0.213452	0.006084	0.00153411	0.377884	0.50531	physical_and_proximity
245	284	0.242257	0.135414	0.558067	0.617599	0.558067	0.617599	1.287	0.143513	0.238773	0.0963476	0.108143	0.209968	0.016731	0.00248756	0.463905	0.588458	physical_and_proximity
247	281	0.222515	0.116083	0.787183	0.470028	0.787183	0.470028	0.78	0.0594463	0.213678	0.0494565	0.132249	0.191041	0.01014	0.0010304	0.643383	0.455624	physical_and_proximity
247	312	0.145909	0.0926702	0.283248	0.598544	0.283248	0.598544	0.52	0.0937126	0.140365	0.0630036	0.0851859	0.209606	0.00676	0.00162435	0.377715	0.464074	physical_and_proximity
249	263	0.144191	0.0699159	0.507751	0.349014	0.507751	0.349014	0.416	0.0455548	0.13815	0.0373326	0.0600618	0.177011	0.005408	0.000789617	0.219024	0.260767	physical_and_proximity
249	278	0.191358	0.100416	0.620179	0.553479	0.620179	0.553479	0.442	0.0414015	0.176006	0.0362675	0.111519	0.20735	0.005746	0.000717626	0.57629	0.380757	physical_and_proximity
250	254	0.195093	0.107508	0.439432	0.470312	0.439432	0.470312	1.3	0.122608	0.193381	0.0796308	0.0814832	0.207184	0.0169	0.00212521	0.332592	0.452075	physical_and_proximity
250	280	0.201431	0.130439	0.390027	0.696516	0.390027	0.696516	0.858	0.0942706	0.193605	0.0684584	0.178449	0.177411	0.011154	0.00163402	0.433654	0.872547	physical_and_proximity
251	296	0.11727	0.0714153	0.436575	0.633042	0.436575	0.633042	0.156	0.0399666	0.0972716	0.0346127	0.0587271	0.210854	0.002028	0.000692754	0.323128	0.305214	physical_and_proximity
252	256	0.138637	0.0886821	0.437395	0.404982	0.437395	0.404982	0.299	0.0454482	0.123457	0.0373712	0.107909	0.220657	0.003887	0.000787768	0.616512	0.505986	physical_and_proximity
252	270	0.312831	0.157227	0.649403	1.09103	0.649403	1.09103	1.209	0.114133	0.304546	0.0891411	0.142028	0.200509	0.015717	0.0019783	0.72839	0.714194	physical_and_proximity
252	282	0.0902082	0.078859	0.81657	0.251378	0.81657	0.251378	0.065	0.0287347	0.0485736	0.0249976	0.104988	0.206744	0.000845	0.000498067	0.617357	0.581529	physical_and_proximity
252	315	0.127815	0.080085	0.288262	0.538648	0.288262	0.538648	0.325	0.0643622	0.119012	0.0479326	0.0752799	0.218372	0.004225	0.00111561	0.445991	0.360815	physical_and_proximity
253	267	0.267312	0.130575	0.655598	0.712761	0.655598	0.712761	1.131	0.111836	0.262296	0.0842464	0.0995743	0.204743	0.014703	0.0019385	0.46644	0.502268	physical_and_proximity
253	273	0.131673	0.0743232	0.311625	0.598909	0.311625	0.598909	0.325	0.0733986	0.125697	0.0540455	0.043205	0.215368	0.004225	0.00127224	0.249782	0.193336	physical_and_proximity
253	290	0.0812018	0.0582208	0.615483	0.32769	0.615483	0.32769	0.078	0.0270884	0.0571529	0.0240428	0.0529142	0.212281	0.001014	0.000469533	0.336648	0.242177	physical_and_proximity
254	262	0.269681	0.152516	0.795932	0.576401	0.795932	0.576401	1.261	0.146358	0.264249	0.101793	0.134118	0.19158	0.016393	0.00253687	0.687154	0.64558	physical_and_proximity
254	280	0.17874	0.112493	0.384854	0.445236	0.384854	0.445236	1.209	0.123469	0.17632	0.0772584	0.123745	0.204712	0.015717	0.00214013	0.53911	0.622427	physical_and_proximity
255	275	0.306189	0.146029	0.873162	1.01213	0.873162	1.01213	0.741	0.0702438	0.287125	0.0610896	0.141861	0.174267	0.009633	0.00121756	0.59319	0.671268	physical_and_proximity
255	281	0.196159	0.113358	0.635888	0.398686	0.635888	0.398686	0.897	0.124721	0.192468	0.082653	0.0862145	0.207633	0.011661	0.00216182	0.427063	0.423007	physical_and_proximity
255	297	0.163655	0.0773408	0.415918	0.654932	0.415918	0.654932	0.39	0.0422461	0.153958	0.0362292	0.0688824	0.205709	0.00507	0.000732266	0.392925	0.372307	physical_and_proximity
255	328	0.0710747	0.0539758	0.322141	0.217058	0.322141	0.217058	0.104	0.0391874	0.0577144	0.0300936	0.0532723	0.200719	0.001352	0.000679249	0.272259	0.28561	physical_and_proximity
256	257	0.427554	0.22306	0.915489	1.18506	0.915489	1.18506	2.262	0.171604	0.42048	0.128808	0.221021	0.186312	0.029406	0.00297447	1.05574	0.995579	physical_and_proximity
256	282	0.115201	0.0814964	0.531064	0.256439	0.531064	0.256439	0.221	0.030054	0.0970171	0.0256043	0.124079	0.210072	0.002873	0.000520936	0.613132	0.685802	physical_and_proximity
256	309	0.121839	0.0862145	0.528266	0.576414	0.528266	0.576414	0.143	0.050097	0.0941543	0.0423924	0.0753558	0.233628	0.001859	0.000868348	0.440583	0.476242	physical_and_proximity
257	258	0.181841	0.124698	0.830726	0.260529	0.830726	0.260529	2.002	0.150581	0.180453	0.085594	0.185297	0.189857	0.026026	0.00261007	0.870519	0.839423	physical_and_proximity
257	264	0.115181	0.0790893	0.283126	0.293931	0.283126	0.293931	0.494	0.0969917	0.111626	0.0579901	0.0781465	0.228278	0.006422	0.00168119	0.463736	0.501085	physical_and_proximity
257	270	0.0968931	0.0739254	0.260871	0.279379	0.260871	0.279379	0.234	0.0536648	0.0855711	0.0383923	0.109882	0.223597	0.003042	0.000930189	0.657579	0.654706	physical_and_proximity
257	272	0.118435	0.0851415	0.226269	0.347797	0.226269	0.347797	0.715	0.069143	0.11503	0.0459611	0.155556	0.193289	0.009295	0.00119848	0.550433	0.745628	physical_and_proximity
257	285	0.0922267	0.0672688	0.151529	0.287934	0.151529	0.287934	1.183	0.0936657	0.0915943	0.0481959	0.114958	0.191537	0.015379	0.00162354	0.545701	0.525083	physical_and_proximity
257	295	0.173956	0.116022	0.515605	0.398949	0.515605	0.398949	0.611	0.0828906	0.1644	0.0605688	0.156746	0.201468	0.007943	0.00143677	0.790413	0.724165	physical_and_proximity
257	316	0.110286	0.0842587	0.403805	0.188145	0.403805	0.188145	0.65	0.111481	0.107182	0.0596601	0.133814	0.197233	0.00845	0.00193233	0.687154	0.578656	physical_and_proximity
258	295	0.0977372	0.0761318	0.309513	0.557154	0.309513	0.557154	0.117	0.0482205	0.0736772	0.0388142	0.0750931	0.215161	0.001521	0.000835821	0.408811	0.464412	physical_and_proximity
259	293	0.13539	0.0962739	0.471101	0.634348	0.471101	0.634348	0.169	0.0472955	0.10399	0.0402531	0.102228	0.200085	0.002197	0.000819788	0.578318	0.435006	physical_and_proximity
260	263	0.186048	0.0872196	0.744533	0.459554	0.744533	0.459554	0.481	0.0679971	0.17863	0.0548677	0.0578498	0.196809	0.006253	0.00117862	0.299975	0.221728	physical_and_proximity
260	309	0.239556	0.122741	0.498081	1.22939	0.498081	1.22939	0.637	0.0858077	0.22774	0.0690842	0.101946	0.198104	0.008281	0.00148733	0.326339	0.50024	physical_and_proximity
261	268	0.310059	0.170362	0.584011	0.9828	0.584011	0.9828	1.911	0.21089	0.307401	0.13384	0.107575	0.192249	0.024843	0.00365543	0.517309	0.467285	physical_and_proximity
261	302	0.245149	0.131954	0.941109	0.478177	0.941109	0.478177	0.975	0.120281	0.239263	0.0872012	0.105732	0.205951	0.012675	0.00208487	0.560235	0.434499	physical_and_proximity
261	307	0.29068	0.137916	0.808172	0.708647	0.808172	0.708647	1.144	0.0981841	0.283879	0.0779213	0.119099	0.180504	0.014872	0.00170186	0.525252	0.39715	physical_and_proximity
262	280	0.212071	0.113284	0.460357	0.715958	0.460357	0.715958	0.754	0.07191	0.204281	0.0572239	0.118262	0.209575	0.009802	0.00124644	0.61347	0.616512	physical_and_proximity
262	284	0.287345	0.173996	0.628082	0.61173	0.628082	0.61173	3.77	0.218603	0.28636	0.128183	0.178161	0.190182	0.04901	0.00378912	0.73177	0.708955	physical_and_proximity
262	306	0.246447	0.131887	0.463516	0.7547	0.463516	0.7547	1.612	0.117419	0.243736	0.0833405	0.126495	0.19482	0.020956	0.00203526	0.614484	0.55432	physical_and_proximity
263	303	0.211334	0.109052	0.999587	0.848477	0.999587	0.848477	0.299	0.0503247	0.181045	0.0453516	0.0927173	0.181894	0.003887	0.000872296	0.327522	0.474552	physical_and_proximity
264	270	0.22976	0.13154	0.53434	0.501516	0.53434	0.501516	1.911	0.124982	0.227858	0.0842702	0.142623	0.19437	0.024843	0.00216635	0.757289	0.630708	physical_and_proximity
264	272	0.314861	0.184649	0.579941	0.814207	0.579941	0.814207	4.238	0.169772	0.313631	0.113087	0.236208	0.179452	0.055094	0.00294271	0.976482	0.94302	physical_and_proximity
264	299	0.250979	0.186575	0.580088	0.502604	0.580088	0.502604	3.523	0.438728	0.250165	0.166866	0.168704	0.188536	0.045799	0.00760462	0.658593	0.805454	physical_and_proximity
264	310	0.113215	0.0723289	0.255648	0.344474	0.255648	0.344474	0.416	0.0631226	0.108478	0.0441369	0.079508	0.222323	0.005408	0.00109413	0.428584	0.469651	physical_and_proximity
264	320	0.24237	0.17354	0.876298	0.36123	0.876298	0.36123	4.368	0.287432	0.241638	0.135344	0.252264	0.16887	0.056784	0.00498216	0.986284	1.03698	physical_and_proximity
264	333	0.0879898	0.06369	0.454106	0.134216	0.454106	0.134216	0.52	0.101285	0.0863867	0.0512141	0.0640507	0.191205	0.00676	0.00175561	0.334958	0.085683	physical_and_proximity
264	335	0.121788	0.0739157	0.43667	0.226057	0.43667	0.226057	0.598	0.0768463	0.119247	0.0506927	0.0698843	0.219882	0.007774	0.001332	0.40222	0.385658	physical_and_proximity
265	268	0.286556	0.100471	0.687161	1.20093	0.687161	1.20093	0.741	0.0393496	0.274916	0.0360995	0.0911099	0.214287	0.009633	0.000682059	0.402558	0.4901	physical_and_proximity
265	301	0.152373	0.0784952	0.539542	0.352712	0.539542	0.352712	0.481	0.0716554	0.147763	0.0536358	0.0525523	0.203677	0.006253	0.00124203	0.183872	0.301158	physical_and_proximity
266	296	0.0719015	0.0573318	0.414954	0.260795	0.414954	0.260795	0.091	0.0498145	0.058027	0.0379957	0.0394872	0.213186	0.001183	0.000863452	0.22308	0.24167	physical_and_proximity
266	299	0.559877	0.25628	1.17078	1.55146	1.17078	1.55146	3.341	0.277877	0.556174	0.196179	0.138217	0.177784	0.043433	0.00481654	0.535899	0.579501	physical_and_proximity
266	318	0.117098	0.0603909	0.304112	0.340597	0.304112	0.340597	0.39	0.0548982	0.113786	0.0409168	0.0418652	0.209687	0.00507	0.000951569	0.191139	0.201786	physical_and_proximity
267	290	0.130556	0.0910626	0.491389	0.357617	0.491389	0.357617	0.26	0.0690173	0.115241	0.0517586	0.0935814	0.211935	0.00338	0.0011963	0.5577	0.532519	physical_and_proximity
267	294	0.392621	0.216467	1.08221	0.878088	1.08221	0.878088	1.885	0.210477	0.385598	0.146757	0.18064	0.176837	0.024505	0.00364827	0.751712	0.819988	physical_and_proximity
267	311	0.194274	0.110767	0.44238	0.406662	0.44238	0.406662	2.223	0.117639	0.193446	0.0756421	0.114465	0.181069	0.028899	0.00203907	0.462891	0.305383	physical_and_proximity
268	284	0.126366	0.0776717	0.399806	0.471117	0.399806	0.471117	0.221	0.0382174	0.109305	0.0324782	0.0829819	0.232933	0.002873	0.000662435	0.519506	0.514436	physical_and_proximity
268	307	0.224241	0.133046	0.688187	0.639842	0.688187	0.639842	0.585	0.114456	0.211623	0.0850849	0.107756	0.220097	0.007605	0.0019839	0.627159	0.539786	physical_and_proximity
268	314	0.296995	0.207419	0.56078	0.83239	0.56078	0.83239	2.431	0.360876	0.294469	0.173743	0.183619	0.174007	0.031603	0.00625519	0.815594	0.624117	physical_and_proximity
269	281	0.316939	0.131629	0.633346	1.15284	0.633346	1.15284	1.313	0.0963966	0.311725	0.0780022	0.0977483	0.187929	0.017069	0.00167087	0.384475	0.473876	physical_and_proximity
269	293	0.176169	0.101505	0.595385	0.363174	0.595385	0.363174	0.728	0.108233	0.172214	0.0731401	0.0763163	0.215777	0.009464	0.00187604	0.453765	0.325832	physical_and_proximity
269	297	0.215739	0.125824	0.688044	0.703928	0.688044	0.703928	0.494	0.123316	0.204153	0.091048	0.0737827	0.214677	0.006422	0.00213748	0.34138	0.453765	physical_and_proximity
270	306	0.278271	0.147551	0.656275	0.675301	0.656275	0.675301	1.586	0.153386	0.275096	0.104997	0.111672	0.198955	0.020618	0.00265868	0.562094	0.444132	physical_and_proximity
270	324	0.229664	0.117825	0.414722	1.08155	0.414722	1.08155	0.845	0.0571265	0.221274	0.0479827	0.136998	0.186225	0.010985	0.000990192	0.673127	0.499395	physical_and_proximity
271	295	0.23635	0.126638	0.810824	0.91401	0.810824	0.91401	0.429	0.0832462	0.214666	0.0697353	0.0963147	0.206746	0.005577	0.00144293	0.329381	0.517309	physical_and_proximity
271	298	0.135879	0.0967795	0.558063	0.784119	0.558063	0.784119	0.143	0.0476595	0.0994012	0.0415811	0.0899766	0.190258	0.001859	0.000826098	0.386841	0.512239	physical_and_proximity
272	283	0.277796	0.166933	0.618359	0.813764	0.618359	0.813764	1.183	0.174288	0.270904	0.1165	0.143738	0.213312	0.015379	0.003021	0.83148	0.729742	physical_and_proximity
272	295	0.166304	0.100307	0.446992	0.3611	0.446992	0.3611	0.871	0.0790586	0.16248	0.0566401	0.122438	0.20172	0.011323	0.00137035	0.645073	0.605527	physical_and_proximity
272	299	0.0893902	0.0665826	0.453471	0.21614	0.453471	0.21614	0.143	0.0355263	0.0723336	0.0285878	0.086617	0.210876	0.001859	0.000615789	0.501254	0.521534	physical_and_proximity
272	333	0.0644028	0.0430831	0.377904	0.107804	0.377904	0.107804	0.221	0.0321908	0.0608007	0.0232628	0.0563937	0.201266	0.002873	0.000557975	0.316199	0.085683	physical_and_proximity
272	346	0.191042	0.123963	0.375622	0.456455	0.375622	0.456455	2.522	0.21125	0.190492	0.10431	0.0998987	0.187461	0.032786	0.00366166	0.428753	0.346112	physical_and_proximity
272	347	0.14977	0.11614	0.4246	0.246517	0.4246	0.246517	3.614	0.298257	0.149513	0.102412	0.156566	0.155738	0.046982	0.00516979	0.534547	0.476411	physical_and_proximity
273	290	0.197779	0.0904217	0.434113	0.954665	0.434113	0.954665	0.507	0.0502605	0.187849	0.0430156	0.0794704	0.206072	0.006591	0.000871181	0.303862	0.408135	physical_and_proximity
273	294	0.380214	0.201799	0.96507	0.851727	0.96507	0.851727	2.236	0.218296	0.376293	0.147249	0.145982	0.198838	0.029068	0.0037838	0.676676	0.619216	physical_and_proximity
273	297	0.382097	0.165899	0.891087	0.931502	0.891087	0.931502	2.21	0.0977814	0.377608	0.0804981	0.163178	0.176662	0.02873	0.00169488	0.580346	0.710138	physical_and_proximity
273	342	0.315463	0.160118	0.493364	2.12297	0.493364	2.12297	1.352	0.130773	0.308872	0.098573	0.136075	0.19442	0.017576	0.00226674	0.501085	0.681408	physical_and_proximity
274	278	0.835734	0.699125	1.52092	2.04891	1.52092	2.04891	19.37	3.27107	0.835292	0.689052	0.240171	0.161518	0.25181	0.0566986	0.730587	0.602654	physical_and_proximity
274	289	0.124958	0.0842894	0.588776	0.644259	0.588776	0.644259	0.13	0.0356661	0.0913833	0.0319607	0.0804337	0.223466	0.00169	0.000618212	0.321438	0.484016	physical_and_proximity
274	303	0.0715842	0.0505974	0.260332	0.652013	0.260332	0.652013	0.078	0.0311458	0.0549587	0.0266795	0.0383521	0.213702	0.001014	0.000539861	0.149734	0.215644	physical_and_proximity
274	313	0.153948	0.0982314	0.625941	0.426551	0.625941	0.426551	0.299	0.0677191	0.137241	0.0534506	0.0925871	0.215902	0.003887	0.0011738	0.386503	0.528801	physical_and_proximity
275	281	0.125739	0.0873411	0.816493	0.474924	0.816493	0.474924	0.117	0.0238419	0.0841938	0.0220881	0.0993258	0.214918	0.001521	0.00041326	0.58812	0.322114	physical_and_proximity
275	301	0.437609	0.179286	1.32572	1.00875	1.32572	1.00875	1.716	0.123428	0.429483	0.101548	0.137529	0.167028	0.022308	0.00213941	0.570375	0.450047	physical_and_proximity
275	331	0.0623922	0.0545786	0.466193	0.350818	0.466193	0.350818	0.039	0.0233931	0.0326408	0.0209454	0.0516444	0.228905	0.000507	0.00040548	0.332592	0.334113	physical_and_proximity
276	305	0.0312552	0.0292742	0.16266	0.912347	0.16266	0.912347	0.013	0.00975	0.0118811	0.00910681	0.0274028	0.226094	0.000169	0.000169	0.035828	0.211081	physical_and_proximity
278	289	0.182116	0.0978109	0.419346	0.71716	0.419346	0.71716	0.494	0.0650338	0.172314	0.0522039	0.090131	0.199889	0.006422	0.00112725	0.298792	0.448188	physical_and_proximity
278	303	0.271233	0.145454	0.7336	0.76251	0.7336	0.76251	0.871	0.121196	0.261595	0.0915272	0.116875	0.188059	0.011323	0.00210073	0.370279	0.525759	physical_and_proximity
278	322	0.234076	0.109265	0.681709	0.718751	0.681709	0.718751	0.624	0.0756254	0.224177	0.0621841	0.0832607	0.217107	0.008112	0.00131084	0.463905	0.433147	physical_and_proximity
279	314	0.0515904	0.0447134	0.370485	0.608367	0.370485	0.608367	0.026	0.0150015	0.0233621	0.0140839	0.040487	0.213785	0.000338	0.000260026	0.243698	0.208208	physical_and_proximity
279	317	0.31272	0.12351	0.775762	0.763455	0.775762	0.763455	1.573	0.0850562	0.309155	0.0696581	0.0968402	0.190272	0.020449	0.00147431	0.398502	0.454779	physical_and_proximity
279	337	0.184329	0.0906307	0.451717	0.68905	0.451717	0.68905	0.507	0.0745324	0.177386	0.058541	0.061176	0.216171	0.006591	0.00129189	0.309777	0.278005	physical_and_proximity
280	282	0.122464	0.0863606	0.548955	0.175402	0.548955	0.175402	1.43	0.120971	0.121623	0.0633341	0.125546	0.206739	0.01859	0.00209683	0.67093	0.529139	physical_and_proximity
280	306	0.127177	0.0865416	0.243781	0.420511	0.243781	0.420511	0.611	0.0849604	0.123202	0.0547936	0.112083	0.205821	0.007943	0.00147265	0.461877	0.579163	physical_and_proximity
280	308	0.0701301	0.0600198	0.591444	0.173286	0.591444	0.173286	0.052	0.0135904	0.0374639	0.0123391	0.0951102	0.212225	0.000676	0.000235566	0.508859	0.556517	physical_and_proximity
280	313	0.182017	0.122346	0.444022	0.36495	0.444022	0.36495	1.846	0.167327	0.180703	0.0911697	0.14701	0.223326	0.023998	0.00290034	0.80444	0.855309	physical_and_proximity
280	315	0.154721	0.103338	0.594778	0.3024	0.594778	0.3024	0.559	0.0943393	0.147556	0.064151	0.118935	0.198788	0.007267	0.00163521	0.619554	0.523224	physical_and_proximity
280	343	0.0604504	0.0498884	0.325757	0.190103	0.325757	0.190103	0.065	0.0285961	0.0421679	0.0230947	0.056767	0.231783	0.000845	0.000495666	0.375518	0.312312	physical_and_proximity
281	300	0.136585	0.0777329	0.231529	0.584552	0.231529	0.584552	0.663	0.0350886	0.132659	0.028961	0.111223	0.208809	0.008619	0.000608202	0.396981	0.601302	physical_and_proximity
281	312	0.257028	0.139899	0.874168	0.511273	0.874168	0.511273	1.131	0.113458	0.251003	0.083937	0.133569	0.196784	0.014703	0.0019666	0.558714	0.662818	physical_and_proximity
281	327	0.104554	0.0749242	0.215529	0.588293	0.215529	0.588293	0.208	0.0406226	0.0897081	0.0323035	0.102087	0.206765	0.002704	0.000704125	0.450216	0.589303	physical_and_proximity
282	309	0.197844	0.113623	0.544296	0.398031	0.544296	0.398031	1.313	0.118957	0.195648	0.0783945	0.105688	0.224799	0.017069	0.00206192	0.650312	0.486044	physical_and_proximity
282	315	0.209179	0.133096	0.693197	0.397643	0.693197	0.397643	1.053	0.119429	0.203787	0.081099	0.161791	0.216448	0.013689	0.0020701	0.977158	0.620568	physical_and_proximity
282	329	0.129542	0.0776248	0.213543	0.665616	0.213543	0.665616	0.572	0.0695355	0.126048	0.048623	0.07978	0.220822	0.007436	0.00120528	0.380419	0.462722	physical_and_proximity
282	338	0.12999	0.0804396	0.32772	0.545211	0.32772	0.545211	0.273	0.0493149	0.116979	0.0397403	0.0832029	0.209546	0.003549	0.000854792	0.466778	0.442104	physical_and_proximity
283	287	0.264685	0.139639	1.03654	0.475068	1.03654	0.475068	1.3	0.132693	0.260488	0.0942871	0.111708	0.189954	0.0169	0.00230001	0.562094	0.28561	physical_and_proximity
283	295	0.275982	0.13259	0.586989	0.93523	0.586989	0.93523	1.053	0.0869754	0.268634	0.0700753	0.122704	0.198288	0.013689	0.00150757	0.565812	0.639496	physical_and_proximity
283	298	0.145123	0.0965888	1.2287	0.189187	1.2287	0.189187	1.118	0.0890036	0.142978	0.0576863	0.146096	0.183438	0.014534	0.00154273	0.697801	0.402727	physical_and_proximity
283	299	0.144496	0.0892967	0.936042	0.207483	0.936042	0.207483	0.884	0.103892	0.142466	0.0644603	0.0844106	0.208058	0.011492	0.00180079	0.463398	0.335803	physical_and_proximity
283	318	0.128812	0.104385	0.793531	0.163907	0.793531	0.163907	2.314	0.277288	0.128314	0.091178	0.173417	0.170913	0.030082	0.00480633	0.715377	0.425204	physical_and_proximity
284	302	0.537196	0.364349	1.56081	0.884997	1.56081	0.884997	10.777	0.800077	0.536645	0.331069	0.226639	0.187482	0.140101	0.013868	1.01535	0.752219	physical_and_proximity
284	308	0.0791563	0.0582073	0.360378	0.170633	0.360378	0.170633	0.169	0.0358991	0.0687165	0.0274038	0.0811339	0.232924	0.002197	0.000622251	0.572234	0.403403	physical_and_proximity
284	312	0.283065	0.167221	0.764107	0.536477	0.764107	0.536477	2.574	0.152656	0.280802	0.102845	0.203548	0.188359	0.033462	0.00264604	0.88894	0.654368	physical_and_proximity
284	323	0.27146	0.171334	1.31407	0.596921	1.31407	0.596921	0.624	0.116509	0.247597	0.0907499	0.177584	0.207724	0.008112	0.00201949	1.06233	0.760331	physical_and_proximity
284	341	0.111998	0.0738777	0.66811	0.177509	0.66811	0.177509	0.468	0.0680796	0.107909	0.0458317	0.0880339	0.176437	0.006084	0.00118005	0.389883	0.357604	physical_and_proximity
284	359	0.045794	0.0351851	0.572249	0.056159	0.572249	0.056159	0.377	0.051728	0.0450316	0.0257162	0.0610493	0.231364	0.004901	0.000896619	0.396643	0.084331	physical_and_proximity
285	295	0.140712	0.086552	0.412381	1.99731	0.412381	1.99731	0.156	0.0327297	0.107114	0.0298696	0.0831702	0.224322	0.002028	0.000567316	0.336141	0.530998	physical_and_proximity
285	309	0.185646	0.0934616	0.546716	0.445251	0.546716	0.445251	0.702	0.090509	0.181834	0.0661216	0.0604447	0.209954	0.009126	0.00156882	0.267527	0.34983	physical_and_proximity
285	352	0.128976	0.0649913	0.683601	0.235731	0.683601	0.235731	0.442	0.0571062	0.125511	0.0430734	0.0461812	0.183377	0.005746	0.000989841	0.251303	0.089232	physical_and_proximity
287	298	0.396809	0.204519	0.666878	1.97778	0.666878	1.97778	1.807	0.211801	0.390847	0.148665	0.134894	0.170552	0.023491	0.00367122	0.389207	0.561249	physical_and_proximity
287	326	0.0946649	0.0515531	0.356328	0.235732	0.356328	0.235732	0.247	0.0434883	0.0901137	0.0332854	0.0374902	0.188123	0.003211	0.000753797	0.204321	0.109005	physical_and_proximity
288	307	0.213682	0.0942874	0.619028	0.704279	0.619028	0.704279	0.533	0.0570121	0.203604	0.0486016	0.0750788	0.209337	0.006929	0.000988209	0.316706	0.43095	physical_and_proximity
288	317	0.086908	0.0552368	0.197016	0.524977	0.197016	0.524977	0.182	0.0509482	0.0801598	0.0375822	0.0389532	0.232058	0.002366	0.000883102	0.166465	0.271414	physical_and_proximity
289	313	0.327311	0.15149	1.09684	1.22767	1.09684	1.22767	0.637	0.0896548	0.303387	0.0776388	0.11548	0.178372	0.008281	0.00155402	0.383799	0.546715	physical_and_proximity
289	319	0.4083	0.125194	0.938052	0.774188	0.938052	0.774188	10.803	0.0473175	0.408116	0.0425685	0.130305	0.160633	0.140439	0.000820169	0.365547	0.389714	physical_and_proximity
290	311	0.0349239	0.028221	0.293983	0.188288	0.293983	0.188288	0.026	0.0132244	0.0211981	0.0118581	0.0241979	0.21313	0.000338	0.000229223	0.170521	0.094302	physical_and_proximity
290	330	0.119303	0.0839284	0.265101	0.271468	0.265101	0.271468	1.001	0.145582	0.118276	0.069809	0.078678	0.180606	0.013013	0.00252342	0.373659	0.20787	physical_and_proximity
290	348	0.1604	0.0991139	0.39198	0.35145	0.39198	0.35145	1.118	0.137631	0.158958	0.0789745	0.0754571	0.179519	0.014534	0.0023856	0.34983	0.09971	physical_and_proximity
291	304	0.0553755	0.0377405	0.615934	0.102637	0.615934	0.102637	0.117	0.033659	0.0502169	0.0243449	0.0324342	0.196946	0.001521	0.000583423	0.186238	0.064051	physical_and_proximity
291	322	0.144714	0.0629094	0.527174	1.26383	0.527174	1.26383	0.195	0.0338593	0.127937	0.0310345	0.041854	0.214519	0.002535	0.000586894	0.154297	0.250627	physical_and_proximity
292	302	0.829859	0.275383	1.95713	2.81661	1.95713	2.81661	2.808	0.220077	0.818255	0.184848	0.141544	0.208983	0.036504	0.00381467	0.693914	0.681577	physical_and_proximity
292	334	0.136229	0.071218	0.97224	0.215463	0.97224	0.215463	0.52	0.0409505	0.131704	0.0332343	0.0784997	0.195258	0.00676	0.000709809	0.379067	0.182182	physical_and_proximity
293	294	0.197094	0.128797	0.423108	0.459465	0.423108	0.459465	1.768	0.204875	0.195866	0.106147	0.105278	0.209696	0.022984	0.00355116	0.467116	0.532857	physical_and_proximity
293	297	0.132704	0.0960822	0.375858	0.267501	0.375858	0.267501	0.78	0.149715	0.130193	0.076463	0.0997309	0.200047	0.01014	0.00259507	0.402558	0.533026	physical_and_proximity
293	310	0.152851	0.0950462	0.344044	0.42048	0.344044	0.42048	0.715	0.110732	0.149624	0.0698537	0.0802402	0.226968	0.009295	0.00191936	0.440245	0.4563	physical_and_proximity
293	321	0.165095	0.103164	0.345617	0.624407	0.345617	0.624407	0.507	0.0592566	0.154625	0.0467931	0.133109	0.196825	0.006591	0.00102711	0.629018	0.657917	physical_and_proximity
293	345	0.0966963	0.063925	0.232274	0.285361	0.232274	0.285361	0.325	0.0577192	0.0918568	0.0397854	0.0699335	0.216434	0.004225	0.00100047	0.350675	0.402727	physical_and_proximity
294	340	0.149176	0.0911011	0.352297	0.933821	0.352297	0.933821	0.273	0.0565992	0.132059	0.0463446	0.0848951	0.21307	0.003549	0.000981053	0.416247	0.471848	physical_and_proximity
295	298	0.202355	0.122831	0.880253	0.309827	0.880253	0.309827	1.573	0.108093	0.200025	0.0734486	0.156623	0.187428	0.020449	0.0018736	0.76219	0.546377	physical_and_proximity
295	316	0.319135	0.184948	0.925183	0.543867	0.925183	0.543867	4.498	0.225383	0.318281	0.135935	0.176649	0.154535	0.058474	0.00390664	0.59657	0.64389	physical_and_proximity
295	355	0.0509072	0.0390993	0.473104	0.0804504	0.473104	0.0804504	0.143	0.03756	0.0464323	0.0242908	0.0530839	0.218816	0.001859	0.00065104	0.326001	0.134524	physical_and_proximity
296	299	0.0879053	0.0722157	0.281012	0.373295	0.281012	0.373295	0.117	0.0537959	0.0676388	0.0402801	0.0776104	0.217967	0.001521	0.000932463	0.404924	0.432133	physical_and_proximity
296	310	0.11123	0.0777316	0.224661	0.600461	0.224661	0.600461	0.26	0.0602225	0.100374	0.044011	0.0879642	0.205949	0.00338	0.00104386	0.457145	0.503451	physical_and_proximity
296	311	0.0617329	0.0501224	0.184118	0.136328	0.184118	0.136328	0.221	0.0688344	0.0578321	0.0366379	0.0703519	0.223249	0.002873	0.00119313	0.426556	0.238121	physical_and_proximity
296	339	0.211389	0.123395	0.46585	0.983649	0.46585	0.983649	0.52	0.0843921	0.196606	0.0666103	0.118003	0.20936	0.00676	0.0014628	0.660283	0.586599	physical_and_proximity
297	321	0.106237	0.0669173	0.251767	0.312581	0.251767	0.312581	0.377	0.0595884	0.101796	0.0417487	0.0690665	0.20593	0.004901	0.00103287	0.371631	0.352027	physical_and_proximity
297	328	0.0514899	0.0499645	0.382037	0.278551	0.382037	0.278551	0.013	0.00975	0.0120293	0.00919357	0.0626789	0.205968	0.000169	0.000169	0.403572	0.386672	physical_and_proximity
297	342	0.163434	0.105138	0.317494	0.565241	0.317494	0.565241	0.728	0.112319	0.158921	0.0723484	0.105428	0.199131	0.009464	0.00194687	0.516802	0.554489	physical_and_proximity
298	326	0.048145	0.0354339	0.408301	0.0975868	0.408301	0.0975868	0.091	0.0315595	0.04222	0.0225313	0.0328523	0.214244	0.001183	0.000547031	0.188097	0.093457	physical_and_proximity
299	318	0.1093	0.0756826	0.261513	0.346223	0.261513	0.346223	0.312	0.055467	0.100834	0.0404188	0.0983585	0.198332	0.004056	0.000961427	0.514267	0.450554	physical_and_proximity
299	339	0.0953796	0.072978	0.373863	0.138536	0.373863	0.138536	1.573	0.144275	0.094977	0.0594378	0.118217	0.192588	0.020449	0.00250077	0.521872	0.524238	physical_and_proximity
299	347	0.0929658	0.063208	0.35871	0.176932	0.35871	0.176932	0.338	0.0418877	0.087733	0.0309473	0.0935929	0.182499	0.004394	0.000726053	0.348309	0.428584	physical_and_proximity
300	312	0.140144	0.0808103	0.386445	0.561319	0.386445	0.561319	0.299	0.062425	0.12964	0.0490474	0.0624899	0.207124	0.003887	0.00108203	0.299806	0.354224	physical_and_proximity
300	323	0.221136	0.116368	0.470992	0.948514	0.470992	0.948514	0.637	0.0779483	0.210645	0.0624747	0.106691	0.206495	0.008281	0.0013511	0.495001	0.543335	physical_and_proximity
301	314	0.33475	0.173807	0.728123	1.08223	0.728123	1.08223	1.365	0.204837	0.330031	0.139288	0.0845078	0.206719	0.017745	0.00355051	0.433485	0.299637	physical_and_proximity
301	336	0.144679	0.0844635	0.488215	0.732941	0.488215	0.732941	0.221	0.0538888	0.125984	0.0455179	0.0647805	0.210235	0.002873	0.000934072	0.257894	0.40391	physical_and_proximity
302	307	0.157304	0.0835124	0.423274	0.6375	0.423274	0.6375	0.338	0.0501215	0.145143	0.0418713	0.0742085	0.230135	0.004394	0.000868772	0.409487	0.443794	physical_and_proximity
302	308	0.146146	0.0797143	0.265719	0.61106	0.265719	0.61106	0.611	0.0577708	0.142115	0.0440342	0.0821887	0.218189	0.007943	0.00100136	0.358956	0.456638	physical_and_proximity
302	341	0.0941209	0.0683439	0.323758	0.294882	0.323758	0.294882	0.156	0.0373983	0.0775785	0.0301032	0.0852714	0.18938	0.002028	0.000648238	0.423852	0.39546	physical_and_proximity
303	309	0.129089	0.0668102	0.470078	0.29936	0.470078	0.29936	0.364	0.0304384	0.121728	0.0260953	0.0748248	0.207546	0.004732	0.000527598	0.417937	0.345605	physical_and_proximity
303	322	0.272331	0.109211	0.488019	1.06453	0.488019	1.06453	1.352	0.0511037	0.268231	0.0443331	0.11102	0.189866	0.017576	0.000885798	0.522886	0.480805	physical_and_proximity
303	332	0.265831	0.138212	0.837062	0.499606	0.837062	0.499606	1.664	0.143405	0.263352	0.0983331	0.104179	0.194736	0.021632	0.00248568	0.509366	0.411008	physical_and_proximity
304	319	0.0270301	0.0207882	0.104503	0.55489	0.104503	0.55489	0.026	0.0141984	0.0200671	0.0122247	0.0130251	0.225543	0.000338	0.000246106	0.053235	0.092105	physical_and_proximity
305	308	0.149526	0.0751068	0.534127	0.382061	0.534127	0.382061	0.403	0.0614001	0.143452	0.048132	0.0519172	0.238928	0.005239	0.00106427	0.231699	0.335634	physical_and_proximity
305	313	0.676766	0.223426	1.37422	2.92708	1.37422	2.92708	2.314	0.158332	0.666011	0.135406	0.13523	0.185012	0.030082	0.00274442	0.373659	0.60671	physical_and_proximity
306	315	0.22883	0.14335	0.554872	0.538098	0.554872	0.538098	1.313	0.205058	0.22613	0.117133	0.0965705	0.208996	0.017069	0.00355434	0.490607	0.491283	physical_and_proximity
306	323	0.12671	0.0907207	0.697561	0.463052	0.697561	0.463052	0.13	0.0319758	0.0886096	0.0286805	0.102619	0.216751	0.00169	0.000554247	0.592852	0.518323	physical_and_proximity
306	324	0.23664	0.138502	0.412955	0.963871	0.412955	0.963871	1.183	0.144707	0.232322	0.0964359	0.121175	0.223786	0.015379	0.00250825	0.509366	0.761852	physical_and_proximity
307	337	0.154297	0.109816	0.497455	0.273049	0.497455	0.273049	1.157	0.211274	0.152978	0.0961005	0.0799652	0.211098	0.015041	0.00366207	0.410839	0.283413	physical_and_proximity
307	351	0.241112	0.141789	0.800201	0.421862	0.800201	0.421862	1.768	0.16293	0.238906	0.102483	0.128393	0.183824	0.022984	0.00282413	0.556517	0.30251	physical_and_proximity
308	313	0.359512	0.177351	1.1454	1.63367	1.1454	1.63367	0.611	0.0803835	0.320324	0.0718105	0.160386	0.213557	0.007943	0.00139331	0.83148	0.896207	physical_and_proximity
309	332	0.186312	0.119727	0.693604	0.470504	0.693604	0.470504	0.416	0.0694869	0.167477	0.0556845	0.13949	0.180857	0.005408	0.00120444	0.651157	0.512577	physical_and_proximity
309	354	0.118361	0.0802102	0.457588	0.418113	0.457588	0.418113	0.182	0.0504534	0.0992893	0.0409881	0.0762865	0.196221	0.002366	0.000874525	0.457821	0.262964	physical_and_proximity
310	339	0.227526	0.123041	0.563937	0.550488	0.563937	0.550488	1.157	0.135575	0.224511	0.0911926	0.0848073	0.225746	0.015041	0.00234997	0.494663	0.355745	physical_and_proximity
310	345	0.317703	0.167293	1.13455	0.545075	1.13455	0.545075	2.184	0.173532	0.315071	0.117943	0.133073	0.188855	0.028392	0.00300789	0.568178	0.435006	physical_and_proximity
311	340	0.184213	0.101087	0.624372	0.529887	0.624372	0.529887	0.455	0.0956174	0.175852	0.0716992	0.0605443	0.195878	0.005915	0.00165737	0.263809	0.322114	physical_and_proximity
312	323	0.18529	0.106532	0.554848	0.404411	0.554848	0.404411	0.78	0.0842993	0.179951	0.0619674	0.111325	0.195939	0.01014	0.00146119	0.509535	0.48841	physical_and_proximity
312	327	0.232858	0.14441	0.538943	0.576324	0.538943	0.576324	1.313	0.192158	0.229767	0.113705	0.107771	0.19381	0.017069	0.00333074	0.496184	0.489255	physical_and_proximity
312	336	0.147203	0.0855931	0.469347	0.420276	0.469347	0.420276	0.351	0.0524557	0.135888	0.0424201	0.0869524	0.221639	0.004563	0.000909232	0.510887	0.536406	physical_and_proximity
313	338	0.086285	0.062109	0.259664	0.209675	0.259664	0.209675	0.26	0.0568796	0.0802145	0.0381659	0.0768047	0.213693	0.00338	0.000985912	0.426556	0.382616	physical_and_proximity
313	344	0.17283	0.0924488	0.52944	0.379823	0.52944	0.379823	0.702	0.0699827	0.168178	0.0531608	0.0888685	0.19414	0.009126	0.00121303	0.440076	0.343239	physical_and_proximity
313	350	0.169358	0.112275	0.63156	0.295929	0.63156	0.295929	0.962	0.154073	0.166609	0.0873135	0.0994674	0.196378	0.012506	0.0026706	0.524914	0.340197	physical_and_proximity
314	336	0.238538	0.127968	0.401055	0.789311	0.401055	0.789311	2.197	0.1281	0.237219	0.0864549	0.118564	0.191876	0.028561	0.00222041	0.431626	0.551278	physical_and_proximity
314	337	0.33123	0.168813	1.3134	0.578186	1.3134	0.578186	1.768	0.165779	0.327167	0.117329	0.125529	0.188675	0.022984	0.0028735	0.568009	0.405938	physical_and_proximity
314	358	0.053999	0.0404173	0.405571	0.120176	0.405571	0.120176	0.078	0.0203271	0.0423598	0.0166716	0.0513313	0.216384	0.001014	0.000352336	0.335803	0.159536	physical_and_proximity
315	329	0.196159	0.111298	0.379306	0.609923	0.379306	0.609923	1.118	0.113778	0.193409	0.0765402	0.0985842	0.202285	0.014534	0.00197214	0.501592	0.4901	physical_and_proximity
315	338	0.218299	0.140464	0.387886	0.786511	0.387886	0.786511	1.261	0.199513	0.215399	0.112845	0.10632	0.182791	0.016393	0.00345823	0.469144	0.459173	physical_and_proximity
315	343	0.172649	0.126592	0.724217	0.318547	0.724217	0.318547	0.676	0.185775	0.166685	0.100981	0.110139	0.1881	0.008788	0.00322011	0.558038	0.307242	physical_and_proximity
316	329	0.298369	0.149101	0.850729	0.759778	0.850729	0.759778	1.04	0.114333	0.289589	0.0889839	0.122901	0.195955	0.01352	0.00198178	0.616174	0.525759	physical_and_proximity
316	346	0.135379	0.0823204	0.513349	0.336201	0.513349	0.336201	0.338	0.0705994	0.126888	0.0523922	0.0678039	0.18986	0.004394	0.00122372	0.35659	0.215644	physical_and_proximity
316	360	0.119668	0.0873847	0.490209	0.197233	0.490209	0.197233	0.728	0.15643	0.117873	0.0740591	0.0743267	0.193105	0.009464	0.00271145	0.401206	0.062699	physical_and_proximity
317	334	0.162201	0.083225	0.725503	0.265672	0.725503	0.265672	0.884	0.051779	0.159398	0.040891	0.0937131	0.177348	0.011492	0.000897502	0.422162	0.216658	physical_and_proximity
317	353	0.0988941	0.0687806	0.826733	0.156916	0.826733	0.156916	0.338	0.0863987	0.0948677	0.0522011	0.0573503	0.150924	0.004394	0.00149758	0.252148	0.070473	physical_and_proximity
318	339	0.0898937	0.0684332	0.339783	0.155991	0.339783	0.155991	0.52	0.145359	0.088678	0.0616023	0.044787	0.173571	0.00676	0.00251956	0.206011	0.139425	physical_and_proximity
318	347	0.276606	0.151336	1.13443	0.51407	1.13443	0.51407	1.183	0.179237	0.272326	0.118963	0.0852399	0.169216	0.015379	0.00310678	0.349661	0.299806	physical_and_proximity
319	322	0.16293	0.0820953	0.478973	1.1508	0.478973	1.1508	0.247	0.041029	0.142748	0.0365901	0.0673814	0.208181	0.003211	0.000711169	0.293384	0.377715	physical_and_proximity
319	357	0.0474464	0.0345678	0.622189	0.107684	0.622189	0.107684	0.065	0.0222427	0.0380543	0.0179044	0.033205	0.198911	0.000845	0.00038554	0.210067	0.140777	physical_and_proximity
320	321	0.158943	0.0851374	0.513868	0.476009	0.513868	0.476009	0.364	0.0484041	0.147187	0.0404756	0.0814846	0.206264	0.004732	0.000839005	0.414557	0.470327	physical_and_proximity
320	324	0.460262	0.225015	2.07524	0.888083	2.07524	0.888083	1.521	0.102993	0.441432	0.0883604	0.249585	0.164979	0.019773	0.00178521	0.93119	0.957385	physical_and_proximity
320	335	0.401225	0.188284	0.975596	0.913814	0.975596	0.913814	2.574	0.206608	0.398751	0.14369	0.106696	0.161984	0.033462	0.0035812	0.424697	0.322114	physical_and_proximity
320	345	0.0649128	0.0409317	0.47052	0.232439	0.47052	0.232439	0.078	0.022159	0.0519534	0.0193964	0.0333861	0.239159	0.001014	0.000384089	0.239642	0.186914	physical_and_proximity
321	327	0.421026	0.214746	1.62227	0.692793	1.62227	0.692793	3.029	0.24247	0.418411	0.161706	0.142618	0.184415	0.039377	0.00420282	0.652509	0.490945	physical_and_proximity
321	342	0.0709919	0.0418524	0.220984	0.426446	0.220984	0.426446	0.104	0.0241607	0.0606592	0.0207212	0.0345822	0.235324	0.001352	0.000418786	0.198068	0.22477	physical_and_proximity
321	345	0.160779	0.0835319	0.745838	0.293617	0.745838	0.293617	0.611	0.0705889	0.15666	0.0528734	0.0678213	0.217055	0.007943	0.00122354	0.393094	0.319748	physical_and_proximity
322	325	0.215583	0.109406	0.461647	0.578536	0.461647	0.578536	1.287	0.133437	0.214057	0.0878052	0.057199	0.172242	0.016731	0.0023129	0.242008	0.140101	physical_and_proximity
322	332	0.0804038	0.0437039	0.248096	0.329783	0.248096	0.329783	0.156	0.0331448	0.0742211	0.0268575	0.0300733	0.224941	0.002028	0.00057451	0.145002	0.185393	physical_and_proximity
323	343	0.0804948	0.0590706	0.303964	0.355539	0.303964	0.355539	0.104	0.0381557	0.0636218	0.0309493	0.0542112	0.230652	0.001352	0.000661365	0.348309	0.267696	physical_and_proximity
323	359	0.101169	0.0690763	0.812809	0.147938	0.812809	0.147938	0.455	0.0813264	0.0981578	0.0492951	0.0728312	0.21405	0.005915	0.00140966	0.432978	0.090584	physical_and_proximity
324	329	0.229858	0.173785	0.484784	0.479079	0.484784	0.479079	4.849	0.482394	0.22955	0.160691	0.141	0.171299	0.063037	0.0083615	0.480467	0.486551	physical_and_proximity
324	346	0.266927	0.148565	0.520354	0.728723	0.520354	0.728723	2.132	0.212071	0.26574	0.124853	0.0788767	0.202148	0.027716	0.0036759	0.358787	0.337662	physical_and_proximity
327	331	0.624551	0.570464	1.2658	1.31253	1.2658	1.31253	20.15	4.81769	0.624402	0.568352	0.156066	0.178003	0.26195	0.0835067	0.561418	0.501423	physical_and_proximity
327	336	0.189022	0.119972	0.925348	0.362657	0.925348	0.362657	0.598	0.131799	0.181477	0.0875241	0.0905643	0.185591	0.007774	0.00228451	0.346112	0.433654	physical_and_proximity
328	331	0.445614	0.220284	1.5348	0.899592	1.5348	0.899592	1.95	0.230872	0.43937	0.16408	0.129302	0.177901	0.02535	0.00400178	0.536237	0.549926	physical_and_proximity
328	342	0.145932	0.0854635	0.340382	0.443603	0.340382	0.443603	0.546	0.0973706	0.142376	0.0646739	0.0562687	0.195225	0.007098	0.00168776	0.272935	0.230178	physical_and_proximity
330	342	0.09606	0.0501135	0.927602	0.830797	0.927602	0.830797	0.091	0.0245588	0.0753538	0.0232556	0.0320248	0.217753	0.001183	0.000425685	0.188773	0.208715	physical_and_proximity
331	336	0.134272	0.0782299	0.46147	0.464302	0.46147	0.464302	0.273	0.0713621	0.125254	0.0545441	0.0468121	0.214012	0.003549	0.00123694	0.240656	0.289159	physical_and_proximity
331	349	0.0375618	0.0333715	0.50987	0.131399	0.50987	0.131399	0.026	0.0163866	0.0208189	0.0141649	0.0326474	0.198855	0.000338	0.000284035	0.213785	0.070135	physical_and_proximity
333	335	0.0964756	0.0571755	0.265535	0.764427	0.265535	0.764427	0.143	0.0345478	0.0828695	0.0293949	0.0459944	0.201672	0.001859	0.000598829	0.066079	0.286793	physical_and_proximity
335	339	0.221134	0.121038	0.438989	0.872914	0.438989	0.872914	0.845	0.141436	0.217062	0.0952935	0.0652484	0.207347	0.010985	0.00245155	0.270062	0.344084	physical_and_proximity
336	349	0.0747337	0.0463431	0.291612	0.199908	0.291612	0.199908	0.156	0.0300173	0.0673774	0.0239546	0.0460475	0.20326	0.002028	0.0005203	0.275132	0.081627	physical_and_proximity
336	358	0.0457113	0.0347121	0.276114	0.079622	0.276114	0.079622	0.13	0.0336123	0.0418877	0.0217713	0.0455808	0.190667	0.00169	0.000582613	0.235755	0.172549	physical_and_proximity
338	350	0.147154	0.0953405	0.837456	0.417115	0.837456	0.417115	0.247	0.0798827	0.130888	0.0620737	0.0651035	0.214369	0.003211	0.00138463	0.358449	0.273442	physical_and_proximity
339	340	0.108641	0.0816721	0.190996	0.316947	0.190996	0.316947	1.17	0.200741	0.108161	0.0747812	0.0587785	0.198088	0.01521	0.00347952	0.226291	0.279526	physical_and_proximity
340	342	0.299854	0.165972	0.666188	0.680461	0.666188	0.680461	2.652	0.234307	0.298709	0.138149	0.0930856	0.190321	0.034476	0.00406133	0.299806	0.38532	physical_and_proximity
342	345	0.0920551	0.0624329	0.292648	0.206515	0.292648	0.206515	0.338	0.0828346	0.089143	0.0491845	0.0460673	0.210383	0.004394	0.0014358	0.262626	0.243529	physical_and_proximity
343	344	0.19251	0.100131	0.575484	0.529981	0.575484	0.529981	0.585	0.105232	0.187479	0.0761768	0.0519417	0.203524	0.007605	0.00182402	0.268034	0.258232	physical_and_proximity
