# Supplementary material for: X-ray computed tomography images and network data of sands under compression
Source: Data Brief. 2021 May 12;36:107122. doi: 10.1016/j.dib.2021.107122 (PMC8165412; doi:10.1016/j.dib.2021.107122)
Supplement: Supplementary file 1 [file mmc1.zip › data/Angular-sand_2MPa/networks/thermal_network.txt]

# Thermal conductance network output format:
num_nodes & num_node_metrics ; names of columns ; [num_nodes x num_node_metrics] array; num_edges & num_edge_metrics ; names of columns ; [num_edges x num_edge_metrics] array
361 6
x y z volume location particle_id blob_id num_solid_contacts num_proximity_contacts
0.30282	0.178893	0.292536	0.117397	bottom	1	41	2	8
0.0839976	0.110724	1.1027	0.0227675	left	2	121	2	8
0.263085	0.0892045	1.95922	0.0984629	left	3	156	4	5
0.123705	0.22455	3.32622	0.0640316	left	4	251	2	4
0.187151	0.0623633	3.81596	0.0280447	left	5	289	2	4
0.62802	0.181185	4.22719	0.225234	top	6	328	4	6
0.171235	0.424221	2.73885	0.105342	left	7	205	4	4
0.156062	0.403343	1.96699	0.0603999	left	8	165	4	5
0.129891	0.652216	4.27887	0.112348	top	9	324	2	7
0.138952	0.507047	1.42208	0.066679	left	10	126	6	6
0.0895048	0.687082	0.612718	0.0779364	left	11	70	6	5
0.115697	0.94393	3.23657	0.077809	left	12	239	2	11
0.25862	1.00142	2.10253	0.146696	left	13	168	7	5
0.20995	0.944238	2.63349	0.120154	left	14	201	4	6
0.101329	1.22802	0.964398	0.105447	left	15	93	4	12
0.0797999	0.897647	1.57617	0.00626804	left	16	140	4	2
0.0296711	1.23728	3.6789	0.0153966	left	17	268	1	7
0.0797687	1.34894	1.45063	0.0446013	left	18	131	4	6
0.177704	1.43753	4.36466	0.0879305	top	19	332	4	5
0.256948	1.61232	2.43825	0.158612	left	20	199	5	7
0.0121605	1.65207	2.79207	0.00112267	left	21	215	0	5
0.596247	1.51784	3.1686	0.390758	left	22	241	9	11
0.120519	1.92068	4.01088	0.0618126	left	23	308	4	4
0.456887	2.02467	0.439454	0.375836	bottom	24	55	7	15
0.23448	2.34613	3.37201	0.335014	left	25	254	8	11
0.185495	1.97899	1.31077	0.105287	left	26	124	4	9
0.418495	2.16847	2.06597	0.378618	left	27	175	8	13
0.0251778	2.19784	0.107566	0.00329989	bottom	28	37	1	1
0.0565829	2.3469	2.63908	0.0218558	left	29	207	3	5
0.0815684	2.54482	1.04299	0.0490722	left	30	103	4	7
0.214407	2.68533	4.3037	0.165939	top	31	329	4	7
0.217301	2.67399	1.70763	0.166796	left	32	148	6	7
0.115091	2.60233	0.785188	0.0182505	left	33	85	2	7
0.144238	3.14599	3.87602	0.0989177	left	34	297	3	8
0.114708	2.7655	0.17305	0.0393812	bottom	35	1	2	5
0.16178	2.95858	2.46191	0.11886	left	36	196	3	7
0.0428432	3.22279	3.32685	0.00487514	left	37	257	1	5
0.393972	3.59128	0.755302	0.299005	left	38	81	8	13
0.223643	3.27892	1.5753	0.152061	left	39	125	5	7
0.133213	3.40704	2.96578	0.053609	left	40	230	4	5
0.26709	3.8132	4.36981	0.197963	top	41	337	4	6
0.357566	3.5369	2.32288	0.23728	left	42	183	9	7
0.0526313	3.64995	0.0439439	0.00321201	bottom	43	2	1	2
0.0855269	4.05235	1.66848	0.053609	left	44	152	3	8
0.0934831	4.13011	1.13964	0.0742476	left	45	104	2	7
0.0433479	4.02376	2.23113	0.0143991	left	46	181	1	7
0.253062	4.358	2.54483	0.109378	left	47	209	3	9
0.470719	3.9757	0.134015	0.137033	bottom	48	3	5	5
0.158872	4.33822	3.63345	0.0780968	left	49	275	4	4
0.0398703	4.40098	0.304498	0.0124372	bottom	50	43	1	3
0.140948	4.35103	3.20308	0.00851997	left	51	244	3	2
0.317019	4.44889	4.21721	0.0555797	left	52	315	4	2
0.20928	4.47341	2.04894	0.0193468	left	53	174	3	2
0.39861	3.69888	3.58902	0.207753	middle	54	269	7	9
0.425663	1.41901	3.76262	0.136897	middle	55	288	7	6
0.548298	4.1089	2.9496	0.276262	back	56	232	9	9
0.522963	1.47077	0.0734598	0.0553271	bottom	57	5	3	6
0.444304	0.899117	0.181334	0.122604	bottom	58	6	6	6
0.425136	4.49317	3.15868	0.0263135	back	59	240	2	5
0.432217	1.10717	0.651912	0.115107	middle	60	72	5	7
0.23864	3.7938	1.66074	0.00800806	middle	61	144	2	7
0.355424	4.39594	1.40259	0.0880074	back	62	111	4	8
0.362546	2.39285	1.08104	0.0806299	middle	63	101	7	7
0.544379	2.11832	2.75236	0.145426	middle	64	218	8	5
0.625207	2.90497	0.93622	0.163536	middle	65	94	6	14
0.536659	1.77682	4.3407	0.10954	top	66	331	5	6
0.61789	3.65292	1.4681	0.226122	middle	67	128	7	9
0.714588	0.964704	1.5114	0.627011	middle	68	133	11	18
0.417089	3.07676	0.19092	0.0670283	bottom	69	4	3	7
0.416687	0.317329	0.912325	0.0392758	middle	70	82	4	9
0.704407	3.16766	3.64609	0.269229	middle	71	274	9	11
0.559376	0.0825859	1.27528	0.0415035	front	72	115	3	7
0.719226	0.661983	3.34444	0.257866	middle	73	256	8	8
0.628447	4.22561	1.87266	0.14509	back	74	161	6	7
0.60315	0.538507	0.638311	0.0694516	middle	75	62	6	7
0.667412	0.78516	4.06003	0.24073	middle	76	310	7	7
0.658723	2.1024	3.94435	0.196669	middle	77	292	5	10
0.766748	3.42269	2.89048	0.219581	middle	78	222	9	6
0.777231	1.58698	0.998904	0.217239	middle	79	97	6	12
0.84334	1.71803	1.41469	0.187909	middle	80	118	5	12
0.7514	2.82357	2.4272	0.223685	middle	81	192	10	8
0.725299	4.04128	3.99299	0.170542	back	82	302	9	7
0.991594	4.3013	0.573842	0.410736	bottom	83	65	7	8
0.775805	2.59265	0.232205	0.149482	bottom	84	9	5	7
0.869747	0.307595	2.45181	0.411817	front	85	197	7	6
0.709072	1.89787	0.0344745	0.009959	bottom	86	8	1	4
0.756276	1.26306	4.46238	0.0415519	top	87	352	3	7
0.884269	2.61127	3.79283	0.125093	middle	88	290	6	8
0.855582	3.20065	4.42063	0.145369	top	89	353	5	10
1.01136	0.215195	0.875822	0.146514	front	90	89	5	9
0.986987	3.18251	0.634125	0.203519	middle	91	71	8	10
0.876173	4.18263	4.4298	0.0383135	top	92	338	4	3
0.716282	0.0142712	0.149847	0.00267375	bottom	93	7	0	4
0.947143	2.39144	1.00829	0.126883	middle	94	98	6	14
0.921267	2.91525	1.73736	0.238864	middle	95	146	7	8
1.26267	1.0935	2.58403	0.773234	middle	96	200	15	12
0.898428	3.47268	0.155916	0.0739708	bottom	97	10	4	6
0.973504	0.607962	4.45208	0.0445288	top	98	348	3	7
0.954676	2.27503	3.30262	0.121639	middle	99	246	8	6
0.995288	0.306889	0.321649	0.155581	bottom	100	51	7	5
1.3847	3.63992	2.40036	0.547585	middle	101	189	9	11
0.847232	3.68049	3.765	0.0160952	middle	102	280	4	5
1.12413	1.42579	3.84956	0.25432	middle	103	286	8	12
1.08475	1.50878	0.264862	0.0987508	bottom	104	42	5	8
0.811453	4.4462	0.011617	0.000722813	bottom	105	11	1	1
0.999808	1.04167	0.475772	0.103457	middle	106	56	7	7
1.53327	2.71665	3.36998	0.356685	middle	107	252	12	9
1.40065	0.144251	3.772	0.196511	front	108	283	6	8
1.17641	2.21157	1.76513	0.127624	middle	109	159	5	11
1.34583	0.312214	1.86899	0.234589	front	110	162	6	8
1.40596	0.880698	0.178129	0.184322	bottom	111	13	7	9
1.06558	2.38157	4.44503	0.0346731	top	112	343	1	7
1.1376	3.88081	3.25569	0.145384	middle	113	248	6	7
1.42746	3.94209	1.4958	0.957844	back	114	141	8	13
1.14328	2.39636	2.83385	0.0993747	middle	115	223	6	7
1.22643	4.46141	4.39495	0.0373973	top	116	349	2	4
1.07653	0.0325805	0.0552289	0.00372391	bottom	117	12	1	4
1.33857	1.97137	3.98679	0.211789	middle	118	296	6	11
1.50673	0.212974	3.17282	0.124478	front	119	237	4	8
1.59677	3.89888	0.181328	0.210198	bottom	120	14	6	6
1.48917	3.57126	0.954016	0.129003	middle	121	95	6	8
1.58498	4.37025	2.38656	0.284586	back	122	186	5	6
1.89278	2.83986	2.58866	0.593052	middle	123	210	12	14
1.37286	4.34475	3.67111	0.170984	back	124	270	4	11
1.49719	0.856156	3.4895	0.310025	middle	125	261	6	13
1.54978	2.8506	4.1848	0.245664	top	126	321	8	6
1.47274	3.59049	0.481968	0.161682	middle	127	58	7	8
1.47413	2.01602	0.576638	0.210462	middle	128	64	8	15
1.63834	2.64822	0.32632	0.320944	bottom	129	49	11	8
1.42807	1.32234	0.900336	0.135478	middle	130	90	5	10
1.48419	0.76643	4.12044	0.197662	middle	131	313	8	7
1.43385	3.35742	3.57357	0.29264	middle	132	267	7	12
1.56259	3.99534	4.25895	0.252591	top	133	325	8	9
1.60666	0.0771846	4.4496	0.0292816	top	134	354	1	8
1.51349	1.75881	1.53077	0.146085	middle	135	137	5	11
1.63731	2.68953	1.65146	0.388313	middle	136	147	9	13
1.5948	2.07779	2.93357	0.164015	middle	137	225	7	8
1.70156	2.0439	4.46417	0.109707	top	138	358	5	8
1.51498	2.76387	0.999866	0.0519503	middle	139	99	7	7
1.47567	0.400865	1.28668	0.145883	front	140	119	6	4
1.70376	2.04213	3.48443	0.133764	middle	141	260	7	10
1.66246	1.56173	2.07343	0.327713	middle	142	179	8	12
1.66464	1.84498	0.123348	0.169217	bottom	143	16	7	7
1.67345	3.2193	0.0875704	0.046594	bottom	144	17	3	6
1.69445	3.40612	4.20092	0.161723	top	145	312	5	4
1.60882	1.19861	4.41595	0.0763787	top	146	344	2	9
1.58395	1.0469	1.54267	0.141298	middle	147	135	4	10
1.76593	0.200255	2.78382	0.161077	front	148	216	5	5
1.74847	2.29148	1.14945	0.164032	middle	149	109	7	11
1.73546	0.0870365	0.693282	0.0801378	front	150	73	5	4
2.1231	3.70769	3.29665	1.15919	middle	151	250	17	12
1.82475	3.19736	0.676699	0.121439	middle	152	74	6	8
1.81336	0.331897	0.225272	0.123821	bottom	153	44	3	6
1.90516	1.61153	3.14605	0.166438	middle	154	238	6	9
1.58845	0.448364	0.0141364	0.000628342	bottom	155	15	0	3
2.27468	0.486276	0.805913	0.620503	front	156	68	12	11
2.11783	1.74841	0.675668	0.276251	middle	157	75	9	14
1.98988	1.34941	4.03471	0.301149	top	158	300	8	10
1.93853	4.42005	0.609694	0.106232	back	159	63	4	7
2.01121	0.576401	1.56493	0.165482	middle	160	138	7	7
1.79311	0.409478	4.47361	0.0117627	top	161	339	2	8
2.20707	0.676921	2.2362	0.358542	middle	162	182	10	9
2.00305	2.10842	1.94851	0.183526	middle	163	166	5	8
1.92701	4.47383	4.25093	0.036646	top	164	316	1	8
1.96697	0.261581	4.09461	0.0358353	middle	165	293	4	8
1.91769	4.45484	0.0307196	0.00606372	bottom	166	18	1	3
2.0924	2.25421	4.05519	0.15952	middle	167	311	6	7
2.04976	1.29623	2.54381	0.171729	middle	168	206	8	5
2.14159	2.01461	2.52545	0.167556	middle	169	204	7	7
2.23965	0.431186	3.84821	0.133512	middle	170	285	6	14
2.06555	1.49881	1.32886	0.10195	middle	171	116	6	10
1.89661	1.17597	0.330349	0.0107477	middle	172	47	2	6
2.15655	3.88851	4.10733	0.15015	middle	173	303	8	7
2.1272	0.586153	4.42359	0.0392824	top	174	334	4	7
2.26771	0.0523203	2.4105	0.027825	front	175	188	3	4
2.60736	0.239549	2.03079	0.164656	front	176	171	5	9
2.45756	3.1624	1.55833	0.462715	middle	177	127	12	11
2.28533	4.41204	3.69912	0.0918895	back	178	278	5	5
2.4411	2.58622	0.828101	0.290362	middle	179	87	10	9
2.157	3.88433	2.05246	0.18477	middle	180	164	7	8
2.39692	2.7184	2.05566	0.184203	middle	181	173	4	8
2.28502	3.65602	0.98324	0.227842	middle	182	96	6	11
2.05572	4.26726	4.30479	0.00407763	middle	183	327	4	2
2.28495	0.567914	3.23757	0.146751	middle	184	249	7	12
2.5255	1.34014	3.27324	0.226748	middle	185	247	6	12
2.35046	2.73368	4.36983	0.157802	top	186	335	4	8
2.30894	4.48909	3.0282	0.026342	back	187	224	3	4
2.31636	1.42926	0.14926	0.111867	bottom	188	20	4	8
2.41342	3.67443	0.466214	0.131189	middle	189	57	6	10
2.28248	4.22228	4.49201	0.0161853	top	190	355	2	5
2.35517	0.110825	1.55796	0.0477474	front	191	142	2	5
2.58971	0.739278	2.86537	0.229288	middle	192	227	10	11
2.31873	2.78227	0.244468	0.149598	bottom	193	40	5	11
2.46962	0.898117	4.39633	0.0619862	top	194	345	3	11
2.42598	3.17971	4.08346	0.122667	middle	195	306	5	9
2.62354	1.77131	1.11536	0.218779	middle	196	102	9	7
2.87916	3.43827	0.142538	0.294387	bottom	197	22	7	9
2.72983	1.37429	1.70524	0.355839	middle	198	150	11	10
2.75796	0.294866	4.3573	0.231632	top	199	333	7	9
2.67625	4.40421	1.88615	0.174371	back	200	160	6	6
2.25018	2.05321	0.0188423	0.00167192	bottom	201	19	0	5
2.44736	4.2047	1.26647	0.127474	back	202	110	6	7
2.78211	0.685987	0.0964353	0.161603	bottom	203	21	3	11
2.41931	1.65873	4.23571	0.115477	top	204	319	4	6
2.60264	1.08584	0.572599	0.170525	middle	205	66	6	9
2.62757	2.12639	1.61014	0.240741	middle	206	145	7	8
2.87717	2.42057	3.75619	0.554048	middle	207	271	11	17
2.50506	4.33956	0.224736	0.0823502	bottom	208	45	3	5
2.55472	0.935637	1.14311	0.110085	middle	209	112	8	2
2.74331	1.58515	3.69428	0.21745	middle	210	281	9	8
2.35958	4.52435	2.46304	0.00105017	back	211	193	0	6
2.73876	0.0444646	0.468449	0.0271835	bottom	212	59	2	6
2.69885	1.3878	2.45416	0.180473	middle	213	190	8	8
2.73514	4.26651	4.25744	0.148768	top	214	322	6	8
2.69524	0.123283	2.99828	0.088304	front	215	233	4	8
2.6727	3.7816	2.66017	0.137723	middle	216	212	5	7
2.59386	2.04485	2.88656	0.168679	middle	217	220	6	10
2.45169	0.0659457	3.69927	0.00489272	front	218	276	2	6
2.88206	0.5871	1.69736	0.199154	middle	219	143	7	7
2.6717	2.94742	3.07337	0.152856	middle	220	235	6	5
2.66469	3.88505	3.90774	0.142785	middle	221	294	6	5
2.80637	3.86159	2.02958	0.173086	middle	222	167	5	10
2.77613	2.27954	0.392293	0.327364	bottom	223	52	8	7
2.60463	0.0285533	3.49363	0.00587258	front	224	262	1	5
2.65512	3.48712	4.49645	0.0247888	top	225	359	3	7
2.72471	0.843896	3.53967	0.113958	middle	226	263	6	10
3.08727	4.14122	0.513498	0.402251	back	227	61	8	7
3.05582	0.814803	3.92463	0.140406	middle	228	291	6	14
2.70576	4.50023	4.49815	0.003513	top	229	350	1	3
2.89466	3.08363	0.87058	0.113104	middle	230	91	8	6
3.05142	4.10185	3.39072	0.294246	back	231	258	8	10
2.88575	2.12599	4.24585	0.141865	top	232	323	4	9
3.06094	4.30753	2.79095	0.200035	back	233	219	6	7
3.05065	3.87748	1.28535	0.260305	middle	234	117	6	12
2.96372	0.211123	2.54653	0.113466	front	235	202	6	4
3.1442	3.17555	2.47401	0.333645	middle	236	187	10	9
3.00778	0.182616	3.77465	0.12247	front	237	282	4	9
3.29453	2.39738	2.5508	0.926844	middle	238	194	12	16
3.2331	0.720928	1.25439	0.311379	middle	239	123	10	10
3.24384	1.46993	0.26023	0.142456	bottom	240	50	6	9
3.17487	1.51072	4.05969	0.179998	middle	241	298	6	9
3.01507	3.5813	4.34672	0.0995988	top	242	330	6	7
3.26374	3.15763	3.91858	0.272202	middle	243	295	10	7
3.30111	2.21935	0.13736	0.130928	bottom	244	24	4	6
3.10163	2.84536	1.60107	0.131031	middle	245	139	6	8
3.02641	4.44998	0.0664978	0.0111739	bottom	246	23	1	3
3.2245	3.43705	1.74299	0.143954	middle	247	153	7	9
3.12215	1.25956	4.48308	0.0338008	top	248	351	1	8
3.17205	0.245971	0.349693	0.121586	front	249	48	5	8
3.16282	1.27309	0.881058	0.113899	middle	250	86	6	8
3.1735	2.89102	4.4546	0.0589213	top	251	346	4	7
3.38148	1.40158	2.17868	0.142087	middle	252	180	7	9
3.23964	4.39357	4.09117	0.0734589	top	253	304	5	4
3.36423	2.10024	0.814107	0.263739	middle	254	83	8	13
3.54923	4.26941	2.42847	0.162473	back	255	195	6	5
3.42756	0.616979	2.31545	0.252123	middle	256	184	7	10
3.45352	0.845523	2.98231	0.377893	middle	257	228	13	8
3.25505	0.395683	3.20515	0.14094	front	258	234	7	6
3.30363	3.0409	3.40078	0.168165	middle	259	259	7	7
3.43328	0.10744	1.79519	0.0743772	front	260	157	4	5
3.37395	3.3446	0.712244	0.245585	middle	261	76	6	10
3.44863	2.21174	1.53704	0.281934	middle	262	132	8	7
3.355	0.145477	1.11953	0.106005	front	263	107	4	9
3.65357	1.93651	3.33666	0.536402	middle	264	255	11	13
3.38523	4.42203	1.14501	0.0733271	back	265	105	4	5
3.54028	1.91867	4.42359	0.105953	top	266	340	5	5
3.51903	3.81222	4.1436	0.253068	top	267	317	8	6
3.69736	3.95999	0.991782	0.224107	middle	268	88	7	10
3.53908	3.71853	2.66372	0.117188	middle	269	208	5	9
3.66482	1.53122	2.64721	0.179526	middle	270	211	6	10
3.3711	0.431843	3.93745	0.0551337	middle	271	299	4	6
4.0086	1.30338	3.60537	0.249918	right	272	272	9	11
3.8069	4.33551	3.64214	0.184425	back	273	273	5	7
3.4816	0.789658	0.658866	0.119849	middle	274	67	6	11
3.69651	4.34682	1.92496	0.174894	back	275	163	5	11
3.39989	1.52337	0.0217806	0.00334383	bottom	276	25	2	5
3.51601	0.0894822	4.50498	0.0054947	top	277	360	0	4
3.67552	0.493002	0.64001	0.100985	middle	278	69	5	9
3.79713	4.4616	0.293578	0.0756581	bottom	279	38	3	6
3.74793	1.51968	1.25291	0.346115	middle	280	113	11	10
3.63325	3.65323	2.1342	0.118326	middle	281	176	8	8
3.81952	0.950449	1.8159	0.181712	middle	282	154	8	10
3.96634	0.904573	4.19215	0.383078	top	283	320	7	8
3.99982	2.97662	1.2713	0.54905	right	284	122	9	17
3.98339	0.133797	2.75878	0.11616	front	285	213	4	7
3.5447	3.05638	0.0111198	0.00159502	bottom	286	26	0	4
3.9258	0.409068	4.42241	0.0410422	top	287	336	4	5
3.73743	3.69033	0.0593812	0.0337877	bottom	288	28	4	6
3.8159	0.895182	0.181386	0.10149	bottom	289	29	4	10
3.91302	4.29535	4.38413	0.140896	top	290	356	6	5
3.71018	0.0585796	0.240619	0.0222556	bottom	291	46	2	7
3.95845	2.77201	0.217958	0.237709	bottom	292	31	3	11
3.81978	3.42738	3.27262	0.10974	middle	293	253	9	7
3.83909	3.74708	3.77417	0.138356	middle	294	279	5	9
4.0709	0.452023	3.52515	0.469382	right	295	265	9	8
3.82558	2.79808	4.3389	0.150508	top	296	326	7	7
3.87616	4.13651	3.12128	0.178276	back	297	236	8	5
3.79324	0.257633	4.15716	0.101725	front	298	318	5	6
3.88583	1.9106	4.0705	0.177975	middle	299	309	10	5
3.82657	3.08446	2.40785	0.123173	middle	300	185	5	8
3.83661	4.35474	1.53457	0.0516866	back	301	136	4	6
3.89553	2.84618	0.76545	0.129632	middle	302	80	6	5
3.91426	0.311925	1.12948	0.144657	front	303	106	7	8
3.76585	0.310018	0.0346255	0.004394	bottom	304	27	2	6
3.81213	1.51195	0.116521	0.0449418	bottom	305	30	3	6
3.93126	1.976	2.09695	0.204082	middle	306	169	7	7
4.06177	3.55328	0.533181	0.193666	middle	307	60	6	9
3.93692	2.03979	0.59398	0.142333	bottom	308	53	6	8
4.02812	0.28812	1.94058	0.178049	front	309	170	7	5
4.08333	2.93831	3.75109	0.218982	middle	310	277	6	11
4.04493	3.5486	4.4478	0.0439444	top	311	347	4	5
3.97661	3.49234	1.82	0.126053	middle	312	158	7	10
4.22536	1.48436	0.512821	0.486099	bottom	313	54	8	13
4.14568	4.31632	1.13539	0.136495	right	314	100	6	5
4.14729	1.34219	1.88179	0.166807	middle	315	151	7	4
4.14028	0.862646	2.98869	0.135535	middle	316	231	5	9
4.2531	4.06746	0.195437	0.0845076	bottom	317	39	4	5
4.23092	1.42328	4.43615	0.0932385	top	318	341	5	1
4.25959	0.613978	0.130172	0.0629375	bottom	319	32	4	6
4.25694	2.3674	3.1718	0.258321	right	320	242	5	9
4.29179	3.27534	2.9107	0.196388	right	321	221	6	9
4.26203	0.207338	0.630071	0.183179	right	322	77	6	7
4.29274	2.70653	1.92129	0.288372	right	323	172	6	11
4.29509	1.96697	2.73861	0.249988	right	324	214	5	7
4.29618	0.0967699	0.0841706	0.0220227	bottom	325	33	1	3
4.29023	0.0800502	4.47222	0.0150033	top	326	357	2	2
4.2783	3.60343	2.40784	0.206705	right	327	191	5	8
4.24216	4.42185	2.82913	0.0652773	back	328	229	4	5
4.33643	0.980033	2.45182	0.180633	right	329	198	4	13
4.35112	4.45344	4.10387	0.0195665	right	330	314	2	3
4.37811	4.12697	2.52679	0.129614	right	331	203	5	7
4.34631	0.313099	1.47254	0.103101	right	332	134	3	5
4.1384	1.8117	3.74302	0.00335921	middle	333	284	3	4
4.40604	3.42392	0.096518	0.0520491	bottom	334	34	2	4
4.38361	2.17568	3.75174	0.0861048	right	335	287	4	5
4.38703	4.04504	1.74354	0.14431	right	336	155	7	6
4.38906	4.24151	0.702157	0.0966812	right	337	78	3	6
4.38914	0.99017	1.44774	0.0880602	right	338	129	4	7
4.38379	2.64042	4.34707	0.194588	top	339	342	6	6
4.40024	3.61137	4.0903	0.0699657	right	340	305	4	8
4.39734	2.61062	0.742435	0.0477826	right	341	79	2	7
4.40528	4.1057	3.57472	0.172111	right	342	266	7	6
4.40727	1.74241	1.71895	0.0656727	right	343	149	4	4
4.4053	1.90952	1.13445	0.112293	right	344	108	2	10
4.39872	3.23657	3.49184	0.069166	right	345	264	5	4
4.42093	1.44383	3.18681	0.0521238	right	346	245	3	9
4.43076	1.53412	3.98859	0.0803816	right	347	301	3	7
4.43848	4.19996	4.48323	0.0106708	top	348	361	1	5
4.45784	4.46964	2.08727	0.00879898	right	349	177	2	3
4.4517	0.853092	0.900124	0.0510561	right	350	92	2	9
4.44886	3.34983	0.77158	0.0347038	right	351	84	1	8
4.45171	0.0637427	2.73523	0.010427	right	352	217	1	6
4.45501	4.37216	0.0568441	0.00959869	bottom	353	35	1	3
4.4776	0.149082	2.17966	0.03049	right	354	178	1	5
4.45792	0.113254	4.00858	0.0172003	right	355	307	1	4
4.50011	0.0250348	3.17312	0.000946907	right	356	243	0	3
4.48357	1.03694	0.127562	0.0173058	bottom	357	36	1	3
4.48857	3.80988	1.28457	0.0137796	right	358	114	2	6
4.50559	2.55939	1.47144	0.00760821	right	359	130	2	3
4.51914	0.681179	2.96995	0.00427976	right	360	226	1	3
4.5228	4.51504	1.33383	0.000452582	right	361	120	0	3
2292 17
from_node to_node conductance conductance_penalized conductance_from_particle conductance_to_particle conductance_from_particle_solid_only conductance_to_particle_solid_only conductance_contact_only conductance_contact_only_penalized conductance_solid_only conductance_solid_only_penalized conductance_proximity_only gap_width solid_contact_area solid_contact_area_penalized proximity_contact_area_f…
1	2	0.0106095	0.0106095	1.38966	1.04589	0	0	0	0	0	0	0.0108015	0.246867	0	0	0.100048	0.095485	proximity
1	11	0.049928	0.049928	7.52018	2.13768	0	0	0	0	0	0	0.0514719	0.212789	0	0	0.347126	0.209729	proximity
1	58	0.0233453	0.0233453	3.06066	2.94212	0	0	0	0	0	0	0.0237144	0.236997	0	0	0.203983	0.195364	proximity
1	70	0.044145	0.044145	3.34853	3.55839	0	0	0	0	0	0	0.0453043	0.210814	0	0	0.251979	0.206349	proximity
1	72	0.00597316	0.00597316	1.17361	0.498493	0	0	0	0	0	0	0.00607691	0.287089	0	0	0.067431	0.037349	proximity
1	75	0.0859998	0.0836361	1.68842	0.874926	1.68842	0.874926	0.013	0.00975	0.0127132	0.00958779	0.0880845	0.192981	0.000169	0.000169	0.461539	0.269048	physical_and_proximity
1	90	0.0131489	0.0131489	2.37329	1.56195	0	0	0	0	0	0	0.013335	0.291359	0	0	0.132496	0.10478	proximity
1	93	0.0195866	0.0195866	2.80074	10.6555	0	0	0	0	0	0	0.0197611	0.208364	0	0	0.13689	0.042757	proximity
1	100	0.416245	0.153236	1.38728	1.54673	1.38728	1.54673	0.897	0.124735	0.40287	0.106561	0.0691195	0.201776	0.011661	0.00216208	0.310115	0.357097	physical_and_proximity
1	117	0.00157477	0.00157477	1.37989	0.25834	0	0	0	0	0	0	0.00158625	0.342305	0	0	0.021632	0.010647	proximity
2	3	0.0600452	0.0320813	0.227505	0.527018	0.227505	0.527018	0.078	0.0216819	0.0523191	0.0190787	0.0185145	0.215381	0.001014	0.00037582	0.072163	0.108329	physical_and_proximity
2	8	0.000870922	0.000870922	0.335154	1.14442	0	0	0	0	0	0	0.000873857	0.344181	0	0	0.011999	0.005239	proximity
2	10	0.0249771	0.0249771	9.69441	2.71298	0	0	0	0	0	0	0.0252749	0.216016	0	0	0.18421	0.141791	proximity
2	11	0.0116427	0.0116427	0.797442	1.58592	0	0	0	0	0	0	0.0119039	0.247903	0	0	0.060164	0.109512	proximity
2	68	4.68471e-05	4.68471e-05	1.79261	2.23979	0	0	0	0	0	0	4.68494e-05	0.360546	0	0	0.000169	0.000676	proximity
2	70	0.0321694	0.0321694	6.5722	7.11332	0	0	0	0	0	0	0.0324752	0.214253	0	0	0.194519	0.235079	proximity
2	72	0.167749	0.0758792	0.926233	0.470276	0.926233	0.470276	0.325	0.062328	0.15916	0.0519475	0.0379448	0.200915	0.004225	0.00108035	0.20956	0.141284	physical_and_proximity
2	75	0.000972059	0.000972059	0.525688	1.30236	0	0	0	0	0	0	0.000974589	0.345446	0	0	0.013351	0.011154	proximity
2	90	0.00132712	0.00132712	1.01804	0.913095	0	0	0	0	0	0	0.00133078	0.33425	0	0	0.018083	0.014872	proximity
3	7	0.0570191	0.0570191	0.600975	1.28216	0	0	0	0	0	0	0.0662511	0.190266	0	0	0.231023	0.336479	proximity
3	8	0.672923	0.299092	1.99316	1.21952	1.99316	1.21952	5.967	0.376864	0.671458	0.251561	0.117758	0.191973	0.077571	0.00653231	0.519506	0.369096	physical_and_proximity
3	10	0.132839	0.0782536	0.394417	0.506285	0.394417	0.506285	0.273	0.0625241	0.122346	0.04877	0.0584184	0.191571	0.003549	0.00108375	0.26702	0.266344	physical_and_proximity
3	68	0.0137644	0.0137644	0.699219	1.48994	0	0	0	0	0	0	0.0141744	0.295725	0	0	0.16562	0.137904	proximity
3	70	0.000597057	0.000597057	0.405877	0.331887	0	0	0	0	0	0	0.000599016	0.352854	0	0	0.00845	0.005577	proximity
3	72	0.0208229	0.0208229	0.666713	1.53303	0	0	0	0	0	0	0.0217998	0.2348	0	0	0.196547	0.151762	proximity
3	85	0.120563	0.0825148	0.415261	1.21575	0.415261	1.21575	0.117	0.0320241	0.0849064	0.0290216	0.0804823	0.227896	0.001521	0.000555084	0.35152	0.533026	physical_and_proximity
3	110	0.00516552	0.00516552	0.573976	0.696651	0	0	0	0	0	0	0.00525172	0.313537	0	0	0.056615	0.06422	proximity
4	5	0.320299	0.145499	1.06002	0.755142	1.06002	0.755142	1.105	0.151797	0.315198	0.112926	0.065346	0.19336	0.014365	0.00263115	0.279695	0.193167	physical_and_proximity
4	6	0.00689117	0.00689117	1.37876	1.80088	0	0	0	0	0	0	0.00695253	0.335708	0	0	0.086528	0.071149	proximity
4	7	0.155673	0.0791945	0.830511	1.31947	0.830511	1.31947	0.169	0.0386365	0.126918	0.0359141	0.0551266	0.222252	0.002197	0.0006697	0.231361	0.335296	physical_and_proximity
4	9	0.00519406	0.00519406	1.15226	0.93253	0	0	0	0	0	0	0.00524694	0.297702	0	0	0.060164	0.04394	proximity
4	12	0.0217781	0.0217781	3.29206	1.06664	0	0	0	0	0	0	0.0223832	0.215008	0	0	0.176267	0.164944	proximity
4	73	0.0305456	0.0305456	5.75273	4.1559	0	0	0	0	0	0	0.0309373	0.276495	0	0	0.282399	0.302679	proximity
5	6	0.275509	0.147176	1.11032	1.82387	1.11032	1.82387	0.364	0.092504	0.238312	0.081571	0.0945642	0.190094	0.004732	0.0016034	0.218855	0.438724	physical_and_proximity
5	9	0.0189515	0.0189515	4.56606	1.36304	0	0	0	0	0	0	0.0192999	0.240648	0	0	0.146354	0.155818	proximity
5	12	0.000730561	0.000730561	1.12293	0.335777	0	0	0	0	0	0	0.000732632	0.3574	0	0	0.005408	0.010478	proximity
5	73	0.00339923	0.00339923	0.76903	2.26322	0	0	0	0	0	0	0.00341948	0.379922	0	0	0.039377	0.036504	proximity
5	108	0.00150699	0.00150699	0.437949	0.892098	0	0	0	0	0	0	0.00151476	0.336043	0	0	0.007774	0.02028	proximity
6	9	0.0710936	0.0710936	1.6566	1.53731	0	0	0	0	0	0	0.0780529	0.183593	0	0	0.444977	0.320255	proximity
6	12	0.00183193	0.00183193	0.831949	0.159801	0	0	0	0	0	0	0.00185731	0.348155	0	0	0.025857	0.008112	proximity
6	73	0.0184305	0.0184305	1.1658	1.90854	0	0	0	0	0	0	0.0189122	0.317405	0	0	0.159874	0.220545	proximity
6	76	0.669141	0.323748	2.46427	1.3057	2.46427	1.3057	2.951	0.374543	0.662015	0.260309	0.147065	0.190517	0.038363	0.00649209	0.727038	0.672113	physical_and_proximity
6	98	0.268958	0.118978	0.812448	0.657762	0.812448	0.657762	0.949	0.09163	0.262819	0.0731817	0.0852425	0.19614	0.012337	0.00158825	0.426049	0.250627	physical_and_proximity
6	108	0.12388	0.0720376	0.778973	0.618267	0.778973	0.618267	0.13	0.0276912	0.0943977	0.025632	0.0633795	0.219539	0.00169	0.000479981	0.383292	0.366561	physical_and_proximity
6	131	0.0132241	0.0132241	0.732266	1.47494	0	0	0	0	0	0	0.0135914	0.316771	0	0	0.129623	0.156325	proximity
6	134	0.0198671	0.0198671	0.63646	0.330433	0	0	0	0	0	0	0.0218642	0.174208	0	0	0.114244	0.088049	proximity
7	8	0.156544	0.0804646	0.35967	0.378566	0.35967	0.378566	1.001	0.108642	0.155742	0.0683695	0.0340935	0.203456	0.013013	0.00188313	0.169845	0.171028	physical_and_proximity
7	12	0.0436443	0.0436443	0.632425	2.77433	0	0	0	0	0	0	0.0476852	0.191987	0	0	0.17745	0.269893	proximity
7	13	0.0113941	0.0113941	1.17126	0.921069	0	0	0	0	0	0	0.0116516	0.288743	0	0	0.124891	0.12844	proximity
7	14	0.318803	0.143599	1.25367	0.923537	1.25367	0.923537	0.702	0.102719	0.302576	0.0860898	0.0940004	0.198195	0.009126	0.00178046	0.4225	0.471172	physical_and_proximity
7	73	0.168865	0.0939954	0.384764	0.995966	0.384764	0.995966	0.364	0.0748832	0.157473	0.058972	0.0672476	0.220329	0.004732	0.00129797	0.274625	0.377039	physical_and_proximity
7	85	0.0723968	0.0723968	3.29026	2.73652	0	0	0	0	0	0	0.0760838	0.233983	0	0	0.430274	0.531843	proximity
8	10	0.249536	0.140183	0.52268	0.707277	0.52268	0.707277	1.391	0.183883	0.247158	0.114086	0.0788307	0.1686	0.018083	0.00318731	0.243867	0.308594	physical_and_proximity
8	13	0.264914	0.138547	0.764834	0.739776	0.764834	0.739776	0.819	0.141967	0.257716	0.10306	0.0774012	0.205864	0.010647	0.00246076	0.322621	0.381771	physical_and_proximity
8	14	0.00665597	0.00665597	1.08675	0.749252	0	0	0	0	0	0	0.00675738	0.307144	0	0	0.079261	0.075374	proximity
8	16	0.00690346	0.00690346	1.03266	0.483631	0	0	0	0	0	0	0.00705125	0.29298	0	0	0.082303	0.036673	proximity
8	68	0.0276966	0.0276966	1.46382	2.23407	0	0	0	0	0	0	0.0285921	0.266214	0	0	0.199251	0.296933	proximity
8	85	0.0517396	0.0517396	3.06101	1.43339	0	0	0	0	0	0	0.0546352	0.242473	0	0	0.301327	0.425542	proximity
9	12	0.0121996	0.0121996	1.65056	0.430246	0	0	0	0	0	0	0.0126518	0.262615	0	0	0.114582	0.078923	proximity
9	17	0.0108369	0.0108369	2.40299	0.340947	0	0	0	0	0	0	0.0112451	0.264652	0	0	0.110526	0.060671	proximity
9	19	0.272621	0.109834	0.719585	1.04001	0.719585	1.04001	0.715	0.1037	0.26668	0.0833719	0.0443732	0.187212	0.009295	0.00179746	0.204152	0.170859	physical_and_proximity
9	76	0.789711	0.23594	4.85319	2.12617	4.85319	2.12617	1.573	0.15856	0.762133	0.143202	0.122182	0.186321	0.020449	0.00274838	0.479622	0.617019	physical_and_proximity
9	87	0.00718566	0.00718566	1.48051	0.904174	0	0	0	0	0	0	0.00727884	0.266774	0	0	0.073177	0.036335	proximity
9	98	0.00818663	0.00818663	3.00885	0.63968	0	0	0	0	0	0	0.00831568	0.317228	0	0	0.104611	0.039546	proximity
10	11	0.085942	0.0480392	0.268087	0.169966	0.268087	0.169966	0.455	0.049724	0.0846634	0.0336421	0.0395404	0.184555	0.005915	0.000861883	0.168493	0.148551	physical_and_proximity
10	13	0.013538	0.013538	0.611078	0.677604	0	0	0	0	0	0	0.0141335	0.246728	0	0	0.108667	0.127088	proximity
10	15	0.0403593	0.0293812	0.267466	0.181397	0.267466	0.181397	0.039	0.0149404	0.0286594	0.0131261	0.0254085	0.215024	0.000507	0.000258966	0.170183	0.14703	physical_and_proximity
10	16	0.102244	0.055147	0.301991	0.278342	0.301991	0.278342	0.312	0.0534045	0.0989199	0.0390182	0.0356482	0.195532	0.004056	0.000925679	0.212771	0.071487	physical_and_proximity
10	18	0.0050375	0.0050375	0.576503	0.260495	0	0	0	0	0	0	0.00518302	0.283831	0	0	0.058643	0.034645	proximity
10	60	0.00262022	0.00262022	0.384626	0.378271	0	0	0	0	0	0	0.00265672	0.338393	0	0	0.028054	0.035659	proximity
10	68	0.319798	0.166051	0.748075	0.991578	0.748075	0.991578	1.157	0.149723	0.311569	0.110812	0.122238	0.182303	0.015041	0.0025952	0.472693	0.602992	physical_and_proximity
10	70	0.0283995	0.0283995	1.47839	1.04385	0	0	0	0	0	0	0.0297818	0.261333	0	0	0.2535	0.211081	proximity
10	72	0.0165479	0.0165479	0.979639	1.01342	0	0	0	0	0	0	0.0171166	0.278055	0	0	0.185055	0.137059	proximity
11	15	0.20973	0.180221	0.482622	0.398757	0.482622	0.398757	5.226	0.945229	0.209593	0.177376	0.0868182	0.165938	0.067938	0.016384	0.324142	0.170859	physical_and_proximity
11	24	0.00380922	0.00380922	0.164949	0.444245	0	0	0	0	0	0	0.00393379	0.31671	0	0	0.024505	0.048841	proximity
11	57	0.00158431	0.00158431	0.151019	0.235734	0	0	0	0	0	0	0.00161206	0.351641	0	0	0.012337	0.022646	proximity
11	58	0.144422	0.112001	0.233264	0.459528	0.233264	0.459528	2.08	0.316612	0.144011	0.103933	0.0890095	0.188293	0.02704	0.00548794	0.377039	0.381602	physical_and_proximity
11	60	0.13762	0.0806546	0.300538	0.49058	0.300538	0.49058	0.455	0.0710439	0.132213	0.0514361	0.0711476	0.173531	0.005915	0.00123143	0.355238	0.322452	physical_and_proximity
11	68	0.0148838	0.0148838	0.309577	1.06241	0	0	0	0	0	0	0.015869	0.281526	0	0	0.102245	0.178971	proximity
11	70	0.134452	0.0819231	0.467855	0.224553	0.467855	0.224553	1.105	0.102248	0.13341	0.0610843	0.0758187	0.195114	0.014365	0.0017723	0.35659	0.27378	physical_and_proximity
11	75	0.12585	0.0827934	0.538337	0.298723	0.538337	0.298723	0.286	0.0666407	0.114921	0.049478	0.078854	0.21485	0.003718	0.00115511	0.454272	0.269724	physical_and_proximity
12	14	0.0768721	0.0768721	2.06464	3.20371	0	0	0	0	0	0	0.0818858	0.195436	0	0	0.332761	0.444977	proximity
12	17	0.0181938	0.0181938	4.567	7.23662	0	0	0	0	0	0	0.0183128	0.263827	0	0	0.175929	0.151931	proximity
12	20	0.012827	0.012827	0.69558	2.11505	0	0	0	0	0	0	0.0131493	0.293318	0	0	0.103935	0.143312	proximity
12	21	0.00237181	0.00237181	0.570184	1.30121	0	0	0	0	0	0	0.00238608	0.327252	0	0	0.031096	0.007098	proximity
12	22	0.307751	0.143879	0.639808	3.02278	0.639808	3.02278	0.637	0.0970814	0.288713	0.0820047	0.100685	0.206914	0.008281	0.00168274	0.334958	0.567333	physical_and_proximity
12	55	0.0083752	0.0083752	5.05183	2.39403	0	0	0	0	0	0	0.00841861	0.323577	0	0	0.107484	0.092612	proximity
12	73	0.622012	0.190746	2.40894	1.69072	2.40894	1.69072	1.573	0.145466	0.608898	0.126887	0.090606	0.206947	0.020449	0.00252141	0.431795	0.400023	physical_and_proximity
12	76	0.00865659	0.00865659	0.500865	2.69209	0	0	0	0	0	0	0.00883775	0.335455	0	0	0.078416	0.103259	proximity
13	14	0.159456	0.100251	1.11141	0.239517	1.11141	0.239517	0.715	0.0832939	0.154478	0.0585463	0.120782	0.183102	0.009295	0.00144376	0.604175	0.45968	physical_and_proximity
13	16	0.0715513	0.045011	0.290845	0.128387	0.290845	0.128387	0.325	0.052197	0.0699098	0.0329105	0.0387985	0.201064	0.004225	0.000904747	0.223756	0.061347	physical_and_proximity
13	18	0.0168937	0.0168937	0.645882	0.613728	0	0	0	0	0	0	0.0178521	0.24309	0	0	0.158522	0.097851	proximity
13	20	0.168147	0.106621	0.335789	0.722963	0.335789	0.722963	0.52	0.0887452	0.159126	0.0639817	0.110546	0.199306	0.00676	0.00153825	0.458159	0.542152	physical_and_proximity
13	22	0.00316094	0.00316094	0.217577	0.838332	0	0	0	0	0	0	0.00321986	0.339204	0	0	0.023153	0.043602	proximity
13	27	0.00620339	0.00620339	0.405449	0.827766	0	0	0	0	0	0	0.00634809	0.348621	0	0	0.080275	0.079768	proximity
13	68	0.0947515	0.093703	0.397889	0.482765	0.397889	0.482765	0.013	0.00975	0.0122688	0.00933282	0.154525	0.188028	0.000169	0.000169	0.584064	0.921219	physical_and_proximity
13	85	0.17234	0.109065	0.474708	0.448941	0.474708	0.448941	0.585	0.110839	0.165469	0.0748721	0.0959921	0.216036	0.007605	0.00192121	0.548912	0.445991	physical_and_proximity
13	96	0.197055	0.131493	0.32862	0.618104	0.32862	0.618104	2.262	0.185344	0.195964	0.0994407	0.154322	0.186884	0.029406	0.00321264	0.630708	0.709631	physical_and_proximity
14	20	0.238953	0.120274	0.559154	0.913623	0.559154	0.913623	0.689	0.105044	0.230716	0.0806269	0.079072	0.207554	0.008957	0.00182076	0.330057	0.416754	physical_and_proximity
14	21	0.00149478	0.00149478	0.66178	0.646509	0	0	0	0	0	0	0.00150165	0.332704	0	0	0.019942	0.00676	proximity
14	22	0.0617123	0.0617123	1.14364	3.01056	0	0	0	0	0	0	0.0666771	0.24441	0	0	0.323973	0.490945	proximity
14	73	0.156019	0.084397	0.451039	0.832855	0.451039	0.832855	0.273	0.0573512	0.141227	0.0479519	0.0612592	0.223282	0.003549	0.000994087	0.303355	0.370448	physical_and_proximity
14	85	0.0432856	0.0432856	2.17586	1.68245	0	0	0	0	0	0	0.0453547	0.257808	0	0	0.352365	0.371462	proximity
14	96	0.0166524	0.0166524	1.87582	2.00143	0	0	0	0	0	0	0.0169438	0.325772	0	0	0.175253	0.219869	proximity
15	16	0.00909425	0.00909425	0.500223	0.554528	0	0	0	0	0	0	0.00942	0.230824	0	0	0.083148	0.03549	proximity
15	18	0.301128	0.158068	0.955014	0.522646	0.955014	0.522646	2.691	0.213373	0.300115	0.130769	0.08372	0.187638	0.034983	0.00369847	0.433485	0.157846	physical_and_proximity
15	24	0.0318235	0.0318235	0.595897	1.56572	0	0	0	0	0	0	0.0343566	0.265274	0	0	0.220545	0.317213	proximity
15	26	0.0355993	0.0355993	0.586741	1.91143	0	0	0	0	0	0	0.0386654	0.216014	0	0	0.209391	0.262119	proximity
15	30	0.00556006	0.00556006	0.193529	0.256081	0	0	0	0	0	0	0.00585542	0.263026	0	0	0.034307	0.060671	proximity
15	57	0.00116444	0.00116444	0.236065	0.348949	0	0	0	0	0	0	0.00117415	0.352929	0	0	0.003211	0.016562	proximity
15	58	0.0138579	0.0138579	0.370795	0.970057	0	0	0	0	0	0	0.0146128	0.270066	0	0	0.031603	0.152269	proximity
15	60	0.223011	0.121777	0.488486	0.704906	0.488486	0.704906	0.858	0.0866879	0.215923	0.0666604	0.124017	0.180148	0.011154	0.00150259	0.568178	0.579839	physical_and_proximity
15	63	0.00602219	0.00602219	0.173956	0.764015	0	0	0	0	0	0	0.0062895	0.313575	0	0	0.023322	0.078416	proximity
15	68	0.0494625	0.0494625	1.35797	2.5586	0	0	0	0	0	0	0.0523831	0.220015	0	0	0.337324	0.3718	proximity
15	70	0.0029685	0.0029685	0.467485	0.627975	0	0	0	0	0	0	0.00300175	0.327065	0	0	0.038025	0.03718	proximity
15	75	0.00206585	0.00206585	0.483712	1.15465	0	0	0	0	0	0	0.00207844	0.355304	0	0	0.017914	0.025688	proximity
15	79	0.0369438	0.0369438	2.60357	1.26711	0	0	0	0	0	0	0.0386177	0.238119	0	0	0.335803	0.295074	proximity
15	80	0.00290242	0.00290242	0.702021	0.672762	0	0	0	0	0	0	0.00292715	0.333223	0	0	0.03887	0.009971	proximity
16	18	0.102845	0.0383433	0.244211	0.286851	0.244211	0.286851	0.442	0.0292935	0.101591	0.0239703	0.0247628	0.174796	0.005746	0.000507753	0.060164	0.111878	physical_and_proximity
16	68	0.331928	0.178075	0.595658	1.52072	0.595658	1.52072	1.404	0.23033	0.328014	0.149745	0.0746219	0.202376	0.018252	0.00399238	0.093795	0.416078	physical_and_proximity
17	19	0.00813575	0.00813575	0.973609	3.85104	0	0	0	0	0	0	0.00822182	0.281254	0	0	0.058474	0.086528	proximity
17	22	0.033006	0.033006	2.11849	6.40412	0	0	0	0	0	0	0.0337048	0.243483	0	0	0.112892	0.280878	proximity
17	23	0.00524634	0.00524634	2.01567	1.7183	0	0	0	0	0	0	0.00527618	0.296211	0	0	0.061854	0.037856	proximity
17	25	0.0083725	0.0083725	1.15702	2.56882	0	0	0	0	0	0	0.00846131	0.240531	0	0	0.077064	0.050362	proximity
17	55	0.291296	0.118101	0.788036	2.63007	0.788036	2.63007	0.481	0.0670468	0.268226	0.0603714	0.0796216	0.180476	0.006253	0.00116215	0.214799	0.397657	physical_and_proximity
17	76	0.00848975	0.00848975	0.732547	5.42113	0	0	0	0	0	0	0.00860293	0.329444	0	0	0.065741	0.113737	proximity
18	20	0.00459364	0.00459364	0.513162	0.53787	0	0	0	0	0	0	0.00467542	0.321789	0	0	0.040391	0.060671	proximity
18	26	0.1665	0.0874372	0.308327	0.662758	0.308327	0.662758	0.754	0.106055	0.164517	0.0705158	0.0435421	0.217807	0.009802	0.00183829	0.18252	0.2535	physical_and_proximity
18	27	0.00409083	0.00409083	0.548349	1.19329	0	0	0	0	0	0	0.00413586	0.329837	0	0	0.049179	0.054756	proximity
18	68	0.36307	0.186509	0.926388	1.2335	0.926388	1.2335	1.053	0.183829	0.352134	0.136426	0.10423	0.196503	0.013689	0.00318637	0.288821	0.549419	physical_and_proximity
18	79	0.0279831	0.0279831	3.34291	0.736233	0	0	0	0	0	0	0.0293441	0.251664	0	0	0.247078	0.214292	proximity
18	80	0.0155409	0.0155409	1.59618	0.785518	0	0	0	0	0	0	0.0160136	0.29216	0	0	0.172887	0.077402	proximity
19	23	0.172126	0.0917246	0.383746	0.592871	0.383746	0.592871	0.611	0.103144	0.168655	0.0714911	0.0481506	0.190646	0.007943	0.00178784	0.24505	0.169338	physical_and_proximity
19	31	0.00077015	0.00077015	0.265989	0.63314	0	0	0	0	0	0	0.000773329	0.354975	0	0	0.004225	0.010985	proximity
19	55	0.0357972	0.0357972	2.72023	2.26006	0	0	0	0	0	0	0.0368662	0.247654	0	0	0.285948	0.318396	proximity
19	66	0.446809	0.219314	1.24953	1.04487	1.24953	1.04487	1.976	0.25273	0.441808	0.175004	0.104116	0.156069	0.025688	0.00438066	0.32786	0.369603	physical_and_proximity
19	76	0.0500572	0.0500572	1.42614	1.47252	0	0	0	0	0	0	0.0537726	0.231633	0	0	0.251134	0.380081	proximity
19	87	0.0936358	0.058317	0.649912	0.281819	0.649912	0.281819	0.143	0.0471077	0.0827811	0.0380012	0.0358069	0.203503	0.001859	0.000816534	0.179816	0.176943	physical_and_proximity
19	103	3.4998e-05	3.4998e-05	1.12034	0.760735	0	0	0	0	0	0	3.50007e-05	0.362137	0	0	0.000507	0.000338	proximity
20	21	0.0283677	0.0283677	1.81458	1.61643	0	0	0	0	0	0	0.0293413	0.244726	0	0	0.264316	0.016393	proximity
20	22	0.270666	0.121935	0.495337	1.60962	0.495337	1.60962	0.832	0.0635015	0.26028	0.0543841	0.116323	0.207252	0.010816	0.00110069	0.471341	0.601471	physical_and_proximity
20	26	0.0072337	0.0072337	0.246901	0.768104	0	0	0	0	0	0	0.00752503	0.298027	0	0	0.019435	0.086697	proximity
20	27	0.165757	0.117363	0.430952	1.15352	0.430952	1.15352	0.195	0.0310792	0.120256	0.028278	0.156425	0.174691	0.002535	0.000538707	0.558883	0.713349	physical_and_proximity
20	29	0.00894918	0.00894918	0.974847	0.608359	0	0	0	0	0	0	0.00916822	0.294661	0	0	0.105456	0.060164	proximity
20	64	0.305448	0.175195	0.798641	0.72527	0.798641	0.72527	1.469	0.238672	0.301964	0.146611	0.0863206	0.179989	0.019097	0.00413697	0.306735	0.424697	physical_and_proximity
20	68	0.0292373	0.0292373	1.20195	0.714342	0	0	0	0	0	0	0.0312784	0.257281	0	0	0.267358	0.272428	proximity
20	96	0.0583495	0.0583495	1.99503	1.07398	0	0	0	0	0	0	0.063671	0.251017	0	0	0.404586	0.544687	proximity
21	22	0.0213503	0.0213503	8.08213	5.34914	0	0	0	0	0	0	0.0214929	0.270541	0	0	0.016393	0.215475	proximity
21	64	0.00614553	0.00614553	3.1956	3.39043	0	0	0	0	0	0	0.00616857	0.307074	0	0	0.012168	0.076219	proximity
22	25	0.21436	0.127693	0.485965	0.596444	0.485965	0.596444	0.949	0.118599	0.208851	0.0821956	0.125488	0.187629	0.012337	0.00205572	0.610259	0.47151	physical_and_proximity
22	29	0.000552353	0.000552353	0.386294	0.0934028	0	0	0	0	0	0	0.000556439	0.356724	0	0	0.007943	0.002704	proximity
22	55	0.272202	0.158602	0.733941	0.523096	0.733941	0.523096	2.34	0.167009	0.270157	0.107969	0.162927	0.186868	0.03042	0.00289482	0.752388	0.675493	physical_and_proximity
22	64	0.251839	0.139288	0.580405	0.675102	0.580405	0.675102	1.196	0.143102	0.247506	0.0981141	0.10846	0.200951	0.015548	0.00248044	0.537251	0.561587	physical_and_proximity
22	73	0.166647	0.101003	0.369985	0.456106	0.369985	0.456106	0.793	0.0881623	0.162435	0.0615839	0.111623	0.207276	0.010309	0.00152815	0.499733	0.580684	physical_and_proximity
22	77	0.0254109	0.0254109	1.21494	0.574957	0	0	0	0	0	0	0.0271807	0.271501	0	0	0.287131	0.224939	proximity
22	96	0.277251	0.173267	0.611343	0.94242	0.611343	0.94242	0.962	0.188345	0.267641	0.124903	0.136899	0.219955	0.012506	0.00326465	0.670592	0.824044	physical_and_proximity
22	99	0.129592	0.0723942	0.592926	0.241613	0.592926	0.241613	0.455	0.0514042	0.124638	0.0395584	0.0737858	0.220127	0.005915	0.000891006	0.446667	0.321607	physical_and_proximity
22	103	0.224368	0.128787	0.56971	0.505246	0.56971	0.505246	1.261	0.12495	0.220871	0.0851954	0.123174	0.19607	0.016393	0.0021658	0.573417	0.656565	physical_and_proximity
22	115	0.00500932	0.00500932	0.705414	0.333215	0	0	0	0	0	0	0.00512271	0.355352	0	0	0.064727	0.043602	proximity
22	118	0.000491932	0.000491932	0.506775	0.403443	0	0	0	0	0	0	0.000493012	0.359511	0	0	0.007098	0.002197	proximity
22	125	0.0475903	0.0475903	0.553363	0.712701	0	0	0	0	0	0	0.0561721	0.228257	0	0	0.316368	0.376701	proximity
22	137	0.0201766	0.0201766	0.714161	0.318843	0	0	0	0	0	0	0.0222094	0.284027	0	0	0.220714	0.161733	proximity
22	141	0.00113148	0.00113148	0.585719	0.179829	0	0	0	0	0	0	0.00114086	0.359171	0	0	0.016393	0.006422	proximity
23	25	0.335996	0.166563	0.921162	0.716276	0.921162	0.716276	1.937	0.1988	0.33356	0.133123	0.0851258	0.185112	0.025181	0.00344587	0.284427	0.360646	physical_and_proximity
23	31	0.0940499	0.059311	0.392814	0.467224	0.392814	0.467224	0.13	0.0439779	0.0807863	0.0364634	0.0381628	0.230057	0.00169	0.000762284	0.184041	0.243022	physical_and_proximity
23	34	0.00194394	0.00194394	0.464043	0.211901	0	0	0	0	0	0	0.00197027	0.335754	0	0	0.026364	0.013351	proximity
23	55	0.194802	0.115134	0.468208	0.974334	0.468208	0.974334	0.416	0.0897609	0.179662	0.0699161	0.0912884	0.217523	0.005408	0.00155586	0.253838	0.522717	physical_and_proximity
23	66	0.0669939	0.0669939	4.30796	2.04003	0	0	0	0	0	0	0.0704006	0.209073	0	0	0.306566	0.415233	proximity
23	77	0.070985	0.070985	3.91948	2.90953	0	0	0	0	0	0	0.0741364	0.219205	0	0	0.315016	0.470327	proximity
24	26	0.00602722	0.00602722	1.40336	0.43363	0	0	0	0	0	0	0.00613891	0.337418	0	0	0.082641	0.038532	proximity
24	28	0.0565582	0.0417979	0.623293	0.0750377	0.623293	0.0750377	0.325	0.0725404	0.0555311	0.0348233	0.0386491	0.198139	0.004225	0.00125737	0.191308	0.044785	physical_and_proximity
24	30	0.0281628	0.0281628	1.47313	0.153446	0	0	0	0	0	0	0.0353207	0.25072	0	0	0.31603	0.077064	proximity
24	33	0.0425237	0.0425237	1.12409	0.836932	0	0	0	0	0	0	0.0466595	0.231218	0	0	0.354393	0.125229	proximity
24	35	0.0187186	0.0187186	1.0002	0.969236	0	0	0	0	0	0	0.0194586	0.310083	0	0	0.205673	0.177112	proximity
24	57	0.12649	0.0830964	0.633094	0.195055	0.633094	0.195055	0.728	0.0819804	0.123763	0.0528979	0.10571	0.177982	0.009464	0.00142099	0.471341	0.32448	physical_and_proximity
24	58	0.0135086	0.0135086	0.484623	0.470714	0	0	0	0	0	0	0.0143187	0.278327	0	0	0.141791	0.105287	proximity
24	60	0.0507632	0.0507632	0.72509	1.08721	0	0	0	0	0	0	0.05747	0.228611	0	0	0.351689	0.356928	proximity
24	63	0.157701	0.0909591	0.664627	0.472159	0.664627	0.472159	0.286	0.0538207	0.140468	0.0450395	0.0818384	0.234223	0.003718	0.000932892	0.544011	0.465595	physical_and_proximity
24	65	0.0248188	0.0248188	0.743964	1.08739	0	0	0	0	0	0	0.0262962	0.287569	0	0	0.28392	0.243529	proximity
24	69	0.00447232	0.00447232	0.631062	0.455049	0	0	0	0	0	0	0.00454928	0.331822	0	0	0.042757	0.060502	proximity
24	79	0.194198	0.118187	0.735835	0.457895	0.735835	0.457895	0.507	0.0878403	0.181314	0.0669918	0.115482	0.22688	0.006591	0.00152257	0.64389	0.568009	physical_and_proximity
24	80	0.00294385	0.00294385	0.658918	0.582371	0	0	0	0	0	0	0.00297215	0.34505	0	0	0.040898	0.01014	proximity
24	84	0.423548	0.249093	0.836302	1.03926	0.836302	1.03926	4.758	0.371669	0.422274	0.206248	0.166946	0.180991	0.061854	0.00644227	0.691548	0.597246	physical_and_proximity
24	86	0.0422108	0.0422108	2.62135	4.68618	0	0	0	0	0	0	0.0432981	0.22681	0	0	0.366899	0.117624	proximity
24	94	0.219881	0.121902	0.460134	0.866962	0.460134	0.866962	0.676	0.062183	0.208072	0.0515244	0.142879	0.177263	0.008788	0.00107784	0.476242	0.588796	physical_and_proximity
24	104	0.0416178	0.0416178	1.57886	0.878716	0	0	0	0	0	0	0.0449302	0.247617	0	0	0.371293	0.315016	proximity
24	128	0.133909	0.0885725	0.349491	0.462485	0.349491	0.462485	0.312	0.0624466	0.121526	0.0475348	0.0971283	0.222317	0.004056	0.00108241	0.382109	0.58474	physical_and_proximity
24	129	0.00633885	0.00633885	0.491982	0.686839	0	0	0	0	0	0	0.0064822	0.346409	0	0	0.062699	0.083993	proximity
24	143	0.004644	0.004644	0.585329	0.265015	0	0	0	0	0	0	0.00476531	0.343345	0	0	0.065403	0.028899	proximity
25	29	0.09615	0.0626819	0.410173	0.164987	0.410173	0.164987	0.481	0.0892038	0.0945351	0.0507373	0.0449434	0.217106	0.006253	0.0015462	0.259584	0.177788	physical_and_proximity
25	31	0.0153328	0.0153328	0.76523	0.767121	0	0	0	0	0	0	0.015972	0.284396	0	0	0.166972	0.177112	proximity
25	34	0.0881342	0.0603521	0.631305	0.113587	0.631305	0.113587	0.975	0.0934972	0.0876159	0.0474309	0.0682729	0.197735	0.012675	0.00162062	0.335127	0.260936	physical_and_proximity
25	36	0.0140307	0.0140307	0.49247	0.598065	0	0	0	0	0	0	0.0147995	0.297444	0	0	0.160212	0.175084	proximity
25	37	0.0123488	0.0123488	0.526249	0.188348	0	0	0	0	0	0	0.0135556	0.281669	0	0	0.137228	0.028561	proximity
25	40	0.0126748	0.0126748	0.524419	0.17734	0	0	0	0	0	0	0.0140153	0.292023	0	0	0.148213	0.070135	proximity
25	55	0.0453957	0.0453957	0.462441	0.939839	0	0	0	0	0	0	0.0531857	0.218848	0	0	0.272597	0.376363	proximity
25	64	0.195127	0.13157	0.762897	0.424224	0.762897	0.424224	0.585	0.152865	0.185962	0.0979456	0.101428	0.203861	0.007605	0.00264966	0.516633	0.4901	physical_and_proximity
25	71	0.168439	0.0944858	0.508113	0.379479	0.508113	0.379479	0.663	0.0803721	0.163624	0.0586669	0.0868423	0.216646	0.008619	0.00139312	0.460525	0.445991	physical_and_proximity
25	77	0.197164	0.120626	1.00268	0.420789	1.00268	0.420789	0.455	0.0695163	0.179481	0.0563097	0.133889	0.198908	0.005915	0.00120495	0.659776	0.5577	physical_and_proximity
25	78	0.0033417	0.0033417	0.528539	0.345856	0	0	0	0	0	0	0.00339598	0.351101	0	0	0.047658	0.018083	proximity
25	81	0.0145903	0.0145903	0.604275	0.530681	0	0	0	0	0	0	0.0153847	0.2894	0	0	0.175253	0.153452	proximity
25	88	0.0566935	0.0566935	1.3858	0.698973	0	0	0	0	0	0	0.0645727	0.233119	0	0	0.424021	0.351689	proximity
25	99	0.221892	0.126004	0.732996	0.412698	0.732996	0.412698	1.3	0.150902	0.219463	0.0960231	0.0901235	0.208995	0.0169	0.00261564	0.443456	0.441766	physical_and_proximity
25	107	0.0114306	0.0114306	0.676106	0.263462	0	0	0	0	0	0	0.012164	0.294765	0	0	0.140777	0.120328	proximity
25	115	0.00360721	0.00360721	0.639767	0.3806	0	0	0	0	0	0	0.00366257	0.338533	0	0	0.049686	0.02535	proximity
26	27	0.358636	0.172043	0.76491	1.13623	0.76491	1.13623	1.573	0.184694	0.354212	0.131548	0.091164	0.202892	0.020449	0.00320136	0.382109	0.460694	physical_and_proximity
26	30	0.037385	0.037385	1.97773	0.592815	0	0	0	0	0	0	0.040723	0.176982	0	0	0.220376	0.124553	proximity
26	32	0.0414082	0.0414082	2.2128	0.989518	0	0	0	0	0	0	0.0440775	0.204025	0	0	0.280878	0.198237	proximity
26	33	0.00400851	0.00400851	0.716779	0.224096	0	0	0	0	0	0	0.00410489	0.316737	0	0	0.051714	0.006929	proximity
26	63	0.348071	0.165957	0.867848	1.05738	0.867848	1.05738	1.183	0.147235	0.339753	0.112487	0.107371	0.191267	0.015379	0.00255207	0.46644	0.511732	physical_and_proximity
26	68	0.00251451	0.00251451	0.896319	1.06898	0	0	0	0	0	0	0.00252755	0.341809	0	0	0.034307	0.034645	proximity
26	79	0.044881	0.044881	2.6817	1.34913	0	0	0	0	0	0	0.0472433	0.244622	0	0	0.354562	0.26702	proximity
26	80	0.203612	0.100535	0.849947	0.715438	0.849947	0.715438	0.338	0.0457431	0.180738	0.0409241	0.0898953	0.20778	0.004394	0.000792881	0.466102	0.36335	physical_and_proximity
26	94	0.000198766	0.000198766	0.875166	1.29738	0	0	0	0	0	0	0.000198841	0.361295	0	0	0.002028	0.002873	proximity
27	29	0.118756	0.0903685	0.527961	0.174097	0.527961	0.174097	1.209	0.223061	0.118132	0.082501	0.0686698	0.2089	0.015717	0.00386639	0.356083	0.184886	physical_and_proximity
27	30	0.00126608	0.00126608	0.511427	0.202981	0	0	0	0	0	0	0.0012772	0.337273	0	0	0.015379	0.017238	proximity
27	32	0.318347	0.215984	0.750565	0.626322	0.750565	0.626322	4.537	0.413971	0.317525	0.187106	0.173907	0.172682	0.058981	0.0071755	0.746473	0.501254	physical_and_proximity
27	36	0.031037	0.031037	0.828167	0.637813	0	0	0	0	0	0	0.0339624	0.216343	0	0	0.244712	0.194012	proximity
27	63	0.0196457	0.0196457	0.768203	0.459776	0	0	0	0	0	0	0.0210859	0.279394	0	0	0.220038	0.163592	proximity
27	64	0.347395	0.214377	0.669191	0.918884	0.669191	0.918884	3.237	0.33835	0.345836	0.180566	0.141945	0.198413	0.042081	0.00586473	0.536406	0.678873	physical_and_proximity
27	68	0.0450258	0.0450258	1.09096	0.464478	0	0	0	0	0	0	0.0522469	0.241323	0	0	0.379743	0.331916	proximity
27	79	0.000163467	0.000163467	0.574031	0.217522	0	0	0	0	0	0	0.000163636	0.36111	0	0	0.002366	0.000338	proximity
27	80	0.0654074	0.0654074	1.25685	0.842846	0	0	0	0	0	0	0.0751502	0.23449	0	0	0.530153	0.432133	proximity
27	81	0.230636	0.122577	0.623431	0.599825	0.623431	0.599825	0.832	0.0973525	0.223558	0.0738382	0.107275	0.215624	0.010816	0.00168744	0.634088	0.521027	physical_and_proximity
27	94	0.000423591	0.000423591	0.577326	0.314789	0	0	0	0	0	0	0.000424474	0.358525	0	0	0.006084	0.005408	proximity
27	95	0.0327892	0.0327892	0.960069	1.04202	0	0	0	0	0	0	0.0350919	0.263309	0	0	0.320255	0.328874	proximity
27	96	0.146962	0.0841687	0.508182	0.298112	0.508182	0.298112	0.598	0.0758122	0.14297	0.0540169	0.0766582	0.223071	0.007774	0.00131408	0.447681	0.406952	physical_and_proximity
27	109	0.183948	0.106436	0.619612	0.377747	0.619612	0.377747	0.754	0.0977977	0.178973	0.0690304	0.0969776	0.2219	0.009802	0.00169516	0.550771	0.521703	physical_and_proximity
27	115	0.00656857	0.00656857	0.683897	0.422573	0	0	0	0	0	0	0.00673802	0.327965	0	0	0.088049	0.05239	proximity
27	123	0.0127157	0.0127157	0.740568	0.252715	0	0	0	0	0	0	0.013636	0.29554	0	0	0.143819	0.079937	proximity
27	136	2.32941e-05	2.32941e-05	0.510651	0.513264	0	0	0	0	0	0	2.32962e-05	0.362604	0	0	0.000338	0.000169	proximity
28	35	0.00577952	0.00577952	2.16524	2.82598	0	0	0	0	0	0	0.0058069	0.294005	0	0	0.020111	0.057629	proximity
29	32	0.00330188	0.00330188	0.409875	0.848541	0	0	0	0	0	0	0.0033418	0.346606	0	0	0.018421	0.040391	proximity
29	36	0.0285184	0.0285184	2.04046	1.9452	0	0	0	0	0	0	0.0293592	0.222185	0	0	0.138918	0.223418	proximity
29	64	0.234101	0.124072	0.609711	0.796637	0.609711	0.796637	0.663	0.130024	0.227082	0.094462	0.0636063	0.208715	0.008619	0.00225376	0.216658	0.377884	physical_and_proximity
29	81	0.00443568	0.00443568	1.22947	1.33119	0	0	0	0	0	0	0.00446668	0.335222	0	0	0.059657	0.049517	proximity
30	32	0.143808	0.0787671	0.48656	0.699078	0.48656	0.699078	0.221	0.0412286	0.124835	0.0360481	0.0673497	0.190994	0.002873	0.000714629	0.173901	0.384306	physical_and_proximity
30	33	0.591776	0.288411	1.10117	1.80941	1.10117	1.80941	4.316	0.448299	0.590847	0.270897	0.0500855	0.145009	0.056108	0.00777052	0.126243	0.156663	physical_and_proximity
30	38	0.0152798	0.0152798	0.364932	0.8195	0	0	0	0	0	0	0.016264	0.281513	0	0	0.084838	0.157339	proximity
30	39	0.00903318	0.00903318	0.333393	0.991946	0	0	0	0	0	0	0.00937247	0.273826	0	0	0.059488	0.099541	proximity
30	63	0.870442	0.651233	2.99036	1.36109	2.99036	1.36109	12.415	2.01674	0.869823	0.638993	0.127174	0.152331	0.161395	0.0349567	0.263133	0.440752	physical_and_proximity
30	65	0.102439	0.0731739	0.229793	0.489495	0.229793	0.489495	0.208	0.0485447	0.089267	0.0370449	0.0889801	0.199632	0.002704	0.000841441	0.14365	0.472186	physical_and_proximity
30	94	0.000223898	0.000223898	0.499594	0.583197	0	0	0	0	0	0	0.000224084	0.358631	0	0	0.001352	0.003211	proximity
31	34	0.221057	0.109084	0.8234	0.470031	0.8234	0.470031	0.78	0.105445	0.216261	0.0779692	0.0662202	0.202196	0.01014	0.00182772	0.359632	0.340535	physical_and_proximity
31	41	0.143866	0.088238	0.720591	0.28348	0.720591	0.28348	0.429	0.0935593	0.138001	0.0640872	0.0622608	0.179059	0.005577	0.00162169	0.240318	0.271076	physical_and_proximity
31	66	0.0162002	0.0162002	0.957955	0.804101	0	0	0	0	0	0	0.0168236	0.290461	0	0	0.177281	0.146523	proximity
31	71	0.0182506	0.0182506	1.44114	1.31031	0	0	0	0	0	0	0.0187492	0.305359	0	0	0.193505	0.196209	proximity
31	77	0.0555566	0.0555566	1.9431	1.99429	0	0	0	0	0	0	0.0588803	0.236378	0	0	0.415064	0.385996	proximity
31	88	0.0140654	0.0140654	1.66691	1.71195	0	0	0	0	0	0	0.0143036	0.329091	0	0	0.160381	0.16731	proximity
31	89	0.243534	0.119283	0.72309	0.6292	0.72309	0.6292	0.806	0.108915	0.237362	0.0822789	0.0758901	0.20471	0.010478	0.00188785	0.399009	0.390559	physical_and_proximity
31	112	0.00307171	0.00307171	0.853874	0.610167	0	0	0	0	0	0	0.00309846	0.386119	0	0	0.037349	0.028899	proximity
32	36	0.194426	0.133532	0.364621	0.509605	0.364621	0.509605	2.21	0.288578	0.193897	0.122397	0.0706213	0.198347	0.02873	0.00500202	0.259753	0.319579	physical_and_proximity
32	38	0.00100804	0.00100804	0.470271	0.434777	0	0	0	0	0	0	0.00101255	0.34946	0	0	0.014196	0.007267	proximity
32	39	0.334259	0.178526	0.653	1.04869	0.653	1.04869	1.846	0.193434	0.330395	0.130639	0.127443	0.186147	0.023998	0.00335285	0.517816	0.509197	physical_and_proximity
32	63	0.208433	0.11308	0.468264	0.508684	0.468264	0.508684	1.339	0.113707	0.206261	0.0775438	0.0971778	0.203465	0.017407	0.00197092	0.525421	0.364026	physical_and_proximity
32	65	0.0225415	0.0225415	0.787513	1.11094	0	0	0	0	0	0	0.0237008	0.277356	0	0	0.222573	0.246402	proximity
32	81	0.146807	0.0873792	0.44061	0.465027	0.44061	0.465027	0.351	0.0752457	0.137571	0.0564659	0.0671158	0.229234	0.004563	0.00130426	0.323128	0.38363	physical_and_proximity
32	94	0.00843608	0.00843608	0.671274	0.484536	0	0	0	0	0	0	0.00869679	0.339079	0	0	0.102752	0.068107	proximity
32	95	0.0637316	0.0637316	1.90785	1.42899	0	0	0	0	0	0	0.0691235	0.221496	0	0	0.456469	0.478608	proximity
32	109	0.00180669	0.00180669	0.92365	0.311914	0	0	0	0	0	0	0.00182079	0.348647	0	0	0.02535	0.014703	proximity
33	35	0.00874042	0.00874042	3.58786	1.37605	0	0	0	0	0	0	0.00881791	0.316104	0	0	0.094978	0.075712	proximity
33	38	0.00480692	0.00480692	0.450136	1.49087	0	0	0	0	0	0	0.0048747	0.28023	0	0	0.01183	0.056108	proximity
33	63	0.529363	0.320304	1.51432	1.15556	1.51432	1.15556	2.691	0.565073	0.527051	0.303451	0.0613764	0.164158	0.034983	0.00979461	0.105456	0.257049	physical_and_proximity
33	65	0.0359497	0.0359497	4.98274	2.99903	0	0	0	0	0	0	0.0366536	0.228871	0	0	0.105625	0.285272	proximity
33	69	0.00176184	0.00176184	1.02937	0.954568	0	0	0	0	0	0	0.00176813	0.373012	0	0	0.015041	0.022139	proximity
33	94	0.0026573	0.0026573	0.824646	1.35478	0	0	0	0	0	0	0.00267115	0.325087	0	0	0.029068	0.034307	proximity
34	37	0.00800512	0.00800512	3.0734	2.15792	0	0	0	0	0	0	0.00805598	0.310297	0	0	0.099541	0.038363	proximity
34	41	0.050068	0.050068	1.54992	2.22725	0	0	0	0	0	0	0.0529699	0.228483	0	0	0.341549	0.387348	proximity
34	54	0.364427	0.146062	0.989448	1.37576	0.989448	1.37576	0.884	0.0861943	0.348583	0.0749668	0.109543	0.186832	0.011492	0.00149403	0.481481	0.443456	physical_and_proximity
34	71	0.0896339	0.0896339	7.73191	3.41974	0	0	0	0	0	0	0.0931555	0.196107	0	0	0.541645	0.506324	proximity
34	77	0.00127829	0.00127829	0.340908	1.20695	0	0	0	0	0	0	0.00128447	0.358277	0	0	0.018421	0.011154	proximity
34	82	0.0356807	0.0356807	1.04025	0.802815	0	0	0	0	0	0	0.0387305	0.241304	0	0	0.295412	0.179816	proximity
34	88	0.0114934	0.0114934	0.816783	1.19532	0	0	0	0	0	0	0.0117723	0.268542	0	0	0.105794	0.122525	proximity
34	89	0.00910827	0.00910827	1.20889	0.946434	0	0	0	0	0	0	0.00926728	0.30646	0	0	0.109174	0.110357	proximity
35	38	0.00338622	0.00338622	0.978306	1.75297	0	0	0	0	0	0	0.00340458	0.344072	0	0	0.026871	0.046982	proximity
35	65	0.00521385	0.00521385	1.40001	1.45452	0	0	0	0	0	0	0.00525224	0.354244	0	0	0.062192	0.061347	proximity
35	69	0.076456	0.0737879	1.93013	1.36567	1.93013	1.36567	0.013	0.00975	0.0127921	0.00963257	0.0715375	0.166379	0.000169	0.000169	0.221559	0.347971	physical_and_proximity
35	84	0.173627	0.0660735	0.597391	1.20679	0.597391	1.20679	0.273	0.0451201	0.16219	0.0405422	0.0340434	0.208201	0.003549	0.000782082	0.160043	0.183365	physical_and_proximity
36	39	0.0151594	0.0151594	1.27488	1.38413	0	0	0	0	0	0	0.0155138	0.26942	0	0	0.148551	0.16055	proximity
36	40	0.0309419	0.0309419	1.58596	2.89418	0	0	0	0	0	0	0.0319054	0.235327	0	0	0.180154	0.253669	proximity
36	42	0.437765	0.164993	1.07252	1.18242	1.07252	1.18242	1.846	0.104075	0.431068	0.0878232	0.129419	0.196545	0.023998	0.00180398	0.445146	0.64051	physical_and_proximity
36	64	0.0030641	0.0030641	1.14888	1.41638	0	0	0	0	0	0	0.00307897	0.350063	0	0	0.03211	0.043095	proximity
36	78	0.0171374	0.0171374	1.68424	1.64601	0	0	0	0	0	0	0.0174977	0.290979	0	0	0.171366	0.199251	proximity
36	81	0.576582	0.188141	1.74433	1.50836	1.74433	1.50836	1.898	0.135527	0.567173	0.116078	0.109638	0.203888	0.024674	0.00234913	0.532857	0.537251	physical_and_proximity
37	40	0.357746	0.113146	2.00278	1.33314	2.00278	1.33314	0.598	0.0828881	0.342271	0.0751096	0.0488866	0.192795	0.007774	0.00143673	0.078078	0.212433	physical_and_proximity
37	54	0.0349588	0.0349588	4.89772	6.36014	0	0	0	0	0	0	0.0354062	0.250844	0	0	0.064389	0.289666	proximity
37	71	0.0230853	0.0230853	18.5519	3.77514	0	0	0	0	0	0	0.0232564	0.261451	0	0	0.077909	0.216827	proximity
37	78	0.00464461	0.00464461	4.34936	2.84602	0	0	0	0	0	0	0.00465719	0.3423	0	0	0.038025	0.056953	proximity
38	39	0.117803	0.0828784	0.486256	0.19674	0.486256	0.19674	0.663	0.124887	0.115638	0.0660214	0.0780974	0.207332	0.008619	0.00216472	0.420979	0.271921	physical_and_proximity
38	43	0.0142956	0.0142956	0.531811	0.859234	0	0	0	0	0	0	0.014946	0.288583	0	0	0.159874	0.030589	proximity
38	44	0.00491374	0.00491374	0.555083	0.226413	0	0	0	0	0	0	0.00506861	0.322956	0	0	0.063544	0.041743	proximity
38	45	0.166027	0.0939815	0.505933	0.291705	0.505933	0.291705	1.508	0.0820249	0.164805	0.0568308	0.108971	0.2002	0.019604	0.00142176	0.528294	0.321776	physical_and_proximity
38	48	0.153381	0.0975193	0.443005	0.390473	0.443005	0.390473	0.481	0.0772133	0.144984	0.0562764	0.106743	0.202695	0.006253	0.00133836	0.652509	0.466947	physical_and_proximity
38	61	0.000731164	0.000731164	0.478297	0.116149	0	0	0	0	0	0	0.00073693	0.397536	0	0	0.009633	0.003042	proximity
38	62	0.00729709	0.00729709	0.556408	0.495627	0	0	0	0	0	0	0.00750604	0.333604	0	0	0.078416	0.097682	proximity
38	63	0.0030843	0.0030843	0.364518	0.240392	0	0	0	0	0	0	0.0031514	0.322647	0	0	0.04056	0.00845	proximity
38	65	0.173674	0.106786	0.375743	0.579282	0.375743	0.579282	0.598	0.0691353	0.165019	0.0530446	0.131796	0.198887	0.007774	0.00119835	0.721123	0.546377	physical_and_proximity
38	67	0.298494	0.168482	0.929222	0.512415	0.929222	0.512415	2.925	0.167601	0.296772	0.111182	0.176321	0.169214	0.038025	0.00290509	0.65403	0.641862	physical_and_proximity
38	69	0.109329	0.0690761	0.453505	0.268229	0.453505	0.268229	0.234	0.039859	0.0979748	0.0322355	0.0771881	0.214383	0.003042	0.000690889	0.495001	0.299975	physical_and_proximity
38	83	0.156884	0.0919756	0.286617	1.12552	0.286617	1.12552	0.39	0.0431277	0.14406	0.0362786	0.110837	0.222319	0.00507	0.000747546	0.605527	0.677014	physical_and_proximity
38	91	0.152238	0.104784	0.809341	0.342957	0.809341	0.342957	0.273	0.0447723	0.127969	0.0377549	0.140687	0.200229	0.003549	0.000776053	0.789737	0.544349	physical_and_proximity
38	97	0.0273349	0.0273349	0.796947	1.01443	0	0	0	0	0	0	0.0291183	0.242755	0	0	0.250965	0.168324	proximity
38	114	0.0228956	0.0228956	0.483286	1.3108	0	0	0	0	0	0	0.0244831	0.301296	0	0	0.180999	0.266175	proximity
38	121	0.0296299	0.0296299	0.545916	0.345908	0	0	0	0	0	0	0.0344507	0.258075	0	0	0.272597	0.260936	proximity
38	127	0.00738113	0.00738113	0.417464	0.47313	0	0	0	0	0	0	0.00763524	0.319092	0	0	0.097344	0.084162	proximity
39	42	0.187072	0.104633	0.788603	0.6653	0.788603	0.6653	0.299	0.0579182	0.163516	0.049908	0.0894419	0.201403	0.003887	0.00100392	0.421486	0.454779	physical_and_proximity
39	44	0.0189251	0.0189251	1.48987	0.609542	0	0	0	0	0	0	0.019791	0.268764	0	0	0.181675	0.158015	proximity
39	45	0.0085926	0.0085926	0.763862	0.411341	0	0	0	0	0	0	0.00887792	0.290349	0	0	0.100386	0.038194	proximity
39	61	0.030203	0.030203	1.92727	3.53912	0	0	0	0	0	0	0.0309522	0.235012	0	0	0.242684	0.14703	proximity
39	65	0.0278629	0.0278629	1.28088	1.17069	0	0	0	0	0	0	0.0291927	0.282731	0	0	0.275132	0.267189	proximity
39	67	0.241509	0.137386	0.773965	0.669874	0.773965	0.669874	0.585	0.0699296	0.222506	0.058531	0.152595	0.180671	0.007605	0.00121211	0.603161	0.743093	physical_and_proximity
39	81	0.0195775	0.0195775	0.819306	0.688946	0	0	0	0	0	0	0.0206582	0.291649	0	0	0.212602	0.158691	proximity
39	95	0.213412	0.0952033	0.53787	0.876671	0.53787	0.876671	0.52	0.0601077	0.203131	0.0509251	0.0731551	0.219622	0.00676	0.00104187	0.318227	0.429429	physical_and_proximity
40	42	0.246967	0.131434	0.429913	1.18277	0.429913	1.18277	1.04	0.125921	0.241951	0.0899846	0.0994652	0.183904	0.01352	0.00218263	0.32617	0.500409	physical_and_proximity
40	47	0.00343806	0.00343806	0.318634	0.508915	0	0	0	0	0	0	0.00349946	0.339528	0	0	0.020111	0.040898	proximity
40	54	0.0201839	0.0201839	2.11089	1.52726	0	0	0	0	0	0	0.0206544	0.264073	0	0	0.142298	0.196209	proximity
40	56	0.10982	0.0757187	0.257903	0.604931	0.257903	0.604931	0.195	0.0455718	0.0938199	0.0363982	0.0846999	0.216539	0.002535	0.000789912	0.242177	0.531674	physical_and_proximity
40	71	0.0218944	0.0218944	0.819988	0.835104	0	0	0	0	0	0	0.0231178	0.273296	0	0	0.184379	0.215137	proximity
40	78	0.293577	0.132695	1.2541	0.747036	1.2541	0.747036	0.689	0.0869358	0.278755	0.0733205	0.0982461	0.210181	0.008957	0.00150689	0.513084	0.532857	physical_and_proximity
41	49	0.0150984	0.0150984	0.855211	1.02243	0	0	0	0	0	0	0.0156044	0.244624	0	0	0.103428	0.136045	proximity
41	52	0.278585	0.150811	0.537006	0.870264	0.537006	0.870264	1.625	0.172101	0.275738	0.113356	0.104175	0.155263	0.021125	0.00298308	0.37349	0.374504	physical_and_proximity
41	54	0.0197062	0.0197062	2.58465	1.28064	0	0	0	0	0	0	0.0201704	0.304441	0	0	0.239811	0.179309	proximity
41	71	0.0146934	0.0146934	1.18953	0.832434	0	0	0	0	0	0	0.0151479	0.321234	0	0	0.1859	0.102752	proximity
41	82	0.452228	0.239018	0.992591	1.16213	0.992591	1.16213	2.756	0.275103	0.44827	0.181721	0.156706	0.197382	0.035828	0.00476846	0.732615	0.761514	physical_and_proximity
41	89	0.0834481	0.07717	0.711386	0.486567	0.711386	0.486567	0.026	0.0139557	0.0238536	0.0133127	0.0913354	0.179575	0.000338	0.000241898	0.384644	0.443794	physical_and_proximity
41	92	0.0427289	0.0427289	1.03471	7.04759	0	0	0	0	0	0	0.044853	0.209357	0	0	0.273104	0.25181	proximity
41	133	0.00079804	0.00079804	0.575426	0.841546	0	0	0	0	0	0	0.000799908	0.359157	0	0	0.003211	0.011492	proximity
42	44	0.0255335	0.0255335	0.729166	0.299456	0	0	0	0	0	0	0.0290247	0.237528	0	0	0.254176	0.140101	proximity
42	46	0.088783	0.0598604	0.43585	0.156984	0.43585	0.156984	0.312	0.051595	0.0842491	0.0356555	0.0727659	0.189404	0.004056	0.000894314	0.386165	0.151762	physical_and_proximity
42	47	0.0193911	0.0193911	0.645744	1.07573	0	0	0	0	0	0	0.02037	0.293233	0	0	0.222742	0.233727	proximity
42	56	0.0801892	0.0542023	0.365172	0.30989	0.365172	0.30989	0.104	0.0303774	0.0641817	0.0257171	0.049725	0.238729	0.001352	0.000526541	0.351013	0.370617	physical_and_proximity
42	61	0.0191865	0.0191865	0.632982	1.02385	0	0	0	0	0	0	0.0201762	0.260549	0	0	0.200603	0.124384	proximity
42	67	0.148741	0.09721	0.360364	0.344613	0.360364	0.344613	0.858	0.119154	0.14615	0.071077	0.0977548	0.206729	0.011154	0.00206534	0.462722	0.459342	physical_and_proximity
42	74	0.0707013	0.0576505	0.456883	0.217284	0.456883	0.217284	0.065	0.0237438	0.0450945	0.0204469	0.070999	0.23184	0.000845	0.000411559	0.483847	0.34814	physical_and_proximity
42	78	0.164242	0.101009	0.244446	0.878803	0.244446	0.878803	1.027	0.0779957	0.161225	0.0554016	0.136075	0.197973	0.013351	0.00135193	0.665353	0.691886	physical_and_proximity
42	81	0.151181	0.09439	0.322411	0.508741	0.322411	0.508741	0.52	0.0546506	0.143054	0.0427984	0.126277	0.212142	0.00676	0.000947277	0.653016	0.61178	physical_and_proximity
42	95	0.0165384	0.0165384	0.354744	0.968559	0	0	0	0	0	0	0.0176635	0.302773	0	0	0.088894	0.213954	proximity
42	101	0.0809378	0.0809378	1.22094	0.71329	0	0	0	0	0	0	0.098676	0.217316	0	0	0.650988	0.628342	proximity
42	107	0.0004563	0.0004563	0.182716	0.198275	0	0	0	0	0	0	0.000458501	0.359265	0	0	0.001352	0.006591	proximity
42	114	0.00108374	0.00108374	0.339676	0.917929	0	0	0	0	0	0	0.0010885	0.356951	0	0	0.005746	0.015548	proximity
43	48	0.17817	0.065171	0.731036	2.25014	0.731036	2.25014	0.234	0.0447608	0.164316	0.0414021	0.0291387	0.222191	0.003042	0.000775853	0.030589	0.180661	physical_and_proximity
43	69	0.0011605	0.0011605	2.1076	2.56971	0	0	0	0	0	0	0.00116166	0.340346	0	0	0.009295	0.015886	proximity
44	45	0.407295	0.291063	0.882718	0.84292	0.882718	0.84292	7.267	0.810162	0.407029	0.28141	0.0855197	0.170437	0.094471	0.0140428	0.258908	0.281216	physical_and_proximity
44	46	0.0280796	0.0280796	1.63289	2.83873	0	0	0	0	0	0	0.0288614	0.229272	0	0	0.210574	0.129454	proximity
44	47	0.00372487	0.00372487	0.835433	0.920132	0	0	0	0	0	0	0.00375682	0.363214	0	0	0.034476	0.046644	proximity
44	53	0.0123373	0.0123373	1.31443	3.49455	0	0	0	0	0	0	0.0124988	0.269414	0	0	0.117962	0.124215	proximity
44	61	0.240029	0.126833	0.804343	2.1028	0.804343	2.1028	0.325	0.0785861	0.208519	0.0692343	0.0836051	0.11519	0.004225	0.00136216	0.265499	0.182013	physical_and_proximity
44	62	0.162634	0.116603	0.297463	1.23799	0.297463	1.23799	0.39	0.111689	0.148509	0.0762022	0.115244	0.161609	0.00507	0.00193594	0.253838	0.513084	physical_and_proximity
44	67	0.0490813	0.0490813	1.61307	2.80356	0	0	0	0	0	0	0.0515525	0.24114	0	0	0.212264	0.398671	proximity
44	74	0.0422203	0.0422203	4.34823	2.33656	0	0	0	0	0	0	0.0434267	0.261452	0	0	0.298454	0.376025	proximity
45	50	0.00520219	0.00520219	0.970801	0.327169	0	0	0	0	0	0	0.00531518	0.290074	0	0	0.059657	0.024336	proximity
45	61	0.0122138	0.0122138	1.75337	1.4948	0	0	0	0	0	0	0.0124015	0.254537	0	0	0.115934	0.061347	proximity
45	62	0.10761	0.10761	8.23456	11.7371	0	0	0	0	0	0	0.110058	0.183224	0	0	0.385658	0.583557	proximity
45	67	0.0380231	0.0380231	3.02257	3.25366	0	0	0	0	0	0	0.0389687	0.22524	0	0	0.191477	0.314678	proximity
45	74	0.00556928	0.00556928	1.25952	2.21824	0	0	0	0	0	0	0.00560816	0.332706	0	0	0.034307	0.073177	proximity
45	83	0.0118551	0.0118551	1.96911	1.82237	0	0	0	0	0	0	0.0120055	0.326841	0	0	0.144664	0.114751	proximity
46	47	0.055736	0.055736	35.6193	12.7005	0	0	0	0	0	0	0.0560698	0.230176	0	0	0.161733	0.397995	proximity
46	53	0.0101934	0.0101934	1.68403	10.7351	0	0	0	0	0	0	0.0102653	0.288739	0	0	0.03042	0.107653	proximity
46	56	0.00858278	0.00858278	1.84477	3.9504	0	0	0	0	0	0	0.00864176	0.303446	0	0	0.052897	0.102583	proximity
46	61	0.00255169	0.00255169	1.66068	0.933229	0	0	0	0	0	0	0.00256263	0.3326	0	0	0.0338	0.017238	proximity
46	62	0.00319856	0.00319856	1.12046	1.2966	0	0	0	0	0	0	0.00321567	0.322173	0	0	0.018083	0.041574	proximity
46	74	0.0201657	0.0201657	31.6643	3.36397	0	0	0	0	0	0	0.0203003	0.269716	0	0	0.162916	0.200434	proximity
47	49	0.0033632	0.0033632	0.574653	0.577974	0	0	0	0	0	0	0.00340291	0.319768	0	0	0.043095	0.022477	proximity
47	51	0.0164577	0.0164577	0.821187	4.71643	0	0	0	0	0	0	0.0168543	0.225903	0	0	0.110357	0.100217	proximity
47	53	0.275291	0.137986	0.958062	0.630733	0.958062	0.630733	0.923	0.142833	0.269349	0.103838	0.0737162	0.192803	0.011999	0.00247578	0.326846	0.173732	physical_and_proximity
47	56	0.800426	0.333371	1.65382	2.74264	1.65382	2.74264	3.328	0.249873	0.787554	0.201155	0.242644	0.178651	0.043264	0.00433114	0.650312	1.03191	physical_and_proximity
47	59	0.0286469	0.0286469	1.94303	1.3963	0	0	0	0	0	0	0.0296939	0.207353	0	0	0.185224	0.149734	proximity
47	62	0.00339789	0.00339789	0.906135	0.424003	0	0	0	0	0	0	0.00343834	0.33162	0	0	0.044447	0.044447	proximity
47	74	0.242553	0.116444	0.583797	1.01647	0.583797	1.01647	0.611	0.0795295	0.230767	0.065485	0.0902188	0.202982	0.007943	0.00137851	0.388869	0.452582	physical_and_proximity
47	101	0.013091	0.013091	0.87244	1.03435	0	0	0	0	0	0	0.0134634	0.300131	0	0	0.128271	0.139763	proximity
48	50	0.100139	0.06232	0.329329	0.172377	0.329329	0.172377	0.819	0.0869218	0.0994162	0.0491586	0.0518033	0.185862	0.010647	0.00150664	0.251641	0.131651	physical_and_proximity
48	69	0.0115459	0.0115459	0.557103	0.937781	0	0	0	0	0	0	0.0119404	0.260407	0	0	0.087035	0.11323	proximity
48	83	0.157211	0.104757	0.357252	0.53191	0.357252	0.53191	0.468	0.0788429	0.146715	0.057595	0.126635	0.197455	0.006084	0.00136661	0.547729	0.699491	physical_and_proximity
48	91	0.0205582	0.0205582	0.655352	0.717707	0	0	0	0	0	0	0.0218707	0.246456	0	0	0.136045	0.18759	proximity
48	97	0.274521	0.250223	0.451838	0.763712	0.451838	0.763712	8.242	2.02775	0.274431	0.24902	0.0825886	0.155019	0.107146	0.0351476	0.25857	0.260767	physical_and_proximity
48	105	0.0028704	0.0028704	0.88204	0.133387	0	0	0	0	0	0	0.00294332	0.36441	0	0	0.039546	0.00338	proximity
48	120	0.0183326	0.0183326	0.661908	0.577883	0	0	0	0	0	0	0.0194907	0.227002	0	0	0.109343	0.169	proximity
48	127	0.0136635	0.0136635	0.416442	0.866131	0	0	0	0	0	0	0.0143612	0.2898	0	0	0.078754	0.146861	proximity
49	51	0.155804	0.0774355	0.643663	0.381572	0.643663	0.381572	0.39	0.0587843	0.148402	0.0472017	0.055637	0.170893	0.00507	0.00101893	0.231192	0.15717	physical_and_proximity
49	52	0.0590087	0.0368543	0.366005	0.287	0.366005	0.287	0.065	0.0196116	0.0462939	0.0174805	0.0281955	0.1715	0.000845	0.000339934	0.168493	0.102752	physical_and_proximity
49	54	0.33264	0.170202	0.896134	0.727125	0.896134	0.727125	1.846	0.200019	0.329718	0.133499	0.0954722	0.210387	0.023998	0.00346699	0.363519	0.509366	physical_and_proximity
49	56	0.0341823	0.0341823	1.3814	1.79424	0	0	0	0	0	0	0.0357479	0.274891	0	0	0.173225	0.335296	proximity
49	59	0.0252936	0.0252936	1.56266	2.04326	0	0	0	0	0	0	0.0260373	0.241182	0	0	0.197392	0.167648	proximity
49	82	0.0609654	0.0488694	0.479295	0.328001	0.479295	0.328001	0.039	0.0154919	0.0324926	0.0143503	0.0497502	0.222834	0.000507	0.000268526	0.275301	0.331578	physical_and_proximity
50	62	0.000927327	0.000927327	0.340763	1.07255	0	0	0	0	0	0	0.000930665	0.343667	0	0	0.004901	0.012844	proximity
50	83	0.00809364	0.00809364	11.1559	3.36623	0	0	0	0	0	0	0.00811905	0.31819	0	0	0.1014	0.097682	proximity
51	54	0.00463289	0.00463289	0.583645	1.65509	0	0	0	0	0	0	0.00468317	0.358206	0	0	0.043771	0.058981	proximity
51	56	0.147709	0.0870134	0.438281	1.52588	0.438281	1.52588	0.182	0.037996	0.118603	0.0341815	0.0788882	0.194491	0.002366	0.000658597	0.125229	0.421824	physical_and_proximity
51	59	0.209485	0.112406	0.936122	0.452739	0.936122	0.452739	0.611	0.120781	0.203514	0.0865315	0.0571776	0.16363	0.007943	0.00209353	0.15717	0.239473	physical_and_proximity
52	54	0.00104841	0.00104841	0.847785	0.63149	0	0	0	0	0	0	0.00105146	0.357507	0	0	0.015041	0.005577	proximity
52	82	0.0867066	0.0658788	0.331067	0.546154	0.331067	0.546154	0.091	0.0381613	0.0631292	0.0321998	0.0586641	0.22043	0.001183	0.000661462	0.223249	0.429429	physical_and_proximity
52	92	0.129186	0.0713357	0.355669	0.282537	0.355669	0.282537	0.663	0.0739201	0.127239	0.0503042	0.0565045	0.191051	0.008619	0.00128128	0.248092	0.189111	physical_and_proximity
52	116	0.00578615	0.00578615	0.416254	0.370134	0	0	0	0	0	0	0.00596224	0.31042	0	0	0.0676	0.046644	proximity
53	62	0.169764	0.0957346	0.651156	0.339115	0.651156	0.339115	0.663	0.119492	0.166865	0.077801	0.0482656	0.163517	0.008619	0.0020712	0.139763	0.201617	physical_and_proximity
53	74	0.173048	0.084708	0.473818	1.13245	0.473818	1.13245	0.299	0.0534416	0.157778	0.0460711	0.0600439	0.191175	0.003887	0.000926321	0.153114	0.300989	physical_and_proximity
54	56	0.264747	0.135001	1.19872	0.410164	1.19872	0.410164	1.833	0.0943243	0.261929	0.0720773	0.147511	0.225005	0.023829	0.00163495	0.853957	0.592683	physical_and_proximity
54	71	0.329633	0.176733	0.563197	2.1269	0.563197	2.1269	1.079	0.102891	0.315206	0.0835786	0.190148	0.183738	0.014027	0.00178344	0.649129	0.973947	physical_and_proximity
54	78	0.146221	0.0729499	0.448597	0.600514	0.448597	0.600514	0.273	0.0352911	0.13232	0.0310268	0.066608	0.217393	0.003549	0.000611712	0.435344	0.38363	physical_and_proximity
54	82	0.303349	0.156655	0.655092	0.878607	0.655092	0.878607	1.417	0.103276	0.296702	0.0809883	0.165629	0.191419	0.018421	0.00179012	0.73853	0.784836	physical_and_proximity
54	89	0.00514399	0.00514399	0.833341	0.269498	0	0	0	0	0	0	0.00527729	0.332608	0	0	0.0338	0.062868	proximity
54	102	0.250893	0.143516	0.606523	0.541554	0.606523	0.541554	1.898	0.147171	0.248623	0.0971811	0.140798	0.199992	0.024674	0.00255097	0.715884	0.250627	physical_and_proximity
54	113	0.0490681	0.0490681	0.821403	1.3183	0	0	0	0	0	0	0.0543364	0.239842	0	0	0.455793	0.410501	proximity
54	124	0.00305335	0.00305335	0.428625	0.571632	0	0	0	0	0	0	0.00309189	0.334239	0	0	0.036673	0.041405	proximity
54	132	0.011667	0.011667	0.400784	1.31728	0	0	0	0	0	0	0.0121274	0.322649	0	0	0.09464	0.155818	proximity
55	66	0.164762	0.103528	0.454594	0.428871	0.454594	0.428871	0.585	0.129773	0.160234	0.0817178	0.0652442	0.232015	0.007605	0.0022494	0.362336	0.343746	physical_and_proximity
55	73	0.0356223	0.0356223	0.616931	1.05103	0	0	0	0	0	0	0.0392157	0.235028	0	0	0.20449	0.316199	proximity
55	76	0.200104	0.110612	0.577922	0.559232	0.577922	0.559232	0.585	0.0899075	0.191281	0.0683011	0.0911819	0.220057	0.007605	0.0015584	0.48165	0.531336	physical_and_proximity
55	77	0.186187	0.0986282	0.418906	0.58939	0.418906	0.58939	0.702	0.0902139	0.181543	0.0659256	0.0749321	0.21889	0.009126	0.00156371	0.383292	0.409994	physical_and_proximity
55	87	0.00435021	0.00435021	0.621254	1.08535	0	0	0	0	0	0	0.00439864	0.334127	0	0	0.042419	0.058981	proximity
55	103	0.232936	0.12749	0.46091	0.883128	0.46091	0.883128	0.871	0.0821625	0.224716	0.0646289	0.138015	0.209799	0.011323	0.00142415	0.514098	0.758641	physical_and_proximity
55	125	0.000105399	0.000105399	0.342385	0.543579	0	0	0	0	0	0	0.000105452	0.360671	0	0	0.001183	0.001521	proximity
56	59	0.163777	0.117545	0.691548	0.250779	0.691548	0.250779	1.352	0.189839	0.161989	0.0934472	0.135493	0.171368	0.017576	0.00329054	0.647439	0.26364	physical_and_proximity
56	71	0.000772414	0.000772414	0.290465	0.466921	0	0	0	0	0	0	0.00077576	0.354927	0	0	0.010985	0.009633	proximity
56	74	0.000105106	0.000105106	0.440224	0.278124	0	0	0	0	0	0	0.000105171	0.361594	0	0	0.000676	0.001521	proximity
56	78	0.186939	0.120331	0.389366	0.492592	0.389366	0.492592	1.196	0.133786	0.18401	0.0828295	0.135606	0.209001	0.015548	0.00231895	0.753402	0.619723	physical_and_proximity
56	82	0.00506761	0.00506761	0.709079	0.25981	0	0	0	0	0	0	0.00520637	0.331918	0	0	0.068952	0.034307	proximity
56	101	0.0582292	0.0582292	0.920165	0.495969	0	0	0	0	0	0	0.0710707	0.223742	0	0	0.497874	0.414219	proximity
56	102	0.00267629	0.00267629	0.352241	0.201799	0	0	0	0	0	0	0.00273331	0.361905	0	0	0.0338	0.021463	proximity
56	113	0.203339	0.12652	0.485842	0.65366	0.485842	0.65366	0.637	0.116692	0.193874	0.0822527	0.115017	0.214619	0.008281	0.00202267	0.672789	0.595387	physical_and_proximity
56	122	0.108327	0.0860235	0.226575	0.242972	0.226575	0.242972	1.339	0.237617	0.107804	0.0785071	0.0854343	0.205994	0.017407	0.0041187	0.435682	0.335127	physical_and_proximity
56	124	0.002503	0.002503	0.486316	0.269553	0	0	0	0	0	0	0.00253965	0.346832	0	0	0.035321	0.031434	proximity
56	151	0.00274802	0.00274802	0.371806	0.490253	0	0	0	0	0	0	0.00278421	0.326661	0	0	0.027885	0.036166	proximity
57	58	0.306781	0.121849	0.629512	0.970667	0.629512	0.970667	1.495	0.113648	0.304169	0.087582	0.0653032	0.207969	0.019435	0.00196989	0.281554	0.316537	physical_and_proximity
57	60	0.0240478	0.0240478	4.15511	1.51724	0	0	0	0	0	0	0.0245796	0.289816	0	0	0.249782	0.215982	proximity
57	86	0.0182893	0.0182893	1.40447	10.3458	0	0	0	0	0	0	0.0185639	0.205446	0	0	0.127088	0.11999	proximity
57	104	0.265599	0.128883	0.578838	1.09288	0.578838	1.09288	0.793	0.0975466	0.256171	0.0775547	0.0979045	0.203375	0.010309	0.00169081	0.29237	0.440245	physical_and_proximity
57	106	0.020062	0.020062	0.687127	1.83619	0	0	0	0	0	0	0.0209006	0.268335	0	0	0.108667	0.203983	proximity
57	111	0.00631959	0.00631959	0.483638	1.20606	0	0	0	0	0	0	0.00643744	0.277492	0	0	0.059657	0.067769	proximity
58	60	0.314415	0.154831	0.741812	0.748074	0.741812	0.748074	1.885	0.132585	0.311011	0.0977789	0.132397	0.188778	0.024505	0.00229814	0.508859	0.562939	physical_and_proximity
58	70	0.000529203	0.000529203	0.76267	0.176444	0	0	0	0	0	0	0.000531165	0.357805	0	0	0.007605	0.00169	proximity
58	75	0.114657	0.0796714	0.484396	0.269674	0.484396	0.269674	0.26	0.0684276	0.103963	0.0490518	0.0790882	0.199748	0.00338	0.00118608	0.417261	0.304876	physical_and_proximity
58	100	0.0411032	0.0411032	0.874118	0.651256	0	0	0	0	0	0	0.0461904	0.176814	0	0	0.249275	0.156325	proximity
58	104	0.000221699	0.000221699	0.655752	0.850492	0	0	0	0	0	0	0.000221831	0.361985	0	0	0.003211	0.002535	proximity
58	106	0.141047	0.0805867	0.452321	0.360597	0.452321	0.360597	0.403	0.0628073	0.133951	0.0478338	0.0718729	0.202041	0.005239	0.00108866	0.355914	0.345436	physical_and_proximity
58	111	0.0921612	0.0507911	0.335519	0.264637	0.335519	0.264637	0.208	0.0409246	0.0864535	0.032057	0.0364193	0.192522	0.002704	0.000709359	0.204659	0.098865	physical_and_proximity
59	82	0.00964817	0.00964817	0.940853	1.06199	0	0	0	0	0	0	0.00983845	0.285287	0	0	0.074867	0.110188	proximity
59	113	0.000485033	0.000485033	0.446476	1.47628	0	0	0	0	0	0	0.00048572	0.356533	0	0	0.005239	0.006929	proximity
59	124	0.000747849	0.000747849	0.422342	1.21726	0	0	0	0	0	0	0.000749637	0.345258	0	0	0.010309	0.006591	proximity
60	68	0.0701245	0.0701245	1.39752	1.83444	0	0	0	0	0	0	0.076925	0.227547	0	0	0.384137	0.503789	proximity
60	70	0.0127182	0.0127182	0.786411	0.640315	0	0	0	0	0	0	0.0131936	0.29536	0	0	0.138749	0.049855	proximity
60	75	0.041999	0.041999	1.71237	2.98701	0	0	0	0	0	0	0.0436847	0.259874	0	0	0.370448	0.331578	proximity
60	79	0.211988	0.102157	0.808599	0.672873	0.808599	0.672873	0.416	0.0561155	0.195057	0.0486778	0.0854081	0.212851	0.005408	0.000972669	0.396981	0.493818	physical_and_proximity
60	104	0.0188135	0.0188135	0.72705	1.3687	0	0	0	0	0	0	0.0195897	0.300113	0	0	0.157001	0.208884	proximity
60	106	0.161442	0.102627	0.421362	0.737354	0.421362	0.737354	0.312	0.0725358	0.144205	0.0570915	0.0937277	0.227808	0.004056	0.00125729	0.450385	0.590317	physical_and_proximity
61	62	0.0116177	0.0116177	0.609037	2.08403	0	0	0	0	0	0	0.0119113	0.244132	0	0	0.038532	0.114075	proximity
61	67	0.212264	0.132408	0.585932	2.12773	0.585932	2.12773	0.299	0.0904566	0.181122	0.0755761	0.0955641	0.191469	0.003887	0.00156791	0.182013	0.484354	physical_and_proximity
61	74	0.0247129	0.0247129	8.79785	2.91059	0	0	0	0	0	0	0.0249953	0.253236	0	0	0.138242	0.214292	proximity
62	67	0.0247549	0.0247549	1.73537	1.86712	0	0	0	0	0	0	0.0254555	0.254343	0	0	0.208884	0.231699	proximity
62	74	0.163989	0.0908501	0.376017	1.81984	0.376017	1.81984	0.26	0.0420972	0.141741	0.0370872	0.0861377	0.205695	0.00338	0.000729685	0.543673	0.43095	physical_and_proximity
62	83	0.136809	0.079634	0.265622	0.68649	0.265622	0.68649	0.429	0.0863983	0.132408	0.0595389	0.0499154	0.227798	0.005577	0.00149757	0.235755	0.317382	physical_and_proximity
62	114	0.0181443	0.0181443	0.762329	1.50212	0	0	0	0	0	0	0.0188196	0.289688	0	0	0.108498	0.210405	proximity
63	65	0.142031	0.0851779	0.255151	0.609708	0.255151	0.609708	0.559	0.0457317	0.136086	0.0364617	0.116061	0.187673	0.007267	0.000792683	0.275808	0.588627	physical_and_proximity
63	79	0.0214007	0.0214007	0.28941	1.52815	0	0	0	0	0	0	0.0234645	0.277234	0	0	0.145509	0.222066	proximity
63	80	0.0199357	0.0199357	0.44121	0.752602	0	0	0	0	0	0	0.0214748	0.287713	0	0	0.218517	0.173056	proximity
63	94	0.0856693	0.0770741	0.591938	0.293641	0.591938	0.293641	0.065	0.0398852	0.0488293	0.033149	0.0870241	0.22059	0.000845	0.000691343	0.564122	0.367237	physical_and_proximity
63	95	0.0182842	0.0182842	0.473082	0.571063	0	0	0	0	0	0	0.0196745	0.277626	0	0	0.171535	0.186238	proximity
63	109	0.00856441	0.00856441	0.343978	0.296226	0	0	0	0	0	0	0.00905147	0.297862	0	0	0.097006	0.103935	proximity
64	81	0.134621	0.0917847	0.549383	0.350526	0.549383	0.350526	0.286	0.0837646	0.122405	0.0602	0.0769561	0.218343	0.003718	0.00145192	0.432978	0.405938	physical_and_proximity
64	96	0.0336796	0.0336796	0.680696	0.470103	0	0	0	0	0	0	0.0383211	0.230949	0	0	0.300313	0.274794	proximity
64	99	0.122186	0.0722904	0.465796	0.293237	0.465796	0.293237	0.312	0.0521927	0.114127	0.0404582	0.0686383	0.213987	0.004056	0.000904674	0.409825	0.343746	physical_and_proximity
64	115	0.184066	0.131398	0.303677	0.634533	0.303677	0.634533	1.651	0.242353	0.182661	0.111171	0.122404	0.208759	0.021463	0.00420079	0.455624	0.536913	physical_and_proximity
64	123	0.0016719	0.0016719	0.416	0.266102	0	0	0	0	0	0	0.00168931	0.357783	0	0	0.011999	0.024167	proximity
64	137	0.00970333	0.00970333	0.428237	0.3516	0	0	0	0	0	0	0.0102168	0.319044	0	0	0.120835	0.073346	proximity
65	67	0.0230292	0.0230292	1.01782	1.09204	0	0	0	0	0	0	0.0240819	0.279005	0	0	0.198406	0.238966	proximity
65	69	0.0338376	0.0338376	0.911236	0.854382	0	0	0	0	0	0	0.03665	0.259525	0	0	0.274963	0.280878	proximity
65	84	0.04932	0.04932	1.35306	1.23691	0	0	0	0	0	0	0.0533954	0.233085	0	0	0.35152	0.329043	proximity
65	91	0.454805	0.231131	1.2074	1.20209	1.2074	1.20209	1.69	0.208481	0.444084	0.154878	0.16655	0.18691	0.02197	0.00361367	0.545025	0.796666	physical_and_proximity
65	94	0.235409	0.113278	0.63468	0.742388	0.63468	0.742388	0.624	0.0388043	0.220986	0.0348518	0.130536	0.178824	0.008112	0.000672608	0.603668	0.582374	physical_and_proximity
65	95	0.22592	0.14431	0.651392	0.462244	0.651392	0.462244	1.287	0.222538	0.223437	0.122068	0.0869634	0.218692	0.016731	0.00385732	0.503282	0.394615	physical_and_proximity
65	121	0.000436159	0.000436159	0.740151	0.361557	0	0	0	0	0	0	0.000436943	0.35771	0	0	0.00507	0.006253	proximity
65	128	0.00264331	0.00264331	0.418932	0.383281	0	0	0	0	0	0	0.00267868	0.332892	0	0	0.027716	0.035828	proximity
65	129	0.00679188	0.00679188	0.550725	0.68401	0	0	0	0	0	0	0.00694652	0.307338	0	0	0.085007	0.071487	proximity
65	136	0.00827108	0.00827108	0.458299	0.760167	0	0	0	0	0	0	0.00851747	0.318819	0	0	0.096837	0.088387	proximity
65	139	0.0349488	0.0349488	0.545807	0.726629	0	0	0	0	0	0	0.0393624	0.263423	0	0	0.217841	0.33293	proximity
65	149	0.00069842	0.00069842	0.319119	0.379859	0	0	0	0	0	0	0.000701244	0.364972	0	0	0.007774	0.009633	proximity
66	76	0.0102978	0.0102978	0.827146	0.797966	0	0	0	0	0	0	0.0105657	0.299551	0	0	0.110188	0.124891	proximity
66	77	0.4784	0.311883	1.07207	1.11833	1.07207	1.11833	3.653	0.580587	0.47603	0.281741	0.144381	0.177953	0.047489	0.0100635	0.579501	0.496353	physical_and_proximity
66	87	0.152623	0.0839956	0.700711	0.27264	0.700711	0.27264	0.624	0.0845493	0.149309	0.0590933	0.0622847	0.209458	0.008112	0.00146552	0.341718	0.213616	physical_and_proximity
66	103	0.138801	0.0760995	0.580917	0.561128	0.580917	0.561128	0.208	0.0415687	0.120319	0.0362843	0.0621964	0.241934	0.002704	0.000720524	0.395967	0.370955	physical_and_proximity
66	112	0.011738	0.011738	0.803554	0.412591	0	0	0	0	0	0	0.0122662	0.289199	0	0	0.130468	0.072163	proximity
66	118	0.0373424	0.0373424	0.905572	0.846627	0	0	0	0	0	0	0.0408267	0.215263	0	0	0.244374	0.24167	proximity
66	138	0.00489863	0.00489863	0.452625	0.311793	0	0	0	0	0	0	0.00503216	0.31585	0	0	0.061854	0.044616	proximity
67	74	0.256996	0.119989	0.80652	0.491675	0.80652	0.491675	1.508	0.0858121	0.254008	0.0669921	0.111802	0.207753	0.019604	0.00148741	0.543335	0.454779	physical_and_proximity
67	81	0.000233667	0.000233667	0.595623	0.350381	0	0	0	0	0	0	0.000233914	0.361134	0	0	0.00338	0.000169	proximity
67	83	0.00779217	0.00779217	0.812806	0.755295	0	0	0	0	0	0	0.00795041	0.316319	0	0	0.099879	0.082641	proximity
67	91	0.00601767	0.00601767	0.645	0.761387	0	0	0	0	0	0	0.00612319	0.319047	0	0	0.078247	0.061516	proximity
67	95	0.154557	0.0783851	0.504849	0.618071	0.504849	0.618071	0.286	0.0469205	0.14094	0.0401423	0.0622642	0.24021	0.003718	0.000813288	0.408135	0.401882	physical_and_proximity
67	101	0.016309	0.016309	0.558674	0.996148	0	0	0	0	0	0	0.0170875	0.331339	0	0	0.14027	0.211081	proximity
67	114	0.339014	0.213032	0.657467	1.38522	0.657467	1.38522	1.235	0.228193	0.327588	0.15094	0.179765	0.196477	0.016055	0.00395534	0.731094	0.928317	physical_and_proximity
67	121	0.0183092	0.0183092	0.962073	0.318184	0	0	0	0	0	0	0.0198274	0.286853	0	0	0.206687	0.101231	proximity
68	70	0.0385378	0.0385378	0.605006	0.809059	0	0	0	0	0	0	0.0433658	0.248098	0	0	0.369941	0.26195	proximity
68	72	0.03296	0.03296	0.581699	1.14867	0	0	0	0	0	0	0.0360359	0.245081	0	0	0.283075	0.278512	proximity
68	75	0.0615045	0.0615045	0.696007	0.482639	0	0	0	0	0	0	0.0784297	0.231631	0	0	0.532012	0.387686	proximity
68	79	0.237313	0.171167	1.00869	0.350973	1.00869	0.350973	2.509	0.329305	0.235895	0.145406	0.170287	0.193278	0.032617	0.00570795	0.842296	0.513929	physical_and_proximity
68	80	0.205996	0.133224	0.54094	0.419088	0.54094	0.419088	1.43	0.121978	0.202673	0.0804316	0.1837	0.182743	0.01859	0.00211429	0.858013	0.595556	physical_and_proximity
68	85	0.0363292	0.0363292	1.04913	0.503912	0	0	0	0	0	0	0.0406696	0.279136	0	0	0.430105	0.351182	proximity
68	90	0.0324714	0.0324714	0.717279	0.699421	0	0	0	0	0	0	0.0357495	0.279713	0	0	0.356928	0.292032	proximity
68	96	0.163366	0.101144	0.448337	0.36528	0.448337	0.36528	0.741	0.0770987	0.158287	0.0557461	0.126203	0.211407	0.009633	0.00133638	0.763542	0.66586	physical_and_proximity
68	106	0.0351172	0.0351172	0.568852	0.673386	0	0	0	0	0	0	0.0396304	0.248988	0	0	0.304031	0.325832	proximity
68	110	0.15571	0.101445	0.510736	0.37892	0.510736	0.37892	0.442	0.0841963	0.145784	0.0607016	0.1059	0.214756	0.005746	0.0014594	0.587106	0.563953	physical_and_proximity
68	130	0.115806	0.0679627	0.325696	0.317849	0.325696	0.317849	0.338	0.0422205	0.108991	0.0334429	0.0754619	0.222118	0.004394	0.000731822	0.415909	0.433485	physical_and_proximity
68	135	0.00645825	0.00645825	0.675577	0.4623	0	0	0	0	0	0	0.00661387	0.345437	0	0	0.085514	0.091091	proximity
68	140	0.0913869	0.0715299	0.400293	0.136358	0.400293	0.136358	0.793	0.133724	0.0901484	0.0577705	0.107334	0.217159	0.010309	0.00231788	0.557531	0.520013	physical_and_proximity
68	142	0.00883117	0.00883117	0.65936	0.438829	0	0	0	0	0	0	0.00913743	0.354531	0	0	0.113568	0.091767	proximity
68	147	0.203101	0.140948	0.396743	0.510649	0.396743	0.510649	2.132	0.266284	0.202108	0.121445	0.115977	0.209371	0.027716	0.00461558	0.498381	0.597584	physical_and_proximity
68	160	0.00105224	0.00105224	0.399628	0.255649	0	0	0	0	0	0	0.00105939	0.355535	0	0	0.009802	0.015041	proximity
69	84	0.290234	0.112286	0.794851	1.06706	0.794851	1.06706	0.741	0.0901701	0.282105	0.0752706	0.0588479	0.210154	0.009633	0.00156295	0.288652	0.324818	physical_and_proximity
69	91	0.0488056	0.0488056	5.38817	1.74414	0	0	0	0	0	0	0.050683	0.233138	0	0	0.35659	0.351351	proximity
69	97	0.0302495	0.0302495	2.59444	1.84544	0	0	0	0	0	0	0.0311225	0.216524	0	0	0.205166	0.17069	proximity
70	72	0.160233	0.0817152	0.454076	0.722942	0.454076	0.722942	0.312	0.0509876	0.147262	0.043107	0.064591	0.183081	0.004056	0.000883786	0.267696	0.294229	physical_and_proximity
70	75	0.436147	0.35833	0.9416	0.931138	0.9416	0.931138	6.24	1.39085	0.435496	0.350267	0.136453	0.158129	0.08112	0.0241081	0.428584	0.426218	physical_and_proximity
70	90	0.0613864	0.0592559	0.668018	0.602911	0.668018	0.602911	0.013	0.00975	0.0124877	0.00945898	0.0631344	0.189547	0.000169	0.000169	0.231361	0.339859	physical_and_proximity
70	100	0.00908435	0.00908435	0.60664	1.35075	0	0	0	0	0	0	0.00928585	0.295048	0	0	0.04394	0.105625	proximity
71	78	0.170011	0.111195	0.332133	0.534219	0.332133	0.534219	0.884	0.126531	0.16628	0.0782109	0.116749	0.212956	0.011492	0.0021932	0.554658	0.645918	physical_and_proximity
71	82	0.0907405	0.0667766	0.321018	0.162882	0.321018	0.162882	0.507	0.115524	0.0890718	0.0558324	0.0592772	0.224036	0.006591	0.00200241	0.339014	0.345098	physical_and_proximity
71	88	0.245914	0.15903	0.912798	0.429544	0.912798	0.429544	1.417	0.210581	0.242172	0.122364	0.138514	0.189288	0.018421	0.00365007	0.65572	0.535392	physical_and_proximity
71	89	0.126407	0.0860841	0.262046	0.425334	0.262046	0.425334	0.455	0.065037	0.119545	0.0464186	0.118472	0.220179	0.005915	0.00112731	0.483002	0.762866	physical_and_proximity
71	99	0.00115663	0.00115663	0.475949	0.386435	0	0	0	0	0	0	0.00116294	0.349639	0	0	0.016224	0.013689	proximity
71	102	0.14445	0.0980595	0.393092	0.288035	0.393092	0.288035	1.001	0.137667	0.142557	0.0753033	0.101444	0.189283	0.013013	0.00238623	0.550771	0.195026	physical_and_proximity
71	107	0.101004	0.0717325	0.430321	0.221549	0.430321	0.221549	0.234	0.0483179	0.0900007	0.036319	0.0924644	0.227006	0.003042	0.00083751	0.592683	0.494325	physical_and_proximity
71	113	0.0238956	0.0238956	0.636249	0.813136	0	0	0	0	0	0	0.02561	0.282873	0	0	0.275639	0.2366	proximity
71	126	0.022541	0.022541	0.66332	0.40667	0	0	0	0	0	0	0.0247543	0.283009	0	0	0.257894	0.175253	proximity
71	132	0.263565	0.144463	0.487244	0.764129	0.487244	0.764129	2.158	0.129834	0.261477	0.09039	0.150974	0.194366	0.028054	0.00225046	0.680901	0.756444	physical_and_proximity
71	133	0.00176725	0.00176725	0.278822	0.45208	0	0	0	0	0	0	0.00178554	0.348484	0	0	0.010478	0.024843	proximity
71	145	0.0058242	0.0058242	0.377566	0.32741	0	0	0	0	0	0	0.0060243	0.336187	0	0	0.080613	0.04901	proximity
72	75	0.0113629	0.0113629	3.45754	0.371034	0	0	0	0	0	0	0.0117617	0.270731	0	0	0.122863	0.03042	proximity
72	85	0.00401672	0.00401672	0.260125	1.33816	0	0	0	0	0	0	0.00409219	0.332802	0	0	0.014703	0.054418	proximity
72	90	0.215393	0.120967	0.572642	0.726364	0.572642	0.726364	0.611	0.147373	0.210098	0.100923	0.0470402	0.185208	0.007943	0.00255446	0.201786	0.214968	physical_and_proximity
72	110	0.0338494	0.0338494	0.843808	1.22608	0	0	0	0	0	0	0.0363083	0.230558	0	0	0.146523	0.239135	proximity
73	76	0.262522	0.122532	0.683959	0.700021	0.683959	0.700021	0.949	0.0501269	0.253527	0.0437829	0.139606	0.193584	0.012337	0.000868866	0.65572	0.625469	physical_and_proximity
73	85	0.0781059	0.0682048	0.428784	0.489358	0.428784	0.489358	0.039	0.0175593	0.0333148	0.0163064	0.0796596	0.236638	0.000507	0.000304361	0.501592	0.568685	physical_and_proximity
73	96	0.0279901	0.0279901	0.912748	1.86729	0	0	0	0	0	0	0.0293292	0.279947	0	0	0.242346	0.288821	proximity
73	103	0.0316407	0.0316407	0.697154	0.603102	0	0	0	0	0	0	0.0350725	0.196315	0	0	0.245557	0.169845	proximity
73	108	0.0751549	0.0550301	0.332972	0.178826	0.332972	0.178826	0.156	0.0481331	0.0666421	0.0340472	0.056288	0.234532	0.002028	0.000834307	0.3718	0.30589	physical_and_proximity
73	119	0.0407458	0.0407458	0.74912	0.352836	0	0	0	0	0	0	0.0490838	0.238637	0	0	0.347633	0.250289	proximity
73	125	0.283472	0.214319	0.671224	0.542897	0.671224	0.542897	4.953	0.597797	0.282991	0.199816	0.151737	0.183323	0.064389	0.0103618	0.673465	0.539786	physical_and_proximity
73	131	0.00916394	0.00916394	0.524026	0.609458	0	0	0	0	0	0	0.00947201	0.288895	0	0	0.101907	0.104273	proximity
74	101	0.0338959	0.0338959	1.42759	0.682678	0	0	0	0	0	0	0.0365808	0.285905	0	0	0.344591	0.288314	proximity
74	114	0.33902	0.165255	0.699918	1.02763	0.699918	1.02763	1.69	0.138635	0.33405	0.104004	0.135383	0.190351	0.02197	0.00240301	0.520689	0.667381	physical_and_proximity
74	122	0.0144078	0.0144078	0.842835	0.561904	0	0	0	0	0	0	0.015051	0.295795	0	0	0.147199	0.104611	proximity
75	90	0.0701755	0.0701755	1.78062	2.30501	0	0	0	0	0	0	0.0754458	0.221416	0	0	0.327522	0.516971	proximity
75	100	0.156599	0.0997643	0.32549	0.586538	0.32549	0.586538	0.52	0.0889161	0.149247	0.0624073	0.10169	0.193589	0.00676	0.00154121	0.466778	0.470496	physical_and_proximity
75	106	0.13793	0.0813545	0.33927	0.40303	0.33927	0.40303	0.481	0.0776584	0.133196	0.054628	0.0680468	0.207383	0.006253	0.00134608	0.340704	0.365378	physical_and_proximity
75	111	0.00841533	0.00841533	0.449408	0.550596	0	0	0	0	0	0	0.00871161	0.335625	0	0	0.040053	0.108836	proximity
76	87	0.0682845	0.0682845	1.3836	3.54371	0	0	0	0	0	0	0.0733156	0.211437	0	0	0.473707	0.285779	proximity
76	98	0.276749	0.139051	0.830873	0.60739	0.830873	0.60739	1.183	0.103472	0.270618	0.079908	0.126854	0.185993	0.015379	0.00179351	0.643721	0.33124	physical_and_proximity
76	103	0.102441	0.0878541	0.744181	0.385941	0.744181	0.385941	0.078	0.0406526	0.0596825	0.0350465	0.0936173	0.218513	0.001014	0.000704645	0.54249	0.564122	physical_and_proximity
76	108	0.0147471	0.0147471	0.550123	1.03322	0	0	0	0	0	0	0.0153789	0.316184	0	0	0.123708	0.192998	proximity
76	125	0.0228521	0.0228521	0.814815	0.919357	0	0	0	0	0	0	0.0241286	0.268563	0	0	0.251979	0.202462	proximity
76	131	0.212572	0.126717	0.481937	0.583683	0.481937	0.583683	1.014	0.16607	0.20945	0.101939	0.0776308	0.206909	0.013182	0.00287854	0.423852	0.411177	physical_and_proximity
77	88	0.450513	0.255287	1.45268	0.860466	1.45268	0.860466	2.561	0.33596	0.446226	0.207164	0.147924	0.202523	0.033293	0.0058233	0.63544	0.545194	physical_and_proximity
77	89	0.00723056	0.00723056	0.871457	0.219306	0	0	0	0	0	0	0.00754179	0.353377	0	0	0.087711	0.050362	proximity
77	99	0.0355269	0.0355269	1.51981	2.51152	0	0	0	0	0	0	0.0369119	0.276802	0	0	0.294736	0.363519	proximity
77	103	0.0581613	0.0581613	1.97112	1.7167	0	0	0	0	0	0	0.0620974	0.22728	0	0	0.417092	0.421655	proximity
77	112	0.0434821	0.0434821	1.16204	1.69709	0	0	0	0	0	0	0.0464077	0.225841	0	0	0.303693	0.215475	proximity
77	118	0.372509	0.154818	0.822535	1.18567	0.822535	1.18567	1.482	0.110135	0.365775	0.089775	0.117135	0.185888	0.019266	0.001909	0.463398	0.495339	physical_and_proximity
77	138	0.00125565	0.00125565	0.634217	0.295782	0	0	0	0	0	0	0.00126351	0.354133	0	0	0.017914	0.0169	proximity
77	141	3.49576e-05	3.49576e-05	1.02002	0.281529	0	0	0	0	0	0	3.49632e-05	0.362312	0	0	0.000507	0.000169	proximity
78	81	0.123359	0.085849	0.400085	0.361026	0.400085	0.361026	0.273	0.0772906	0.111953	0.0549223	0.0794736	0.232671	0.003549	0.0013397	0.477594	0.499733	physical_and_proximity
78	101	0.28002	0.185094	0.442644	1.01682	0.442644	1.01682	2.886	0.305387	0.27862	0.153441	0.157567	0.189908	0.037518	0.00529338	0.662142	0.714194	physical_and_proximity
78	107	0.0667608	0.0584052	0.36312	0.205965	0.36312	0.205965	0.065	0.034433	0.0434901	0.0272844	0.0706901	0.233898	0.000845	0.000596839	0.440921	0.434161	physical_and_proximity
78	113	0.172161	0.103126	0.482456	0.349686	0.482456	0.349686	1.04	0.108458	0.169665	0.0706585	0.101432	0.203458	0.01352	0.00187994	0.548067	0.437541	physical_and_proximity
78	123	0.00935435	0.00935435	0.351602	0.744507	0	0	0	0	0	0	0.00973569	0.321274	0	0	0.110864	0.099541	proximity
78	132	0.0326966	0.0326966	0.628633	0.513852	0	0	0	0	0	0	0.0369722	0.260532	0	0	0.323297	0.293722	proximity
78	151	0.00905775	0.00905775	0.370777	0.718257	0	0	0	0	0	0	0.00940616	0.29547	0	0	0.107991	0.110864	proximity
79	80	1.00623	0.911702	2.1128	2.03717	2.1128	2.03717	33.527	7.31197	1.00603	0.908312	0.22563	0.175289	0.435851	0.126741	0.700843	0.778076	physical_and_proximity
79	94	0.174762	0.101788	0.502159	0.384072	0.502159	0.384072	0.819	0.122915	0.171937	0.0785496	0.0683177	0.207709	0.010647	0.00213052	0.333099	0.366561	physical_and_proximity
79	104	0.0483754	0.0483754	0.981051	1.19242	0	0	0	0	0	0	0.0531528	0.234476	0	0	0.357097	0.344084	proximity
79	106	0.122327	0.067107	0.830852	0.2679	0.830852	0.2679	0.247	0.0385647	0.111298	0.0323973	0.0617839	0.20863	0.003211	0.000668455	0.329212	0.285779	physical_and_proximity
79	109	0.0144788	0.0144788	0.580591	0.35982	0	0	0	0	0	0	0.0154883	0.276489	0	0	0.079261	0.157001	proximity
79	128	0.0476924	0.0476924	0.598104	2.54815	0	0	0	0	0	0	0.0529008	0.261141	0	0	0.290004	0.501761	proximity
79	130	0.0769995	0.0769995	1.42363	2.10567	0	0	0	0	0	0	0.0846757	0.215943	0	0	0.426387	0.486382	proximity
79	135	0.0134467	0.0134467	0.47593	0.960011	0	0	0	0	0	0	0.01404	0.285008	0	0	0.09126	0.136552	proximity
79	149	0.00927041	0.00927041	0.438818	0.604822	0	0	0	0	0	0	0.00962114	0.319812	0	0	0.100386	0.10478	proximity
79	157	0.00202119	0.00202119	0.396974	0.421743	0	0	0	0	0	0	0.00204136	0.34621	0	0	0.028223	0.005746	proximity
80	94	0.0320494	0.0320494	1.33561	1.74547	0	0	0	0	0	0	0.033467	0.263903	0	0	0.229164	0.299468	proximity
80	96	0.000579505	0.000579505	0.645967	0.750285	0	0	0	0	0	0	0.000580474	0.357022	0	0	0.008281	0.005746	proximity
80	104	0.000413488	0.000413488	0.445026	0.383345	0	0	0	0	0	0	0.000414319	0.346724	0	0	0.004056	0.005746	proximity
80	109	0.145839	0.0929936	0.984511	0.354536	0.984511	0.354536	0.247	0.0605048	0.126825	0.0491065	0.0840641	0.213927	0.003211	0.00104875	0.447343	0.519337	physical_and_proximity
80	128	0.00213437	0.00213437	0.477294	1.27345	0	0	0	0	0	0	0.00214757	0.347255	0	0	0.008619	0.029744	proximity
80	130	0.0512709	0.0512709	0.775068	1.65552	0	0	0	0	0	0	0.0567859	0.201288	0	0	0.244881	0.318734	proximity
80	135	0.297928	0.167176	0.840974	0.747255	0.840974	0.747255	1.105	0.188491	0.291349	0.127671	0.100995	0.214463	0.014365	0.00326718	0.535899	0.490438	physical_and_proximity
80	147	0.00993185	0.00993185	0.769175	0.828911	0	0	0	0	0	0	0.0101854	0.303005	0	0	0.122694	0.102921	proximity
80	149	0.00781378	0.00781378	0.61845	0.705474	0	0	0	0	0	0	0.00800354	0.342949	0	0	0.054756	0.089739	proximity
81	95	0.183082	0.116533	0.576273	0.471432	0.576273	0.471432	0.494	0.0828064	0.170046	0.0627635	0.128842	0.190249	0.006422	0.00143531	0.531505	0.653692	physical_and_proximity
81	99	0.00780965	0.00780965	0.416527	0.340207	0	0	0	0	0	0	0.00814952	0.329868	0	0	0.107146	0.060671	proximity
81	101	0.12753	0.0830356	0.341138	0.376136	0.341138	0.376136	0.364	0.0747742	0.119944	0.0527326	0.0801913	0.222497	0.004732	0.00129609	0.457821	0.456807	physical_and_proximity
81	107	0.0285198	0.0285198	0.645316	0.260588	0	0	0	0	0	0	0.033697	0.255863	0	0	0.297102	0.283075	proximity
81	109	0.0066464	0.0066464	0.581184	0.321223	0	0	0	0	0	0	0.00686702	0.343714	0	0	0.084162	0.070304	proximity
81	115	0.101338	0.067823	0.383027	0.306081	0.383027	0.306081	0.182	0.0441659	0.0879323	0.0350634	0.0686196	0.212737	0.002366	0.000765542	0.388024	0.415064	physical_and_proximity
81	123	0.10841	0.0722565	0.459551	0.248458	0.459551	0.248458	0.247	0.0471582	0.0975662	0.0364883	0.0837536	0.232825	0.003211	0.000817409	0.500071	0.401206	physical_and_proximity
81	136	0.0028534	0.0028534	0.549058	0.354853	0	0	0	0	0	0	0.00289168	0.342695	0	0	0.039546	0.031265	proximity
82	89	0.049687	0.049687	0.440185	0.457535	0	0	0	0	0	0	0.0638219	0.210923	0	0	0.38363	0.414557	proximity
82	92	0.168993	0.11083	0.410739	0.379599	0.410739	0.379599	1.079	0.153221	0.166784	0.0862404	0.0996957	0.200256	0.014027	0.00265584	0.557024	0.313833	physical_and_proximity
82	102	0.118766	0.0843821	0.560329	0.207938	0.560329	0.207938	0.455	0.0976119	0.113745	0.0593879	0.0926086	0.208219	0.005915	0.00169194	0.541476	0.177957	physical_and_proximity
82	113	0.0228501	0.0228501	1.13195	0.505562	0	0	0	0	0	0	0.0244486	0.306642	0	0	0.278174	0.196885	proximity
82	116	0.014869	0.014869	0.537474	0.823695	0	0	0	0	0	0	0.0155813	0.289236	0	0	0.182351	0.166296	proximity
82	124	0.139338	0.0905954	0.2926	0.405208	0.2926	0.405208	0.676	0.0956516	0.135781	0.0611991	0.0984257	0.212114	0.008788	0.00165796	0.53742	0.402558	physical_and_proximity
82	132	0.013508	0.013508	0.712092	0.348787	0	0	0	0	0	0	0.0143351	0.278469	0	0	0.155987	0.117962	proximity
82	133	0.0898335	0.0655179	0.280593	0.42282	0.280593	0.42282	0.117	0.0319288	0.0690801	0.0268466	0.0752059	0.21439	0.001521	0.000553432	0.394953	0.429936	physical_and_proximity
83	91	0.00577678	0.00577678	1.23977	0.485083	0	0	0	0	0	0	0.00587411	0.331889	0	0	0.077571	0.059995	proximity
83	97	0.0222632	0.0222632	1.59196	0.417566	0	0	0	0	0	0	0.0238696	0.285346	0	0	0.244712	0.104104	proximity
83	105	0.0313421	0.0287906	0.515632	0.0716034	0.515632	0.0716034	0.026	0.0166144	0.0183936	0.0131417	0.036497	0.222064	0.000338	0.000287984	0.226967	0.004563	physical_and_proximity
83	114	0.362057	0.193645	0.576181	1.45224	0.576181	1.45224	2.756	0.160992	0.358808	0.115799	0.203982	0.170386	0.035828	0.00279052	0.724503	0.822016	physical_and_proximity
83	120	0.312268	0.202665	0.85173	0.583389	0.85173	0.583389	3.055	0.360757	0.31099	0.176674	0.127991	0.194375	0.039715	0.00625312	0.577135	0.572065	physical_and_proximity
83	121	0.084157	0.0671758	0.500716	0.190755	0.500716	0.190755	0.117	0.0323994	0.0633454	0.0262438	0.0983735	0.219257	0.001521	0.00056159	0.606879	0.432809	physical_and_proximity
83	127	0.0757684	0.0757684	1.34108	1.09019	0	0	0	0	0	0	0.0866913	0.223693	0	0	0.605358	0.538603	proximity
83	159	0.048032	0.048032	0.796256	0.801561	0	0	0	0	0	0	0.054597	0.221675	0	0	0.373152	0.304031	proximity
83	166	0.00202312	0.00202312	0.51943	0.0899888	0	0	0	0	0	0	0.00207793	0.334983	0	0	0.027885	0.009295	proximity
84	86	0.0103969	0.0103969	0.764061	1.58466	0	0	0	0	0	0	0.0106109	0.25557	0	0	0.096837	0.076726	proximity
84	91	0.263082	0.143239	0.500923	0.879444	0.500923	0.879444	1.404	0.166191	0.260034	0.109283	0.0936895	0.198715	0.018252	0.00288064	0.391573	0.472693	physical_and_proximity
84	94	0.0232911	0.0232911	0.960848	1.28255	0	0	0	0	0	0	0.0243224	0.238085	0	0	0.181675	0.214968	proximity
84	97	0.00960083	0.00960083	1.07836	0.580428	0	0	0	0	0	0	0.00985149	0.321313	0	0	0.126412	0.077064	proximity
84	127	0.000814747	0.000814747	0.561679	0.368797	0	0	0	0	0	0	0.00081774	0.351422	0	0	0.011492	0.011154	proximity
84	128	0.0169981	0.0169981	1.06265	0.763515	0	0	0	0	0	0	0.0176743	0.28788	0	0	0.181506	0.174915	proximity
84	129	0.215249	0.120405	0.478382	0.657927	0.478382	0.657927	0.858	0.105262	0.209389	0.0762754	0.107729	0.196793	0.011154	0.00182455	0.491452	0.564291	physical_and_proximity
84	143	0.00862141	0.00862141	1.01046	0.347546	0	0	0	0	0	0	0.00891875	0.287023	0	0	0.099541	0.078416	proximity
85	96	0.318051	0.202325	0.956915	0.668432	0.956915	0.668432	1.482	0.240281	0.310962	0.14919	0.17613	0.221721	0.019266	0.00416486	0.958906	1.1301	physical_and_proximity
85	110	0.341028	0.166958	0.677724	1.02656	0.677724	1.02656	1.911	0.121636	0.336367	0.0937129	0.16086	0.181337	0.024843	0.00210836	0.568347	0.585416	physical_and_proximity
85	119	0.171353	0.105605	0.497641	0.29405	0.497641	0.29405	2.249	0.14598	0.170797	0.0815626	0.100386	0.195707	0.029237	0.00253031	0.471003	0.400868	physical_and_proximity
85	125	0.0022217	0.0022217	0.573846	0.735607	0	0	0	0	0	0	0.00223712	0.349986	0	0	0.01859	0.031265	proximity
85	148	0.197212	0.110357	0.470445	0.434856	0.470445	0.434856	1.443	0.109316	0.195379	0.0736754	0.106378	0.183941	0.018759	0.00189481	0.48165	0.418782	physical_and_proximity
86	104	0.0491128	0.0419434	0.406285	2.2784	0.406285	2.2784	0.026	0.0164819	0.0241769	0.01573	0.0312703	0.208542	0.000338	0.000285686	0.102414	0.202462	physical_and_proximity
86	128	0.00103201	0.00103201	0.844847	3.0573	0	0	0	0	0	0	0.00103362	0.352254	0	0	0.013858	0.014534	proximity
87	98	0.0144164	0.0144164	1.09654	1.2858	0	0	0	0	0	0	0.0147764	0.252395	0	0	0.106808	0.127257	proximity
87	103	0.241634	0.128471	0.721303	0.839755	0.721303	0.839755	0.559	0.110565	0.229037	0.0860465	0.0814972	0.2084	0.007267	0.00191647	0.253162	0.449709	physical_and_proximity
87	118	0.00793251	0.00793251	0.859877	0.906509	0	0	0	0	0	0	0.00807772	0.311071	0	0	0.083655	0.09295	proximity
87	138	1.16213e-05	1.16213e-05	0.459891	0.338477	0	0	0	0	0	0	1.1622e-05	0.363535	0	0	0.000169	0.000169	proximity
87	146	0.00509876	0.00509876	0.791417	0.943284	0	0	0	0	0	0	0.0051599	0.336886	0	0	0.036335	0.066924	proximity
88	89	0.00817468	0.00817468	0.869036	0.495061	0	0	0	0	0	0	0.0083922	0.348695	0	0	0.08788	0.117286	proximity
88	99	0.271751	0.15844	0.781713	0.573628	0.781713	0.573628	1.417	0.199676	0.268222	0.124523	0.104369	0.191011	0.018421	0.00346105	0.476242	0.436696	physical_and_proximity
88	103	0.00117415	0.00117415	0.459942	0.483936	0	0	0	0	0	0	0.00118003	0.347393	0	0	0.016393	0.004563	proximity
88	107	0.166127	0.093494	0.594533	0.703048	0.594533	0.703048	0.273	0.0616852	0.147768	0.0517713	0.0700411	0.221994	0.003549	0.00106921	0.409825	0.416078	physical_and_proximity
88	112	0.00903012	0.00903012	0.886016	1.21665	0	0	0	0	0	0	0.00919203	0.331654	0	0	0.109005	0.100048	proximity
88	118	0.126313	0.0725341	0.423624	0.502634	0.423624	0.502634	0.221	0.0466037	0.112676	0.0387483	0.0593676	0.216149	0.002873	0.000807798	0.273104	0.343915	physical_and_proximity
88	126	0.174809	0.0878652	0.528195	0.465907	0.528195	0.465907	0.52	0.0613027	0.16771	0.049135	0.0749097	0.234373	0.00676	0.00106258	0.423345	0.443287	physical_and_proximity
88	132	0.0197558	0.0197558	0.752449	1.16338	0	0	0	0	0	0	0.0206485	0.291951	0	0	0.160043	0.208377	proximity
88	141	0.00174677	0.00174677	0.505268	0.314136	0	0	0	0	0	0	0.00176266	0.336879	0	0	0.02366	0.015379	proximity
89	92	0.00894919	0.00894919	0.545502	0.226868	0	0	0	0	0	0	0.00947859	0.312524	0	0	0.116779	0.025519	proximity
89	102	0.00693112	0.00693112	0.618192	0.32388	0	0	0	0	0	0	0.00716478	0.332731	0	0	0.094978	0.041236	proximity
89	112	0.0274797	0.0274797	0.411883	2.61122	0	0	0	0	0	0	0.0297799	0.225447	0	0	0.198237	0.165451	proximity
89	126	0.194185	0.111688	0.494068	0.601096	0.494068	0.601096	0.598	0.103945	0.186571	0.0751419	0.0859587	0.218864	0.007774	0.00180171	0.433316	0.485199	physical_and_proximity
89	132	0.00171745	0.00171745	0.508452	0.79407	0	0	0	0	0	0	0.00172702	0.352394	0	0	0.024336	0.019435	proximity
89	133	0.0256549	0.0256549	0.551724	1.15527	0	0	0	0	0	0	0.0275476	0.254502	0	0	0.196885	0.236431	proximity
89	145	0.138139	0.0766999	0.295507	0.527383	0.295507	0.527383	0.455	0.0734127	0.133726	0.052905	0.0554923	0.219409	0.005915	0.00127249	0.32617	0.32279	physical_and_proximity
90	93	0.00213019	0.00213019	0.793952	0.0940871	0	0	0	0	0	0	0.00218553	0.344136	0	0	0.030082	0.004732	proximity
90	100	0.488122	0.262925	1.2013	1.03975	1.2013	1.03975	3.822	0.390021	0.486419	0.229455	0.107696	0.187663	0.049686	0.00676037	0.45123	0.472693	physical_and_proximity
90	106	0.00369753	0.00369753	1.1581	0.646342	0	0	0	0	0	0	0.00373079	0.344919	0	0	0.051207	0.029744	proximity
90	110	0.000413225	0.000413225	0.753396	0.446504	0	0	0	0	0	0	0.000413835	0.356701	0	0	0.005915	0.000845	proximity
90	140	0.27571	0.154515	0.619956	0.971415	0.619956	0.971415	0.923	0.168443	0.268394	0.116561	0.092693	0.2116	0.011999	0.00291968	0.487734	0.537927	physical_and_proximity
90	150	0.0764118	0.0549245	0.626663	0.292662	0.626663	0.292662	0.078	0.0299419	0.0560753	0.0260344	0.0458493	0.222081	0.001014	0.000518993	0.27885	0.288652	physical_and_proximity
90	153	0.00184694	0.00184694	0.639263	0.700031	0	0	0	0	0	0	0.00185721	0.348363	0	0	0.025857	0.020956	proximity
90	156	0.00843841	0.00843841	0.625326	0.859943	0	0	0	0	0	0	0.00863978	0.304619	0	0	0.10309	0.103259	proximity
91	94	0.0170956	0.0170956	0.628171	0.673739	0	0	0	0	0	0	0.0180445	0.260842	0	0	0.180154	0.112554	proximity
91	97	0.23154	0.143254	0.516963	0.553826	0.516963	0.553826	1.612	0.193193	0.22934	0.112156	0.115389	0.179424	0.020956	0.00334868	0.495508	0.390897	physical_and_proximity
91	114	0.00627623	0.00627623	0.235372	0.803158	0	0	0	0	0	0	0.00650036	0.34439	0	0	0.030082	0.08957	proximity
91	121	0.192505	0.110681	0.41006	0.464813	0.41006	0.464813	1.521	0.0919707	0.190566	0.0646701	0.133008	0.209515	0.019773	0.00159416	0.676507	0.596232	physical_and_proximity
91	127	0.127211	0.091363	0.932004	0.323149	0.932004	0.323149	0.169	0.0457917	0.0991605	0.0384534	0.101748	0.216446	0.002197	0.000793723	0.592514	0.592345	physical_and_proximity
91	128	0.00268269	0.00268269	0.455654	0.288625	0	0	0	0	0	0	0.00272405	0.333389	0	0	0.036504	0.03549	proximity
91	129	0.126412	0.0837131	0.571077	0.422556	0.571077	0.422556	0.169	0.0331056	0.0996533	0.0291341	0.0946419	0.213361	0.002197	0.000573831	0.555672	0.481481	physical_and_proximity
91	136	0.00754283	0.00754283	0.32458	0.556563	0	0	0	0	0	0	0.00783094	0.295776	0	0	0.094302	0.07943	proximity
91	139	0.0814461	0.064016	0.195756	0.292206	0.195756	0.292206	0.195	0.0691843	0.0732126	0.043507	0.0718504	0.222559	0.002535	0.00119919	0.355238	0.392249	physical_and_proximity
91	144	0.00264181	0.00264181	0.783981	0.154135	0	0	0	0	0	0	0.00269713	0.348094	0	0	0.025519	0.037349	proximity
91	152	0.0437417	0.0437417	0.64498	0.822566	0	0	0	0	0	0	0.0497628	0.206022	0	0	0.321607	0.341042	proximity
92	116	0.193211	0.103073	0.823563	0.355959	0.823563	0.355959	0.819	0.127168	0.190674	0.0841244	0.0489411	0.193269	0.010647	0.00220425	0.244543	0.183365	physical_and_proximity
92	124	0.00525196	0.00525196	0.508272	1.17599	0	0	0	0	0	0	0.00533085	0.327296	0	0	0.027716	0.069121	proximity
92	133	0.104979	0.0733385	0.279603	0.778107	0.279603	0.778107	0.156	0.0555719	0.088716	0.0437515	0.0584046	0.210525	0.002028	0.000963246	0.215475	0.342056	physical_and_proximity
93	100	0.0370683	0.0370683	21.311	8.25612	0	0	0	0	0	0	0.0373007	0.189918	0	0	0.042757	0.226291	proximity
93	117	0.00388791	0.00388791	5.97141	0.552763	0	0	0	0	0	0	0.00391802	0.19165	0	0	0.030927	0.012844	proximity
94	95	0.0426746	0.0426746	1.03127	0.895929	0	0	0	0	0	0	0.0468443	0.229743	0	0	0.315692	0.303524	proximity
94	109	0.0463492	0.0463492	2.08537	0.523864	0	0	0	0	0	0	0.0521188	0.232823	0	0	0.389207	0.369941	proximity
94	128	0.130758	0.101529	0.485779	0.572091	0.485779	0.572091	0.182	0.0871466	0.107515	0.0654389	0.0783375	0.196414	0.002366	0.00151054	0.322621	0.440076	physical_and_proximity
94	129	0.00902853	0.00902853	0.889474	0.747216	0	0	0	0	0	0	0.00923382	0.307194	0	0	0.113906	0.08619	proximity
94	135	0.000998527	0.000998527	0.443454	0.774955	0	0	0	0	0	0	0.00100208	0.355757	0	0	0.010647	0.014196	proximity
94	136	0.0137104	0.0137104	0.961143	1.21176	0	0	0	0	0	0	0.0140703	0.31661	0	0	0.146861	0.179478	proximity
94	139	0.132243	0.0831457	0.586188	0.206004	0.586188	0.206004	0.91	0.0945431	0.130563	0.0583519	0.0883775	0.206089	0.01183	0.00163875	0.441935	0.292877	physical_and_proximity
94	149	0.0549516	0.0549516	1.7542	0.921598	0	0	0	0	0	0	0.0604496	0.24202	0	0	0.434161	0.39039	proximity
95	101	0.182258	0.111816	0.350511	0.634023	0.350511	0.634023	0.845	0.120073	0.178138	0.0783793	0.101508	0.200485	0.010985	0.00208127	0.474721	0.521534	physical_and_proximity
95	109	0.160214	0.10092	0.603897	0.271323	0.603897	0.271323	1.027	0.134948	0.158347	0.0784201	0.0840005	0.225417	0.013351	0.00233909	0.462384	0.513084	physical_and_proximity
95	114	0.052989	0.052989	1.07031	1.08939	0	0	0	0	0	0	0.0587559	0.240083	0	0	0.406276	0.446498	proximity
95	123	0.0209193	0.0209193	0.674101	0.490801	0	0	0	0	0	0	0.0225826	0.30677	0	0	0.210743	0.23998	proximity
95	136	0.38583	0.230727	1.05416	0.738997	1.05416	0.738997	3.237	0.280914	0.383034	0.170601	0.211133	0.181219	0.042081	0.00486917	0.735995	0.875927	physical_and_proximity
95	139	0.00842644	0.00842644	0.954194	0.196524	0	0	0	0	0	0	0.00888592	0.340025	0	0	0.114075	0.046306	proximity
96	109	0.0176035	0.0176035	0.204364	0.213429	0	0	0	0	0	0	0.0211737	0.283605	0	0	0.206856	0.149734	proximity
96	110	0.0993463	0.0730524	0.387827	0.207442	0.387827	0.207442	0.273	0.0569966	0.0903988	0.0400898	0.101993	0.224751	0.003549	0.000987942	0.607386	0.524069	physical_and_proximity
96	115	0.0148125	0.0148125	0.218653	0.283158	0	0	0	0	0	0	0.0168334	0.302087	0	0	0.178295	0.176605	proximity
96	119	0.0494785	0.0408974	0.193799	0.11313	0.193799	0.11313	0.091	0.0256816	0.0400186	0.0188901	0.0699931	0.2406	0.001183	0.000445147	0.488072	0.415064	physical_and_proximity
96	123	0.0138253	0.0138253	0.197661	0.174469	0	0	0	0	0	0	0.0162496	0.287237	0	0	0.151086	0.144833	proximity
96	125	0.213544	0.155406	0.331389	0.684641	0.331389	0.684641	4.719	0.34392	0.213214	0.135394	0.167188	0.203964	0.061347	0.00596128	0.809341	0.728897	physical_and_proximity
96	137	0.081597	0.0610726	0.23603	0.184869	0.23603	0.184869	0.312	0.0774003	0.0778143	0.0443148	0.0712326	0.250056	0.004056	0.00134161	0.425542	0.439569	physical_and_proximity
96	142	0.0985974	0.0774584	0.254954	0.199654	0.254954	0.199654	0.624	0.049759	0.0949352	0.0344497	0.201546	0.193487	0.008112	0.000862489	0.978679	0.842127	physical_and_proximity
96	147	0.012473	0.012473	0.554441	0.246336	0	0	0	0	0	0	0.0134571	0.324711	0	0	0.15041	0.139594	proximity
96	148	0.105197	0.0794769	0.327977	0.215608	0.327977	0.215608	0.403	0.0575081	0.0983436	0.0398789	0.146773	0.203419	0.005239	0.000996807	0.787878	0.70811	physical_and_proximity
96	154	0.122264	0.0881466	0.403694	0.209202	0.403694	0.209202	0.975	0.134842	0.120732	0.068151	0.109804	0.220763	0.012675	0.00233726	0.646763	0.417768	physical_and_proximity
96	162	0.147355	0.0952805	0.266258	0.465209	0.266258	0.465209	1.014	0.0967903	0.145106	0.061588	0.121074	0.207968	0.013182	0.0016777	0.515619	0.672958	physical_and_proximity
96	168	0.148016	0.0938232	0.440484	0.301935	0.440484	0.301935	0.741	0.0860908	0.144264	0.0581469	0.110909	0.221496	0.009633	0.00149224	0.702026	0.610428	physical_and_proximity
96	169	0.00469234	0.00469234	0.372607	0.177756	0	0	0	0	0	0	0.00488272	0.347381	0	0	0.039377	0.061685	proximity
96	184	0.0438727	0.041252	0.176622	0.180824	0.176622	0.180824	0.026	0.016435	0.0201395	0.0138816	0.0601982	0.211316	0.000338	0.000284873	0.379912	0.32279	physical_and_proximity
96	185	0.0167144	0.0167144	0.259853	0.212774	0	0	0	0	0	0	0.0195006	0.275983	0	0	0.215475	0.128778	proximity
96	192	0.0413429	0.0413429	0.260992	0.284186	0	0	0	0	0	0	0.0593909	0.23924	0	0	0.438724	0.367575	proximity
97	120	0.106106	0.0595696	0.901832	0.399576	0.901832	0.399576	0.13	0.0338704	0.0884657	0.0301788	0.0420277	0.206976	0.00169	0.000587086	0.181337	0.261612	physical_and_proximity
97	127	0.186157	0.0926265	0.544792	0.714107	0.544792	0.714107	0.39	0.0540855	0.172413	0.0460296	0.0781873	0.202701	0.00507	0.000937483	0.378391	0.435682	physical_and_proximity
97	129	0.00697654	0.00697654	0.704234	0.917346	0	0	0	0	0	0	0.00710089	0.314273	0	0	0.080613	0.08957	proximity
97	144	0.0169376	0.0169376	1.28281	0.387228	0	0	0	0	0	0	0.0179603	0.252848	0	0	0.161564	0.090415	proximity
98	103	0.00701716	0.00701716	1.69666	0.87907	0	0	0	0	0	0	0.00710324	0.324742	0	0	0.091091	0.061178	proximity
98	108	0.000657195	0.000657195	0.544471	1.13318	0	0	0	0	0	0	0.000658371	0.430727	0	0	0.004394	0.008281	proximity
98	131	0.163957	0.104864	0.423735	1.57582	0.423735	1.57582	0.247	0.0777663	0.141982	0.0630772	0.0751006	0.218991	0.003211	0.00134795	0.229671	0.45292	physical_and_proximity
98	134	0.00441968	0.00441968	0.617377	0.308647	0	0	0	0	0	0	0.00451669	0.294719	0	0	0.039377	0.052897	proximity
98	146	0.00791118	0.00791118	0.959158	0.696894	0	0	0	0	0	0	0.00806934	0.287744	0	0	0.081458	0.059657	proximity
98	161	0.00144826	0.00144826	0.431429	0.425518	0	0	0	0	0	0	0.00145812	0.343358	0	0	0.019942	0.016224	proximity
99	103	0.0144415	0.0144415	0.593589	0.538719	0	0	0	0	0	0	0.0152198	0.281642	0	0	0.163423	0.128271	proximity
99	107	0.142429	0.0888571	0.261234	0.931844	0.261234	0.931844	0.364	0.0496943	0.130747	0.0399614	0.107714	0.218888	0.004732	0.000861367	0.454272	0.696956	physical_and_proximity
99	115	0.224665	0.130253	0.579894	0.468203	0.579894	0.468203	1.56	0.129365	0.222158	0.0862789	0.132616	0.195717	0.02028	0.00224233	0.552123	0.586092	physical_and_proximity
99	118	0.083768	0.0631183	0.225028	0.503459	0.225028	0.503459	0.117	0.0416669	0.0667683	0.0328623	0.064568	0.211255	0.001521	0.000722227	0.304538	0.338	physical_and_proximity
99	132	3.50769e-05	3.50769e-05	0.248331	0.468052	0	0	0	0	0	0	3.50845e-05	0.361512	0	0	0.000507	0.000507	proximity
99	137	0.0267082	0.0267082	1.37047	0.627108	0	0	0	0	0	0	0.0284759	0.291219	0	0	0.289159	0.26702	proximity
99	141	0.0999145	0.0706144	0.461006	0.187094	0.461006	0.187094	0.325	0.0745501	0.0944197	0.0477831	0.0758864	0.214188	0.004225	0.0012922	0.420979	0.379067	physical_and_proximity
100	106	0.0658386	0.0508453	0.459075	0.303659	0.459075	0.303659	0.052	0.0195318	0.0404822	0.017646	0.0509104	0.219321	0.000676	0.000338552	0.3042	0.27547	physical_and_proximity
100	111	0.121573	0.0826333	0.464042	0.263669	0.464042	0.263669	0.338	0.0614971	0.112282	0.0450277	0.100997	0.202126	0.004394	0.00106595	0.540293	0.440583	physical_and_proximity
100	117	0.0589367	0.0430169	0.72597	0.0753629	0.72597	0.0753629	0.377	0.0623843	0.0578064	0.0325985	0.0538937	0.181035	0.004901	0.00108133	0.275132	0.038363	physical_and_proximity
100	150	0.0660187	0.0455941	0.27389	0.136139	0.27389	0.136139	0.195	0.0455152	0.0620164	0.0303331	0.045925	0.217455	0.002535	0.00078893	0.290004	0.21632	physical_and_proximity
100	153	0.0371582	0.0371582	0.771245	0.990608	0	0	0	0	0	0	0.0406407	0.238489	0	0	0.296426	0.318565	proximity
100	155	0.00352416	0.00352416	0.543612	0.600829	0	0	0	0	0	0	0.00356822	0.333061	0	0	0.047489	0.008112	proximity
101	107	0.00382217	0.00382217	1.05093	0.296239	0	0	0	0	0	0	0.00388645	0.341785	0	0	0.052897	0.0169	proximity
101	113	0.050404	0.050404	1.22922	0.493985	0	0	0	0	0	0	0.0588172	0.235549	0	0	0.449709	0.254176	proximity
101	114	0.464876	0.215299	1.26145	0.961843	1.26145	0.961843	2.964	0.181838	0.460874	0.136392	0.173744	0.211581	0.038532	0.00315187	0.980369	0.827593	physical_and_proximity
101	122	0.211106	0.142698	0.455619	0.599741	0.455619	0.599741	0.936	0.11071	0.202816	0.0775505	0.207193	0.19468	0.012168	0.00191897	1.06149	0.984594	physical_and_proximity
101	123	0.240642	0.138883	0.476218	1.01243	0.476218	1.01243	0.767	0.0737833	0.227719	0.0600933	0.169365	0.205312	0.009971	0.00127891	0.820157	0.952653	physical_and_proximity
101	132	0.00852417	0.00852417	1.53937	0.33501	0	0	0	0	0	0	0.00879671	0.329849	0	0	0.115258	0.058812	proximity
101	136	0.111433	0.0636476	0.400598	0.299218	0.400598	0.299218	0.247	0.0293781	0.101144	0.0250769	0.0719063	0.225355	0.003211	0.00050922	0.464412	0.375518	physical_and_proximity
101	151	0.308193	0.20184	0.544459	0.970759	0.544459	0.970759	2.457	0.289893	0.305455	0.158319	0.189121	0.19599	0.031941	0.00502482	0.832156	0.957892	physical_and_proximity
101	180	0.156715	0.100092	0.363835	0.353778	0.363835	0.353778	1.105	0.0906057	0.154318	0.0601976	0.135862	0.209506	0.014365	0.0015705	0.650819	0.678704	physical_and_proximity
101	181	0.00663905	0.00663905	0.503278	0.239326	0	0	0	0	0	0	0.0069224	0.318724	0	0	0.087373	0.033293	proximity
101	216	0.0142637	0.0142637	0.410817	0.437441	0	0	0	0	0	0	0.0152933	0.308014	0	0	0.18759	0.139763	proximity
101	222	0.000249207	0.000249207	0.334007	0.346902	0	0	0	0	0	0	0.000249572	0.35516	0	0	0.003549	0.002366	proximity
102	113	0.128813	0.0748828	0.298944	0.570319	0.298944	0.570319	0.312	0.057846	0.120429	0.0446712	0.0632826	0.214721	0.004056	0.00100266	0.206349	0.352703	physical_and_proximity
102	124	0.00693665	0.00693665	0.431776	1.0874	0	0	0	0	0	0	0.00709591	0.34484	0	0	0.033462	0.0845	proximity
102	132	0.0343433	0.0343433	5.2915	1.61388	0	0	0	0	0	0	0.0353242	0.252273	0	0	0.153114	0.318058	proximity
102	133	0.00114287	0.00114287	0.530666	0.994927	0	0	0	0	0	0	0.00114666	0.353647	0	0	0.012337	0.016224	proximity
103	118	0.468281	0.441958	1.03004	0.893048	1.03004	0.893048	22.061	5.58727	0.46818	0.440611	0.224666	0.180498	0.286793	0.096846	0.955188	0.575107	physical_and_proximity
103	125	0.166138	0.103918	0.542845	0.619558	0.542845	0.619558	0.273	0.0449755	0.140465	0.0389248	0.117183	0.204743	0.003549	0.000779575	0.667043	0.580346	physical_and_proximity
103	131	0.184286	0.110729	0.579162	0.392861	0.579162	0.392861	0.754	0.0977993	0.178625	0.0689794	0.11233	0.209141	0.009802	0.00169519	0.584233	0.46475	physical_and_proximity
103	137	0.00247949	0.00247949	0.469053	0.267607	0	0	0	0	0	0	0.0025161	0.350591	0	0	0.035321	0.013351	proximity
103	138	0.00718105	0.00718105	0.533294	0.198734	0	0	0	0	0	0	0.00755581	0.316833	0	0	0.096161	0.070473	proximity
103	141	0.0290513	0.0290513	0.615785	0.578458	0	0	0	0	0	0	0.0321862	0.239635	0	0	0.235755	0.268034	proximity
103	146	0.0383156	0.0383156	0.659408	0.707017	0	0	0	0	0	0	0.0431628	0.227361	0	0	0.342225	0.245219	proximity
103	154	0.0125796	0.0125796	0.498929	0.680059	0	0	0	0	0	0	0.0131546	0.302626	0	0	0.140946	0.158353	proximity
103	158	0.0407785	0.0407785	1.28961	0.846624	0	0	0	0	0	0	0.0443142	0.238704	0	0	0.369941	0.274287	proximity
104	106	0.0771378	0.0771378	3.90875	2.22697	0	0	0	0	0	0	0.0815731	0.185997	0	0	0.449709	0.391235	proximity
104	111	0.123435	0.0687391	0.450749	0.474637	0.450749	0.474637	0.208	0.0409985	0.109492	0.0348232	0.0568263	0.212581	0.002704	0.000710641	0.326677	0.231361	physical_and_proximity
104	128	0.22285	0.106375	0.749763	0.591784	0.749763	0.591784	0.598	0.07164	0.212956	0.058885	0.0851707	0.203733	0.007774	0.00124176	0.444977	0.438217	physical_and_proximity
104	130	0.0383254	0.0383254	1.20259	1.468	0	0	0	0	0	0	0.0406841	0.225622	0	0	0.277667	0.28899	proximity
104	143	0.172362	0.0880058	0.516229	0.593585	0.516229	0.593585	0.39	0.0604554	0.161658	0.049596	0.0687255	0.193741	0.00507	0.00104789	0.346619	0.341887	physical_and_proximity
104	157	0.00688111	0.00688111	0.740229	0.633171	0	0	0	0	0	0	0.00702272	0.329564	0	0	0.086359	0.040053	proximity
106	111	0.199594	0.138192	0.462727	0.460146	0.462727	0.460146	1.326	0.19095	0.196523	0.104479	0.153644	0.174462	0.017238	0.0033098	0.569699	0.598767	physical_and_proximity
106	128	0.00170117	0.00170117	0.427771	0.369338	0	0	0	0	0	0	0.0017159	0.346626	0	0	0.02366	0.018421	proximity
106	130	0.109747	0.081422	0.347216	0.577001	0.347216	0.577001	0.143	0.0511188	0.0861612	0.0413643	0.0792841	0.210328	0.001859	0.000886059	0.4225	0.393094	physical_and_proximity
106	143	0.000934096	0.000934096	0.394613	0.304864	0	0	0	0	0	0	0.000939197	0.355675	0	0	0.013351	0.006591	proximity
106	156	0.000292833	0.000292833	0.545457	0.397154	0	0	0	0	0	0	0.000293207	0.360149	0	0	0.004225	0.002704	proximity
107	115	0.124132	0.0816018	0.490338	0.215496	0.490338	0.215496	0.611	0.0636689	0.120242	0.0446705	0.115711	0.202753	0.007943	0.00110359	0.598598	0.479453	physical_and_proximity
107	118	0.0489823	0.0489823	0.537219	0.404694	0	0	0	0	0	0	0.0621771	0.242819	0	0	0.472186	0.322283	proximity
107	123	0.0974545	0.084915	0.336666	0.648182	0.336666	0.648182	0.065	0.0287067	0.0502571	0.0254142	0.10897	0.237498	0.000845	0.000497583	0.649805	0.794638	physical_and_proximity
107	126	0.109471	0.0801844	0.206516	0.316342	0.206516	0.316342	0.78	0.120001	0.107696	0.0612121	0.103819	0.218887	0.01014	0.00208002	0.524069	0.597922	physical_and_proximity
107	132	0.217469	0.139835	1.29606	0.331565	1.29606	0.331565	1.027	0.0909124	0.210028	0.0676262	0.206379	0.196528	0.013351	0.00157582	1.01163	0.811031	physical_and_proximity
107	137	0.0835946	0.060024	0.663059	0.161491	0.663059	0.161491	0.156	0.0329827	0.0708681	0.0263023	0.0786302	0.218777	0.002028	0.0005717	0.472693	0.407966	physical_and_proximity
107	141	0.176452	0.114097	0.326011	0.560727	0.326011	0.560727	1.092	0.122751	0.173414	0.0769386	0.132764	0.202611	0.014196	0.00212768	0.61516	0.634595	physical_and_proximity
107	151	0.146437	0.0970922	0.260686	0.43346	0.260686	0.43346	1.326	0.108542	0.144986	0.0651209	0.132048	0.22045	0.017238	0.0018814	0.656565	0.687492	physical_and_proximity
107	167	0.0984499	0.0724858	0.161033	0.410877	0.161033	0.410877	0.559	0.0924689	0.0958529	0.0513922	0.101628	0.199557	0.007267	0.00160279	0.473369	0.533364	physical_and_proximity
107	186	0.0115934	0.0115934	0.184012	0.519571	0	0	0	0	0	0	0.0126748	0.2983	0	0	0.119652	0.139594	proximity
107	195	0.0146632	0.0146632	0.201645	0.355797	0	0	0	0	0	0	0.0165486	0.266329	0	0	0.159705	0.167817	proximity
107	207	0.0387033	0.0387033	0.291917	0.405452	0	0	0	0	0	0	0.0501364	0.261164	0	0	0.454779	0.392418	proximity
107	220	0.00315224	0.00315224	0.280519	0.337982	0	0	0	0	0	0	0.00321843	0.345432	0	0	0.038363	0.044447	proximity
108	119	0.307527	0.163163	0.573866	1.03968	0.573866	1.03968	1.716	0.181007	0.304214	0.121521	0.111014	0.197249	0.022308	0.00313746	0.421317	0.580853	physical_and_proximity
108	125	0.287309	0.172653	0.75721	0.646131	0.75721	0.646131	1.521	0.229733	0.283626	0.138481	0.112305	0.217265	0.019773	0.00398203	0.635609	0.539448	physical_and_proximity
108	131	0.229225	0.143386	0.732703	0.544909	0.732703	0.544909	0.767	0.171776	0.222037	0.110846	0.0931801	0.204244	0.009971	0.00297745	0.455455	0.462722	physical_and_proximity
108	134	0.0296806	0.0296806	0.553009	1.02455	0	0	0	0	0	0	0.0323544	0.185206	0	0	0.196547	0.164099	proximity
108	161	0.00774385	0.00774385	0.441735	0.887262	0	0	0	0	0	0	0.00795268	0.27269	0	0	0.080951	0.081796	proximity
108	165	0.112936	0.0733419	0.364485	0.249558	0.364485	0.249558	0.39	0.0599469	0.107356	0.0426765	0.0853157	0.18448	0.00507	0.00103908	0.414388	0.39039	physical_and_proximity
108	170	0.0408177	0.0408177	0.781695	1.05951	0	0	0	0	0	0	0.0448913	0.247863	0	0	0.320255	0.415571	proximity
108	174	0.00140829	0.00140829	0.370582	0.227505	0	0	0	0	0	0	0.0014225	0.3302	0	0	0.018928	0.006929	proximity
108	184	0.00286404	0.00286404	0.448558	0.802045	0	0	0	0	0	0	0.00289284	0.337602	0	0	0.032955	0.038701	proximity
109	115	0.00225014	0.00225014	0.423448	0.594991	0	0	0	0	0	0	0.0022708	0.345407	0	0	0.015041	0.031434	proximity
109	123	0.05941	0.05941	0.848173	0.603054	0	0	0	0	0	0	0.0714543	0.231583	0	0	0.424528	0.392249	proximity
109	135	0.248126	0.134269	0.73486	0.780264	0.73486	0.780264	0.611	0.0985298	0.233695	0.0781761	0.109574	0.200333	0.007943	0.00170785	0.569023	0.54756	physical_and_proximity
109	136	0.169326	0.110482	1.01932	1.10788	1.01932	1.10788	0.143	0.0338903	0.112655	0.0318566	0.105627	0.213138	0.001859	0.000587432	0.611273	0.616681	physical_and_proximity
109	142	0.0556267	0.0556267	0.630703	1.48409	0	0	0	0	0	0	0.0636228	0.229632	0	0	0.280371	0.442611	proximity
109	149	0.016222	0.016222	0.929499	1.22277	0	0	0	0	0	0	0.0167361	0.323393	0	0	0.186238	0.217503	proximity
109	163	0.0424775	0.0424775	0.57373	1.29062	0	0	0	0	0	0	0.0475645	0.210481	0	0	0.216658	0.299637	proximity
110	140	0.372335	0.20479	1.27851	0.705373	1.27851	0.705373	1.898	0.21267	0.366741	0.144886	0.160019	0.18328	0.024674	0.00368628	0.607555	0.667888	physical_and_proximity
110	142	0.000105559	0.000105559	0.39499	0.944317	0	0	0	0	0	0	0.000105599	0.360468	0	0	0.001521	0.001521	proximity
110	147	0.0537915	0.0537915	1.11584	1.07762	0	0	0	0	0	0	0.059644	0.222107	0	0	0.376025	0.369434	proximity
110	148	0.0352079	0.0352079	0.923536	0.483649	0	0	0	0	0	0	0.0396004	0.217435	0	0	0.262795	0.282568	proximity
110	160	0.121705	0.0793459	0.810647	0.508928	0.810647	0.508928	0.13	0.0370514	0.0918206	0.0331257	0.0692802	0.214314	0.00169	0.000642224	0.358956	0.452751	physical_and_proximity
110	162	0.234465	0.123812	0.864432	0.435881	0.864432	0.435881	1.118	0.105668	0.230124	0.0774314	0.110515	0.211368	0.014534	0.00183157	0.554996	0.456131	physical_and_proximity
110	175	0.00787354	0.00787354	0.612455	0.104229	0	0	0	0	0	0	0.00863702	0.301645	0	0	0.103597	0.039208	proximity
110	176	0.019259	0.019259	0.819851	0.213322	0	0	0	0	0	0	0.0217314	0.261292	0	0	0.195533	0.115258	proximity
111	128	0.00368118	0.00368118	0.483953	0.353894	0	0	0	0	0	0	0.00374869	0.334222	0	0	0.049348	0.049855	proximity
111	130	0.019693	0.019693	1.12248	0.725204	0	0	0	0	0	0	0.0206145	0.298649	0	0	0.225108	0.168155	proximity
111	143	0.101063	0.063105	0.320795	0.282914	0.320795	0.282914	0.247	0.0473909	0.0934537	0.0360321	0.0613675	0.204845	0.003211	0.000821442	0.222404	0.348309	physical_and_proximity
111	153	0.0827766	0.0697996	0.692128	0.272797	0.692128	0.272797	0.065	0.0300362	0.048792	0.0260392	0.0784687	0.220994	0.000845	0.000520628	0.479115	0.484185	physical_and_proximity
111	155	0.0151193	0.0151193	0.737642	0.643337	0	0	0	0	0	0	0.0158151	0.221411	0	0	0.131482	0.009633	proximity
111	156	0.0406126	0.0406126	0.985748	0.781181	0	0	0	0	0	0	0.0447862	0.260968	0	0	0.335972	0.391066	proximity
111	157	0.00271914	0.00271914	0.468808	0.473478	0	0	0	0	0	0	0.00275089	0.340509	0	0	0.03718	0.024674	proximity
111	172	0.0805867	0.0568767	0.409527	0.186718	0.409527	0.186718	0.143	0.0283536	0.0676108	0.02322	0.0738502	0.188942	0.001859	0.000491463	0.356083	0.243191	physical_and_proximity
111	188	0.00782863	0.00782863	0.466792	0.394169	0	0	0	0	0	0	0.00812631	0.314855	0	0	0.093457	0.076895	proximity
111	203	0.00198608	0.00198608	0.409277	0.191013	0	0	0	0	0	0	0.00201683	0.337885	0	0	0.027209	0.021632	proximity
112	118	0.0227255	0.0227255	7.17063	10.1292	0	0	0	0	0	0	0.0228492	0.287551	0	0	0.145002	0.241332	proximity
112	126	0.330701	0.120132	1.2069	3.42029	1.2069	3.42029	0.455	0.0683236	0.301319	0.0634631	0.0705029	0.208749	0.005915	0.00118428	0.196209	0.399854	physical_and_proximity
112	138	0.0236433	0.0236433	11.0712	3.06394	0	0	0	0	0	0	0.0238786	0.249458	0	0	0.176436	0.198744	proximity
113	122	0.0241717	0.0241717	0.848575	0.535458	0	0	0	0	0	0	0.0260929	0.276348	0	0	0.232713	0.216996	proximity
113	124	0.254484	0.15399	0.574849	0.851873	0.574849	0.851873	0.884	0.179093	0.247238	0.117686	0.100202	0.201938	0.011492	0.00310428	0.517647	0.505479	physical_and_proximity
113	132	0.324757	0.153769	0.860991	0.941307	0.860991	0.941307	1.014	0.0786613	0.311527	0.06695	0.155013	0.190059	0.013182	0.00136346	0.55263	0.786526	physical_and_proximity
113	133	0.00668818	0.00668818	0.588843	0.793968	0	0	0	0	0	0	0.00682315	0.343911	0	0	0.057122	0.084838	proximity
113	151	0.376673	0.214524	0.74697	1.19076	0.74697	1.19076	1.937	0.240139	0.371085	0.157659	0.162608	0.184259	0.025181	0.00416241	0.555503	0.768105	physical_and_proximity
114	121	0.522401	0.319474	1.41306	0.917485	1.41306	0.917485	8.281	0.456485	0.521274	0.250735	0.29397	0.180149	0.107653	0.00791241	1.24164	1.09613	physical_and_proximity
114	122	0.185313	0.118784	1.06023	0.266515	1.06023	0.266515	1.287	0.128943	0.182738	0.0803169	0.139633	0.202756	0.016731	0.00223501	0.665353	0.4901	physical_and_proximity
114	127	0.0178781	0.0178781	1.73498	0.346861	0	0	0	0	0	0	0.0190567	0.315158	0	0	0.232882	0.142636	proximity
114	136	0.27416	0.1754	0.536674	0.635987	0.536674	0.635987	4.589	0.309332	0.273703	0.14996	0.13206	0.206738	0.059657	0.00536175	0.584571	0.642876	physical_and_proximity
114	139	0.0107904	0.0107904	0.701432	0.30072	0	0	0	0	0	0	0.0113735	0.333826	0	0	0.137566	0.090415	proximity
114	152	0.00387279	0.00387279	1.00807	0.461099	0	0	0	0	0	0	0.00392079	0.343418	0	0	0.052052	0.035321	proximity
114	159	0.0358879	0.0358879	0.953174	0.502649	0	0	0	0	0	0	0.0402805	0.252319	0	0	0.349492	0.240825	proximity
114	177	0.173797	0.0964773	0.615897	0.425686	0.615897	0.425686	0.468	0.0629661	0.163678	0.0503668	0.0934711	0.224655	0.006084	0.00109141	0.5746	0.596232	physical_and_proximity
114	180	0.101707	0.101707	1.83171	1.40115	0	0	0	0	0	0	0.116652	0.225877	0	0	0.830635	0.713349	proximity
114	182	0.0786814	0.0786814	1.34422	1.17807	0	0	0	0	0	0	0.0899547	0.21232	0	0	0.540124	0.524069	proximity
114	200	0.0112898	0.0112898	1.0627	0.273418	0	0	0	0	0	0	0.011908	0.34238	0	0	0.157339	0.090246	proximity
114	202	0.0453117	0.0453117	1.14659	1.07203	0	0	0	0	0	0	0.0493477	0.264533	0	0	0.443287	0.37687	proximity
115	123	0.218509	0.115137	0.52425	0.60614	0.52425	0.60614	0.858	0.0718484	0.21174	0.0572231	0.123157	0.18027	0.011154	0.00124537	0.54587	0.430105	physical_and_proximity
115	137	0.263518	0.155308	0.658183	0.661962	0.658183	0.661962	1.183	0.168853	0.258044	0.111703	0.124504	0.211959	0.015379	0.00292678	0.649298	0.590148	physical_and_proximity
115	141	0.0109838	0.0109838	0.742035	0.454575	0	0	0	0	0	0	0.0114292	0.306878	0	0	0.118638	0.127933	proximity
115	142	0.00405377	0.00405377	0.575214	0.440205	0	0	0	0	0	0	0.00412076	0.314511	0	0	0.051883	0.024336	proximity
116	124	0.0226682	0.0226682	2.61319	2.83524	0	0	0	0	0	0	0.0230525	0.248196	0	0	0.135369	0.200603	proximity
116	133	0.0798101	0.0646582	0.897107	1.89438	0.897107	1.89438	0.039	0.0194901	0.0366521	0.0188855	0.0528512	0.202455	0.000507	0.000337828	0.224432	0.355914	physical_and_proximity
116	164	0.0194509	0.0194509	1.16901	2.6488	0	0	0	0	0	0	0.0199288	0.226893	0	0	0.108498	0.149058	proximity
117	150	0.00235299	0.00235299	0.827671	0.94072	0	0	0	0	0	0	0.00236564	0.268155	0	0	0.012675	0.024167	proximity
117	153	0.0072418	0.0072418	0.407577	3.5636	0	0	0	0	0	0	0.00738809	0.287344	0	0	0.008281	0.083148	proximity
118	125	0.00136835	0.00136835	0.418684	0.617163	0	0	0	0	0	0	0.0013759	0.352798	0	0	0.007605	0.019435	proximity
118	126	0.0347583	0.0347583	0.804517	1.87086	0	0	0	0	0	0	0.0370472	0.263459	0	0	0.236262	0.337662	proximity
118	138	0.305312	0.167141	0.834074	0.625682	0.834074	0.625682	1.976	0.198485	0.302731	0.127627	0.11541	0.198615	0.025688	0.0034404	0.585923	0.468637	physical_and_proximity
118	141	0.335849	0.194631	0.940468	0.739279	0.940468	0.739279	1.625	0.211618	0.329886	0.140027	0.155763	0.179982	0.021125	0.00366805	0.5408	0.699829	physical_and_proximity
118	146	0.0115981	0.0115981	0.685079	0.709595	0	0	0	0	0	0	0.0119973	0.291157	0	0	0.12844	0.133003	proximity
118	154	0.00867736	0.00867736	0.567299	0.852989	0	0	0	0	0	0	0.00890414	0.308847	0	0	0.050024	0.108498	proximity
118	158	0.0516618	0.0516618	1.53956	1.12861	0	0	0	0	0	0	0.0561133	0.249698	0	0	0.383292	0.445991	proximity
118	167	0.0492382	0.0492382	1.28551	1.29736	0	0	0	0	0	0	0.0533028	0.230462	0	0	0.341718	0.402558	proximity
119	125	0.067332	0.067332	3.89224	2.48297	0	0	0	0	0	0	0.0704616	0.239151	0	0	0.56615	0.435682	proximity
119	148	0.600944	0.245949	2.09902	1.63461	2.09902	1.63461	1.599	0.198325	0.583577	0.163121	0.137504	0.174549	0.020787	0.00343763	0.60502	0.556855	physical_and_proximity
119	165	0.00381765	0.00381765	0.312025	0.252026	0	0	0	0	0	0	0.00392513	0.336619	0	0	0.052897	0.023998	proximity
119	170	0.0234909	0.0234909	0.391508	1.33537	0	0	0	0	0	0	0.025467	0.27921	0	0	0.198406	0.248599	proximity
119	184	0.0550643	0.0550643	0.546951	3.19838	0	0	0	0	0	0	0.0624235	0.229379	0	0	0.353379	0.438893	proximity
119	192	0.00143176	0.00143176	0.460337	0.617125	0	0	0	0	0	0	0.00143958	0.354838	0	0	0.012844	0.020449	proximity
119	218	0.00161393	0.00161393	0.225663	0.41114	0	0	0	0	0	0	0.00163201	0.382536	0	0	0.009464	0.020787	proximity
119	224	0.000361458	0.000361458	0.21428	0.1621	0	0	0	0	0	0	0.00036288	0.349117	0	0	0.00507	0.00169	proximity
120	127	0.450987	0.251182	0.894067	1.24957	0.894067	1.24957	3.12	0.255871	0.446574	0.171615	0.228997	0.167953	0.04056	0.00443509	0.865956	0.926796	physical_and_proximity
120	144	0.0585765	0.0472859	0.442831	0.207111	0.442831	0.207111	0.052	0.022968	0.0379978	0.0197529	0.0481486	0.214031	0.000676	0.000398112	0.277329	0.282399	physical_and_proximity
120	152	0.0191642	0.0191642	0.674615	1.0717	0	0	0	0	0	0	0.0200943	0.293935	0	0	0.19942	0.217841	proximity
120	159	0.147677	0.0869279	0.604081	0.407043	0.604081	0.407043	0.299	0.0582616	0.134109	0.0470011	0.0770263	0.223399	0.003887	0.00100987	0.471848	0.432809	physical_and_proximity
120	166	0.0237079	0.0237079	0.855639	3.08288	0	0	0	0	0	0	0.0245779	0.21484	0	0	0.178126	0.06084	proximity
120	182	0.012341	0.012341	0.529114	1.04904	0	0	0	0	0	0	0.0127897	0.306904	0	0	0.138918	0.146523	proximity
120	189	0.176018	0.0995584	0.374013	0.490631	0.374013	0.490631	0.923	0.078916	0.172553	0.0575255	0.108614	0.212426	0.011999	0.00136788	0.485706	0.595387	physical_and_proximity
120	197	0.0237943	0.0237943	0.716382	0.321623	0	0	0	0	0	0	0.0266513	0.262647	0	0	0.254176	0.157508	proximity
120	208	0.00887094	0.00887094	0.654965	0.588719	0	0	0	0	0	0	0.00913224	0.324667	0	0	0.115258	0.081796	proximity
121	127	0.259436	0.15438	0.785394	0.524277	0.785394	0.524277	1.339	0.158387	0.254618	0.105327	0.144927	0.206789	0.017407	0.00274538	0.771485	0.742248	physical_and_proximity
121	136	0.000919061	0.000919061	0.362726	0.885896	0	0	0	0	0	0	0.000922355	0.386457	0	0	0.012337	0.004563	proximity
121	139	0.0260783	0.0260783	0.478545	0.761879	0	0	0	0	0	0	0.0286173	0.279548	0	0	0.248261	0.259246	proximity
121	152	0.291637	0.163728	0.421359	1.42092	0.421359	1.42092	2.691	0.179083	0.289969	0.11546	0.150877	0.171323	0.034983	0.00310411	0.535561	0.654706	physical_and_proximity
121	159	0.00503794	0.00503794	0.263828	0.841648	0	0	0	0	0	0	0.00516755	0.326244	0	0	0.044278	0.067093	proximity
121	177	0.0137057	0.0137057	0.291736	1.07826	0	0	0	0	0	0	0.0145757	0.321857	0	0	0.084838	0.186407	proximity
121	179	0.00471883	0.00471883	0.207577	0.621938	0	0	0	0	0	0	0.00486638	0.325121	0	0	0.023153	0.062699	proximity
121	182	0.150483	0.087083	0.344379	0.64075	0.344379	0.64075	0.39	0.0739261	0.142277	0.0555819	0.0685474	0.228257	0.00507	0.00128139	0.402051	0.431626	physical_and_proximity
122	124	0.00557231	0.00557231	0.510069	0.508683	0	0	0	0	0	0	0.00569696	0.313056	0	0	0.071149	0.068614	proximity
122	151	0.205866	0.115173	0.652495	1.11697	0.652495	1.11697	0.299	0.0473002	0.17324	0.0424279	0.112579	0.213375	0.003887	0.00081987	0.580008	0.731939	physical_and_proximity
122	180	0.182536	0.135418	0.458075	0.364504	0.458075	0.364504	1.69	0.284792	0.181218	0.118514	0.12204	0.209972	0.02197	0.00493639	0.449202	0.634933	physical_and_proximity
122	187	0.0157937	0.0157937	1.01294	0.257856	0	0	0	0	0	0	0.0171084	0.26771	0	0	0.163592	0.077064	proximity
122	200	0.0252071	0.0252071	0.694786	0.58184	0	0	0	0	0	0	0.0273872	0.226733	0	0	0.160381	0.184886	proximity
122	211	0.006365	0.006365	0.774009	1.41547	0	0	0	0	0	0	0.00644701	0.300718	0	0	0.077402	0.014872	proximity
123	132	0.0106179	0.0106179	0.751152	0.299916	0	0	0	0	0	0	0.0111713	0.327476	0	0	0.145509	0.089908	proximity
123	136	0.110489	0.0776083	0.3159	0.33307	0.3159	0.33307	0.247	0.0489809	0.0978808	0.0376165	0.0998886	0.227881	0.003211	0.000849002	0.607217	0.615836	physical_and_proximity
123	137	0.179336	0.12217	0.474851	0.341719	0.474851	0.341719	1.703	0.18128	0.177952	0.094799	0.135875	0.220693	0.022139	0.00314219	0.710307	0.693407	physical_and_proximity
123	142	0.0222016	0.0222016	0.270972	0.353667	0	0	0	0	0	0	0.0259579	0.274079	0	0	0.213785	0.237952	proximity
123	151	0.22738	0.151689	0.38872	1.03834	0.38872	1.03834	0.988	0.155451	0.219888	0.100316	0.171687	0.206045	0.012844	0.00269449	0.856323	0.917332	physical_and_proximity
123	163	0.0369959	0.0369959	0.678345	0.457422	0	0	0	0	0	0	0.0427905	0.294961	0	0	0.453596	0.271752	proximity
123	169	0.184431	0.116131	0.404239	0.429927	0.404239	0.429927	1.482	0.137511	0.182664	0.0828369	0.124876	0.204287	0.019266	0.00238352	0.613639	0.582881	physical_and_proximity
123	177	0.0733184	0.0507465	0.178003	0.193524	0.178003	0.193524	0.286	0.0477069	0.0700196	0.0314995	0.0643934	0.195886	0.003718	0.000826919	0.281723	0.352534	physical_and_proximity
123	180	0.0482808	0.0482808	0.456608	0.246967	0	0	0	0	0	0	0.0690944	0.223206	0	0	0.428415	0.377546	proximity
123	181	0.121961	0.0846287	0.485951	0.200441	0.485951	0.200441	0.728	0.0699918	0.118759	0.0468731	0.139673	0.215007	0.009464	0.00121319	0.786864	0.695942	physical_and_proximity
123	207	0.00217181	0.00217181	0.524212	0.243767	0	0	0	0	0	0	0.00220053	0.350417	0	0	0.017238	0.030758	proximity
123	216	0.10091	0.0722769	0.179608	0.321952	0.179608	0.321952	0.702	0.0867111	0.0990271	0.0494895	0.107015	0.203904	0.009126	0.00150299	0.493818	0.563277	physical_and_proximity
123	217	0.0219499	0.0219499	0.708514	0.393119	0	0	0	0	0	0	0.0240366	0.291228	0	0	0.252824	0.198237	proximity
123	220	0.0734944	0.0656559	0.431592	0.211341	0.431592	0.211341	0.052	0.0217255	0.0380525	0.0188404	0.10049	0.229851	0.000676	0.000376576	0.676507	0.546715	physical_and_proximity
123	222	0.0179734	0.0179734	0.168989	0.515635	0	0	0	0	0	0	0.0209289	0.2983	0	0	0.102921	0.226122	proximity
123	236	0.0666272	0.0666272	0.312581	0.781611	0	0	0	0	0	0	0.094964	0.231959	0	0	0.528294	0.636285	proximity
124	132	0.0222284	0.0222284	1.64195	1.001	0	0	0	0	0	0	0.0230524	0.265291	0	0	0.144664	0.227981	proximity
124	133	0.449679	0.17806	1.05501	1.41516	1.05501	1.41516	1.625	0.120924	0.440552	0.100765	0.131501	0.189645	0.021125	0.00209602	0.406107	0.620906	physical_and_proximity
124	151	0.331966	0.161495	1.51097	1.36558	1.51097	1.36558	0.481	0.071464	0.287926	0.0649892	0.136956	0.193095	0.006253	0.00123871	0.540631	0.711659	physical_and_proximity
124	164	0.0234255	0.0234255	1.03457	1.02846	0	0	0	0	0	0	0.0245401	0.230151	0	0	0.176436	0.147875	proximity
124	173	0.0251648	0.0251648	1.24027	0.645802	0	0	0	0	0	0	0.0267499	0.267921	0	0	0.223418	0.170014	proximity
124	178	0.0263809	0.0263809	1.19872	0.805888	0	0	0	0	0	0	0.0279087	0.212599	0	0	0.153114	0.178802	proximity
125	131	0.412743	0.239019	1.71872	0.720713	1.71872	0.720713	2.054	0.300355	0.407133	0.188724	0.151228	0.190038	0.026702	0.00520616	0.7098	0.640679	physical_and_proximity
125	141	8.15774e-05	8.15774e-05	0.536786	0.595044	0	0	0	0	0	0	8.1601e-05	0.362327	0	0	0.001183	0.000676	proximity
125	154	0.0422592	0.0422592	0.968633	1.37082	0	0	0	0	0	0	0.0456587	0.253864	0	0	0.36673	0.311636	proximity
125	158	0.239538	0.138968	0.530184	0.830449	0.530184	0.830449	0.806	0.127397	0.230894	0.0914095	0.116173	0.20704	0.010478	0.00220822	0.545363	0.617695	physical_and_proximity
125	165	0.012335	0.012335	0.728502	0.302935	0	0	0	0	0	0	0.0130896	0.298192	0	0	0.13013	0.056953	proximity
125	170	0.0506431	0.0506431	0.80749	1.49599	0	0	0	0	0	0	0.0560564	0.254537	0	0	0.295243	0.477932	proximity
125	184	0.0422049	0.0422049	1.19045	1.09573	0	0	0	0	0	0	0.0455762	0.257246	0	0	0.391066	0.299975	proximity
125	185	0.031895	0.031895	0.945975	0.551523	0	0	0	0	0	0	0.0351092	0.253444	0	0	0.295243	0.236262	proximity
125	226	0.000905123	0.000905123	0.530736	0.428921	0	0	0	0	0	0	0.00090859	0.353786	0	0	0.012844	0.010816	proximity
126	132	0.0972284	0.0916543	0.676866	0.581467	0.676866	0.581467	0.039	0.027559	0.0346762	0.0253273	0.102086	0.21469	0.000507	0.000477689	0.589472	0.521027	physical_and_proximity
126	138	0.0927247	0.0683569	0.596037	0.126122	0.596037	0.126122	0.78	0.130215	0.0918387	0.0578495	0.0688896	0.212291	0.01014	0.00225706	0.378222	0.260598	physical_and_proximity
126	145	0.354039	0.17475	0.829427	0.770274	0.829427	0.770274	2.964	0.156113	0.351955	0.11224	0.154585	0.174322	0.038532	0.00270595	0.634595	0.618033	physical_and_proximity
126	151	0.0104272	0.0104272	0.352734	0.826941	0	0	0	0	0	0	0.0108862	0.329261	0	0	0.090415	0.14196	proximity
126	167	0.066391	0.066391	1.27229	0.800394	0	0	0	0	0	0	0.0767642	0.206689	0	0	0.472355	0.380588	proximity
126	186	0.15713	0.0925011	0.356826	0.353913	0.356826	0.353913	1.261	0.0955012	0.155738	0.0621152	0.0974505	0.193596	0.016393	0.00165535	0.502437	0.429429	physical_and_proximity
126	195	0.0439426	0.0439426	0.488123	0.893081	0	0	0	0	0	0	0.0510501	0.224618	0	0	0.285272	0.347464	proximity
126	207	5.82207e-05	5.82207e-05	0.332007	0.568304	0	0	0	0	0	0	5.82368e-05	0.362604	0	0	0.000845	0.000338	proximity
127	129	0.0571259	0.0556617	0.219877	0.779936	0.219877	0.779936	0.013	0.00975	0.0120841	0.00922558	0.0726527	0.224376	0.000169	0.000169	0.379405	0.444977	physical_and_proximity
127	144	0.0733575	0.0683656	0.347006	0.401707	0.347006	0.401707	0.039	0.0259821	0.0322454	0.0228002	0.0820551	0.177304	0.000507	0.000450357	0.411515	0.343408	physical_and_proximity
127	152	0.287232	0.148476	0.915255	0.583248	0.915255	0.583248	1.3	0.071748	0.279614	0.05972	0.182837	0.17866	0.0169	0.00124363	0.72332	0.706927	physical_and_proximity
127	159	0.0128279	0.0128279	0.326397	1.08898	0	0	0	0	0	0	0.0135184	0.311076	0	0	0.129792	0.166127	proximity
127	182	0.026002	0.026002	0.4259	1.10853	0	0	0	0	0	0	0.0284022	0.270444	0	0	0.249106	0.269217	proximity
127	189	0.0252794	0.0252794	0.456919	0.735112	0	0	0	0	0	0	0.0277708	0.282134	0	0	0.218686	0.286793	proximity
128	129	0.141332	0.107109	0.453652	0.506626	0.453652	0.506626	0.195	0.0437272	0.107453	0.0369723	0.150142	0.201391	0.002535	0.000757938	0.630877	0.853281	physical_and_proximity
128	130	0.159644	0.095851	0.343224	0.458595	0.343224	0.458595	0.78	0.112468	0.156834	0.0715025	0.074842	0.206506	0.01014	0.00194945	0.35152	0.377377	physical_and_proximity
128	135	0.00686536	0.00686536	0.591546	0.587986	0	0	0	0	0	0	0.00702901	0.323238	0	0	0.056277	0.090246	proximity
128	139	0.0283952	0.0283952	0.539505	0.541783	0	0	0	0	0	0	0.031728	0.238205	0	0	0.257556	0.252993	proximity
128	143	0.419204	0.277764	0.687468	1.30637	0.687468	1.30637	5.837	0.515104	0.418163	0.240301	0.209484	0.178701	0.075881	0.00892848	0.657241	0.884039	physical_and_proximity
128	149	0.226324	0.109395	0.37632	0.977518	0.37632	0.977518	1.209	0.0373483	0.221855	0.032835	0.145773	0.17568	0.015717	0.000647371	0.522379	0.612118	physical_and_proximity
128	157	0.362118	0.342981	0.906937	0.617395	0.906937	0.617395	25.285	4.95136	0.362073	0.341964	0.222134	0.164092	0.328705	0.0858236	0.66586	0.739206	physical_and_proximity
128	171	0.000741419	0.000741419	0.431584	0.292556	0	0	0	0	0	0	0.000744586	0.35115	0	0	0.006422	0.010478	proximity
128	172	0.0026426	0.0026426	0.262716	0.390083	0	0	0	0	0	0	0.00268785	0.346606	0	0	0.011661	0.03718	proximity
128	179	0.0148989	0.0148989	0.442173	0.547763	0	0	0	0	0	0	0.0158649	0.296692	0	0	0.07267	0.163085	proximity
128	188	0.00102853	0.00102853	0.392199	0.278193	0	0	0	0	0	0	0.00103507	0.354614	0	0	0.005746	0.014703	proximity
128	193	0.00257234	0.00257234	0.565203	0.161077	0	0	0	0	0	0	0.00262623	0.343371	0	0	0.024843	0.035997	proximity
129	139	0.060071	0.0434563	0.501508	0.102566	0.501508	0.102566	0.143	0.0277985	0.0533709	0.0209569	0.0609496	0.223081	0.001859	0.000481841	0.389545	0.32955	physical_and_proximity
129	143	0.114127	0.0847128	0.65634	0.164919	0.65634	0.164919	0.715	0.101019	0.111287	0.0571877	0.136093	0.185953	0.009295	0.001751	0.621582	0.489086	physical_and_proximity
129	144	0.0926482	0.0680527	0.376161	0.20046	0.376161	0.20046	0.221	0.0450853	0.0821568	0.0335265	0.0968086	0.192463	0.002873	0.000781478	0.524576	0.384137	physical_and_proximity
129	149	0.02457	0.02457	0.769913	0.751234	0	0	0	0	0	0	0.0262674	0.270455	0	0	0.250289	0.220038	proximity
129	152	0.142115	0.0958586	0.901265	0.204316	0.901265	0.204316	0.845	0.102422	0.139133	0.063422	0.123408	0.205544	0.010985	0.00177532	0.645073	0.573586	physical_and_proximity
129	157	0.11951	0.0859344	0.279524	0.263662	0.279524	0.263662	0.923	0.1546	0.118292	0.072262	0.079782	0.193286	0.011999	0.00267974	0.394953	0.283582	physical_and_proximity
129	179	0.158591	0.0988563	0.373112	0.341086	0.373112	0.341086	1.326	0.106164	0.157081	0.0665274	0.115875	0.199756	0.017238	0.00184017	0.568516	0.495846	physical_and_proximity
129	189	1.16206e-05	1.16206e-05	0.334652	0.143095	0	0	0	0	0	0	1.1622e-05	0.363535	0	0	0.000169	0.000169	proximity
129	193	0.127157	0.105306	0.290508	0.248326	0.290508	0.248326	2.366	0.328205	0.126713	0.0950925	0.165144	0.169611	0.030758	0.00568889	0.6253	0.73515	physical_and_proximity
129	201	0.000961414	0.000961414	0.299285	0.137878	0	0	0	0	0	0	0.000971307	0.356578	0	0	0.013858	0.004901	proximity
129	223	0.0116099	0.0116099	0.286108	0.653111	0	0	0	0	0	0	0.0123293	0.305723	0	0	0.138073	0.143819	proximity
130	135	0.0308978	0.0308978	1.64821	1.39672	0	0	0	0	0	0	0.0322144	0.261949	0	0	0.286793	0.290173	proximity
130	140	0.0205066	0.0205066	1.3558	0.437907	0	0	0	0	0	0	0.021861	0.270104	0	0	0.211757	0.149058	proximity
130	143	0.00592091	0.00592091	0.751353	0.632795	0	0	0	0	0	0	0.00602476	0.329415	0	0	0.065065	0.07943	proximity
130	147	0.220837	0.0894661	0.649371	0.590162	0.649371	0.590162	0.702	0.054997	0.214643	0.0466914	0.0708998	0.200873	0.009126	0.000953281	0.336817	0.372814	physical_and_proximity
130	156	0.0370178	0.0370178	1.65539	0.854128	0	0	0	0	0	0	0.0396209	0.268733	0	0	0.31941	0.357773	proximity
130	157	0.242339	0.141627	0.820948	0.510925	0.820948	0.510925	0.962	0.167974	0.237257	0.109545	0.0893958	0.217114	0.012506	0.00291154	0.462384	0.403572	physical_and_proximity
130	171	0.0348487	0.0348487	1.67806	1.01375	0	0	0	0	0	0	0.0368826	0.264133	0	0	0.305552	0.250965	proximity
130	172	0.0114571	0.0114571	1.05381	0.30432	0	0	0	0	0	0	0.0120414	0.327324	0	0	0.131651	0.056784	proximity
131	134	0.00882754	0.00882754	0.598698	0.584438	0	0	0	0	0	0	0.00909914	0.314936	0	0	0.114075	0.107146	proximity
131	146	0.272011	0.159585	0.645676	0.616727	0.645676	0.616727	1.807	0.154098	0.268555	0.103524	0.168898	0.169811	0.023491	0.00267104	0.634088	0.485368	physical_and_proximity
131	158	0.0800103	0.0754436	0.407766	0.61901	0.407766	0.61901	0.026	0.0162321	0.0235131	0.0152267	0.0926166	0.216608	0.000338	0.000281357	0.531167	0.561925	physical_and_proximity
131	161	0.043199	0.043199	0.875515	1.39272	0	0	0	0	0	0	0.0469738	0.219731	0	0	0.354055	0.120666	proximity
131	165	0.0375928	0.0375928	0.978179	0.457041	0	0	0	0	0	0	0.0427523	0.225395	0	0	0.307411	0.161564	proximity
131	170	0.052383	0.0493757	0.49663	0.139766	0.49663	0.139766	0.026	0.015428	0.0209952	0.0135161	0.0747885	0.215722	0.000338	0.000267418	0.457652	0.389883	physical_and_proximity
131	174	0.0380921	0.0380921	0.809429	0.613384	0	0	0	0	0	0	0.0427599	0.232841	0	0	0.312988	0.222911	proximity
131	194	0.00488164	0.00488164	0.506559	0.185127	0	0	0	0	0	0	0.00506397	0.326064	0	0	0.065741	0.015717	proximity
132	133	0.120235	0.0840869	0.414535	0.607591	0.414535	0.607591	0.156	0.0488414	0.0955252	0.040762	0.0788029	0.203175	0.002028	0.000846584	0.39208	0.42926	physical_and_proximity
132	145	0.380336	0.272483	0.899056	0.714514	0.899056	0.714514	8.346	0.693491	0.37999	0.252921	0.169974	0.179524	0.108498	0.0120205	0.729742	0.582036	physical_and_proximity
132	151	0.629409	0.325381	1.13698	1.9256	1.13698	1.9256	5.044	0.376674	0.626136	0.246691	0.220525	0.183886	0.065572	0.00652902	0.859365	1.11118	physical_and_proximity
132	173	0.0107547	0.0107547	0.818921	0.628394	0	0	0	0	0	0	0.0110902	0.304431	0	0	0.124384	0.097344	proximity
132	195	0.00604306	0.00604306	0.602983	0.459084	0	0	0	0	0	0	0.00618649	0.317638	0	0	0.067431	0.077571	proximity
133	145	0.287376	0.168465	0.737288	0.575771	0.737288	0.575771	2.457	0.222351	0.285704	0.131743	0.129411	0.188273	0.031941	0.00385408	0.611104	0.528632	physical_and_proximity
133	151	0.0369805	0.0369805	0.90397	1.15049	0	0	0	0	0	0	0.0398949	0.20878	0	0	0.279357	0.237107	proximity
133	164	0.0528014	0.0528014	1.13749	4.71721	0	0	0	0	0	0	0.0560294	0.199827	0	0	0.361998	0.291694	proximity
133	173	0.296728	0.204664	0.621638	0.685399	0.621638	0.685399	3.172	0.415464	0.295603	0.182662	0.134471	0.187695	0.041236	0.00720138	0.567164	0.518323	physical_and_proximity
133	183	0.0833045	0.0615361	0.427609	0.124745	0.427609	0.124745	0.546	0.109261	0.0820583	0.0512628	0.0603544	0.199585	0.007098	0.00189386	0.314678	0.094471	physical_and_proximity
133	190	0.0262626	0.0262626	0.601801	0.508544	0	0	0	0	0	0	0.0290286	0.239509	0	0	0.213109	0.096837	proximity
133	214	0.000269894	0.000269894	0.50963	0.259103	0	0	0	0	0	0	0.000270318	0.359538	0	0	0.003887	0.003211	proximity
134	161	0.0237402	0.0237402	11.3157	16.1602	0	0	0	0	0	0	0.0238252	0.195701	0	0	0.143481	0.124722	proximity
134	165	0.0392976	0.0392976	8.39648	4.0879	0	0	0	0	0	0	0.0398674	0.204873	0	0	0.162916	0.245557	proximity
134	170	0.00687954	0.00687954	2.68886	1.1449	0	0	0	0	0	0	0.00693898	0.318709	0	0	0.082303	0.021294	proximity
134	174	0.00830295	0.00830295	1.79025	2.24129	0	0	0	0	0	0	0.0083728	0.274052	0	0	0.08112	0.055432	proximity
134	199	0.100917	0.0487309	0.336489	1.40724	0.336489	1.40724	0.143	0.041789	0.0936726	0.0362159	0.0175991	0.205505	0.001859	0.000724343	0.057291	0.073853	physical_and_proximity
135	136	0.0433781	0.0433781	1.75453	0.847748	0	0	0	0	0	0	0.0469406	0.227098	0	0	0.332592	0.318734	proximity
135	142	0.480623	0.208822	0.947131	1.73523	0.947131	1.73523	2.093	0.180246	0.473957	0.139274	0.136544	0.192352	0.027209	0.00312427	0.661635	0.618709	physical_and_proximity
135	147	0.0368406	0.0368406	1.98147	1.20829	0	0	0	0	0	0	0.0387422	0.213631	0	0	0.305552	0.258232	proximity
135	149	0.259082	0.124697	1.05196	0.586414	1.05196	0.586414	0.741	0.0968136	0.249662	0.0770119	0.0896304	0.211503	0.009633	0.0016781	0.453934	0.480636	physical_and_proximity
135	157	0.0105645	0.0105645	0.917251	0.919781	0	0	0	0	0	0	0.0108133	0.309701	0	0	0.12844	0.133848	proximity
135	163	0.0562783	0.0562783	1.6012	1.705	0	0	0	0	0	0	0.0603945	0.197815	0	0	0.303355	0.337831	proximity
135	171	0.257101	0.143227	0.62167	0.804289	0.62167	0.804289	0.871	0.149383	0.249999	0.104755	0.0927469	0.193282	0.011323	0.00258931	0.433992	0.417599	physical_and_proximity
135	196	0.00180144	0.00180144	0.699307	0.442672	0	0	0	0	0	0	0.00181349	0.342417	0	0	0.024843	0.006253	proximity
135	206	0.00242883	0.00242883	0.745717	0.597657	0	0	0	0	0	0	0.00244674	0.34745	0	0	0.033969	0.02704	proximity
136	139	0.0758612	0.0539918	0.431471	0.121436	0.431471	0.121436	0.286	0.0311886	0.0711796	0.0234657	0.0942999	0.212754	0.003718	0.000540602	0.602485	0.341042	physical_and_proximity
136	142	0.000481028	0.000481028	0.180732	0.440524	0	0	0	0	0	0	0.000482841	0.35888	0	0	0.002873	0.006929	proximity
136	149	0.326447	0.200907	0.81534	0.726066	0.81534	0.726066	1.924	0.169078	0.320152	0.117396	0.252211	0.163578	0.025012	0.00293069	1.03631	0.848042	physical_and_proximity
136	163	0.133859	0.101312	0.240105	0.509157	0.240105	0.509157	0.585	0.106929	0.127579	0.0645957	0.160334	0.173478	0.007605	0.00185343	0.775034	0.653692	physical_and_proximity
136	171	0.0176856	0.0176856	0.258785	0.356792	0	0	0	0	0	0	0.0200496	0.234405	0	0	0.170352	0.128271	proximity
136	177	0.251368	0.13338	0.746917	0.523101	0.746917	0.523101	1.235	0.0963143	0.246291	0.0733504	0.139153	0.210545	0.016055	0.00166945	0.66586	0.71318	physical_and_proximity
136	179	0.0104739	0.0104739	0.479492	0.837103	0	0	0	0	0	0	0.0108466	0.350747	0	0	0.090415	0.140439	proximity
136	181	0.0703363	0.0703363	1.33849	0.919491	0	0	0	0	0	0	0.0807576	0.24007	0	0	0.633243	0.522041	proximity
136	196	0.00967207	0.00967207	0.295371	0.320316	0	0	0	0	0	0	0.0103217	0.302659	0	0	0.109512	0.121849	proximity
136	206	0.0597582	0.0597582	0.368176	0.744224	0	0	0	0	0	0	0.0788997	0.202555	0	0	0.45123	0.377377	proximity
137	141	0.227048	0.138197	1.1494	0.454183	1.1494	0.454183	0.598	0.087719	0.210792	0.0690999	0.15242	0.20472	0.007774	0.00152046	0.826579	0.637299	physical_and_proximity
137	142	0.0380631	0.0380631	1.22477	0.634298	0	0	0	0	0	0	0.0418776	0.2366	0	0	0.30251	0.281723	proximity
137	154	0.2731	0.179115	0.509658	0.781353	0.509658	0.781353	2.223	0.26771	0.270873	0.143322	0.159446	0.19387	0.028899	0.00464031	0.67262	0.699153	physical_and_proximity
137	168	0.0201993	0.0201993	0.561557	0.632488	0	0	0	0	0	0	0.0216709	0.247097	0	0	0.109343	0.198913	proximity
137	169	0.168993	0.110599	0.463488	0.373131	0.463488	0.373131	0.793	0.104794	0.163972	0.0695405	0.133071	0.196465	0.010309	0.00181643	0.649636	0.545701	physical_and_proximity
137	207	0.00838589	0.00838589	0.325704	0.412407	0	0	0	0	0	0	0.00879099	0.310473	0	0	0.074022	0.106639	proximity
137	217	0.00971182	0.00971182	0.402112	0.969506	0	0	0	0	0	0	0.0100554	0.300447	0	0	0.120497	0.114244	proximity
138	146	0.0151773	0.0151773	0.368482	0.886951	0	0	0	0	0	0	0.0161169	0.227002	0	0	0.086359	0.134862	proximity
138	158	0.0853048	0.0666939	0.408958	0.527217	0.408958	0.527217	0.078	0.0363911	0.0582666	0.0314256	0.0574889	0.22455	0.001014	0.000630779	0.323297	0.341211	physical_and_proximity
138	167	0.196038	0.121235	0.683095	0.780026	0.683095	0.780026	0.299	0.0561301	0.164192	0.0486342	0.125606	0.195866	0.003887	0.000972922	0.625469	0.661466	physical_and_proximity
138	186	0.0267034	0.0267034	0.476153	1.22347	0	0	0	0	0	0	0.0289596	0.241415	0	0	0.167648	0.233727	proximity
138	204	0.0913902	0.0611398	0.159841	0.68369	0.159841	0.68369	0.26	0.0655321	0.0864676	0.0435188	0.0502476	0.222431	0.00338	0.00113589	0.197899	0.294229	physical_and_proximity
138	232	0.00627855	0.00627855	0.186574	0.969336	0	0	0	0	0	0	0.00654104	0.315702	0	0	0.035321	0.08112	proximity
139	149	0.161797	0.105962	0.400893	0.481954	0.400893	0.481954	0.494	0.0787963	0.151662	0.0579365	0.126625	0.196273	0.006422	0.0013658	0.656734	0.596232	physical_and_proximity
139	152	0.0727673	0.0557508	0.184192	0.420089	0.184192	0.420089	0.104	0.0341899	0.057389	0.0269847	0.0645522	0.226465	0.001352	0.000592624	0.416078	0.321607	physical_and_proximity
139	157	0.00280574	0.00280574	0.183404	0.345577	0	0	0	0	0	0	0.00287302	0.315631	0	0	0.035659	0.024336	proximity
139	177	0.00453766	0.00453766	0.242255	0.668847	0	0	0	0	0	0	0.00465647	0.326236	0	0	0.048841	0.060671	proximity
139	179	0.080358	0.0503066	0.143833	0.355651	0.143833	0.355651	0.325	0.0507506	0.0778746	0.0339346	0.0481234	0.214497	0.004225	0.000879678	0.172549	0.298792	physical_and_proximity
140	147	0.0498228	0.0498228	1.02118	2.41182	0	0	0	0	0	0	0.0535411	0.22884	0	0	0.310622	0.397319	proximity
140	150	0.0837854	0.0603071	0.671597	0.163329	0.671597	0.163329	0.156	0.0361946	0.0713172	0.0283768	0.0752855	0.228489	0.002028	0.000627373	0.479284	0.25181	physical_and_proximity
140	156	0.163981	0.096275	0.621925	0.870001	0.621925	0.870001	0.208	0.0397518	0.132187	0.035825	0.091317	0.225979	0.002704	0.000689031	0.512408	0.60502	physical_and_proximity
140	160	0.273157	0.135451	1.1741	0.498423	1.1741	0.498423	1.118	0.093451	0.266489	0.0737526	0.127558	0.199951	0.014534	0.00161982	0.59319	0.596063	physical_and_proximity
140	176	0.00311953	0.00311953	0.277837	0.176727	0	0	0	0	0	0	0.0032123	0.324891	0	0	0.041405	0.024505	proximity
140	191	0.00770116	0.00770116	0.39524	0.394185	0	0	0	0	0	0	0.00801387	0.300185	0	0	0.083148	0.091429	proximity
141	154	0.245678	0.153019	0.872553	0.574461	0.872553	0.574461	0.728	0.15718	0.234717	0.10812	0.116918	0.197548	0.009464	0.00272446	0.527449	0.623779	physical_and_proximity
141	158	0.0829432	0.0636122	0.640717	0.276432	0.640717	0.276432	0.078	0.0274712	0.0555593	0.02405	0.0673876	0.214133	0.001014	0.000476167	0.379912	0.389376	physical_and_proximity
141	167	0.110073	0.0709685	0.330535	0.671648	0.330535	0.671648	0.156	0.0416348	0.0915371	0.0350476	0.0627876	0.218896	0.002028	0.000721669	0.335465	0.403234	physical_and_proximity
141	185	0.00324343	0.00324343	0.346074	0.483705	0	0	0	0	0	0	0.00329643	0.341885	0	0	0.044785	0.034138	proximity
141	204	0.00421045	0.00421045	0.30441	0.456244	0	0	0	0	0	0	0.00430983	0.326319	0	0	0.030758	0.055939	proximity
141	207	0.0261962	0.0261962	0.545162	0.529363	0	0	0	0	0	0	0.0290275	0.282487	0	0	0.275977	0.282737	proximity
141	210	0.0252856	0.0252856	0.459822	0.373977	0	0	0	0	0	0	0.0288188	0.264058	0	0	0.234741	0.224432	proximity
142	147	0.152601	0.0945153	0.371804	0.736509	0.371804	0.736509	0.299	0.0529818	0.135285	0.0436267	0.100088	0.21273	0.003887	0.000918351	0.5408	0.51883	physical_and_proximity
142	154	0.00713979	0.00713979	0.472322	0.538521	0	0	0	0	0	0	0.00734829	0.305843	0	0	0.070473	0.088218	proximity
142	160	0.00226332	0.00226332	0.394048	0.529902	0	0	0	0	0	0	0.00228622	0.354729	0	0	0.032448	0.011999	proximity
142	162	0.022112	0.022112	0.813893	0.68032	0	0	0	0	0	0	0.0235152	0.28876	0	0	0.248599	0.21801	proximity
142	163	0.305507	0.156094	0.721018	0.710475	0.721018	0.710475	1.924	0.112356	0.301733	0.0855089	0.164501	0.192411	0.025012	0.00194751	0.732953	0.669409	physical_and_proximity
142	168	0.226124	0.144012	0.951135	0.362374	0.951135	0.362374	1.469	0.152569	0.222633	0.096475	0.166624	0.19229	0.019097	0.00264453	0.773851	0.611949	physical_and_proximity
142	169	0.138653	0.0854119	0.653341	0.325161	0.653341	0.325161	0.286	0.0431106	0.123419	0.0359685	0.0976952	0.209983	0.003718	0.000747251	0.567502	0.465764	physical_and_proximity
142	171	0.173038	0.106444	0.298986	0.571126	0.298986	0.571126	1.378	0.147563	0.171784	0.0842293	0.0850455	0.202425	0.017914	0.00255775	0.429767	0.367744	physical_and_proximity
142	198	0.109483	0.0716976	0.303394	0.47905	0.303394	0.47905	0.182	0.032127	0.0919286	0.0273897	0.0846413	0.187893	0.002366	0.000556867	0.41067	0.381095	physical_and_proximity
142	206	0.00705113	0.00705113	0.401608	0.429971	0	0	0	0	0	0	0.00729897	0.33119	0	0	0.08788	0.053742	proximity
142	213	0.0144155	0.0144155	0.769132	0.367011	0	0	0	0	0	0	0.0153034	0.29437	0	0	0.173732	0.105625	proximity
143	157	0.0857149	0.0811162	1.31291	0.439268	1.31291	0.439268	0.026	0.0177484	0.0240965	0.0168403	0.0898964	0.206194	0.000338	0.000307639	0.52559	0.372983	physical_and_proximity
143	172	0.0520391	0.0393482	0.209464	0.151805	0.209464	0.151805	0.078	0.0218511	0.0413531	0.0175052	0.0493099	0.199807	0.001014	0.000378752	0.291863	0.170183	physical_and_proximity
143	188	0.168628	0.0851026	0.405598	0.358464	0.405598	0.358464	1.404	0.0765257	0.167576	0.0545772	0.0774306	0.200085	0.018252	0.00132645	0.388869	0.313833	physical_and_proximity
143	193	0.0263962	0.0263962	0.54647	0.277994	0	0	0	0	0	0	0.0308098	0.24231	0	0	0.208208	0.249106	proximity
143	201	0.0140121	0.0140121	0.589384	1.18141	0	0	0	0	0	0	0.0145298	0.259074	0	0	0.144833	0.026364	proximity
143	205	0.000222936	0.000222936	0.201385	0.466528	0	0	0	0	0	0	0.00022329	0.359302	0	0	0.003211	0.000507	proximity
144	152	0.0240343	0.0240343	1.41371	2.9797	0	0	0	0	0	0	0.0246523	0.258364	0	0	0.208715	0.242008	proximity
144	189	0.00795772	0.00795772	0.50207	1.05457	0	0	0	0	0	0	0.00814836	0.31322	0	0	0.07943	0.100724	proximity
144	193	0.02893	0.02893	0.600906	1.71628	0	0	0	0	0	0	0.0309412	0.243291	0	0	0.135707	0.270569	proximity
144	197	0.00599878	0.00599878	0.463021	0.889854	0	0	0	0	0	0	0.00611931	0.303218	0	0	0.072163	0.050193	proximity
145	151	0.0595311	0.0595311	0.958715	2.91674	0	0	0	0	0	0	0.0648844	0.221033	0	0	0.290004	0.455962	proximity
145	173	0.308132	0.16613	0.691046	0.748389	0.691046	0.748389	2.067	0.211867	0.306084	0.133276	0.0971489	0.196592	0.026871	0.00367235	0.474045	0.356928	physical_and_proximity
145	186	0.0204601	0.0204601	1.336	0.616248	0	0	0	0	0	0	0.0215034	0.26474	0	0	0.214799	0.168662	proximity
145	195	0.0428876	0.0428876	1.55374	1.27623	0	0	0	0	0	0	0.0456838	0.237531	0	0	0.362674	0.286624	proximity
146	158	0.505215	0.211176	1.40026	3.06896	1.40026	3.06896	0.936	0.142053	0.474299	0.123768	0.128554	0.158983	0.012168	0.00246224	0.389038	0.542659	physical_and_proximity
146	161	0.00429117	0.00429117	1.13762	0.943834	0	0	0	0	0	0	0.00432716	0.318992	0	0	0.036166	0.04732	proximity
146	170	4.65853e-05	4.65853e-05	0.618176	0.573694	0	0	0	0	0	0	4.65926e-05	0.362642	0	0	0.000338	0.000676	proximity
146	174	0.0213283	0.0213283	1.70824	1.5112	0	0	0	0	0	0	0.0219111	0.242782	0	0	0.117793	0.163085	proximity
146	194	0.00908744	0.00908744	1.32938	1.167	0	0	0	0	0	0	0.0092223	0.259606	0	0	0.092443	0.056784	proximity
147	156	0.0209433	0.0209433	1.17	1.51641	0	0	0	0	0	0	0.0216292	0.31375	0	0	0.179478	0.247585	proximity
147	160	0.391118	0.197957	0.994555	1.27839	0.994555	1.27839	1.183	0.189091	0.379792	0.14132	0.11729	0.190995	0.015379	0.00327758	0.505141	0.51883	physical_and_proximity
147	162	0.0499901	0.0499901	1.76594	1.07778	0	0	0	0	0	0	0.0540252	0.226303	0	0	0.351182	0.310453	proximity
147	168	0.00329616	0.00329616	1.63244	0.435787	0	0	0	0	0	0	0.00332805	0.398924	0	0	0.041574	0.011323	proximity
147	171	0.0440823	0.0440823	1.84501	2.11527	0	0	0	0	0	0	0.0461466	0.248902	0	0	0.33969	0.354731	proximity
147	198	0.00404912	0.00404912	1.44547	0.691706	0	0	0	0	0	0	0.00408447	0.342903	0	0	0.055939	0.032955	proximity
148	162	0.0351347	0.0351347	1.84798	1.60369	0	0	0	0	0	0	0.0366339	0.279193	0	0	0.302172	0.370279	proximity
148	175	0.0314354	0.0314354	2.146	0.465147	0	0	0	0	0	0	0.034252	0.243819	0	0	0.262119	0.145509	proximity
148	176	0.00327574	0.00327574	0.909068	0.207002	0	0	0	0	0	0	0.00334064	0.335589	0	0	0.044616	0.014365	proximity
148	184	0.227009	0.130609	0.434045	0.815415	0.434045	0.815415	1.066	0.165294	0.223796	0.104383	0.077063	0.187711	0.013858	0.0028651	0.358449	0.339521	physical_and_proximity
148	192	0.157962	0.0865766	0.780959	0.336858	0.780959	0.336858	0.416	0.0725525	0.15031	0.0554563	0.0644079	0.218114	0.005408	0.00125758	0.377715	0.318903	physical_and_proximity
148	215	0.0247116	0.0247116	0.667278	0.524861	0	0	0	0	0	0	0.0269812	0.231593	0	0	0.201786	0.13013	proximity
149	152	0.00865995	0.00865995	0.636814	0.380374	0	0	0	0	0	0	0.00898676	0.347294	0	0	0.106808	0.074698	proximity
149	157	0.174022	0.0928212	0.634229	0.497347	0.634229	0.497347	0.377	0.0529853	0.160259	0.0445225	0.0861739	0.191063	0.004901	0.000918411	0.467285	0.379236	physical_and_proximity
149	163	0.0112162	0.0112162	0.672328	0.874937	0	0	0	0	0	0	0.0115571	0.305765	0	0	0.080444	0.141115	proximity
149	171	0.0464119	0.0464119	0.846337	0.545532	0	0	0	0	0	0	0.0539621	0.227296	0	0	0.353886	0.230178	proximity
149	177	0.0104681	0.0104681	0.561982	0.732234	0	0	0	0	0	0	0.0108244	0.309862	0	0	0.121342	0.104442	proximity
149	179	0.175672	0.10443	0.555194	0.503542	0.555194	0.503542	0.416	0.063905	0.161526	0.0514527	0.108847	0.209562	0.005408	0.00110769	0.562263	0.559221	physical_and_proximity
149	196	0.0467832	0.0451635	0.346116	0.285206	0.346116	0.285206	0.013	0.00975	0.0120021	0.00917772	0.0537569	0.20471	0.000169	0.000169	0.318734	0.264823	physical_and_proximity
149	206	0.0215488	0.0215488	0.71735	0.644342	0	0	0	0	0	0	0.0230095	0.255873	0	0	0.215982	0.182689	proximity
150	153	0.331575	0.148436	0.689557	0.984584	0.689557	0.984584	1.703	0.1191	0.32754	0.0920629	0.115034	0.18878	0.022139	0.00206441	0.405431	0.555672	physical_and_proximity
150	156	0.137104	0.0983666	0.20344	1.85271	0.20344	1.85271	0.442	0.110368	0.129573	0.0688905	0.101908	0.23017	0.005746	0.00191305	0.412529	0.654706	physical_and_proximity
150	160	0.00138821	0.00138821	0.187698	0.718527	0	0	0	0	0	0	0.00140128	0.347013	0	0	0.018083	0.019435	proximity
150	191	0.000482855	0.000482855	0.245297	0.23706	0	0	0	0	0	0	0.000484797	0.348464	0	0	0.00676	0.005408	proximity
150	212	0.00517874	0.00517874	0.291207	0.0989354	0	0	0	0	0	0	0.0055693	0.281219	0	0	0.058812	0.057967	proximity
151	167	0.00458203	0.00458203	0.211981	0.177063	0	0	0	0	0	0	0.00481049	0.34773	0	0	0.056277	0.05915	proximity
151	173	0.16157	0.135844	0.731921	0.218355	0.731921	0.218355	3.913	0.509736	0.161251	0.126458	0.196769	0.182356	0.050869	0.00883542	0.823875	0.646932	physical_and_proximity
151	178	0.095062	0.0712547	0.707231	0.13992	0.707231	0.13992	0.39	0.0621266	0.0898876	0.0405563	0.12058	0.201068	0.00507	0.00107686	0.730249	0.425373	physical_and_proximity
151	180	0.00524561	0.00524561	0.540457	0.191051	0	0	0	0	0	0	0.00544807	0.34288	0	0	0.074529	0.058474	proximity
151	186	0.000175388	0.000175388	0.258082	0.198914	0	0	0	0	0	0	0.000175662	0.360655	0	0	0.002535	0.001859	proximity
151	187	0.0760648	0.0662927	0.335817	0.103492	0.335817	0.103492	1.82	0.25392	0.0758158	0.0603185	0.155209	0.177706	0.02366	0.00440128	0.77909	0.313664	physical_and_proximity
151	195	0.144145	0.116731	0.363857	0.254582	0.363857	0.254582	3.666	0.365712	0.143903	0.106262	0.163283	0.200511	0.047658	0.00633901	0.766584	0.656903	physical_and_proximity
151	207	0.0708244	0.0585909	0.178322	0.346615	0.178322	0.346615	0.091	0.0298948	0.0513298	0.0238416	0.0867282	0.220851	0.001183	0.000518176	0.408811	0.517816	physical_and_proximity
151	211	0.000139867	0.000139867	0.336761	0.0335243	0	0	0	0	0	0	0.000140511	0.360532	0	0	0.002028	0.000338	proximity
151	216	0.0972692	0.074779	0.621761	0.161735	0.621761	0.161735	0.273	0.0504737	0.0873036	0.0362272	0.128691	0.229302	0.003549	0.000874877	0.889785	0.575783	physical_and_proximity
151	220	0.166144	0.128511	0.404247	0.304032	0.404247	0.304032	3.705	0.294571	0.165761	0.109199	0.20083	0.180318	0.048165	0.0051059	0.854464	0.709462	physical_and_proximity
151	221	0.199969	0.155044	0.643451	0.305224	0.643451	0.305224	5.681	0.429189	0.199743	0.139657	0.188337	0.18804	0.073853	0.00743927	0.831311	0.674141	physical_and_proximity
151	231	0.140855	0.098833	0.361076	0.313567	0.361076	0.313567	0.741	0.104887	0.136834	0.0645466	0.135529	0.206438	0.009633	0.00181804	0.741234	0.782639	physical_and_proximity
151	233	0.0238238	0.0238238	0.473827	0.315952	0	0	0	0	0	0	0.0272484	0.268609	0	0	0.274118	0.206856	proximity
151	242	0.00117861	0.00117861	0.386174	0.137007	0	0	0	0	0	0	0.0011925	0.413079	0	0	0.014027	0.014027	proximity
151	243	0.0553685	0.0474313	0.271522	0.152992	0.271522	0.152992	0.052	0.0165226	0.0339558	0.0141358	0.0755255	0.225199	0.000676	0.000286392	0.458328	0.398671	physical_and_proximity
151	259	0.0284343	0.0284343	0.357205	0.306336	0	0	0	0	0	0	0.0343585	0.274241	0	0	0.313157	0.271921	proximity
152	177	0.0125701	0.0125701	0.697597	1.0706	0	0	0	0	0	0	0.0129557	0.310195	0	0	0.111371	0.159874	proximity
152	179	0.145845	0.0900378	0.391022	0.529245	0.391022	0.529245	0.325	0.0601711	0.132911	0.0474695	0.0899888	0.214167	0.004225	0.00104297	0.385996	0.528294	physical_and_proximity
152	182	0.217143	0.129612	0.44584	0.857534	0.44584	0.857534	0.728	0.124218	0.209086	0.0872643	0.108003	0.215426	0.009464	0.00215312	0.489931	0.576966	physical_and_proximity
152	189	0.0380369	0.0380369	1.25148	0.916881	0	0	0	0	0	0	0.0409827	0.24972	0	0	0.295581	0.356928	proximity
152	193	0.0190862	0.0190862	1.27973	0.793818	0	0	0	0	0	0	0.0198599	0.296801	0	0	0.223925	0.227474	proximity
153	155	0.0264951	0.0264951	2.43486	1.50112	0	0	0	0	0	0	0.0272732	0.20638	0	0	0.189956	0.009633	proximity
153	156	0.586038	0.205149	1.50532	2.62668	1.50532	2.62668	1.352	0.101087	0.56033	0.0914284	0.160045	0.200805	0.017576	0.00175217	0.635271	0.821847	physical_and_proximity
153	203	0.0318473	0.0318473	1.81737	0.732403	0	0	0	0	0	0	0.0339165	0.222125	0	0	0.247078	0.205335	proximity
153	212	0.0105372	0.0105372	1.62611	0.132147	0	0	0	0	0	0	0.0115314	0.313967	0	0	0.144157	0.051545	proximity
154	158	0.180035	0.100468	0.656565	0.346873	0.656565	0.346873	0.806	0.115552	0.177095	0.0765689	0.064712	0.213506	0.010478	0.00200289	0.338338	0.294905	physical_and_proximity
154	168	0.302984	0.175332	1.05566	0.4904	1.05566	0.4904	3.055	0.239122	0.301772	0.139501	0.128926	0.187321	0.039715	0.00414478	0.475735	0.529646	physical_and_proximity
154	169	0.0440736	0.0440736	1.54412	1.39961	0	0	0	0	0	0	0.0468884	0.240515	0	0	0.357435	0.342225	proximity
154	185	0.294563	0.149327	0.878799	0.593463	0.878799	0.593463	1.612	0.121654	0.29042	0.0905551	0.136492	0.212885	0.020956	0.00210866	0.525928	0.686309	physical_and_proximity
154	192	0.00238287	0.00238287	0.840518	0.46449	0	0	0	0	0	0	0.00240201	0.392484	0	0	0.029913	0.016393	proximity
154	207	0.00792789	0.00792789	0.534883	0.559239	0	0	0	0	0	0	0.00816465	0.345785	0	0	0.079092	0.094471	proximity
154	210	0.00720867	0.00720867	0.58791	0.44062	0	0	0	0	0	0	0.00742107	0.314009	0	0	0.075374	0.092781	proximity
154	217	0.0372315	0.0372315	0.85456	1.4266	0	0	0	0	0	0	0.0400195	0.273158	0	0	0.289159	0.370617	proximity
156	157	0.00741583	0.00741583	0.356768	0.497442	0	0	0	0	0	0	0.00769033	0.326203	0	0	0.088725	0.09971	proximity
156	160	0.193062	0.121281	0.647998	0.362592	0.647998	0.362592	0.988	0.103309	0.188208	0.0715265	0.150229	0.188624	0.012844	0.00179069	0.69459	0.611442	physical_and_proximity
156	171	0.0129115	0.0129115	0.509684	0.313695	0	0	0	0	0	0	0.0138312	0.317397	0	0	0.151255	0.14196	proximity
156	172	0.0361109	0.0361109	0.424058	1.2605	0	0	0	0	0	0	0.0407482	0.257219	0	0	0.347295	0.225108	proximity
156	188	0.0126348	0.0126348	0.469114	0.299396	0	0	0	0	0	0	0.0135731	0.295633	0	0	0.158691	0.139256	proximity
156	191	0.11809	0.0837273	0.352977	0.239476	0.352977	0.239476	0.585	0.102366	0.114702	0.0596031	0.100279	0.17248	0.007605	0.00177435	0.475059	0.289666	physical_and_proximity
156	196	0.000643459	0.000643459	0.492938	0.149906	0	0	0	0	0	0	0.000647081	0.358825	0	0	0.009295	0.004563	proximity
156	203	0.149637	0.110211	0.440066	0.289012	0.440066	0.289012	0.897	0.144096	0.146043	0.0789125	0.155213	0.179501	0.011661	0.00249767	0.69459	0.665353	physical_and_proximity
156	205	0.206463	0.137841	0.553573	0.399603	0.553573	0.399603	1.716	0.184746	0.204429	0.102862	0.154721	0.205266	0.022308	0.00320226	0.836888	0.626821	physical_and_proximity
156	209	0.233539	0.166742	1.20504	0.34025	1.20504	0.34025	1.755	0.254719	0.230486	0.129959	0.19403	0.1919	0.022815	0.00441514	0.849901	0.626145	physical_and_proximity
156	212	0.0397334	0.0368364	0.470346	0.0573077	0.470346	0.0573077	0.065	0.0182502	0.0286038	0.0134464	0.113828	0.195003	0.000845	0.000316338	0.664846	0.363688	physical_and_proximity
156	219	0.110345	0.077095	0.420082	0.184523	0.420082	0.184523	0.676	0.07739	0.107768	0.0482592	0.115992	0.187416	0.008788	0.00134143	0.574769	0.409149	physical_and_proximity
156	239	0.12262	0.0884726	0.612042	0.191745	0.612042	0.191745	0.663	0.121896	0.119654	0.0664325	0.102632	0.219799	0.008619	0.00211286	0.590655	0.449033	physical_and_proximity
156	249	0.11232	0.0708186	0.31728	0.246255	0.31728	0.246255	0.507	0.060209	0.108873	0.041979	0.0845518	0.223709	0.006591	0.00104362	0.47151	0.465595	physical_and_proximity
156	263	0.0224407	0.0224407	0.34038	0.585216	0	0	0	0	0	0	0.025053	0.271485	0	0	0.225446	0.213785	proximity
157	171	0.0581832	0.0581832	1.50459	0.671222	0	0	0	0	0	0	0.066522	0.235123	0	0	0.533871	0.31941	proximity
157	172	0.0343421	0.0343421	0.879978	0.429035	0	0	0	0	0	0	0.038984	0.260938	0	0	0.339352	0.130975	proximity
157	179	0.0572731	0.0572731	0.929348	1.04255	0	0	0	0	0	0	0.0648298	0.237034	0	0	0.487058	0.493649	proximity
157	188	0.140345	0.0960006	0.744542	0.39843	0.744542	0.39843	0.208	0.0547617	0.115465	0.0452204	0.0975927	0.224122	0.002704	0.000949203	0.601302	0.45123	physical_and_proximity
157	193	0.0177836	0.0177836	1.04306	0.165432	0	0	0	0	0	0	0.0203136	0.301338	0	0	0.241839	0.133848	proximity
157	196	0.136221	0.0990331	0.241947	0.72253	0.241947	0.72253	0.39	0.0600206	0.123743	0.0450895	0.158297	0.187892	0.00507	0.00104036	0.896376	0.709631	physical_and_proximity
157	205	0.114948	0.0840933	0.329812	0.337743	0.329812	0.337743	0.26	0.0600809	0.101636	0.0441753	0.109448	0.204612	0.00338	0.0010414	0.636285	0.481481	physical_and_proximity
157	209	0.00730278	0.00730278	0.591948	0.387591	0	0	0	0	0	0	0.00753779	0.31574	0	0	0.085007	0.09295	proximity
157	223	0.142461	0.089343	0.270101	0.398044	0.270101	0.398044	1.105	0.0634159	0.140458	0.0454886	0.13746	0.201092	0.014365	0.00109921	0.653692	0.68276	physical_and_proximity
157	240	0.00587529	0.00587529	0.204426	0.795114	0	0	0	0	0	0	0.00609552	0.356574	0	0	0.054756	0.075881	proximity
157	250	0.0109337	0.0109337	0.236038	0.49754	0	0	0	0	0	0	0.0117351	0.319135	0	0	0.124722	0.129285	proximity
157	254	0.0121683	0.0121683	0.224581	0.618704	0	0	0	0	0	0	0.0131386	0.30805	0	0	0.114244	0.139763	proximity
158	167	0.0322519	0.0322519	1.05049	0.697352	0	0	0	0	0	0	0.0349406	0.266492	0	0	0.354055	0.254176	proximity
158	170	0.0391837	0.0391837	0.689266	0.612224	0	0	0	0	0	0	0.04457	0.25587	0	0	0.297609	0.379067	proximity
158	174	0.0252091	0.0252091	0.781887	0.506139	0	0	0	0	0	0	0.0274623	0.264181	0	0	0.269386	0.153959	proximity
158	184	0.0017786	0.0017786	0.510029	0.455578	0	0	0	0	0	0	0.00179184	0.351869	0	0	0.018252	0.025181	proximity
158	185	0.0506766	0.0506766	1.05	0.660856	0	0	0	0	0	0	0.0579125	0.22341	0	0	0.418275	0.449033	proximity
158	194	0.0795517	0.0643647	0.369962	0.241874	0.369962	0.241874	0.091	0.0315281	0.0560966	0.0259369	0.0834263	0.210297	0.001183	0.000546486	0.470327	0.289159	physical_and_proximity
158	204	0.345331	0.158978	0.994375	0.688691	0.994375	0.688691	2.119	0.0972467	0.341343	0.0784879	0.163679	0.157939	0.027547	0.00168561	0.553306	0.574093	physical_and_proximity
158	210	0.0637092	0.0637092	1.63964	0.991899	0	0	0	0	0	0	0.0710314	0.244161	0	0	0.522717	0.477594	proximity
158	226	0.0173014	0.0173014	0.768528	0.455471	0	0	0	0	0	0	0.0184155	0.291913	0	0	0.210743	0.176943	proximity
158	228	0.0143893	0.0143893	0.763314	0.216591	0	0	0	0	0	0	0.0157309	0.307287	0	0	0.177957	0.073008	proximity
159	166	0.0994982	0.0556361	0.314738	0.262853	0.314738	0.262853	0.299	0.06411	0.0968417	0.0442873	0.026863	0.192613	0.003887	0.00111124	0.155142	0.06084	physical_and_proximity
159	182	0.00888331	0.00888331	0.626438	1.25647	0	0	0	0	0	0	0.00907618	0.323686	0	0	0.047996	0.116948	proximity
159	189	0.0696007	0.0587115	1.10739	0.222457	1.10739	0.222457	0.052	0.0264637	0.0406025	0.0231557	0.0594901	0.241814	0.000676	0.000458705	0.414388	0.252655	physical_and_proximity
159	202	0.144407	0.0900961	0.291807	0.639979	0.291807	0.639979	0.442	0.0889782	0.137895	0.0616212	0.0746937	0.209628	0.005746	0.00154229	0.338	0.401882	physical_and_proximity
159	208	0.031679	0.031679	1.41571	2.14532	0	0	0	0	0	0	0.0329011	0.242815	0	0	0.240149	0.262288	proximity
159	227	0.0144242	0.0144242	0.67208	0.74221	0	0	0	0	0	0	0.0150393	0.243897	0	0	0.11661	0.129961	proximity
160	162	0.312639	0.183553	0.840871	0.668367	0.840871	0.668367	1.82	0.233247	0.309131	0.143416	0.128732	0.190209	0.02366	0.00404294	0.623272	0.580684	physical_and_proximity
160	171	0.0124264	0.0124264	0.734291	0.380628	0	0	0	0	0	0	0.0130745	0.333374	0	0	0.147875	0.101569	proximity
160	176	0.0419282	0.0419282	0.932754	1.03458	0	0	0	0	0	0	0.0458471	0.25265	0	0	0.335296	0.385489	proximity
160	191	0.156961	0.0838022	0.5707	0.358795	0.5707	0.358795	0.481	0.0703058	0.151095	0.0532966	0.0649479	0.199908	0.006253	0.00121863	0.358111	0.276991	physical_and_proximity
160	198	0.0251675	0.0251675	0.663329	0.66247	0	0	0	0	0	0	0.0272356	0.274429	0	0	0.222911	0.251641	proximity
160	209	0.0253416	0.0253416	0.849398	1.56896	0	0	0	0	0	0	0.0265632	0.285655	0	0	0.208884	0.254345	proximity
160	219	0.165127	0.0981659	0.492026	0.337518	0.492026	0.337518	0.845	0.0948554	0.161848	0.0643601	0.0977628	0.204574	0.010985	0.00164416	0.47996	0.372476	physical_and_proximity
161	165	0.190127	0.0837937	0.825898	0.515922	0.825898	0.515922	0.429	0.0690237	0.182479	0.0566994	0.0448068	0.125694	0.005577	0.00119641	0.13351	0.136045	physical_and_proximity
161	170	0.0239527	0.0239527	18.1893	0.819381	0	0	0	0	0	0	0.0247075	0.200649	0	0	0.150241	0.105456	proximity
161	174	0.431911	0.21525	1.23977	0.822095	1.23977	0.822095	3.341	0.30098	0.430605	0.187074	0.080297	0.15296	0.043433	0.00521699	0.150241	0.257725	physical_and_proximity
161	194	1.16288e-05	1.16288e-05	0.41598	0.529947	0	0	0	0	0	0	1.16294e-05	0.363303	0	0	0.000169	0.000169	proximity
161	199	0.0063822	0.0063822	0.577818	0.938874	0	0	0	0	0	0	0.00649814	0.256501	0	0	0.033631	0.063544	proximity
162	168	0.19243	0.128339	0.629676	0.309714	0.629676	0.309714	2.496	0.199013	0.191661	0.101608	0.137128	0.189118	0.032448	0.00344956	0.687154	0.540969	physical_and_proximity
162	175	0.0666911	0.0587098	0.43197	0.32853	0.43197	0.32853	0.039	0.0208786	0.0322582	0.0187777	0.0647812	0.201366	0.000507	0.000361896	0.414557	0.303017	physical_and_proximity
162	176	0.252685	0.148737	0.766357	0.527507	0.766357	0.527507	1.144	0.106722	0.245416	0.0795498	0.177151	0.209723	0.014872	0.00184984	0.927979	0.729911	physical_and_proximity
162	184	0.000210798	0.000210798	0.671777	0.375833	0	0	0	0	0	0	0.000210982	0.360295	0	0	0.003042	0.000338	proximity
162	192	0.177156	0.124291	0.429995	0.411412	0.429995	0.411412	0.962	0.140489	0.17254	0.0842159	0.163518	0.185415	0.012506	0.00243515	0.868998	0.768105	physical_and_proximity
162	198	0.130382	0.082964	0.502464	0.279503	0.502464	0.279503	0.39	0.0684038	0.12297	0.0495367	0.0857875	0.194085	0.00507	0.00118567	0.443794	0.365378	physical_and_proximity
162	213	0.124487	0.0901114	0.28876	0.268934	0.28876	0.268934	1.079	0.160005	0.123331	0.0744531	0.0953637	0.195126	0.014027	0.00277342	0.501254	0.409825	physical_and_proximity
162	215	0.0080579	0.0080579	0.456714	0.308204	0	0	0	0	0	0	0.0084269	0.305351	0	0	0.103597	0.09971	proximity
162	219	0.030171	0.030171	0.845074	0.563462	0	0	0	0	0	0	0.0331276	0.273052	0	0	0.328198	0.243022	proximity
162	235	0.113766	0.0742237	0.288793	0.309324	0.288793	0.309324	0.403	0.073091	0.108969	0.0490747	0.0744615	0.210319	0.005239	0.00126691	0.389038	0.386841	physical_and_proximity
162	252	0.001541	0.001541	0.308349	0.21457	0	0	0	0	0	0	0.00156	0.352251	0	0	0.015041	0.02197	proximity
162	256	0.0176815	0.0176815	0.337141	0.597154	0	0	0	0	0	0	0.0192621	0.284811	0	0	0.179816	0.21463	proximity
162	257	0.00859371	0.00859371	0.292494	0.370742	0	0	0	0	0	0	0.00907046	0.292259	0	0	0.10647	0.049686	proximity
163	169	0.430445	0.19683	0.816542	1.46462	0.816542	1.46462	2.275	0.184745	0.426075	0.136606	0.130405	0.197346	0.029575	0.00320225	0.526435	0.592176	physical_and_proximity
163	171	0.0248839	0.0248839	0.957726	0.986556	0	0	0	0	0	0	0.0262269	0.250039	0	0	0.240825	0.204659	proximity
163	181	0.317418	0.24442	0.800089	0.609246	0.800089	0.609246	3.731	0.706097	0.31653	0.232155	0.127172	0.207912	0.048503	0.012239	0.56108	0.588627	physical_and_proximity
163	198	0.0136693	0.0136693	0.884319	1.41813	0	0	0	0	0	0	0.0140212	0.320052	0	0	0.163761	0.180323	proximity
163	206	0.234803	0.115533	0.677902	0.875284	0.677902	0.875284	0.507	0.0633343	0.217864	0.0543276	0.102286	0.193614	0.006591	0.00109779	0.528125	0.437879	physical_and_proximity
163	213	0.00696347	0.00696347	0.882309	0.572205	0	0	0	0	0	0	0.00710603	0.32097	0	0	0.090246	0.076726	proximity
163	217	9.36172e-05	9.36172e-05	0.756241	0.473464	0	0	0	0	0	0	9.36473e-05	0.360684	0	0	0.001352	0.000338	proximity
164	173	0.0282495	0.0282495	14.2235	3.96319	0	0	0	0	0	0	0.0285093	0.235672	0	0	0.234572	0.216827	proximity
164	178	0.0160873	0.0160873	3.58258	5.57745	0	0	0	0	0	0	0.0162069	0.217065	0	0	0.10816	0.126243	proximity
164	183	0.344803	0.110484	3.93132	1.40556	3.93132	1.40556	0.455	0.0617216	0.316093	0.0582492	0.0619608	0.170419	0.005915	0.00106984	0.296595	0.074022	physical_and_proximity
164	190	0.0255707	0.0255707	7.8422	5.05921	0	0	0	0	0	0	0.0257851	0.222042	0	0	0.178633	0.089739	proximity
164	214	0.0156337	0.0156337	3.81062	3.60577	0	0	0	0	0	0	0.0157668	0.249692	0	0	0.117117	0.150917	proximity
164	229	0.000250266	0.000250266	1.22442	0.337628	0	0	0	0	0	0	0.000250503	0.352701	0	0	0.003549	0.001521	proximity
165	170	0.664955	0.428541	1.41495	1.38206	1.41495	1.38206	13.312	0.824837	0.664266	0.378406	0.28234	0.124395	0.173056	0.0142972	0.511732	0.745797	physical_and_proximity
165	174	0.0596033	0.0446355	0.493317	0.267232	0.493317	0.267232	0.052	0.0212765	0.0400001	0.0189504	0.0388394	0.19201	0.000676	0.000368793	0.175253	0.176267	physical_and_proximity
165	184	0.00305774	0.00305774	0.254878	1.19505	0	0	0	0	0	0	0.0031029	0.321286	0	0	0.028392	0.039377	proximity
165	194	0.00161943	0.00161943	0.718658	0.319981	0	0	0	0	0	0	0.00163136	0.330425	0	0	0.021632	0.009126	proximity
165	199	0.0343259	0.0343259	2.5917	0.838229	0	0	0	0	0	0	0.0362928	0.237659	0	0	0.248768	0.258232	proximity
165	218	0.0072698	0.0072698	0.407216	0.516469	0	0	0	0	0	0	0.00750957	0.285039	0	0	0.086359	0.035152	proximity
166	208	0.0117836	0.0117836	4.41339	3.87888	0	0	0	0	0	0	0.0118513	0.262216	0	0	0.044447	0.117455	proximity
167	186	0.217291	0.117324	0.716777	0.652186	0.716777	0.652186	0.494	0.0752454	0.201909	0.0616588	0.103487	0.199987	0.006422	0.00130425	0.553982	0.505479	physical_and_proximity
167	195	0.0115651	0.0115651	0.511213	0.777706	0	0	0	0	0	0	0.0120156	0.285796	0	0	0.092443	0.139932	proximity
167	204	0.0707492	0.0707492	1.44887	1.71463	0	0	0	0	0	0	0.0777543	0.204641	0	0	0.447681	0.416247	proximity
167	207	0.211713	0.125405	0.455169	0.936706	0.455169	0.936706	0.585	0.111847	0.201047	0.0819312	0.100485	0.2024	0.007605	0.00193868	0.502099	0.502775	physical_and_proximity
167	210	0.123307	0.0764608	0.470772	0.298895	0.470772	0.298895	0.312	0.0646412	0.115274	0.0477558	0.0667862	0.216179	0.004056	0.00112045	0.400023	0.219193	physical_and_proximity
167	232	0.0217911	0.0217911	1.04406	1.15551	0	0	0	0	0	0	0.0226927	0.271944	0	0	0.240994	0.219531	proximity
168	169	0.165275	0.101474	0.562014	0.308421	0.562014	0.308421	0.884	0.118974	0.162526	0.0744777	0.087931	0.215432	0.011492	0.00206221	0.509028	0.336648	physical_and_proximity
168	184	0.00809382	0.00809382	0.521155	0.415476	0	0	0	0	0	0	0.00838747	0.282702	0	0	0.07774	0.08957	proximity
168	185	0.0339309	0.0339309	0.725597	1.17889	0	0	0	0	0	0	0.0367037	0.265103	0	0	0.313326	0.327015	proximity
168	192	0.149593	0.090651	0.374651	0.371779	0.374651	0.371779	0.65	0.0720766	0.144983	0.0519938	0.104216	0.195902	0.00845	0.00124933	0.49855	0.432471	physical_and_proximity
168	198	0.101664	0.0651401	0.259369	0.294423	0.259369	0.294423	0.325	0.0615224	0.0968157	0.0425419	0.0619411	0.22033	0.004225	0.00106639	0.264316	0.358787	physical_and_proximity
168	213	0.188353	0.114981	0.455538	0.687121	0.455538	0.687121	0.494	0.0892467	0.176216	0.0673154	0.108909	0.208391	0.006422	0.00154694	0.56615	0.594542	physical_and_proximity
168	217	0.0124139	0.0124139	0.663772	0.507907	0	0	0	0	0	0	0.0129737	0.304917	0	0	0.150579	0.157001	proximity
169	181	0.0306287	0.0306287	0.648566	0.944966	0	0	0	0	0	0	0.0332789	0.284008	0	0	0.296595	0.314171	proximity
169	198	0.00424877	0.00424877	0.426831	0.76277	0	0	0	0	0	0	0.00431577	0.346108	0	0	0.042926	0.059826	proximity
169	206	0.00725027	0.00725027	0.391958	0.945292	0	0	0	0	0	0	0.00744509	0.32055	0	0	0.055601	0.095485	proximity
169	213	0.0700651	0.0602338	0.558022	0.281991	0.558022	0.281991	0.052	0.0288511	0.0407017	0.0250006	0.0599296	0.237636	0.000676	0.000500085	0.409487	0.355914	physical_and_proximity
169	217	0.342032	0.194498	0.845822	0.686688	0.845822	0.686688	3.328	0.220689	0.340249	0.139474	0.178848	0.193287	0.043264	0.00382527	0.733291	0.684788	physical_and_proximity
169	220	0.00177822	0.00177822	0.420938	0.324508	0	0	0	0	0	0	0.00179564	0.387879	0	0	0.022815	0.01183	proximity
169	238	0.0227278	0.0227278	0.460202	1.29187	0	0	0	0	0	0	0.0243594	0.328252	0	0	0.169	0.291863	proximity
170	174	0.0585218	0.0585218	0.915202	8.88166	0	0	0	0	0	0	0.0629627	0.217534	0	0	0.388193	0.400023	proximity
170	184	0.261175	0.129574	0.638294	0.693966	0.638294	0.693966	1.092	0.0865651	0.25488	0.0686829	0.125753	0.213686	0.014196	0.00150046	0.681746	0.625131	physical_and_proximity
170	192	2.32859e-05	2.32859e-05	0.244672	0.82646	0	0	0	0	0	0	2.32888e-05	0.362604	0	0	0.000169	0.000338	proximity
170	194	0.0329538	0.0329538	1.39628	0.714583	0	0	0	0	0	0	0.0354234	0.271893	0	0	0.345267	0.208377	proximity
170	199	0.144259	0.0987675	0.471387	0.423049	0.471387	0.423049	0.312	0.0806209	0.130034	0.0592104	0.0966967	0.224717	0.004056	0.00139743	0.565643	0.446836	physical_and_proximity
170	215	0.00921084	0.00921084	0.278825	0.782822	0	0	0	0	0	0	0.00964285	0.32819	0	0	0.073684	0.113906	proximity
170	218	0.0918379	0.074248	0.353587	0.188437	0.353587	0.188437	0.247	0.0713621	0.0820779	0.0451508	0.116135	0.197739	0.003211	0.00123694	0.634088	0.090584	physical_and_proximity
170	224	0.0442577	0.0442577	0.485175	3.96195	0	0	0	0	0	0	0.0493062	0.228301	0	0	0.382109	0.080782	proximity
170	226	0.0684561	0.0684561	1.07168	1.70209	0	0	0	0	0	0	0.0764101	0.223559	0	0	0.526266	0.462215	proximity
170	228	0.03449	0.03449	1.17179	0.552211	0	0	0	0	0	0	0.03798	0.251447	0	0	0.288314	0.308256	proximity
170	237	0.110891	0.0778086	0.206401	0.457168	0.206401	0.457168	0.429	0.0971889	0.1068	0.0577315	0.0746406	0.220254	0.005577	0.00168461	0.448526	0.401544	physical_and_proximity
171	196	0.167485	0.10916	0.933149	0.4218	0.933149	0.4218	0.273	0.0523447	0.140737	0.0443527	0.122529	0.199647	0.003549	0.000907308	0.59319	0.690365	physical_and_proximity
171	198	0.184874	0.120696	0.348751	1.11174	0.348751	1.11174	0.507	0.119391	0.174239	0.0823538	0.101927	0.20808	0.006591	0.00206944	0.372983	0.562939	physical_and_proximity
171	205	0.000187356	0.000187356	0.534751	0.576335	0	0	0	0	0	0	0.000187483	0.360713	0	0	0.002704	0.002704	proximity
171	206	0.123583	0.07342	0.396985	0.402494	0.396985	0.402494	0.247	0.0392459	0.110472	0.0328043	0.0768067	0.210042	0.003211	0.000680263	0.422669	0.417599	physical_and_proximity
171	209	0.0540054	0.0484644	0.279515	0.420935	0.279515	0.420935	0.026	0.0145216	0.022515	0.0133661	0.0535965	0.236673	0.000338	0.000251707	0.33293	0.341887	physical_and_proximity
172	188	0.0416086	0.0416086	37.605	3.64837	0	0	0	0	0	0	0.0421358	0.237114	0	0	0.237276	0.292708	proximity
172	205	0.024815	0.024815	1.86498	2.23452	0	0	0	0	0	0	0.0254359	0.262429	0	0	0.14196	0.219024	proximity
173	178	0.135355	0.0826271	0.238256	0.621153	0.238256	0.621153	0.559	0.0852914	0.131648	0.0570399	0.0735527	0.208005	0.007267	0.00147838	0.371124	0.379574	physical_and_proximity
173	183	0.099142	0.0701083	0.443757	0.170953	0.443757	0.170953	0.442	0.100161	0.0964739	0.0552885	0.0621603	0.195943	0.005746	0.00173613	0.309946	0.094471	physical_and_proximity
173	186	0.000409948	0.000409948	0.3365	0.304879	0	0	0	0	0	0	0.000411001	0.360206	0	0	0.005915	0.005239	proximity
173	190	0.138286	0.0813516	0.289371	0.394225	0.289371	0.394225	0.728	0.0796349	0.135759	0.0539092	0.079097	0.190032	0.009464	0.00138034	0.415402	0.167479	physical_and_proximity
173	195	0.0518288	0.0518288	0.610218	1.23444	0	0	0	0	0	0	0.0593633	0.221696	0	0	0.360477	0.398333	proximity
173	214	0.185187	0.109523	0.466066	0.354765	0.466066	0.354765	2.184	0.128058	0.184425	0.0782879	0.111974	0.194036	0.028392	0.00221967	0.508014	0.424697	physical_and_proximity
173	221	0.072853	0.072853	2.92837	1.7496	0	0	0	0	0	0	0.0780444	0.204643	0	0	0.493142	0.423852	proximity
173	225	0.0665402	0.052339	0.230116	0.101527	0.230116	0.101527	1.131	0.134608	0.0663158	0.0462446	0.0690153	0.209728	0.014703	0.00233321	0.364702	0.197054	physical_and_proximity
173	242	0.00740384	0.00740384	0.35136	0.651544	0	0	0	0	0	0	0.00765204	0.32985	0	0	0.078923	0.100386	proximity
174	194	0.313619	0.243377	0.582826	0.783849	0.582826	0.783849	4.927	0.747207	0.313038	0.230955	0.14779	0.144676	0.064051	0.0129516	0.372307	0.427232	physical_and_proximity
174	199	0.129941	0.075629	0.454675	0.585549	0.454675	0.585549	0.195	0.0384038	0.110676	0.0333932	0.0689468	0.187155	0.002535	0.000665666	0.190294	0.369096	physical_and_proximity
174	228	0.000364699	0.000364699	0.351674	0.473545	0	0	0	0	0	0	0.00036536	0.35832	0	0	0.001183	0.005239	proximity
175	176	0.199045	0.110999	0.485035	0.500919	0.485035	0.500919	0.962	0.128742	0.196173	0.0845632	0.0732357	0.176923	0.012506	0.00223154	0.2704	0.306397	physical_and_proximity
175	192	0.0154154	0.0154154	3.21674	0.960471	0	0	0	0	0	0	0.0157436	0.294766	0	0	0.178126	0.161733	proximity
175	215	0.0172306	0.0172306	0.960569	0.984287	0	0	0	0	0	0	0.0178638	0.230416	0	0	0.124553	0.1352	proximity
175	235	0.11993	0.0635928	0.206287	0.81462	0.206287	0.81462	0.39	0.0517411	0.11575	0.0393667	0.0518872	0.201147	0.00507	0.000896846	0.154973	0.245895	physical_and_proximity
176	191	0.0490831	0.0490831	2.02666	2.52768	0	0	0	0	0	0	0.0513226	0.204904	0	0	0.342901	0.255528	proximity
176	192	0.000868218	0.000868218	1.28414	0.551444	0	0	0	0	0	0	0.000870176	0.352997	0	0	0.012337	0.010985	proximity
176	213	0.00243891	0.00243891	0.443047	0.545448	0	0	0	0	0	0	0.00246348	0.336524	0	0	0.032955	0.021801	proximity
176	219	0.322321	0.180744	0.468642	2.01571	0.468642	2.01571	1.95	0.178394	0.318193	0.121426	0.166106	0.209318	0.02535	0.00309217	0.714025	0.840099	physical_and_proximity
176	235	0.0693307	0.0693307	1.86097	1.40002	0	0	0	0	0	0	0.0759187	0.202102	0	0	0.465426	0.34307	proximity
176	239	0.000439335	0.000439335	0.37272	1.11115	0	0	0	0	0	0	0.000440028	0.355092	0	0	0.003549	0.006253	proximity
176	256	0.143869	0.0910352	0.33441	0.439088	0.33441	0.439088	0.507	0.0877293	0.138118	0.0600006	0.0871884	0.199851	0.006591	0.00152064	0.436696	0.492128	physical_and_proximity
176	260	0.137582	0.0781535	0.34077	0.394381	0.34077	0.394381	0.494	0.0744168	0.133432	0.0528877	0.0620988	0.213252	0.006422	0.00128989	0.33462	0.273442	physical_and_proximity
177	179	0.1682	0.116749	0.354765	0.390228	0.354765	0.390228	1.651	0.191801	0.167027	0.0943832	0.122271	0.215929	0.021463	0.00332456	0.662649	0.680394	physical_and_proximity
177	180	0.11042	0.0764792	0.3995	0.208851	0.3995	0.208851	0.442	0.0483499	0.104672	0.0357477	0.124534	0.219973	0.005746	0.000838065	0.689013	0.632229	physical_and_proximity
177	181	0.212201	0.136647	1.02761	0.344473	1.02761	0.344473	1.014	0.108907	0.205664	0.07658	0.181622	0.188808	0.013182	0.00188773	0.868998	0.662649	physical_and_proximity
177	182	0.2045	0.146675	0.504329	0.478514	0.504329	0.478514	1.04	0.180785	0.198642	0.104123	0.18349	0.183635	0.01352	0.00313361	0.889109	0.664339	physical_and_proximity
177	202	0.0269204	0.0269204	0.534117	0.335068	0	0	0	0	0	0	0.0309694	0.261565	0	0	0.259077	0.266175	proximity
177	206	0.0329429	0.0329429	0.396384	0.635389	0	0	0	0	0	0	0.0380824	0.260627	0	0	0.32786	0.33124	proximity
177	216	0.0131912	0.0131912	0.256681	0.426958	0	0	0	0	0	0	0.014374	0.26948	0	0	0.147875	0.122525	proximity
177	222	0.115853	0.0779506	0.31583	0.351842	0.31583	0.351842	0.299	0.0644088	0.106918	0.0464376	0.0822145	0.234562	0.003887	0.00111642	0.539448	0.561418	physical_and_proximity
177	230	0.117612	0.0844353	0.291075	0.311399	0.291075	0.311399	0.416	0.069549	0.110489	0.047562	0.122887	0.207554	0.005408	0.00120552	0.694252	0.421317	physical_and_proximity
177	234	0.0446833	0.0446833	0.777779	0.67339	0	0	0	0	0	0	0.0509971	0.237857	0	0	0.383968	0.320593	proximity
177	236	0.11288	0.0712785	0.253416	0.326687	0.253416	0.326687	0.455	0.0573936	0.108638	0.0409322	0.0850085	0.207044	0.005915	0.000994823	0.399178	0.458666	physical_and_proximity
177	245	0.162693	0.123907	0.288464	0.485425	0.288464	0.485425	1.456	0.235832	0.16094	0.102386	0.157267	0.193832	0.018928	0.00408776	0.803764	0.680225	physical_and_proximity
177	247	0.111907	0.0784469	0.541816	0.217176	0.541816	0.217176	0.299	0.0555117	0.102096	0.0408757	0.103287	0.211582	0.003887	0.000962203	0.592176	0.416923	physical_and_proximity
177	254	0.00916273	0.00916273	0.215835	0.213358	0	0	0	0	0	0	0.0100183	0.312709	0	0	0.090922	0.109005	proximity
177	262	0.00959106	0.00959106	0.196309	0.605685	0	0	0	0	0	0	0.0102544	0.320801	0	0	0.045968	0.130299	proximity
177	284	0.00173828	0.00173828	0.202485	0.288965	0	0	0	0	0	0	0.00176403	0.405385	0	0	0.021632	0.019435	proximity
178	183	0.00319986	0.00319986	0.96919	0.343976	0	0	0	0	0	0	0.0032407	0.342546	0	0	0.044278	0.015041	proximity
178	187	0.0781504	0.0453344	0.349749	0.133179	0.349749	0.133179	0.377	0.0506711	0.0768025	0.0332193	0.0348692	0.205936	0.004901	0.000878298	0.199758	0.127933	physical_and_proximity
178	214	0.19873	0.101136	0.426161	0.629114	0.426161	0.629114	0.832	0.0875073	0.194628	0.0650885	0.0805137	0.176848	0.010816	0.00151679	0.267189	0.343746	physical_and_proximity
178	221	0.165259	0.0883992	0.662009	0.526703	0.662009	0.526703	0.312	0.0600229	0.151188	0.0498269	0.0665086	0.196524	0.004056	0.0010404	0.335296	0.319579	physical_and_proximity
178	231	0.0410879	0.0410879	1.05044	0.954974	0	0	0	0	0	0	0.0447649	0.194291	0	0	0.210574	0.259246	proximity
178	253	0.00223727	0.00223727	0.347955	0.44548	0	0	0	0	0	0	0.00226319	0.320276	0	0	0.029068	0.028561	proximity
179	182	0.0273914	0.0273914	0.494822	0.47231	0	0	0	0	0	0	0.0308931	0.251618	0	0	0.26702	0.232544	proximity
179	189	0.0106439	0.0106439	0.455127	0.25189	0	0	0	0	0	0	0.0113916	0.301935	0	0	0.134524	0.105625	proximity
179	193	0.227627	0.133193	0.727108	0.443561	0.727108	0.443561	1.183	0.13087	0.223459	0.0887234	0.126987	0.200532	0.015379	0.00226841	0.622596	0.644904	physical_and_proximity
179	196	0.165604	0.107426	0.41438	0.335293	0.41438	0.335293	1.443	0.142864	0.164238	0.0806754	0.112695	0.198215	0.018759	0.00247632	0.555334	0.521872	physical_and_proximity
179	206	0.0182128	0.0182128	0.76457	0.856657	0	0	0	0	0	0	0.0190726	0.30457	0	0	0.201617	0.220038	proximity
179	223	0.305179	0.173684	0.720727	0.792109	0.720727	0.792109	1.352	0.0784445	0.295021	0.0649443	0.243344	0.171949	0.017576	0.00135971	0.998114	1.00808	physical_and_proximity
179	230	0.182449	0.105285	0.427025	0.468679	0.427025	0.468679	0.884	0.0886038	0.178359	0.0634452	0.110498	0.207091	0.011492	0.0015358	0.58136	0.54418	physical_and_proximity
179	245	0.00539617	0.00539617	0.295822	0.345607	0	0	0	0	0	0	0.00558526	0.353462	0	0	0.070135	0.048165	proximity
179	254	0.107842	0.0766485	0.179192	0.372754	0.179192	0.372754	0.91	0.128437	0.106812	0.0623082	0.080627	0.223049	0.01183	0.00222625	0.368758	0.46306	physical_and_proximity
179	262	0.00864096	0.00864096	0.231299	0.575615	0	0	0	0	0	0	0.0091185	0.311864	0	0	0.065403	0.112723	proximity
180	181	0.0226876	0.0226876	0.304956	0.5087	0	0	0	0	0	0	0.025752	0.22735	0	0	0.192829	0.154804	proximity
180	182	0.00402782	0.00402782	0.54229	0.612015	0	0	0	0	0	0	0.00408505	0.34841	0	0	0.027378	0.056784	proximity
180	187	0.00024792	0.00024792	0.20984	0.0972167	0	0	0	0	0	0	0.000248849	0.357844	0	0	0.00338	0.003549	proximity
180	200	0.141817	0.102973	0.335402	0.305956	0.335402	0.305956	1.105	0.146111	0.139764	0.0763706	0.142793	0.190823	0.014365	0.0025326	0.671606	0.462891	physical_and_proximity
180	202	0.0798349	0.0505011	0.404748	0.224542	0.404748	0.224542	0.13	0.029137	0.0684158	0.0242455	0.0485186	0.227514	0.00169	0.000505042	0.306566	0.276146	physical_and_proximity
180	211	0.0156789	0.0156789	0.302767	1.01105	0	0	0	0	0	0	0.0168101	0.251633	0	0	0.160381	0.014872	proximity
180	216	0.054463	0.0527414	0.309889	0.540327	0.309889	0.540327	0.013	0.00975	0.012195	0.00929007	0.0622819	0.238221	0.000169	0.000169	0.463905	0.433147	physical_and_proximity
180	222	0.268913	0.15708	1.51965	0.394825	1.51965	0.394825	1.742	0.162495	0.265614	0.107011	0.152428	0.216199	0.022646	0.00281659	0.859196	0.46644	physical_and_proximity
180	233	0.00621199	0.00621199	0.256249	0.349401	0	0	0	0	0	0	0.00648447	0.308486	0	0	0.077571	0.078078	proximity
181	206	0.0654814	0.0654814	1.82248	3.51651	0	0	0	0	0	0	0.0692596	0.228615	0	0	0.472186	0.4732	proximity
181	217	0.0034792	0.0034792	0.988803	0.908654	0	0	0	0	0	0	0.00350495	0.341983	0	0	0.047658	0.033631	proximity
181	236	0.115811	0.0827051	0.624167	0.905821	0.624167	0.905821	0.091	0.0288795	0.0730187	0.0267862	0.077673	0.227861	0.001183	0.000500578	0.424359	0.498888	physical_and_proximity
181	238	0.0426544	0.0426544	1.36933	2.60259	0	0	0	0	0	0	0.0447834	0.257127	0	0	0.316368	0.382447	proximity
181	245	0.0476699	0.0476699	2.07975	0.910518	0	0	0	0	0	0	0.0515504	0.232449	0	0	0.394953	0.252824	proximity
182	189	0.43928	0.21826	0.825995	1.59261	0.825995	1.59261	2.08	0.160874	0.431159	0.124153	0.203673	0.190235	0.02704	0.00278849	0.652002	0.996593	physical_and_proximity
182	193	0.0116236	0.0116236	0.597411	0.452182	0	0	0	0	0	0	0.0121733	0.296463	0	0	0.116441	0.142636	proximity
182	197	0.00138323	0.00138323	0.715497	0.964628	0	0	0	0	0	0	0.00138791	0.353744	0	0	0.019604	0.009971	proximity
182	200	0.000117191	0.000117191	0.539061	0.360664	0	0	0	0	0	0	0.000117254	0.360282	0	0	0.00169	0.001183	proximity
182	202	0.325279	0.178616	0.584665	1.20467	0.584665	1.20467	1.742	0.195641	0.321075	0.130687	0.131359	0.192128	0.022646	0.00339111	0.572741	0.554151	physical_and_proximity
182	227	0.0276135	0.0276135	1.42654	0.867959	0	0	0	0	0	0	0.0291027	0.259807	0	0	0.264147	0.2535	proximity
182	230	0.0390315	0.0390315	1.03	1.20394	0	0	0	0	0	0	0.0419835	0.249185	0	0	0.337831	0.329888	proximity
182	234	0.262746	0.1512	1.07877	0.462317	1.07877	0.462317	1.3	0.187049	0.259119	0.118537	0.0967408	0.208544	0.0169	0.00324218	0.492635	0.412191	physical_and_proximity
183	190	0.0640443	0.0446632	0.193417	0.410865	0.193417	0.410865	0.091	0.0337909	0.0537835	0.0268833	0.0338419	0.164275	0.001183	0.000585709	0.094471	0.140946	physical_and_proximity
183	214	0.0123978	0.0123978	1.95159	0.869134	0	0	0	0	0	0	0.0126588	0.252151	0	0	0.048165	0.12506	proximity
184	185	0.109369	0.074538	0.336159	0.422583	0.336159	0.422583	0.195	0.0558331	0.0955166	0.0430076	0.068009	0.22289	0.002535	0.000967773	0.368082	0.425711	physical_and_proximity
184	192	0.487589	0.282416	0.983553	1.29656	0.983553	1.29656	3.575	0.341938	0.483625	0.212202	0.228552	0.186254	0.046475	0.00592693	0.800384	0.935077	physical_and_proximity
184	215	0.138168	0.0835561	0.42393	0.404521	0.42393	0.404521	0.338	0.0625926	0.128378	0.0480601	0.0775208	0.214364	0.004394	0.00108494	0.436696	0.401544	physical_and_proximity
184	218	0.0093569	0.0093569	0.572828	0.292332	0	0	0	0	0	0	0.00983221	0.335079	0	0	0.113906	0.014703	proximity
184	224	0.0157605	0.0157605	0.516184	1.46273	0	0	0	0	0	0	0.0164395	0.283996	0	0	0.166972	0.062192	proximity
184	226	0.213256	0.10954	0.566651	0.601336	0.566651	0.601336	0.702	0.0846817	0.206091	0.0656312	0.0907136	0.204036	0.009126	0.00146782	0.49348	0.449202	physical_and_proximity
184	228	0.000905992	0.000905992	0.622222	0.25599	0	0	0	0	0	0	0.000910541	0.349376	0	0	0.007098	0.012675	proximity
184	237	0.00803515	0.00803515	0.55759	0.465079	0	0	0	0	0	0	0.00829809	0.329688	0	0	0.109005	0.053066	proximity
184	258	0.00420567	0.00420567	0.410102	0.632013	0	0	0	0	0	0	0.00427801	0.344555	0	0	0.025519	0.058981	proximity
185	192	0.202717	0.12734	0.621096	0.488832	0.621096	0.488832	0.65	0.105304	0.192522	0.0760334	0.132946	0.211183	0.00845	0.00182526	0.755092	0.59657	physical_and_proximity
185	207	0.00120623	0.00120623	0.840775	1.00215	0	0	0	0	0	0	0.00120942	0.353126	0	0	0.009633	0.017069	proximity
185	210	0.54035	0.239358	1.05065	1.94763	1.05065	1.94763	2.379	0.153078	0.530341	0.125033	0.215571	0.185502	0.030927	0.00265334	0.874068	0.840099	physical_and_proximity
185	213	0.0457376	0.0457376	0.599212	1.58404	0	0	0	0	0	0	0.0511151	0.235695	0	0	0.347126	0.3887	proximity
185	217	0.156411	0.0834672	0.618464	0.426897	0.618464	0.426897	0.325	0.038824	0.14212	0.0336511	0.0858433	0.231169	0.004225	0.000672948	0.554151	0.425373	physical_and_proximity
185	226	0.254394	0.131063	1.14325	0.448789	1.14325	0.448789	1.092	0.105153	0.248838	0.079284	0.115744	0.207159	0.014196	0.00182265	0.661804	0.607555	physical_and_proximity
185	228	0.00559292	0.00559292	0.827905	0.340187	0	0	0	0	0	0	0.00572573	0.328945	0	0	0.075036	0.040053	proximity
185	238	0.00932113	0.00932113	0.339235	1.02732	0	0	0	0	0	0	0.00967474	0.318044	0	0	0.075205	0.122356	proximity
185	257	0.0415351	0.0415351	0.576502	1.08034	0	0	0	0	0	0	0.0466946	0.243156	0	0	0.31265	0.384982	proximity
185	264	0.0195377	0.0195377	0.513488	0.901128	0	0	0	0	0	0	0.0207789	0.275738	0	0	0.19604	0.229164	proximity
185	270	0.00742989	0.00742989	0.333309	0.475567	0	0	0	0	0	0	0.0077227	0.315968	0	0	0.09633	0.089401	proximity
186	195	0.52941	0.247639	0.994913	1.84739	0.994913	1.84739	2.782	0.263435	0.524695	0.187181	0.137894	0.183429	0.036166	0.00456621	0.458835	0.63544	physical_and_proximity
186	207	0.064291	0.064291	2.97188	2.16852	0	0	0	0	0	0	0.0677661	0.233355	0	0	0.440414	0.515788	proximity
186	225	0.0110533	0.0110533	1.28224	0.396288	0	0	0	0	0	0	0.0114722	0.301647	0	0	0.122018	0.067262	proximity
186	232	0.212687	0.104275	0.470095	0.942135	0.470095	0.942135	0.598	0.0933151	0.205724	0.0719164	0.0629009	0.20164	0.007774	0.00161746	0.27716	0.307749	physical_and_proximity
186	251	0.0261511	0.0261511	0.957776	1.00056	0	0	0	0	0	0	0.0276275	0.218339	0	0	0.161902	0.194012	proximity
187	211	0.00463342	0.00463342	0.455335	2.35912	0	0	0	0	0	0	0.00469036	0.282275	0	0	0.052728	0.014872	proximity
187	231	0.151719	0.0653909	0.221969	0.787122	0.221969	0.787122	1.17	0.048933	0.150823	0.0381509	0.0561415	0.177963	0.01521	0.000848172	0.133341	0.241839	physical_and_proximity
187	233	0.0176794	0.0176794	1.38694	1.29374	0	0	0	0	0	0	0.0181591	0.23128	0	0	0.121511	0.153452	proximity
188	193	0.00622321	0.00622321	0.614383	0.260308	0	0	0	0	0	0	0.00644249	0.322913	0	0	0.082472	0.044785	proximity
188	201	0.0141935	0.0141935	0.733821	2.06747	0	0	0	0	0	0	0.0145755	0.245027	0	0	0.136383	0.026364	proximity
188	203	0.0265221	0.0265221	1.20739	0.948868	0	0	0	0	0	0	0.0279156	0.242497	0	0	0.215475	0.229502	proximity
188	205	0.249092	0.135899	1.13529	0.884987	1.13529	0.884987	0.403	0.0909444	0.222609	0.0768845	0.0960542	0.198191	0.005239	0.00157637	0.45461	0.511394	physical_and_proximity
188	223	0.107341	0.0685248	0.573443	0.496965	0.573443	0.496965	0.13	0.0424212	0.0873487	0.0365909	0.0498536	0.234528	0.00169	0.000735301	0.299806	0.337324	physical_and_proximity
188	240	0.0164613	0.0164613	1.18628	0.665706	0	0	0	0	0	0	0.0171223	0.253395	0	0	0.149734	0.099541	proximity
189	193	0.0582686	0.0582686	0.933648	0.572981	0	0	0	0	0	0	0.0697079	0.217476	0	0	0.509704	0.378222	proximity
189	197	0.438978	0.232945	0.838326	1.27331	0.838326	1.27331	3.133	0.229571	0.435276	0.157874	0.202459	0.19447	0.040729	0.00397923	1.00099	0.780949	physical_and_proximity
189	202	0.0138755	0.0138755	0.390447	0.352183	0	0	0	0	0	0	0.0149994	0.289432	0	0	0.170014	0.10309	proximity
189	208	0.121113	0.0791375	0.30727	0.516378	0.30727	0.516378	0.247	0.0551292	0.10823	0.0428628	0.0791856	0.223247	0.003211	0.000955572	0.4732	0.425035	physical_and_proximity
189	227	0.0772531	0.0772531	1.70494	1.38304	0	0	0	0	0	0	0.0859484	0.220831	0	0	0.546715	0.5746	proximity
189	230	0.114817	0.0745289	0.236653	0.448134	0.236653	0.448134	0.377	0.0767066	0.109774	0.0512985	0.0669605	0.201502	0.004901	0.00132958	0.409825	0.283582	physical_and_proximity
189	234	0.0106297	0.0106297	0.612321	0.646214	0	0	0	0	0	0	0.0110017	0.319223	0	0	0.124722	0.132834	proximity
189	261	0.014968	0.014968	0.344861	1.1721	0	0	0	0	0	0	0.0158588	0.28166	0	0	0.141453	0.174239	proximity
190	214	0.0511608	0.0511608	4.16351	4.63191	0	0	0	0	0	0	0.0523831	0.213271	0	0	0.118638	0.367406	proximity
190	225	0.00360636	0.00360636	1.06405	0.357909	0	0	0	0	0	0	0.00365559	0.304889	0	0	0.042926	0.037687	proximity
190	229	0.00567829	0.00567829	1.42512	0.398133	0	0	0	0	0	0	0.00578382	0.244678	0	0	0.056108	0.013182	proximity
191	219	0.0508548	0.0508548	8.07923	2.2915	0	0	0	0	0	0	0.052346	0.216953	0	0	0.319748	0.328705	proximity
191	263	9.35189e-05	9.35189e-05	0.473137	1.17407	0	0	0	0	0	0	9.35449e-05	0.541322	0	0	0.000507	0.000845	proximity
192	213	0.138657	0.0847101	0.294562	0.449001	0.294562	0.449001	0.52	0.0528029	0.132536	0.0407159	0.108933	0.202612	0.00676	0.00091525	0.48841	0.559728	physical_and_proximity
192	215	0.151443	0.108674	0.387735	0.312574	0.387735	0.312574	1.105	0.184709	0.149627	0.0893475	0.107391	0.202244	0.014365	0.00320162	0.592514	0.488748	physical_and_proximity
192	217	0.000257224	0.000257224	0.24921	0.243294	0	0	0	0	0	0	0.000257762	0.360263	0	0	0.003718	0.000338	proximity
192	226	0.117352	0.0678519	0.408476	0.252548	0.408476	0.252548	0.403	0.0499114	0.112497	0.0378168	0.0701337	0.232244	0.005239	0.000865132	0.4056	0.420641	physical_and_proximity
192	235	0.054584	0.054584	0.870073	1.53846	0	0	0	0	0	0	0.0605288	0.248405	0	0	0.504296	0.441259	proximity
192	237	2.32553e-05	2.32553e-05	0.356195	0.271493	0	0	0	0	0	0	2.32588e-05	0.363303	0	0	0.000169	0.000338	proximity
192	252	4.6606e-05	4.6606e-05	0.241061	0.29024	0	0	0	0	0	0	4.66225e-05	0.362277	0	0	0.000169	0.000676	proximity
192	256	0.0131278	0.0131278	0.471352	0.560185	0	0	0	0	0	0	0.0138375	0.313685	0	0	0.119652	0.163085	proximity
192	257	0.129284	0.0969364	0.35622	0.468221	0.35622	0.468221	0.26	0.087937	0.113777	0.0612941	0.0981773	0.2148	0.00338	0.00152424	0.516633	0.525421	physical_and_proximity
192	258	0.113379	0.0695239	0.299537	0.334068	0.299537	0.334068	0.325	0.0472812	0.106283	0.0363875	0.0769168	0.197838	0.004225	0.000819541	0.399516	0.409487	physical_and_proximity
193	197	0.136139	0.0956047	0.290822	1.54356	0.290822	1.54356	0.195	0.0450661	0.108524	0.0380575	0.111837	0.194791	0.002535	0.000781146	0.509366	0.514774	physical_and_proximity
193	201	0.0234228	0.0234228	0.320032	1.65398	0	0	0	0	0	0	0.0256647	0.245489	0	0	0.225277	0.026364	proximity
193	223	0.294924	0.147799	0.511683	1.27757	0.511683	1.27757	1.365	0.0832874	0.288212	0.0678256	0.164922	0.195611	0.017745	0.00144365	0.804947	0.801398	physical_and_proximity
193	230	0.0876058	0.0534277	0.285959	0.27921	0.285959	0.27921	0.182	0.0373082	0.0795353	0.0295139	0.0486148	0.235695	0.002366	0.000646676	0.30251	0.29575	physical_and_proximity
193	244	0.000199185	0.000199185	1.7444	0.210899	0	0	0	0	0	0	0.000199396	0.360592	0	0	0.002873	0.001521	proximity
193	261	0.00247497	0.00247497	0.269398	0.868993	0	0	0	0	0	0	0.00250512	0.392322	0	0	0.012675	0.03042	proximity
194	199	0.172481	0.0984412	0.561829	1.58661	0.561829	1.58661	0.221	0.0548649	0.144195	0.0484572	0.0741978	0.191996	0.002873	0.000950991	0.33462	0.378222	physical_and_proximity
194	204	0.0227868	0.0227868	1.16467	1.71419	0	0	0	0	0	0	0.023561	0.247052	0	0	0.122863	0.201279	proximity
194	210	0.00990713	0.00990713	1.77257	0.871581	0	0	0	0	0	0	0.010078	0.331122	0	0	0.112723	0.059488	proximity
194	226	0.00224982	0.00224982	1.28539	0.911891	0	0	0	0	0	0	0.00225934	0.339075	0	0	0.030251	0.028054	proximity
194	228	0.0430562	0.0430562	3.7117	1.04641	0	0	0	0	0	0	0.0454538	0.244969	0	0	0.388869	0.305552	proximity
194	241	0.0105597	0.0105597	1.15163	0.837026	0	0	0	0	0	0	0.0107949	0.317224	0	0	0.103428	0.123539	proximity
194	248	0.0182814	0.0182814	1.89768	0.436167	0	0	0	0	0	0	0.019275	0.241741	0	0	0.160212	0.10816	proximity
195	207	0.281397	0.137101	0.807087	0.796843	0.807087	0.796843	0.858	0.122689	0.273263	0.0939439	0.0856487	0.214705	0.011154	0.00212661	0.391066	0.503282	physical_and_proximity
195	221	0.0284682	0.0284682	1.55539	1.27557	0	0	0	0	0	0	0.0296736	0.248095	0	0	0.248599	0.245895	proximity
195	225	0.115038	0.0686037	0.434058	0.367817	0.434058	0.367817	0.208	0.0402017	0.101727	0.033448	0.0644676	0.21057	0.002704	0.00069683	0.381602	0.237276	physical_and_proximity
195	242	0.0426961	0.0426961	1.28283	1.14269	0	0	0	0	0	0	0.0459418	0.224248	0	0	0.316875	0.247416	proximity
195	243	0.199632	0.104816	0.613369	0.629222	0.613369	0.629222	0.494	0.0934237	0.190698	0.0718209	0.0647819	0.217362	0.006422	0.00161934	0.35997	0.369941	physical_and_proximity
195	251	0.0114617	0.0114617	0.825958	0.515867	0	0	0	0	0	0	0.0118909	0.299598	0	0	0.138749	0.095823	proximity
196	198	0.156992	0.104995	0.514172	0.695815	0.514172	0.695815	0.221	0.049106	0.126471	0.0421121	0.113703	0.195235	0.002873	0.000851171	0.589979	0.592176	physical_and_proximity
196	205	0.0428908	0.0428908	0.696991	0.664009	0	0	0	0	0	0	0.0490814	0.242802	0	0	0.382109	0.257894	proximity
196	206	0.323526	0.194421	0.73893	0.651083	0.73893	0.651083	4.758	0.244404	0.322645	0.14325	0.199201	0.169649	0.061854	0.00423633	0.859365	0.697801	physical_and_proximity
196	209	0.0886353	0.0608667	0.189561	0.345129	0.189561	0.345129	0.247	0.0465079	0.0818237	0.0336989	0.0746083	0.208937	0.003211	0.000806136	0.398164	0.36673	physical_and_proximity
196	223	0.018733	0.018733	1.02767	0.832594	0	0	0	0	0	0	0.0195283	0.306655	0	0	0.18083	0.226291	proximity
196	250	0.0381612	0.0381612	0.666955	1.65427	0	0	0	0	0	0	0.0414924	0.265038	0	0	0.346619	0.362843	proximity
196	254	0.117723	0.0796883	0.321929	0.3499	0.321929	0.3499	0.312	0.0686567	0.109059	0.0487105	0.0832114	0.215113	0.004056	0.00119005	0.445991	0.453596	physical_and_proximity
196	262	0.109362	0.0665095	0.264402	0.368498	0.264402	0.368498	0.312	0.051471	0.103082	0.0385739	0.0656305	0.213803	0.004056	0.000892163	0.328029	0.340535	physical_and_proximity
196	280	0.00625675	0.00625675	0.308585	0.991928	0	0	0	0	0	0	0.00642762	0.327983	0	0	0.046137	0.083824	proximity
197	208	0.0400858	0.0384456	0.259552	0.283959	0.259552	0.283959	0.013	0.00975	0.0118627	0.00909599	0.0439085	0.222062	0.000169	0.000169	0.281892	0.294229	physical_and_proximity
197	223	0.0350971	0.0350971	0.515265	0.634846	0	0	0	0	0	0	0.0400377	0.265323	0	0	0.342901	0.37349	proximity
197	227	0.239551	0.14994	0.75913	0.684383	0.75913	0.684383	0.559	0.0996828	0.218944	0.0780623	0.15733	0.192683	0.007267	0.00172784	0.682591	0.813566	physical_and_proximity
197	230	0.0413768	0.0413768	1.78958	0.481771	0	0	0	0	0	0	0.0464389	0.265357	0	0	0.402051	0.23829	proximity
197	244	0.0277453	0.0277453	0.353911	0.326699	0	0	0	0	0	0	0.0331613	0.242023	0	0	0.253669	0.189449	proximity
197	246	0.00134913	0.00134913	0.371513	0.470329	0	0	0	0	0	0	0.00135796	0.346976	0	0	0.015717	0.018759	proximity
197	261	0.276739	0.148329	0.64098	0.672316	0.64098	0.672316	1.612	0.115915	0.272639	0.0856569	0.154774	0.205863	0.020956	0.0020092	0.83486	0.617526	physical_and_proximity
197	286	0.0363623	0.0363623	0.336961	1.50438	0	0	0	0	0	0	0.0418961	0.236562	0	0	0.318565	0.020449	proximity
197	288	0.0531857	0.0365039	0.437074	0.0776958	0.437074	0.0776958	0.234	0.0412602	0.0514611	0.0253839	0.0404682	0.227952	0.003042	0.000715177	0.266344	0.134862	physical_and_proximity
197	292	0.112012	0.075389	0.199627	0.36474	0.199627	0.36474	0.78	0.111473	0.110704	0.0598023	0.0698993	0.208965	0.01014	0.00193221	0.331409	0.340366	physical_and_proximity
197	307	0.00581305	0.00581305	0.453709	0.48178	0	0	0	0	0	0	0.00596136	0.320321	0	0	0.060502	0.075712	proximity
198	206	0.167561	0.0988135	0.412802	0.446426	0.412802	0.446426	0.663	0.0802423	0.162054	0.0583951	0.102988	0.226334	0.008619	0.00139087	0.692393	0.599781	physical_and_proximity
198	209	0.131551	0.0862061	0.456706	0.259428	0.456706	0.259428	0.52	0.0578834	0.125513	0.042881	0.122106	0.205633	0.00676	0.00100331	0.627159	0.440076	physical_and_proximity
198	213	0.139204	0.102923	0.304982	0.310101	0.304982	0.310101	1.352	0.192883	0.138059	0.085557	0.118417	0.191927	0.017576	0.00334331	0.563784	0.575276	physical_and_proximity
198	219	0.0684503	0.0684503	1.22888	0.873671	0	0	0	0	0	0	0.0790464	0.239009	0	0	0.538941	0.534547	proximity
198	238	0.041138	0.041138	0.633562	0.437737	0	0	0	0	0	0	0.0489104	0.242248	0	0	0.349323	0.313664	proximity
198	239	0.147096	0.0844683	0.339985	0.482269	0.339985	0.482269	0.468	0.0538302	0.139829	0.0423877	0.0927132	0.200911	0.006084	0.000933057	0.504465	0.426218	physical_and_proximity
198	250	0.0551762	0.0551762	0.433584	0.677676	0	0	0	0	0	0	0.0697264	0.210908	0	0	0.438217	0.298285	proximity
198	252	0.0651522	0.0572373	0.520131	0.166356	0.520131	0.166356	0.052	0.0219872	0.0368127	0.0187214	0.082864	0.232596	0.000676	0.000381111	0.517816	0.523731	physical_and_proximity
198	254	0.00580995	0.00580995	0.268621	0.392614	0	0	0	0	0	0	0.00602959	0.305553	0	0	0.072332	0.067431	proximity
198	262	0.0421076	0.0421076	0.443219	0.505231	0	0	0	0	0	0	0.0512474	0.221703	0	0	0.35152	0.315692	proximity
198	280	0.0904326	0.0553373	0.22321	0.390874	0.22321	0.390874	0.182	0.023854	0.0797896	0.0204248	0.0667869	0.217766	0.002366	0.000413469	0.423683	0.393263	physical_and_proximity
198	282	0.012326	0.012326	0.549019	0.230365	0	0	0	0	0	0	0.0133393	0.32519	0	0	0.173056	0.126074	proximity
199	218	0.00835595	0.00835595	0.546559	1.9297	0	0	0	0	0	0	0.00852316	0.288804	0	0	0.089908	0.067769	proximity
199	228	0.158583	0.106038	0.44206	0.354664	0.44206	0.354664	0.715	0.128046	0.154314	0.0775712	0.101899	0.203362	0.009295	0.00221947	0.474552	0.570375	physical_and_proximity
199	237	0.189105	0.110211	1.59657	0.334384	1.59657	0.334384	0.507	0.0918696	0.178913	0.0689564	0.0913959	0.199916	0.006591	0.00159241	0.477932	0.37856	physical_and_proximity
199	241	0.00302738	0.00302738	0.315285	0.346907	0	0	0	0	0	0	0.00308391	0.324892	0	0	0.032279	0.039715	proximity
199	248	0.0134762	0.0134762	0.427204	0.205974	0	0	0	0	0	0	0.0149233	0.241858	0	0	0.127764	0.119314	proximity
199	271	0.0334094	0.0334094	0.454292	0.999496	0	0	0	0	0	0	0.0374112	0.284149	0	0	0.382109	0.211757	proximity
199	277	0.0272423	0.0272423	0.352836	2.1002	0	0	0	0	0	0	0.0299426	0.204978	0	0	0.215813	0.06084	proximity
199	283	0.0223422	0.0223422	0.282716	0.738207	0	0	0	0	0	0	0.0250837	0.283339	0	0	0.121004	0.256711	proximity
199	287	0.0445701	0.0338461	0.163234	0.0770843	0.163234	0.0770843	0.26	0.0561092	0.0435822	0.0270846	0.0396167	0.201605	0.00338	0.000972559	0.190463	0.162916	physical_and_proximity
199	298	0.0317685	0.0317685	0.270818	0.998801	0	0	0	0	0	0	0.0373358	0.238786	0	0	0.216996	0.305383	proximity
200	202	0.227955	0.132115	0.416378	0.76269	0.416378	0.76269	1.352	0.127659	0.224595	0.0866088	0.131652	0.193837	0.017576	0.00221276	0.406952	0.643552	physical_and_proximity
200	211	0.00780255	0.00780255	0.722248	1.17956	0	0	0	0	0	0	0.00794086	0.283116	0	0	0.088894	0.014872	proximity
200	222	0.275001	0.133183	0.899411	0.709839	0.899411	0.709839	0.793	0.0972177	0.264435	0.0780835	0.103269	0.21271	0.010309	0.00168511	0.610766	0.449033	physical_and_proximity
200	233	0.130417	0.0613358	0.315264	0.379868	0.315264	0.379868	0.494	0.0525536	0.127735	0.0402696	0.0426912	0.20074	0.006422	0.000910929	0.213616	0.228995	physical_and_proximity
200	234	0.0312677	0.0312677	1.127	0.889941	0	0	0	0	0	0	0.0333657	0.264888	0	0	0.286117	0.228995	proximity
200	255	0.128337	0.0763782	0.214464	0.451998	0.214464	0.451998	1.014	0.0840483	0.127204	0.0532677	0.0767866	0.186511	0.013182	0.00145684	0.321607	0.30082	physical_and_proximity
200	265	0.00409447	0.00409447	0.592801	0.387024	0	0	0	0	0	0	0.00416734	0.308906	0	0	0.048334	0.052052	proximity
200	275	0.0962752	0.0613425	0.246378	0.409337	0.246378	0.409337	0.208	0.0526465	0.0884215	0.0392213	0.0493929	0.200397	0.002704	0.00091254	0.210574	0.288652	physical_and_proximity
201	223	0.0196638	0.0196638	8.26989	5.74739	0	0	0	0	0	0	0.0197785	0.291293	0	0	0.026364	0.21801	proximity
202	208	0.000479827	0.000479827	0.263012	0.809189	0	0	0	0	0	0	0.000480989	0.36008	0	0	0.003042	0.006929	proximity
202	222	0.0367609	0.0367609	0.651031	0.940511	0	0	0	0	0	0	0.0406446	0.239752	0	0	0.311636	0.276991	proximity
202	227	0.153526	0.0935529	0.449784	0.364519	0.449784	0.364519	0.559	0.0873084	0.148027	0.0609003	0.0874402	0.20062	0.007267	0.00151335	0.423683	0.40053	physical_and_proximity
202	234	0.227307	0.132818	0.449393	0.954179	0.449393	0.954179	0.767	0.113948	0.218482	0.0829934	0.121023	0.207218	0.009971	0.00197511	0.576966	0.638651	physical_and_proximity
202	247	0.000961563	0.000961563	0.324096	0.433298	0	0	0	0	0	0	0.000966576	0.354132	0	0	0.00845	0.013689	proximity
202	265	0.00249786	0.00249786	0.391855	0.44237	0	0	0	0	0	0	0.00252825	0.347559	0	0	0.014534	0.035152	proximity
203	205	0.504044	0.148131	1.41079	1.51546	1.41079	1.51546	1.521	0.0814888	0.493547	0.0733121	0.104313	0.201879	0.019773	0.00141247	0.545363	0.470158	physical_and_proximity
203	212	0.0198457	0.0198457	1.01253	0.35003	0	0	0	0	0	0	0.021485	0.26434	0	0	0.203814	0.171873	proximity
203	240	0.0586313	0.0586313	1.00805	2.54641	0	0	0	0	0	0	0.063812	0.209747	0	0	0.258908	0.384137	proximity
203	249	0.435411	0.224626	0.738051	1.60918	0.738051	1.60918	2.964	0.246163	0.432202	0.165598	0.157798	0.179764	0.038532	0.00426682	0.547053	0.592683	physical_and_proximity
203	250	0.00272863	0.00272863	0.682498	0.741452	0	0	0	0	0	0	0.00274974	0.364448	0	0	0.036335	0.013182	proximity
203	274	0.0268122	0.0268122	0.961649	1.39796	0	0	0	0	0	0	0.0281363	0.28122	0	0	0.281385	0.213447	proximity
203	276	7.01076e-05	7.01076e-05	0.479541	0.113318	0	0	0	0	0	0	7.01612e-05	0.361174	0	0	0.001014	0.000507	proximity
203	278	9.33644e-05	9.33644e-05	0.566748	0.970072	0	0	0	0	0	0	9.33888e-05	0.361728	0	0	0.001352	0.000676	proximity
203	289	0.0264696	0.0264696	0.702824	1.09837	0	0	0	0	0	0	0.028212	0.222363	0	0	0.196885	0.135876	proximity
203	291	0.00101368	0.00101368	0.419088	0.319184	0	0	0	0	0	0	0.00101939	0.409794	0	0	0.003042	0.010985	proximity
204	207	0.000982782	0.000982782	0.854478	2.05438	0	0	0	0	0	0	0.000984385	0.355496	0	0	0.012337	0.014027	proximity
204	210	0.466866	0.204769	0.923642	1.46846	0.923642	1.46846	2.509	0.186038	0.462488	0.140078	0.134486	0.188758	0.032617	0.00322466	0.55601	0.559052	physical_and_proximity
204	232	0.241412	0.106684	0.961647	0.819206	0.961647	0.819206	0.455	0.0641633	0.224297	0.0560355	0.076427	0.206983	0.005915	0.00111216	0.283582	0.438217	physical_and_proximity
204	241	0.0405274	0.0405274	2.40363	1.09321	0	0	0	0	0	0	0.0428378	0.244859	0	0	0.310284	0.340704	proximity
204	248	0.0026666	0.0026666	1.09984	0.455583	0	0	0	0	0	0	0.00268886	0.391009	0	0	0.033462	0.012506	proximity
205	209	0.253593	0.136322	0.802711	0.658655	0.802711	0.658655	0.741	0.111783	0.243099	0.0853977	0.106961	0.203002	0.009633	0.00193757	0.474383	0.564291	physical_and_proximity
205	223	0.000530143	0.000530143	0.734094	0.550842	0	0	0	0	0	0	0.000531038	0.371143	0	0	0.007098	0.006929	proximity
205	239	0.0328753	0.0328753	1.18788	0.658156	0	0	0	0	0	0	0.035642	0.255078	0	0	0.298454	0.304876	proximity
205	240	0.023321	0.023321	1.02074	1.41575	0	0	0	0	0	0	0.0242755	0.29647	0	0	0.218855	0.265161	proximity
205	249	0.00802136	0.00802136	0.691542	0.505223	0	0	0	0	0	0	0.00824799	0.320139	0	0	0.104273	0.091598	proximity
205	250	0.227112	0.11208	0.641215	0.624978	0.641215	0.624978	0.702	0.0713605	0.218145	0.0582311	0.102171	0.21259	0.009126	0.00123691	0.5239	0.456131	physical_and_proximity
205	274	0.0120192	0.0120192	0.708642	0.914291	0	0	0	0	0	0	0.0123923	0.309553	0	0	0.126074	0.150579	proximity
206	238	0.252638	0.145639	0.545793	0.696518	0.545793	0.696518	1.326	0.155288	0.248629	0.103013	0.122614	0.206226	0.017238	0.00269166	0.440414	0.671268	physical_and_proximity
206	245	0.162961	0.10097	0.380566	0.368193	0.380566	0.368193	1.183	0.140939	0.161579	0.080393	0.0783427	0.213471	0.015379	0.00244294	0.429767	0.326339	physical_and_proximity
206	262	0.247846	0.0981953	0.553711	0.737124	0.553711	0.737124	1.053	0.0488231	0.243174	0.0422928	0.0936034	0.211852	0.013689	0.000846268	0.513422	0.520013	physical_and_proximity
207	210	0.19603	0.12803	0.725358	0.326935	0.725358	0.326935	1.352	0.142249	0.193163	0.0872047	0.154194	0.199404	0.017576	0.00246565	0.760162	0.680394	physical_and_proximity
207	217	0.17103	0.113135	0.338556	0.444144	0.338556	0.444144	1.456	0.172813	0.16972	0.0909765	0.102385	0.215869	0.018928	0.00299542	0.550264	0.549588	physical_and_proximity
207	220	0.0528293	0.0528293	0.716741	0.568166	0	0	0	0	0	0	0.0633969	0.249993	0	0	0.498043	0.36504	proximity
207	225	0.00343998	0.00343998	0.282726	0.05819	0	0	0	0	0	0	0.00370401	0.330954	0	0	0.04901	0.025012	proximity
207	232	0.340685	0.201601	1.21231	0.55044	1.21231	0.55044	3.172	0.198016	0.338197	0.13001	0.233262	0.186474	0.041236	0.00343228	0.982735	0.714194	physical_and_proximity
207	238	0.0377336	0.0377336	0.83217	0.687953	0	0	0	0	0	0	0.0419352	0.253038	0	0	0.352534	0.349999	proximity
207	241	0.134389	0.0784838	0.405895	0.271385	0.405895	0.271385	0.702	0.0800405	0.132048	0.0536418	0.0716357	0.215482	0.009126	0.00138737	0.390221	0.376701	physical_and_proximity
207	242	0.00383969	0.00383969	0.286055	0.285747	0	0	0	0	0	0	0.00394567	0.329064	0	0	0.052221	0.038194	proximity
207	243	0.21653	0.135752	0.380295	0.688585	0.380295	0.688585	1.677	0.117532	0.213762	0.0794274	0.186919	0.181062	0.021801	0.00203722	0.812214	0.657241	physical_and_proximity
207	251	0.151909	0.102986	0.290633	0.506251	0.290633	0.506251	0.741	0.116842	0.147807	0.0715582	0.116042	0.169855	0.009633	0.00202526	0.482664	0.469144	physical_and_proximity
207	259	0.111355	0.0793549	0.636097	0.166219	0.636097	0.166219	0.598	0.0791236	0.107986	0.0494396	0.120342	0.207668	0.007774	0.00137147	0.644566	0.350675	physical_and_proximity
207	264	0.090118	0.090118	0.899242	1.24385	0	0	0	0	0	0	0.108926	0.23069	0	0	0.714025	0.782639	proximity
207	266	0.0220445	0.0220445	0.42828	0.721414	0	0	0	0	0	0	0.0240144	0.270795	0	0	0.230685	0.244881	proximity
207	296	0.0240902	0.0240902	0.368502	0.464871	0	0	0	0	0	0	0.0272883	0.294777	0	0	0.294567	0.276822	proximity
207	299	0.120138	0.0879958	0.261236	0.277377	0.261236	0.277377	1.053	0.184566	0.119292	0.0778132	0.0698213	0.20777	0.013689	0.00319914	0.34645	0.341887	physical_and_proximity
207	310	0.000810849	0.000810849	0.343176	0.447125	0	0	0	0	0	0	0.00081425	0.355014	0	0	0.011492	0.01014	proximity
208	227	0.40412	0.180589	0.857779	2.2663	0.857779	2.2663	1.053	0.154643	0.391127	0.123861	0.0997844	0.190163	0.013689	0.00268048	0.341887	0.486044	physical_and_proximity
208	246	0.0266231	0.0266231	2.0542	1.23992	0	0	0	0	0	0	0.0275724	0.216802	0	0	0.200265	0.071825	proximity
209	219	0.0867701	0.066109	0.270505	0.29029	0.270505	0.29029	0.156	0.0530868	0.0737905	0.0384931	0.0721492	0.217765	0.002028	0.000920171	0.357604	0.43602	physical_and_proximity
209	239	0.143993	0.113595	0.370442	0.581531	0.370442	0.581531	0.286	0.118166	0.126333	0.0776292	0.109931	0.19238	0.003718	0.00204821	0.503282	0.569192	physical_and_proximity
209	250	0.042637	0.0409289	0.326214	0.284349	0.326214	0.284349	0.013	0.00975	0.0119753	0.00916201	0.0462714	0.211688	0.000169	0.000169	0.300313	0.199927	physical_and_proximity
210	217	0.0183232	0.0183232	0.574514	0.683502	0	0	0	0	0	0	0.0194658	0.306982	0	0	0.169676	0.215137	proximity
210	226	0.0664906	0.0664906	0.642513	1.09216	0	0	0	0	0	0	0.079569	0.224394	0	0	0.536068	0.464412	proximity
210	228	0.113531	0.0716	0.236188	0.446602	0.236188	0.446602	0.351	0.0562117	0.107273	0.0412152	0.0772381	0.221117	0.004563	0.000974337	0.367237	0.486889	physical_and_proximity
210	232	0.0447405	0.0447405	0.809438	0.842842	0	0	0	0	0	0	0.0501776	0.227101	0	0	0.275808	0.376532	proximity
210	241	0.262441	0.148494	0.710711	0.900724	0.710711	0.900724	0.637	0.100814	0.244671	0.0804085	0.136319	0.208142	0.008281	0.00174745	0.727376	0.703209	physical_and_proximity
210	248	1.16796e-05	1.16796e-05	0.228105	0.0810926	0	0	0	0	0	0	1.16819e-05	0.361671	0	0	0.000169	0.000169	proximity
210	257	0.0477607	0.0449419	0.174159	0.317359	0.174159	0.317359	0.026	0.0178377	0.0211173	0.0153955	0.0570234	0.233652	0.000338	0.000309187	0.333606	0.321776	physical_and_proximity
210	264	0.138107	0.0981566	0.292599	0.417783	0.292599	0.417783	0.611	0.139965	0.134266	0.0771851	0.0885244	0.203785	0.007943	0.00242606	0.451737	0.486213	physical_and_proximity
210	272	0.0666467	0.0465265	0.2052	0.135559	0.2052	0.135559	0.312	0.0571287	0.0647028	0.0336084	0.0510616	0.208351	0.004056	0.000990232	0.264485	0.267696	physical_and_proximity
211	233	0.00824861	0.00824861	7.07736	2.49371	0	0	0	0	0	0	0.00828567	0.271869	0	0	0.014872	0.089401	proximity
212	239	0.00471189	0.00471189	0.355331	1.52535	0	0	0	0	0	0	0.00479021	0.334917	0	0	0.06422	0.061009	proximity
212	249	0.349024	0.135018	1.08594	1.77259	1.08594	1.77259	0.65	0.094306	0.330746	0.0827213	0.0745727	0.193283	0.00845	0.00163464	0.263809	0.396981	physical_and_proximity
212	263	0.0202347	0.0202347	0.299062	2.10844	0	0	0	0	0	0	0.0219289	0.22608	0	0	0.073515	0.161226	proximity
212	278	6.99484e-05	6.99484e-05	0.261281	1.08152	0	0	0	0	0	0	6.99717e-05	0.362033	0	0	0.000507	0.001014	proximity
213	217	0.162127	0.112429	0.323488	0.472295	0.323488	0.472295	0.949	0.177953	0.159684	0.0923524	0.0933556	0.214199	0.012337	0.00308451	0.468637	0.489931	physical_and_proximity
213	219	0.00969807	0.00969807	0.517205	0.346302	0	0	0	0	0	0	0.0101737	0.319917	0	0	0.128947	0.096668	proximity
213	238	0.14571	0.0925732	0.408598	0.543181	0.408598	0.543181	0.312	0.0770974	0.133448	0.0579407	0.0764214	0.22531	0.004056	0.00133635	0.420979	0.459342	physical_and_proximity
213	252	0.175737	0.098507	0.55353	0.347043	0.55353	0.347043	0.884	0.0692788	0.171842	0.0522944	0.113755	0.191586	0.011492	0.00120083	0.591838	0.340366	physical_and_proximity
213	256	0.0269207	0.0269207	0.538039	0.634095	0	0	0	0	0	0	0.0296643	0.25862	0	0	0.248937	0.261443	proximity
213	257	0.0288212	0.0288212	0.595931	0.697908	0	0	0	0	0	0	0.0316598	0.258619	0	0	0.278343	0.300989	proximity
213	270	0.0267988	0.0267988	0.644418	0.440817	0	0	0	0	0	0	0.0298554	0.214024	0	0	0.215644	0.200603	proximity
214	221	0.395891	0.23719	1.01317	0.873268	1.01317	0.873268	2.405	0.345628	0.392476	0.198989	0.13424	0.179015	0.031265	0.00599089	0.546208	0.527787	physical_and_proximity
214	225	0.0175173	0.0175173	0.942365	0.222583	0	0	0	0	0	0	0.0194052	0.242257	0	0	0.17069	0.096161	proximity
214	229	0.180041	0.0943166	0.922647	0.305402	0.922647	0.305402	0.78	0.104088	0.177297	0.0716051	0.0560565	0.195376	0.01014	0.00180419	0.288483	0.027547	physical_and_proximity
214	231	0.0275901	0.0275901	1.32819	0.678169	0	0	0	0	0	0	0.0293967	0.229142	0	0	0.235924	0.142298	proximity
214	242	0.150118	0.0834454	0.443972	0.322076	0.443972	0.322076	0.715	0.0991518	0.14802	0.0647551	0.0517542	0.215346	0.009295	0.00171863	0.287131	0.210912	physical_and_proximity
214	253	0.229322	0.149036	0.4959	0.526862	0.4959	0.526862	2.158	0.274171	0.228417	0.132242	0.0835811	0.175278	0.028054	0.00475231	0.391235	0.320255	physical_and_proximity
214	267	0.0197366	0.0197366	1.20909	1.07587	0	0	0	0	0	0	0.0204454	0.287213	0	0	0.227643	0.203476	proximity
214	290	0.00460458	0.00460458	0.496331	0.312177	0	0	0	0	0	0	0.00471794	0.33898	0	0	0.048672	0.063882	proximity
215	218	0.000128281	0.000128281	0.894905	0.214426	0	0	0	0	0	0	0.000128376	0.361764	0	0	0.001859	0.000169	proximity
215	224	0.0222504	0.0222504	1.42316	2.70393	0	0	0	0	0	0	0.0227944	0.237402	0	0	0.17914	0.063206	proximity
215	226	0.000594496	0.000594496	0.722028	0.721613	0	0	0	0	0	0	0.000595477	0.354457	0	0	0.00845	0.008112	proximity
215	235	0.387676	0.206027	0.831136	1.12776	0.831136	1.12776	1.976	0.295253	0.385214	0.182588	0.0665606	0.188993	0.025688	0.00511773	0.306566	0.268879	physical_and_proximity
215	237	0.0204727	0.0204727	0.820819	1.04029	0	0	0	0	0	0	0.0214289	0.237006	0	0	0.17745	0.183365	proximity
215	258	0.183342	0.0988252	0.350495	0.852951	0.350495	0.852951	0.637	0.101213	0.178719	0.071913	0.0629	0.210265	0.008281	0.00175435	0.232375	0.344084	physical_and_proximity
216	220	0.00923607	0.00923607	0.973649	0.931287	0	0	0	0	0	0	0.00941883	0.323103	0	0	0.081458	0.11999	proximity
216	222	0.242416	0.135382	0.981125	0.789279	0.981125	0.789279	0.416	0.0682715	0.213217	0.0590541	0.127797	0.213002	0.005408	0.00118337	0.69628	0.571558	physical_and_proximity
216	231	0.0394813	0.0394813	1.73311	1.28039	0	0	0	0	0	0	0.0417181	0.256881	0	0	0.37349	0.264654	proximity
216	233	0.201092	0.104542	0.421055	1.32589	0.421055	1.32589	0.442	0.0549668	0.185472	0.0468999	0.100402	0.216567	0.005746	0.000952758	0.58136	0.560235	physical_and_proximity
216	236	0.0382703	0.0382703	1.57249	2.98524	0	0	0	0	0	0	0.0397472	0.274694	0	0	0.28392	0.384813	proximity
216	255	0.0134125	0.0134125	0.691927	0.572904	0	0	0	0	0	0	0.0140122	0.301923	0	0	0.139594	0.151086	proximity
216	269	0.0323586	0.0323586	1.08935	0.883604	0	0	0	0	0	0	0.0346572	0.241048	0	0	0.276315	0.267189	proximity
217	220	0.0865946	0.0660395	0.35133	0.357137	0.35133	0.357137	0.104	0.0398636	0.0655233	0.0325395	0.0654429	0.227411	0.001352	0.00069097	0.378898	0.400868	physical_and_proximity
217	236	0.00782881	0.00782881	0.413351	0.482134	0	0	0	0	0	0	0.00811425	0.295747	0	0	0.073684	0.09464	proximity
217	238	0.31207	0.192192	0.55125	1.04901	0.55125	1.04901	2.106	0.228575	0.308436	0.140012	0.181966	0.187273	0.027378	0.00396197	0.653016	0.910741	physical_and_proximity
217	264	0.00797123	0.00797123	0.715204	1.10573	0	0	0	0	0	0	0.00812027	0.33716	0	0	0.080613	0.110019	proximity
218	224	0.0795302	0.0350392	0.590297	0.355428	0.590297	0.355428	0.104	0.0216382	0.0708067	0.0197153	0.0199731	0.157826	0.001352	0.000375063	0.059657	0.080782	physical_and_proximity
218	237	0.0154845	0.0154845	3.45892	2.67913	0	0	0	0	0	0	0.015645	0.249097	0	0	0.052221	0.143143	proximity
219	239	0.353184	0.1625	1.26375	0.866567	1.26375	0.866567	0.975	0.0840888	0.336597	0.0722676	0.153521	0.211012	0.012675	0.00145754	0.787202	0.826917	physical_and_proximity
219	252	0.0316448	0.0316448	0.394878	0.598702	0	0	0	0	0	0	0.036499	0.246721	0	0	0.274456	0.259922	proximity
219	256	0.169793	0.112007	0.251326	0.75831	0.251326	0.75831	1.56	0.145979	0.168389	0.0823186	0.129476	0.192797	0.02028	0.0025303	0.493987	0.594542	physical_and_proximity
219	260	0.0974448	0.0689591	0.440936	0.200358	0.440936	0.200358	0.26	0.0651037	0.0900485	0.0442105	0.0729724	0.198798	0.00338	0.00112846	0.410332	0.275639	physical_and_proximity
219	263	0.0520206	0.0520206	0.662096	0.731981	0	0	0	0	0	0	0.0611746	0.229793	0	0	0.402558	0.306397	proximity
219	282	0.025104	0.025104	0.413419	0.640447	0	0	0	0	0	0	0.0278909	0.2696	0	0	0.209729	0.254852	proximity
220	236	0.311792	0.148411	0.68253	0.709231	0.68253	0.709231	2.886	0.134194	0.310403	0.0968336	0.124677	0.184419	0.037518	0.00232604	0.488579	0.576459	physical_and_proximity
220	238	0.327472	0.150672	0.855117	0.905368	0.855117	0.905368	1.183	0.129727	0.320589	0.100176	0.0994744	0.204993	0.015379	0.0022486	0.51545	0.465257	physical_and_proximity
220	243	0.00635712	0.00635712	0.68857	0.748833	0	0	0	0	0	0	0.00647182	0.330336	0	0	0.063206	0.085514	proximity
220	259	0.105734	0.0800611	0.495673	0.784291	0.495673	0.784291	0.091	0.0375197	0.0700206	0.0333943	0.0712	0.223916	0.001183	0.000650341	0.418106	0.453934	physical_and_proximity
221	225	0.0125664	0.0125664	0.93653	0.54133	0	0	0	0	0	0	0.0130442	0.304308	0	0	0.12506	0.154804	proximity
221	231	0.160088	0.113661	0.53886	0.742547	0.53886	0.742547	0.234	0.0842068	0.133762	0.0663218	0.0945052	0.199098	0.003042	0.00145959	0.499057	0.469651	physical_and_proximity
221	242	0.25645	0.146457	0.5446	0.593659	0.5446	0.593659	2.535	0.196931	0.255418	0.116298	0.105435	0.20311	0.032955	0.00341347	0.507507	0.409825	physical_and_proximity
221	243	0.0282286	0.0282286	0.914269	0.904741	0	0	0	0	0	0	0.0300969	0.268567	0	0	0.21125	0.288821	proximity
221	253	0.0134281	0.0134281	0.865269	1.12764	0	0	0	0	0	0	0.0138068	0.299179	0	0	0.151424	0.131144	proximity
221	267	0.176821	0.102692	0.372625	0.610673	0.372625	0.610673	0.689	0.124122	0.173233	0.0807899	0.0604933	0.208309	0.008957	0.00215145	0.270231	0.326339	physical_and_proximity
222	233	0.0138006	0.0138006	1.51585	1.1155	0	0	0	0	0	0	0.0141034	0.331345	0	0	0.170352	0.109343	proximity
222	234	0.0515245	0.0515245	1.53109	2.04743	0	0	0	0	0	0	0.0547445	0.243054	0	0	0.354731	0.41067	proximity
222	236	0.0421321	0.0421321	1.21557	2.08148	0	0	0	0	0	0	0.0445796	0.254648	0	0	0.314847	0.365547	proximity
222	247	0.281082	0.133684	1.36248	0.565628	1.36248	0.565628	0.858	0.111697	0.272672	0.0873007	0.0891687	0.199201	0.011154	0.00193609	0.465088	0.420979	physical_and_proximity
222	255	0.0378688	0.0378688	1.59651	0.73874	0	0	0	0	0	0	0.0409384	0.259915	0	0	0.329043	0.313157	proximity
222	269	0.0283872	0.0283872	0.737353	0.72962	0	0	0	0	0	0	0.0307688	0.241524	0	0	0.18421	0.250458	proximity
222	275	0.0157289	0.0157289	0.996211	0.66183	0	0	0	0	0	0	0.0163767	0.304374	0	0	0.171535	0.169169	proximity
222	281	0.0431675	0.0431675	1.11085	1.0442	0	0	0	0	0	0	0.0469314	0.23778	0	0	0.305721	0.339183	proximity
223	230	0.14533	0.092295	0.25386	0.535464	0.25386	0.535464	0.845	0.112943	0.143058	0.0682094	0.085939	0.204507	0.010985	0.00195768	0.489424	0.40053	physical_and_proximity
223	240	0.140048	0.0967334	0.421135	0.254057	0.421135	0.254057	1.092	0.135138	0.138381	0.0729368	0.113183	0.19636	0.014196	0.00234239	0.51038	0.553306	physical_and_proximity
223	244	0.234768	0.139494	1.40797	0.37588	1.40797	0.37588	0.962	0.100247	0.226749	0.0749287	0.163042	0.195133	0.012506	0.00173762	0.908375	0.531336	physical_and_proximity
223	250	0.00225384	0.00225384	0.451453	0.444015	0	0	0	0	0	0	0.00227676	0.350117	0	0	0.031941	0.026533	proximity
223	254	0.194011	0.122555	0.371303	0.754763	0.371303	0.754763	0.715	0.0763366	0.184613	0.058418	0.165124	0.224344	0.009295	0.00132317	0.683605	0.994903	physical_and_proximity
223	261	0.0199301	0.0199301	0.375504	0.639336	0	0	0	0	0	0	0.0217637	0.288817	0	0	0.233051	0.224263	proximity
224	237	0.0301805	0.0301805	11.101	6.2457	0	0	0	0	0	0	0.0304101	0.224223	0	0	0.071149	0.230685	proximity
225	242	0.360669	0.145371	0.688698	1.8066	0.688698	1.8066	1.222	0.123558	0.354124	0.0990206	0.0816376	0.16666	0.015886	0.00214167	0.235248	0.327015	physical_and_proximity
225	243	0.0106739	0.0106739	0.36834	1.82642	0	0	0	0	0	0	0.011059	0.301983	0	0	0.070642	0.129116	proximity
225	251	0.0288889	0.0288889	0.369756	1.29509	0	0	0	0	0	0	0.0321143	0.2266	0	0	0.074022	0.222573	proximity
226	228	0.24581	0.18017	0.779511	0.400527	0.779511	0.400527	3.25	0.349909	0.244663	0.15066	0.214826	0.167528	0.04225	0.00606509	0.605527	0.886912	physical_and_proximity
226	237	0.035665	0.035665	0.887505	1.44679	0	0	0	0	0	0	0.0381377	0.244967	0	0	0.258232	0.321269	proximity
226	241	0.000435917	0.000435917	0.25707	0.866435	0	0	0	0	0	0	0.000436877	0.357536	0	0	0.003042	0.006253	proximity
226	257	0.0832732	0.0673759	0.271695	0.471057	0.271695	0.471057	0.104	0.0534808	0.0648556	0.0408134	0.0571557	0.21793	0.001352	0.000927001	0.30589	0.323973	physical_and_proximity
226	258	0.101527	0.0683356	0.374985	0.274013	0.374985	0.274013	0.208	0.0452125	0.0898963	0.0351692	0.075017	0.233286	0.002704	0.000783684	0.4394	0.455624	physical_and_proximity
226	271	0.00615573	0.00615573	0.482718	0.52061	0	0	0	0	0	0	0.00631082	0.311415	0	0	0.065403	0.073515	proximity
226	272	0.0148802	0.0148802	0.465146	0.251309	0	0	0	0	0	0	0.0163735	0.237862	0	0	0.122694	0.104104	proximity
227	234	0.0701287	0.0701287	1.07243	1.24939	0	0	0	0	0	0	0.0798298	0.230368	0	0	0.604344	0.520013	proximity
227	246	0.098345	0.0702487	0.824592	0.228115	0.824592	0.228115	0.143	0.040027	0.0794314	0.0327015	0.0757316	0.20167	0.001859	0.000693801	0.458328	0.105794	physical_and_proximity
227	261	0.16585	0.112604	0.603956	0.577144	0.603956	0.577144	0.286	0.0894481	0.145245	0.0686432	0.092627	0.193509	0.003718	0.00155043	0.412698	0.457483	physical_and_proximity
227	265	0.098738	0.0661786	0.608189	0.179574	0.608189	0.179574	0.286	0.0695508	0.0933754	0.0463157	0.057069	0.221301	0.003718	0.00120555	0.354562	0.232544	physical_and_proximity
227	268	0.240678	0.13762	0.845961	0.421183	0.845961	0.421183	1.495	0.0939332	0.236672	0.0704116	0.175607	0.192	0.019435	0.00162818	0.86359	0.635947	physical_and_proximity
227	279	0.0675013	0.0675013	0.988277	1.04029	0	0	0	0	0	0	0.0778731	0.20276	0	0	0.480467	0.372307	proximity
227	288	0.0559902	0.0476049	0.288819	0.153312	0.288819	0.153312	0.065	0.0287539	0.0394172	0.0223399	0.06198	0.220692	0.000845	0.000498401	0.383292	0.25181	physical_and_proximity
227	307	0.0242918	0.0242918	0.55159	0.623056	0	0	0	0	0	0	0.0264913	0.280987	0	0	0.264316	0.223249	proximity
227	317	0.0167745	0.0167745	0.434916	0.272117	0	0	0	0	0	0	0.0186428	0.281637	0	0	0.204997	0.141115	proximity
228	237	0.0315146	0.0315146	2.23189	1.27559	0	0	0	0	0	0	0.0327876	0.268941	0	0	0.344084	0.243698	proximity
228	241	0.0363382	0.0363382	3.8122	1.08734	0	0	0	0	0	0	0.037969	0.286498	0	0	0.428584	0.273442	proximity
228	248	0.0155464	0.0155464	0.907736	0.216861	0	0	0	0	0	0	0.0170617	0.282687	0	0	0.184717	0.110357	proximity
228	257	0.145124	0.102285	0.31052	0.509942	0.31052	0.509942	0.507	0.139569	0.139786	0.0809959	0.0780478	0.219	0.006591	0.0024192	0.446836	0.307073	physical_and_proximity
228	258	0.0365587	0.0365587	1.23904	0.480595	0	0	0	0	0	0	0.040874	0.227094	0	0	0.306904	0.249275	proximity
228	271	0.230055	0.15762	0.673493	0.402228	0.673493	0.402228	2.535	0.295542	0.229073	0.13597	0.125788	0.175591	0.032955	0.00512272	0.560742	0.34138	physical_and_proximity
228	272	0.0577102	0.0577102	0.687344	0.587935	0	0	0	0	0	0	0.0705605	0.210315	0	0	0.425204	0.346281	proximity
228	283	0.174006	0.112939	0.490762	0.49842	0.490762	0.49842	0.481	0.101663	0.163319	0.0720441	0.106221	0.204707	0.006253	0.00176216	0.535561	0.582543	physical_and_proximity
228	287	0.00487233	0.00487233	0.430635	0.111717	0	0	0	0	0	0	0.00515551	0.294828	0	0	0.059657	0.033631	proximity
228	295	0.0364308	0.0364308	0.314121	1.29493	0	0	0	0	0	0	0.0425649	0.242493	0	0	0.192491	0.355069	proximity
228	298	0.0239787	0.0239787	0.423189	0.381337	0	0	0	0	0	0	0.0272343	0.255966	0	0	0.222911	0.187928	proximity
229	253	0.00442263	0.00442263	1.39845	2.06313	0	0	0	0	0	0	0.00444622	0.290037	0	0	0.01014	0.049517	proximity
230	234	0.0998036	0.063672	0.232357	0.391373	0.232357	0.391373	0.26	0.0566667	0.0934145	0.0408065	0.0563704	0.240761	0.00338	0.000982222	0.309946	0.330733	physical_and_proximity
230	245	0.0989695	0.0612413	0.334699	0.245571	0.334699	0.245571	0.273	0.0523962	0.0932583	0.0382479	0.0554909	0.225688	0.003549	0.000908201	0.28561	0.323466	physical_and_proximity
230	247	0.00611723	0.00611723	0.282372	0.543792	0	0	0	0	0	0	0.00632542	0.33194	0	0	0.056784	0.075036	proximity
230	254	0.0263571	0.0263571	0.538665	0.320015	0	0	0	0	0	0	0.0303406	0.266367	0	0	0.200434	0.257387	proximity
230	261	0.33318	0.208002	0.775496	0.693811	0.775496	0.693811	3.549	0.334546	0.331941	0.174827	0.146957	0.195637	0.046137	0.0057988	0.626652	0.670085	physical_and_proximity
230	284	0.00564575	0.00564575	0.507114	0.507248	0	0	0	0	0	0	0.0057743	0.343219	0	0	0.079092	0.064558	proximity
230	302	0.0034657	0.0034657	0.337291	0.419512	0	0	0	0	0	0	0.00353115	0.34761	0	0	0.043771	0.042588	proximity
231	233	0.368824	0.20264	0.729146	0.887237	0.729146	0.887237	4.485	0.195221	0.367441	0.131217	0.215239	0.15666	0.058305	0.00338383	0.788723	0.694759	physical_and_proximity
231	236	0.0129378	0.0129378	0.337125	0.490929	0	0	0	0	0	0	0.0138332	0.294096	0	0	0.12506	0.161395	proximity
231	242	0.00139248	0.00139248	0.484977	0.544054	0	0	0	0	0	0	0.00140008	0.418238	0	0	0.009802	0.016731	proximity
231	243	0.0390385	0.0390385	0.518209	0.743761	0	0	0	0	0	0	0.0447598	0.238151	0	0	0.26533	0.33631	proximity
231	253	0.10356	0.0681743	0.441089	0.213612	0.441089	0.213612	0.299	0.0592193	0.0971535	0.0419553	0.0703181	0.202829	0.003887	0.00102647	0.378729	0.287638	physical_and_proximity
231	259	0.0731105	0.0591643	0.22169	0.301063	0.22169	0.301063	0.104	0.0431868	0.057314	0.032271	0.0670701	0.219638	0.001352	0.000748571	0.360646	0.418106	physical_and_proximity
231	267	0.182875	0.118078	0.642075	0.32012	0.642075	0.32012	1.118	0.11127	0.179349	0.0731615	0.152741	0.198206	0.014534	0.00192869	0.684619	0.546208	physical_and_proximity
231	269	0.040659	0.040659	0.514093	0.787435	0	0	0	0	0	0	0.0467734	0.235723	0	0	0.364026	0.261274	proximity
231	273	0.0576224	0.0576224	2.48323	0.53516	0	0	0	0	0	0	0.0662996	0.23751	0	0	0.510211	0.329043	proximity
231	293	0.0774703	0.058498	0.253528	0.243955	0.253528	0.243955	0.143	0.0479219	0.066505	0.0345892	0.0625612	0.223485	0.001859	0.000830647	0.371631	0.288483	physical_and_proximity
231	294	0.0399546	0.0399546	0.555698	0.602666	0	0	0	0	0	0	0.0463616	0.221038	0	0	0.324649	0.354562	proximity
231	297	0.0293988	0.0293988	0.820904	1.06142	0	0	0	0	0	0	0.0313925	0.259834	0	0	0.294567	0.272259	proximity
232	241	0.0727498	0.0727498	2.35708	2.56199	0	0	0	0	0	0	0.0773326	0.206288	0	0	0.443118	0.44954	proximity
232	248	0.00576583	0.00576583	1.17887	0.311149	0	0	0	0	0	0	0.00590411	0.320314	0	0	0.075881	0.05239	proximity
232	251	0.0396422	0.0396422	1.33621	0.703966	0	0	0	0	0	0	0.0433713	0.211342	0	0	0.247416	0.231192	proximity
232	264	0.000501596	0.000501596	0.746932	1.36008	0	0	0	0	0	0	0.000502119	0.35242	0	0	0.005915	0.007098	proximity
232	266	0.212641	0.10262	1.00074	0.468544	1.00074	0.468544	0.559	0.0730026	0.203151	0.0594118	0.0782566	0.194364	0.007267	0.00126538	0.397488	0.275808	physical_and_proximity
[truncated: 659 more rows]
