# Supplementary material for: X-ray computed tomography images and network data of sands under compression
Source: Data Brief. 2021 May 12;36:107122. doi: 10.1016/j.dib.2021.107122 (PMC8165412; doi:10.1016/j.dib.2021.107122)
Supplement: Supplementary file 1 [file mmc1.zip › data/Angular-sand_6.1MPa/features/contact-network_edge-betweeness-centrality.csv]

	edge ID	edge betweenness centrality
0	(129.0, 47.0)	0.001788355
1	(129.0, 120.0)	0.004480185
2	(171.0, 226.0)	0.003052236
3	(171.0, 170.0)	0.000490927
4	(171.0, 130.0)	0.002909176
5	(171.0, 213.0)	0.006486163
6	(256.0, 266.0)	0.005479452
7	(294.0, 349.0)	0.016348036
8	(294.0, 266.0)	0.010928797
9	(349.0, 322.0)	0.007050796
10	(349.0, 307.0)	0.014793811
11	(47.0, 3.0)	0.000931403
12	(47.0, 76.0)	0.002386711
13	(47.0, 72.0)	0.005837338
14	(47.0, 43.0)	0.001583164
15	(226.0, 252.0)	0.002879538
16	(170.0, 130.0)	0.001920416
17	(170.0, 181.0)	0.008766801
18	(170.0, 193.0)	0.005479452
19	(350.0, 352.0)	0.001239745
20	(350.0, 322.0)	0.004239707
21	(3.0, 44.0)	0.004739287
22	(130.0, 76.0)	0.002710417
23	(130.0, 145.0)	0.008313685
24	(76.0, 139.0)	0.002463583
25	(76.0, 77.0)	0.004826156
26	(76.0, 44.0)	0.001304532
27	(76.0, 72.0)	0.001508652
28	(76.0, 99.0)	0.000824942
29	(252.0, 215.0)	0.000521634
30	(252.0, 254.0)	0.007617594
31	(181.0, 215.0)	0.003054975
32	(181.0, 202.0)	0.004323541
33	(181.0, 145.0)	0.005293937
34	(181.0, 213.0)	0.001507329
35	(181.0, 218.0)	0.008778345
36	(215.0, 254.0)	0.00301341
37	(215.0, 267.0)	0.001129964
38	(304.0, 254.0)	0.011280824
39	(304.0, 316.0)	0.001369386
40	(304.0, 354.0)	0.00321468
41	(304.0, 322.0)	0.003685593
42	(304.0, 308.0)	0.001802291
43	(304.0, 314.0)	0.001451856
44	(304.0, 301.0)	0.000351112
45	(139.0, 131.0)	0.00502673
46	(352.0, 316.0)	0.003635533
47	(352.0, 353.0)	0.000935967
48	(352.0, 354.0)	0.00191757
49	(352.0, 322.0)	0.002972414
50	(5.0, 57.0)	0.004382567
51	(5.0, 44.0)	0.001979958
52	(5.0, 45.0)	0.001722611
53	(254.0, 202.0)	0.003214208
54	(254.0, 270.0)	0.017237176
55	(254.0, 230.0)	0.017190159
56	(254.0, 267.0)	0.00869074
57	(254.0, 218.0)	0.029893101
58	(254.0, 301.0)	0.008515725
59	(202.0, 186.0)	0.004905887
60	(202.0, 230.0)	0.003204811
61	(57.0, 106.0)	0.006470747
62	(57.0, 7.0)	0.003120678
63	(57.0, 77.0)	0.01015176
64	(57.0, 111.0)	0.006997633
65	(57.0, 39.0)	0.007763832
66	(57.0, 105.0)	0.003626877
67	(57.0, 80.0)	0.015372647
68	(316.0, 270.0)	0.007515146
69	(316.0, 308.0)	0.000566294
70	(179.0, 186.0)	0.005479452
71	(131.0, 186.0)	0.007873743
72	(131.0, 88.0)	0.002896479
73	(131.0, 106.0)	0.002405855
74	(131.0, 111.0)	0.004512563
75	(270.0, 220.0)	0.003415379
76	(270.0, 312.0)	0.008962594
77	(270.0, 230.0)	0.007487874
78	(270.0, 297.0)	0.012917619
79	(270.0, 308.0)	0.004210886
80	(270.0, 305.0)	0.001952035
81	(270.0, 262.0)	0.00444441
82	(353.0, 354.0)	0.004543485
83	(186.0, 220.0)	0.004630503
84	(186.0, 157.0)	0.006898472
85	(186.0, 209.0)	0.003456656
86	(186.0, 230.0)	0.006953693
87	(186.0, 111.0)	0.013031328
88	(186.0, 216.0)	0.011163577
89	(186.0, 206.0)	0.009342444
90	(186.0, 162.0)	0.004460678
91	(88.0, 106.0)	0.002582973
92	(220.0, 230.0)	0.001933247
93	(345.0, 369.0)	0.000337051
94	(345.0, 363.0)	0.005142401
95	(106.0, 110.0)	0.000922665
96	(106.0, 157.0)	0.00242043
97	(106.0, 83.0)	0.001650718
98	(106.0, 101.0)	0.003136649
99	(110.0, 157.0)	0.002597157
100	(110.0, 83.0)	0.00024361
101	(110.0, 101.0)	0.002352716
102	(157.0, 209.0)	0.000606126
103	(157.0, 134.0)	0.002819539
104	(157.0, 148.0)	0.004067915
105	(1.0, 6.0)	0.000588988
106	(1.0, 39.0)	0.004890464
107	(83.0, 101.0)	0.003585124
108	(312.0, 279.0)	0.003125086
109	(312.0, 313.0)	0.00488345
110	(209.0, 196.0)	0.002582845
111	(209.0, 216.0)	0.001540598
112	(247.0, 196.0)	0.001925639
113	(247.0, 248.0)	0.001078553
114	(247.0, 234.0)	0.002643624
115	(134.0, 84.0)	0.004007904
116	(134.0, 196.0)	0.003292721
117	(134.0, 135.0)	0.000625789
118	(134.0, 148.0)	0.002619753
119	(84.0, 108.0)	0.005370092
120	(84.0, 101.0)	0.006167072
121	(84.0, 4.0)	0.003555786
122	(84.0, 135.0)	0.003535768
123	(84.0, 6.0)	0.002232024
124	(84.0, 66.0)	0.004343434
125	(84.0, 73.0)	0.00399238
126	(369.0, 334.0)	7.52E-05
127	(369.0, 313.0)	0.004683506
128	(369.0, 363.0)	0.00106767
129	(196.0, 192.0)	0.003796241
130	(196.0, 135.0)	0.00373148
131	(196.0, 174.0)	0.003310113
132	(196.0, 234.0)	0.006144064
133	(196.0, 216.0)	0.004398789
134	(196.0, 204.0)	0.006251524
135	(279.0, 248.0)	0.006886486
136	(279.0, 291.0)	0.001609473
137	(279.0, 313.0)	0.001547228
138	(279.0, 277.0)	0.000352034
139	(161.0, 108.0)	0.000876967
140	(161.0, 133.0)	3.76E-05
141	(161.0, 123.0)	0.002422302
142	(161.0, 147.0)	0.002271735
143	(108.0, 133.0)	0.00113901
144	(108.0, 123.0)	0.002538789
145	(248.0, 225.0)	0.001515152
146	(248.0, 259.0)	0.006197762
147	(248.0, 234.0)	0.002698153
148	(248.0, 277.0)	0.002697939
149	(248.0, 276.0)	0.002796614
150	(248.0, 204.0)	0.018731924
151	(248.0, 263.0)	0.002266575
152	(192.0, 225.0)	0.001706795
153	(225.0, 184.0)	0.002143092
154	(225.0, 174.0)	0.000897056
155	(225.0, 204.0)	0.007393315
156	(291.0, 259.0)	0.001458334
157	(291.0, 313.0)	0.003121562
158	(133.0, 123.0)	0.004302808
159	(334.0, 313.0)	0.005399262
160	(334.0, 364.0)	5.52E-05
161	(46.0, 4.0)	0.005479452
162	(184.0, 123.0)	0.000736089
163	(184.0, 174.0)	0.003132924
164	(123.0, 174.0)	0.009900162
165	(123.0, 66.0)	0.004728275
166	(101.0, 39.0)	0.003698684
167	(101.0, 105.0)	0.00767276
168	(101.0, 73.0)	0.00320407
169	(101.0, 148.0)	0.009725758
170	(101.0, 109.0)	0.001950553
171	(7.0, 39.0)	0.001616631
172	(7.0, 45.0)	0.001634955
173	(77.0, 145.0)	0.009237655
174	(77.0, 44.0)	0.00460752
175	(77.0, 99.0)	0.001382006
176	(77.0, 111.0)	0.004712027
177	(77.0, 63.0)	0.001822909
178	(4.0, 66.0)	0.006563313
179	(4.0, 8.0)	0.001471195
180	(230.0, 216.0)	0.01500343
181	(230.0, 262.0)	0.004876921
182	(230.0, 206.0)	0.004764441
183	(230.0, 235.0)	0.007933933
184	(145.0, 72.0)	0.021119212
185	(145.0, 99.0)	0.004541614
186	(145.0, 111.0)	0.018914227
187	(145.0, 218.0)	0.035516926
188	(145.0, 175.0)	0.007739416
189	(145.0, 128.0)	0.010280338
190	(145.0, 141.0)	0.010572576
191	(44.0, 72.0)	0.002654602
192	(44.0, 63.0)	0.000655036
193	(44.0, 14.0)	0.005162998
194	(147.0, 135.0)	0.003040807
195	(147.0, 174.0)	0.004566141
196	(135.0, 174.0)	0.00088387
197	(135.0, 148.0)	0.003656839
198	(135.0, 146.0)	0.004744178
199	(124.0, 120.0)	0.002258423
200	(124.0, 72.0)	0.003320147
201	(354.0, 308.0)	0.001244352
202	(354.0, 370.0)	0.001025407
203	(354.0, 314.0)	0.000884531
204	(354.0, 315.0)	0.009113973
205	(6.0, 39.0)	0.002491031
206	(6.0, 73.0)	0.001966926
207	(297.0, 313.0)	0.007057152
208	(297.0, 234.0)	0.010256784
209	(297.0, 277.0)	0.001343558
210	(297.0, 305.0)	0.003502296
211	(297.0, 363.0)	0.008041606
212	(297.0, 285.0)	0.004312547
213	(174.0, 204.0)	0.014364296
214	(174.0, 146.0)	0.005387817
215	(267.0, 322.0)	0.007198537
216	(267.0, 213.0)	0.008038886
217	(267.0, 307.0)	0.004091961
218	(267.0, 301.0)	0.002125961
219	(267.0, 257.0)	0.002143167
220	(267.0, 280.0)	0.00162453
221	(120.0, 95.0)	0.00145387
222	(120.0, 175.0)	0.011347581
223	(72.0, 99.0)	0.000277798
224	(72.0, 95.0)	0.001622789
225	(72.0, 63.0)	0.002654344
226	(72.0, 60.0)	0.007208002
227	(313.0, 277.0)	0.00307391
228	(313.0, 363.0)	0.000823096
229	(313.0, 364.0)	0.010873601
230	(313.0, 287.0)	0.001271862
231	(313.0, 335.0)	0.017232499
232	(322.0, 371.0)	0.001272203
233	(322.0, 301.0)	0.005938152
234	(322.0, 327.0)	0.005061546
235	(308.0, 305.0)	0.001860029
236	(308.0, 355.0)	0.002611718
237	(308.0, 301.0)	0.002917777
238	(308.0, 315.0)	0.002223067
239	(111.0, 105.0)	0.010120638
240	(111.0, 162.0)	0.001778353
241	(111.0, 93.0)	0.003265905
242	(111.0, 136.0)	0.004168309
243	(234.0, 277.0)	0.004856982
244	(234.0, 216.0)	0.00577053
245	(234.0, 204.0)	0.012973409
246	(234.0, 263.0)	0.003723834
247	(234.0, 272.0)	0.01196043
248	(66.0, 10.0)	0.005479452
249	(66.0, 146.0)	0.017901883
250	(66.0, 12.0)	0.004940455
251	(66.0, 104.0)	0.001432828
252	(66.0, 65.0)	0.006570962
253	(213.0, 218.0)	0.005873021
254	(213.0, 175.0)	0.01012591
255	(213.0, 257.0)	0.002343033
256	(213.0, 233.0)	0.003017324
257	(305.0, 262.0)	0.002225656
258	(305.0, 315.0)	0.002086469
259	(305.0, 338.0)	0.001970387
260	(276.0, 263.0)	0.002682838
261	(39.0, 73.0)	0.002360525
262	(39.0, 55.0)	0.005647359
263	(216.0, 204.0)	0.015050492
264	(216.0, 148.0)	0.006554292
265	(216.0, 235.0)	0.002510267
266	(43.0, 60.0)	0.004313718
267	(363.0, 329.0)	0.003275135
268	(364.0, 356.0)	0.005479452
269	(204.0, 148.0)	0.016790306
270	(204.0, 146.0)	0.017338584
271	(204.0, 201.0)	0.001337037
272	(204.0, 227.0)	0.017954615
273	(204.0, 158.0)	0.012051996
274	(204.0, 261.0)	0.034637213
275	(204.0, 177.0)	0.015852337
276	(218.0, 206.0)	0.010307169
277	(218.0, 280.0)	0.027627108
278	(218.0, 233.0)	0.006554933
279	(218.0, 253.0)	0.008438373
280	(218.0, 197.0)	0.039988208
281	(218.0, 222.0)	0.009776389
282	(218.0, 268.0)	0.014385849
283	(105.0, 148.0)	0.012283818
284	(105.0, 162.0)	0.003417655
285	(105.0, 80.0)	0.013131585
286	(105.0, 109.0)	0.00312423
287	(105.0, 121.0)	0.001056876
288	(370.0, 301.0)	0.004507164
289	(73.0, 8.0)	0.003589901
290	(73.0, 104.0)	0.003768496
291	(73.0, 62.0)	0.001550376
292	(73.0, 109.0)	0.002607236
293	(73.0, 55.0)	0.007422562
294	(95.0, 60.0)	0.001517407
295	(95.0, 128.0)	0.004394038
296	(95.0, 86.0)	0.001321495
297	(148.0, 158.0)	0.003741729
298	(8.0, 12.0)	0.00177647
299	(8.0, 62.0)	0.000531065
300	(8.0, 13.0)	0.001076636
301	(262.0, 272.0)	0.004543825
302	(262.0, 315.0)	0.004870913
303	(262.0, 235.0)	0.006376893
304	(262.0, 281.0)	0.005335013
305	(314.0, 301.0)	0.003196183
306	(63.0, 14.0)	0.002149461
307	(63.0, 93.0)	0.004965095
308	(206.0, 187.0)	0.009965846
309	(206.0, 239.0)	0.004995197
310	(60.0, 14.0)	0.005966159
311	(60.0, 9.0)	0.005479452
312	(60.0, 11.0)	0.002245657
313	(60.0, 86.0)	0.006065435
314	(371.0, 327.0)	0.004207249
315	(45.0, 14.0)	0.002677388
316	(45.0, 80.0)	0.008284517
317	(307.0, 257.0)	0.002696136
318	(307.0, 280.0)	0.013076857
319	(307.0, 327.0)	0.001990525
320	(307.0, 365.0)	0.005536754
321	(355.0, 338.0)	0.003901184
322	(301.0, 315.0)	0.006952168
323	(301.0, 280.0)	0.004850257
324	(263.0, 298.0)	0.005116083
325	(263.0, 287.0)	0.002854957
326	(263.0, 285.0)	0.001318877
327	(263.0, 261.0)	0.011710561
328	(162.0, 187.0)	0.008103498
329	(272.0, 235.0)	0.00319066
330	(272.0, 338.0)	0.006104764
331	(272.0, 285.0)	0.003236746
332	(272.0, 239.0)	0.004892877
333	(272.0, 281.0)	0.014329192
334	(272.0, 261.0)	0.014600018
335	(272.0, 330.0)	0.008065236
336	(272.0, 323.0)	0.005123561
337	(298.0, 287.0)	0.000363369
338	(175.0, 128.0)	0.0048242
339	(175.0, 197.0)	0.012561226
340	(175.0, 185.0)	0.007728906
341	(14.0, 15.0)	0.009727659
342	(14.0, 52.0)	0.004959283
343	(14.0, 42.0)	0.001942672
344	(146.0, 104.0)	0.005028137
345	(146.0, 201.0)	0.006115141
346	(146.0, 158.0)	0.003305621
347	(146.0, 137.0)	0.014934717
348	(146.0, 103.0)	0.009624211
349	(11.0, 52.0)	0.00332884
350	(287.0, 335.0)	0.001996452
351	(315.0, 281.0)	0.009814314
352	(315.0, 330.0)	0.007076075
353	(235.0, 227.0)	0.015656895
354	(235.0, 239.0)	0.000863518
355	(257.0, 233.0)	0.004385439
356	(257.0, 278.0)	0.000756732
357	(338.0, 285.0)	0.002372028
358	(338.0, 329.0)	0.001981753
359	(338.0, 372.0)	0.001534884
360	(12.0, 62.0)	0.000936183
361	(12.0, 13.0)	0.002954137
362	(12.0, 65.0)	0.000852477
363	(12.0, 17.0)	0.001701151
364	(12.0, 64.0)	0.005125595
365	(104.0, 62.0)	0.002333287
366	(104.0, 81.0)	0.001038354
367	(104.0, 103.0)	0.004655173
368	(201.0, 261.0)	0.008830111
369	(201.0, 177.0)	0.002561883
370	(227.0, 158.0)	0.011450145
371	(227.0, 187.0)	0.038069723
372	(227.0, 239.0)	0.016419005
373	(227.0, 261.0)	0.030873744
374	(227.0, 210.0)	0.008157037
375	(227.0, 177.0)	0.015828275
376	(227.0, 182.0)	0.007473393
377	(227.0, 160.0)	0.015480824
378	(227.0, 229.0)	0.008542663
379	(227.0, 244.0)	0.006003612
380	(280.0, 327.0)	0.007624794
381	(280.0, 317.0)	0.004613575
382	(93.0, 80.0)	0.007030293
383	(93.0, 136.0)	0.001709423
384	(93.0, 141.0)	0.003331987
385	(80.0, 55.0)	0.010036692
386	(80.0, 15.0)	0.00665552
387	(80.0, 121.0)	0.004800917
388	(80.0, 116.0)	0.003897021
389	(80.0, 89.0)	0.002140919
390	(80.0, 112.0)	0.009511727
391	(80.0, 20.0)	0.007635882
392	(80.0, 113.0)	0.016100099
393	(80.0, 67.0)	0.008679549
394	(80.0, 61.0)	0.016255894
395	(285.0, 335.0)	0.001135217
396	(285.0, 329.0)	0.00228915
397	(285.0, 261.0)	0.009087631
398	(335.0, 329.0)	0.001728866
399	(335.0, 261.0)	0.024164587
400	(335.0, 332.0)	0.0026004
401	(335.0, 320.0)	0.001566471
402	(62.0, 13.0)	0.000657504
403	(62.0, 81.0)	0.002245316
404	(158.0, 109.0)	0.008696084
405	(158.0, 121.0)	0.005449359
406	(158.0, 116.0)	0.008259676
407	(158.0, 176.0)	0.003240048
408	(158.0, 137.0)	0.00494923
409	(109.0, 55.0)	0.003918681
410	(109.0, 121.0)	0.000479717
411	(109.0, 81.0)	0.002644163
412	(109.0, 89.0)	0.001271559
413	(55.0, 13.0)	0.00692146
414	(55.0, 15.0)	0.009411624
415	(55.0, 89.0)	0.00034602
416	(55.0, 94.0)	0.007033875
417	(55.0, 48.0)	0.007274332
418	(327.0, 357.0)	0.005479452
419	(327.0, 317.0)	0.009564967
420	(327.0, 331.0)	0.002408408
421	(327.0, 302.0)	0.003642596
422	(187.0, 136.0)	0.005206063
423	(187.0, 141.0)	0.017390129
424	(187.0, 176.0)	0.002558992
425	(187.0, 222.0)	0.009350864
426	(187.0, 112.0)	0.005692081
427	(187.0, 155.0)	0.025033697
428	(329.0, 320.0)	0.003703221
429	(365.0, 358.0)	0.005071709
430	(136.0, 116.0)	0.00265147
431	(136.0, 112.0)	0.001921378
432	(15.0, 42.0)	0.001538337
433	(15.0, 20.0)	0.001883986
434	(15.0, 19.0)	0.002196212
435	(128.0, 141.0)	0.005723381
436	(128.0, 86.0)	0.003602411
437	(128.0, 71.0)	0.012457173
438	(128.0, 149.0)	0.0010799
439	(239.0, 281.0)	0.010036658
440	(239.0, 253.0)	0.00744551
441	(239.0, 210.0)	0.003149593
442	(281.0, 253.0)	0.004805302
443	(281.0, 317.0)	0.01381971
444	(281.0, 330.0)	0.001412675
445	(281.0, 306.0)	0.017264811
446	(121.0, 116.0)	0.000589899
447	(261.0, 320.0)	0.012120436
448	(261.0, 295.0)	0.006493244
449	(261.0, 240.0)	0.004374748
450	(261.0, 323.0)	0.007506629
451	(261.0, 310.0)	0.008336206
452	(261.0, 244.0)	0.025211023
453	(261.0, 273.0)	0.012713816
454	(261.0, 311.0)	0.025658826
455	(141.0, 149.0)	0.004234199
456	(141.0, 112.0)	0.003737407
457	(86.0, 52.0)	0.001061888
458	(86.0, 71.0)	0.008963594
459	(81.0, 94.0)	0.004102665
460	(81.0, 103.0)	0.002924881
461	(233.0, 278.0)	0.00472272
462	(233.0, 212.0)	0.002151487
463	(233.0, 219.0)	0.001660687
464	(233.0, 268.0)	0.001050844
465	(233.0, 241.0)	0.010005472
466	(52.0, 71.0)	0.010127588
467	(52.0, 16.0)	0.001754735
468	(253.0, 317.0)	0.006638919
469	(253.0, 222.0)	0.003354225
470	(253.0, 255.0)	0.003112326
471	(332.0, 320.0)	0.002879052
472	(317.0, 302.0)	0.004769587
473	(317.0, 348.0)	0.004041109
474	(317.0, 340.0)	0.004264435
475	(116.0, 89.0)	0.001232034
476	(116.0, 94.0)	0.002530815
477	(116.0, 113.0)	0.004605037
478	(71.0, 149.0)	0.005615559
479	(71.0, 144.0)	0.00214886
480	(71.0, 21.0)	0.00640568
481	(71.0, 69.0)	0.004597332
482	(71.0, 67.0)	0.008285801
483	(71.0, 125.0)	0.007702108
484	(71.0, 154.0)	0.008434333
485	(71.0, 127.0)	0.012715179
486	(71.0, 54.0)	0.013611982
487	(330.0, 372.0)	0.002682842
488	(330.0, 340.0)	0.001722226
489	(330.0, 306.0)	0.011219335
490	(65.0, 17.0)	0.00240006
491	(65.0, 64.0)	0.002630371
492	(65.0, 117.0)	0.007329812
493	(65.0, 53.0)	0.00309972
494	(89.0, 94.0)	0.001602103
495	(197.0, 149.0)	0.008336478
496	(197.0, 222.0)	0.0040816
497	(197.0, 212.0)	0.003756451
498	(197.0, 185.0)	0.004967151
499	(197.0, 219.0)	0.004678848
500	(197.0, 155.0)	0.051982481
501	(197.0, 241.0)	0.007878763
502	(197.0, 221.0)	0.007839027
503	(176.0, 210.0)	0.001818836
504	(176.0, 182.0)	0.001154052
505	(176.0, 153.0)	0.001893918
506	(16.0, 21.0)	0.003895058
507	(149.0, 144.0)	0.001370997
508	(149.0, 154.0)	0.001964065
509	(222.0, 210.0)	0.007410273
510	(222.0, 241.0)	0.007579472
511	(222.0, 205.0)	0.004991665
512	(17.0, 53.0)	0.001450067
513	(212.0, 185.0)	0.001003057
514	(212.0, 219.0)	0.000197762
515	(212.0, 221.0)	0.001200775
516	(331.0, 302.0)	0.001947649
517	(331.0, 358.0)	0.002078337
518	(42.0, 20.0)	0.003426314
519	(210.0, 182.0)	0.003929172
520	(210.0, 205.0)	0.005187086
521	(210.0, 236.0)	0.002690419
522	(185.0, 144.0)	0.00190007
523	(185.0, 154.0)	0.002317922
524	(185.0, 221.0)	0.002328947
525	(185.0, 156.0)	0.002597266
526	(185.0, 199.0)	0.006577792
527	(320.0, 323.0)	0.004542986
528	(320.0, 366.0)	0.005479452
529	(320.0, 339.0)	0.002625435
530	(320.0, 310.0)	0.001271009
531	(112.0, 155.0)	0.00820205
532	(112.0, 113.0)	0.001821226
533	(112.0, 125.0)	0.003020297
534	(295.0, 339.0)	0.001263321
535	(302.0, 268.0)	0.007747856
536	(302.0, 348.0)	0.000882783
537	(302.0, 358.0)	0.002280688
538	(302.0, 282.0)	0.001903807
539	(302.0, 299.0)	0.00406675
540	(137.0, 94.0)	0.004966121
541	(137.0, 103.0)	0.002500818
542	(137.0, 182.0)	0.002168537
543	(137.0, 160.0)	0.001778138
544	(137.0, 153.0)	0.011253433
545	(137.0, 152.0)	0.009036905
546	(20.0, 19.0)	0.00328324
547	(20.0, 21.0)	0.007032215
548	(20.0, 67.0)	0.002409035
549	(20.0, 61.0)	0.005641226
550	(20.0, 23.0)	0.003020421
551	(94.0, 103.0)	0.006978226
552	(94.0, 113.0)	0.012905832
553	(94.0, 48.0)	0.003861151
554	(94.0, 61.0)	0.006363389
555	(94.0, 102.0)	0.004997199
556	(177.0, 160.0)	0.002057059
557	(177.0, 117.0)	0.018086118
558	(177.0, 167.0)	0.007874964
559	(177.0, 229.0)	0.001137596
560	(177.0, 180.0)	0.003545048
561	(103.0, 160.0)	0.008448431
562	(103.0, 64.0)	0.009297703
563	(103.0, 117.0)	0.003190537
564	(103.0, 126.0)	0.00705317
565	(182.0, 160.0)	0.000861721
566	(182.0, 153.0)	0.001761378
567	(182.0, 200.0)	0.003076741
568	(182.0, 152.0)	0.006544277
569	(372.0, 323.0)	0.00361381
570	(372.0, 341.0)	0.001338008
571	(268.0, 241.0)	0.004623909
572	(268.0, 284.0)	0.004447016
573	(268.0, 249.0)	0.00327477
574	(240.0, 273.0)	0.001104704
575	(160.0, 180.0)	0.002097966
576	(160.0, 102.0)	0.007161531
577	(160.0, 200.0)	0.007938799
578	(160.0, 164.0)	0.00430161
579	(348.0, 358.0)	0.000520142
580	(348.0, 309.0)	0.00365759
581	(323.0, 288.0)	0.00953052
582	(323.0, 311.0)	0.003355371
583	(144.0, 154.0)	0.000928564
584	(255.0, 241.0)	0.001599146
585	(255.0, 306.0)	0.003422527
586	(255.0, 205.0)	0.004319556
587	(255.0, 284.0)	0.000805496
588	(64.0, 22.0)	0.008058714
589	(64.0, 48.0)	0.004770771
590	(64.0, 74.0)	0.006280696
591	(22.0, 48.0)	0.005419343
592	(22.0, 53.0)	0.004088818
593	(22.0, 78.0)	0.005479452
594	(22.0, 26.0)	0.010313134
595	(22.0, 87.0)	0.004044078
596	(22.0, 27.0)	0.005479452
597	(22.0, 32.0)	0.004171156
598	(155.0, 113.0)	0.012497619
599	(155.0, 153.0)	0.006882681
600	(155.0, 205.0)	0.009084665
601	(155.0, 125.0)	0.007573215
602	(155.0, 211.0)	0.032593699
603	(155.0, 127.0)	0.021406667
604	(155.0, 96.0)	0.00932518
605	(155.0, 190.0)	0.00486488
606	(155.0, 143.0)	0.023836855
607	(155.0, 118.0)	0.02201144
608	(340.0, 306.0)	0.00414617
609	(340.0, 341.0)	0.001954242
610	(241.0, 205.0)	0.010833713
611	(241.0, 284.0)	0.002813264
612	(241.0, 249.0)	0.005487021
613	(241.0, 221.0)	0.001601525
614	(241.0, 245.0)	0.01128582
615	(241.0, 258.0)	0.004657131
616	(113.0, 153.0)	0.005686663
617	(113.0, 67.0)	0.006250957
618	(113.0, 125.0)	0.005395
619	(113.0, 96.0)	0.002079391
620	(113.0, 143.0)	0.013620098
621	(48.0, 61.0)	0.004031662
622	(117.0, 167.0)	0.002217859
623	(117.0, 180.0)	0.001801968
624	(117.0, 74.0)	0.012636933
625	(117.0, 126.0)	0.001893958
626	(21.0, 67.0)	0.006144389
627	(21.0, 24.0)	0.005479452
628	(21.0, 54.0)	0.004418907
629	(167.0, 180.0)	0.000454584
630	(167.0, 207.0)	0.002455019
631	(167.0, 178.0)	0.004281505
632	(358.0, 309.0)	0.008563061
633	(358.0, 299.0)	0.000442613
634	(358.0, 326.0)	0.001708861
635	(306.0, 288.0)	0.009900708
636	(306.0, 284.0)	0.003838915
637	(306.0, 309.0)	0.014258915
638	(306.0, 318.0)	0.003546944
639	(306.0, 264.0)	0.016855838
640	(153.0, 211.0)	0.011930506
641	(153.0, 152.0)	0.002321266
642	(288.0, 236.0)	0.005971316
643	(288.0, 341.0)	0.004597562
644	(288.0, 311.0)	0.006628401
645	(288.0, 359.0)	0.002690168
646	(288.0, 274.0)	0.007731964
647	(288.0, 367.0)	0.005037266
648	(288.0, 325.0)	0.01043192
649	(339.0, 310.0)	0.00171127
650	(339.0, 324.0)	0.00116473
651	(229.0, 180.0)	0.001943779
652	(229.0, 232.0)	0.00535237
653	(69.0, 54.0)	0.000282512
654	(69.0, 115.0)	0.001293812
655	(205.0, 236.0)	0.002867504
656	(205.0, 211.0)	0.008264027
657	(205.0, 190.0)	0.003789749
658	(53.0, 74.0)	0.003332398
659	(282.0, 249.0)	0.003160169
660	(282.0, 299.0)	0.00074123
661	(67.0, 96.0)	0.003771435
662	(125.0, 154.0)	0.005361815
663	(125.0, 127.0)	0.001089401
664	(125.0, 96.0)	0.001389295
665	(310.0, 273.0)	0.001241826
666	(310.0, 351.0)	0.001420015
667	(310.0, 333.0)	0.003824181
668	(236.0, 211.0)	0.004165554
669	(244.0, 200.0)	0.006413015
670	(244.0, 211.0)	0.023470534
671	(244.0, 274.0)	0.001379148
672	(154.0, 156.0)	0.002882186
673	(154.0, 127.0)	0.003259889
674	(154.0, 199.0)	0.010053905
675	(154.0, 166.0)	0.004042307
676	(284.0, 309.0)	0.00302219
677	(180.0, 126.0)	0.002919162
678	(180.0, 164.0)	0.001743695
679	(180.0, 223.0)	0.002431771
680	(273.0, 232.0)	0.005007235
681	(273.0, 274.0)	0.008301962
682	(273.0, 324.0)	0.008665008
683	(273.0, 333.0)	0.004171663
684	(61.0, 23.0)	0.002152912
685	(61.0, 26.0)	0.007644486
686	(61.0, 56.0)	0.004927976
687	(61.0, 90.0)	0.010816561
688	(249.0, 221.0)	0.003342398
689	(249.0, 299.0)	0.004109011
690	(221.0, 245.0)	0.005244188
691	(221.0, 199.0)	0.002315029
692	(221.0, 189.0)	0.003142945
693	(74.0, 126.0)	0.002541823
694	(74.0, 25.0)	0.008832147
695	(74.0, 87.0)	0.002263399
696	(74.0, 122.0)	0.001825492
697	(74.0, 98.0)	0.006085072
698	(74.0, 30.0)	0.006094818
699	(309.0, 299.0)	0.003783583
700	(309.0, 245.0)	0.009666217
701	(309.0, 326.0)	0.002304261
702	(309.0, 289.0)	0.003606833
703	(309.0, 343.0)	0.004644675
704	(309.0, 293.0)	0.005216748
705	(232.0, 207.0)	0.002924905
706	(232.0, 223.0)	0.001652733
707	(232.0, 251.0)	0.004426873
708	(102.0, 126.0)	0.002067376
709	(102.0, 152.0)	0.002682465
710	(102.0, 87.0)	0.006584344
711	(200.0, 211.0)	0.013187127
712	(200.0, 152.0)	0.006081373
713	(200.0, 164.0)	0.00548008
714	(200.0, 274.0)	0.006182176
715	(200.0, 223.0)	0.004109983
716	(200.0, 191.0)	0.007354522
717	(200.0, 269.0)	0.006548749
718	(200.0, 203.0)	0.002113304
719	(126.0, 164.0)	0.004283475
720	(126.0, 122.0)	0.00354227
721	(126.0, 98.0)	0.006448795
722	(23.0, 26.0)	0.001638305
723	(23.0, 56.0)	0.001642966
724	(23.0, 41.0)	0.001435426
725	(299.0, 326.0)	0.000913944
726	(299.0, 286.0)	0.002090547
727	(299.0, 328.0)	0.002394444
728	(211.0, 190.0)	0.008939449
729	(211.0, 274.0)	0.015178252
730	(211.0, 143.0)	0.025421026
731	(211.0, 264.0)	0.031410142
732	(211.0, 228.0)	0.010133398
733	(211.0, 203.0)	0.008312639
734	(211.0, 260.0)	0.013584
735	(311.0, 351.0)	0.003806848
736	(311.0, 359.0)	0.003201363
737	(311.0, 274.0)	0.006042196
738	(311.0, 333.0)	0.005047454
739	(311.0, 296.0)	0.008851506
740	(311.0, 346.0)	0.004742646
741	(311.0, 300.0)	0.006662434
742	(351.0, 333.0)	0.00036378
743	(26.0, 56.0)	0.001863336
744	(26.0, 90.0)	0.008289307
745	(26.0, 32.0)	0.005628014
746	(26.0, 41.0)	0.001756736
747	(26.0, 82.0)	0.004465735
748	(26.0, 33.0)	0.00239372
749	(318.0, 264.0)	0.00396893
750	(318.0, 373.0)	0.002574923
751	(318.0, 289.0)	0.001051791
752	(152.0, 164.0)	0.001996342
753	(152.0, 143.0)	0.004723066
754	(152.0, 132.0)	0.016455074
755	(127.0, 96.0)	0.002344758
756	(127.0, 115.0)	0.009033565
757	(127.0, 70.0)	0.00796964
758	(127.0, 118.0)	0.005035611
759	(127.0, 168.0)	0.005802509
760	(359.0, 367.0)	0.000442186
761	(96.0, 56.0)	0.005378066
762	(96.0, 90.0)	0.004938995
763	(96.0, 118.0)	0.001864297
764	(164.0, 191.0)	0.001097628
765	(164.0, 172.0)	0.003442165
766	(54.0, 115.0)	0.002436764
767	(54.0, 75.0)	0.005168869
768	(54.0, 49.0)	0.012968853
769	(25.0, 29.0)	0.003588867
770	(190.0, 228.0)	0.001215199
771	(190.0, 168.0)	0.008680173
772	(190.0, 183.0)	0.001765789
773	(190.0, 163.0)	0.003778982
774	(274.0, 269.0)	0.002405507
775	(56.0, 90.0)	0.002031152
776	(56.0, 70.0)	0.004485413
777	(56.0, 41.0)	0.001660215
778	(207.0, 178.0)	0.001138086
779	(207.0, 191.0)	0.002702328
780	(324.0, 333.0)	0.001215659
781	(324.0, 374.0)	0.004716555
782	(223.0, 191.0)	0.000729778
783	(245.0, 199.0)	0.010789587
784	(245.0, 258.0)	0.001675621
785	(245.0, 264.0)	0.011624873
786	(245.0, 228.0)	0.008304869
787	(245.0, 238.0)	0.005617198
788	(245.0, 275.0)	0.001655753
789	(245.0, 289.0)	0.00385807
790	(245.0, 293.0)	0.009556248
791	(245.0, 250.0)	0.003173726
792	(90.0, 143.0)	0.009278242
793	(90.0, 118.0)	0.006842205
794	(90.0, 132.0)	0.011397585
795	(90.0, 91.0)	0.005369268
796	(143.0, 118.0)	0.006000055
797	(143.0, 132.0)	0.039978546
798	(143.0, 183.0)	0.006616484
799	(199.0, 228.0)	0.008223659
800	(199.0, 189.0)	0.002761986
801	(199.0, 168.0)	0.005833762
802	(199.0, 194.0)	0.004162061
803	(258.0, 238.0)	0.001665794
804	(87.0, 98.0)	0.001699387
805	(87.0, 68.0)	0.002233377
806	(87.0, 91.0)	0.003189909
807	(333.0, 292.0)	0.002894881
808	(333.0, 296.0)	0.000634652
809	(333.0, 346.0)	0.00270964
810	(333.0, 360.0)	0.00393978
811	(333.0, 321.0)	0.0022489
812	(122.0, 178.0)	0.001896691
813	(122.0, 150.0)	0.001050737
814	(264.0, 228.0)	0.003621775
815	(264.0, 275.0)	0.003484087
816	(264.0, 289.0)	0.006852754
817	(264.0, 325.0)	0.01045492
818	(264.0, 300.0)	0.008081226
819	(264.0, 260.0)	0.00385321
820	(264.0, 231.0)	0.005882214
821	(264.0, 303.0)	0.004676577
822	(115.0, 166.0)	0.002089313
823	(115.0, 75.0)	0.001703803
824	(115.0, 107.0)	0.002971873
825	(166.0, 189.0)	0.001570697
826	(166.0, 194.0)	0.002117241
827	(228.0, 183.0)	0.005940735
828	(228.0, 231.0)	0.002938295
829	(238.0, 293.0)	0.003532066
830	(238.0, 194.0)	0.004793772
831	(238.0, 250.0)	0.001504662
832	(238.0, 237.0)	0.00242743
833	(238.0, 198.0)	0.003737845
834	(373.0, 325.0)	0.002967892
835	(178.0, 191.0)	0.003784206
836	(178.0, 150.0)	0.003003356
837	(98.0, 132.0)	0.008052025
838	(98.0, 68.0)	0.001656109
839	(98.0, 172.0)	0.002140071
840	(98.0, 114.0)	0.005206149
841	(98.0, 169.0)	0.003317287
842	(70.0, 75.0)	0.001365394
843	(70.0, 31.0)	0.005211069
844	(70.0, 59.0)	0.001041923
845	(292.0, 374.0)	0.001346739
846	(292.0, 296.0)	0.001395922
847	(292.0, 251.0)	0.001807588
848	(292.0, 290.0)	0.001620892
849	(326.0, 343.0)	0.00163714
850	(326.0, 293.0)	0.00216708
851	(118.0, 168.0)	0.007788962
852	(118.0, 183.0)	0.005528239
853	(118.0, 82.0)	0.007167679
854	(118.0, 59.0)	0.016062346
855	(118.0, 163.0)	0.002714488
856	(118.0, 165.0)	0.003778282
857	(191.0, 203.0)	0.003240354
858	(191.0, 172.0)	0.002507749
859	(191.0, 208.0)	0.00300952
860	(75.0, 31.0)	0.000963025
861	(75.0, 107.0)	0.001427641
862	(75.0, 59.0)	0.005978657
863	(275.0, 289.0)	0.000339612
864	(132.0, 68.0)	0.017383403
865	(132.0, 91.0)	0.004655871
866	(132.0, 172.0)	0.003814524
867	(132.0, 188.0)	0.008671978
868	(132.0, 169.0)	0.013803139
869	(132.0, 92.0)	0.009542423
870	(132.0, 97.0)	0.004435777
871	(132.0, 138.0)	0.011253455
872	(132.0, 173.0)	0.004333234
873	(132.0, 142.0)	0.005479452
874	(374.0, 336.0)	0.001309746
875	(30.0, 68.0)	0.003727106
876	(30.0, 51.0)	0.003153295
877	(30.0, 35.0)	0.001316508
878	(286.0, 328.0)	2.26E-05
879	(286.0, 293.0)	0.003644965
880	(168.0, 194.0)	0.004887499
881	(168.0, 163.0)	0.000590721
882	(168.0, 217.0)	0.004491214
883	(168.0, 151.0)	0.009214656
884	(168.0, 159.0)	0.0039747
885	(296.0, 269.0)	0.002901177
886	(296.0, 321.0)	0.000831923
887	(296.0, 290.0)	0.004978469
888	(28.0, 49.0)	0.005479452
889	(289.0, 343.0)	0.002576099
890	(289.0, 325.0)	0.004723043
891	(289.0, 293.0)	0.002756905
892	(289.0, 250.0)	0.001888826
893	(289.0, 265.0)	0.002036772
894	(50.0, 29.0)	0.001341406
895	(50.0, 114.0)	0.00534961
896	(50.0, 51.0)	0.000873905
897	(50.0, 85.0)	0.000923726
898	(328.0, 293.0)	0.003502152
899	(328.0, 347.0)	0.000500866
900	(343.0, 325.0)	0.008322082
901	(343.0, 293.0)	0.0024018
902	(343.0, 347.0)	0.002114194
903	(343.0, 361.0)	0.005479452
904	(343.0, 319.0)	0.00145936
905	(49.0, 34.0)	0.002919558
906	(31.0, 59.0)	0.006202749
907	(31.0, 79.0)	0.002827435
908	(31.0, 40.0)	0.005479452
909	(269.0, 300.0)	0.002454244
910	(269.0, 242.0)	0.002491703
911	(269.0, 283.0)	0.001010687
912	(251.0, 242.0)	0.004740296
913	(251.0, 290.0)	0.000827049
914	(346.0, 325.0)	0.005694059
915	(346.0, 300.0)	0.00129287
916	(32.0, 91.0)	0.004452462
917	(32.0, 33.0)	0.003050446
918	(32.0, 35.0)	0.004549751
919	(32.0, 37.0)	0.005479452
920	(325.0, 368.0)	0.005479452
921	(325.0, 362.0)	0.002911833
922	(325.0, 319.0)	0.002492587
923	(203.0, 242.0)	0.003000652
924	(203.0, 188.0)	0.001808266
925	(150.0, 114.0)	0.000887746
926	(150.0, 169.0)	0.003348044
927	(293.0, 347.0)	0.003174067
928	(293.0, 250.0)	0.003791597
929	(293.0, 237.0)	0.003052022
930	(293.0, 246.0)	0.002410483
931	(41.0, 59.0)	0.003399606
932	(29.0, 51.0)	0.001101453
933	(183.0, 163.0)	0.001254456
934	(183.0, 231.0)	0.006796315
935	(183.0, 188.0)	0.006354887
936	(183.0, 165.0)	0.002679386
937	(68.0, 91.0)	0.002091856
938	(68.0, 35.0)	0.003785267
939	(68.0, 58.0)	0.010538907
940	(68.0, 97.0)	0.000294074
941	(91.0, 82.0)	0.002779505
942	(91.0, 92.0)	0.001359787
943	(91.0, 97.0)	0.000749601
944	(107.0, 151.0)	0.00176819
945	(300.0, 362.0)	0.002786606
946	(300.0, 283.0)	0.002434378
947	(360.0, 321.0)	0.001539672
948	(82.0, 59.0)	0.001583661
949	(82.0, 119.0)	0.00162388
950	(172.0, 188.0)	0.001844345
951	(172.0, 208.0)	0.001271723
952	(172.0, 169.0)	0.001313648
953	(59.0, 33.0)	0.006035337
954	(59.0, 159.0)	0.002987258
955	(59.0, 119.0)	0.001215082
956	(59.0, 92.0)	0.007153419
957	(59.0, 100.0)	0.004958026
958	(194.0, 151.0)	0.002630514
959	(194.0, 198.0)	0.001723411
960	(163.0, 217.0)	0.002054362
961	(163.0, 159.0)	0.002171329
962	(163.0, 165.0)	0.00051056
963	(114.0, 169.0)	0.004073841
964	(114.0, 85.0)	0.001028414
965	(114.0, 138.0)	0.001815192
966	(250.0, 231.0)	0.007647578
967	(250.0, 217.0)	0.002660454
968	(250.0, 246.0)	0.003068969
969	(260.0, 242.0)	0.005294496
970	(260.0, 231.0)	0.001222743
971	(260.0, 303.0)	0.00308484
972	(260.0, 283.0)	0.005182989
973	(260.0, 265.0)	0.002932401
974	(242.0, 231.0)	0.011311887
975	(242.0, 188.0)	0.007135774
976	(242.0, 208.0)	0.008317166
977	(242.0, 290.0)	0.008971541
978	(242.0, 283.0)	0.002047992
979	(34.0, 79.0)	0.003626773
980	(231.0, 217.0)	0.003548735
981	(231.0, 265.0)	0.001446871
982	(51.0, 35.0)	0.002841111
983	(51.0, 58.0)	0.001165037
984	(188.0, 208.0)	0.001532783
985	(208.0, 224.0)	0.001953061
986	(208.0, 169.0)	0.004970478
987	(208.0, 173.0)	0.001556407
988	(243.0, 224.0)	0.003006269
989	(243.0, 290.0)	0.00455426
990	(336.0, 290.0)	0.005038837
991	(151.0, 79.0)	0.006099907
992	(151.0, 159.0)	0.001215343
993	(151.0, 198.0)	0.002726517
994	(35.0, 58.0)	0.000924805
995	(321.0, 362.0)	0.002048069
996	(321.0, 290.0)	0.00177825
997	(321.0, 283.0)	0.002938105
998	(79.0, 100.0)	0.001199379
999	(303.0, 362.0)	0.001463155
1000	(303.0, 319.0)	0.001965055
1001	(224.0, 169.0)	0.005344768
1002	(290.0, 283.0)	0.001879255
1003	(169.0, 138.0)	0.000481258
1004	(169.0, 195.0)	0.005479452
1005	(169.0, 173.0)	0.000239234
1006	(159.0, 100.0)	0.001430432
1007	(165.0, 119.0)	0.00203428
1008	(119.0, 92.0)	0.001231474
1009	(85.0, 138.0)	0.005096275
1010	(58.0, 38.0)	0.005479452
1011	(138.0, 173.0)	0.000256615
