# Supplementary material for: X-ray computed tomography images and network data of sands under compression
Source: Data Brief. 2021 May 12;36:107122. doi: 10.1016/j.dib.2021.107122 (PMC8165412; doi:10.1016/j.dib.2021.107122)
Supplement: Supplementary file 1 [file mmc1.zip › data/Angular-sand_6.1MPa/features/thermal-network_edge-betweeness-centrality.csv]

	edge ID	edge betweenness centrality
0	(129.0, 171.0)	0.000871569
1	(129.0, 47.0)	0.000197442
2	(129.0, 170.0)	0.000710244
3	(129.0, 130.0)	0.000322656
4	(129.0, 76.0)	0.001557636
5	(129.0, 124.0)	0.000125921
6	(129.0, 120.0)	0.000470538
7	(129.0, 72.0)	0.000510932
8	(129.0, 95.0)	0.001329048
9	(171.0, 256.0)	0.00133334
10	(171.0, 266.0)	0.002984707
11	(171.0, 226.0)	0.000485462
12	(171.0, 170.0)	7.18E-05
13	(171.0, 130.0)	0.000498434
14	(171.0, 193.0)	0.000423415
15	(171.0, 145.0)	0.005633859
16	(171.0, 124.0)	0.000504998
17	(171.0, 120.0)	0.00024048
18	(171.0, 213.0)	0.000881772
19	(171.0, 175.0)	0.002413948
20	(256.0, 294.0)	0.000717245
21	(256.0, 266.0)	0.000119973
22	(256.0, 226.0)	0.000260164
23	(256.0, 213.0)	0.003496129
24	(294.0, 349.0)	7.01E-05
25	(294.0, 266.0)	0.000325174
26	(294.0, 350.0)	0.000232482
27	(294.0, 267.0)	0.002772681
28	(294.0, 322.0)	0.000886547
29	(294.0, 307.0)	0.001653442
30	(349.0, 350.0)	0.000238111
31	(349.0, 267.0)	0.003249828
32	(349.0, 322.0)	0.000629921
33	(349.0, 371.0)	0.000287368
34	(349.0, 307.0)	0.001099876
35	(349.0, 365.0)	0.000569372
36	(47.0, 3.0)	0.000313916
37	(47.0, 130.0)	0.001234117
38	(47.0, 76.0)	0.001259124
39	(47.0, 44.0)	0.000629105
40	(47.0, 124.0)	0.000358797
41	(47.0, 120.0)	0.001648422
42	(47.0, 72.0)	0.000335882
43	(47.0, 43.0)	0.000189392
44	(47.0, 95.0)	0.001159226
45	(47.0, 60.0)	0.000255825
46	(47.0, 9.0)	0.000853976
47	(47.0, 11.0)	0.000798652
48	(266.0, 226.0)	0.000193071
49	(266.0, 350.0)	0.00117182
50	(266.0, 252.0)	0.000565885
51	(266.0, 267.0)	0.002532784
52	(226.0, 170.0)	0.000430742
53	(226.0, 252.0)	0.000350602
54	(226.0, 181.0)	0.002474023
55	(226.0, 215.0)	0.000273799
56	(226.0, 193.0)	8.69E-05
57	(226.0, 267.0)	0.001074857
58	(226.0, 213.0)	0.00104762
59	(170.0, 130.0)	0.000184792
60	(170.0, 181.0)	0.000937424
61	(170.0, 215.0)	0.000654695
62	(170.0, 139.0)	0.000647165
63	(170.0, 193.0)	0.000322266
64	(170.0, 145.0)	0.003079763
65	(170.0, 124.0)	0.000261283
66	(170.0, 120.0)	0.000140911
67	(170.0, 213.0)	0.001113502
68	(350.0, 252.0)	0.00105264
69	(350.0, 304.0)	0.002104073
70	(350.0, 352.0)	0.000346
71	(350.0, 322.0)	0.000817125
72	(350.0, 370.0)	0.000660102
73	(350.0, 371.0)	0.000444699
74	(3.0, 76.0)	0.002417584
75	(3.0, 5.0)	0.000248795
76	(3.0, 44.0)	0.000183053
77	(3.0, 43.0)	0.000328005
78	(3.0, 60.0)	0.00010237
79	(3.0, 14.0)	0.002474735
80	(3.0, 11.0)	0.000102758
81	(130.0, 76.0)	0.000569653
82	(130.0, 181.0)	0.002609975
83	(130.0, 139.0)	0.000453944
84	(130.0, 77.0)	0.000608292
85	(130.0, 145.0)	0.002553635
86	(130.0, 124.0)	5.48E-05
87	(130.0, 120.0)	0.000132709
88	(130.0, 72.0)	0.000355708
89	(130.0, 99.0)	0.000175036
90	(76.0, 139.0)	0.000688379
91	(76.0, 5.0)	0.00073049
92	(76.0, 57.0)	0.003200697
93	(76.0, 131.0)	0.001557203
94	(76.0, 88.0)	0.001037209
95	(76.0, 77.0)	6.85E-05
96	(76.0, 145.0)	0.003796544
97	(76.0, 44.0)	0.000512593
98	(76.0, 124.0)	0.000732024
99	(76.0, 72.0)	0.000295462
100	(76.0, 99.0)	0.000207257
101	(76.0, 111.0)	0.003883785
102	(76.0, 60.0)	0.001369132
103	(252.0, 215.0)	0.000312189
104	(252.0, 304.0)	0.000653046
105	(252.0, 254.0)	0.002289122
106	(252.0, 202.0)	0.003259853
107	(252.0, 267.0)	0.000425212
108	(252.0, 322.0)	0.00056258
109	(181.0, 215.0)	0.000361657
110	(181.0, 139.0)	0.000738126
111	(181.0, 254.0)	0.002823702
112	(181.0, 202.0)	9.92E-05
113	(181.0, 179.0)	0.000490304
114	(181.0, 186.0)	0.006205059
115	(181.0, 193.0)	0.002577307
116	(181.0, 145.0)	0.002279609
117	(181.0, 267.0)	0.002669585
118	(181.0, 213.0)	0.000576579
119	(181.0, 218.0)	0.002008277
120	(181.0, 206.0)	0.002501582
121	(215.0, 254.0)	0.001561334
122	(215.0, 202.0)	0.00041788
123	(215.0, 193.0)	0.000485807
124	(215.0, 267.0)	0.000299595
125	(215.0, 213.0)	0.000307145
126	(215.0, 218.0)	0.003432439
127	(304.0, 352.0)	0.001200535
128	(304.0, 254.0)	0.001262775
129	(304.0, 316.0)	0.001356565
130	(304.0, 270.0)	0.004799454
131	(304.0, 354.0)	0.000464151
132	(304.0, 267.0)	0.001298925
133	(304.0, 322.0)	0.00056529
134	(304.0, 308.0)	0.000309129
135	(304.0, 370.0)	0.000538383
136	(304.0, 314.0)	0.000166143
137	(304.0, 301.0)	0.000423061
138	(304.0, 280.0)	0.005041676
139	(139.0, 179.0)	5.58E-05
140	(139.0, 131.0)	0.000248141
141	(139.0, 186.0)	0.003388419
142	(139.0, 77.0)	0.000397249
143	(139.0, 145.0)	0.000914336
144	(139.0, 111.0)	0.001333816
145	(352.0, 316.0)	0.000314574
146	(352.0, 353.0)	0.000288134
147	(352.0, 354.0)	0.0002073
148	(352.0, 322.0)	0.001193841
149	(352.0, 308.0)	0.002037728
150	(352.0, 370.0)	0.000220456
151	(352.0, 314.0)	0.000280143
152	(5.0, 57.0)	0.001804463
153	(5.0, 7.0)	0.000419695
154	(5.0, 77.0)	0.000610865
155	(5.0, 44.0)	5.36E-05
156	(5.0, 63.0)	0.000693746
157	(5.0, 45.0)	0.00045242
158	(5.0, 14.0)	0.001127257
159	(254.0, 202.0)	0.000963505
160	(254.0, 270.0)	0.00367715
161	(254.0, 220.0)	0.001105905
162	(254.0, 230.0)	0.000861333
163	(254.0, 267.0)	0.001595088
164	(254.0, 308.0)	0.002538013
165	(254.0, 218.0)	0.003809119
166	(254.0, 262.0)	0.001728946
167	(254.0, 314.0)	0.002658279
168	(254.0, 206.0)	0.002459861
169	(254.0, 301.0)	0.000953722
170	(254.0, 235.0)	0.001108152
171	(254.0, 280.0)	0.001638771
172	(254.0, 239.0)	0.001992628
173	(254.0, 253.0)	0.002373176
174	(202.0, 179.0)	0.000385484
175	(202.0, 186.0)	0.002761863
176	(202.0, 220.0)	0.000709245
177	(202.0, 230.0)	0.001069037
178	(202.0, 145.0)	0.003496211
179	(202.0, 218.0)	0.001523238
180	(202.0, 206.0)	0.000772418
181	(57.0, 131.0)	0.001039561
182	(57.0, 88.0)	0.001627698
183	(57.0, 106.0)	0.00086413
184	(57.0, 1.0)	0.001360512
185	(57.0, 83.0)	0.001208087
186	(57.0, 101.0)	0.00129475
187	(57.0, 7.0)	0.000548179
188	(57.0, 77.0)	0.001375782
189	(57.0, 44.0)	0.00287527
190	(57.0, 6.0)	0.002454055
191	(57.0, 111.0)	0.004039165
192	(57.0, 39.0)	0.000569815
193	(57.0, 105.0)	0.000764997
194	(57.0, 73.0)	0.004132504
195	(57.0, 63.0)	0.000826721
196	(57.0, 45.0)	0.000259845
197	(57.0, 80.0)	0.004181308
198	(57.0, 55.0)	0.002012606
199	(57.0, 15.0)	0.001083971
200	(316.0, 270.0)	0.003544578
201	(316.0, 353.0)	0.000200444
202	(316.0, 345.0)	0.000356707
203	(316.0, 354.0)	0.00019753
204	(316.0, 308.0)	0.000409191
205	(179.0, 131.0)	0.000245963
206	(179.0, 186.0)	0.002129163
207	(179.0, 145.0)	0.001047079
208	(179.0, 111.0)	0.001261398
209	(131.0, 186.0)	0.002673484
210	(131.0, 88.0)	0.00083099
211	(131.0, 106.0)	0.000365739
212	(131.0, 110.0)	0.000574693
213	(131.0, 157.0)	0.001785177
214	(131.0, 145.0)	0.002190817
215	(131.0, 111.0)	0.000880026
216	(270.0, 220.0)	0.000682941
217	(270.0, 345.0)	0.002180213
218	(270.0, 312.0)	0.002569581
219	(270.0, 209.0)	0.0017194
220	(270.0, 271.0)	0.00169242
221	(270.0, 247.0)	0.001609785
222	(270.0, 230.0)	0.001460274
223	(270.0, 297.0)	0.001432433
224	(270.0, 308.0)	0.000952298
225	(270.0, 234.0)	0.002455487
226	(270.0, 305.0)	0.000497415
227	(270.0, 216.0)	0.005135406
228	(270.0, 262.0)	0.000195637
229	(270.0, 272.0)	0.00301608
230	(270.0, 235.0)	0.002389014
231	(353.0, 345.0)	0.000932391
232	(353.0, 354.0)	0.000637885
233	(353.0, 308.0)	0.003372627
234	(186.0, 220.0)	0.001929238
235	(186.0, 106.0)	0.003467636
236	(186.0, 110.0)	0.004084776
237	(186.0, 157.0)	0.002599288
238	(186.0, 209.0)	0.003584498
239	(186.0, 230.0)	0.002412904
240	(186.0, 145.0)	0.008952616
241	(186.0, 111.0)	0.002109582
242	(186.0, 216.0)	0.004472972
243	(186.0, 218.0)	0.009677664
244	(186.0, 105.0)	0.003677858
245	(186.0, 148.0)	0.003700199
246	(186.0, 206.0)	0.000372319
247	(186.0, 162.0)	0.000629644
248	(186.0, 235.0)	0.001674814
249	(186.0, 227.0)	0.014151646
250	(186.0, 158.0)	0.006045886
251	(88.0, 106.0)	0.001294469
252	(88.0, 110.0)	0.000762743
253	(88.0, 83.0)	0.000435142
254	(220.0, 209.0)	0.000322573
255	(220.0, 230.0)	0.000454106
256	(220.0, 216.0)	0.001420199
257	(345.0, 312.0)	0.000207375
258	(345.0, 369.0)	0.001443364
259	(345.0, 354.0)	0.001283632
260	(345.0, 297.0)	0.001856372
261	(345.0, 308.0)	0.000840628
262	(345.0, 305.0)	0.001036109
263	(345.0, 363.0)	0.000645388
264	(345.0, 355.0)	0.000197882
265	(106.0, 110.0)	5.78E-05
266	(106.0, 157.0)	0.000301422
267	(106.0, 1.0)	0.001634864
268	(106.0, 83.0)	0.00040046
269	(106.0, 84.0)	0.002498451
270	(106.0, 101.0)	0.000367472
271	(106.0, 111.0)	0.002243753
272	(106.0, 105.0)	0.00030549
273	(106.0, 148.0)	0.001582424
274	(106.0, 162.0)	0.001373376
275	(110.0, 157.0)	0.000231255
276	(110.0, 83.0)	0.000215299
277	(110.0, 134.0)	0.000748766
278	(110.0, 84.0)	0.001630083
279	(110.0, 101.0)	0.000662632
280	(110.0, 105.0)	0.000746333
281	(157.0, 83.0)	0.000920692
282	(157.0, 209.0)	0.000952679
283	(157.0, 134.0)	0.000455024
284	(157.0, 84.0)	0.002284529
285	(157.0, 196.0)	0.002062013
286	(157.0, 101.0)	0.000902846
287	(157.0, 216.0)	0.002821971
288	(157.0, 105.0)	0.000814325
289	(157.0, 148.0)	0.000454426
290	(157.0, 162.0)	0.001273042
291	(1.0, 83.0)	0.000124392
292	(1.0, 84.0)	0.001311948
293	(1.0, 2.0)	0.000841061
294	(1.0, 101.0)	0.00112649
295	(1.0, 7.0)	0.000710968
296	(1.0, 6.0)	0.000203191
297	(1.0, 39.0)	0.000530582
298	(83.0, 134.0)	0.001068324
299	(83.0, 84.0)	0.000856324
300	(83.0, 101.0)	0.000580114
301	(83.0, 6.0)	0.00038186
302	(83.0, 105.0)	0.001131844
303	(312.0, 271.0)	0.000136672
304	(312.0, 369.0)	0.00027087
305	(312.0, 279.0)	0.000381208
306	(312.0, 297.0)	0.000921395
307	(312.0, 313.0)	0.000614146
308	(312.0, 277.0)	0.000475058
309	(312.0, 305.0)	0.00152556
310	(312.0, 363.0)	0.000189079
311	(209.0, 247.0)	0.001223903
312	(209.0, 134.0)	0.001487146
313	(209.0, 196.0)	0.00139604
314	(209.0, 230.0)	0.001303025
315	(209.0, 234.0)	0.001388464
316	(209.0, 216.0)	0.000563293
317	(271.0, 247.0)	0.000269295
318	(271.0, 279.0)	0.000200267
319	(271.0, 297.0)	0.000555311
320	(271.0, 234.0)	0.002741636
321	(247.0, 196.0)	0.002126705
322	(247.0, 279.0)	0.00035255
323	(247.0, 248.0)	0.000730175
324	(247.0, 297.0)	0.00046617
325	(247.0, 234.0)	0.001024118
326	(247.0, 277.0)	0.000341748
327	(134.0, 84.0)	0.001169694
328	(134.0, 196.0)	0.000496319
329	(134.0, 161.0)	0.001140329
330	(134.0, 108.0)	0.00225888
331	(134.0, 101.0)	0.00240654
332	(134.0, 147.0)	0.00083069
333	(134.0, 135.0)	0.000303798
334	(134.0, 174.0)	0.000851722
335	(134.0, 216.0)	0.005038003
336	(134.0, 148.0)	0.001107519
337	(84.0, 2.0)	0.00291864
338	(84.0, 161.0)	0.00187851
339	(84.0, 108.0)	0.001297633
340	(84.0, 123.0)	0.001317747
341	(84.0, 101.0)	0.001345993
342	(84.0, 4.0)	0.001092511
343	(84.0, 147.0)	0.001310352
344	(84.0, 135.0)	0.000574288
345	(84.0, 6.0)	0.000769389
346	(84.0, 66.0)	0.001002132
347	(84.0, 73.0)	0.001364087
348	(84.0, 8.0)	0.001012171
349	(84.0, 146.0)	0.004051445
350	(84.0, 104.0)	0.001845812
351	(84.0, 62.0)	0.00100463
352	(369.0, 279.0)	0.000206133
353	(369.0, 291.0)	0.00070632
354	(369.0, 334.0)	0.000578891
355	(369.0, 297.0)	0.002767251
356	(369.0, 313.0)	0.000176098
357	(369.0, 363.0)	0.000237297
358	(369.0, 364.0)	0.000206196
359	(369.0, 335.0)	0.00172981
360	(2.0, 4.0)	0.000270316
361	(2.0, 6.0)	0.000641812
362	(2.0, 8.0)	0.000703284
363	(196.0, 161.0)	0.001482203
364	(196.0, 248.0)	0.001874917
365	(196.0, 192.0)	0.000660907
366	(196.0, 225.0)	0.001003927
367	(196.0, 123.0)	0.00155692
368	(196.0, 147.0)	0.001289329
369	(196.0, 135.0)	0.000618411
370	(196.0, 174.0)	0.00026857
371	(196.0, 234.0)	0.001871202
372	(196.0, 216.0)	0.002735106
373	(196.0, 204.0)	0.00133033
374	(196.0, 148.0)	0.001421571
375	(196.0, 146.0)	0.004118918
376	(279.0, 248.0)	0.000957883
377	(279.0, 291.0)	0.00027608
378	(279.0, 259.0)	0.000350959
379	(279.0, 297.0)	0.00081846
380	(279.0, 313.0)	8.94E-05
381	(279.0, 234.0)	0.002690376
382	(279.0, 277.0)	4.81E-05
383	(279.0, 276.0)	7.75E-05
384	(279.0, 363.0)	0.000394422
385	(279.0, 263.0)	0.000611878
386	(279.0, 298.0)	9.07E-05
387	(161.0, 108.0)	0.000112925
388	(161.0, 192.0)	0.000394116
389	(161.0, 225.0)	0.000903997
390	(161.0, 133.0)	0.001345159
391	(161.0, 184.0)	0.000382917
392	(161.0, 123.0)	0.000157755
393	(161.0, 147.0)	3.07E-05
394	(161.0, 135.0)	0.00106639
395	(161.0, 174.0)	0.000518228
396	(108.0, 133.0)	0.000917226
397	(108.0, 46.0)	0.001382955
398	(108.0, 123.0)	0.000166789
399	(108.0, 147.0)	8.08E-05
400	(108.0, 135.0)	0.001294836
401	(108.0, 174.0)	0.001523284
402	(108.0, 66.0)	0.001152404
403	(248.0, 192.0)	0.0009027
404	(248.0, 225.0)	0.000540395
405	(248.0, 291.0)	0.002560735
406	(248.0, 259.0)	0.001337034
407	(248.0, 174.0)	0.001767036
408	(248.0, 313.0)	0.001141635
409	(248.0, 234.0)	0.000663206
410	(248.0, 277.0)	0.000637747
411	(248.0, 276.0)	0.000771152
412	(248.0, 204.0)	0.003138131
413	(248.0, 263.0)	0.00011988
414	(248.0, 287.0)	0.00061787
415	(248.0, 201.0)	0.001284186
416	(248.0, 261.0)	0.006046995
417	(192.0, 225.0)	5.61E-05
418	(192.0, 184.0)	4.19E-05
419	(192.0, 123.0)	0.000558685
420	(192.0, 147.0)	0.000422767
421	(192.0, 174.0)	0.000172365
422	(192.0, 204.0)	0.003797249
423	(225.0, 291.0)	0.002051575
424	(225.0, 259.0)	0.001243357
425	(225.0, 184.0)	0.000135493
426	(225.0, 123.0)	0.001328202
427	(225.0, 174.0)	0.000281575
428	(225.0, 204.0)	0.004187963
429	(225.0, 201.0)	0.00118718
430	(291.0, 259.0)	4.28E-05
431	(291.0, 334.0)	0.000336027
432	(291.0, 313.0)	0.000318075
433	(291.0, 277.0)	0.000381588
434	(291.0, 276.0)	0.000141704
435	(133.0, 123.0)	0.003070948
436	(259.0, 313.0)	0.000353891
437	(259.0, 276.0)	0.000109782
438	(259.0, 263.0)	0.001272583
439	(259.0, 287.0)	0.000937909
440	(334.0, 313.0)	0.000790785
441	(334.0, 364.0)	6.20E-05
442	(334.0, 356.0)	6.59E-05
443	(334.0, 287.0)	0.00361227
444	(46.0, 4.0)	0.001071242
445	(46.0, 66.0)	0.002896921
446	(184.0, 123.0)	0.000569806
447	(184.0, 174.0)	0.000260218
448	(184.0, 204.0)	0.00455694
449	(123.0, 147.0)	0.000180991
450	(123.0, 135.0)	0.000514325
451	(123.0, 174.0)	0.000323095
452	(123.0, 66.0)	0.001451522
453	(123.0, 146.0)	0.004833616
454	(193.0, 213.0)	0.00146066
455	(101.0, 135.0)	0.001903251
456	(101.0, 6.0)	0.001048692
457	(101.0, 39.0)	0.000443346
458	(101.0, 105.0)	0.000181736
459	(101.0, 73.0)	0.000137501
460	(101.0, 148.0)	0.001504594
461	(101.0, 80.0)	0.006478494
462	(101.0, 158.0)	0.003140484
463	(101.0, 109.0)	0.000381503
464	(101.0, 55.0)	0.001036373
465	(7.0, 39.0)	0.000310318
466	(7.0, 45.0)	0.000349169
467	(7.0, 80.0)	0.003819914
468	(7.0, 15.0)	0.000419359
469	(77.0, 145.0)	0.002136682
470	(77.0, 44.0)	0.000482001
471	(77.0, 72.0)	0.000257417
472	(77.0, 99.0)	0.000142255
473	(77.0, 111.0)	0.001793195
474	(77.0, 63.0)	0.00019628
475	(77.0, 45.0)	0.000384193
476	(77.0, 93.0)	0.000802002
477	(4.0, 6.0)	0.000415232
478	(4.0, 66.0)	0.000306685
479	(4.0, 73.0)	0.003863317
480	(4.0, 8.0)	7.07E-05
481	(4.0, 10.0)	0.000461509
482	(4.0, 12.0)	0.000928068
483	(4.0, 62.0)	0.00046561
484	(230.0, 308.0)	0.006397954
485	(230.0, 216.0)	0.001237728
486	(230.0, 218.0)	0.004358939
487	(230.0, 262.0)	0.000555201
488	(230.0, 206.0)	0.000724763
489	(230.0, 235.0)	0.000118875
490	(230.0, 227.0)	0.006743496
491	(230.0, 239.0)	0.000614623
492	(145.0, 124.0)	0.003689031
493	(145.0, 120.0)	0.002612447
494	(145.0, 72.0)	0.004169458
495	(145.0, 99.0)	0.00362807
496	(145.0, 111.0)	0.001336846
497	(145.0, 213.0)	0.004418632
498	(145.0, 218.0)	0.007712954
499	(145.0, 95.0)	0.003618008
500	(145.0, 63.0)	0.002748709
501	(145.0, 206.0)	0.006979305
502	(145.0, 175.0)	0.001083748
503	(145.0, 93.0)	0.001836177
504	(145.0, 187.0)	0.007365492
505	(145.0, 136.0)	0.003155707
506	(145.0, 128.0)	0.001444926
507	(145.0, 141.0)	0.001051118
508	(145.0, 71.0)	0.015050526
509	(145.0, 149.0)	0.001844977
510	(44.0, 72.0)	0.000516737
511	(44.0, 99.0)	0.000398466
512	(44.0, 63.0)	0.000623072
513	(44.0, 60.0)	0.000248303
514	(44.0, 45.0)	0.00058796
515	(44.0, 14.0)	0.001115602
516	(44.0, 11.0)	0.000561955
517	(147.0, 135.0)	0.000947285
518	(147.0, 174.0)	0.000571305
519	(135.0, 174.0)	0.000466843
520	(135.0, 66.0)	0.001586807
521	(135.0, 204.0)	0.004697283
522	(135.0, 73.0)	0.001966433
523	(135.0, 148.0)	0.001449948
524	(135.0, 146.0)	0.000894354
525	(135.0, 104.0)	0.001068186
526	(124.0, 120.0)	0.00012279
527	(124.0, 72.0)	0.00023938
528	(124.0, 95.0)	0.000555467
529	(354.0, 322.0)	0.001215779
530	(354.0, 308.0)	0.000597375
531	(354.0, 370.0)	0.000220277
532	(354.0, 314.0)	0.000139921
533	(354.0, 355.0)	0.000459451
534	(354.0, 301.0)	0.001829325
535	(354.0, 315.0)	0.002241523
536	(6.0, 39.0)	0.000440781
537	(6.0, 73.0)	0.001181533
538	(6.0, 8.0)	0.000198148
539	(6.0, 13.0)	0.001299698
540	(297.0, 313.0)	0.001232085
541	(297.0, 234.0)	0.000515697
542	(297.0, 277.0)	0.000584842
543	(297.0, 305.0)	0.000951393
544	(297.0, 216.0)	0.007621284
545	(297.0, 363.0)	0.000523769
546	(297.0, 262.0)	0.001627441
547	(297.0, 263.0)	0.000856831
548	(297.0, 272.0)	0.002615602
549	(297.0, 298.0)	0.000948388
550	(297.0, 338.0)	0.000669069
551	(297.0, 285.0)	0.000408716
552	(297.0, 335.0)	0.001846347
553	(297.0, 329.0)	0.000652772
554	(174.0, 204.0)	0.002764499
555	(174.0, 146.0)	0.002661711
556	(174.0, 201.0)	0.001079572
557	(267.0, 322.0)	0.001138901
558	(267.0, 213.0)	0.001404224
559	(267.0, 218.0)	0.007736012
560	(267.0, 307.0)	0.001647492
561	(267.0, 301.0)	0.002087744
562	(267.0, 257.0)	0.000363744
563	(267.0, 280.0)	0.002092787
564	(120.0, 72.0)	0.000496331
565	(120.0, 213.0)	0.002282876
566	(120.0, 95.0)	0.000535592
567	(120.0, 175.0)	0.00179548
568	(72.0, 99.0)	0.000135068
569	(72.0, 43.0)	0.00143784
570	(72.0, 95.0)	0.000160149
571	(72.0, 63.0)	0.000844156
572	(72.0, 60.0)	0.000387814
573	(72.0, 14.0)	0.001975056
574	(72.0, 128.0)	0.000974676
575	(313.0, 277.0)	5.21E-05
576	(313.0, 276.0)	0.000106021
577	(313.0, 363.0)	0.00038113
578	(313.0, 364.0)	0.000446782
579	(313.0, 263.0)	0.000524867
580	(313.0, 356.0)	0.000779863
581	(313.0, 298.0)	6.41E-05
582	(313.0, 287.0)	0.000370152
583	(313.0, 285.0)	0.003594508
584	(313.0, 335.0)	0.000463623
585	(99.0, 63.0)	0.001101105
586	(322.0, 370.0)	0.00027763
587	(322.0, 314.0)	0.000297893
588	(322.0, 371.0)	0.000273247
589	(322.0, 307.0)	0.001000419
590	(322.0, 301.0)	0.001382872
591	(322.0, 280.0)	0.004495027
592	(322.0, 327.0)	0.000354415
593	(308.0, 305.0)	0.000569014
594	(308.0, 262.0)	0.000782426
595	(308.0, 314.0)	0.000305656
596	(308.0, 355.0)	0.000904707
597	(308.0, 301.0)	0.000891088
598	(308.0, 315.0)	0.001036189
599	(111.0, 218.0)	0.014580206
600	(111.0, 105.0)	0.001267393
601	(111.0, 63.0)	0.001744665
602	(111.0, 206.0)	0.003188764
603	(111.0, 45.0)	0.002958984
604	(111.0, 162.0)	0.000968508
605	(111.0, 93.0)	0.000527786
606	(111.0, 80.0)	0.007151195
607	(111.0, 187.0)	0.002996566
608	(111.0, 136.0)	0.000406938
609	(111.0, 121.0)	0.002452423
610	(111.0, 141.0)	0.000989531
611	(111.0, 116.0)	0.002515322
612	(234.0, 277.0)	0.001594732
613	(234.0, 276.0)	0.003397211
614	(234.0, 216.0)	0.001443416
615	(234.0, 204.0)	0.001481142
616	(234.0, 263.0)	0.000472117
617	(234.0, 272.0)	0.001558753
618	(234.0, 227.0)	0.009276061
619	(234.0, 285.0)	0.00020545
620	(234.0, 261.0)	0.003473368
621	(66.0, 73.0)	0.003146605
622	(66.0, 8.0)	0.000373923
623	(66.0, 10.0)	0.002123476
624	(66.0, 146.0)	0.004160891
625	(66.0, 12.0)	0.00088196
626	(66.0, 104.0)	0.001776803
627	(66.0, 62.0)	0.000195313
628	(66.0, 65.0)	0.001108052
629	(66.0, 17.0)	0.002695108
630	(277.0, 276.0)	5.87E-05
631	(277.0, 263.0)	0.000340771
632	(277.0, 298.0)	4.84E-05
633	(277.0, 287.0)	0.000345936
634	(277.0, 285.0)	0.001696942
635	(277.0, 335.0)	0.000482856
636	(213.0, 218.0)	0.002705973
637	(213.0, 175.0)	0.001005186
638	(213.0, 257.0)	0.000766369
639	(213.0, 280.0)	0.00570729
640	(213.0, 233.0)	0.00195054
641	(213.0, 212.0)	0.001051333
642	(305.0, 363.0)	0.001572557
643	(305.0, 262.0)	0.000291464
644	(305.0, 355.0)	0.000406623
645	(305.0, 301.0)	0.002833293
646	(305.0, 272.0)	0.001930469
647	(305.0, 315.0)	0.000916404
648	(305.0, 338.0)	0.000452903
649	(305.0, 285.0)	0.002017632
650	(305.0, 281.0)	0.003427501
651	(276.0, 263.0)	0.000522915
652	(276.0, 298.0)	7.11E-05
653	(276.0, 287.0)	0.000507868
654	(39.0, 105.0)	0.001099715
655	(39.0, 73.0)	0.000533283
656	(39.0, 8.0)	0.001004346
657	(39.0, 45.0)	0.000731371
658	(39.0, 80.0)	0.002570551
659	(39.0, 62.0)	0.001218181
660	(39.0, 109.0)	0.000757887
661	(39.0, 55.0)	0.00025087
662	(39.0, 15.0)	0.000748433
663	(216.0, 204.0)	0.001638267
664	(216.0, 148.0)	0.002007937
665	(216.0, 262.0)	0.003412551
666	(216.0, 206.0)	0.00422633
667	(216.0, 272.0)	0.002504386
668	(216.0, 235.0)	0.000683562
669	(216.0, 227.0)	0.002640873
670	(216.0, 285.0)	0.003894021
671	(216.0, 158.0)	0.010039177
672	(43.0, 95.0)	0.002743359
673	(43.0, 60.0)	0.000457448
674	(43.0, 9.0)	0.000296306
675	(363.0, 364.0)	0.001103975
676	(363.0, 355.0)	0.000722645
677	(363.0, 338.0)	0.000830098
678	(363.0, 285.0)	0.002970696
679	(363.0, 335.0)	0.00081169
680	(363.0, 329.0)	0.000372137
681	(364.0, 356.0)	7.17E-05
682	(364.0, 287.0)	0.002248618
683	(364.0, 335.0)	0.001422186
684	(204.0, 148.0)	0.002402224
685	(204.0, 263.0)	0.003359986
686	(204.0, 272.0)	0.007121991
687	(204.0, 146.0)	0.005733569
688	(204.0, 201.0)	0.000798078
689	(204.0, 227.0)	0.004076082
690	(204.0, 285.0)	0.003113227
691	(204.0, 158.0)	0.010673006
692	(204.0, 261.0)	0.005896096
693	(204.0, 177.0)	0.001508627
694	(204.0, 182.0)	0.004554842
695	(204.0, 240.0)	0.002523536
696	(204.0, 229.0)	0.001599202
697	(218.0, 206.0)	0.001268247
698	(218.0, 175.0)	0.00171844
699	(218.0, 257.0)	0.003199258
700	(218.0, 280.0)	0.004597475
701	(218.0, 187.0)	0.002835827
702	(218.0, 239.0)	0.002879335
703	(218.0, 141.0)	0.003160471
704	(218.0, 233.0)	0.003212913
705	(218.0, 253.0)	0.002458486
706	(218.0, 197.0)	0.003731566
707	(218.0, 222.0)	0.000950647
708	(218.0, 212.0)	0.002247332
709	(218.0, 219.0)	0.002293831
710	(218.0, 268.0)	0.00847598
711	(218.0, 255.0)	0.00953111
712	(218.0, 241.0)	0.005596914
713	(105.0, 73.0)	0.00088986
714	(105.0, 148.0)	0.000989893
715	(105.0, 162.0)	0.000482268
716	(105.0, 80.0)	0.002535985
717	(105.0, 158.0)	0.001450326
718	(105.0, 109.0)	0.000417724
719	(105.0, 55.0)	0.001865741
720	(105.0, 136.0)	0.000551199
721	(105.0, 121.0)	0.000205973
722	(105.0, 116.0)	0.000485285
723	(370.0, 314.0)	0.000136173
724	(370.0, 371.0)	0.000198622
725	(370.0, 301.0)	0.001571465
726	(370.0, 315.0)	0.002697964
727	(370.0, 327.0)	0.000700432
728	(370.0, 357.0)	0.0001722
729	(73.0, 148.0)	0.002823025
730	(73.0, 8.0)	0.001901111
731	(73.0, 146.0)	0.003647086
732	(73.0, 104.0)	0.000473717
733	(73.0, 80.0)	0.008040274
734	(73.0, 62.0)	0.000649296
735	(73.0, 158.0)	0.005244191
736	(73.0, 109.0)	0.000176551
737	(73.0, 55.0)	0.000626324
738	(73.0, 13.0)	0.001995494
739	(73.0, 81.0)	0.00046594
740	(95.0, 60.0)	0.000864075
741	(95.0, 175.0)	0.003503399
742	(95.0, 128.0)	0.000274555
743	(95.0, 86.0)	0.000359155
744	(95.0, 52.0)	0.001209277
745	(95.0, 71.0)	0.004750082
746	(148.0, 162.0)	0.000689463
747	(148.0, 146.0)	0.001755675
748	(148.0, 227.0)	0.005922763
749	(148.0, 158.0)	0.000693109
750	(148.0, 109.0)	0.001157174
751	(148.0, 121.0)	0.001021128
752	(8.0, 10.0)	0.001020094
753	(8.0, 12.0)	0.000566984
754	(8.0, 62.0)	0.000303058
755	(8.0, 55.0)	0.002017221
756	(8.0, 13.0)	0.000365009
757	(262.0, 301.0)	0.00262958
758	(262.0, 272.0)	0.000759319
759	(262.0, 315.0)	0.000810427
760	(262.0, 235.0)	0.000527021
761	(262.0, 285.0)	0.002158785
762	(262.0, 239.0)	0.001235802
763	(262.0, 281.0)	0.001195052
764	(314.0, 301.0)	0.000752017
765	(314.0, 315.0)	0.001594614
766	(63.0, 60.0)	0.001356078
767	(63.0, 45.0)	0.000117312
768	(63.0, 14.0)	0.00051826
769	(63.0, 93.0)	0.000351509
770	(63.0, 80.0)	0.004779841
771	(206.0, 162.0)	0.001346273
772	(206.0, 235.0)	0.000478896
773	(206.0, 227.0)	0.007921863
774	(206.0, 187.0)	0.000650219
775	(206.0, 239.0)	0.001033474
776	(206.0, 253.0)	0.002369979
777	(206.0, 222.0)	0.001191529
778	(60.0, 14.0)	0.001110883
779	(60.0, 9.0)	0.000140027
780	(60.0, 11.0)	8.14E-05
781	(60.0, 86.0)	0.000848115
782	(60.0, 52.0)	0.000341114
783	(60.0, 16.0)	0.000690774
784	(371.0, 307.0)	0.000789756
785	(371.0, 301.0)	0.00367096
786	(371.0, 327.0)	0.00026576
787	(371.0, 365.0)	0.000597042
788	(371.0, 357.0)	0.000226373
789	(371.0, 331.0)	0.000797949
790	(45.0, 14.0)	0.000505691
791	(45.0, 93.0)	0.000457905
792	(45.0, 80.0)	0.002174433
793	(45.0, 15.0)	0.000380275
794	(307.0, 257.0)	0.000561237
795	(307.0, 280.0)	0.002133354
796	(307.0, 327.0)	0.000180847
797	(307.0, 365.0)	0.00061318
798	(307.0, 278.0)	0.000198816
799	(307.0, 331.0)	0.00020072
800	(307.0, 302.0)	0.000636721
801	(307.0, 268.0)	0.00380069
802	(307.0, 358.0)	0.00246625
803	(10.0, 12.0)	0.001341158
804	(10.0, 17.0)	0.000463418
805	(355.0, 315.0)	0.002286434
806	(355.0, 338.0)	0.001773392
807	(301.0, 315.0)	0.000367152
808	(301.0, 280.0)	0.001269858
809	(301.0, 327.0)	0.001763359
810	(301.0, 239.0)	0.00560096
811	(301.0, 281.0)	0.00115347
812	(301.0, 357.0)	0.001212944
813	(301.0, 253.0)	0.003667498
814	(301.0, 317.0)	0.001763476
815	(263.0, 298.0)	0.000611039
816	(263.0, 287.0)	0.000139146
817	(263.0, 201.0)	0.001641379
818	(263.0, 285.0)	0.000501926
819	(263.0, 335.0)	0.000447564
820	(263.0, 261.0)	0.002983332
821	(162.0, 227.0)	0.011089196
822	(162.0, 93.0)	0.003371037
823	(162.0, 80.0)	0.007155894
824	(162.0, 158.0)	0.00048285
825	(162.0, 187.0)	0.001259987
826	(162.0, 136.0)	0.000230202
827	(162.0, 121.0)	0.000439327
828	(162.0, 116.0)	0.000494083
829	(162.0, 176.0)	0.000559896
830	(272.0, 315.0)	0.005884065
831	(272.0, 235.0)	0.000986885
832	(272.0, 338.0)	0.000981072
833	(272.0, 227.0)	0.004148009
834	(272.0, 285.0)	0.00073533
835	(272.0, 239.0)	0.001583227
836	(272.0, 281.0)	0.002366285
837	(272.0, 261.0)	0.002862422
838	(272.0, 330.0)	0.00220312
839	(272.0, 372.0)	0.001762332
840	(272.0, 323.0)	0.001133579
841	(272.0, 288.0)	0.006084807
842	(272.0, 244.0)	0.002100971
843	(356.0, 287.0)	0.002113735
844	(356.0, 335.0)	0.001464414
845	(356.0, 332.0)	0.000919498
846	(298.0, 287.0)	0.000420951
847	(298.0, 285.0)	0.002809905
848	(298.0, 335.0)	0.000388843
849	(175.0, 187.0)	0.004708969
850	(175.0, 128.0)	0.000585839
851	(175.0, 141.0)	0.000513231
852	(175.0, 233.0)	0.002283751
853	(175.0, 197.0)	0.002481548
854	(175.0, 149.0)	0.000548466
855	(175.0, 212.0)	0.000513169
856	(175.0, 185.0)	0.001931276
857	(175.0, 219.0)	0.000524277
858	(175.0, 144.0)	0.001221468
859	(14.0, 9.0)	0.002484206
860	(14.0, 11.0)	0.001976887
861	(14.0, 93.0)	0.001748546
862	(14.0, 80.0)	0.008208164
863	(14.0, 15.0)	0.001075447
864	(14.0, 52.0)	0.000475481
865	(14.0, 71.0)	0.00265104
866	(14.0, 16.0)	0.00075253
867	(14.0, 42.0)	0.000180712
868	(14.0, 20.0)	0.001487517
869	(14.0, 21.0)	0.002553585
870	(9.0, 11.0)	3.10E-05
871	(9.0, 86.0)	0.001565063
872	(9.0, 52.0)	0.000287888
873	(9.0, 16.0)	0.000479469
874	(146.0, 104.0)	0.000344495
875	(146.0, 201.0)	0.005804158
876	(146.0, 62.0)	0.002255715
877	(146.0, 158.0)	0.004157068
878	(146.0, 109.0)	0.001714049
879	(146.0, 81.0)	0.001438716
880	(146.0, 65.0)	0.003905103
881	(146.0, 137.0)	0.006249468
882	(146.0, 177.0)	0.002350043
883	(146.0, 103.0)	0.002576878
884	(146.0, 160.0)	0.002186305
885	(146.0, 117.0)	0.00290279
886	(146.0, 167.0)	0.004772197
887	(11.0, 86.0)	0.001601326
888	(11.0, 52.0)	0.00027738
889	(11.0, 16.0)	0.000457356
890	(287.0, 201.0)	0.005020115
891	(287.0, 285.0)	0.002194867
892	(287.0, 335.0)	0.000191991
893	(287.0, 261.0)	0.006727966
894	(287.0, 332.0)	0.000315324
895	(287.0, 320.0)	0.000571818
896	(287.0, 295.0)	0.000602996
897	(315.0, 338.0)	0.003351079
898	(315.0, 280.0)	0.003759363
899	(315.0, 281.0)	0.000606544
900	(315.0, 357.0)	0.001718359
901	(315.0, 253.0)	0.004404008
902	(315.0, 317.0)	0.002374288
903	(315.0, 330.0)	0.000983415
904	(315.0, 340.0)	0.001405317
905	(235.0, 227.0)	0.002161033
906	(235.0, 187.0)	0.003812304
907	(235.0, 239.0)	0.000213529
908	(235.0, 281.0)	0.001674158
909	(257.0, 280.0)	0.000806818
910	(257.0, 233.0)	0.000467746
911	(257.0, 278.0)	0.000335605
912	(257.0, 302.0)	0.000732113
913	(257.0, 268.0)	0.000813603
914	(338.0, 285.0)	0.000767766
915	(338.0, 329.0)	0.000362469
916	(338.0, 261.0)	0.004202147
917	(338.0, 330.0)	0.001364029
918	(338.0, 320.0)	0.001287674
919	(338.0, 372.0)	0.000396749
920	(338.0, 323.0)	0.000463141
921	(12.0, 62.0)	0.000268589
922	(12.0, 13.0)	0.000146489
923	(12.0, 81.0)	0.001467144
924	(12.0, 65.0)	0.000208529
925	(12.0, 17.0)	0.000431454
926	(12.0, 103.0)	0.001930632
927	(12.0, 64.0)	0.000582331
928	(12.0, 22.0)	0.001743667
929	(12.0, 48.0)	0.002038645
930	(12.0, 53.0)	0.000470003
931	(104.0, 62.0)	0.000428174
932	(104.0, 158.0)	0.002812597
933	(104.0, 109.0)	0.000221815
934	(104.0, 121.0)	0.000920449
935	(104.0, 81.0)	0.000111199
936	(104.0, 65.0)	0.001216971
937	(104.0, 137.0)	0.001662143
938	(104.0, 94.0)	0.001902159
939	(104.0, 103.0)	0.000570717
940	(104.0, 160.0)	0.001944763
941	(201.0, 261.0)	0.003457037
942	(201.0, 177.0)	0.001569645
943	(201.0, 240.0)	0.00053062
944	(201.0, 167.0)	0.004578036
945	(227.0, 285.0)	0.012864586
946	(227.0, 158.0)	0.006046817
947	(227.0, 187.0)	0.013953371
948	(227.0, 239.0)	0.004742816
949	(227.0, 261.0)	0.012975402
950	(227.0, 176.0)	0.003666949
951	(227.0, 210.0)	0.002534621
952	(227.0, 177.0)	0.004543301
953	(227.0, 182.0)	0.001119502
954	(227.0, 160.0)	0.008413284
955	(227.0, 288.0)	0.016695873
956	(227.0, 229.0)	0.002984668
957	(227.0, 236.0)	0.003580452
958	(227.0, 244.0)	0.001558109
959	(227.0, 180.0)	0.00821895
960	(227.0, 200.0)	0.007872808
961	(227.0, 223.0)	0.012070767
962	(280.0, 327.0)	0.002311402
963	(280.0, 281.0)	0.002134427
964	(280.0, 233.0)	0.002387286
965	(280.0, 253.0)	0.001237033
966	(280.0, 317.0)	0.001090538
967	(280.0, 278.0)	0.002013125
968	(280.0, 302.0)	0.001567054
969	(280.0, 268.0)	0.001300595
970	(280.0, 255.0)	0.009788557
971	(280.0, 284.0)	0.004657881
972	(93.0, 80.0)	0.001578857
973	(93.0, 136.0)	0.000406353
974	(93.0, 15.0)	0.001533099
975	(93.0, 128.0)	0.00092588
976	(93.0, 141.0)	0.000900592
977	(93.0, 116.0)	0.001159295
978	(93.0, 71.0)	0.00109865
979	(93.0, 112.0)	0.00070835
980	(80.0, 109.0)	0.002052921
981	(80.0, 55.0)	0.001489003
982	(80.0, 136.0)	0.001247753
983	(80.0, 15.0)	0.001097421
984	(80.0, 121.0)	0.001057312
985	(80.0, 116.0)	0.000628335
986	(80.0, 71.0)	0.007898357
987	(80.0, 89.0)	0.001258845
988	(80.0, 42.0)	0.003050032
989	(80.0, 112.0)	0.002937711
990	(80.0, 20.0)	0.001970946
991	(80.0, 94.0)	0.006126004
992	(80.0, 113.0)	0.001310044
993	(80.0, 48.0)	0.004562367
994	(80.0, 67.0)	0.002626548
995	(80.0, 125.0)	0.002288635
996	(80.0, 61.0)	0.00431994
997	(80.0, 96.0)	0.00510286
998	(80.0, 56.0)	0.00693819
999	(80.0, 90.0)	0.010191111
1000	(285.0, 335.0)	0.002134403
1001	(285.0, 329.0)	0.000966798
1002	(285.0, 261.0)	0.001559691
1003	(285.0, 320.0)	0.001934114
1004	(285.0, 323.0)	0.001259749
1005	(335.0, 329.0)	0.000177247
1006	(335.0, 261.0)	0.00676392
1007	(335.0, 332.0)	0.000239491
1008	(335.0, 320.0)	0.00022936
1009	(335.0, 295.0)	0.00053814
1010	(335.0, 366.0)	0.001707534
1011	(335.0, 339.0)	0.002399705
1012	(62.0, 55.0)	0.001020055
1013	(62.0, 13.0)	0.000297013
1014	(62.0, 81.0)	0.000365448
1015	(62.0, 65.0)	0.000547869
1016	(62.0, 103.0)	0.001070385
1017	(62.0, 64.0)	0.001010121
1018	(158.0, 109.0)	0.001183835
1019	(158.0, 187.0)	0.007726543
1020	(158.0, 136.0)	0.001525458
1021	(158.0, 121.0)	0.000720335
1022	(158.0, 116.0)	0.000953181
1023	(158.0, 89.0)	0.002249006
1024	(158.0, 176.0)	0.001248329
1025	(158.0, 137.0)	0.002724879
1026	(158.0, 94.0)	0.006358571
1027	(158.0, 182.0)	0.001819983
1028	(158.0, 160.0)	0.002037189
1029	(158.0, 113.0)	0.011829547
1030	(158.0, 153.0)	0.001700308
1031	(109.0, 55.0)	0.000409277
1032	(109.0, 121.0)	0.000137808
1033	(109.0, 81.0)	0.000189855
1034	(109.0, 116.0)	0.000290863
1035	(109.0, 89.0)	0.000124285
1036	(109.0, 137.0)	0.001150994
1037	(109.0, 94.0)	0.000918382
1038	(55.0, 13.0)	0.000807497
1039	(55.0, 15.0)	0.000793269
1040	(55.0, 121.0)	0.000706064
1041	(55.0, 81.0)	0.000600118
1042	(55.0, 116.0)	0.00108932
1043	(55.0, 89.0)	0.000287122
1044	(55.0, 94.0)	0.00281066
1045	(55.0, 18.0)	0.00168652
1046	(55.0, 19.0)	0.001486636
1047	(55.0, 48.0)	0.000466425
1048	(55.0, 61.0)	0.001683934
1049	(13.0, 81.0)	0.001012006
1050	(13.0, 18.0)	0.000521351
1051	(13.0, 64.0)	0.000792616
1052	(13.0, 22.0)	0.002056032
1053	(13.0, 48.0)	0.000647488
1054	(327.0, 365.0)	0.000669469
1055	(327.0, 357.0)	0.00022488
1056	(327.0, 317.0)	0.001238414
1057	(327.0, 331.0)	0.000188491
1058	(327.0, 302.0)	0.001026664
1059	(327.0, 348.0)	0.000782424
1060	(187.0, 136.0)	0.001033247
1061	(187.0, 239.0)	0.003058079
1062	(187.0, 141.0)	0.001425234
1063	(187.0, 253.0)	0.005771258
1064	(187.0, 197.0)	0.004788159
1065	(187.0, 176.0)	0.000572773
1066	(187.0, 149.0)	0.004696806
1067	(187.0, 222.0)	0.000909187
1068	(187.0, 210.0)	0.001550565
1069	(187.0, 112.0)	0.002265076
1070	(187.0, 155.0)	0.005912048
1071	(187.0, 153.0)	0.002685409
1072	(187.0, 205.0)	0.00285352
1073	(329.0, 261.0)	0.002654005
1074	(329.0, 320.0)	0.000105382
1075	(329.0, 372.0)	0.000569647
1076	(329.0, 323.0)	0.000481239
1077	(365.0, 331.0)	0.000287393
1078	(365.0, 302.0)	0.00214597
1079	(365.0, 358.0)	0.001436169
1080	(136.0, 121.0)	0.000427652
1081	(136.0, 141.0)	0.000540792
1082	(136.0, 116.0)	0.000307581
1083	(136.0, 176.0)	0.000414071
1084	(136.0, 112.0)	0.000265676
1085	(136.0, 113.0)	0.001215256
1086	(136.0, 153.0)	0.002019926
1087	(15.0, 71.0)	0.00411785
1088	(15.0, 42.0)	0.000304406
1089	(15.0, 20.0)	0.000269824
1090	(15.0, 18.0)	0.001668588
1091	(15.0, 19.0)	0.00086394
1092	(15.0, 48.0)	0.002396275
1093	(128.0, 141.0)	0.000657112
1094	(128.0, 86.0)	0.000420691
1095	(128.0, 71.0)	0.001073068
1096	(128.0, 149.0)	0.00041666
1097	(128.0, 185.0)	0.002323048
1098	(128.0, 144.0)	0.000197343
1099	(239.0, 281.0)	0.000640387
1100	(239.0, 253.0)	0.000270538
1101	(239.0, 222.0)	0.001233573
1102	(239.0, 210.0)	0.001521417
1103	(239.0, 288.0)	0.00446341
1104	(239.0, 236.0)	0.001202311
1105	(281.0, 253.0)	0.000646825
1106	(281.0, 317.0)	0.001040395
1107	(281.0, 330.0)	0.0003702
1108	(281.0, 255.0)	0.003078521
1109	(281.0, 340.0)	0.001283433
1110	(281.0, 306.0)	0.002262728
1111	(281.0, 288.0)	0.002982097
1112	(357.0, 317.0)	0.002278746
1113	(121.0, 81.0)	0.000936914
1114	(121.0, 116.0)	7.34E-05
1115	(121.0, 89.0)	0.000167664
1116	(121.0, 176.0)	0.001289067
1117	(121.0, 94.0)	0.001484103
1118	(261.0, 332.0)	0.005810383
1119	(261.0, 320.0)	0.002857611
1120	(261.0, 295.0)	0.003296369
1121	(261.0, 177.0)	0.010472617
1122	(261.0, 240.0)	0.001356559
1123	(261.0, 323.0)	0.001224912
1124	(261.0, 288.0)	0.01392043
1125	(261.0, 229.0)	0.001325623
1126	(261.0, 310.0)	0.002821132
1127	(261.0, 244.0)	0.002274927
1128	(261.0, 273.0)	0.002578539
1129	(261.0, 232.0)	0.0045142
1130	(261.0, 311.0)	0.005285873
1131	(261.0, 274.0)	0.005568866
1132	(261.0, 333.0)	0.010216551
1133	(141.0, 71.0)	0.00278231
1134	(141.0, 197.0)	0.001338289
1135	(141.0, 149.0)	0.000115922
1136	(141.0, 222.0)	0.001214451
1137	(141.0, 112.0)	0.00026014
1138	(141.0, 155.0)	0.002930449
1139	(141.0, 125.0)	0.000860342
1140	(86.0, 52.0)	0.000146759
1141	(86.0, 71.0)	0.001772212
1142	(86.0, 16.0)	0.000239912
1143	(86.0, 149.0)	0.004952736
1144	(86.0, 144.0)	0.001127352
1145	(86.0, 69.0)	0.000654175
1146	(81.0, 116.0)	0.001517635
1147	(81.0, 89.0)	0.000306499
1148	(81.0, 137.0)	0.000851091
1149	(81.0, 94.0)	0.000697156
1150	(81.0, 103.0)	0.000334841
1151	(81.0, 160.0)	0.002793082
1152	(81.0, 64.0)	0.000524778
1153	(81.0, 48.0)	0.000743721
1154	(233.0, 278.0)	0.001204457
1155	(233.0, 197.0)	0.001830959
1156	(233.0, 212.0)	0.000129112
1157	(233.0, 185.0)	0.002918414
1158	(233.0, 302.0)	0.001655287
1159	(233.0, 219.0)	0.000194249
1160	(233.0, 268.0)	0.000392639
1161	(233.0, 241.0)	0.000548406
1162	(233.0, 282.0)	0.003467551
1163	(233.0, 249.0)	0.000616035
1164	(233.0, 221.0)	0.000908118
1165	(52.0, 71.0)	0.00264724
1166	(52.0, 16.0)	4.21E-05
1167	(52.0, 42.0)	0.000417077
1168	(52.0, 21.0)	0.001031222
1169	(52.0, 69.0)	0.000618088
1170	(253.0, 317.0)	0.001824699
1171	(253.0, 222.0)	0.001091649
1172	(253.0, 210.0)	0.002488937
1173	(253.0, 268.0)	0.002080598
1174	(253.0, 255.0)	0.000802565
1175	(253.0, 241.0)	0.002558214
1176	(253.0, 306.0)	0.001985311
1177	(253.0, 288.0)	0.006123304
1178	(253.0, 236.0)	0.001655243
1179	(332.0, 320.0)	0.00018992
1180	(332.0, 295.0)	0.000100554
1181	(332.0, 366.0)	0.000678188
1182	(332.0, 339.0)	0.000414202
1183	(317.0, 330.0)	0.001615579
1184	(317.0, 331.0)	0.001648889
1185	(317.0, 302.0)	0.001037379
1186	(317.0, 348.0)	0.00062262
1187	(317.0, 255.0)	0.0039713
1188	(317.0, 340.0)	0.000429741
1189	(317.0, 306.0)	0.000808406
1190	(317.0, 284.0)	0.000934722
1191	(317.0, 309.0)	0.002520922
1192	(317.0, 318.0)	0.001609044
1193	(116.0, 89.0)	0.000288214
1194	(116.0, 176.0)	0.000812767
1195	(116.0, 112.0)	0.001207902
1196	(116.0, 137.0)	0.001428061
1197	(116.0, 94.0)	0.001231232
1198	(116.0, 113.0)	0.000559299
1199	(116.0, 153.0)	0.001533565
1200	(71.0, 16.0)	0.003684523
1201	(71.0, 149.0)	0.001169741
1202	(71.0, 42.0)	0.001432575
1203	(71.0, 112.0)	0.0017853
1204	(71.0, 20.0)	0.002741258
1205	(71.0, 144.0)	0.001555347
1206	(71.0, 113.0)	0.006984959
1207	(71.0, 21.0)	0.004305848
1208	(71.0, 69.0)	0.002536563
1209	(71.0, 67.0)	0.001246829
1210	(71.0, 125.0)	0.000447834
1211	(71.0, 154.0)	0.003435887
1212	(71.0, 156.0)	0.004329559
1213	(71.0, 127.0)	0.007086882
1214	(71.0, 54.0)	0.004415683
1215	(71.0, 115.0)	0.003358476
1216	(278.0, 331.0)	0.000148528
1217	(278.0, 302.0)	0.000223049
1218	(278.0, 268.0)	0.001398185
1219	(278.0, 282.0)	0.000382126
1220	(330.0, 372.0)	0.000407905
1221	(330.0, 323.0)	0.000834808
1222	(330.0, 340.0)	0.000526845
1223	(330.0, 306.0)	0.002050997
1224	(330.0, 288.0)	0.00204949
1225	(330.0, 341.0)	0.00052567
1226	(65.0, 17.0)	0.000911941
1227	(65.0, 103.0)	0.000392565
1228	(65.0, 64.0)	0.000384948
1229	(65.0, 22.0)	0.001589605
1230	(65.0, 117.0)	0.001112964
1231	(65.0, 53.0)	0.000442466
1232	(65.0, 74.0)	0.001893079
1233	(89.0, 94.0)	0.00097914
1234	(197.0, 149.0)	0.001637011
1235	(197.0, 222.0)	0.000394151
1236	(197.0, 212.0)	0.001037061
1237	(197.0, 185.0)	0.000439885
1238	(197.0, 112.0)	0.004741613
1239	(197.0, 219.0)	0.000979861
1240	(197.0, 268.0)	0.004022112
1241	(197.0, 144.0)	0.002842832
1242	(197.0, 155.0)	0.004276493
1243	(197.0, 241.0)	0.000922289
1244	(197.0, 205.0)	0.000654817
1245	(197.0, 154.0)	0.001252057
1246	(197.0, 249.0)	0.002846654
1247	(197.0, 221.0)	0.00134563
1248	(197.0, 190.0)	0.002786326
1249	(197.0, 245.0)	0.006610378
1250	(197.0, 199.0)	0.001605879
1251	(176.0, 210.0)	0.000430711
1252	(176.0, 112.0)	0.000968626
1253	(176.0, 182.0)	0.000657539
1254	(176.0, 155.0)	0.002135737
1255	(176.0, 153.0)	0.000286054
1256	(176.0, 205.0)	0.003028642
1257	(16.0, 21.0)	0.000701004
1258	(16.0, 69.0)	0.000504996
1259	(16.0, 24.0)	0.00073185
1260	(16.0, 54.0)	0.001025674
1261	(149.0, 185.0)	0.00077184
1262	(149.0, 112.0)	0.000369601
1263	(149.0, 144.0)	0.000505947
1264	(149.0, 155.0)	0.003955898
1265	(149.0, 125.0)	0.000417483
1266	(149.0, 154.0)	0.000603008
1267	(222.0, 210.0)	0.000666774
1268	(222.0, 268.0)	0.002029613
1269	(222.0, 255.0)	0.000588156
1270	(222.0, 155.0)	0.00388492
1271	(222.0, 241.0)	0.000729247
1272	(222.0, 205.0)	0.000318097
1273	(222.0, 236.0)	0.001197523
1274	(17.0, 22.0)	0.002429677
1275	(17.0, 53.0)	0.000277547
1276	(17.0, 25.0)	0.001024724
1277	(212.0, 185.0)	0.00089007
1278	(212.0, 219.0)	2.88E-05
1279	(212.0, 241.0)	0.000732422
1280	(212.0, 249.0)	0.000655107
1281	(212.0, 221.0)	0.000564703
1282	(331.0, 302.0)	0.000258477
1283	(331.0, 268.0)	0.003306954
1284	(331.0, 348.0)	0.000348168
1285	(331.0, 358.0)	0.000475091
1286	(42.0, 20.0)	0.000193421
1287	(42.0, 21.0)	0.000547609
1288	(42.0, 67.0)	0.000498202
1289	(210.0, 182.0)	0.000700277
1290	(210.0, 155.0)	0.003528799
1291	(210.0, 153.0)	0.000767035
1292	(210.0, 205.0)	0.001040398
1293	(210.0, 236.0)	0.000241903
1294	(210.0, 244.0)	0.000897404
1295	(210.0, 200.0)	0.002067136
1296	(210.0, 211.0)	0.001840057
1297	(185.0, 219.0)	0.000710453
1298	(185.0, 144.0)	0.000608039
1299	(185.0, 241.0)	0.001664941
1300	(185.0, 205.0)	0.001955008
1301	(185.0, 154.0)	0.000287493
1302	(185.0, 221.0)	0.0004318
1303	(185.0, 156.0)	0.000659776
1304	(185.0, 127.0)	0.003253745
1305	(185.0, 190.0)	0.002422909
1306	(185.0, 199.0)	0.000811551
1307	(185.0, 166.0)	0.00166834
1308	(185.0, 189.0)	0.001000347
1309	(320.0, 295.0)	0.000207017
1310	(320.0, 372.0)	0.000803178
1311	(320.0, 323.0)	0.000514263
1312	(320.0, 366.0)	0.001845202
1313	(320.0, 339.0)	0.000774035
1314	(320.0, 310.0)	0.000271097
1315	(320.0, 351.0)	0.000860939
1316	(112.0, 155.0)	0.000839376
1317	(112.0, 113.0)	0.000612398
1318	(112.0, 153.0)	0.001829526
1319	(112.0, 67.0)	0.00211539
1320	(112.0, 125.0)	0.00021387
1321	(295.0, 240.0)	0.000446563
1322	(295.0, 339.0)	0.000224534
1323	(295.0, 310.0)	0.000160712
1324	(295.0, 273.0)	0.001498505
1325	(295.0, 324.0)	0.000611225
1326	(302.0, 268.0)	0.000726114
1327	(302.0, 348.0)	0.000558359
1328	(302.0, 241.0)	0.002443086
1329	(302.0, 358.0)	0.000660489
1330	(302.0, 282.0)	0.000530947
1331	(302.0, 284.0)	0.001347891
1332	(302.0, 249.0)	0.000926195
1333	(302.0, 309.0)	0.000859598
1334	(302.0, 299.0)	0.000572318
1335	(137.0, 94.0)	0.000213066
1336	(137.0, 177.0)	0.0051026
1337	(137.0, 103.0)	0.000954109
1338	(137.0, 182.0)	0.001375444
1339	(137.0, 160.0)	0.000514546
1340	(137.0, 113.0)	0.002683629
1341	(137.0, 153.0)	0.000796049
1342	(137.0, 102.0)	0.000445116
1343	(137.0, 152.0)	0.000416002
1344	(137.0, 164.0)	0.001968694
1345	(137.0, 90.0)	0.005915275
1346	(137.0, 143.0)	0.002649185
1347	(137.0, 132.0)	0.00639094
1348	(20.0, 19.0)	0.000652413
1349	(20.0, 48.0)	0.002555971
1350	(20.0, 21.0)	0.001383944
1351	(20.0, 67.0)	0.000356783
1352	(20.0, 61.0)	0.001539898
1353	(20.0, 23.0)	0.000574054
1354	(20.0, 56.0)	0.00083002
1355	(94.0, 103.0)	0.001212901
1356	(94.0, 160.0)	0.002319952
1357	(94.0, 64.0)	0.002112768
1358	(94.0, 113.0)	0.001186741
1359	(94.0, 48.0)	0.001595598
1360	(94.0, 153.0)	0.002079707
1361	(94.0, 61.0)	0.001462049
1362	(94.0, 102.0)	0.000445393
1363	(94.0, 78.0)	0.002215486
1364	(94.0, 152.0)	0.001345103
1365	(94.0, 90.0)	0.001656272
1366	(94.0, 143.0)	0.003319986
1367	(94.0, 87.0)	0.003610621
1368	(94.0, 132.0)	0.008818474
1369	(177.0, 103.0)	0.007412341
1370	(177.0, 182.0)	0.000739637
1371	(177.0, 160.0)	0.000400741
1372	(177.0, 117.0)	0.003536179
1373	(177.0, 167.0)	0.001076938
1374	(177.0, 229.0)	0.000361183
1375	(177.0, 180.0)	0.000386987
1376	(177.0, 232.0)	0.003166592
1377	(103.0, 160.0)	0.002025258
1378	(103.0, 64.0)	0.00037046
1379	(103.0, 22.0)	0.002784486
1380	(103.0, 48.0)	0.002906699
1381	(103.0, 117.0)	0.000310976
1382	(103.0, 74.0)	0.003328704
1383	(103.0, 102.0)	0.000446395
1384	(103.0, 78.0)	0.000809018
1385	(103.0, 126.0)	0.001189649
1386	(219.0, 241.0)	0.000753723
1387	(219.0, 221.0)	0.000431856
1388	(182.0, 160.0)	0.000641986
1389	(182.0, 153.0)	0.000552286
1390	(182.0, 236.0)	0.001834637
1391	(182.0, 244.0)	0.000564704
1392	(182.0, 200.0)	0.000621053
1393	(182.0, 211.0)	0.004210277
1394	(182.0, 152.0)	0.001419054
1395	(372.0, 323.0)	8.76E-05
1396	(372.0, 288.0)	0.00307165
1397	(372.0, 341.0)	0.000736529
1398	(372.0, 359.0)	0.000336942
1399	(268.0, 255.0)	0.004169909
1400	(268.0, 241.0)	0.000342483
1401	(268.0, 282.0)	0.002927081
1402	(268.0, 284.0)	0.000809412
1403	(268.0, 249.0)	0.000526451
1404	(268.0, 221.0)	0.001729627
1405	(268.0, 309.0)	0.003060012
1406	(268.0, 299.0)	0.002526847
1407	(268.0, 258.0)	0.002046944
1408	(18.0, 48.0)	0.001566154
1409	(240.0, 229.0)	0.000617269
1410	(240.0, 273.0)	0.000831736
1411	(240.0, 232.0)	0.000574742
1412	(19.0, 48.0)	0.000879386
1413	(19.0, 61.0)	0.00123602
1414	(19.0, 26.0)	0.000622215
1415	(160.0, 117.0)	0.001513847
1416	(160.0, 229.0)	0.001666529
1417	(160.0, 180.0)	0.000535792
1418	(160.0, 102.0)	0.002202409
1419	(160.0, 200.0)	0.002676909
1420	(160.0, 126.0)	0.002169149
1421	(160.0, 152.0)	0.000781419
1422	(160.0, 164.0)	0.001519805
1423	(160.0, 223.0)	0.003336484
1424	(348.0, 340.0)	0.000439831
1425	(348.0, 358.0)	0.000164013
1426	(348.0, 306.0)	0.00183501
1427	(348.0, 284.0)	0.000768809
1428	(348.0, 309.0)	0.00044395
1429	(348.0, 299.0)	0.000612539
1430	(348.0, 318.0)	0.001208648
1431	(323.0, 288.0)	0.002836873
1432	(323.0, 310.0)	0.000516591
1433	(323.0, 311.0)	0.000874678
1434	(323.0, 351.0)	0.000383624
1435	(323.0, 359.0)	0.0004833
1436	(144.0, 69.0)	0.001094707
1437	(144.0, 154.0)	0.000578576
1438	(144.0, 156.0)	0.000193775
1439	(255.0, 241.0)	0.001451105
1440	(255.0, 306.0)	0.000695267
1441	(255.0, 288.0)	0.004602619
1442	(255.0, 205.0)	0.001169744
1443	(255.0, 236.0)	0.000841115
1444	(255.0, 284.0)	0.001227415
1445	(255.0, 211.0)	0.018308108
1446	(255.0, 245.0)	0.003548801
1447	(255.0, 264.0)	0.004466867
1448	(255.0, 228.0)	0.003338134
1449	(64.0, 22.0)	0.000234719
1450	(64.0, 48.0)	0.000873121
1451	(64.0, 117.0)	0.001074997
1452	(64.0, 53.0)	0.000806419
1453	(64.0, 61.0)	0.002179582
1454	(64.0, 74.0)	0.0011404
1455	(64.0, 102.0)	0.000474143
1456	(64.0, 78.0)	0.000105589
1457	(64.0, 126.0)	0.001907086
1458	(366.0, 339.0)	0.001102409
1459	(22.0, 48.0)	0.002374575
1460	(22.0, 53.0)	0.000857737
1461	(22.0, 61.0)	0.003593905
1462	(22.0, 74.0)	0.000744087
1463	(22.0, 102.0)	0.001349179
1464	(22.0, 78.0)	0.00022345
1465	(22.0, 26.0)	0.001343277
1466	(22.0, 25.0)	0.002533131
1467	(22.0, 87.0)	0.000907109
1468	(22.0, 30.0)	0.001590818
1469	(22.0, 27.0)	0.001227768
1470	(22.0, 32.0)	0.003247263
1471	(22.0, 68.0)	0.002384288
1472	(155.0, 113.0)	0.001462007
1473	(155.0, 153.0)	0.001048327
1474	(155.0, 205.0)	0.000752569
1475	(155.0, 125.0)	0.001447354
1476	(155.0, 154.0)	0.001664318
1477	(155.0, 211.0)	0.010928742
1478	(155.0, 127.0)	0.004975174
1479	(155.0, 96.0)	0.001746787
1480	(155.0, 190.0)	0.000557756
1481	(155.0, 90.0)	0.008178851
1482	(155.0, 143.0)	0.001359653
1483	(155.0, 118.0)	0.005989395
1484	(155.0, 168.0)	0.003190073
1485	(340.0, 306.0)	0.001217666
1486	(340.0, 341.0)	0.000648973
1487	(340.0, 318.0)	0.001171274
1488	(241.0, 205.0)	0.001487251
1489	(241.0, 284.0)	0.000829436
1490	(241.0, 249.0)	0.00036109
1491	(241.0, 221.0)	0.000524545
1492	(241.0, 299.0)	0.003657559
1493	(241.0, 245.0)	0.00137444
1494	(241.0, 199.0)	0.0019438
1495	(241.0, 258.0)	0.001565679
1496	(241.0, 228.0)	0.002816123
1497	(113.0, 153.0)	0.001612589
1498	(113.0, 67.0)	0.001991067
1499	(113.0, 125.0)	0.000840006
1500	(113.0, 61.0)	0.001763529
1501	(113.0, 96.0)	0.000833734
1502	(113.0, 56.0)	0.003016801
1503	(113.0, 90.0)	0.001390537
1504	(113.0, 143.0)	0.001675673
1505	(113.0, 118.0)	0.005380102
1506	(48.0, 61.0)	0.00041496
1507	(48.0, 102.0)	0.001481731
1508	(48.0, 78.0)	0.000977321
1509	(48.0, 26.0)	0.001251123
1510	(117.0, 167.0)	0.000516474
1511	(117.0, 53.0)	0.003051662
1512	(117.0, 180.0)	0.001535851
1513	(117.0, 74.0)	0.002893585
1514	(117.0, 126.0)	0.000419833
1515	(117.0, 164.0)	0.003261213
1516	(117.0, 122.0)	0.001455534
1517	(21.0, 69.0)	0.000372362
1518	(21.0, 67.0)	0.000966028
1519	(21.0, 23.0)	0.000763195
1520	(21.0, 24.0)	0.001493089
1521	(21.0, 54.0)	0.000133352
1522	(21.0, 56.0)	0.002004754
1523	(21.0, 70.0)	0.001416096
1524	(21.0, 75.0)	0.001138098
1525	(21.0, 28.0)	0.001522241
1526	(21.0, 49.0)	0.001409896
1527	(21.0, 31.0)	0.002142435
1528	(167.0, 180.0)	0.00071342
1529	(167.0, 232.0)	0.002426919
1530	(167.0, 126.0)	0.002195442
1531	(167.0, 207.0)	0.001113806
1532	(167.0, 122.0)	0.003283267
1533	(167.0, 178.0)	0.002284249
1534	(358.0, 282.0)	0.000692631
1535	(358.0, 309.0)	0.000764211
1536	(358.0, 299.0)	0.000406652
1537	(358.0, 318.0)	0.004389343
1538	(358.0, 342.0)	0.001233185
1539	(358.0, 326.0)	0.00055479
1540	(358.0, 343.0)	0.002159813
1541	(306.0, 288.0)	0.003195462
1542	(306.0, 236.0)	0.002271191
1543	(306.0, 284.0)	0.000493808
1544	(306.0, 309.0)	0.001511712
1545	(306.0, 341.0)	0.000968492
1546	(306.0, 318.0)	0.000184061
1547	(306.0, 245.0)	0.004815066
1548	(306.0, 264.0)	0.001401547
1549	(306.0, 275.0)	0.000787068
1550	(306.0, 289.0)	0.001906571
1551	(153.0, 200.0)	0.004256453
1552	(153.0, 211.0)	0.004987846
1553	(153.0, 152.0)	0.000962898
1554	(153.0, 143.0)	0.000760423
1555	(288.0, 236.0)	0.000636624
1556	(288.0, 244.0)	0.000663415
1557	(288.0, 341.0)	0.002781003
1558	(288.0, 211.0)	0.014384221
1559	(288.0, 311.0)	0.001465924
1560	(288.0, 351.0)	0.005627546
1561	(288.0, 318.0)	0.010214561
1562	(288.0, 359.0)	0.003529894
1563	(288.0, 274.0)	0.001208458
1564	(288.0, 367.0)	0.003991297
1565	(288.0, 264.0)	0.005289934
1566	(288.0, 373.0)	0.005317976
1567	(288.0, 346.0)	0.005099109
1568	(288.0, 325.0)	0.006003379
1569	(339.0, 310.0)	0.000225526
1570	(339.0, 273.0)	0.002914754
1571	(339.0, 351.0)	0.00117105
1572	(339.0, 324.0)	0.00017402
1573	(339.0, 333.0)	0.00094896
1574	(339.0, 374.0)	0.00185928
1575	(229.0, 244.0)	0.000621712
1576	(229.0, 180.0)	0.000395374
1577	(229.0, 273.0)	0.001388134
1578	(229.0, 232.0)	0.000541
1579	(229.0, 200.0)	0.000881636
1580	(229.0, 207.0)	0.001437935
1581	(229.0, 223.0)	0.000510091
1582	(69.0, 156.0)	0.001055662
1583	(69.0, 127.0)	0.002808059
1584	(69.0, 24.0)	0.001486765
1585	(69.0, 54.0)	0.0001236
1586	(69.0, 115.0)	0.00010721
1587	(69.0, 75.0)	0.001202184
1588	(205.0, 236.0)	0.001594097
1589	(205.0, 154.0)	0.002176458
1590	(205.0, 211.0)	0.004343712
1591	(205.0, 190.0)	0.000441701
1592	(205.0, 245.0)	0.002625364
1593	(205.0, 199.0)	0.001710244
1594	(205.0, 228.0)	0.000641165
1595	(53.0, 74.0)	0.000311918
1596	(53.0, 25.0)	0.000442591
1597	(282.0, 249.0)	0.000611031
1598	(282.0, 299.0)	0.000104062
1599	(282.0, 342.0)	0.001321153
1600	(282.0, 258.0)	0.000932542
1601	(282.0, 286.0)	0.000931619
1602	(282.0, 328.0)	0.001601876
1603	(67.0, 125.0)	0.000271634
1604	(67.0, 61.0)	0.002101262
1605	(67.0, 23.0)	0.001454819
1606	(67.0, 127.0)	0.002596027
1607	(67.0, 96.0)	0.000342802
1608	(67.0, 54.0)	0.001375111
1609	(67.0, 56.0)	0.000340039
1610	(67.0, 70.0)	0.001045046
1611	(125.0, 154.0)	0.000809775
1612	(125.0, 127.0)	0.001196436
1613	(125.0, 96.0)	0.000326957
1614	(310.0, 273.0)	0.000699167
1615	(310.0, 311.0)	0.001421311
1616	(310.0, 351.0)	0.000158865
1617	(310.0, 324.0)	0.000344578
1618	(310.0, 333.0)	0.000216428
1619	(236.0, 244.0)	0.000399429
1620	(236.0, 200.0)	0.002186338
1621	(236.0, 211.0)	0.001657501
1622	(236.0, 274.0)	0.001084102
1623	(236.0, 264.0)	0.002156837
1624	(244.0, 200.0)	0.000811112
1625	(244.0, 211.0)	0.003800948
1626	(244.0, 311.0)	0.00085212
1627	(244.0, 274.0)	0.000312741
1628	(154.0, 221.0)	0.001596514
1629	(154.0, 156.0)	0.000448155
1630	(154.0, 127.0)	0.00028657
1631	(154.0, 190.0)	0.001160376
1632	(154.0, 199.0)	0.000997657
1633	(154.0, 115.0)	0.001560953
1634	(154.0, 166.0)	0.000684367
1635	(154.0, 168.0)	0.001271898
1636	(284.0, 249.0)	0.000771106
1637	(284.0, 309.0)	0.000212591
1638	(284.0, 299.0)	0.00137299
1639	(284.0, 318.0)	0.000539995
1640	(284.0, 245.0)	0.002033233
1641	(284.0, 258.0)	0.000671382
1642	(284.0, 264.0)	0.004979892
1643	(284.0, 275.0)	0.000538052
1644	(284.0, 289.0)	0.001880257
1645	(180.0, 232.0)	0.001006534
1646	(180.0, 200.0)	0.000616464
1647	(180.0, 126.0)	0.001958686
1648	(180.0, 164.0)	0.001048959
1649	(180.0, 207.0)	0.000689787
1650	(180.0, 223.0)	0.000277841
1651	(180.0, 178.0)	0.00201971
1652	(180.0, 191.0)	0.000870626
1653	(273.0, 232.0)	0.000516056
1654	(273.0, 200.0)	0.006184724
1655	(273.0, 311.0)	0.000841974
1656	(273.0, 351.0)	0.000853158
1657	(273.0, 274.0)	0.001057029
1658	(273.0, 324.0)	0.002335905
1659	(273.0, 223.0)	0.001968915
1660	(273.0, 333.0)	0.00039198
1661	(273.0, 292.0)	0.001504289
1662	(273.0, 296.0)	0.000987849
1663	(273.0, 269.0)	0.001321389
1664	(273.0, 251.0)	0.000896125
1665	(61.0, 102.0)	0.001298026
1666	(61.0, 23.0)	0.001852344
1667	(61.0, 26.0)	0.000518768
1668	(61.0, 96.0)	0.002674715
1669	(61.0, 56.0)	0.000812122
1670	(61.0, 90.0)	0.000694115
1671	(61.0, 87.0)	0.002131444
1672	(61.0, 32.0)	0.002530611
1673	(249.0, 221.0)	0.000243279
1674	(249.0, 299.0)	0.000532927
1675	(249.0, 245.0)	0.001530961
1676	(249.0, 258.0)	0.000216505
1677	(249.0, 238.0)	0.001363004
1678	(221.0, 156.0)	0.001874026
1679	(221.0, 245.0)	0.001614115
1680	(221.0, 199.0)	0.000420524
1681	(221.0, 258.0)	0.000864407
1682	(221.0, 238.0)	0.001366213
1683	(221.0, 189.0)	0.000426713
1684	(74.0, 78.0)	0.000518241
1685	(74.0, 126.0)	0.001838869
1686	(74.0, 25.0)	0.001203144
1687	(74.0, 87.0)	0.001358977
1688	(74.0, 122.0)	0.000655923
1689	(74.0, 98.0)	0.001099446
1690	(74.0, 30.0)	0.000678815
1691	(74.0, 50.0)	0.001601311
1692	(74.0, 29.0)	0.002836377
1693	(74.0, 68.0)	0.001003302
1694	(74.0, 51.0)	0.002021306
1695	(309.0, 299.0)	0.00032687
1696	(309.0, 318.0)	0.000710852
1697	(309.0, 245.0)	0.003091444
1698	(309.0, 258.0)	0.000359417
1699	(309.0, 326.0)	0.000574283
1700	(309.0, 275.0)	0.000254195
1701	(309.0, 289.0)	0.000915312
1702	(309.0, 343.0)	0.000792772
1703	(309.0, 293.0)	0.001474467
1704	(309.0, 347.0)	0.002814389
1705	(341.0, 318.0)	0.001133015
1706	(341.0, 359.0)	0.000342449
1707	(341.0, 367.0)	0.000282831
1708	(341.0, 373.0)	0.000170446
1709	(341.0, 346.0)	0.00070514
1710	(341.0, 325.0)	0.000412907
1711	(232.0, 207.0)	0.00055696
1712	(232.0, 223.0)	0.00059582
1713	(232.0, 292.0)	0.003330474
1714	(232.0, 269.0)	0.00237133
1715	(232.0, 251.0)	0.000685192
1716	(232.0, 243.0)	0.002736614
1717	(102.0, 78.0)	0.000354795
1718	(102.0, 126.0)	0.000568194
1719	(102.0, 152.0)	0.000858258
1720	(102.0, 164.0)	0.001610127
1721	(102.0, 90.0)	0.001219734
1722	(102.0, 87.0)	0.000203791
1723	(102.0, 132.0)	0.001892197
1724	(200.0, 211.0)	0.001650172
1725	(200.0, 152.0)	0.002873344
1726	(200.0, 164.0)	0.001844799
1727	(200.0, 274.0)	0.000962723
1728	(200.0, 223.0)	0.000263677
1729	(200.0, 191.0)	0.000955456
1730	(200.0, 269.0)	0.001886326
1731	(200.0, 251.0)	0.003596176
1732	(200.0, 203.0)	0.000823575
1733	(200.0, 172.0)	0.00580656
1734	(200.0, 242.0)	0.00235617
1735	(78.0, 126.0)	0.000964736
1736	(78.0, 87.0)	0.000374575
1737	(126.0, 152.0)	0.001016433
1738	(126.0, 164.0)	0.000652094
1739	(126.0, 87.0)	0.001196227
1740	(126.0, 122.0)	0.001149979
1741	(126.0, 178.0)	0.001388969
1742	(126.0, 98.0)	0.001351
1743	(126.0, 191.0)	0.001726103
1744	(126.0, 132.0)	0.002766421
1745	(126.0, 150.0)	0.000631259
1746	(126.0, 172.0)	0.000705543
1747	(23.0, 26.0)	0.000624424
1748	(23.0, 56.0)	0.000602793
1749	(23.0, 31.0)	0.000794773
1750	(23.0, 41.0)	0.000441757
1751	(299.0, 342.0)	0.001698951
1752	(299.0, 258.0)	0.000381891
1753	(299.0, 326.0)	0.000519151
1754	(299.0, 286.0)	0.000870635
1755	(299.0, 328.0)	0.001274131
1756	(299.0, 293.0)	0.001011061
1757	(211.0, 152.0)	0.004942121
1758	(211.0, 164.0)	0.008587283
1759	(211.0, 190.0)	0.006684975
1760	(211.0, 274.0)	0.003487055
1761	(211.0, 143.0)	0.004536653
1762	(211.0, 264.0)	0.006773127
1763	(211.0, 228.0)	0.00326272
1764	(211.0, 191.0)	0.004587735
1765	(211.0, 132.0)	0.022906579
1766	(211.0, 269.0)	0.004631304
1767	(211.0, 203.0)	0.001677139
1768	(211.0, 183.0)	0.002881919
1769	(211.0, 300.0)	0.01179116
1770	(211.0, 260.0)	0.00380386
1771	(211.0, 242.0)	0.004053086
1772	(211.0, 231.0)	0.003070889
1773	(211.0, 188.0)	0.003939618
1774	(311.0, 351.0)	0.000420051
1775	(311.0, 359.0)	0.000386224
1776	(311.0, 274.0)	0.000291874
1777	(311.0, 367.0)	0.000678554
1778	(311.0, 333.0)	0.000622217
1779	(311.0, 264.0)	0.005442018
1780	(311.0, 296.0)	0.00091476
1781	(311.0, 269.0)	0.000711351
1782	(311.0, 346.0)	0.000299435
1783	(311.0, 325.0)	0.001865297
1784	(311.0, 300.0)	0.000747223
1785	(156.0, 199.0)	0.001782242
1786	(156.0, 115.0)	0.000539493
1787	(156.0, 166.0)	0.000335326
1788	(156.0, 189.0)	0.00130558
1789	(351.0, 359.0)	0.000114271
1790	(351.0, 324.0)	0.001293442
1791	(351.0, 333.0)	0.000283484
1792	(351.0, 346.0)	0.000599073
1793	(26.0, 56.0)	0.000909261
1794	(26.0, 90.0)	0.002436089
1795	(26.0, 27.0)	0.000814399
1796	(26.0, 32.0)	0.000296682
1797	(26.0, 41.0)	0.00066992
1798	(26.0, 82.0)	0.000841398
1799	(26.0, 33.0)	0.000269531
1800	(318.0, 245.0)	0.004402684
1801	(318.0, 264.0)	0.002437406
1802	(318.0, 373.0)	0.001164354
1803	(318.0, 326.0)	0.004268971
1804	(318.0, 275.0)	0.000306323
1805	(318.0, 289.0)	0.000719486
1806	(318.0, 343.0)	0.000944731
1807	(318.0, 325.0)	0.000993574
1808	(152.0, 164.0)	0.000225064
1809	(152.0, 90.0)	0.002750942
1810	(152.0, 143.0)	0.000408239
1811	(152.0, 87.0)	0.002624694
1812	(152.0, 132.0)	0.000709741
1813	(127.0, 96.0)	0.001532347
1814	(127.0, 54.0)	0.002551832
1815	(127.0, 190.0)	0.00268809
1816	(127.0, 199.0)	0.003023791
1817	(127.0, 115.0)	0.000819764
1818	(127.0, 166.0)	0.000838309
1819	(127.0, 70.0)	0.000932557
1820	(127.0, 118.0)	0.002516153
1821	(127.0, 75.0)	0.002847729
1822	(127.0, 168.0)	0.000788678
1823	(127.0, 107.0)	0.001347356
1824	(127.0, 194.0)	0.003656569
1825	(127.0, 163.0)	0.003084648
1826	(127.0, 151.0)	0.002578851
1827	(24.0, 54.0)	0.00126778
1828	(24.0, 28.0)	0.000191508
1829	(24.0, 49.0)	0.000325784
1830	(359.0, 367.0)	6.85E-05
1831	(359.0, 333.0)	0.000657229
1832	(359.0, 346.0)	0.000266279
1833	(96.0, 56.0)	0.000364409
1834	(96.0, 90.0)	0.000550722
1835	(96.0, 143.0)	0.001175648
1836	(96.0, 70.0)	0.001085714
1837	(96.0, 118.0)	0.000740481
1838	(96.0, 168.0)	0.004776057
1839	(164.0, 178.0)	0.001293665
1840	(164.0, 98.0)	0.004656757
1841	(164.0, 191.0)	0.000215142
1842	(164.0, 132.0)	0.000955634
1843	(164.0, 203.0)	0.001343579
1844	(164.0, 150.0)	0.001020645
1845	(164.0, 172.0)	0.000316924
1846	(164.0, 188.0)	0.001262775
1847	(54.0, 115.0)	0.000107
1848	(54.0, 70.0)	0.000480904
1849	(54.0, 75.0)	0.00038128
1850	(54.0, 28.0)	0.000938342
1851	(54.0, 49.0)	0.000664531
1852	(54.0, 31.0)	0.001235205
1853	(54.0, 107.0)	0.001014848
1854	(25.0, 30.0)	0.000424731
1855	(25.0, 50.0)	0.000582143
1856	(25.0, 29.0)	0.000316152
1857	(25.0, 51.0)	0.000547719
1858	(190.0, 245.0)	0.002867847
1859	(190.0, 143.0)	0.003212279
1860	(190.0, 199.0)	0.00090051
1861	(190.0, 228.0)	0.000296979
1862	(190.0, 118.0)	0.002645452
1863	(190.0, 168.0)	0.00060204
1864	(190.0, 183.0)	0.000978021
1865	(190.0, 163.0)	0.000792876
1866	(190.0, 217.0)	0.001330403
1867	(274.0, 223.0)	0.001219075
1868	(274.0, 264.0)	0.003352623
1869	(274.0, 296.0)	0.001790491
1870	(274.0, 269.0)	0.000269755
1871	(274.0, 203.0)	0.00117426
1872	(274.0, 300.0)	0.000640551
1873	(56.0, 90.0)	0.001092635
1874	(56.0, 70.0)	0.000972547
1875	(56.0, 118.0)	0.001988132
1876	(56.0, 31.0)	0.003659192
1877	(56.0, 41.0)	0.000710219
1878	(56.0, 59.0)	0.002399422
1879	(56.0, 33.0)	0.000961118
1880	(207.0, 223.0)	0.000751073
1881	(207.0, 178.0)	0.000193201
1882	(207.0, 191.0)	0.001115112
1883	(207.0, 251.0)	0.000552955
1884	(207.0, 172.0)	0.000951033
1885	(207.0, 208.0)	0.000313137
1886	(207.0, 243.0)	0.000388919
1887	(207.0, 224.0)	0.000298469
1888	(324.0, 333.0)	0.000561442
1889	(324.0, 292.0)	0.000259203
1890	(324.0, 374.0)	0.000227042
1891	(342.0, 326.0)	0.00109942
1892	(223.0, 178.0)	0.002825816
1893	(223.0, 191.0)	0.001027785
1894	(223.0, 269.0)	0.001542995
1895	(223.0, 251.0)	0.001353161
1896	(223.0, 203.0)	0.000775824
1897	(223.0, 242.0)	0.001877264
1898	(223.0, 208.0)	0.002342516
1899	(223.0, 224.0)	0.003118771
1900	(245.0, 199.0)	0.001156201
1901	(245.0, 258.0)	0.001203213
1902	(245.0, 264.0)	0.005621103
1903	(245.0, 228.0)	0.000473774
1904	(245.0, 238.0)	0.001920061
1905	(245.0, 189.0)	0.002373045
1906	(245.0, 275.0)	0.001531789
1907	(245.0, 168.0)	0.012954179
1908	(245.0, 289.0)	0.002872581
1909	(245.0, 293.0)	0.007938561
1910	(245.0, 194.0)	0.004539589
1911	(245.0, 250.0)	0.000608474
1912	(245.0, 217.0)	0.002121861
1913	(90.0, 143.0)	0.00091981
1914	(90.0, 87.0)	0.002379524
1915	(90.0, 118.0)	0.001392217
1916	(90.0, 132.0)	0.004692875
1917	(90.0, 32.0)	0.003437011
1918	(90.0, 41.0)	0.002793264
1919	(90.0, 91.0)	0.002195385
1920	(90.0, 82.0)	0.001225367
1921	(90.0, 59.0)	0.005872219
1922	(90.0, 33.0)	0.002578198
1923	(367.0, 346.0)	0.000326429
1924	(143.0, 118.0)	0.001284132
1925	(143.0, 132.0)	0.001357333
1926	(143.0, 183.0)	0.001490655
1927	(143.0, 82.0)	0.001654325
1928	(143.0, 188.0)	0.001795994
1929	(199.0, 258.0)	0.002574668
1930	(199.0, 166.0)	0.00090572
1931	(199.0, 228.0)	0.000857714
1932	(199.0, 238.0)	0.00130283
1933	(199.0, 189.0)	0.000450309
1934	(199.0, 168.0)	0.001709842
1935	(199.0, 194.0)	0.000617884
1936	(199.0, 250.0)	0.001772732
1937	(199.0, 217.0)	0.001142575
1938	(258.0, 238.0)	0.000466614
1939	(258.0, 326.0)	0.001457013
1940	(258.0, 286.0)	0.001303125
1941	(258.0, 289.0)	0.001438183
1942	(258.0, 293.0)	0.000742184
1943	(258.0, 250.0)	0.000817545
1944	(87.0, 98.0)	0.001502712
1945	(87.0, 132.0)	0.002334153
1946	(87.0, 30.0)	0.002351785
1947	(87.0, 27.0)	0.00201419
1948	(87.0, 32.0)	0.000862679
1949	(87.0, 68.0)	0.000809954
1950	(87.0, 91.0)	0.000506245
1951	(333.0, 292.0)	0.000761962
1952	(333.0, 374.0)	0.002575915
1953	(333.0, 296.0)	0.000348676
1954	(333.0, 346.0)	0.00094148
1955	(333.0, 300.0)	0.002169405
1956	(333.0, 360.0)	0.001332721
1957	(333.0, 321.0)	0.001693026
1958	(333.0, 290.0)	0.002150445
1959	(122.0, 178.0)	0.000982269
1960	(122.0, 98.0)	0.000871705
1961	(122.0, 50.0)	0.001779819
1962	(122.0, 150.0)	0.000601386
1963	(122.0, 114.0)	0.00069532
1964	(264.0, 228.0)	0.001755164
1965	(264.0, 275.0)	0.001831589
1966	(264.0, 289.0)	0.001642402
1967	(264.0, 343.0)	0.007087776
1968	(264.0, 269.0)	0.004805756
1969	(264.0, 346.0)	0.003508843
1970	(264.0, 325.0)	0.001153538
1971	(264.0, 183.0)	0.007959887
1972	(264.0, 300.0)	0.003514188
1973	(264.0, 250.0)	0.00306561
1974	(264.0, 260.0)	0.00086883
1975	(264.0, 231.0)	0.001395307
1976	(264.0, 303.0)	0.002103062
1977	(264.0, 265.0)	0.002953602
1978	(115.0, 166.0)	0.000408745
1979	(115.0, 70.0)	0.000548151
1980	(115.0, 75.0)	0.000421415
1981	(115.0, 49.0)	0.001116146
1982	(115.0, 107.0)	0.000582424
1983	(166.0, 189.0)	0.000391144
1984	(166.0, 168.0)	0.001177116
1985	(166.0, 107.0)	0.000749251
1986	(166.0, 194.0)	0.000298111
1987	(166.0, 151.0)	0.000401772
1988	(228.0, 168.0)	0.002538595
1989	(228.0, 183.0)	0.001075217
1990	(228.0, 163.0)	0.002091843
1991	(228.0, 250.0)	0.000661798
1992	(228.0, 231.0)	0.000674936
1993	(228.0, 217.0)	0.000882868
1994	(238.0, 189.0)	0.000398567
1995	(238.0, 286.0)	0.001636434
1996	(238.0, 293.0)	0.000891208
1997	(238.0, 194.0)	0.00114627
1998	(238.0, 250.0)	0.000658856
[truncated: 414 more rows]
