# Supplementary material for: X-ray computed tomography images and network data of sands under compression
Source: Data Brief. 2021 May 12;36:107122. doi: 10.1016/j.dib.2021.107122 (PMC8165412; doi:10.1016/j.dib.2021.107122)
Supplement: Supplementary file 1 [file mmc1.zip › data/Angular-sand_6.1MPa/networks/contact_network.txt]

# Contact network output format:
num_nodes & num_node_metrics ; names of columns ; [num_nodes x num_node_metrics] array; num_edges & num_edge_metrics ; names of columns ; [num_edges x num_edge_metrics] array
375 6
x y z volume location particle_id blob_id num_solid_contacts num_proximity_contacts
0.0716353	0.0931258	1.27232	0.0158272	left	1	129	2	7
0.255292	0.139617	2.18963	0.154315	left	2	171	4	8
0.180784	0.0591683	3.28186	0.010662	left	3	256	1	4
0.208332	0.102665	3.81041	0.0504475	left	4	294	2	5
0.540262	0.18484	4.30795	0.165478	top	5	349	3	4
0.274238	0.214768	0.468784	0.164692	bottom	6	47	5	8
0.0814598	0.340209	3.39918	0.0290993	left	7	266	2	5
0.0999954	0.525666	2.83706	0.0507155	left	8	226	2	8
0.116137	0.535357	1.9686	0.047754	left	9	170	4	8
0.123235	0.66112	4.34479	0.0777365	top	10	350	2	7
0.202128	0.583239	0.0306113	0.0156514	bottom	11	3	2	6
0.120542	0.557546	1.45659	0.0529191	left	12	130	4	9
0.0974197	0.991555	0.865289	0.17286	left	13	76	7	10
0.0715559	1.04901	3.2801	0.0382937	left	14	252	3	6
0.233249	1.08468	2.25648	0.157213	left	15	181	6	9
0.177592	1.01377	2.75549	0.0928782	left	16	215	4	6
0.34791	1.39654	3.86596	0.143512	left	17	304	7	7
0.0709446	1.38325	1.52585	0.0368942	left	18	139	2	8
0.158399	1.43136	4.40884	0.0559905	top	19	352	5	4
0.462421	1.51262	0.0802266	0.0828115	bottom	20	5	3	6
0.522185	1.57702	3.2862	0.385767	left	21	254	9	10
0.184494	1.70364	2.62719	0.131172	left	22	202	4	7
0.410542	2.04554	0.5106	0.372956	bottom	23	57	8	13
0.0842688	1.95102	4.101	0.0401524	left	24	316	4	3
0.0331147	1.8261	2.01889	0.00501795	left	25	179	1	6
0.161317	2.03038	1.43605	0.093166	left	26	131	5	6
0.197873	2.40859	3.47264	0.270242	left	27	270	9	9
0.0658474	1.95918	4.49366	0.00286489	top	28	353	2	3
0.387653	2.25788	2.18356	0.370177	left	29	186	11	11
0.0440694	2.20909	0.946079	0.00572978	left	30	88	2	4
0.0416038	2.38566	2.75018	0.0136785	left	31	220	3	4
0.175266	2.68016	4.36182	0.101242	top	32	345	2	9
0.286052	2.42517	1.14322	0.100834	left	33	106	7	7
0.0531216	2.70023	1.22196	0.0129865	left	34	110	4	6
0.191281	2.73937	1.78965	0.1589	left	35	157	6	8
0.128573	2.78919	0.223506	0.0567156	bottom	36	1	2	7
0.0549818	2.74238	0.952288	0.00532553	left	37	83	3	8
0.11366	3.19204	3.99634	0.0607339	left	38	312	3	7
0.165162	2.98427	2.5879	0.11971	left	39	209	4	6
0.0217133	3.16834	3.4563	0.00163237	left	40	271	0	6
0.110223	3.44723	3.05511	0.0482747	left	41	247	3	6
0.217652	3.32761	1.65168	0.14172	left	42	134	5	9
0.374036	3.61179	0.844125	0.297935	left	43	84	8	13
0.217744	3.82598	4.42755	0.116689	top	44	369	4	6
0.0565095	3.67396	0.0762667	0.00794215	bottom	45	2	0	5
0.337133	3.55981	2.40828	0.232506	left	46	196	9	8
0.188371	3.71287	3.68467	0.128256	left	47	279	5	10
0.0911824	4.05455	1.77679	0.0480791	left	48	161	4	8
0.097618	4.16232	1.21873	0.0712817	left	49	108	4	6
0.466778	4.1333	3.0787	0.275124	left	50	248	9	8
0.0538089	4.0881	2.32885	0.0184262	left	51	192	2	7
0.248555	4.38348	2.64368	0.0938427	left	52	225	5	6
0.130327	4.37293	3.7221	0.0524753	left	53	291	3	6
0.054241	4.43261	1.52168	0.00844966	left	54	133	3	0
0.306759	4.47918	3.30596	0.0248283	left	55	259	2	6
0.273606	4.46178	4.33118	0.0392011	top	56	334	3	3
0.0594482	4.47151	0.320434	0.0091571	left	57	46	1	2
0.187146	4.46718	2.15058	0.0203288	left	58	184	3	3
0.394424	4.39409	1.51398	0.0971469	left	59	123	6	7
0.173547	0.471151	2.30636	0.00582864	middle	60	193	1	5
0.54803	2.92077	1.02309	0.164826	middle	61	101	9	9
0.574555	2.04082	0.0533927	0.0324014	bottom	62	7	3	4
0.423194	1.24205	0.788803	0.116494	middle	63	77	7	6
0.471609	3.99908	0.17111	0.145085	bottom	64	4	4	6
0.502214	2.17599	2.89185	0.15029	middle	65	230	9	5
0.665142	1.01867	1.65198	0.627202	middle	66	145	10	19
0.439645	0.946621	0.260602	0.142952	bottom	67	44	7	6
0.25679	3.86453	1.72615	0.00868474	middle	68	147	3	6
0.605333	3.69119	1.56211	0.225645	middle	69	135	7	8
0.232547	0.285843	1.36172	0.00471696	middle	70	124	2	8
0.501448	1.79459	4.40674	0.0842506	top	71	354	7	5
0.442693	3.10384	0.223826	0.0905296	bottom	72	6	4	7
0.648282	3.19122	3.80051	0.269014	middle	73	297	7	14
0.586684	4.22755	1.9939	0.148693	back	74	174	8	6
0.656832	0.7654	3.40751	0.255893	middle	75	267	8	8
0.540898	0.0921481	1.46545	0.0566453	front	76	120	4	7
0.580862	0.55505	0.904167	0.109865	middle	77	72	9	7
0.612699	4.04761	4.06944	0.173416	back	78	313	11	7
0.377086	0.810074	1.03322	0.00664592	middle	79	99	4	3
0.630549	0.790273	4.1426	0.238484	top	80	322	8	7
0.587834	2.08581	4.02264	0.194454	middle	81	308	8	7
0.718057	1.73001	1.39451	0.410912	middle	82	111	9	13
0.7426	3.4354	3.00834	0.219234	middle	83	234	9	8
0.948899	4.31153	0.674231	0.400904	back	84	66	8	7
0.548855	3.60123	3.66919	0.0470092	middle	85	277	5	9
0.86556	0.362536	2.58697	0.489949	front	86	213	7	9
0.804214	2.61544	3.8998	0.123315	middle	87	305	6	8
0.566886	4.06044	3.55134	0.0142256	middle	88	276	2	8
0.775229	2.59099	0.278717	0.175422	bottom	89	39	7	7
0.770472	2.86283	2.62191	0.2238	middle	90	216	8	11
0.675887	0.0514764	0.279047	0.0197444	bottom	91	43	2	4
0.711334	3.31595	4.46918	0.0596068	top	92	363	5	8
0.759139	4.2376	4.45722	0.0246306	top	93	364	3	4
1.3149	3.70982	2.50896	0.550533	middle	94	204	13	9
1.22291	1.09747	2.74698	0.665601	middle	95	218	11	15
0.869218	2.43416	1.09866	0.127756	middle	96	105	8	11
0.707261	1.25761	4.49545	0.0146782	top	97	370	2	9
0.947559	3.195	0.745916	0.204	middle	98	73	9	11
0.979182	0.232071	1.036	0.162038	front	99	95	5	8
0.837397	2.96394	1.83438	0.23904	middle	100	148	8	9
0.859588	3.47551	0.213641	0.0956376	bottom	101	8	5	7
0.899928	2.30618	3.44635	0.121973	middle	102	262	7	7
0.663349	1.56	4.08618	0.00654706	middle	103	314	3	6
0.921991	1.15109	0.619091	0.102639	middle	104	63	5	8
1.01385	1.8104	2.61926	0.10137	middle	105	206	5	11
0.97732	0.365444	0.490011	0.157769	front	106	60	7	7
1.02942	0.58813	4.47079	0.0313204	top	107	371	2	8
1.02801	1.59186	0.336385	0.107273	bottom	108	45	4	8
1.30505	0.209668	3.93134	0.319914	front	109	307	6	8
0.989217	4.39016	0.0482177	0.0193688	bottom	110	10	1	4
0.915395	2.37476	4.47488	0.019751	top	111	355	2	5
1.06322	1.47545	3.96173	0.24789	top	112	301	9	10
1.03825	3.88435	3.38616	0.146002	middle	113	263	7	8
1.09676	2.22103	1.77617	0.126951	middle	114	162	4	12
1.50902	2.75652	3.52168	0.35995	middle	115	272	10	10
1.09264	4.48536	4.44347	0.0162732	top	116	356	1	5
0.929304	3.99687	3.80072	0.00429953	middle	117	298	2	7
1.31063	0.354753	2.00587	0.256755	front	118	175	6	10
1.34752	0.98173	0.266009	0.284226	bottom	119	14	7	11
1.1159	0.0959573	0.101133	0.0219568	bottom	120	9	1	7
1.40578	3.98011	1.60142	0.936781	back	121	146	9	13
1.29822	0.390576	0.108796	0.0352992	bottom	122	11	2	7
1.22281	4.36844	3.75771	0.139874	back	123	287	4	13
1.2791	2.01479	4.1489	0.222925	top	124	315	7	10
1.12324	2.41638	2.9677	0.101027	middle	125	235	6	6
1.3648	0.286372	3.31212	0.121351	front	126	257	5	4
1.40859	2.90084	4.29607	0.223108	top	127	338	6	7
1.53847	3.92934	0.252709	0.280465	bottom	128	12	7	7
1.42118	3.59147	1.08376	0.128452	middle	129	104	6	9
1.5105	4.40118	2.50317	0.216284	back	130	201	4	7
1.81294	2.85742	2.69418	0.593311	middle	131	227	12	15
1.45728	0.939717	3.63406	0.314571	middle	132	280	6	14
1.33808	1.45516	1.00516	0.137394	middle	133	93	5	10
1.74591	1.94841	0.749108	0.493644	middle	134	80	14	18
1.36282	3.39148	3.7122	0.293111	middle	135	285	7	13
1.45273	4.04433	4.2909	0.219496	top	136	335	7	11
1.41854	3.62812	0.600984	0.161737	middle	137	62	6	9
1.54335	2.75208	1.79591	0.385363	middle	138	158	9	15
1.44377	2.85109	1.12838	0.0517218	middle	139	109	8	8
1.60973	2.67671	0.453094	0.32797	bottom	140	55	9	11
1.56804	3.28755	0.140253	0.0871726	bottom	141	13	4	7
1.51157	0.839676	4.25565	0.190785	top	142	327	8	4
1.57372	1.64486	2.16564	0.335429	middle	143	187	9	13
1.58065	3.4666	4.29515	0.131747	top	144	329	5	4
1.74555	0.0601908	4.49287	0.0126437	top	145	365	2	5
1.50275	1.79047	1.51823	0.146087	middle	146	136	5	10
1.59961	1.96892	0.18219	0.22949	bottom	147	15	6	8
1.48053	0.449653	1.45095	0.145426	middle	148	128	7	4
1.58749	2.13401	3.0611	0.163707	middle	149	239	7	9
1.69655	2.11088	3.65734	0.134553	middle	150	281	8	7
1.41343	1.26611	4.47461	0.019494	top	151	357	1	5
1.42037	2.4706	1.26843	0.0509023	middle	152	121	5	10
2.03008	3.75363	3.39855	1.16188	back	153	261	15	12
1.54652	1.16961	1.61584	0.142618	middle	154	141	6	9
1.71799	0.104139	0.897532	0.11699	front	155	86	5	6
1.76609	3.25413	0.831969	0.122406	middle	156	81	5	12
1.77415	0.256181	2.98965	0.199501	front	157	233	8	8
1.74385	0.431686	0.40702	0.146272	bottom	158	52	5	6
1.83985	1.6894	3.29603	0.167211	middle	159	253	6	12
1.76374	4.4727	4.29578	0.0337305	top	160	332	2	6
1.90188	1.41075	4.15517	0.273052	top	161	317	7	10
1.78191	2.31807	1.28594	0.102822	middle	162	116	7	11
2.24144	0.589541	0.927118	0.628839	front	163	71	12	14
1.80828	0.175279	3.59058	0.0251556	front	164	278	2	6
1.94065	2.28274	4.25817	0.159799	top	165	330	6	5
1.91267	4.42603	0.689262	0.0980653	back	166	65	6	6
1.67012	2.59884	0.955938	0.00822117	middle	167	89	5	3
2.13233	0.790328	2.38856	0.358715	middle	168	197	10	12
1.92574	2.17371	2.00263	0.182711	middle	169	176	5	8
2.03468	0.243123	0.0822588	0.0775717	bottom	170	16	2	9
1.98433	0.703774	1.69431	0.166783	middle	171	149	6	8
1.9447	1.42084	2.65705	0.162701	middle	172	222	7	7
2.04215	4.38832	0.0624351	0.0302549	bottom	173	17	3	4
2.17478	0.105494	2.58632	0.0716508	front	174	212	5	5
1.96091	0.36534	4.35242	0.0251029	top	175	331	3	7
1.85415	1.28912	0.208213	0.0123625	bottom	176	42	3	5
2.14092	2.09667	2.54957	0.167315	middle	177	210	7	7
2.51107	0.311462	2.18744	0.22099	front	178	185	8	10
2.05163	3.88409	4.21067	0.149873	top	179	320	8	6
1.98933	1.41352	1.35029	0.102369	middle	180	112	7	8
2.18352	4.43436	3.78757	0.0640294	back	181	295	2	8
2.1897	0.568705	4.03555	0.135364	top	182	302	8	10
2.37773	3.00091	1.53605	0.235969	middle	183	137	8	11
2.24607	1.52958	0.197013	0.169916	bottom	184	20	8	4
2.40334	2.68281	0.973528	0.295055	middle	185	94	10	14
2.09573	3.93588	2.15821	0.183206	middle	186	177	8	6
2.23044	3.6615	1.11677	0.228242	middle	187	103	9	9
1.96699	0.300773	2.66402	0.00554083	middle	188	219	3	5
2.32595	2.76918	2.15882	0.185618	middle	189	182	8	6
2.1775	2.80117	4.44088	0.077486	top	190	372	4	5
2.22955	0.692111	3.39314	0.152151	middle	191	268	6	14
2.00485	2.92026	0.012436	0.00202563	bottom	192	18	0	4
2.23219	4.50214	3.09084	0.00973491	back	193	240	2	5
2.18784	2.22025	0.0465693	0.0158931	bottom	194	19	2	4
2.45777	3.40623	1.84542	0.22209	middle	195	160	9	10
2.41661	0.99507	4.44152	0.061483	top	196	348	4	7
2.30534	3.19248	4.19543	0.123597	middle	197	323	6	7
2.26399	0.167779	1.67054	0.0967471	front	198	144	4	6
2.49263	1.5015	3.35816	0.227934	middle	199	255	5	12
2.35134	3.7801	0.607593	0.100979	middle	200	64	6	10
2.12301	4.26887	4.51343	0.00337459	top	201	366	1	3
2.81181	3.50628	0.220634	0.479117	bottom	202	22	8	11
2.62735	1.4888	1.86272	0.35692	middle	203	155	13	8
2.29251	1.75886	4.3639	0.0813505	top	204	340	4	4
2.51349	0.869309	3.00623	0.223279	middle	205	241	11	9
2.5818	1.81436	1.23091	0.219759	middle	206	113	10	8
2.27333	2.81239	0.349643	0.161936	bottom	207	48	5	12
2.3608	4.22385	1.38846	0.12644	back	208	117	7	6
2.71278	0.735699	0.1509	0.254459	bottom	209	21	6	11
2.59113	4.42784	1.98591	0.125899	back	210	167	5	5
2.64887	0.318841	4.39165	0.173638	top	211	358	7	5
2.65096	1.6905	3.88566	0.217046	middle	212	306	9	8
2.5732	2.19792	1.7371	0.241072	middle	213	153	7	9
2.80249	2.44205	3.89866	0.554039	middle	214	288	9	16
2.55048	4.32773	4.32312	0.11431	top	215	339	4	7
2.56058	3.91885	2.82238	0.136438	middle	216	229	4	9
2.7847	0.0764909	0.683826	0.0736412	front	217	69	3	9
2.60232	1.48624	2.57546	0.180407	middle	218	205	8	8
2.468	4.34812	0.369006	0.0781275	back	219	53	4	4
2.66135	0.0734768	3.7114	0.0722681	front	220	282	3	8
2.61573	1.20179	0.674687	0.170946	middle	221	67	6	9
2.55371	0.990988	1.32803	0.112704	middle	222	125	7	4
2.54065	3.92595	4.04357	0.142737	middle	223	310	6	4
2.53119	2.24459	3.00212	0.169756	middle	224	236	4	11
2.58355	3.06497	3.10416	0.152705	middle	225	244	5	7
2.80334	0.663755	1.83668	0.20047	middle	226	154	9	7
2.62004	1.02209	3.69113	0.109417	middle	227	284	5	12
2.73275	3.9288	2.12683	0.174257	middle	228	180	8	6
2.92895	4.13315	3.52679	0.2789	back	229	273	7	11
2.74712	2.32089	0.544519	0.330508	middle	230	61	8	10
2.75661	0.243168	3.20123	0.138936	front	231	249	5	8
2.92027	0.279699	2.66207	0.137684	front	232	221	8	7
3.05514	4.16422	0.687886	0.394144	back	233	74	9	8
3.00057	0.944313	4.07374	0.141546	middle	234	309	10	7
2.77677	2.18942	4.35837	0.110202	top	235	341	3	8
2.9804	4.3391	2.9417	0.166625	back	236	232	5	8
2.83449	3.16504	1.06098	0.112254	middle	237	102	5	10
3.05942	3.23772	2.59181	0.333786	middle	238	200	11	10
2.77309	3.57222	0.776102	0.0276207	middle	239	78	1	8
2.98733	3.92874	1.39307	0.261015	middle	240	126	8	11
3.07649	1.55967	0.0696818	0.0666108	bottom	241	23	5	3
3.0315	0.361682	3.94605	0.181088	front	242	299	8	7
3.22372	2.46888	2.68972	0.927494	middle	243	211	13	14
3.14195	3.19411	4.0542	0.270532	middle	244	311	10	7
2.84005	0.0532997	1.79939	0.0187668	front	245	156	2	8
2.87004	3.65557	4.4115	0.0548217	top	246	351	3	8
3.24246	2.28213	0.190666	0.220603	bottom	247	26	9	3
3.12507	1.54011	4.20876	0.184568	top	248	318	4	13
3.03031	2.90942	1.75585	0.129742	middle	249	152	8	6
3.18147	0.812595	1.39731	0.311242	middle	250	127	9	12
2.92508	0.0270612	0.0193939	0.00107653	bottom	251	24	1	5
3.01495	3.12438	4.50296	0.0105148	top	252	359	3	6
3.07435	1.42511	1.05955	0.113954	middle	253	96	8	5
3.15571	3.5135	1.87547	0.14337	middle	254	164	7	10
3.15095	0.303919	0.460262	0.131765	front	255	54	6	8
3.11283	4.41149	0.126483	0.0382893	bottom	256	25	2	6
3.27603	1.492	2.27935	0.141702	middle	257	190	7	9
3.13561	3.07588	3.53451	0.167051	middle	258	274	7	7
3.19343	1.54337	0.428996	0.136091	middle	259	56	7	9
3.44753	4.30332	2.58038	0.148682	back	260	207	4	8
3.11082	4.42161	4.2066	0.0540198	top	261	324	4	4
3.03424	0.0164221	4.45898	0.00141047	top	262	342	0	4
3.29828	3.78812	2.7762	0.117434	middle	263	223	4	13
3.39739	0.938275	3.14348	0.378284	middle	264	245	12	12
3.36422	2.20705	0.962134	0.262052	middle	265	90	8	13
3.10794	2.78124	4.50606	0.00444453	top	266	367	2	3
3.3764	2.27284	1.6674	0.281761	middle	267	143	8	7
3.41676	0.697784	2.43999	0.25079	middle	268	199	8	11
3.29388	0.473686	3.32533	0.142087	front	269	258	3	13
3.3411	3.35895	0.891678	0.246903	middle	270	87	6	10
3.38358	3.8747	4.21669	0.23563	top	271	333	10	6
3.30804	4.42485	1.32255	0.0722505	back	272	122	4	5
3.58977	2.00397	3.44267	0.531441	middle	273	264	12	12
3.35375	0.185833	1.22371	0.13454	front	274	115	6	5
3.46441	0.182188	1.8831	0.11175	front	275	166	4	7
3.52811	1.56102	2.76274	0.179737	middle	276	228	7	7
3.98721	0.191758	3.00604	0.214574	front	277	238	7	7
3.42924	1.98895	4.48741	0.0327199	top	278	373	2	6
3.48744	0.0601855	2.36328	0.0386782	front	279	189	3	5
3.60071	4.37193	2.09342	0.14969	back	280	178	5	11
3.7207	3.99129	1.17803	0.22376	middle	281	98	8	10
3.42938	0.890929	0.785428	0.114868	middle	282	70	5	10
3.71019	4.34778	3.80673	0.154798	back	283	292	5	5
3.39245	0.539469	4.29935	0.0561465	top	284	326	5	6
3.67796	1.57841	1.34872	0.348963	middle	285	118	11	10
3.55934	3.70521	2.29747	0.118076	middle	286	191	8	8
3.63344	0.594741	0.750594	0.106491	middle	287	75	6	7
3.31353	1.44573	3.56409	0.00414134	middle	288	275	3	4
3.92134	3.04714	1.43759	0.562803	right	289	132	14	13
3.77271	4.33096	4.45539	0.0708664	top	290	374	3	8
3.67649	3.74614	0.142752	0.0911008	bottom	291	30	4	8
3.63567	0.0224374	3.76	0.0119451	front	292	286	3	3
3.77649	0.979943	1.95155	0.18276	middle	293	168	9	10
3.54526	3.03346	0.0664415	0.0248459	bottom	294	27	1	6
3.67915	3.75697	3.88476	0.13916	middle	295	296	6	9
3.58621	0.386598	0.0868834	0.0164292	bottom	296	28	1	7
3.94614	1.37987	3.77237	0.245051	middle	297	289	10	9
3.80361	4.485	0.483547	0.0528664	back	298	50	4	7
3.68939	0.0553078	4.23359	0.0207397	front	299	328	4	3
3.97568	1.06879	4.30932	0.315122	top	300	343	8	5
3.67441	0.123419	0.323513	0.0758932	bottom	301	49	3	8
3.91045	0.870842	0.213375	0.239194	bottom	302	31	5	11
3.68599	3.40171	3.40542	0.109949	middle	303	269	6	10
3.73985	4.14401	3.28858	0.173488	back	304	251	4	10
3.7146	2.92525	4.40587	0.114721	top	305	346	4	11
3.91509	2.75495	0.30931	0.298471	bottom	306	32	6	9
3.8126	1.98471	4.22688	0.170916	middle	307	325	9	6
3.75289	3.16146	2.59397	0.123331	middle	308	203	5	8
3.77964	4.35598	1.72325	0.0507024	back	309	150	4	6
4.05764	0.550284	3.78716	0.494505	right	310	293	12	6
3.762	1.61902	0.208479	0.0844131	bottom	311	41	4	6
3.68577	4.33964	0.0505031	0.0105324	bottom	312	29	3	3
3.84156	2.00296	2.19058	0.203497	middle	313	183	8	7
3.99215	3.5402	0.701592	0.204883	middle	314	68	8	8
3.90808	2.88001	0.909701	0.114699	middle	315	91	8	3
3.90755	0.393428	1.20622	0.154559	front	316	107	3	12
3.99852	2.98885	3.88996	0.218681	middle	317	300	6	11
3.85023	3.56364	4.48768	0.0104907	top	318	360	2	5
3.8401	2.12557	0.858808	0.0894926	middle	319	82	5	7
3.88419	3.62231	1.9511	0.124979	middle	320	172	7	9
4.21123	1.62487	0.622047	0.53883	bottom	321	59	11	11
4.09992	0.345664	4.36287	0.0897277	top	322	347	3	4
4.05172	0.30543	2.21662	0.178207	front	323	194	6	7
4.05456	1.39411	2.02292	0.166423	middle	324	163	7	6
4.12083	4.35871	1.31113	0.11556	right	325	114	6	4
3.96764	2.09827	0.269737	0.0435841	bottom	326	33	3	6
4.08622	0.594871	4.50561	0.0062988	top	327	361	1	4
4.06396	0.933948	3.19457	0.135939	middle	328	250	7	5
4.19786	2.4559	3.33752	0.285647	right	329	260	7	5
4.24792	3.34216	3.0571	0.238148	right	330	242	9	7
4.1376	0.121054	0.0756713	0.0229718	bottom	331	34	2	3
4.22071	2.05503	2.92245	0.316834	right	332	231	8	7
4.04529	4.19824	0.323873	0.047899	middle	333	51	5	6
4.23918	2.76836	2.11138	0.329647	right	334	188	6	10
4.03692	1.61919	4.50781	0.00712707	top	335	368	1	5
4.2275	3.65685	2.5677	0.223582	right	336	208	7	6
4.16984	4.43852	2.98603	0.0440367	back	337	243	2	7
4.2888	1.09219	2.63602	0.224861	right	338	217	4	13
4.28282	4.4747	4.30044	0.0167411	right	339	336	2	3
4.30623	0.398525	1.67573	0.1367	right	340	151	6	3
4.33582	3.51846	0.198077	0.175373	bottom	341	35	5	6
4.32383	3.6081	4.19611	0.130021	right	342	321	6	6
4.31721	0.26319	0.760103	0.240123	right	343	79	4	6
4.33678	2.21727	3.92531	0.11531	right	344	303	4	6
4.35364	4.17065	2.70595	0.163828	right	345	224	3	9
4.32221	2.68934	4.40606	0.16211	top	346	362	4	7
4.32764	4.15438	3.73138	0.261685	right	347	290	8	7
4.34718	4.1359	1.91829	0.159612	right	348	169	10	3
4.35408	1.08498	1.66708	0.119077	right	349	159	5	7
4.36589	1.81001	1.8549	0.0983707	right	350	165	4	5
4.35367	3.26872	3.63526	0.0905318	right	351	283	6	4
4.36822	1.97612	1.306	0.149884	right	352	119	4	9
4.37996	2.67351	0.946915	0.058851	right	353	92	4	6
4.39183	4.29504	0.883337	0.0809133	right	354	85	3	7
4.41179	4.01055	0.484396	0.04965	right	355	58	4	5
4.46988	1.13565	0.201815	0.0392274	bottom	356	40	1	4
4.39468	1.52431	3.37559	0.0685925	right	357	265	3	7
4.41481	3.40809	0.997178	0.0530685	right	358	97	3	6
4.4157	1.64418	4.17886	0.0877987	right	359	319	3	5
4.42724	0.94132	1.09134	0.0802454	right	360	100	3	6
4.4319	3.83231	1.46377	0.0323574	right	361	138	5	5
4.36998	4.25796	4.52673	0.0012435	top	362	375	0	5
4.46277	4.49519	2.28407	0.0048312	right	363	195	1	3
4.45258	3.63428	2.00759	0.0236881	right	364	173	4	4
4.46918	0.0643928	4.37255	0.00724351	top	365	344	0	4
4.44026	4.36387	0.131667	0.0251666	bottom	366	38	1	4
4.4839	0.0579356	3.31584	0.0153834	right	367	237	2	2
4.48009	0.221722	2.38694	0.0433095	right	368	198	3	4
4.48981	2.08371	2.60896	0.020643	right	369	214	0	7
4.48811	2.56939	1.59014	0.0165961	right	370	142	1	4
4.49546	2.72806	0.064864	0.006301	bottom	371	37	1	2
4.50465	0.776294	3.15434	0.0118221	right	372	246	2	5
4.50306	4.08389	4.32829	0.0034427	right	373	337	0	5
4.51472	0.0886808	0.0969609	0.00140388	bottom	374	36	0	3
4.51922	4.50439	1.50944	0.000872209	right	375	140	0	4
1012 17
from_node to_node conductance conductance_penalized conductance_from_particle conductance_to_particle conductance_from_particle_solid_only conductance_to_particle_solid_only conductance_contact_only conductance_contact_only_penalized conductance_solid_only conductance_solid_only_penalized conductance_proximity_only gap_width solid_contact_area solid_contact_area_penalized proximity_contact_area_f…
1	6	0.141372	0.0790857	0.272323	0.799029	0.272323	0.799029	0.429	0.093381	0.137843	0.0639695	0.036138	0.180642	0.005577	0.0016186	0.080782	0.172211	physical_and_proximity
1	76	0.10196	0.0771537	0.756555	0.635476	0.756555	0.635476	0.104	0.0586789	0.079931	0.0501572	0.0406681	0.181064	0.001352	0.0010171	0.150072	0.216489	physical_and_proximity
2	8	0.154292	0.085358	0.514048	0.342467	0.514048	0.342467	0.546	0.0731278	0.149324	0.0539374	0.0728569	0.212693	0.007098	0.00126755	0.409825	0.245557	physical_and_proximity
2	9	0.37904	0.179386	1.0088	0.754316	1.0088	0.754316	2.977	0.171243	0.376947	0.1226	0.135733	0.175801	0.038701	0.00296821	0.530829	0.342563	physical_and_proximity
2	12	0.119165	0.0635401	0.388321	0.349198	0.388321	0.349198	0.286	0.0444343	0.111914	0.0357858	0.0526607	0.210555	0.003718	0.000770194	0.288314	0.2028	physical_and_proximity
2	86	0.335882	0.142749	1.09756	1.31514	1.09756	1.31514	0.637	0.0586415	0.308514	0.0534067	0.128842	0.214211	0.008281	0.00101645	0.577473	0.768781	physical_and_proximity
3	7	0.0906312	0.0531959	0.72391	1.15594	0.72391	1.15594	0.078	0.0246145	0.0663702	0.0233247	0.0358013	0.175629	0.001014	0.000426652	0.130637	0.210574	physical_and_proximity
4	5	0.352141	0.150831	1.09218	2.03777	1.09218	2.03777	0.611	0.104815	0.328624	0.0913499	0.0866226	0.175106	0.007943	0.0018168	0.250796	0.394953	physical_and_proximity
4	7	0.188148	0.0804115	1.1097	0.754456	1.1097	0.754456	0.273	0.0471527	0.169791	0.0426725	0.0507959	0.193588	0.003549	0.000817314	0.220883	0.207025	physical_and_proximity
5	80	0.538485	0.250194	2.37109	1.53755	2.37109	1.53755	1.144	0.211906	0.513807	0.172676	0.130002	0.19042	0.014872	0.00367304	0.524914	0.647777	physical_and_proximity
5	109	0.442165	0.207741	1.10281	1.34422	1.10281	1.34422	1.534	0.213224	0.434294	0.157714	0.102932	0.188771	0.019942	0.00369588	0.375349	0.459511	physical_and_proximity
6	11	0.128938	0.0755891	0.451769	0.259285	0.451769	0.259285	0.52	0.066345	0.125104	0.047297	0.0733367	0.200436	0.00676	0.00114998	0.417092	0.16562	physical_and_proximity
6	13	0.19351	0.105135	1.40786	0.257003	1.40786	0.257003	1.677	0.115063	0.192396	0.0752322	0.0885907	0.178172	0.021801	0.00199443	0.374335	0.285441	physical_and_proximity
6	77	0.211681	0.132834	0.751889	0.598783	0.751889	0.598783	0.494	0.134808	0.199032	0.095988	0.0860323	0.213007	0.006422	0.00233668	0.469313	0.455793	physical_and_proximity
6	91	0.165129	0.09333	0.70585	0.330049	0.70585	0.330049	0.546	0.0841422	0.159284	0.0612324	0.0753962	0.186664	0.007098	0.00145846	0.38025	0.178126	physical_and_proximity
8	14	0.108957	0.0628441	0.340627	1.09795	0.340627	1.09795	0.143	0.0383089	0.0922547	0.0333888	0.0445696	0.215648	0.001859	0.000664021	0.149058	0.249275	physical_and_proximity
9	12	0.230443	0.105374	0.525545	0.570961	0.525545	0.570961	1.378	0.0900396	0.228315	0.0677486	0.0813181	0.176312	0.017914	0.00156069	0.262626	0.287638	physical_and_proximity
9	15	0.260852	0.157984	0.515403	0.755277	0.515403	0.755277	1.69	0.259809	0.259339	0.140583	0.0664014	0.198772	0.02197	0.00450336	0.249106	0.305721	physical_and_proximity
9	60	0.193413	0.0732179	0.579217	0.427159	0.579217	0.427159	0.858	0.0554596	0.191094	0.0452516	0.0488119	0.104216	0.011154	0.000961299	0.110357	0.129961	physical_and_proximity
10	19	0.0318005	0.0292071	0.516973	0.639561	0.516973	0.639561	0.013	0.00975	0.0124346	0.00942845	0.0227806	0.193943	0.000169	0.000169	0.135707	0.109681	physical_and_proximity
10	80	0.581927	0.299497	1.54753	2.25369	1.54753	2.25369	1.456	0.309593	0.562834	0.231484	0.135044	0.179222	0.018928	0.00536628	0.408473	0.658086	physical_and_proximity
11	67	0.248688	0.106834	0.511557	1.70024	0.511557	1.70024	0.598	0.0681555	0.237236	0.0580879	0.0785294	0.183423	0.007774	0.00118136	0.175929	0.37518	physical_and_proximity
12	13	0.200224	0.0936293	0.384984	0.649975	0.384984	0.649975	1.105	0.0928223	0.198373	0.0670722	0.0599805	0.189757	0.014365	0.00160892	0.187759	0.28054	physical_and_proximity
12	66	0.456071	0.233342	0.87784	1.39918	0.87784	1.39918	2.821	0.280453	0.452827	0.184518	0.130783	0.187167	0.036673	0.00486118	0.386841	0.592683	physical_and_proximity
13	18	0.132191	0.0992727	0.250334	0.313678	0.250334	0.313678	2.535	0.264178	0.131976	0.0911746	0.0817692	0.192409	0.032955	0.00457909	0.372138	0.190294	physical_and_proximity
13	63	0.178756	0.122551	0.584342	0.368064	0.584342	0.368064	0.676	0.0863303	0.169275	0.0624544	0.181648	0.181206	0.008788	0.00149639	0.8957	0.629187	physical_and_proximity
13	67	0.161962	0.097063	0.317459	0.538764	0.317459	0.538764	0.754	0.0867707	0.157919	0.0604933	0.102035	0.189774	0.009802	0.00150402	0.478777	0.490607	physical_and_proximity
13	77	0.207609	0.112227	0.450273	0.569621	0.450273	0.569621	1.079	0.0916571	0.203948	0.0671742	0.111014	0.211139	0.014027	0.00158872	0.559559	0.44109	physical_and_proximity
13	79	0.0569277	0.0484869	1.64388	0.10561	1.64388	0.10561	0.065	0.0262849	0.0392747	0.0207806	0.0685285	0.187502	0.000845	0.000455605	0.391742	0.118131	physical_and_proximity
14	16	0.14316	0.0801093	0.261996	0.925346	0.261996	0.925346	0.403	0.0558301	0.135521	0.0438423	0.0760018	0.194613	0.005239	0.000967722	0.279188	0.346788	physical_and_proximity
14	21	0.217186	0.109844	0.423214	1.85536	0.423214	1.85536	0.507	0.0808684	0.20516	0.0654981	0.0803717	0.199701	0.006591	0.00140172	0.258401	0.442104	physical_and_proximity
15	16	0.32161	0.24125	1.01413	0.517735	1.01413	0.517735	5.057	0.65794	0.320996	0.225355	0.156712	0.175927	0.065741	0.0114043	0.576121	0.502268	physical_and_proximity
15	22	0.141787	0.0856639	0.399914	0.448643	0.399914	0.448643	0.338	0.0515939	0.130072	0.0414738	0.0924143	0.206084	0.004394	0.000894294	0.44109	0.449709	physical_and_proximity
15	66	0.437466	0.254422	1.09264	0.977199	1.09264	0.977199	2.626	0.249074	0.431155	0.167971	0.252949	0.17164	0.034138	0.00431729	0.539279	1.05507	physical_and_proximity
15	86	0.225972	0.131218	0.627855	0.536466	0.627855	0.536466	0.923	0.130676	0.220255	0.0900149	0.109469	0.199603	0.011999	0.00226506	0.423007	0.546546	physical_and_proximity
15	95	0.287195	0.164747	0.79211	0.516868	0.79211	0.516868	3.354	0.190477	0.286096	0.118383	0.157623	0.186197	0.043602	0.00330159	0.57967	0.737516	physical_and_proximity
16	21	0.192054	0.0986424	0.346027	1.64126	0.346027	1.64126	0.507	0.0720338	0.182761	0.0575321	0.0786051	0.23841	0.006591	0.00124859	0.31603	0.484523	physical_and_proximity
16	75	0.195249	0.10585	0.481235	0.866377	0.481235	0.866377	0.455	0.0866415	0.184161	0.0676863	0.0742564	0.216224	0.005915	0.00150179	0.308087	0.422838	physical_and_proximity
17	21	0.468923	0.27556	1.01426	1.04827	1.01426	1.04827	5.018	0.419538	0.467471	0.231296	0.172496	0.184527	0.065234	0.007272	0.781963	0.70811	physical_and_proximity
17	24	0.0593465	0.0466754	0.435043	0.115685	0.435043	0.115685	0.104	0.0301249	0.0486425	0.0226563	0.0652787	0.230072	0.001352	0.000522165	0.444808	0.18759	physical_and_proximity
17	71	0.140547	0.0725548	0.442785	0.351935	0.442785	0.351935	0.442	0.0609392	0.135827	0.0464907	0.0542308	0.221348	0.005746	0.00105628	0.292201	0.323466	physical_and_proximity
17	80	0.165677	0.103518	0.580977	0.572665	0.580977	0.572665	0.286	0.0581305	0.143596	0.048379	0.10335	0.208367	0.003718	0.0010076	0.505648	0.56446	physical_and_proximity
17	81	0.108687	0.0774169	0.395976	0.539588	0.395976	0.539588	0.13	0.0397395	0.0828433	0.0338495	0.0773784	0.216068	0.00169	0.000688818	0.394784	0.438217	physical_and_proximity
17	103	0.156693	0.102164	0.618959	0.250943	0.618959	0.250943	1.196	0.154913	0.155359	0.0829473	0.0838876	0.184413	0.015548	0.00268515	0.397488	0.129285	physical_and_proximity
17	112	0.200933	0.107476	0.425925	0.585657	0.425925	0.585657	0.988	0.0932725	0.197337	0.0676746	0.0972372	0.225225	0.012844	0.00161672	0.420303	0.60333	physical_and_proximity
18	26	0.146722	0.0667934	0.492878	1.11543	0.492878	1.11543	0.221	0.0469586	0.134223	0.0412869	0.0360557	0.218124	0.002873	0.000813949	0.150917	0.216996	physical_and_proximity
19	24	0.095254	0.0598746	0.211993	0.377802	0.211993	0.377802	0.286	0.0740356	0.0920765	0.0479133	0.0330588	0.209637	0.003718	0.00128328	0.169845	0.171366	physical_and_proximity
19	28	0.0530325	0.0367046	0.170693	0.139164	0.170693	0.139164	0.156	0.0543662	0.051402	0.0318086	0.0160548	0.192069	0.002028	0.000942348	0.094471	0.022815	physical_and_proximity
19	71	0.25146	0.135368	0.753572	0.572532	0.753572	0.572532	1.04	0.164567	0.24782	0.109287	0.0672576	0.179712	0.01352	0.00285249	0.222404	0.324818	physical_and_proximity
19	80	0.069932	0.0591261	0.296471	0.552569	0.296471	0.552569	0.052	0.0275627	0.0409609	0.0241175	0.0576868	0.224784	0.000676	0.000477753	0.204828	0.358111	physical_and_proximity
20	23	0.387403	0.18535	0.791614	1.35385	0.791614	1.35385	1.586	0.154829	0.379883	0.118195	0.139867	0.175602	0.020618	0.00268371	0.449202	0.531674	physical_and_proximity
20	67	0.423279	0.2086	0.817971	1.44747	0.817971	1.44747	2.119	0.23955	0.419231	0.164261	0.107616	0.187327	0.027547	0.00415221	0.422669	0.476073	physical_and_proximity
20	108	0.198382	0.126199	0.455755	1.54592	0.455755	1.54592	0.364	0.106141	0.178946	0.08155	0.0905944	0.208768	0.004732	0.00183979	0.332592	0.484016	physical_and_proximity
21	22	0.201866	0.133943	0.819904	0.310491	0.819904	0.310491	1.82	0.202777	0.200408	0.106702	0.127748	0.182751	0.02366	0.00351481	0.527618	0.460525	physical_and_proximity
21	27	0.198625	0.131028	0.491902	0.396179	0.491902	0.396179	1.989	0.220289	0.197636	0.109932	0.10492	0.169122	0.025857	0.00381835	0.380588	0.408473	physical_and_proximity
21	65	0.295162	0.163494	0.603655	0.724166	0.603655	0.724166	2.704	0.175689	0.293488	0.114556	0.149095	0.194681	0.035152	0.00304528	0.674648	0.636454	physical_and_proximity
21	75	0.212444	0.147967	0.499423	0.480691	0.499423	0.480691	1.469	0.241389	0.209935	0.121575	0.13236	0.207947	0.019097	0.00418407	0.686816	0.690027	physical_and_proximity
21	95	0.287601	0.184355	0.661603	0.68915	0.661603	0.68915	1.807	0.269561	0.284419	0.149874	0.136651	0.209932	0.023491	0.0046724	0.722813	0.705575	physical_and_proximity
21	112	0.200048	0.128823	0.570382	0.46516	0.570382	0.46516	0.793	0.139518	0.193647	0.0903298	0.119577	0.196298	0.010309	0.00241831	0.602823	0.617526	physical_and_proximity
22	29	0.190581	0.125552	0.580805	1.44536	0.580805	1.44536	0.247	0.0742205	0.154746	0.0629446	0.105921	0.201675	0.003211	0.00128649	0.412191	0.511225	physical_and_proximity
22	65	0.397317	0.185744	1.05137	0.926765	1.05137	0.926765	1.963	0.206615	0.393764	0.145559	0.0915721	0.19257	0.025519	0.00358132	0.411684	0.425711	physical_and_proximity
23	33	0.144794	0.0977541	0.56875	0.36074	0.56875	0.36074	0.299	0.0535911	0.126987	0.0431218	0.121865	0.21444	0.003887	0.000928912	0.570882	0.644566	physical_and_proximity
23	62	0.0883518	0.0728694	0.687757	0.108367	0.687757	0.108367	1.469	0.226592	0.0880074	0.0662464	0.10222	0.196313	0.019097	0.00392759	0.5915	0.307918	physical_and_proximity
23	63	0.17025	0.106585	0.439199	0.380582	0.439199	0.380582	0.936	0.127625	0.167426	0.0784937	0.0957022	0.214025	0.012168	0.00221217	0.464243	0.487227	physical_and_proximity
23	82	0.203868	0.114854	0.670972	0.406705	0.670972	0.406705	0.949	0.113136	0.199884	0.078198	0.0970561	0.221765	0.012337	0.00196103	0.550433	0.495339	physical_and_proximity
23	89	0.272773	0.153072	0.491825	0.88629	0.491825	0.88629	1.833	0.147473	0.269753	0.100579	0.149147	0.198894	0.023829	0.00255619	0.70811	0.694759	physical_and_proximity
23	96	0.20351	0.130711	0.390133	0.716078	0.390133	0.716078	0.91	0.132779	0.197682	0.0870245	0.138169	0.187447	0.01183	0.00230151	0.494494	0.624624	physical_and_proximity
23	134	0.133269	0.0887848	0.339133	0.311416	0.339133	0.311416	0.65	0.101796	0.129899	0.0625651	0.0941529	0.218182	0.00845	0.00176447	0.377208	0.580515	physical_and_proximity
24	27	0.233245	0.129726	0.615603	0.553837	0.615603	0.553837	1.118	0.185303	0.231243	0.113294	0.0484201	0.206328	0.014534	0.00321192	0.220545	0.258908	physical_and_proximity
24	81	0.283534	0.123355	0.688036	1.22368	0.688036	1.22368	0.715	0.090356	0.272537	0.074974	0.0809914	0.211504	0.009295	0.00156617	0.307918	0.467623	physical_and_proximity
25	29	0.0550926	0.0494562	0.359982	5.1816	0.359982	5.1816	0.026	0.0180997	0.0241357	0.0171761	0.0398747	0.163887	0.000338	0.000313728	0.073177	0.213954	physical_and_proximity
26	29	0.262053	0.119954	0.537495	0.886392	0.537495	0.886392	1.118	0.0963385	0.257526	0.0748015	0.0906508	0.188018	0.014534	0.00166987	0.36166	0.388869	physical_and_proximity
26	30	0.0631777	0.0450557	0.383899	0.132241	0.383899	0.132241	0.143	0.0495109	0.0582758	0.0329334	0.0336287	0.213198	0.001859	0.00085819	0.199589	0.078585	physical_and_proximity
26	33	0.329942	0.176336	0.601793	1.2117	0.601793	1.2117	1.703	0.178315	0.325289	0.123533	0.135754	0.203967	0.022139	0.0030908	0.385827	0.733122	physical_and_proximity
26	82	0.355397	0.153015	0.74828	1.6622	0.74828	1.6622	1.027	0.102629	0.343439	0.0856027	0.11489	0.211012	0.013351	0.0017789	0.470158	0.647777	physical_and_proximity
27	31	0.0414194	0.0311345	0.273748	0.0701174	0.273748	0.0701174	0.13	0.0398516	0.0390517	0.0232516	0.0305516	0.235006	0.00169	0.000690761	0.213616	0.116948	physical_and_proximity
27	38	0.049033	0.0334366	0.391904	0.070389	0.391904	0.070389	0.234	0.035025	0.0475468	0.0220704	0.0410266	0.20035	0.003042	0.0006071	0.210912	0.178126	physical_and_proximity
27	65	0.127381	0.0861978	0.470593	0.310814	0.470593	0.310814	0.286	0.0470647	0.113137	0.0376085	0.112708	0.19065	0.003718	0.000815787	0.546715	0.524745	physical_and_proximity
27	73	0.156189	0.0966309	0.430633	0.329412	0.430633	0.329412	0.871	0.114075	0.153705	0.0708014	0.0862939	0.205548	0.011323	0.0019773	0.429598	0.396643	physical_and_proximity
27	81	0.108257	0.0819828	0.723936	0.338895	0.723936	0.338895	0.104	0.0272711	0.0716975	0.0243897	0.0998651	0.200485	0.001352	0.000472699	0.546208	0.487565	physical_and_proximity
27	87	0.125361	0.0794296	0.624468	0.220361	0.624468	0.220361	0.468	0.0788458	0.12083	0.0531283	0.0761832	0.220866	0.006084	0.00136666	0.447681	0.343239	physical_and_proximity
27	102	0.170463	0.107771	0.650428	0.311022	0.650428	0.311022	0.819	0.142033	0.167402	0.0847939	0.0788993	0.201567	0.010647	0.0024619	0.412022	0.375349	physical_and_proximity
28	71	0.176418	0.0629842	0.519066	0.849964	0.519066	0.849964	0.351	0.0394659	0.168009	0.0351601	0.0388184	0.20296	0.004563	0.000684076	0.038363	0.219531	physical_and_proximity
29	31	0.0699668	0.052499	0.391315	0.0943237	0.391315	0.0943237	0.832	0.120863	0.0696418	0.0466612	0.0488955	0.19416	0.010816	0.00209497	0.247585	0.145847	physical_and_proximity
29	35	0.234088	0.170319	0.563323	0.438856	0.563323	0.438856	4.433	0.397595	0.233677	0.152231	0.152613	0.15896	0.057629	0.00689164	0.604175	0.439569	physical_and_proximity
29	39	0.0713694	0.0613903	0.380223	0.235091	0.380223	0.235091	0.078	0.044027	0.0507506	0.0337872	0.0622936	0.204596	0.001014	0.000763135	0.348309	0.226798	physical_and_proximity
29	65	0.234906	0.131463	0.452615	0.650454	0.452615	0.650454	1.833	0.132292	0.232974	0.0884502	0.126781	0.191343	0.023829	0.00229306	0.483171	0.60333	physical_and_proximity
29	82	0.185729	0.138503	0.539106	0.336444	0.539106	0.336444	1.677	0.299578	0.184383	0.122471	0.118333	0.212685	0.021801	0.00519269	0.610935	0.522548	physical_and_proximity
29	90	0.159155	0.0991762	0.415252	0.418964	0.415252	0.418964	0.572	0.0891327	0.152829	0.0624444	0.099973	0.222009	0.007436	0.00154497	0.590824	0.531674	physical_and_proximity
29	105	0.108919	0.0692139	0.369637	0.194253	0.369637	0.194253	0.676	0.0745479	0.107151	0.0470201	0.0770896	0.217001	0.008788	0.00129216	0.439907	0.374673	physical_and_proximity
29	114	0.128189	0.0840062	0.508477	0.245794	0.508477	0.245794	0.468	0.0721103	0.122371	0.0502443	0.0982831	0.216662	0.006084	0.00124991	0.54925	0.44109	physical_and_proximity
30	33	0.382416	0.169023	0.755225	1.73136	0.755225	1.73136	1.313	0.160076	0.375473	0.122718	0.0890121	0.179278	0.017069	0.00277464	0.078585	0.410501	physical_and_proximity
31	65	0.255778	0.132913	0.562963	0.826305	0.562963	0.826305	1.014	0.151105	0.251717	0.104119	0.0692946	0.19374	0.013182	0.00261916	0.152438	0.384644	physical_and_proximity
32	44	0.0621291	0.0494123	0.798732	0.331071	0.798732	0.331071	0.052	0.0300548	0.0425473	0.0266347	0.0325807	0.190099	0.000676	0.000520951	0.142129	0.136552	physical_and_proximity
32	92	0.216516	0.112877	0.961952	0.441833	0.961952	0.441833	0.715	0.134955	0.2127	0.0933469	0.0450192	0.215123	0.009295	0.00233922	0.264992	0.199251	physical_and_proximity
33	34	0.0838184	0.0695024	0.5093	0.220235	0.5093	0.220235	0.078	0.0205588	0.0517475	0.018134	0.106282	0.146802	0.001014	0.000356353	0.440414	0.155649	physical_and_proximity
33	35	0.184716	0.108296	0.432432	0.396409	0.432432	0.396409	1.625	0.123899	0.183468	0.0774817	0.103435	0.197525	0.021125	0.00214758	0.49348	0.477763	physical_and_proximity
33	37	0.142484	0.0998326	0.318455	0.412737	0.318455	0.412737	0.585	0.122398	0.137506	0.072817	0.102131	0.198355	0.007605	0.00212157	0.516464	0.060333	physical_and_proximity
33	61	0.23814	0.128805	0.480988	0.67323	0.480988	0.67323	1.469	0.131792	0.235562	0.0896689	0.106347	0.181157	0.019097	0.0022844	0.351182	0.490438	physical_and_proximity
34	35	0.0954404	0.0660486	0.371502	0.588559	0.371502	0.588559	0.104	0.0327401	0.0713968	0.0286251	0.0602872	0.199804	0.001352	0.000567495	0.155142	0.37856	physical_and_proximity
34	37	0.108065	0.0794585	0.417238	0.175703	0.417238	0.175703	0.819	0.183418	0.107421	0.0738543	0.0389503	0.160427	0.010647	0.00317924	0.155311	0.043602	physical_and_proximity
34	61	0.0764946	0.0497324	0.13284	0.485669	0.13284	0.485669	0.234	0.0421851	0.0721481	0.0300373	0.0528651	0.188605	0.003042	0.000731208	0.105456	0.268879	physical_and_proximity
35	39	0.174927	0.112067	0.327516	0.501938	0.327516	0.501938	1.43	0.197787	0.174069	0.0989952	0.0600992	0.190992	0.01859	0.00342831	0.281385	0.221559	physical_and_proximity
35	42	0.308223	0.15756	0.567108	0.931825	0.567108	0.931825	2.353	0.186375	0.306609	0.121921	0.0985001	0.190353	0.030589	0.0032305	0.489086	0.431457	physical_and_proximity
35	100	0.157609	0.0939725	0.732156	0.914941	0.732156	0.914941	0.169	0.0338765	0.119389	0.0312717	0.0883339	0.218776	0.002197	0.000587192	0.545532	0.537251	physical_and_proximity
36	72	0.381422	0.162847	2.73585	1.54911	2.73585	1.54911	0.52	0.094102	0.340817	0.0859268	0.100841	0.158515	0.00676	0.0016311	0.284934	0.442949	physical_and_proximity
36	89	0.227607	0.0962436	0.866139	1.4899	0.866139	1.4899	0.338	0.0653211	0.209016	0.058361	0.0514391	0.210271	0.004394	0.00113223	0.252993	0.262795	physical_and_proximity
37	61	0.123287	0.0737172	0.188453	0.986076	0.188453	0.986076	0.481	0.0605763	0.119055	0.0438047	0.0774526	0.212091	0.006253	0.00104999	0.060502	0.446498	physical_and_proximity
38	47	0.294683	0.111501	0.760936	1.04288	0.760936	1.04288	0.819	0.0758348	0.2862	0.0646847	0.0735203	0.196914	0.010647	0.00131447	0.37011	0.319579	physical_and_proximity
38	78	0.0873996	0.060938	0.433427	0.425759	0.433427	0.425759	0.104	0.0417086	0.0700706	0.0349262	0.0433675	0.213469	0.001352	0.000722949	0.251134	0.196547	physical_and_proximity
39	46	0.363555	0.18149	0.832524	0.952648	0.832524	0.952648	1.872	0.177813	0.359059	0.126988	0.129022	0.191555	0.024336	0.00308209	0.438893	0.60333	physical_and_proximity
39	90	0.492781	0.154806	1.43739	1.18274	1.43739	1.18274	1.937	0.0915532	0.486036	0.0802323	0.111761	0.213404	0.025181	0.00158692	0.552968	0.586261	physical_and_proximity
41	46	0.366805	0.162836	0.743837	1.18039	0.743837	1.18039	1.781	0.163935	0.363234	0.120605	0.0892568	0.180313	0.023153	0.00284154	0.33124	0.37349	physical_and_proximity
41	50	0.173028	0.0951013	0.411662	0.911037	0.411662	0.911037	0.377	0.0761628	0.161829	0.0600363	0.066934	0.211774	0.004901	0.00132016	0.206011	0.40053	physical_and_proximity
41	83	0.262336	0.10961	1.58036	1.01136	1.58036	1.01136	0.377	0.0537601	0.23397	0.0494494	0.0795433	0.21302	0.004901	0.000931842	0.39884	0.491114	physical_and_proximity
42	43	0.174658	0.0971187	0.301914	0.779742	0.301914	0.779742	0.806	0.0970423	0.171369	0.0671165	0.0783346	0.212682	0.010478	0.00168207	0.26364	0.431119	physical_and_proximity
42	46	0.278417	0.125711	0.709149	0.659887	0.709149	0.659887	1.404	0.101741	0.274891	0.0784042	0.097098	0.193268	0.018252	0.00176351	0.396474	0.477256	physical_and_proximity
42	69	0.556924	0.22053	1.56441	1.31372	1.56441	1.31372	2.353	0.14145	0.547823	0.118063	0.177619	0.16428	0.030589	0.0024518	0.573079	0.721292	physical_and_proximity
42	100	0.247197	0.113017	0.545678	1.03835	0.545678	1.03835	0.715	0.0800308	0.238422	0.0653987	0.0851878	0.215822	0.009295	0.0013872	0.395122	0.464581	physical_and_proximity
43	49	0.168534	0.118825	0.499002	0.293211	0.499002	0.293211	1.82	0.226447	0.167674	0.101724	0.106748	0.19662	0.02366	0.00392508	0.50869	0.310622	physical_and_proximity
43	61	0.173214	0.100649	0.402582	0.500003	0.402582	0.500003	0.65	0.0577939	0.166046	0.0458993	0.125639	0.201507	0.00845	0.00100176	0.675493	0.580684	physical_and_proximity
43	64	0.144456	0.0910499	0.456873	0.311416	0.456873	0.311416	0.559	0.0813455	0.139105	0.056519	0.0977677	0.217928	0.007267	0.00140999	0.627666	0.408642	physical_and_proximity
43	69	0.295279	0.194209	0.827958	0.521758	0.827958	0.521758	3.627	0.307652	0.294109	0.156867	0.186249	0.189419	0.047151	0.00533263	0.820833	0.666367	physical_and_proximity
43	72	0.107288	0.067015	0.433784	0.281967	0.433784	0.281967	0.221	0.0429761	0.0963699	0.03434	0.0672746	0.217229	0.002873	0.000744919	0.426894	0.365885	physical_and_proximity
43	84	0.144053	0.0975763	0.297047	0.992132	0.297047	0.992132	0.286	0.0667577	0.12705	0.0516691	0.103484	0.225287	0.003718	0.00115713	0.675324	0.661804	physical_and_proximity
43	98	0.209403	0.137114	0.85031	0.374917	0.85031	0.374917	0.923	0.140111	0.202975	0.0910705	0.149754	0.189427	0.011999	0.00242859	0.751543	0.578825	physical_and_proximity
44	56	0.205237	0.110739	0.353389	0.682514	0.353389	0.682514	1.664	0.143593	0.204254	0.0888176	0.0675849	0.1548	0.021632	0.00248895	0.227643	0.257049	physical_and_proximity
44	78	0.401611	0.245951	0.722521	1.28525	0.722521	1.28525	2.899	0.374269	0.398875	0.206869	0.151008	0.191215	0.037687	0.00648734	0.61178	0.761514	physical_and_proximity
44	92	0.133549	0.10069	0.873941	0.268391	0.873941	0.268391	0.312	0.127566	0.123835	0.0786829	0.0700097	0.191745	0.004056	0.00221114	0.33969	0.306397	physical_and_proximity
46	51	0.111302	0.080276	0.430225	0.171581	0.430225	0.171581	1.131	0.161477	0.11066	0.0697091	0.0708368	0.18945	0.014703	0.00279894	0.331578	0.17576	physical_and_proximity
46	69	0.156486	0.107043	0.357197	0.339507	0.357197	0.339507	1.443	0.171419	0.155327	0.0863656	0.106591	0.208719	0.018759	0.00297126	0.560742	0.43264	physical_and_proximity
46	74	0.100866	0.0723207	0.451513	0.228175	0.451513	0.228175	0.221	0.0578157	0.0899097	0.041852	0.0804984	0.228247	0.002873	0.00100214	0.509028	0.457314	physical_and_proximity
46	83	0.244839	0.15792	0.40697	0.75205	0.40697	0.75205	3.211	0.241809	0.244003	0.126225	0.15105	0.188063	0.041743	0.00419136	0.578149	0.656058	physical_and_proximity
46	90	0.138694	0.0981619	0.286636	0.49966	0.286636	0.49966	0.468	0.0994968	0.131115	0.0643472	0.113399	0.214269	0.006084	0.00172461	0.614991	0.53911	physical_and_proximity
46	94	0.172876	0.111836	0.399373	0.476563	0.399373	0.476563	0.715	0.0995771	0.166642	0.0682839	0.130871	0.209942	0.009295	0.001726	0.594204	0.771485	physical_and_proximity
47	50	0.293212	0.186462	0.764506	0.570071	0.764506	0.570071	2.756	0.319523	0.291967	0.161502	0.115103	0.201377	0.035828	0.0055384	0.342563	0.570206	physical_and_proximity
47	53	0.151961	0.0761335	0.443973	0.397915	0.443973	0.397915	0.494	0.0625582	0.14728	0.0481914	0.0569257	0.214938	0.006422	0.00108434	0.313326	0.24336	physical_and_proximity
47	78	0.257553	0.132954	0.659896	0.804894	0.659896	0.804894	0.754	0.0749568	0.244855	0.0621164	0.134969	0.209417	0.009802	0.00129925	0.528463	0.733798	physical_and_proximity
47	85	0.606891	0.376809	1.48256	1.14145	1.48256	1.14145	10.049	0.662636	0.606024	0.326828	0.243755	0.165719	0.130637	0.0114857	0.767598	0.587444	physical_and_proximity
48	49	0.260137	0.193735	0.658057	0.472779	0.658057	0.472779	4.719	0.59725	0.259964	0.188355	0.0576652	0.170898	0.061347	0.0103523	0.152945	0.242346	physical_and_proximity
48	54	0.151664	0.103631	0.326294	0.375203	0.326294	0.375203	1.131	0.228161	0.151192	0.0988845	0.0269644	0.15609	0.014703	0.00395479	0.101062	0.068783	physical_and_proximity
48	59	0.293999	0.154135	1.12099	0.561042	1.12099	0.561042	1.261	0.147545	0.288393	0.105797	0.114692	0.173693	0.016393	0.00255744	0.315016	0.503451	physical_and_proximity
48	68	0.216843	0.109155	0.713598	0.803579	0.713598	0.803579	0.416	0.0607935	0.198034	0.05237	0.0926859	0.139521	0.005408	0.00105375	0.336986	0.184548	physical_and_proximity
49	54	0.205082	0.139447	0.684204	0.347547	0.684204	0.347547	1.82	0.31167	0.20457	0.132496	0.0413947	0.196833	0.02366	0.00540229	0.219024	0.068783	physical_and_proximity
49	59	0.0794554	0.0738398	0.419605	0.904867	0.419605	0.904867	0.026	0.0155358	0.023838	0.0147372	0.0839222	0.191669	0.000338	0.000269288	0.34814	0.517816	physical_and_proximity
50	52	0.332279	0.197069	0.878176	0.59283	0.878176	0.59283	5.226	0.235062	0.331466	0.141248	0.209614	0.158758	0.067938	0.00407441	0.676169	0.634088	physical_and_proximity
50	55	0.241986	0.156005	0.75889	0.422848	0.75889	0.422848	2.041	0.184588	0.239659	0.109889	0.182059	0.149648	0.026533	0.00319953	0.690703	0.310453	physical_and_proximity
50	83	0.15079	0.0899934	0.374103	0.409613	0.374103	0.409613	0.559	0.0666839	0.144858	0.0497253	0.100051	0.213268	0.007267	0.00115586	0.637468	0.486213	physical_and_proximity
50	85	0.0443306	0.0390144	0.271128	0.206956	0.271128	0.206956	0.026	0.0132032	0.0212849	0.0118681	0.0452376	0.254758	0.000338	0.000228855	0.325494	0.290849	physical_and_proximity
50	88	0.0778096	0.0606058	0.545784	0.112507	0.545784	0.112507	0.351	0.0548342	0.0736943	0.0345335	0.118191	0.182158	0.004563	0.000950459	0.607048	0.285272	physical_and_proximity
50	94	0.118473	0.0889486	0.378757	0.35247	0.378757	0.35247	0.247	0.083011	0.104977	0.0570648	0.0904461	0.224686	0.003211	0.00143886	0.534209	0.514774	physical_and_proximity
50	113	0.20999	0.124744	0.481151	0.717472	0.481151	0.717472	0.65	0.0948642	0.199577	0.0713597	0.125191	0.21458	0.00845	0.00164431	0.700674	0.588458	physical_and_proximity
51	52	0.22595	0.114793	0.614768	1.57074	0.614768	1.57074	0.39	0.0826569	0.207152	0.0696307	0.0724293	0.205358	0.00507	0.00143272	0.180492	0.394277	physical_and_proximity
52	58	0.179534	0.0976412	0.560475	0.344207	0.560475	0.344207	1.079	0.123461	0.178056	0.0781913	0.0566494	0.174567	0.014027	0.00213999	0.2197	0.160888	physical_and_proximity
52	74	0.202581	0.135846	0.333298	0.752261	0.333298	0.752261	1.534	0.215476	0.200741	0.111476	0.11438	0.175007	0.019942	0.00373492	0.409149	0.461539	physical_and_proximity
52	94	0.106337	0.0601452	0.322693	0.341073	0.322693	0.341073	0.234	0.031929	0.0970464	0.0267735	0.0624499	0.20535	0.003042	0.000553436	0.348478	0.220883	physical_and_proximity
53	55	0.176729	0.10454	0.636285	0.328266	0.636285	0.328266	0.91	0.150988	0.174922	0.0889601	0.0511242	0.195041	0.01183	0.00261712	0.177281	0.24674	physical_and_proximity
53	78	0.165423	0.0881095	0.863039	0.75483	0.863039	0.75483	0.221	0.0530194	0.142686	0.0468504	0.0597709	0.20936	0.002873	0.000919002	0.245726	0.33631	physical_and_proximity
54	59	0.193216	0.0901392	0.459138	1.28679	0.459138	1.28679	0.39	0.0625057	0.181185	0.0527602	0.0603621	0.209013	0.00507	0.00108343	0.068783	0.383123	physical_and_proximity
56	78	0.0474498	0.0476582	0.132215	0.61626	0.132215	0.61626	0.026	0.0266573	0.0209874	0.0214136	0.0581128	0.231112	0.000338	0.000462059	0.251472	0.426894	physical_and_proximity
56	93	0.0805734	0.0561043	0.370489	0.350276	0.370489	0.350276	0.104	0.0396642	0.0659221	0.0325038	0.0418359	0.180617	0.001352	0.000687514	0.188942	0.164268	physical_and_proximity
57	64	0.116787	0.0567893	1.11809	1.47966	1.11809	1.47966	0.104	0.0233368	0.0894007	0.0225119	0.0390123	0.182347	0.001352	0.000404505	0.083317	0.207701	physical_and_proximity
58	59	0.207601	0.1037	0.600201	0.397284	0.600201	0.397284	1.534	0.139186	0.206821	0.0879676	0.0439637	0.143864	0.019942	0.00241256	0.122018	0.14365	physical_and_proximity
58	74	0.302473	0.151035	0.643156	1.39994	0.643156	1.39994	0.897	0.162401	0.29551	0.11867	0.0673867	0.172965	0.011661	0.00281495	0.145847	0.305214	physical_and_proximity
59	74	0.178049	0.114749	0.467498	1.3161	0.467498	1.3161	0.247	0.0509664	0.143938	0.0444057	0.120978	0.18916	0.003211	0.000883418	0.629694	0.555841	physical_and_proximity
59	84	0.111694	0.068342	0.183594	0.480303	0.183594	0.480303	0.637	0.0756338	0.109906	0.0481917	0.0651426	0.211277	0.008281	0.00131099	0.26026	0.392249	physical_and_proximity
61	89	0.0692992	0.0554768	0.30441	0.229583	0.30441	0.229583	0.091	0.0400067	0.0536775	0.0306405	0.0562879	0.215251	0.001183	0.000693449	0.347802	0.254007	physical_and_proximity
61	96	0.260912	0.152367	0.608159	0.511231	0.608159	0.511231	4.121	0.154432	0.260211	0.0992485	0.183092	0.16308	0.053573	0.00267682	0.736333	0.427063	physical_and_proximity
61	98	0.307745	0.175329	0.707266	0.811071	0.707266	0.811071	1.482	0.149701	0.30106	0.107218	0.177446	0.19005	0.019266	0.00259482	0.768781	0.741572	physical_and_proximity
61	100	0.154145	0.0986219	0.408989	0.298558	0.408989	0.298558	1.352	0.138976	0.153043	0.0769824	0.0911605	0.201428	0.017576	0.00240891	0.476242	0.332761	physical_and_proximity
61	139	0.0326648	0.0317234	0.190278	0.110044	0.190278	0.110044	0.013	0.00975	0.010957	0.00855382	0.048458	0.226825	0.000169	0.000169	0.287976	0.207701	physical_and_proximity
62	89	0.101498	0.0730426	0.7346	0.76385	0.7346	0.76385	0.091	0.0425049	0.0732094	0.0381721	0.0482376	0.222473	0.001183	0.000736751	0.282737	0.276484	physical_and_proximity
62	108	0.124974	0.0828717	0.188926	0.856592	0.188926	0.856592	0.598	0.127525	0.12296	0.0699199	0.0508438	0.19042	0.007774	0.00221043	0.177281	0.254007	physical_and_proximity
63	66	0.141301	0.0855246	0.28464	0.934735	0.28464	0.934735	0.325	0.0647057	0.130549	0.0499061	0.0759508	0.219623	0.004225	0.00112156	0.363181	0.421993	physical_and_proximity
63	67	0.202265	0.101139	0.516613	0.488426	0.516613	0.488426	0.936	0.0647008	0.197963	0.0514434	0.104666	0.190088	0.012168	0.00112148	0.510211	0.483002	physical_and_proximity
63	79	0.106425	0.0665945	0.347293	0.194617	0.347293	0.194617	0.663	0.0805055	0.104976	0.0489255	0.0623813	0.174798	0.008619	0.00139543	0.291525	0.118131	physical_and_proximity
63	82	0.243567	0.127224	0.605631	0.582653	0.605631	0.582653	1.235	0.102919	0.239396	0.0764304	0.119663	0.194971	0.016055	0.00178394	0.430612	0.57967	physical_and_proximity
63	104	0.153781	0.104661	0.362768	0.529237	0.362768	0.529237	0.416	0.0811237	0.141845	0.0589173	0.122603	0.200303	0.005408	0.00140614	0.592852	0.61009	physical_and_proximity
64	84	0.19185	0.112997	0.497541	0.621523	0.497541	0.621523	0.507	0.0706508	0.178852	0.0562653	0.120518	0.20298	0.006591	0.00122461	0.600119	0.66924	physical_and_proximity
64	101	0.397948	0.354481	0.655589	1.11358	0.655589	1.11358	11.076	2.42261	0.39783	0.352593	0.0920116	0.150307	0.143988	0.0419919	0.269893	0.279695	physical_and_proximity
65	90	0.177062	0.106984	0.498386	0.338564	0.498386	0.338564	1.365	0.138633	0.175663	0.0821464	0.0893101	0.209009	0.017745	0.00240298	0.44954	0.428415	physical_and_proximity
65	102	0.141006	0.0796292	0.491566	0.272871	0.491566	0.272871	0.637	0.0648282	0.137572	0.0473386	0.0809622	0.202531	0.008281	0.00112369	0.406445	0.444639	physical_and_proximity
65	105	0.0710594	0.0592059	0.234432	0.671524	0.234432	0.671524	0.052	0.0215817	0.0400231	0.0191974	0.0682217	0.208238	0.000676	0.000374082	0.396474	0.368927	physical_and_proximity
65	125	0.156687	0.0976713	0.309725	0.400831	0.309725	0.400831	1.417	0.120287	0.15554	0.0712407	0.1012	0.208905	0.018421	0.00208498	0.458328	0.493649	physical_and_proximity
66	77	0.122296	0.0886177	0.410782	0.251983	0.410782	0.251983	0.442	0.0831453	0.115402	0.0542592	0.121709	0.209103	0.005746	0.00144119	0.685126	0.689351	physical_and_proximity
66	79	0.0660463	0.0450297	0.491246	0.0980786	0.491246	0.0980786	0.286	0.0425221	0.0635807	0.027973	0.0577185	0.20336	0.003718	0.00073705	0.339014	0.138749	physical_and_proximity
66	82	0.474066	0.284965	1.19468	0.938013	1.19468	0.938013	4.563	0.337963	0.471191	0.205675	0.284672	0.171601	0.059319	0.00585802	1.13061	0.99203	physical_and_proximity
66	95	0.15504	0.0955898	0.523674	0.341624	0.523674	0.341624	0.507	0.0648956	0.146861	0.0493921	0.112895	0.197398	0.006591	0.00112486	0.652171	0.600119	physical_and_proximity
66	118	0.169739	0.114844	0.607449	0.372951	0.607449	0.372951	0.52	0.108872	0.159984	0.0740047	0.119444	0.204683	0.00676	0.00188711	0.591838	0.573417	physical_and_proximity
66	148	0.0939056	0.066456	0.493341	0.148428	0.493341	0.148428	0.429	0.0575694	0.0901285	0.0382634	0.101583	0.225428	0.005577	0.00099787	0.58305	0.460187	physical_and_proximity
66	154	0.205731	0.123771	0.401914	0.529105	0.401914	0.529105	1.963	0.161207	0.204603	0.0945065	0.108962	0.216293	0.025519	0.00279425	0.561249	0.545025	physical_and_proximity
67	77	0.121903	0.0830193	0.512547	0.243885	0.512547	0.243885	0.39	0.0921281	0.116071	0.0591513	0.0747039	0.19194	0.00507	0.00159689	0.284596	0.357266	physical_and_proximity
67	104	0.173924	0.102014	0.663447	0.301502	0.663447	0.301502	0.988	0.108524	0.171346	0.0712323	0.0923376	0.205054	0.012844	0.00188108	0.41236	0.466778	physical_and_proximity
67	119	0.0966788	0.0709487	0.448267	0.344906	0.448267	0.344906	0.13	0.0497364	0.0779881	0.0396257	0.0618141	0.220062	0.00169	0.000862098	0.34814	0.306397	physical_and_proximity
68	69	0.405053	0.157603	1.05964	1.88608	1.05964	1.88608	0.897	0.0971577	0.386287	0.0849873	0.108133	0.180485	0.011661	0.00168407	0.184548	0.487227	physical_and_proximity
68	74	0.120632	0.0742079	0.205978	1.09713	0.205978	1.09713	0.338	0.0714143	0.114614	0.0505839	0.0582991	0.215871	0.004394	0.00123785	0.16393	0.340028	physical_and_proximity
69	74	0.25684	0.11876	0.838772	0.502413	0.838772	0.502413	1.287	0.0711649	0.25255	0.0580232	0.119758	0.204643	0.016731	0.00123353	0.593697	0.505817	physical_and_proximity
69	100	0.186217	0.0913633	0.521644	0.662104	0.521644	0.662104	0.442	0.0602772	0.175753	0.0499566	0.0727375	0.228239	0.005746	0.0010448	0.464412	0.397657	physical_and_proximity
69	121	0.429753	0.249565	0.841701	1.48732	0.841701	1.48732	1.95	0.272232	0.421364	0.180709	0.19363	0.193207	0.02535	0.00471869	0.750022	0.956371	physical_and_proximity
70	76	0.189773	0.107948	0.844855	0.872979	0.844855	0.872979	0.286	0.0901031	0.171655	0.0744738	0.0541011	0.176443	0.003718	0.00156179	0.130637	0.277667	physical_and_proximity
70	77	0.0725687	0.0508589	0.33042	0.615811	0.33042	0.615811	0.065	0.0220815	0.0499128	0.0200252	0.0445323	0.209972	0.000845	0.000382746	0.130637	0.23998	physical_and_proximity
71	81	0.329239	0.19215	0.726891	0.73525	0.726891	0.73525	3.172	0.260424	0.327755	0.152075	0.144687	0.174248	0.041236	0.00451402	0.527449	0.558883	physical_and_proximity
71	97	0.0386506	0.0307765	0.344282	0.0800439	0.344282	0.0800439	0.065	0.0280334	0.0324861	0.0195812	0.0304648	0.224526	0.000845	0.000485912	0.200603	0.100724	physical_and_proximity
71	103	0.0853133	0.0584624	0.415221	0.144592	0.415221	0.144592	0.364	0.075358	0.0828389	0.0442588	0.0531663	0.192836	0.004732	0.00130621	0.293384	0.092443	physical_and_proximity
71	124	0.116035	0.0760565	0.209718	0.417227	0.209718	0.417227	0.624	0.102913	0.114056	0.0592347	0.0642261	0.20612	0.008112	0.00178383	0.214123	0.326339	physical_and_proximity
72	89	0.283171	0.116826	0.8667	0.974494	0.8667	0.974494	0.663	0.0798066	0.27113	0.0679798	0.0769387	0.202971	0.008619	0.00138332	0.371969	0.418613	physical_and_proximity
72	98	0.0825789	0.0766815	0.906699	0.666629	0.906699	0.666629	0.026	0.0166144	0.0243519	0.0159257	0.0791896	0.231912	0.000338	0.000287984	0.472355	0.411684	physical_and_proximity
73	78	0.169797	0.113698	0.624135	0.297706	0.624135	0.297706	0.949	0.132434	0.166252	0.0799222	0.128391	0.204343	0.012337	0.00229552	0.649298	0.513253	physical_and_proximity
73	83	0.203017	0.130114	0.425438	0.514977	0.425438	0.514977	1.469	0.184754	0.201082	0.10304	0.109951	0.221424	0.019097	0.00320241	0.570375	0.61685	physical_and_proximity
73	85	0.208711	0.123485	1.32008	0.358829	1.32008	0.358829	0.637	0.0546304	0.195533	0.0457683	0.164968	0.185506	0.008281	0.000946927	0.85176	0.443118	physical_and_proximity
73	87	0.273111	0.154053	1.20721	0.51585	1.20721	0.51585	1.001	0.151693	0.265541	0.106847	0.116809	0.190881	0.013013	0.00262935	0.569699	0.562432	physical_and_proximity
73	92	0.235271	0.117626	0.387745	1.23188	0.387745	1.23188	1.04	0.0723758	0.229763	0.058114	0.123292	0.195603	0.01352	0.00125451	0.514267	0.596908	physical_and_proximity
73	135	0.350138	0.186661	0.585494	1.13131	0.585494	1.13131	3.627	0.202621	0.348724	0.132851	0.158989	0.196862	0.047151	0.0035121	0.677521	0.75881	physical_and_proximity
74	94	0.106541	0.0790374	0.475458	0.220512	0.475458	0.220512	0.286	0.0883583	0.0986714	0.0556926	0.0779179	0.229514	0.003718	0.00153154	0.480298	0.411008	physical_and_proximity
74	121	0.238786	0.135849	0.43608	0.758523	0.43608	0.758523	1.612	0.143625	0.236303	0.0945709	0.123068	0.194923	0.020956	0.0024895	0.507676	0.632736	physical_and_proximity
75	80	0.227114	0.120122	0.496044	0.701842	0.496044	0.701842	0.923	0.0885675	0.221034	0.0678813	0.116179	0.197169	0.011999	0.00153517	0.649129	0.547898	physical_and_proximity
75	86	0.232987	0.136476	0.526056	0.626279	0.526056	0.626279	1.144	0.146335	0.228739	0.0967931	0.114786	0.216716	0.014872	0.00253647	0.570544	0.67769	physical_and_proximity
75	109	0.145306	0.0814794	0.482363	0.344436	0.482363	0.344436	0.442	0.0542867	0.138143	0.0427403	0.0827631	0.219503	0.005746	0.00094097	0.476918	0.401713	physical_and_proximity
75	112	0.0722511	0.0541155	0.349101	0.388411	0.349101	0.388411	0.065	0.0226617	0.0480222	0.020175	0.0540259	0.196733	0.000845	0.000392803	0.294736	0.283582	physical_and_proximity
75	126	0.0774529	0.0526232	0.378679	0.178869	0.378679	0.178869	0.156	0.0351449	0.0682982	0.0272591	0.0576917	0.226728	0.002028	0.000609179	0.356252	0.311805	physical_and_proximity
75	132	0.22879	0.15801	0.532554	0.484708	0.532554	0.484708	2.197	0.290039	0.227479	0.135343	0.128746	0.185528	0.028561	0.00502734	0.608062	0.51545	physical_and_proximity
76	99	0.179844	0.0853935	0.454325	0.638923	0.454325	0.638923	0.494	0.0625206	0.172697	0.0506049	0.063356	0.182975	0.006422	0.00108369	0.263133	0.262964	physical_and_proximity
76	118	0.106194	0.0622135	0.165519	0.644755	0.165519	0.644755	0.494	0.0637003	0.103984	0.0429349	0.0542089	0.21771	0.006422	0.00110414	0.197899	0.308087	physical_and_proximity
77	79	0.0942707	0.062655	0.581694	0.155197	0.581694	0.155197	0.338	0.0572766	0.0899189	0.0390294	0.0709638	0.207504	0.004394	0.000992794	0.437203	0.138749	physical_and_proximity
77	99	0.153924	0.109614	0.268336	0.494582	0.268336	0.494582	1.183	0.1427	0.151656	0.0783927	0.153654	0.189397	0.015379	0.00247347	0.613977	0.6422	physical_and_proximity
77	104	0.0914604	0.0660473	0.193019	0.267522	0.193019	0.267522	0.416	0.0804051	0.0883181	0.0468255	0.0803201	0.19333	0.005408	0.00139369	0.372814	0.354393	physical_and_proximity
77	106	0.117902	0.0832759	0.203997	0.394765	0.203997	0.394765	0.845	0.108038	0.116028	0.0599119	0.110632	0.183762	0.010985	0.00187266	0.452751	0.471172	physical_and_proximity
78	85	0.0934706	0.0817636	0.431677	0.123731	0.431677	0.123731	3.172	0.384386	0.0933373	0.0769224	0.16152	0.194362	0.041236	0.00666268	0.746135	0.432809	physical_and_proximity
78	92	0.0451992	0.0369224	0.237394	0.07627	0.237394	0.07627	0.143	0.0371481	0.0411239	0.0226024	0.0653098	0.228767	0.001859	0.0006439	0.435513	0.266006	physical_and_proximity
78	93	0.150713	0.0953477	0.34755	0.345159	0.34755	0.345159	1.066	0.11622	0.148974	0.0695465	0.0959395	0.187276	0.013858	0.00201448	0.506831	0.265837	physical_and_proximity
78	123	0.128609	0.0922691	0.243429	0.341116	0.243429	0.341116	1.248	0.15258	0.127538	0.0735648	0.110693	0.198235	0.016224	0.00264473	0.496184	0.50193	physical_and_proximity
78	136	0.0599185	0.0540977	0.211096	0.338602	0.211096	0.338602	0.039	0.0205137	0.0300016	0.0177184	0.0721253	0.219569	0.000507	0.000355571	0.391404	0.418106	physical_and_proximity
80	107	0.150684	0.0948182	0.676553	0.288433	0.676553	0.288433	0.481	0.0682742	0.142367	0.0510415	0.110252	0.189208	0.006253	0.00118342	0.562432	0.249782	physical_and_proximity
80	112	0.101701	0.0828733	0.558434	0.486356	0.558434	0.486356	0.078	0.0326002	0.0599976	0.0289675	0.0890574	0.221745	0.001014	0.000565071	0.539617	0.532012	physical_and_proximity
80	142	0.146137	0.0927007	0.381544	0.425475	0.381544	0.425475	0.468	0.105653	0.140687	0.0692705	0.0662812	0.214925	0.006084	0.00183132	0.297102	0.366054	physical_and_proximity
81	87	0.238555	0.132681	0.749671	0.488706	0.749671	0.488706	1.105	0.113684	0.233366	0.0821255	0.126889	0.208054	0.014365	0.00197052	0.641355	0.532519	physical_and_proximity
81	111	0.0887281	0.0680467	0.356705	0.153217	0.356705	0.153217	0.455	0.12597	0.0867457	0.0579087	0.0604013	0.197409	0.005915	0.00218347	0.324987	0.17069	physical_and_proximity
81	112	0.229434	0.137406	0.545563	0.535197	0.545563	0.535197	1.443	0.200833	0.22756	0.115198	0.0787871	0.193297	0.018759	0.0034811	0.361491	0.379236	physical_and_proximity
81	124	0.258523	0.128637	0.611401	0.628137	0.611401	0.628137	1.443	0.101756	0.255063	0.0765987	0.118207	0.178252	0.018759	0.00176377	0.453596	0.462046	physical_and_proximity
82	96	0.176013	0.120981	0.661583	0.282835	0.661583	0.282835	1.482	0.216007	0.174767	0.103342	0.0946849	0.211929	0.019266	0.00374411	0.534209	0.359125	physical_and_proximity
82	114	0.180204	0.112531	0.647385	0.477358	0.647385	0.477358	0.377	0.043949	0.15893	0.0378886	0.146639	0.195403	0.004901	0.000761783	0.805961	0.659269	physical_and_proximity
82	133	0.128383	0.0975735	0.68428	0.303399	0.68428	0.303399	0.208	0.0602701	0.104547	0.0468398	0.121836	0.210548	0.002704	0.00104468	0.68783	0.54249	physical_and_proximity
82	146	0.218767	0.15145	0.705107	0.383658	0.705107	0.383658	1.729	0.286585	0.217246	0.133084	0.101293	0.201771	0.022477	0.00496748	0.534716	0.419796	physical_and_proximity
83	85	0.0841314	0.0589684	0.436704	0.144403	0.436704	0.144403	0.312	0.0667862	0.080515	0.0413427	0.0623573	0.217453	0.004056	0.00115763	0.38194	0.243022	physical_and_proximity
83	90	0.177114	0.107296	0.439066	0.409994	0.439066	0.409994	0.975	0.116327	0.174147	0.075114	0.100904	0.219351	0.012675	0.00201633	0.539448	0.57291	physical_and_proximity
83	94	0.268579	0.169902	0.393767	1.28943	0.393767	1.28943	2.301	0.240163	0.266688	0.133709	0.148847	0.179697	0.029913	0.00416282	0.631722	0.636792	physical_and_proximity
83	113	0.171254	0.103446	0.55286	0.324739	0.55286	0.324739	0.936	0.0938298	0.167882	0.0643262	0.115431	0.199185	0.012168	0.00162638	0.597415	0.483509	physical_and_proximity
83	115	0.109303	0.0774988	0.239466	0.280581	0.239466	0.280581	0.624	0.107907	0.107037	0.0587985	0.0857625	0.219121	0.008112	0.00187039	0.423852	0.524914	physical_and_proximity
84	110	0.160214	0.092962	0.490895	0.278867	0.490895	0.278867	1.521	0.0993031	0.159223	0.0637218	0.0954748	0.151142	0.019773	0.00172125	0.346281	0.20787	physical_and_proximity
84	121	0.326995	0.243998	0.518555	0.996062	0.518555	0.996062	7.774	0.680023	0.326688	0.227122	0.177602	0.184449	0.101062	0.0117871	0.696111	0.759486	physical_and_proximity
84	128	0.325885	0.20506	0.717065	0.741027	0.717065	0.741027	2.951	0.33838	0.324368	0.17546	0.130539	0.200664	0.038363	0.00586526	0.589979	0.657072	physical_and_proximity
84	129	0.0871034	0.0682274	0.474717	0.181551	0.474717	0.181551	0.156	0.0393352	0.071302	0.030269	0.102665	0.221573	0.002028	0.00068181	0.61009	0.457145	physical_and_proximity
84	166	0.109247	0.0652259	0.34399	0.306623	0.34399	0.306623	0.273	0.0471495	0.101715	0.0365263	0.0619859	0.216779	0.003549	0.000817257	0.37011	0.338676	physical_and_proximity
86	95	0.295976	0.166613	1.05883	0.631122	1.05883	0.631122	0.975	0.0860915	0.281329	0.0706991	0.201842	0.201128	0.012675	0.00149225	0.90077	1.17928	physical_and_proximity
86	118	0.505335	0.234896	0.881564	1.50386	0.881564	1.50386	5.382	0.220297	0.503751	0.157763	0.186553	0.17037	0.069966	0.00381849	0.655551	0.61347	physical_and_proximity
86	126	0.229195	0.141144	0.601784	0.449896	0.601784	0.449896	1.976	0.199162	0.227763	0.11229	0.113289	0.208672	0.025688	0.00345214	0.558883	0.579839	physical_and_proximity
86	157	0.216547	0.122927	0.581448	0.405438	0.581448	0.405438	2.21	0.146358	0.215573	0.0907533	0.106896	0.17809	0.02873	0.00253687	0.450892	0.473876	physical_and_proximity
87	102	0.312069	0.166406	0.713686	0.785793	0.713686	0.785793	1.755	0.170286	0.308302	0.11701	0.129509	0.191947	0.022815	0.00295162	0.523562	0.562939	physical_and_proximity
87	124	0.113627	0.0757951	0.44005	0.472699	0.44005	0.472699	0.156	0.0429486	0.0926077	0.0361381	0.070617	0.219691	0.002028	0.000744443	0.296595	0.429767	physical_and_proximity
87	127	0.184809	0.101907	0.481592	0.468909	0.481592	0.468909	0.754	0.100452	0.180658	0.0706011	0.0779984	0.224295	0.009802	0.00174116	0.439907	0.378222	physical_and_proximity
88	113	0.160274	0.100166	0.80994	1.60242	0.80994	1.60242	0.169	0.0638028	0.128603	0.0570385	0.059279	0.21113	0.002197	0.00110591	0.283582	0.321438	physical_and_proximity
89	98	0.204449	0.124394	0.354421	0.667788	0.354421	0.667788	1.651	0.172249	0.203059	0.0987701	0.0965675	0.19814	0.021463	0.00298566	0.481481	0.399347	physical_and_proximity
89	140	0.143837	0.100059	0.358202	0.448147	0.358202	0.448147	0.403	0.085808	0.133253	0.0599626	0.115359	0.189492	0.005239	0.00148734	0.544687	0.554658	physical_and_proximity
90	94	0.202506	0.13077	0.441136	0.495418	0.441136	0.495418	1.43	0.195492	0.200615	0.106375	0.10198	0.21123	0.01859	0.00338852	0.442104	0.519675	physical_and_proximity
90	100	0.217128	0.14197	0.581788	0.472589	0.581788	0.472589	1.157	0.171159	0.212805	0.103334	0.140472	0.180359	0.015041	0.00296676	0.520351	0.59995	physical_and_proximity
90	125	0.206054	0.126789	0.516887	0.504109	0.516887	0.504109	0.975	0.15714	0.202265	0.0972562	0.0948286	0.193769	0.012675	0.00272376	0.467961	0.458835	physical_and_proximity
91	106	0.384195	0.170906	0.868968	2.3513	0.868968	2.3513	0.897	0.156971	0.371621	0.125839	0.0769418	0.195127	0.011661	0.00272083	0.182013	0.407121	physical_and_proximity
92	144	0.0386703	0.0343524	0.158433	0.374931	0.158433	0.374931	0.026	0.016435	0.021079	0.0143216	0.0332394	0.228466	0.000338	0.000284873	0.189449	0.233558	physical_and_proximity
93	116	0.103992	0.0507811	0.619555	0.299637	0.619555	0.299637	0.182	0.0354619	0.095731	0.0301653	0.0323765	0.202148	0.002366	0.000614673	0.198406	0.111033	physical_and_proximity
94	100	0.109005	0.0690131	0.307786	0.188485	0.307786	0.188485	1.521	0.0750117	0.108555	0.0456919	0.0934653	0.201499	0.019773	0.0013002	0.46306	0.37856	physical_and_proximity
94	121	0.335683	0.175632	0.881373	0.656687	0.881373	0.656687	2.938	0.158041	0.333583	0.111298	0.171303	0.211486	0.038194	0.00273938	0.966173	0.828438	physical_and_proximity
94	130	0.248531	0.154662	0.47846	0.991211	0.47846	0.991211	0.858	0.0736296	0.234499	0.0599506	0.223387	0.181277	0.011154	0.00127625	0.94302	0.972426	physical_and_proximity
94	131	0.18134	0.119299	0.336839	0.574481	0.336839	0.574481	1.079	0.109064	0.177423	0.0720544	0.163205	0.214856	0.014027	0.00189044	0.756444	0.956033	physical_and_proximity
94	138	0.083747	0.0556222	0.254004	0.217623	0.254004	0.217623	0.221	0.033492	0.0765876	0.0260485	0.0723688	0.221826	0.002873	0.000580529	0.424021	0.458497	physical_and_proximity
94	153	0.248335	0.172054	0.438076	0.677151	0.438076	0.677151	3.536	0.282611	0.247385	0.137025	0.204568	0.197655	0.045968	0.00489859	0.886067	1.03259	physical_and_proximity
94	186	0.119844	0.0834787	0.252064	0.278437	0.252064	0.278437	1.144	0.097097	0.118584	0.0559983	0.129128	0.207033	0.014872	0.00168301	0.640679	0.606879	physical_and_proximity
95	105	0.2345	0.192155	0.577961	0.409817	0.577961	0.409817	10.374	0.708839	0.234372	0.179176	0.25848	0.17535	0.134862	0.0122865	0.973947	0.765739	physical_and_proximity
95	132	0.281016	0.1893	0.470804	0.856386	0.470804	0.856386	3.588	0.342035	0.280078	0.160891	0.160253	0.194303	0.046644	0.0059286	0.744107	0.682253	physical_and_proximity
95	157	0.122867	0.090689	0.427993	0.268695	0.427993	0.268695	0.351	0.0716591	0.112269	0.0499671	0.129609	0.191619	0.004563	0.00124209	0.730925	0.509028	physical_and_proximity
95	159	0.141193	0.0943095	0.462159	0.280045	0.462159	0.280045	0.65	0.113507	0.137494	0.0687539	0.0918833	0.211776	0.00845	0.00196746	0.49348	0.451737	physical_and_proximity
95	168	0.176122	0.104728	0.346942	0.752175	0.346942	0.752175	0.559	0.064287	0.166647	0.0505892	0.123093	0.209311	0.007267	0.00111431	0.678197	0.613977	physical_and_proximity
95	172	0.183652	0.122148	0.544513	0.406966	0.544513	0.406966	0.754	0.142335	0.177937	0.0883439	0.114533	0.219786	0.009802	0.00246714	0.674648	0.618878	physical_and_proximity
95	191	0.074653	0.0572116	0.241389	0.244527	0.241389	0.244527	0.13	0.0444634	0.0627962	0.0325493	0.0636825	0.194637	0.00169	0.000770699	0.387855	0.271245	physical_and_proximity
96	100	0.116681	0.0691552	0.312747	0.331432	0.312747	0.331432	0.364	0.0607683	0.111583	0.0441099	0.0605093	0.223936	0.004732	0.00105332	0.290849	0.355407	physical_and_proximity
96	114	0.138037	0.0911815	0.668766	0.189643	0.668766	0.189643	1.989	0.126694	0.13753	0.0682065	0.11147	0.194221	0.025857	0.00219604	0.502606	0.404248	physical_and_proximity
96	134	0.150463	0.0931922	0.412091	0.335387	0.412091	0.335387	0.702	0.0820494	0.146353	0.0568309	0.105842	0.195005	0.009126	0.00142219	0.449033	0.522041	physical_and_proximity
96	139	0.0644644	0.0494875	0.309856	0.12106	0.309856	0.12106	0.182	0.0482239	0.0588852	0.0310325	0.0664624	0.219912	0.002366	0.000835881	0.385827	0.243698	physical_and_proximity
96	152	0.123738	0.0736114	0.442446	0.25445	0.442446	0.25445	0.455	0.0615259	0.119218	0.0445563	0.073707	0.21098	0.005915	0.00106645	0.395629	0.406952	physical_and_proximity
97	112	0.220518	0.115689	0.621409	1.23434	0.621409	1.23434	0.403	0.0909261	0.204049	0.0745304	0.0697294	0.207924	0.005239	0.00157605	0.169676	0.389883	physical_and_proximity
98	101	0.206345	0.127101	0.428325	0.504979	0.428325	0.504979	1.768	0.167259	0.204894	0.0971468	0.114208	0.184579	0.022984	0.00289916	0.489424	0.454441	physical_and_proximity
98	129	0.176302	0.127251	0.375001	0.39614	0.375001	0.39614	1.937	0.233218	0.175215	0.105498	0.141667	0.202439	0.025181	0.00404244	0.681577	0.612118	physical_and_proximity
98	137	0.137721	0.094675	0.869332	0.294318	0.869332	0.294318	0.26	0.0576757	0.119131	0.0456906	0.10859	0.220768	0.00338	0.000999712	0.644566	0.591331	physical_and_proximity
98	139	0.12359	0.0786859	0.228774	0.433389	0.228774	0.433389	0.624	0.0819927	0.120757	0.0529809	0.0838385	0.195814	0.008112	0.00142121	0.450892	0.34814	physical_and_proximity
98	140	0.131658	0.0820389	0.503222	0.394942	0.503222	0.394942	0.234	0.0393048	0.113731	0.0333763	0.0910711	0.2089	0.003042	0.000681283	0.502099	0.474552	physical_and_proximity
99	106	0.497379	0.285486	1.26406	1.08877	1.26406	1.08877	3.211	0.446033	0.494804	0.253064	0.111621	0.184148	0.041743	0.00773123	0.473876	0.50193	physical_and_proximity
99	148	0.245776	0.127288	0.544263	0.929987	0.544263	0.929987	0.767	0.104324	0.237169	0.0800119	0.0979591	0.2174	0.009971	0.00180828	0.491452	0.5577	physical_and_proximity
99	155	0.0535049	0.0513675	0.68892	0.46441	0.68892	0.46441	0.013	0.00975	0.0124181	0.00941895	0.0532908	0.222411	0.000169	0.000169	0.340197	0.346112	physical_and_proximity
100	138	0.379186	0.248059	1.36197	0.620946	1.36197	0.620946	3.237	0.411742	0.376846	0.209495	0.181157	0.198573	0.042081	0.00713686	0.743093	0.965328	physical_and_proximity
101	128	0.229009	0.136348	0.876676	0.394094	0.876676	0.394094	1.391	0.212098	0.227425	0.119148	0.0614243	0.196006	0.018083	0.00367637	0.224939	0.299637	physical_and_proximity
101	137	0.161371	0.0882767	0.476063	0.54345	0.476063	0.54345	0.364	0.0561529	0.149524	0.0459787	0.0792134	0.204178	0.004732	0.000973317	0.409487	0.443118	physical_and_proximity
101	141	0.139329	0.0751252	0.508924	0.254735	0.508924	0.254735	0.728	0.0855597	0.137661	0.0568883	0.0492016	0.205614	0.009464	0.00148304	0.260936	0.208884	physical_and_proximity
102	115	0.154338	0.0967731	0.274515	1.09674	0.274515	1.09674	0.403	0.056486	0.142127	0.0449275	0.116558	0.213318	0.005239	0.000979091	0.4563	0.729742	physical_and_proximity
102	124	0.107811	0.0660484	0.288279	0.526171	0.288279	0.526171	0.195	0.0413354	0.09526	0.0338275	0.061008	0.204807	0.002535	0.00071648	0.270062	0.340028	physical_and_proximity
102	125	0.225765	0.12398	0.675754	0.481767	0.675754	0.481767	1.04	0.11737	0.221383	0.0828118	0.104344	0.207586	0.01352	0.00203442	0.551616	0.483847	physical_and_proximity
102	150	0.101901	0.0638067	0.523341	0.194556	0.523341	0.194556	0.286	0.0400295	0.0948119	0.0312185	0.0759577	0.21779	0.003718	0.000693845	0.433147	0.34983	physical_and_proximity
103	112	0.16186	0.0999634	0.31293	2.59541	0.31293	2.59541	0.312	0.0826799	0.147362	0.0637929	0.0730163	0.207754	0.004056	0.00143312	0.129285	0.472524	physical_and_proximity
104	119	0.207367	0.157217	0.8741	1.68183	0.8741	1.68183	0.169	0.0610751	0.13062	0.0552123	0.155281	0.179448	0.002197	0.00105863	0.577304	0.680394	physical_and_proximity
104	133	0.226633	0.122586	0.514754	0.85208	0.514754	0.85208	0.676	0.102843	0.217601	0.0778825	0.0955203	0.20549	0.008788	0.00178261	0.431288	0.458159	physical_and_proximity
105	143	0.172784	0.118832	0.600071	0.488477	0.600071	0.488477	0.338	0.0685197	0.149875	0.0546209	0.144175	0.191723	0.004394	0.00118767	0.567502	0.771316	physical_and_proximity
105	149	0.172425	0.0945879	0.444822	0.526649	0.444822	0.526649	0.52	0.0705763	0.164746	0.0545972	0.0850588	0.197933	0.00676	0.00122332	0.26871	0.481312	physical_and_proximity
106	119	0.24445	0.12739	0.571406	0.565294	0.571406	0.565294	1.625	0.106884	0.24187	0.0776697	0.124019	0.190443	0.021125	0.00185265	0.53066	0.558883	physical_and_proximity
106	120	0.108062	0.0683548	0.791184	0.184804	0.791184	0.184804	0.325	0.0629557	0.102543	0.0443277	0.0627597	0.174154	0.004225	0.00109123	0.305045	0.19773	physical_and_proximity
106	122	0.0893475	0.0663518	0.406216	0.174485	0.406216	0.174485	0.234	0.045981	0.0802157	0.033399	0.0994042	0.2122	0.003042	0.000797003	0.603499	0.376363	physical_and_proximity
106	155	0.0764055	0.0508449	0.280582	0.174299	0.280582	0.174299	0.208	0.0403899	0.0708769	0.02936	0.0560759	0.219945	0.002704	0.000700092	0.328536	0.255021	physical_and_proximity
107	142	0.305824	0.143164	0.577323	2.89752	0.577323	2.89752	0.767	0.132252	0.295767	0.10375	0.0715076	0.20778	0.009971	0.00229237	0.206349	0.360139	physical_and_proximity
108	119	0.18582	0.106232	0.624472	1.16137	0.624472	1.16137	0.26	0.0612974	0.158515	0.0532586	0.0825671	0.195768	0.00338	0.00106249	0.408473	0.340366	physical_and_proximity
108	134	0.128769	0.0971464	0.710201	1.01821	0.710201	1.01821	0.104	0.0445015	0.0832948	0.0402231	0.0820236	0.217014	0.001352	0.000771359	0.448019	0.481143	physical_and_proximity
109	126	0.347985	0.173415	0.994159	0.721779	0.994159	0.721779	1.95	0.173083	0.344334	0.122415	0.123197	0.175639	0.02535	0.00300011	0.511225	0.553644	physical_and_proximity
109	132	0.371544	0.210945	1.53188	0.631696	1.53188	0.631696	2.067	0.271541	0.367698	0.168961	0.127703	0.200298	0.026871	0.00470672	0.663663	0.578656	physical_and_proximity
109	142	0.264431	0.150303	0.856778	0.545167	0.856778	0.545167	1.17	0.162193	0.259325	0.109087	0.111649	0.194315	0.01521	0.00281134	0.575614	0.400192	physical_and_proximity
109	145	0.122192	0.0677014	0.482327	0.195329	0.482327	0.195329	0.949	0.0718988	0.121262	0.0473905	0.0600638	0.19024	0.012337	0.00124625	0.323128	0.0845	physical_and_proximity
111	127	0.0967362	0.061417	0.260836	1.59935	0.260836	1.59935	0.13	0.0444635	0.0822951	0.0371066	0.0401169	0.229936	0.00169	0.000770701	0.124215	0.252148	physical_and_proximity
112	124	0.410039	0.384605	0.879192	0.795867	0.879192	0.795867	22.061	4.63661	0.409966	0.383204	0.21376	0.177529	0.286793	0.0803679	0.828269	0.62023	physical_and_proximity
112	132	0.246752	0.146528	0.627652	0.542658	0.627652	0.542658	1.456	0.129399	0.242552	0.0895732	0.165706	0.185232	0.018928	0.00224292	0.702195	0.612456	physical_and_proximity
113	117	0.142832	0.068997	0.465569	0.272668	0.465569	0.272668	0.78	0.0519668	0.140896	0.0399067	0.0632672	0.150836	0.01014	0.000900757	0.256542	0.10985	physical_and_proximity
113	123	0.24902	0.126316	0.528076	0.670888	0.528076	0.670888	1.469	0.106153	0.246005	0.078097	0.114479	0.187579	0.019097	0.00183999	0.488579	0.515112	physical_and_proximity
113	135	0.318835	0.16976	0.760147	0.814119	0.760147	0.814119	1.521	0.132192	0.312371	0.0989253	0.166599	0.185802	0.019773	0.00229132	0.6422	0.73853	physical_and_proximity
113	153	0.33716	0.174714	0.64906	1.01049	0.64906	1.01049	2.132	0.149719	0.333406	0.108584	0.163434	0.180717	0.027716	0.00259513	0.56615	0.761176	physical_and_proximity
114	143	0.155581	0.0884538	0.334537	1.12999	0.334537	1.12999	0.299	0.041927	0.13853	0.0360683	0.0926413	0.214053	0.003887	0.000726734	0.298116	0.527956	physical_and_proximity
115	125	0.139823	0.0952257	0.56651	0.267279	0.56651	0.267279	0.481	0.0734097	0.131829	0.0522772	0.1268	0.205042	0.006253	0.00127243	0.695942	0.454779	physical_and_proximity
115	127	0.0992353	0.0727507	0.252249	0.295338	0.252249	0.295338	0.273	0.0626308	0.0907994	0.0428874	0.0937341	0.222909	0.003549	0.0010856	0.573079	0.562939	physical_and_proximity
115	135	0.260444	0.166812	1.46182	0.406926	1.46182	0.406926	1.222	0.139949	0.252534	0.0972103	0.21053	0.191074	0.015886	0.00242579	1.04138	0.781118	physical_and_proximity
115	149	0.147328	0.0900107	0.89545	0.212921	0.89545	0.212921	0.936	0.0983819	0.145313	0.0625868	0.0904233	0.205069	0.012168	0.00170529	0.496522	0.347802	physical_and_proximity
115	150	0.215634	0.133075	0.37953	0.717081	0.37953	0.717081	1.508	0.150477	0.213106	0.0936775	0.136453	0.194113	0.019604	0.00260827	0.71487	0.538772	physical_and_proximity
115	153	0.177598	0.109471	0.340492	0.550988	0.340492	0.550988	1.001	0.0913035	0.173887	0.0636767	0.136853	0.217842	0.013013	0.00158259	0.697632	0.704054	physical_and_proximity
115	165	0.128039	0.0826409	0.227989	0.429409	0.227989	0.429409	0.806	0.0785948	0.125697	0.0514444	0.107086	0.189431	0.010478	0.00136231	0.478101	0.484692	physical_and_proximity
115	197	0.069424	0.0472922	0.1689	0.235145	0.1689	0.235145	0.182	0.0367859	0.063825	0.0267683	0.0543571	0.219952	0.002366	0.000637622	0.327015	0.265161	physical_and_proximity
117	123	0.0893579	0.0596416	0.40583	1.37241	0.40583	1.37241	0.078	0.0266419	0.0624483	0.0245534	0.0470279	0.149888	0.001014	0.000461793	0.0845	0.210405	physical_and_proximity
118	148	0.437287	0.204138	1.3246	0.854958	1.3246	0.854958	2.6	0.175614	0.433049	0.131252	0.160627	0.184158	0.0338	0.00304397	0.68614	0.671099	physical_and_proximity
118	168	0.256096	0.162615	0.833954	0.440009	0.833954	0.440009	2.197	0.260935	0.25465	0.136908	0.112521	0.217578	0.028561	0.00452288	0.577642	0.483509	physical_and_proximity
118	178	0.0781351	0.0557131	0.459982	0.156684	0.459982	0.156684	0.195	0.0657301	0.0730755	0.0420699	0.0407341	0.229896	0.002535	0.00113932	0.270231	0.186914	physical_and_proximity
119	147	0.124299	0.078551	0.380022	0.398192	0.380022	0.398192	0.26	0.047241	0.111248	0.0380071	0.0845494	0.209058	0.00338	0.000818843	0.374673	0.463905	physical_and_proximity
119	158	0.249664	0.148973	0.841847	0.520251	0.841847	0.520251	0.975	0.135712	0.2418	0.095433	0.141865	0.200646	0.012675	0.00235234	0.649636	0.737685	physical_and_proximity
119	176	0.156943	0.105905	0.380656	0.425845	0.380656	0.425845	0.611	0.118739	0.151241	0.0746429	0.105119	0.169886	0.007943	0.00205815	0.49348	0.259415	physical_and_proximity
121	129	0.629332	0.354487	1.31969	1.40915	1.31969	1.40915	7.917	0.431147	0.627466	0.264076	0.307637	0.177339	0.102921	0.00747322	1.22762	1.14548	physical_and_proximity
121	130	0.109457	0.0756238	0.871506	0.1688	0.871506	0.1688	0.377	0.0551566	0.102837	0.0396797	0.107399	0.211632	0.004901	0.000956048	0.589979	0.396474	physical_and_proximity
121	138	0.227111	0.141754	0.474427	0.588475	0.474427	0.588475	1.534	0.164137	0.224265	0.101014	0.143806	0.202004	0.019942	0.00284504	0.578825	0.716222	physical_and_proximity
121	183	0.112384	0.0733453	0.546779	0.171855	0.546779	0.171855	0.728	0.0952513	0.110848	0.0551077	0.0717941	0.210043	0.009464	0.00165102	0.401375	0.334113	physical_and_proximity
121	187	0.210298	0.117655	0.907812	0.406206	0.907812	0.406206	0.715	0.0785233	0.201533	0.0613556	0.124066	0.192539	0.009295	0.00136107	0.580853	0.562432	physical_and_proximity
122	158	0.18534	0.122114	0.593701	1.8527	0.593701	1.8527	0.221	0.0733244	0.14817	0.0630433	0.0943203	0.184283	0.002873	0.00127096	0.31096	0.507	physical_and_proximity
123	136	0.391614	0.185247	1.01168	1.1969	1.01168	1.1969	1.261	0.170147	0.382122	0.12985	0.109632	0.184657	0.016393	0.00294922	0.432471	0.502944	physical_and_proximity
124	150	0.219583	0.124382	0.6034	0.86127	0.6034	0.86127	0.442	0.0573968	0.19682	0.0494048	0.134122	0.179786	0.005746	0.000994878	0.626145	0.458328	physical_and_proximity
124	165	0.242804	0.141533	0.535474	0.754064	0.535474	0.754064	0.949	0.126066	0.235438	0.0898793	0.132209	0.192381	0.012337	0.00218514	0.705068	0.552123	physical_and_proximity
125	131	0.287196	0.167948	0.601996	0.684768	0.601996	0.684768	2.626	0.204704	0.285527	0.124897	0.148312	0.191326	0.034138	0.00354821	0.446836	0.667381	physical_and_proximity
125	149	0.252672	0.133404	0.706148	0.608187	0.706148	0.608187	0.988	0.0990269	0.245549	0.0759957	0.126419	0.195997	0.012844	0.00171647	0.514605	0.641862	physical_and_proximity
126	157	0.42172	0.224158	0.709697	1.84828	0.709697	1.84828	2.223	0.246765	0.416678	0.166596	0.151476	0.154185	0.028899	0.00427726	0.435175	0.578487	physical_and_proximity
126	164	0.17021	0.121341	0.417745	0.377329	0.417745	0.377329	1.105	0.214542	0.168096	0.103039	0.0982259	0.139816	0.014365	0.00371873	0.291694	0.291356	physical_and_proximity
127	135	0.327739	0.151694	0.962364	0.813482	0.962364	0.813482	1.17	0.123842	0.320196	0.0966819	0.107435	0.210641	0.01521	0.00214659	0.587275	0.516464	physical_and_proximity
127	144	0.357081	0.177724	0.952349	0.74945	0.952349	0.74945	2.288	0.193354	0.354433	0.132342	0.115062	0.179204	0.029744	0.00335147	0.506324	0.499902	physical_and_proximity
127	190	0.182483	0.106119	0.394041	0.413594	0.394041	0.413594	1.833	0.149597	0.181779	0.0859088	0.0742274	0.167379	0.023829	0.00259302	0.296933	0.276822	physical_and_proximity
128	137	0.436958	0.257921	0.846251	1.18194	0.846251	1.18194	3.601	0.307389	0.433755	0.18936	0.233326	0.167616	0.046813	0.00532807	0.923416	0.914628	physical_and_proximity
128	141	0.196819	0.142517	0.629349	0.311815	0.629349	0.311815	3.419	0.358414	0.196523	0.131821	0.091886	0.196631	0.044447	0.00621251	0.377546	0.422162	physical_and_proximity
128	166	0.176427	0.0979462	0.570231	0.361857	0.570231	0.361857	0.767	0.0737744	0.171792	0.0553341	0.101895	0.210671	0.009971	0.00127876	0.555841	0.472862	physical_and_proximity
128	173	0.110623	0.0719842	0.467152	0.182859	0.467152	0.182859	0.637	0.0970769	0.108942	0.0558334	0.0620927	0.199766	0.008281	0.00168267	0.320424	0.18252	physical_and_proximity
128	200	0.132699	0.0850123	0.330958	0.469606	0.330958	0.469606	0.325	0.0569267	0.121538	0.044019	0.094313	0.207144	0.004225	0.000986729	0.471341	0.531843	physical_and_proximity
129	137	0.229215	0.136218	0.583428	0.498978	0.583428	0.498978	1.417	0.141703	0.226049	0.0928064	0.134307	0.205632	0.018421	0.00245619	0.715715	0.712166	physical_and_proximity
129	156	0.357089	0.204193	0.618665	1.13095	0.618665	1.13095	3.172	0.253975	0.355132	0.155328	0.16326	0.178027	0.041236	0.00440223	0.670761	0.648622	physical_and_proximity
129	187	0.105852	0.0626083	0.343492	0.627332	0.343492	0.627332	0.143	0.0278531	0.0869691	0.0247476	0.0593537	0.223659	0.001859	0.000482788	0.3887	0.393094	physical_and_proximity
130	153	0.318677	0.148849	0.74276	1.32396	0.74276	1.32396	0.858	0.109673	0.306078	0.0891292	0.106939	0.222764	0.011154	0.001901	0.500916	0.694759	physical_and_proximity
130	186	0.196391	0.127843	0.423087	0.455047	0.423087	0.455047	1.781	0.203415	0.195212	0.105516	0.103247	0.212338	0.023153	0.00352586	0.38194	0.517478	physical_and_proximity
131	138	0.1248	0.0852691	0.308742	0.363178	0.308742	0.363178	0.364	0.0434113	0.114421	0.0344496	0.130952	0.22075	0.004732	0.000752462	0.695773	0.775879	physical_and_proximity
131	143	0.0806117	0.0549977	0.165044	0.254019	0.165044	0.254019	0.351	0.0581135	0.0778531	0.0367601	0.0640333	0.228769	0.004563	0.0010073	0.315016	0.386672	physical_and_proximity
131	149	0.190357	0.134893	0.529255	0.359401	0.529255	0.359401	1.586	0.230914	0.188595	0.111081	0.133861	0.195303	0.020618	0.00400251	0.711152	0.634595	physical_and_proximity
131	153	0.201692	0.132169	0.399061	0.957175	0.399061	0.957175	0.546	0.0845268	0.1858	0.0650145	0.164511	0.206728	0.007098	0.00146513	0.852267	0.929162	physical_and_proximity
131	177	0.142232	0.0937525	0.414563	0.350606	0.414563	0.350606	0.442	0.0609896	0.132858	0.0461667	0.124127	0.211017	0.005746	0.00105715	0.699491	0.552123	physical_and_proximity
131	186	0.0767767	0.0589099	0.329373	0.120514	0.329373	0.120514	0.507	0.0928831	0.0751528	0.0452488	0.0843829	0.225538	0.006591	0.00160997	0.494325	0.384475	physical_and_proximity
131	189	0.137009	0.0929152	0.469898	0.221491	0.469898	0.221491	1.391	0.108943	0.135835	0.0632027	0.133803	0.22182	0.018083	0.00188834	0.733967	0.717912	physical_and_proximity
131	195	0.0687649	0.051061	0.157818	0.150687	0.157818	0.150687	0.559	0.0731365	0.0677433	0.0375294	0.0781106	0.200559	0.007267	0.0012677	0.363688	0.341211	physical_and_proximity
131	216	0.0411748	0.0401305	0.168853	0.211344	0.168853	0.211344	0.013	0.00975	0.0114185	0.00883251	0.0603527	0.23401	0.000169	0.000169	0.403403	0.385996	physical_and_proximity
131	225	0.0879362	0.0851694	0.532048	0.261293	0.532048	0.261293	0.026	0.0151943	0.0226407	0.013982	0.150515	0.199907	0.000338	0.000263369	0.874913	0.664001	physical_and_proximity
132	142	0.403533	0.199878	1.65423	0.745836	1.65423	0.745836	1.729	0.17925	0.39625	0.132906	0.147788	0.197841	0.022477	0.00310699	0.776386	0.593359	physical_and_proximity
132	161	0.200958	0.127068	0.580138	0.68733	0.580138	0.68733	0.442	0.0988465	0.183787	0.0752144	0.11432	0.178334	0.005746	0.00171334	0.533533	0.491452	physical_and_proximity
133	134	0.466129	0.25187	0.855704	1.75902	0.855704	1.75902	2.301	0.299027	0.460464	0.1968	0.148767	0.194523	0.029913	0.00518313	0.51545	0.740896	physical_and_proximity
133	146	0.146872	0.102651	0.915585	0.714087	0.915585	0.714087	0.143	0.0492545	0.105423	0.0438687	0.088693	0.202106	0.001859	0.000853745	0.431964	0.484354	physical_and_proximity
133	154	0.263551	0.15928	0.691283	0.606322	0.691283	0.606322	1.313	0.195517	0.259236	0.121795	0.118714	0.190155	0.017069	0.00338895	0.475904	0.411684	physical_and_proximity
134	140	0.231295	0.15199	0.440336	0.555806	0.440336	0.555806	3.692	0.142767	0.23036	0.0902965	0.255765	0.174859	0.047996	0.00247462	1.0647	0.86359	physical_and_proximity
134	147	0.354484	0.246367	0.596736	1.01832	0.596736	1.01832	5.889	0.475742	0.353657	0.210094	0.237934	0.176011	0.076557	0.0082462	0.981045	0.980876	physical_and_proximity
134	152	0.054636	0.0491764	0.225088	0.171558	0.225088	0.171558	0.052	0.0268577	0.0338955	0.0210505	0.072513	0.197376	0.000676	0.000465534	0.462891	0.274963	physical_and_proximity
134	162	0.193751	0.125088	0.619903	0.320131	0.619903	0.320131	2.197	0.14759	0.192602	0.0868628	0.159394	0.187524	0.028561	0.00255823	0.749515	0.439569	physical_and_proximity
134	167	0.0402298	0.0338079	0.352429	0.0669813	0.352429	0.0669813	0.091	0.0346205	0.0347754	0.0214355	0.0500399	0.196404	0.001183	0.000600089	0.301158	0.131313	physical_and_proximity
134	180	0.100302	0.074285	0.43392	0.153273	0.43392	0.153273	0.78	0.119427	0.0989028	0.0581321	0.0964262	0.211451	0.01014	0.00207007	0.584571	0.400192	physical_and_proximity
134	184	0.110923	0.0791003	0.249775	0.267767	0.249775	0.267767	0.676	0.0968959	0.108489	0.0553755	0.10702	0.22199	0.008788	0.00167953	0.643552	0.51207	physical_and_proximity
134	206	0.0879019	0.0718588	0.11729	0.526365	0.11729	0.526365	0.884	0.118519	0.0865281	0.0530134	0.167976	0.200935	0.011492	0.00205433	0.969384	0.774189	physical_and_proximity
134	221	0.0806397	0.0629463	0.146035	0.306135	0.146035	0.306135	0.312	0.0479113	0.0750787	0.0322725	0.125329	0.196778	0.004056	0.000830463	0.62192	0.624793	physical_and_proximity
134	230	0.0774134	0.0619175	0.139545	0.233916	0.139545	0.233916	0.559	0.0940586	0.0755853	0.0453045	0.118285	0.208977	0.007267	0.00163035	0.568178	0.673634	physical_and_proximity
135	136	0.187802	0.101606	0.397242	0.692018	0.397242	0.692018	0.637	0.0730554	0.180758	0.0566551	0.0970258	0.194981	0.008281	0.00126629	0.419796	0.481988	physical_and_proximity
135	144	0.421855	0.293619	0.907248	0.865895	0.907248	0.865895	8.645	0.695319	0.421446	0.270614	0.175257	0.178284	0.112385	0.0120522	0.733291	0.605358	physical_and_proximity
135	153	0.627481	0.330863	1.14207	1.84515	1.14207	1.84515	5.46	0.404762	0.62472	0.257192	0.218356	0.188987	0.07098	0.00701588	0.864773	1.11168	physical_and_proximity
136	144	0.164974	0.118173	0.763102	0.496314	0.763102	0.496314	0.247	0.0762118	0.135614	0.0608027	0.11846	0.173367	0.003211	0.001321	0.538265	0.47151	physical_and_proximity
136	153	0.194927	0.0940995	0.557882	0.899972	0.557882	0.899972	0.39	0.0703404	0.182891	0.0584105	0.0591361	0.194031	0.00507	0.00121923	0.311298	0.296595	physical_and_proximity
136	160	0.27838	0.178831	0.642836	0.578043	0.642836	0.578043	3.172	0.344392	0.277713	0.161571	0.0892059	0.171188	0.041236	0.00596947	0.382954	0.229333	physical_and_proximity
136	179	0.286806	0.197148	0.608878	0.681967	0.608878	0.681967	2.522	0.385529	0.285289	0.17536	0.123737	0.165349	0.032786	0.00668251	0.489086	0.508183	physical_and_proximity
137	141	0.159526	0.0979573	0.438359	0.947501	0.438359	0.947501	0.247	0.0514495	0.135406	0.0439113	0.094071	0.196061	0.003211	0.000891791	0.408135	0.517478	physical_and_proximity
137	156	0.33513	0.188896	0.971728	0.66265	0.971728	0.66265	2.067	0.186352	0.330909	0.126512	0.176529	0.173553	0.026871	0.00323011	0.693576	0.660621	physical_and_proximity
138	139	0.0678499	0.0592874	0.521231	0.118997	0.521231	0.118997	0.117	0.0433579	0.0529967	0.0299527	0.109433	0.211215	0.001521	0.000751537	0.667381	0.402558	physical_and_proximity
138	152	0.158845	0.101717	0.76221	0.304371	0.76221	0.304371	0.468	0.070143	0.148496	0.053039	0.120924	0.19267	0.006084	0.00121581	0.656396	0.378222	physical_and_proximity
138	162	0.23504	0.15805	0.565479	0.466193	0.565479	0.466193	2.717	0.200054	0.233563	0.112207	0.214251	0.184871	0.035321	0.0034676	0.947076	0.662649	physical_and_proximity
138	169	0.267199	0.170279	0.48354	0.743947	0.48354	0.743947	2.782	0.160499	0.265131	0.103704	0.24593	0.187082	0.036166	0.00278198	1.01349	0.75712	physical_and_proximity
138	183	0.166266	0.108194	0.701524	0.307586	0.701524	0.307586	0.637	0.108548	0.160091	0.0719988	0.110461	0.219309	0.008281	0.0018815	0.617188	0.65234	physical_and_proximity
139	140	0.083051	0.058684	0.144083	0.963738	0.144083	0.963738	0.169	0.0332066	0.0719672	0.0262518	0.0771401	0.22307	0.002197	0.000575581	0.258401	0.469989	physical_and_proximity
139	152	0.171143	0.097287	0.950323	0.24256	0.950323	0.24256	1.391	0.0901653	0.169668	0.0614791	0.105763	0.178686	0.018083	0.00156287	0.430105	0.426218	physical_and_proximity
139	156	0.0764592	0.0582616	0.135625	0.266125	0.135625	0.266125	0.429	0.0813984	0.0742837	0.0427055	0.0843549	0.215757	0.005577	0.00141091	0.35997	0.442273	physical_and_proximity
139	167	0.094103	0.059853	0.211728	0.206392	0.211728	0.206392	0.884	0.0793093	0.0934632	0.0450917	0.0607583	0.192509	0.011492	0.00137469	0.324311	0.166296	physical_and_proximity
140	141	0.122969	0.0770308	0.480585	0.258977	0.480585	0.258977	0.364	0.049431	0.115083	0.0382083	0.0926209	0.200741	0.004732	0.000856805	0.54925	0.473707	physical_and_proximity
140	147	0.181964	0.134827	0.924008	0.267077	0.924008	0.267077	1.326	0.217507	0.179192	0.106112	0.16853	0.190558	0.017238	0.00377012	0.821171	0.637806	physical_and_proximity
140	167	0.118218	0.0713958	0.618719	0.179354	0.618719	0.179354	0.728	0.0855718	0.116748	0.052972	0.0611716	0.172088	0.009464	0.00148324	0.297271	0.132158	physical_and_proximity
140	185	0.19742	0.119228	0.469342	0.424955	0.469342	0.424955	1.612	0.148505	0.195918	0.0891456	0.10768	0.199123	0.020956	0.00257409	0.512746	0.473538	physical_and_proximity
140	207	0.15862	0.126952	0.362009	0.303375	0.362009	0.303375	3.887	0.368045	0.158331	0.113951	0.181901	0.176298	0.050531	0.00637945	0.685295	0.794469	physical_and_proximity
142	151	0.133584	0.0879288	0.563897	0.303697	0.563897	0.303697	0.338	0.0832999	0.124615	0.0585791	0.0752614	0.168002	0.004394	0.00144386	0.354055	0.202124	physical_and_proximity
142	161	0.27308	0.185733	0.533869	0.887612	0.533869	0.887612	1.352	0.261273	0.267424	0.146474	0.158131	0.187681	0.017576	0.00452873	0.547222	0.669071	physical_and_proximity
142	175	0.0587348	0.0468172	0.501594	0.115956	0.501594	0.115956	0.104	0.0410388	0.0494242	0.0285838	0.0520535	0.18458	0.001352	0.00071134	0.266344	0.077402	physical_and_proximity
142	182	0.104686	0.0694532	0.432006	0.231372	0.432006	0.231372	0.26	0.0458506	0.0953926	0.0351533	0.0829932	0.193328	0.00338	0.000794743	0.382109	0.430612	physical_and_proximity
143	146	0.207683	0.121667	0.826747	0.385493	0.826747	0.385493	0.871	0.108732	0.201949	0.0769198	0.117743	0.204474	0.011323	0.00188469	0.608569	0.591331	physical_and_proximity
143	154	0.234187	0.125318	0.486094	0.733108	0.486094	0.733108	1.053	0.0942782	0.228784	0.0712851	0.125094	0.204389	0.013689	0.00163416	0.572403	0.583895	physical_and_proximity
143	169	0.226092	0.157191	0.497325	0.509922	0.497325	0.509922	2.054	0.255826	0.224281	0.126891	0.162614	0.188267	0.026702	0.00443432	0.731601	0.678535	physical_and_proximity
143	172	0.223841	0.16194	1.01518	0.328615	1.01518	0.328615	2.067	0.256585	0.221635	0.126176	0.20918	0.187298	0.026871	0.00444748	0.940823	0.65403	physical_and_proximity
143	180	0.113908	0.0717737	0.260324	0.336022	0.260324	0.336022	0.429	0.0597567	0.109309	0.0424594	0.0807852	0.217587	0.005577	0.00103578	0.395798	0.452582	physical_and_proximity
143	203	0.152037	0.089645	0.329901	0.411326	0.329901	0.411326	0.793	0.0717867	0.148734	0.0515662	0.103876	0.19479	0.010309	0.0012443	0.459511	0.466778	physical_and_proximity
144	179	0.314027	0.155446	0.655036	0.781114	0.655036	0.781114	2.548	0.175341	0.312566	0.117508	0.100425	0.179579	0.033124	0.00303924	0.446329	0.36335	physical_and_proximity
145	211	0.0591537	0.039989	0.0800472	1.05952	0.0800472	1.05952	0.26	0.0581309	0.0578616	0.0326381	0.0282962	0.178517	0.00338	0.0010076	0.053235	0.124384	physical_and_proximity
146	162	0.251423	0.136853	1.08314	0.409796	1.08314	0.409796	1.521	0.145605	0.248698	0.0977384	0.107968	0.189893	0.019773	0.00252381	0.481988	0.446329	physical_and_proximity
146	180	0.211525	0.100938	0.621208	0.484478	0.621208	0.484478	0.845	0.0564141	0.205877	0.0467292	0.104016	0.194886	0.010985	0.000977844	0.403741	0.496015	physical_and_proximity
147	176	0.103718	0.0725433	0.349044	0.191691	0.349044	0.191691	0.559	0.0932601	0.101311	0.0531791	0.0820808	0.173284	0.007267	0.00161651	0.379912	0.215306	physical_and_proximity
147	184	0.291698	0.162153	0.637845	0.645278	0.637845	0.645278	3.094	0.203446	0.290638	0.12449	0.124476	0.182945	0.040222	0.0035264	0.530153	0.438217	physical_and_proximity
147	194	0.0559016	0.0382048	0.724536	0.0957783	0.724536	0.0957783	0.117	0.0218591	0.0490967	0.0173706	0.0478092	0.218714	0.001521	0.000378891	0.300144	0.1352	physical_and_proximity
148	154	0.112438	0.0821744	0.22349	0.708531	0.22349	0.708531	0.26	0.0866951	0.102754	0.0574036	0.0724544	0.225929	0.00338	0.00150272	0.384813	0.450047	physical_and_proximity
148	155	0.138118	0.0890324	0.590614	0.209582	0.590614	0.209582	1.196	0.116462	0.136974	0.0664406	0.0932999	0.206937	0.015548	0.00201868	0.48503	0.359463	physical_and_proximity
148	163	0.182202	0.103895	0.536643	0.764662	0.536643	0.764662	0.338	0.0613927	0.163138	0.051388	0.0935523	0.224516	0.004394	0.00106414	0.49348	0.630877	physical_and_proximity
148	171	0.227498	0.144761	0.872619	0.388272	0.872619	0.388272	1.326	0.156494	0.223432	0.0988973	0.157333	0.20954	0.017238	0.00271257	0.78247	0.562432	physical_and_proximity
149	150	0.196879	0.119166	0.790731	0.34983	0.790731	0.34983	0.923	0.111333	0.192064	0.0763053	0.122944	0.210952	0.011999	0.00192977	0.663663	0.605358	physical_and_proximity
149	159	0.271794	0.137586	0.694943	0.616377	0.694943	0.616377	1.469	0.0883466	0.267231	0.0695391	0.149362	0.198188	0.019097	0.00153134	0.73008	0.656565	physical_and_proximity
149	177	0.180167	0.120214	0.385893	0.469697	0.385893	0.469697	1.105	0.178084	0.177765	0.0967515	0.09984	0.208591	0.014365	0.00308679	0.465933	0.497198	physical_and_proximity
150	159	0.230381	0.129678	0.786186	0.518125	0.786186	0.518125	0.754	0.0975247	0.220836	0.0743173	0.124235	0.199687	0.009802	0.00169043	0.583895	0.636285	physical_and_proximity
150	161	0.099663	0.0675624	0.545078	0.244563	0.545078	0.244563	0.169	0.0383516	0.0844546	0.0312519	0.0742914	0.198951	0.002197	0.000664761	0.333099	0.414557	physical_and_proximity
150	165	0.192516	0.101816	0.378017	0.60167	0.378017	0.60167	1.04	0.0938805	0.189791	0.0668482	0.087468	0.207829	0.01352	0.00162726	0.409994	0.464412	physical_and_proximity
150	212	0.0558997	0.0478195	0.226257	0.202401	0.226257	0.202401	0.052	0.0213182	0.0349758	0.0177719	0.0652504	0.223652	0.000676	0.000369516	0.370448	0.304538	physical_and_proximity
152	162	0.399707	0.236991	0.799145	0.936849	0.799145	0.936849	5.291	0.355227	0.398765	0.194786	0.170862	0.146008	0.068783	0.00615726	0.587444	0.43433	physical_and_proximity
153	179	0.198512	0.160337	0.834205	0.272428	0.834205	0.272428	5.746	0.52628	0.198276	0.14772	0.205026	0.180881	0.074698	0.00912219	0.863083	0.620906	physical_and_proximity
153	181	0.103973	0.0748891	0.81696	0.157097	0.81696	0.157097	0.377	0.0574908	0.0976367	0.0400262	0.116014	0.214382	0.004901	0.000996506	0.736671	0.3887	physical_and_proximity
153	193	0.10406	0.0757272	0.383455	0.172848	0.383455	0.172848	0.689	0.0748102	0.101578	0.0459549	0.133004	0.181	0.008957	0.00129671	0.682253	0.146692	physical_and_proximity
153	197	0.181944	0.126314	0.392652	0.368694	0.392652	0.368694	4.043	0.202469	0.181607	0.0980575	0.173795	0.195464	0.052559	0.00350946	0.786357	0.595725	physical_and_proximity
153	223	0.206543	0.143846	0.768399	0.300542	0.768399	0.300542	4.511	0.244284	0.206168	0.114648	0.186167	0.188896	0.058643	0.00423426	0.834522	0.648115	physical_and_proximity
153	225	0.176498	0.126781	0.463577	0.311103	0.463577	0.311103	3.211	0.210245	0.175965	0.0987374	0.187197	0.198808	0.041743	0.00364424	0.881504	0.777062	physical_and_proximity
153	229	0.152235	0.111191	0.416487	0.295724	0.416487	0.295724	1.092	0.131502	0.149291	0.0746994	0.179927	0.190891	0.014196	0.00227938	0.821002	0.906009	physical_and_proximity
153	244	0.0747117	0.0579903	0.311811	0.17863	0.311811	0.17863	0.143	0.0431358	0.0632982	0.0312619	0.0753613	0.224724	0.001859	0.000747688	0.489086	0.391235	physical_and_proximity
154	171	0.280339	0.15058	0.623634	0.834433	0.623634	0.834433	1.209	0.162608	0.275554	0.111711	0.0978716	0.205935	0.015717	0.00281854	0.503451	0.502775	physical_and_proximity
154	180	0.291614	0.146309	0.575269	0.976481	0.575269	0.976481	1.378	0.123816	0.28669	0.0922605	0.121737	0.19986	0.017914	0.00214615	0.452075	0.566995	physical_and_proximity
155	158	0.349694	0.203111	0.67976	1.0303	0.67976	1.0303	2.21	0.220302	0.34552	0.143247	0.182646	0.178165	0.02873	0.00381857	0.503958	0.794807	physical_and_proximity
155	163	0.133773	0.0927537	0.299739	1.74901	0.299739	1.74901	0.169	0.0341715	0.10178	0.0301458	0.11132	0.228675	0.002197	0.000592306	0.479622	0.759655	physical_and_proximity
156	185	0.151615	0.106113	0.474711	0.672142	0.474711	0.672142	0.247	0.0853523	0.13084	0.0653148	0.0861861	0.197916	0.003211	0.00147944	0.410501	0.460356	physical_and_proximity
156	187	0.294516	0.145327	0.545014	1.39621	0.545014	1.39621	1.066	0.112622	0.286605	0.0874867	0.118326	0.202608	0.013858	0.00195211	0.509366	0.576628	physical_and_proximity
157	164	0.0535996	0.0427538	0.286615	0.216674	0.286615	0.216674	0.052	0.0226585	0.0365832	0.0191433	0.0427629	0.176376	0.000676	0.000392748	0.256542	0.208546	physical_and_proximity
157	174	0.127748	0.0802635	0.708036	0.230714	0.708036	0.230714	0.403	0.0714869	0.121535	0.0506706	0.0774948	0.20762	0.005239	0.00123911	0.384475	0.338507	physical_and_proximity
157	188	0.156935	0.097237	0.719291	0.243332	0.719291	0.243332	1.066	0.128467	0.155329	0.0752786	0.080551	0.196367	0.013858	0.00222675	0.404248	0.118976	physical_and_proximity
157	191	0.185114	0.0966057	0.344617	0.639683	0.344617	0.639683	0.962	0.0646918	0.181668	0.0501933	0.105194	0.202105	0.012506	0.00112132	0.446329	0.476242	physical_and_proximity
157	205	0.134981	0.0825779	0.601312	0.217718	0.601312	0.217718	0.793	0.0959998	0.133029	0.0599779	0.0748339	0.210735	0.010309	0.001664	0.35152	0.435006	physical_and_proximity
158	163	0.34496	0.182253	0.936019	1.64953	0.936019	1.64953	0.676	0.121513	0.31707	0.100967	0.140797	0.208565	0.008788	0.00210622	0.712335	0.756106	physical_and_proximity
158	170	0.35471	0.207865	1.10921	0.683394	1.10921	0.683394	2.002	0.210027	0.349122	0.140329	0.198805	0.164588	0.026026	0.00364048	0.811876	0.426387	physical_and_proximity
159	161	0.177638	0.0986056	0.726952	0.324597	0.726952	0.324597	0.793	0.116451	0.174905	0.0766655	0.0594486	0.202546	0.010309	0.00201848	0.276822	0.288652	physical_and_proximity
159	172	0.25823	0.14227	0.873717	0.453223	0.873717	0.453223	1.794	0.148597	0.255861	0.099201	0.123294	0.185863	0.023322	0.00257569	0.480129	0.481988	physical_and_proximity
159	199	0.305042	0.171544	0.889157	0.557151	0.889157	0.557151	2.652	0.208035	0.303345	0.129426	0.135621	0.196008	0.034476	0.00360594	0.570375	0.624962	physical_and_proximity
160	179	0.0737435	0.0591399	0.910048	0.832974	0.910048	0.832974	0.039	0.0186469	0.0357905	0.0178802	0.0498009	0.195882	0.000507	0.000323212	0.200265	0.309101	physical_and_proximity
161	182	0.112575	0.0731842	0.363766	0.437921	0.363766	0.437921	0.195	0.0511447	0.098418	0.0406754	0.0647085	0.222219	0.002535	0.000886508	0.316706	0.411346	physical_and_proximity
161	196	0.113891	0.0741073	0.494306	0.213808	0.494306	0.213808	0.403	0.0694653	0.108915	0.0474028	0.0777272	0.208143	0.005239	0.00120407	0.418613	0.316199	physical_and_proximity
161	204	0.258733	0.128639	0.819972	0.574492	0.819972	0.574492	0.988	0.090495	0.251739	0.0713748	0.117255	0.16182	0.012844	0.00156858	0.403065	0.420979	physical_and_proximity
162	167	0.0908986	0.0641851	0.376964	0.2821	0.376964	0.2821	0.143	0.0414086	0.0758114	0.0329519	0.0651749	0.185662	0.001859	0.000717748	0.33124	0.165789	physical_and_proximity
162	185	0.158324	0.0955403	0.398758	0.574825	0.398758	0.574825	0.364	0.041393	0.142965	0.0352037	0.119396	0.207335	0.004732	0.000717478	0.53235	0.624455	physical_and_proximity
162	206	0.106727	0.0688778	0.245718	0.318419	0.245718	0.318419	0.39	0.0637601	0.102309	0.0436795	0.0730717	0.218433	0.00507	0.00110518	0.409656	0.314678	physical_and_proximity
163	171	0.212163	0.134083	0.629031	0.412828	0.629031	0.412828	1.248	0.112265	0.207756	0.0774019	0.177927	0.178026	0.016224	0.00194592	0.832325	0.504972	physical_and_proximity
163	198	0.158424	0.105112	0.368835	0.401155	0.368835	0.401155	0.78	0.109614	0.154176	0.0697985	0.122426	0.178591	0.01014	0.00189998	0.621582	0.350337	physical_and_proximity
163	209	0.224503	0.148362	0.443136	0.507688	0.443136	0.507688	4.199	0.20924	0.223989	0.111042	0.188549	0.183084	0.054587	0.00362682	0.719264	0.789568	physical_and_proximity
163	217	0.112497	0.0865044	0.455127	0.173957	0.455127	0.173957	0.897	0.113703	0.110368	0.0597352	0.162969	0.199935	0.011661	0.00197086	0.902122	0.565474	physical_and_proximity
163	221	0.20605	0.141945	0.521696	0.387944	0.521696	0.387944	2.639	0.243008	0.205193	0.116149	0.149077	0.202701	0.034307	0.00421214	0.714363	0.636454	physical_and_proximity
163	222	0.14554	0.108749	0.896148	0.202437	0.896148	0.202437	1.066	0.157865	0.142984	0.0807089	0.160624	0.197073	0.013858	0.00273633	0.735657	0.616512	physical_and_proximity
163	226	0.111769	0.0867465	0.478404	0.176426	0.478404	0.176426	0.741	0.165003	0.109795	0.0723647	0.100287	0.207547	0.009633	0.00286005	0.548405	0.441935	physical_and_proximity
163	250	0.122568	0.0875879	0.582916	0.191826	0.582916	0.191826	0.715	0.124866	0.120089	0.0669471	0.0979247	0.222348	0.009295	0.00216434	0.57291	0.445315	physical_and_proximity
163	255	0.114913	0.0783069	0.330107	0.21006	0.330107	0.21006	1.014	0.118705	0.113946	0.0616747	0.0820815	0.224496	0.013182	0.00205755	0.469144	0.422669	physical_and_proximity
165	190	0.265769	0.151473	0.559597	0.691088	0.559597	0.691088	1.768	0.173376	0.263185	0.111089	0.123552	0.177578	0.022984	0.00300518	0.555841	0.32955	physical_and_proximity
165	204	0.205648	0.117695	0.614554	0.466256	0.614554	0.466256	0.832	0.126848	0.201051	0.0857971	0.0848102	0.186584	0.010816	0.0021987	0.386841	0.328198	physical_and_proximity
165	212	0.142929	0.09563	0.477017	0.311076	0.477017	0.311076	0.52	0.12102	0.138234	0.0736696	0.0733076	0.216772	0.00676	0.00209768	0.426725	0.284258	physical_and_proximity
166	173	0.0828166	0.0498938	0.219056	0.192321	0.219056	0.192321	0.403	0.0674299	0.0816588	0.0406588	0.0298665	0.217582	0.005239	0.00116879	0.156832	0.186914	physical_and_proximity
166	200	0.0745059	0.0621813	0.989251	0.150084	0.989251	0.150084	0.104	0.0489564	0.0578396	0.035587	0.0699752	0.246475	0.001352	0.000848577	0.495001	0.281385	physical_and_proximity
166	208	0.103061	0.0677829	0.174956	0.390298	0.174956	0.390298	0.624	0.0767585	0.10121	0.0469357	0.0776794	0.219547	0.008112	0.00133048	0.318903	0.427232	physical_and_proximity
166	219	0.0706707	0.0513566	0.403967	0.369264	0.403967	0.369264	0.065	0.0234631	0.0486189	0.0209189	0.046525	0.206977	0.000845	0.000406693	0.201617	0.286286	physical_and_proximity
167	185	0.0541243	0.0475978	0.119259	0.583112	0.119259	0.583112	0.065	0.0372752	0.0392393	0.0270801	0.0543892	0.218644	0.000845	0.000646103	0.112554	0.356252	physical_and_proximity
168	171	0.247336	0.142159	0.528714	0.555577	0.528714	0.555577	2.665	0.121378	0.245909	0.0838221	0.17775	0.189879	0.034645	0.00210389	0.700843	0.649129	physical_and_proximity
168	172	0.164959	0.121429	0.558157	0.26881	0.558157	0.26881	1.69	0.24037	0.163842	0.103392	0.1268	0.196562	0.02197	0.00416641	0.692562	0.530153	physical_and_proximity
168	174	0.178458	0.11037	0.393346	0.465896	0.393346	0.465896	0.988	0.123683	0.175413	0.0782848	0.105061	0.197704	0.012844	0.00214384	0.46306	0.47489	physical_and_proximity
168	178	0.222472	0.151467	0.6006	0.463412	0.6006	0.463412	1.326	0.197786	0.218481	0.112627	0.162032	0.198163	0.017238	0.0034283	0.720447	0.80106	physical_and_proximity
168	188	0.0903907	0.0650447	0.453293	0.160886	0.453293	0.160886	0.312	0.0772531	0.0860084	0.0468031	0.0665823	0.217579	0.004056	0.00133905	0.402727	0.102752	physical_and_proximity
168	203	0.147625	0.0910427	0.482402	0.29218	0.482402	0.29218	0.702	0.101973	0.144508	0.0653508	0.0802312	0.184013	0.009126	0.00176753	0.363519	0.41236	physical_and_proximity
168	205	0.243137	0.167986	0.486708	0.601145	0.486708	0.601145	2.301	0.215482	0.240807	0.119633	0.231989	0.181338	0.029913	0.00373503	0.802412	1.03546	physical_and_proximity
168	232	0.0757528	0.0605181	0.312821	0.212282	0.312821	0.212282	0.104	0.0311418	0.0570685	0.0249883	0.0849139	0.215463	0.001352	0.00053979	0.419458	0.465426	physical_and_proximity
169	177	0.476767	0.207862	0.805686	1.81944	0.805686	1.81944	3.133	0.203207	0.473938	0.148989	0.127909	0.198163	0.040729	0.00352226	0.522717	0.583726	physical_and_proximity
169	189	0.312071	0.221539	0.876986	0.572221	0.876986	0.572221	3.042	0.49801	0.310889	0.204255	0.116982	0.191711	0.039546	0.00863217	0.473707	0.542997	physical_and_proximity
169	213	0.307708	0.184963	0.69351	0.94247	0.69351	0.94247	1.209	0.214461	0.30029	0.139551	0.129951	0.201297	0.015717	0.00371733	0.490438	0.623103	physical_and_proximity
170	209	0.30747	0.135839	1.45108	1.14001	1.45108	1.14001	0.507	0.0864398	0.282588	0.0761321	0.0861135	0.195642	0.006591	0.00149829	0.353548	0.439738	physical_and_proximity
171	198	0.204978	0.116958	1.07013	0.401107	1.07013	0.401107	0.585	0.0910404	0.194668	0.0693881	0.104177	0.22044	0.007605	0.00157803	0.585416	0.43602	physical_and_proximity
171	226	0.182441	0.097357	0.753954	0.342453	0.753954	0.342453	0.702	0.058119	0.176337	0.0466146	0.107855	0.186406	0.009126	0.0010074	0.452413	0.475228	physical_and_proximity
172	177	0.17713	0.0978545	0.784721	0.334324	0.784721	0.334324	0.637	0.0803777	0.171371	0.0598562	0.0875823	0.215331	0.008281	0.00139321	0.491452	0.447005	physical_and_proximity
172	205	0.15901	0.0951245	0.399392	0.388389	0.399392	0.388389	0.741	0.0988411	0.155568	0.0658077	0.0851858	0.208994	0.009633	0.00171325	0.435682	0.408135	physical_and_proximity
172	218	0.219437	0.12428	0.51795	0.744471	0.51795	0.744471	0.65	0.0802344	0.207797	0.0635429	0.129303	0.198493	0.00845	0.00139073	0.602485	0.585416	physical_and_proximity
173	219	0.123754	0.0639398	0.226877	0.792865	0.226877	0.792865	0.351	0.0366359	0.117399	0.0303356	0.063657	0.194236	0.004563	0.000635022	0.206856	0.347295	physical_and_proximity
174	178	0.282264	0.19058	0.749503	0.500072	0.749503	0.500072	4.667	0.401452	0.281833	0.171677	0.121234	0.165463	0.060671	0.0069585	0.3042	0.492635	physical_and_proximity
174	188	0.169266	0.109328	0.938828	0.296489	0.938828	0.296489	0.598	0.130047	0.163661	0.0824572	0.0823206	0.152936	0.007774	0.00225414	0.330226	0.107653	physical_and_proximity
174	232	0.134312	0.0894036	0.323902	0.435693	0.323902	0.435693	0.403	0.0905586	0.127163	0.0608824	0.0817753	0.179293	0.005239	0.00156968	0.340704	0.337662	physical_and_proximity
175	182	0.708029	0.434691	2.09011	1.21631	2.09011	1.21631	8.71	0.763151	0.706508	0.383001	0.236964	0.141196	0.11323	0.013228	0.379067	0.698646	physical_and_proximity
175	211	0.0511897	0.0493765	0.244579	1.05946	0.244579	1.05946	0.013	0.00975	0.0122017	0.00929397	0.055953	0.186219	0.000169	0.000169	0.226122	0.28561	physical_and_proximity
176	184	0.348867	0.142854	0.631497	1.33786	0.631497	1.33786	1.781	0.127474	0.345724	0.0982732	0.086698	0.171786	0.023153	0.00220956	0.257556	0.338507	physical_and_proximity
177	189	0.119501	0.0758801	0.302394	0.438232	0.302394	0.438232	0.286	0.057952	0.110067	0.0437742	0.073803	0.220201	0.003718	0.0010045	0.360646	0.45799	physical_and_proximity
177	218	0.0969367	0.0754787	0.637606	0.29642	0.637606	0.29642	0.104	0.0383041	0.0686939	0.0322073	0.0820791	0.226804	0.001352	0.000663938	0.527787	0.425204	physical_and_proximity
177	224	0.305926	0.197959	0.920429	0.542253	0.920429	0.542253	2.808	0.322323	0.304254	0.165753	0.149165	0.186658	0.036504	0.00558694	0.609921	0.635947	physical_and_proximity
178	198	0.222031	0.133377	0.489579	0.51059	0.489579	0.51059	1.885	0.182065	0.220673	0.105334	0.103937	0.188222	0.024505	0.00315579	0.526097	0.38532	physical_and_proximity
178	226	0.194275	0.128696	0.274751	0.891164	0.274751	0.891164	2.431	0.169808	0.193306	0.0938898	0.162586	0.191347	0.031603	0.00294335	0.700336	0.791934	physical_and_proximity
178	232	0.230831	0.132532	1.31317	0.33536	1.31317	0.33536	1.573	0.137607	0.228357	0.0908226	0.125416	0.190741	0.020449	0.00238518	0.617019	0.497029	physical_and_proximity
178	245	0.0964694	0.0716842	0.582025	0.125183	0.582025	0.125183	1.43	0.149411	0.0961007	0.0609778	0.0862368	0.20685	0.01859	0.00258978	0.474552	0.126243	physical_and_proximity
178	268	0.151314	0.103688	0.242552	0.469091	0.242552	0.469091	2.691	0.162585	0.150916	0.0806112	0.132425	0.191717	0.034983	0.00281814	0.510211	0.588796	physical_and_proximity
179	197	0.127304	0.0769363	0.276024	0.492191	0.276024	0.492191	0.377	0.0587626	0.120379	0.0441068	0.0774184	0.209464	0.004901	0.00101855	0.361153	0.443625	physical_and_proximity
179	201	0.103371	0.0694168	0.264591	0.23089	0.264591	0.23089	0.572	0.0912348	0.101433	0.052435	0.067615	0.175817	0.007436	0.0015814	0.280878	0.04563	physical_and_proximity
179	215	0.167834	0.096378	0.457568	0.337279	0.457568	0.337279	1.118	0.0715825	0.165431	0.0523005	0.119789	0.193308	0.014534	0.00124076	0.576459	0.355914	physical_and_proximity
179	223	0.225352	0.121115	1.13539	0.441255	1.13539	0.441255	0.676	0.0968067	0.216155	0.0742011	0.0989038	0.191091	0.008788	0.00167798	0.502437	0.48165	physical_and_proximity
180	203	0.178855	0.124407	0.31382	0.687466	0.31382	0.687466	0.949	0.190697	0.175596	0.101163	0.10368	0.206973	0.012337	0.00330541	0.373997	0.536575	physical_and_proximity
180	206	0.0916171	0.0702192	0.251389	0.31142	0.251389	0.31142	0.169	0.0424167	0.0763	0.0325049	0.0993844	0.220371	0.002197	0.000735222	0.627328	0.550095	physical_and_proximity
180	222	0.158576	0.101448	0.416737	0.328306	0.416737	0.328306	1.079	0.143704	0.156929	0.0806172	0.0829667	0.217893	0.014027	0.00249086	0.433654	0.416078	physical_and_proximity
181	215	0.35616	0.116262	0.72554	1.71747	0.72554	1.71747	1.118	0.0882145	0.350264	0.0752075	0.0623721	0.192794	0.014534	0.00152905	0.267865	0.248768	physical_and_proximity
182	191	0.186099	0.138833	0.342122	0.481694	0.342122	0.481694	2.483	0.266881	0.185128	0.114339	0.186845	0.188536	0.032279	0.00462594	0.777062	0.754078	physical_and_proximity
182	196	0.0487411	0.0388704	0.21074	0.0844494	0.21074	0.0844494	0.182	0.036954	0.0452876	0.0229109	0.0724562	0.213368	0.002366	0.000640535	0.469482	0.364026	physical_and_proximity
182	211	0.164747	0.100008	0.403145	0.45271	0.403145	0.45271	0.624	0.0879611	0.158932	0.0622739	0.100372	0.21326	0.008112	0.00152466	0.594711	0.503789	physical_and_proximity
182	220	0.0515215	0.0447038	0.162661	0.312383	0.162661	0.312383	0.039	0.0164022	0.0285796	0.0142215	0.0603995	0.245184	0.000507	0.000284306	0.436696	0.301496	physical_and_proximity
182	242	0.0824077	0.0656716	0.254492	0.310871	0.254492	0.310871	0.117	0.040289	0.063722	0.0312824	0.0834563	0.219262	0.001521	0.000698342	0.522548	0.361998	physical_and_proximity
183	185	0.281137	0.180059	0.576618	0.735873	0.576618	0.735873	1.989	0.239316	0.278091	0.137519	0.167098	0.201986	0.025857	0.00414815	0.873561	0.887588	physical_and_proximity
183	187	0.221986	0.124077	0.529986	0.548192	0.529986	0.548192	1.17	0.140139	0.219023	0.092193	0.0898263	0.202376	0.01521	0.00242907	0.40391	0.453596	physical_and_proximity
183	189	0.25608	0.119303	0.655605	0.544125	0.655605	0.544125	1.716	0.0699	0.253429	0.0565955	0.129348	0.193436	0.022308	0.0012116	0.601978	0.541307	physical_and_proximity
183	195	0.294817	0.195715	0.557598	0.668368	0.557598	0.668368	9.477	0.255847	0.294542	0.138924	0.293637	0.162467	0.123201	0.00443467	1.00775	0.947414	physical_and_proximity
183	213	0.147899	0.0873281	0.300535	0.492567	0.300535	0.492567	0.637	0.088761	0.144353	0.0601547	0.0753487	0.225875	0.008281	0.00153852	0.488917	0.446498	physical_and_proximity
183	249	0.19437	0.131067	0.355087	0.579708	0.355087	0.579708	1.521	0.188096	0.192356	0.101444	0.135687	0.180046	0.019773	0.00326033	0.63375	0.551616	physical_and_proximity
184	194	0.0621798	0.0411814	0.247059	0.126416	0.247059	0.126416	0.208	0.0466747	0.0596455	0.0299554	0.0344628	0.214106	0.002704	0.000809029	0.200603	0.129285	physical_and_proximity
184	209	0.139448	0.0806767	0.373975	0.292056	0.373975	0.292056	0.871	0.0979605	0.138006	0.0613265	0.060841	0.215528	0.011323	0.00169798	0.338338	0.325832	physical_and_proximity
184	221	0.17449	0.10583	0.556915	0.459279	0.556915	0.459279	0.468	0.0817941	0.163675	0.0617332	0.100813	0.198684	0.006084	0.00141777	0.496184	0.517647	physical_and_proximity
184	230	0.120806	0.0821799	0.496818	0.250453	0.496818	0.250453	0.364	0.0861489	0.114249	0.056775	0.0761137	0.229384	0.004732	0.00149325	0.412022	0.475397	physical_and_proximity
184	241	0.0782429	0.0494849	0.468772	0.106706	0.468772	0.106706	0.728	0.0591418	0.0776492	0.0351948	0.0557558	0.190474	0.009464	0.00102513	0.257387	0.205166	physical_and_proximity
185	187	0.10633	0.0737044	0.323652	0.281516	0.323652	0.281516	0.299	0.081433	0.100136	0.0528486	0.0629551	0.214076	0.003887	0.0014115	0.280878	0.379574	physical_and_proximity
185	206	0.145005	0.0929354	0.41224	0.277095	0.41224	0.277095	1.053	0.104112	0.143178	0.0639401	0.107504	0.205912	0.013689	0.00180461	0.577642	0.431626	physical_and_proximity
185	207	0.203246	0.116163	0.646616	0.39916	0.646616	0.39916	1.027	0.0948844	0.198986	0.0685358	0.124569	0.196492	0.013351	0.00164466	0.635102	0.619047	physical_and_proximity
185	230	0.236248	0.168114	0.677581	0.387865	0.677581	0.387865	5.33	0.264789	0.235756	0.127703	0.263114	0.163018	0.06929	0.00458968	0.982059	0.938119	physical_and_proximity
185	237	0.252383	0.150335	0.463901	0.699213	0.463901	0.699213	2.496	0.165602	0.25085	0.103903	0.160557	0.187125	0.032448	0.00287043	0.46306	0.699153	physical_and_proximity
186	195	0.155463	0.103673	0.304979	0.543999	0.304979	0.543999	0.637	0.0975025	0.149544	0.0650479	0.123316	0.218346	0.008281	0.00169004	0.647608	0.655382	physical_and_proximity
186	208	0.0826564	0.050673	0.387942	0.206346	0.387942	0.206346	0.156	0.0232976	0.0722846	0.0198622	0.0579344	0.227606	0.002028	0.000403825	0.362843	0.310453	physical_and_proximity
186	210	0.115267	0.082432	0.292533	0.217243	0.292533	0.217243	1.391	0.105267	0.11441	0.0570737	0.138062	0.186298	0.018083	0.00182463	0.604851	0.401882	physical_and_proximity
186	216	0.056053	0.0546145	0.26462	0.440579	0.26462	0.440579	0.013	0.00975	0.0120523	0.00920701	0.0718066	0.252433	0.000169	0.000169	0.437372	0.499395	physical_and_proximity
186	228	0.205756	0.123065	1.10408	0.397129	1.10408	0.397129	0.559	0.0754545	0.191839	0.0599634	0.137221	0.20331	0.007267	0.00130788	0.702533	0.485537	physical_and_proximity
187	195	0.185885	0.134072	0.569516	0.308271	0.569516	0.308271	2.483	0.257361	0.185099	0.112545	0.149328	0.190547	0.032279	0.00446092	0.705068	0.654537	physical_and_proximity
187	200	0.268205	0.168756	0.532871	0.647712	0.532871	0.647712	3.081	0.23313	0.267016	0.129702	0.166043	0.179128	0.040053	0.00404091	0.669071	0.640172	physical_and_proximity
187	208	0.23113	0.143563	0.388263	0.857599	0.388263	0.857599	1.573	0.173658	0.228449	0.105263	0.136521	0.193261	0.020449	0.00301007	0.607386	0.583388	physical_and_proximity
187	240	0.15825	0.0940289	0.620666	0.300921	0.620666	0.300921	0.637	0.0902972	0.153748	0.0624654	0.0851193	0.210209	0.008281	0.00156515	0.488748	0.357266	physical_and_proximity
189	195	0.0968255	0.0797732	0.39497	0.468987	0.39497	0.468987	0.078	0.0284804	0.0571932	0.0251408	0.098561	0.207164	0.001014	0.000493661	0.45292	0.552968	physical_and_proximity
189	213	0.151385	0.101523	0.30618	0.795802	0.30618	0.795802	0.377	0.0846363	0.13937	0.0612073	0.103073	0.20632	0.004901	0.00146703	0.547729	0.425711	physical_and_proximity
189	238	0.138257	0.0891045	0.354848	0.384403	0.354848	0.384403	0.468	0.088861	0.13234	0.059977	0.0834566	0.223905	0.006084	0.00154026	0.421148	0.528125	physical_and_proximity
189	249	0.0561828	0.0537252	0.450589	0.208882	0.450589	0.208882	0.026	0.0195	0.0219934	0.017156	0.0666584	0.218884	0.000338	0.000338	0.408473	0.292708	physical_and_proximity
190	197	0.354145	0.20565	0.542081	1.63541	0.542081	1.63541	2.6	0.294417	0.35201	0.17086	0.121136	0.178299	0.0338	0.00510323	0.310284	0.533533	physical_and_proximity
190	235	0.106423	0.0563406	0.202959	0.661575	0.202959	0.661575	0.299	0.0493281	0.102217	0.0374376	0.0390851	0.233866	0.003887	0.00085502	0.136383	0.225784	physical_and_proximity
191	205	0.401053	0.237139	0.91731	0.88536	0.91731	0.88536	3.432	0.280488	0.398247	0.172865	0.220186	0.177228	0.044616	0.00486179	0.708617	0.959751	physical_and_proximity
191	227	0.224044	0.116234	0.619633	0.888545	0.619633	0.888545	0.481	0.0715188	0.207542	0.0598028	0.0990112	0.210304	0.006253	0.00123966	0.566319	0.502437	physical_and_proximity
191	231	0.209568	0.105738	0.496322	0.642758	0.496322	0.642758	0.741	0.0783041	0.203246	0.0611945	0.0915704	0.201016	0.009633	0.00135727	0.439738	0.435682	physical_and_proximity
193	229	0.14976	0.106846	0.232695	0.875898	0.232695	0.875898	0.767	0.214473	0.148303	0.0989927	0.0406215	0.189594	0.009971	0.00371753	0.090753	0.184717	physical_and_proximity
195	228	0.150337	0.0955066	0.603126	0.524774	0.603126	0.524774	0.234	0.0549612	0.127598	0.0459595	0.0898222	0.226711	0.003042	0.00095266	0.576966	0.579839	physical_and_proximity
195	237	0.0856805	0.0615847	0.240313	0.252341	0.240313	0.252341	0.221	0.0623306	0.0790575	0.0413777	0.0609182	0.229771	0.002873	0.0010804	0.36504	0.360139	physical_and_proximity
195	238	0.159043	0.102297	0.315913	0.45155	0.315913	0.45155	1.001	0.126692	0.156764	0.0753399	0.100815	0.209604	0.013013	0.00219599	0.378898	0.563784	physical_and_proximity
195	254	0.131829	0.0946931	0.561333	0.325908	0.561333	0.325908	0.247	0.0565827	0.11238	0.0443989	0.11853	0.222355	0.003211	0.000980766	0.7267	0.470327	physical_and_proximity
196	211	0.057833	0.0529431	0.346925	0.852704	0.346925	0.852704	0.026	0.0178655	0.0235201	0.0166586	0.0495517	0.205207	0.000338	0.000309669	0.29068	0.262795	physical_and_proximity
196	234	0.219029	0.109718	0.747529	0.532197	0.747529	0.532197	0.65	0.0781987	0.210296	0.0624817	0.0913635	0.189754	0.00845	0.00135544	0.33293	0.448695	physical_and_proximity
197	214	0.263723	0.144192	0.687897	0.646689	0.687897	0.646689	1.17	0.161184	0.259421	0.108647	0.0929338	0.208194	0.01521	0.00279386	0.39884	0.505648	physical_and_proximity
197	244	0.175085	0.0922285	0.530274	0.519004	0.530274	0.519004	0.455	0.0706377	0.166379	0.0556504	0.0716089	0.214226	0.005915	0.00122439	0.380419	0.415571	physical_and_proximity
198	226	0.178521	0.118322	0.827872	0.520722	0.827872	0.520722	0.312	0.0955326	0.157892	0.0735513	0.0923235	0.19346	0.004056	0.0016559	0.423683	0.444132	physical_and_proximity
199	205	0.33745	0.166381	1.3579	0.709793	1.3579	0.709793	1.092	0.128399	0.326686	0.100669	0.130332	0.205606	0.014196	0.00222558	0.721968	0.514436	physical_and_proximity
199	212	0.48831	0.219351	1.24804	1.10605	1.24804	1.10605	2.73	0.160813	0.482702	0.126203	0.189629	0.191514	0.03549	0.00278743	0.794131	0.800722	physical_and_proximity
199	218	0.223257	0.114613	0.440203	0.749634	0.440203	0.749634	1.053	0.103487	0.219523	0.0753653	0.0918506	0.207938	0.013689	0.00179378	0.509366	0.354562	physical_and_proximity
199	227	0.248316	0.125456	0.69597	0.663905	0.69597	0.663905	0.806	0.0824143	0.239018	0.0663266	0.116479	0.201148	0.010478	0.00142851	0.687154	0.507338	physical_and_proximity
200	202	0.371976	0.179305	0.746809	1.45391	0.746809	1.45391	1.339	0.108997	0.360535	0.0892749	0.172671	0.189279	0.017407	0.00188929	0.648284	0.784667	physical_and_proximity
200	207	0.0849947	0.0554377	0.186303	0.316204	0.186303	0.316204	0.247	0.0430861	0.0794996	0.0315065	0.0620867	0.213325	0.003211	0.000746826	0.274963	0.370786	physical_and_proximity
200	233	0.191928	0.110883	0.621231	0.618616	0.621231	0.618616	0.416	0.084625	0.177618	0.0664759	0.0880177	0.187274	0.005408	0.00146683	0.317551	0.489593	physical_and_proximity
202	207	0.177849	0.108014	1.05012	0.268792	1.05012	0.268792	0.923	0.0886039	0.173731	0.0626614	0.129477	0.207646	0.011999	0.0015358	0.613132	0.554827	physical_and_proximity
202	219	0.150494	0.101128	0.383317	0.300548	0.383317	0.300548	1.326	0.168034	0.149472	0.0841239	0.0849757	0.205418	0.017238	0.00291259	0.430781	0.41236	physical_and_proximity
202	239	0.188262	0.104802	1.18316	0.278324	1.18316	0.278324	1.053	0.104255	0.185604	0.0712758	0.091683	0.200918	0.013689	0.00180708	0.487227	0.279357	physical_and_proximity
202	247	0.114153	0.0782193	0.384435	0.182481	0.384435	0.182481	1.404	0.143647	0.113721	0.0664771	0.0689687	0.204418	0.018252	0.00248987	0.342563	0.33462	physical_and_proximity
202	270	0.255738	0.136084	0.627273	0.573878	0.627273	0.573878	1.586	0.0916657	0.252064	0.0701955	0.157608	0.203071	0.020618	0.00158887	0.793624	0.603499	physical_and_proximity
202	294	0.0679281	0.057158	0.421357	0.13533	0.421357	0.13533	0.117	0.0446597	0.054616	0.0311001	0.0846611	0.195516	0.001521	0.000774101	0.467792	0.210405	physical_and_proximity
202	306	0.125713	0.079663	0.233225	0.39222	0.233225	0.39222	0.819	0.0989729	0.124096	0.0590281	0.0759872	0.227474	0.010647	0.00171553	0.345267	0.421148	physical_and_proximity
203	206	0.164451	0.100852	0.394549	0.386387	0.394549	0.386387	0.923	0.0880375	0.161133	0.0606744	0.120604	0.195209	0.011999	0.00152598	0.57798	0.603837	physical_and_proximity
203	213	0.16224	0.106013	0.386501	0.385424	0.386501	0.385424	0.871	0.0877627	0.157979	0.0603274	0.147479	0.205229	0.011323	0.00152122	0.803933	0.688675	physical_and_proximity
203	218	0.201567	0.138837	0.450821	0.413888	0.450821	0.413888	2.925	0.254896	0.200958	0.116857	0.134449	0.191083	0.038025	0.00441819	0.620399	0.548912	physical_and_proximity
203	222	0.140566	0.0977955	0.401188	0.268215	0.401188	0.268215	1.001	0.131108	0.138505	0.0722114	0.118612	0.192165	0.013013	0.00227255	0.618371	0.428584	physical_and_proximity
203	243	0.112335	0.0733594	0.359763	0.238901	0.359763	0.238901	0.442	0.075612	0.108367	0.0495273	0.0744016	0.216026	0.005746	0.00131061	0.373659	0.394615	physical_and_proximity
203	250	0.109798	0.0663516	0.280427	0.33213	0.280427	0.33213	0.325	0.0475898	0.103586	0.0362453	0.0701353	0.21114	0.004225	0.00082489	0.420472	0.349323	physical_and_proximity
203	253	0.0703043	0.0541865	0.235112	0.168173	0.235112	0.168173	0.169	0.0416471	0.0620474	0.0292305	0.0794879	0.204869	0.002197	0.000721883	0.454948	0.285272	physical_and_proximity
203	257	0.0982097	0.0690836	0.290863	0.275994	0.290863	0.275994	0.221	0.0354703	0.0863096	0.0283656	0.0994115	0.218537	0.002873	0.000614818	0.589303	0.496353	physical_and_proximity
203	267	0.0988523	0.0793464	0.204119	0.249538	0.204119	0.249538	0.741	0.184806	0.0975036	0.0698442	0.0857236	0.206568	0.009633	0.0032033	0.349999	0.433823	physical_and_proximity
203	285	0.0936774	0.0642272	0.203414	0.264557	0.203414	0.264557	0.442	0.0821622	0.0912539	0.0479225	0.0633188	0.221575	0.005746	0.00142414	0.379405	0.335296	physical_and_proximity
204	212	0.4114	0.217529	0.910664	0.994111	0.910664	0.994111	2.925	0.265195	0.408847	0.170217	0.13592	0.175997	0.038025	0.00459671	0.493818	0.498888	physical_and_proximity
204	235	0.163766	0.0838673	0.651209	0.636901	0.651209	0.636901	0.273	0.0531332	0.147739	0.0456073	0.0602727	0.199182	0.003549	0.000920976	0.237276	0.313157	physical_and_proximity
205	218	0.110885	0.0802382	0.220359	0.512886	0.220359	0.512886	0.286	0.0581937	0.100157	0.0422444	0.109168	0.209671	0.003718	0.00100869	0.531674	0.580515	physical_and_proximity
205	227	0.086413	0.0626597	0.367052	0.209744	0.367052	0.209744	0.182	0.0550184	0.0770022	0.0389592	0.0630859	0.238745	0.002366	0.000953651	0.405769	0.375349	physical_and_proximity
205	231	0.150525	0.112409	0.354393	0.335794	0.354393	0.335794	1.053	0.190652	0.148161	0.0905394	0.132306	0.199645	0.013689	0.00330463	0.66586	0.531336	physical_and_proximity
205	232	0.0412407	0.0395706	0.192988	0.108136	0.192988	0.108136	0.026	0.0163866	0.0189069	0.013253	0.0758475	0.241574	0.000338	0.000284035	0.595725	0.38025	physical_and_proximity
205	264	0.154897	0.0978524	0.345554	0.448674	0.345554	0.448674	0.65	0.0961273	0.150124	0.0644099	0.100075	0.216538	0.00845	0.00166621	0.561418	0.57798	physical_and_proximity
205	269	0.0895738	0.0676415	0.229452	0.206112	0.229452	0.206112	0.455	0.122651	0.0876599	0.0575933	0.0567566	0.208437	0.005915	0.00212595	0.32279	0.306397	physical_and_proximity
206	213	0.217037	0.176774	0.565236	0.388307	0.565236	0.388307	3.64	0.60046	0.216489	0.166394	0.161454	0.183007	0.04732	0.010408	0.715208	0.752726	physical_and_proximity
206	221	0.0481225	0.0464941	0.417679	0.264489	0.417679	0.264489	0.013	0.00975	0.012034	0.00919632	0.0554685	0.223087	0.000169	0.000169	0.367575	0.315185	physical_and_proximity
206	222	0.105722	0.0672257	0.183716	0.309212	0.183716	0.309212	1.196	0.0778362	0.105116	0.0464583	0.0835048	0.190509	0.015548	0.00134916	0.408304	0.323804	physical_and_proximity
206	253	0.178432	0.116668	0.376924	0.458594	0.376924	0.458594	1.183	0.15307	0.176089	0.0879772	0.114472	0.198975	0.015379	0.00265322	0.555503	0.546377	physical_and_proximity
206	267	0.123145	0.0849759	0.248419	0.322269	0.248419	0.322269	0.936	0.143561	0.121998	0.0709516	0.0719749	0.199464	0.012168	0.0024884	0.249444	0.367237	physical_and_proximity
207	230	0.262696	0.151326	0.436822	1.27126	0.436822	1.27126	1.209	0.123738	0.256212	0.089626	0.159358	0.188005	0.015717	0.00214479	0.77233	0.742248	physical_and_proximity
208	210	0.176867	0.103699	0.696245	0.306395	0.696245	0.306395	0.949	0.103002	0.173799	0.0694031	0.0992921	0.192097	0.012337	0.00178537	0.466609	0.411515	physical_and_proximity
208	228	0.0938233	0.0708904	0.277903	0.387454	0.277903	0.387454	0.156	0.0588883	0.0794307	0.0431767	0.0672637	0.227732	0.002028	0.00102073	0.374504	0.401882	physical_and_proximity
208	233	0.140187	0.0843427	0.366468	0.296272	0.366468	0.296272	0.884	0.0863072	0.138212	0.0565274	0.0875345	0.20439	0.011492	0.00149599	0.397657	0.391911	physical_and_proximity
208	240	0.134961	0.0920158	0.357087	0.806853	0.357087	0.806853	0.195	0.0446975	0.109075	0.0378609	0.101761	0.216216	0.002535	0.000774756	0.568516	0.619554	physical_and_proximity
209	221	0.288263	0.129821	0.807441	0.704626	0.807441	0.704626	1.131	0.0967404	0.282339	0.0769549	0.101466	0.207264	0.014703	0.00167683	0.544011	0.484861	physical_and_proximity
209	251	0.0145233	0.0139489	0.225072	0.0275783	0.225072	0.0275783	0.013	0.00975	0.00850148	0.00697995	0.0225219	0.210871	0.000169	0.000169	0.148213	0.009464	physical_and_proximity
209	255	0.307339	0.185709	0.604167	0.77749	0.604167	0.77749	3.029	0.236944	0.30567	0.13963	0.172322	0.179345	0.039377	0.00410703	0.708955	0.637468	physical_and_proximity
210	228	0.353885	0.151914	1.01004	0.847469	1.01004	0.847469	1.404	0.105609	0.346946	0.0859183	0.121013	0.195692	0.018252	0.00183055	0.630877	0.500409	physical_and_proximity
210	260	0.103155	0.0644837	0.174473	0.466704	0.174473	0.466704	0.494	0.0755259	0.101025	0.0473603	0.0554745	0.20996	0.006422	0.00130912	0.258063	0.300313	physical_and_proximity
210	280	0.0632113	0.0416423	0.208878	0.404335	0.208878	0.404335	0.078	0.0208575	0.0497979	0.0181143	0.038832	0.209535	0.001014	0.00036153	0.169	0.250289	physical_and_proximity
211	234	0.110635	0.087423	0.194045	0.357501	0.194045	0.357501	0.819	0.186651	0.109032	0.0751415	0.100046	0.209466	0.010647	0.00323529	0.348647	0.562432	physical_and_proximity
211	242	0.270588	0.155608	0.938268	0.542007	0.938268	0.542007	1.131	0.141346	0.263507	0.100144	0.1431	0.189335	0.014703	0.00244999	0.67938	0.581529	physical_and_proximity
211	284	0.108845	0.0873009	0.15146	0.528124	0.15146	0.528124	1.365	0.256706	0.10836	0.0807011	0.0812765	0.220647	0.017745	0.00444958	0.250289	0.477932	physical_and_proximity
212	214	0.285436	0.162381	0.747365	0.764821	0.747365	0.764821	1.014	0.133019	0.275352	0.0983937	0.151653	0.201925	0.013182	0.00230566	0.714532	0.822016	physical_and_proximity
212	227	0.060265	0.0564559	0.240562	0.171119	0.240562	0.171119	0.052	0.0299798	0.0342095	0.0230645	0.0996867	0.225706	0.000676	0.00051965	0.629018	0.443963	physical_and_proximity
212	234	0.0556026	0.0542667	0.239493	0.42426	0.239493	0.42426	0.013	0.00975	0.0119824	0.00916619	0.0743192	0.213201	0.000169	0.000169	0.324649	0.504972	physical_and_proximity
212	248	0.284573	0.159062	0.539865	1.15196	0.539865	1.15196	1.092	0.11237	0.275016	0.0860616	0.168019	0.196353	0.014196	0.00194774	0.784498	0.725348	physical_and_proximity
212	273	0.132823	0.0988472	0.245939	0.413349	0.245939	0.413349	0.884	0.201083	0.131293	0.0872725	0.0742988	0.212485	0.011492	0.00348545	0.414557	0.422162	physical_and_proximity
213	243	0.255709	0.14055	0.504944	0.725663	0.504944	0.725663	1.677	0.132364	0.252859	0.0916303	0.133846	0.200801	0.021801	0.0022943	0.442611	0.71994	physical_and_proximity
213	249	0.148439	0.111374	0.40396	0.397081	0.40396	0.397081	0.494	0.17119	0.142487	0.0922905	0.0797572	0.227446	0.006422	0.00296729	0.455793	0.414219	physical_and_proximity
214	224	0.222728	0.143331	0.392201	0.636655	0.392201	0.636655	2.574	0.216716	0.221783	0.114485	0.133368	0.206342	0.033462	0.00375641	0.663832	0.629356	physical_and_proximity
214	235	0.401097	0.210045	1.46853	0.652354	1.46853	0.652354	3.354	0.166239	0.398087	0.121517	0.226375	0.170264	0.043602	0.00288147	0.965159	0.487227	physical_and_proximity
214	244	0.305539	0.166954	0.557255	0.867306	0.557255	0.867306	2.873	0.128512	0.303437	0.0932061	0.200203	0.190973	0.037349	0.00222753	0.878293	0.72163	physical_and_proximity
214	252	0.0701538	0.0571249	0.295976	0.103569	0.295976	0.103569	0.754	0.158212	0.0696364	0.0516671	0.0654283	0.195928	0.009802	0.00274235	0.351858	0.126919	physical_and_proximity
214	258	0.159708	0.108082	1.14696	0.227136	1.14696	0.227136	0.884	0.122143	0.15611	0.0742853	0.129257	0.197684	0.011492	0.00211715	0.662142	0.394784	physical_and_proximity
214	266	0.137944	0.104345	0.386818	0.255335	0.386818	0.255335	1.248	0.235014	0.136932	0.0929654	0.0894551	0.192873	0.016224	0.00407358	0.469144	0.061347	physical_and_proximity
214	307	0.139078	0.0951897	0.329348	0.315032	0.329348	0.315032	0.949	0.16105	0.137659	0.0805165	0.0717917	0.221964	0.012337	0.00279154	0.399178	0.384137	physical_and_proximity
215	223	0.547713	0.242396	1.66034	1.24785	1.66034	1.24785	2.236	0.234348	0.54028	0.176341	0.133053	0.173309	0.029068	0.00406203	0.422669	0.580346	physical_and_proximity
215	261	0.187772	0.104546	0.491195	0.484042	0.491195	0.484042	0.767	0.132916	0.184994	0.0860191	0.0501196	0.190606	0.009971	0.00230388	0.235079	0.243529	physical_and_proximity
216	228	0.183666	0.114126	0.601525	1.29769	0.601525	1.29769	0.247	0.0729511	0.154282	0.0619546	0.0850476	0.224345	0.003211	0.00126449	0.456131	0.432133	physical_and_proximity
216	236	0.200898	0.127242	0.872506	1.78018	0.872506	1.78018	0.195	0.0517404	0.146283	0.0475395	0.110831	0.200009	0.002535	0.000896833	0.633919	0.551447	physical_and_proximity
217	255	0.215783	0.109684	0.473753	1.53849	0.473753	1.53849	0.442	0.0655592	0.199075	0.0555118	0.0917655	0.181941	0.005746	0.00113636	0.423345	0.450216	physical_and_proximity
217	274	0.118177	0.0681199	0.293692	1.20936	0.293692	1.20936	0.182	0.0413092	0.102814	0.0351623	0.0544012	0.204729	0.002366	0.000716026	0.196209	0.293384	physical_and_proximity
218	224	0.123437	0.0791987	0.294919	0.369429	0.294919	0.369429	0.429	0.0830848	0.118643	0.0551464	0.0700822	0.228322	0.005577	0.00144014	0.372138	0.413712	physical_and_proximity
218	243	0.150045	0.0921746	0.385309	0.529308	0.385309	0.529308	0.377	0.0754219	0.140113	0.0563592	0.0817022	0.217155	0.004901	0.00130731	0.453089	0.423514	physical_and_proximity
218	257	0.134417	0.0873663	0.605866	0.302437	0.605866	0.302437	0.299	0.0502866	0.12046	0.0402527	0.103819	0.186905	0.003887	0.000871634	0.494494	0.430274	physical_and_proximity
219	233	0.280889	0.143175	0.526636	1.56533	0.526636	1.56533	0.884	0.130833	0.272561	0.098222	0.0940498	0.185456	0.011492	0.00226777	0.31941	0.430781	physical_and_proximity
220	231	0.470287	0.216899	0.8765	1.85813	0.8765	1.85813	2.119	0.224412	0.4649	0.162995	0.116725	0.196303	0.027547	0.00388981	0.33293	0.521703	physical_and_proximity
220	242	0.251463	0.153739	0.319389	2.22404	0.319389	2.22404	2.366	0.183516	0.249796	0.110745	0.15849	0.185356	0.030758	0.00318094	0.48503	0.76388	physical_and_proximity
221	253	0.297928	0.154772	0.721146	0.621202	0.721146	0.621202	2.639	0.150234	0.296261	0.103597	0.138396	0.187511	0.034307	0.00260405	0.548067	0.475566	physical_and_proximity
222	226	0.18474	0.107944	0.331617	1.1348	0.331617	1.1348	0.546	0.0728027	0.174574	0.0567135	0.113508	0.189051	0.007098	0.00126191	0.412022	0.570375	physical_and_proximity
222	250	0.294739	0.153978	0.499266	1.09472	0.499266	1.09472	1.924	0.104468	0.291022	0.0800721	0.175017	0.189773	0.025012	0.00181078	0.639158	0.764556	physical_and_proximity
222	253	0.0888533	0.058356	0.381913	0.315505	0.381913	0.315505	0.13	0.0351897	0.0741827	0.0292352	0.0529295	0.216224	0.00169	0.000609955	0.275639	0.293046	physical_and_proximity
223	229	0.21696	0.110629	0.481237	0.712454	0.481237	0.712454	0.793	0.0860697	0.210854	0.0662249	0.0938624	0.201007	0.010309	0.00149187	0.487058	0.469482	physical_and_proximity
223	246	0.26705	0.156498	0.476454	0.817272	0.476454	0.817272	2.262	0.219475	0.265639	0.126924	0.106531	0.186906	0.029406	0.00380424	0.491959	0.319579	physical_and_proximity
223	271	0.0795445	0.0639882	0.372474	0.651429	0.372474	0.651429	0.065	0.032922	0.0510088	0.0289062	0.0547354	0.223074	0.000845	0.000570648	0.290849	0.347971	physical_and_proximity
224	243	0.861754	0.353809	2.28236	1.99262	2.28236	1.99262	4.303	0.296493	0.852957	0.23187	0.233621	0.183636	0.055939	0.0051392	0.799877	1.09191	physical_and_proximity
225	238	0.425023	0.263689	1.05158	0.843821	1.05158	0.843821	4.459	0.449803	0.423675	0.229398	0.153948	0.176161	0.057967	0.00779658	0.606203	0.637975	physical_and_proximity
225	243	0.236608	0.130304	0.67978	0.993709	0.67978	0.993709	0.481	0.101665	0.219472	0.0812107	0.0907554	0.213795	0.006253	0.00176219	0.511901	0.485199	physical_and_proximity
225	258	0.194341	0.106984	0.59536	0.985902	0.59536	0.985902	0.312	0.0544108	0.169518	0.0474549	0.0958926	0.215685	0.004056	0.000943121	0.455624	0.564122	physical_and_proximity
226	245	0.0588511	0.0464962	0.224751	0.130639	0.224751	0.130639	0.156	0.0577644	0.0540122	0.0339954	0.0485837	0.189419	0.002028	0.00100125	0.264316	0.158015	physical_and_proximity
226	250	0.298819	0.168517	0.874308	0.658459	0.874308	0.658459	1.313	0.156784	0.29205	0.110612	0.148872	0.211427	0.017069	0.00271759	0.803088	0.773851	physical_and_proximity
226	268	0.105203	0.0736023	0.178525	0.470403	0.178525	0.470403	0.455	0.0632754	0.100755	0.0424968	0.107395	0.205335	0.005915	0.00109677	0.420979	0.6084	physical_and_proximity
226	275	0.0638405	0.0568784	0.359757	0.176753	0.359757	0.176753	0.065	0.0359853	0.0419782	0.0276041	0.073375	0.213998	0.000845	0.000623745	0.447512	0.311805	physical_and_proximity
227	234	0.223981	0.161057	0.917519	0.334323	0.917519	0.334323	2.444	0.307433	0.222708	0.136356	0.162495	0.174851	0.031772	0.00532884	0.567333	0.750867	physical_and_proximity
228	240	0.127279	0.0745486	0.505835	0.476657	0.505835	0.476657	0.195	0.0376568	0.108659	0.0326472	0.0694189	0.226387	0.002535	0.000652717	0.385827	0.441935	physical_and_proximity
228	254	0.197471	0.109862	0.904931	0.364508	0.904931	0.364508	0.728	0.0956716	0.191494	0.0699256	0.0946646	0.197966	0.009464	0.00165831	0.487734	0.44278	physical_and_proximity
228	263	0.104321	0.0662662	0.305595	0.23107	0.305595	0.23107	0.442	0.0719299	0.101395	0.0465064	0.06157	0.213684	0.005746	0.00124679	0.304538	0.349492	physical_and_proximity
229	236	0.397114	0.220417	0.843741	0.883999	0.843741	0.883999	4.758	0.251758	0.39579	0.159021	0.198602	0.16282	0.061854	0.00436381	0.773682	0.60502	physical_and_proximity
229	258	0.0931483	0.0628513	0.263486	0.345447	0.263486	0.345447	0.182	0.0432663	0.082071	0.0335539	0.0651877	0.21193	0.002366	0.000749949	0.352872	0.379405	physical_and_proximity
229	261	0.106706	0.0729247	0.443714	0.194391	0.443714	0.194391	0.442	0.0936686	0.103515	0.0553284	0.0646894	0.204609	0.005746	0.00162359	0.323128	0.269555	physical_and_proximity
229	271	0.27079	0.197211	0.741038	0.468358	0.741038	0.468358	4.654	0.484329	0.270311	0.180203	0.146136	0.195459	0.060502	0.00839504	0.643214	0.578487	physical_and_proximity
230	241	0.0595951	0.041321	0.23497	0.112677	0.23497	0.112677	0.221	0.0372947	0.056639	0.0250349	0.0530398	0.215641	0.002873	0.000646441	0.313326	0.260936	physical_and_proximity
230	247	0.294143	0.156877	1.29996	0.595252	1.29996	0.595252	0.884	0.086683	0.279296	0.0715026	0.168082	0.200459	0.011492	0.0015025	0.933218	0.735826	physical_and_proximity
230	259	0.146225	0.104204	0.36933	0.314079	0.36933	0.314079	0.923	0.137218	0.14337	0.0758772	0.132687	0.201261	0.011999	0.00237845	0.671606	0.504465	physical_and_proximity
230	265	0.182172	0.120089	0.43343	1.37931	0.43343	1.37931	0.273	0.0548796	0.149361	0.0470502	0.133979	0.223083	0.003549	0.000951247	0.671268	0.83317	physical_and_proximity
231	232	0.370029	0.205385	0.845619	1.15539	0.845619	1.15539	1.43	0.256426	0.363984	0.168128	0.0980801	0.193121	0.01859	0.00444472	0.448357	0.443625	physical_and_proximity
231	242	0.224294	0.115737	0.507701	0.656283	0.507701	0.656283	0.962	0.120052	0.220609	0.08458	0.0742391	0.214029	0.012506	0.0020809	0.395967	0.357435	physical_and_proximity
232	264	0.139171	0.0946414	0.274109	0.473043	0.274109	0.473043	0.624	0.129546	0.135783	0.0741762	0.0786116	0.215851	0.008112	0.00224547	0.341549	0.455117	physical_and_proximity
232	268	0.212207	0.123746	0.493371	0.496734	0.493371	0.496734	1.352	0.112173	0.20922	0.0771915	0.135286	0.187406	0.017576	0.00194434	0.596401	0.677183	physical_and_proximity
232	279	0.0479287	0.03889	0.243983	0.148094	0.243983	0.148094	0.065	0.0324158	0.038116	0.0239807	0.0348678	0.227914	0.000845	0.000561875	0.213785	0.187252	physical_and_proximity
233	240	0.244696	0.135422	0.629913	0.496622	0.629913	0.496622	1.911	0.115914	0.242459	0.0817782	0.148413	0.188509	0.024843	0.00200918	0.676169	0.57291	physical_and_proximity
233	256	0.120291	0.0815833	0.697569	0.240747	0.697569	0.240747	0.273	0.0560645	0.108105	0.0426915	0.0938578	0.187958	0.003549	0.000971785	0.483847	0.279357	physical_and_proximity
233	270	0.156754	0.094175	0.398379	0.62194	0.398379	0.62194	0.364	0.0756238	0.14566	0.0576655	0.0782109	0.18207	0.004732	0.00131081	0.386841	0.338	physical_and_proximity
233	272	0.0908753	0.056088	0.562233	0.159366	0.562233	0.159366	0.273	0.0363819	0.0853498	0.0281376	0.0659133	0.228235	0.003549	0.00063062	0.405938	0.264485	physical_and_proximity
233	281	0.207605	0.132289	0.777582	0.328213	0.777582	0.328213	1.911	0.15485	0.205925	0.0926725	0.155097	0.191558	0.024843	0.00268407	0.756106	0.522041	physical_and_proximity
233	291	0.12895	0.0822108	0.277668	0.351388	0.277668	0.351388	0.689	0.0992094	0.126604	0.0605072	0.0757203	0.212793	0.008957	0.00171963	0.389545	0.399347	physical_and_proximity
234	242	0.0960219	0.0775848	0.412347	0.26401	0.412347	0.26401	0.143	0.0547692	0.0757238	0.0408642	0.0950156	0.228266	0.001859	0.000949333	0.601978	0.489086	physical_and_proximity
234	264	0.111665	0.0792948	0.225712	0.296867	0.225712	0.296867	0.78	0.123051	0.11012	0.0627919	0.0847523	0.213547	0.01014	0.00213289	0.448019	0.41405	physical_and_proximity
234	284	0.0992039	0.0701908	0.234391	0.216984	0.234391	0.216984	0.728	0.0844479	0.097574	0.0482704	0.101707	0.20803	0.009464	0.00146376	0.55094	0.383461	physical_and_proximity
234	297	0.076048	0.0558156	0.154956	0.201064	0.154956	0.201064	0.507	0.0805859	0.0746303	0.0419532	0.0735176	0.214636	0.006591	0.00139682	0.395798	0.381602	physical_and_proximity
234	300	0.0784715	0.0588441	0.206535	0.205084	0.206535	0.205084	0.247	0.0539248	0.0726405	0.035383	0.0835093	0.20423	0.003211	0.000934697	0.318903	0.462215	physical_and_proximity
234	310	0.0631247	0.0496503	0.0994773	0.457911	0.0994773	0.457911	0.208	0.0571394	0.0586714	0.0336276	0.0693713	0.240273	0.002704	0.000990416	0.24505	0.446329	physical_and_proximity
236	260	0.264735	0.121302	0.983464	0.527219	0.983464	0.527219	1.053	0.0829332	0.258851	0.0667938	0.104672	0.172841	0.013689	0.00143751	0.481819	0.461877	physical_and_proximity
236	263	0.161636	0.0978233	0.440495	0.724716	0.440495	0.724716	0.312	0.0699369	0.145876	0.0557145	0.0822124	0.219969	0.004056	0.00121224	0.429091	0.459173	physical_and_proximity
236	304	0.186238	0.103931	0.451669	0.688021	0.451669	0.688021	0.507	0.0874085	0.17731	0.0661902	0.0805369	0.198447	0.006591	0.00151508	0.387179	0.416078	physical_and_proximity
237	240	0.147036	0.0791341	0.395646	0.656957	0.395646	0.656957	0.299	0.0519967	0.135242	0.0429523	0.064457	0.230309	0.003887	0.000901277	0.388531	0.391573	physical_and_proximity
237	249	0.156359	0.0792457	0.54524	0.417272	0.54524	0.417272	0.403	0.0603107	0.148988	0.0480506	0.0589013	0.205332	0.005239	0.00104539	0.29913	0.356083	physical_and_proximity
237	270	0.526035	0.303287	1.38848	1.14045	1.38848	1.14045	3.146	0.444259	0.522215	0.259876	0.143924	0.196986	0.040898	0.00770049	0.617188	0.663494	physical_and_proximity
238	243	0.381985	0.208502	0.943615	1.02025	0.943615	1.02025	1.482	0.114707	0.368369	0.0929562	0.248109	0.181463	0.019266	0.00198826	1.08582	1.13314	physical_and_proximity
238	249	0.105162	0.069043	0.298473	0.215598	0.298473	0.215598	0.585	0.0812928	0.103114	0.0492857	0.07267	0.21264	0.007605	0.00140907	0.426894	0.290342	physical_and_proximity
238	254	0.171995	0.107096	0.361067	0.477583	0.361067	0.477583	0.949	0.120625	0.168999	0.0760247	0.102892	0.19923	0.012337	0.00209083	0.472524	0.504972	physical_and_proximity
238	258	0.10989	0.0704432	0.27034	0.253359	0.27034	0.253359	0.611	0.0759207	0.107728	0.0480362	0.0767553	0.202441	0.007943	0.00131596	0.389545	0.411177	physical_and_proximity
238	263	0.26896	0.167859	0.425738	0.930479	0.425738	0.930479	3.198	0.196409	0.267646	0.11744	0.198258	0.170457	0.041574	0.00340442	0.833677	0.656565	physical_and_proximity
238	286	0.134633	0.0850137	0.383516	0.281007	0.383516	0.281007	0.689	0.0749632	0.131277	0.0512664	0.103713	0.202789	0.008957	0.00129936	0.511394	0.557362	physical_and_proximity
238	303	0.0779831	0.0539957	0.196339	0.205212	0.196339	0.205212	0.286	0.0528962	0.074279	0.0346366	0.0640115	0.216453	0.003718	0.000916867	0.369603	0.294905	physical_and_proximity
238	308	0.135359	0.101849	0.450552	0.244647	0.450552	0.244647	0.793	0.15247	0.132134	0.077726	0.132315	0.193975	0.010309	0.00264281	0.702026	0.496691	physical_and_proximity
240	254	0.259326	0.14244	0.553711	0.694525	0.553711	0.694525	1.521	0.14743	0.256194	0.0997136	0.117494	0.200731	0.019773	0.00255545	0.571389	0.581191	physical_and_proximity
240	272	0.20668	0.129638	0.465653	0.471695	0.465653	0.471695	1.638	0.176435	0.205	0.100651	0.113736	0.202066	0.021294	0.00305821	0.609245	0.451399	physical_and_proximity
240	281	0.207086	0.115675	0.984672	0.349931	0.984672	0.349931	0.923	0.0861485	0.201747	0.0645948	0.123422	0.203052	0.011999	0.00149324	0.570882	0.567164	physical_and_proximity
241	247	0.139999	0.067307	0.449664	0.540869	0.449664	0.540869	0.273	0.0400084	0.12927	0.0344027	0.0527169	0.15834	0.003549	0.00069348	0.217334	0.190463	physical_and_proximity
241	259	0.555827	0.285358	1.69243	1.40033	1.69243	1.40033	1.859	0.289945	0.542621	0.210353	0.164728	0.150116	0.024167	0.00502571	0.579332	0.671437	physical_and_proximity
241	311	0.104705	0.0622404	0.203757	0.728728	0.203757	0.728728	0.247	0.0434241	0.0968181	0.0341195	0.0587558	0.190318	0.003211	0.000752684	0.196716	0.273611	physical_and_proximity
242	284	0.18072	0.111081	0.726778	0.375313	0.726778	0.375313	0.559	0.0907609	0.171548	0.0664084	0.110768	0.202607	0.007267	0.00157319	0.561587	0.472355	physical_and_proximity
242	292	0.0404766	0.0356587	0.285201	0.0679351	0.285201	0.0679351	0.104	0.0515254	0.0359175	0.0265716	0.0503344	0.192839	0.001352	0.000893107	0.260429	0.16055	physical_and_proximity
242	299	0.0405239	0.0315643	0.306049	0.0556662	0.306049	0.0556662	0.247	0.0524326	0.0395566	0.0248116	0.0432636	0.219925	0.003211	0.000908832	0.252824	0.103428	physical_and_proximity
243	257	0.115081	0.0788278	0.314276	0.238926	0.314276	0.238926	0.663	0.094732	0.112668	0.055793	0.0932884	0.222588	0.008619	0.00164202	0.53742	0.459849	physical_and_proximity
243	258	0.19514	0.115555	0.329104	0.668126	0.329104	0.668126	1.547	0.0927066	0.192987	0.0652657	0.150095	0.210131	0.020111	0.00160691	0.670592	0.77233	physical_and_proximity
243	267	0.146475	0.110937	0.461482	0.248266	0.461482	0.248266	1.417	0.189972	0.144915	0.0872692	0.164728	0.202364	0.018421	0.00329285	0.88387	0.665522	physical_and_proximity
243	273	0.30812	0.189652	0.745439	0.686305	0.745439	0.686305	2.002	0.168644	0.303208	0.114571	0.23552	0.191419	0.026026	0.00292316	1.02144	1.07112	physical_and_proximity
243	276	0.133374	0.0877307	0.43627	0.226914	0.43627	0.226914	1.144	0.104622	0.132044	0.0615107	0.108171	0.215151	0.014872	0.00181344	0.591838	0.600795	physical_and_proximity
243	308	0.213793	0.139197	0.526176	0.442066	0.526176	0.442066	1.768	0.156486	0.211496	0.0947603	0.174482	0.194612	0.022984	0.00271243	0.906178	0.66248	physical_and_proximity
243	329	0.0694466	0.0649527	0.43604	0.261501	0.43604	0.261501	0.039	0.0260353	0.0314877	0.0224583	0.0817423	0.235769	0.000507	0.000451278	0.542152	0.457652	physical_and_proximity
244	246	0.126011	0.0815178	0.429749	0.263735	0.429749	0.263735	0.455	0.0673292	0.120244	0.0476848	0.0953087	0.193761	0.005915	0.00116704	0.548743	0.250458	physical_and_proximity
244	252	0.092066	0.06999	0.546558	0.12607	0.546558	0.12607	0.806	0.117868	0.0908888	0.0548072	0.103078	0.179545	0.010478	0.00204305	0.519675	0.146185	physical_and_proximity
244	258	0.421128	0.289248	0.933236	0.877173	0.933236	0.877173	5.915	0.583142	0.420057	0.254685	0.219633	0.182666	0.076895	0.0101078	0.90077	0.817284	physical_and_proximity
244	271	0.209757	0.134809	0.420725	0.605686	0.420725	0.605686	1.248	0.19081	0.207076	0.10789	0.104171	0.195702	0.016224	0.00330737	0.560742	0.486213	physical_and_proximity
244	295	0.0869234	0.0623964	0.334429	0.235594	0.334429	0.235594	0.169	0.0485295	0.0760345	0.0359185	0.065213	0.225534	0.002197	0.000841178	0.413712	0.296764	physical_and_proximity
244	305	0.169273	0.104449	0.262862	0.744487	0.262862	0.744487	1.209	0.119382	0.167375	0.0739429	0.106527	0.203993	0.015717	0.00206929	0.535561	0.536068	physical_and_proximity
244	317	0.097442	0.0733825	0.219333	0.499006	0.219333	0.499006	0.182	0.0532387	0.0829341	0.039453	0.0883249	0.22117	0.002366	0.000922803	0.487565	0.499902	physical_and_proximity
246	271	0.376536	0.172557	0.748634	1.42801	0.748634	1.42801	1.521	0.173461	0.371264	0.128188	0.0925567	0.19505	0.019773	0.00300666	0.236938	0.464243	physical_and_proximity
247	259	0.125512	0.0889894	0.59951	0.212578	0.59951	0.212578	0.52	0.0986588	0.120551	0.0605762	0.106887	0.191847	0.00676	0.00171009	0.556348	0.427739	physical_and_proximity
247	265	0.192947	0.117102	0.415487	0.522847	0.415487	0.522847	1.079	0.157688	0.190614	0.0937992	0.0792691	0.219941	0.014027	0.00273325	0.440921	0.479115	physical_and_proximity
247	306	0.131238	0.0781377	0.440081	0.355344	0.440081	0.355344	0.325	0.0599302	0.122498	0.0459294	0.0697473	0.217546	0.004225	0.00103879	0.435513	0.427063	physical_and_proximity
247	311	0.115033	0.0696802	0.254219	0.282513	0.254219	0.282513	0.754	0.0796494	0.113642	0.0499293	0.0657416	0.195064	0.009802	0.00138059	0.295919	0.292032	physical_and_proximity
247	319	0.0885542	0.0622358	0.24887	0.176187	0.24887	0.176187	0.559	0.0903312	0.0870864	0.0481596	0.0665565	0.235716	0.007267	0.00156574	0.34476	0.400699	physical_and_proximity
247	326	0.0643988	0.0539928	0.270612	0.204757	0.270612	0.204757	0.078	0.0346815	0.0467297	0.0267287	0.0659037	0.212625	0.001014	0.000601146	0.312819	0.412191	physical_and_proximity
248	273	0.30765	0.20138	0.462685	1.58164	0.462685	1.58164	2.08	0.351673	0.305407	0.177396	0.108693	0.211473	0.02704	0.00609566	0.394784	0.554151	physical_and_proximity
248	278	0.22799	0.118958	0.940585	0.435594	0.940585	0.435594	0.897	0.121661	0.223528	0.0863676	0.0764597	0.19861	0.011661	0.0021088	0.38701	0.241163	physical_and_proximity
248	297	0.258603	0.154093	0.669649	0.602758	0.669649	0.602758	1.287	0.187205	0.254494	0.117729	0.112444	0.205041	0.016731	0.00324489	0.496691	0.491114	physical_and_proximity
249	254	0.205537	0.128854	0.605009	0.370377	0.605009	0.370377	1.846	0.188171	0.20431	0.103443	0.105266	0.203329	0.023998	0.00326162	0.519168	0.426218	physical_and_proximity
249	267	0.208473	0.127519	0.455872	0.577423	0.455872	0.577423	1.053	0.160684	0.205124	0.0985337	0.0946445	0.216299	0.013689	0.0027852	0.418613	0.511394	physical_and_proximity
249	289	0.158733	0.101043	0.3491	0.50218	0.3491	0.50218	0.585	0.0908863	0.152318	0.0630573	0.10749	0.210416	0.007605	0.00157536	0.52897	0.614822	physical_and_proximity
250	253	0.0903873	0.0685554	0.588971	0.244288	0.588971	0.244288	0.117	0.0410185	0.0697427	0.0331448	0.072678	0.214191	0.001521	0.000710988	0.445315	0.37687	physical_and_proximity
250	274	0.222827	0.129144	0.651308	0.515204	0.651308	0.515204	0.871	0.116661	0.216242	0.0829998	0.117701	0.209251	0.011323	0.00202212	0.667888	0.536406	physical_and_proximity
250	282	0.228443	0.125704	0.605448	0.480945	0.605448	0.480945	1.417	0.107031	0.225396	0.0764877	0.129696	0.207597	0.018421	0.00185521	0.698984	0.450723	physical_and_proximity
250	285	0.18261	0.0944144	0.574361	0.408169	0.574361	0.408169	0.702	0.0800932	0.178077	0.0599647	0.0761429	0.229426	0.009126	0.00138828	0.42588	0.446329	physical_and_proximity
250	293	0.170897	0.123736	0.458086	0.340059	0.458086	0.340059	1.235	0.199082	0.168538	0.0985541	0.13898	0.20469	0.016055	0.00345076	0.64558	0.780442	physical_and_proximity
252	266	0.0413301	0.0313812	0.27903	0.164031	0.27903	0.164031	0.052	0.02818	0.0345889	0.0221404	0.0168935	0.217508	0.000676	0.000488454	0.107991	0.058981	physical_and_proximity
253	259	0.191438	0.0948384	0.36367	0.530734	0.36367	0.530734	1.599	0.0724315	0.190139	0.0542297	0.0967639	0.192603	0.020787	0.00125548	0.418275	0.432978	physical_and_proximity
253	265	0.152733	0.0988284	0.351535	0.347288	0.351535	0.347288	1.131	0.143858	0.151325	0.0788929	0.0837025	0.205898	0.014703	0.00249354	0.441428	0.363857	physical_and_proximity
253	285	0.245526	0.172928	0.417911	0.701718	0.417911	0.701718	3.757	0.343728	0.244852	0.14865	0.16522	0.162116	0.048841	0.00595795	0.533364	0.639158	physical_and_proximity
254	286	0.261836	0.142654	0.662661	0.515628	0.662661	0.515628	2.561	0.144452	0.26049	0.0964213	0.136328	0.183492	0.033293	0.00250384	0.558883	0.560911	physical_and_proximity
254	320	0.184311	0.135082	0.281137	0.714102	0.281137	0.714102	2.041	0.314342	0.183577	0.122871	0.0945613	0.200847	0.026533	0.00544859	0.394784	0.467285	physical_and_proximity
255	274	0.112855	0.0668559	0.406678	0.275083	0.406678	0.275083	0.299	0.0503815	0.105947	0.0385464	0.062443	0.18562	0.003887	0.000873279	0.260091	0.339014	physical_and_proximity
255	287	0.215261	0.124081	0.550344	0.545641	0.550344	0.545641	0.884	0.106529	0.209162	0.0767054	0.120253	0.199482	0.011492	0.0018465	0.59488	0.358618	physical_and_proximity
255	301	0.229862	0.156444	0.496518	0.512704	0.496518	0.512704	2.496	0.317006	0.229089	0.140469	0.0949237	0.179814	0.032448	0.00549477	0.41405	0.237445	physical_and_proximity
256	312	0.0517285	0.0372378	0.303911	0.401019	0.303911	0.401019	0.052	0.0256464	0.0399762	0.0223334	0.0218137	0.185428	0.000676	0.000444538	0.085683	0.104611	physical_and_proximity
257	276	0.190719	0.117743	0.475509	1.51925	0.475509	1.51925	0.286	0.0575787	0.159802	0.0496801	0.116885	0.201137	0.003718	0.000998031	0.687154	0.597415	physical_and_proximity
257	293	0.0742797	0.0711114	0.947016	0.250046	0.947016	0.250046	0.026	0.0180793	0.0229797	0.0165653	0.0929425	0.20244	0.000338	0.000313375	0.539617	0.440752	physical_and_proximity
257	313	0.13588	0.0860869	0.302842	0.784337	0.302842	0.784337	0.273	0.0556665	0.121359	0.0443634	0.0863958	0.20326	0.003549	0.000964887	0.542659	0.437541	physical_and_proximity
257	324	0.146033	0.094408	0.265099	0.569553	0.265099	0.569553	0.676	0.115779	0.14271	0.070596	0.0816786	0.215428	0.008788	0.00200683	0.448526	0.3549	physical_and_proximity
258	303	0.159055	0.0925692	0.468735	0.661508	0.468735	0.661508	0.286	0.0472129	0.140025	0.0402807	0.0924982	0.206316	0.003718	0.000818356	0.535054	0.406107	physical_and_proximity
259	265	0.169141	0.104773	0.502887	0.381125	0.502887	0.381125	0.676	0.109463	0.16416	0.0727388	0.0932896	0.217301	0.008788	0.00189736	0.483509	0.432978	physical_and_proximity
259	282	0.0997745	0.0635284	0.291678	0.420614	0.291678	0.420614	0.182	0.0455005	0.0884923	0.0359923	0.0551531	0.228816	0.002366	0.000788674	0.328367	0.32448	physical_and_proximity
259	311	0.161343	0.101878	0.480514	0.509526	0.480514	0.509526	0.377	0.0860566	0.149338	0.0638408	0.0871956	0.191943	0.004901	0.00149165	0.409656	0.390052	physical_and_proximity
260	280	0.433793	0.160557	1.51153	1.27252	1.51153	1.27252	1.027	0.070428	0.41303	0.0639128	0.138737	0.183727	0.013351	0.00122075	0.592345	0.621244	physical_and_proximity
260	286	0.292267	0.151245	1.04878	0.610336	1.04878	0.610336	1.118	0.161362	0.28683	0.113776	0.087402	0.221344	0.014534	0.00279694	0.476411	0.4056	physical_and_proximity
261	271	0.330605	0.141643	0.878005	0.877234	0.878005	0.877234	1.235	0.103427	0.32377	0.0836992	0.10573	0.199426	0.016055	0.00179274	0.404586	0.544011	physical_and_proximity
261	290	0.0728617	0.0533722	0.548559	0.199932	0.548559	0.199932	0.104	0.0430232	0.0608271	0.0332581	0.0409279	0.210418	0.001352	0.000745736	0.257387	0.153959	physical_and_proximity
263	286	0.308736	0.143161	0.719309	1.55707	0.719309	1.55707	0.741	0.114103	0.295685	0.092623	0.0878069	0.212412	0.009633	0.00197779	0.44447	0.498381	physical_and_proximity
264	268	0.237361	0.169807	0.424389	0.624627	0.424389	0.624627	3.705	0.311897	0.236564	0.139597	0.205768	0.190791	0.048165	0.00540622	1.03986	0.827931	physical_and_proximity
264	269	0.137821	0.112509	0.883371	0.200009	0.883371	0.200009	0.65	0.123101	0.130374	0.0701498	0.239695	0.175793	0.00845	0.00213375	1.05456	0.92105	physical_and_proximity
264	273	0.141637	0.0906725	0.342844	0.318022	0.342844	0.318022	0.923	0.123383	0.139965	0.0705913	0.0779261	0.226418	0.011999	0.00213864	0.430274	0.490945	physical_and_proximity
264	276	0.117387	0.0868211	0.317611	0.286951	0.317611	0.286951	0.403	0.0773392	0.109712	0.0511157	0.12739	0.208737	0.005239	0.00134055	0.754247	0.579839	physical_and_proximity
264	277	0.115693	0.0798707	0.169992	0.647631	0.169992	0.647631	0.702	0.0765571	0.112979	0.048807	0.119771	0.219388	0.009126	0.00132699	0.525928	0.747656	physical_and_proximity
264	288	0.0624923	0.0490384	0.303644	0.0874194	0.303644	0.0874194	0.715	0.103988	0.0619923	0.0410695	0.0726981	0.200082	0.009295	0.00180246	0.391404	0.091767	physical_and_proximity
264	297	0.126522	0.0900399	0.256741	0.274568	0.256741	0.274568	2.6	0.153263	0.126236	0.0711148	0.126916	0.188163	0.0338	0.00265657	0.552292	0.423852	physical_and_proximity
264	310	0.0998491	0.0780807	0.472527	0.375863	0.472527	0.375863	0.104	0.0376239	0.069482	0.0318922	0.0869023	0.226999	0.001352	0.000652148	0.572572	0.549757	physical_and_proximity
264	328	0.139056	0.0998598	0.324269	0.304011	0.324269	0.304011	1.04	0.0923622	0.136337	0.058139	0.1823	0.195139	0.01352	0.00160094	0.936091	0.690872	physical_and_proximity
265	267	0.290948	0.151552	1.10941	0.621902	1.10941	0.621902	0.91	0.0766122	0.277142	0.0642587	0.167943	0.180767	0.01183	0.00132795	0.735657	0.697294	physical_and_proximity
265	285	0.237929	0.152468	0.458134	0.646518	0.458134	0.646518	1.989	0.230196	0.236279	0.12386	0.123257	0.201695	0.025857	0.00399007	0.541138	0.551954	physical_and_proximity
265	289	0.198974	0.141127	0.334865	0.584851	0.334865	0.584851	2.873	0.25811	0.198248	0.11668	0.160351	0.20123	0.037349	0.00447391	0.566488	0.835536	physical_and_proximity
265	315	0.114242	0.0765661	0.232072	0.485377	0.232072	0.485377	0.325	0.0550011	0.105863	0.040732	0.0944456	0.20464	0.004225	0.000953353	0.511056	0.402896	physical_and_proximity
267	285	0.24359	0.147075	0.472272	0.71747	0.472272	0.71747	1.56	0.18078	0.240834	0.110585	0.12335	0.200889	0.02028	0.00313352	0.596739	0.573417	physical_and_proximity
267	289	0.303846	0.235045	0.667876	0.610874	0.667876	0.610874	6.175	0.69234	0.303377	0.218404	0.200339	0.198924	0.080275	0.0120006	0.750867	0.888264	physical_and_proximity
267	313	0.291753	0.185139	0.665953	0.607218	0.665953	0.607218	3.445	0.305902	0.290804	0.155824	0.137972	0.201662	0.044785	0.0053023	0.625469	0.660621	physical_and_proximity
268	276	0.124734	0.0820674	0.508391	0.243099	0.508391	0.243099	0.429	0.0764191	0.118884	0.052175	0.0873928	0.208722	0.005577	0.0013246	0.449878	0.420472	physical_and_proximity
268	279	0.0892957	0.0613765	0.257644	0.19269	0.257644	0.19269	0.39	0.0584885	0.0859468	0.0382141	0.0799795	0.19232	0.00507	0.0010138	0.412698	0.349999	physical_and_proximity
268	293	0.117616	0.0882464	0.51921	0.222678	0.51921	0.222678	0.325	0.0489382	0.105333	0.0372429	0.154516	0.19152	0.004225	0.000848262	0.676	0.780611	physical_and_proximity
268	323	0.177183	0.1153	0.516758	0.490424	0.516758	0.490424	0.507	0.120901	0.168164	0.0816634	0.091919	0.229205	0.006591	0.00209562	0.506493	0.521196	physical_and_proximity
269	277	0.27052	0.152957	0.75817	0.798351	0.75817	0.798351	0.793	0.156267	0.260921	0.111472	0.0958596	0.208184	0.010309	0.00270863	0.493987	0.459511	physical_and_proximity
270	281	0.137876	0.094189	0.513091	0.762405	0.513091	0.762405	0.156	0.0414536	0.103403	0.0365177	0.0944836	0.204036	0.002028	0.00071853	0.429767	0.519168	physical_and_proximity
270	314	0.401254	0.233966	0.885611	0.888649	0.885611	0.888649	4.043	0.331501	0.399711	0.189715	0.163635	0.193467	0.052559	0.00574601	0.605189	0.737178	physical_and_proximity
270	315	0.220695	0.112699	0.924736	0.380241	0.924736	0.380241	1.131	0.104989	0.217605	0.075551	0.0887378	0.217719	0.014703	0.00181981	0.471341	0.382785	physical_and_proximity
271	283	0.0748746	0.0628649	0.170753	0.512708	0.170753	0.512708	0.091	0.0342346	0.0532033	0.0270146	0.0892178	0.23374	0.001183	0.000593399	0.51376	0.579332	physical_and_proximity
271	295	0.40716	0.275413	0.916001	0.860522	0.916001	0.860522	4.745	0.526775	0.405756	0.24084	0.199379	0.177973	0.061685	0.00913077	0.844324	0.746811	physical_and_proximity
271	305	0.0589273	0.0440583	0.279044	0.0944645	0.279044	0.0944645	0.312	0.0721765	0.0575547	0.035683	0.0450905	0.217591	0.004056	0.00125106	0.268203	0.257894	physical_and_proximity
271	318	0.0946664	0.0732223	0.289141	0.153856	0.289141	0.153856	1.586	0.204281	0.0944409	0.067325	0.066067	0.177298	0.020618	0.00354088	0.292877	0.113399	physical_and_proximity
271	342	0.0530731	0.0385459	0.202523	0.142794	0.202523	0.142794	0.104	0.0305137	0.0463904	0.0223649	0.0409031	0.228653	0.001352	0.000528905	0.215982	0.277836	physical_and_proximity
272	280	0.144628	0.0852254	0.395601	0.382786	0.395601	0.382786	0.52	0.107985	0.141577	0.0694407	0.0436827	0.216935	0.00676	0.00187174	0.208377	0.259753	physical_and_proximity
272	309	0.145703	0.0664886	0.46679	0.341879	0.46679	0.341879	0.507	0.0504779	0.142052	0.0401962	0.0497941	0.209064	0.006591	0.000874951	0.216151	0.288483	physical_and_proximity
273	276	0.189262	0.115161	0.451536	0.528469	0.451536	0.528469	0.715	0.0837168	0.181636	0.0622977	0.134786	0.196139	0.009295	0.00145109	0.777062	0.636961	physical_and_proximity
273	288	0.0891583	0.0624023	0.430926	0.141743	0.430926	0.141743	0.468	0.0750286	0.0868632	0.0440454	0.0753598	0.201397	0.006084	0.0013005	0.449709	0.063882	physical_and_proximity
273	297	0.24425	0.15115	0.493325	0.557881	0.493325	0.557881	3.458	0.174039	0.243383	0.104543	0.183566	0.193178	0.044954	0.00301667	0.941668	0.752388	physical_and_proximity
273	307	0.176156	0.135927	0.40452	0.364687	0.40452	0.364687	2.028	0.333209	0.175216	0.121725	0.133483	0.214424	0.026364	0.00577562	0.740389	0.658086	physical_and_proximity
273	317	0.108697	0.0720808	0.234948	0.311888	0.234948	0.311888	0.494	0.0743967	0.105409	0.0478377	0.0815908	0.222841	0.006422	0.00128954	0.466609	0.46813	physical_and_proximity
273	329	0.310491	0.225937	0.814977	0.542729	0.814977	0.542729	6.266	0.386532	0.309678	0.176782	0.350691	0.16983	0.081458	0.00669989	1.26649	1.04493	physical_and_proximity
273	332	0.179948	0.117879	0.518956	0.625677	0.518956	0.625677	0.338	0.0475515	0.154231	0.0407248	0.154139	0.200602	0.004394	0.000824225	0.846183	0.774358	physical_and_proximity
273	344	0.115858	0.0757012	0.39646	0.208088	0.39646	0.208088	0.689	0.091693	0.113903	0.0548428	0.078322	0.22006	0.008957	0.00158935	0.468975	0.367575	physical_and_proximity
274	275	0.060416	0.0586003	0.382406	0.613952	0.382406	0.613952	0.013	0.00975	0.0123203	0.0093626	0.0682473	0.186912	0.000169	0.000169	0.30251	0.361998	physical_and_proximity
274	287	0.103455	0.0804926	0.530404	0.487357	0.530404	0.487357	0.091	0.0342795	0.0669961	0.0302031	0.083558	0.200893	0.001183	0.000594178	0.472186	0.291694	physical_and_proximity
274	316	0.176822	0.0956364	0.413412	0.535726	0.413412	0.535726	0.624	0.0560703	0.169835	0.0452074	0.105985	0.179222	0.008112	0.000971885	0.423007	0.536406	physical_and_proximity
275	279	0.231378	0.136412	1.44141	0.324732	1.44141	0.324732	1.755	0.213639	0.230254	0.118287	0.0674554	0.16785	0.022815	0.00370308	0.225446	0.261274	physical_and_proximity
275	323	0.316886	0.141065	0.629632	1.20122	0.629632	1.20122	1.248	0.101655	0.310366	0.08158	0.11256	0.199497	0.016224	0.00176202	0.391235	0.525252	physical_and_proximity
276	313	0.222378	0.131354	0.446317	0.602141	0.446317	0.602141	1.573	0.163301	0.220409	0.099751	0.106118	0.212026	0.020449	0.00283055	0.522041	0.508521	physical_and_proximity
276	332	0.135686	0.106838	0.464791	0.644738	0.464791	0.644738	0.156	0.0600903	0.0988848	0.0491542	0.116668	0.189481	0.002028	0.00104156	0.555165	0.564967	physical_and_proximity
277	310	0.226023	0.1265	0.384212	1.17738	0.384212	1.17738	0.936	0.132035	0.221217	0.0906963	0.092528	0.21695	0.012168	0.00228861	0.403234	0.561249	physical_and_proximity
277	323	0.133947	0.0880751	0.48432	0.325987	0.48432	0.325987	0.338	0.070153	0.123595	0.0515812	0.0905777	0.194765	0.004394	0.00121599	0.490776	0.388193	physical_and_proximity
277	328	0.142958	0.0854372	0.543711	0.274019	0.543711	0.274019	0.572	0.0690773	0.138182	0.0500873	0.0918002	0.224064	0.007436	0.00119734	0.586092	0.374842	physical_and_proximity
277	367	0.0248633	0.0229394	0.458142	0.03293	0.458142	0.03293	0.065	0.0251727	0.0208617	0.0138359	0.065382	0.211935	0.000845	0.000436327	0.410332	0.123539	physical_and_proximity
277	368	0.0813546	0.05654	0.322743	0.141302	0.322743	0.141302	0.416	0.0766325	0.0794955	0.0430575	0.0565034	0.174423	0.005408	0.0013283	0.30082	0.177788	physical_and_proximity
278	307	0.510741	0.240413	0.797486	3.70995	0.797486	3.70995	2.184	0.261623	0.504704	0.187063	0.117735	0.178756	0.028392	0.00453479	0.282399	0.550602	physical_and_proximity
280	286	0.101784	0.0829158	1.11468	0.371093	1.11468	0.371093	0.065	0.022645	0.0526968	0.0209417	0.0954386	0.226687	0.000845	0.000392514	0.574262	0.404079	physical_and_proximity
280	309	0.363643	0.150155	1.10988	1.1556	1.10988	1.1556	0.897	0.0846816	0.34708	0.0736632	0.119675	0.185294	0.011661	0.00146781	0.53404	0.528125	physical_and_proximity
281	289	0.189206	0.108816	0.510316	0.508746	0.510316	0.508746	0.624	0.0786894	0.180905	0.0601201	0.111257	0.213193	0.008112	0.00136395	0.640848	0.564291	physical_and_proximity
281	314	0.244809	0.120259	0.527889	0.709183	0.527889	0.709183	1.17	0.0881671	0.240436	0.0682757	0.111394	0.212855	0.01521	0.00152823	0.608062	0.601302	physical_and_proximity
281	320	0.100964	0.0727737	0.342937	0.293033	0.342937	0.293033	0.195	0.0502576	0.0872846	0.03813	0.0846467	0.211158	0.002535	0.000871131	0.521027	0.289159	physical_and_proximity
281	325	0.280955	0.177008	0.572721	0.765286	0.572721	0.765286	1.794	0.204916	0.276996	0.126059	0.180186	0.179975	0.023322	0.00355189	0.853619	0.565305	physical_and_proximity
281	348	0.107538	0.0596579	0.222902	0.370925	0.222902	0.370925	0.416	0.0479678	0.104318	0.0356766	0.0564163	0.217367	0.005408	0.000831442	0.330733	0.271921	physical_and_proximity
282	287	0.962294	0.694173	1.8423	2.25692	1.8423	2.25692	18.525	1.96267	0.961664	0.668721	0.236679	0.16416	0.240825	0.0340196	0.707434	0.605189	physical_and_proximity
282	302	0.226739	0.113115	0.672312	0.754543	0.672312	0.754543	0.533	0.072974	0.21327	0.0605466	0.0929226	0.220691	0.006929	0.00126488	0.332085	0.538941	physical_and_proximity
282	321	0.112558	0.0961439	0.688323	0.496488	0.688323	0.496488	0.091	0.0506238	0.0691756	0.0430654	0.0935907	0.208164	0.001183	0.000877479	0.332761	0.533533	physical_and_proximity
283	290	0.217935	0.116779	0.367199	1.53859	0.367199	1.53859	0.741	0.110818	0.211739	0.0806641	0.081863	0.208373	0.009633	0.00192084	0.278174	0.425542	physical_and_proximity
283	295	0.336679	0.148317	0.883943	0.8163	0.883943	0.8163	1.495	0.0939485	0.330553	0.0769203	0.13405	0.202719	0.019435	0.00162844	0.652847	0.595387	physical_and_proximity
283	304	0.429536	0.19204	0.828175	1.6351	0.828175	1.6351	1.82	0.150653	0.422207	0.118248	0.14449	0.156321	0.02366	0.00261131	0.54756	0.545701	physical_and_proximity
283	347	0.359035	0.184635	0.625281	1.76813	0.625281	1.76813	1.469	0.164708	0.351422	0.121415	0.142867	0.18156	0.019097	0.00285493	0.502944	0.632398	physical_and_proximity
284	300	0.126553	0.0676894	0.371804	0.612422	0.371804	0.612422	0.221	0.0373072	0.113028	0.0321265	0.0583783	0.198348	0.002873	0.000646658	0.245895	0.303524	physical_and_proximity
284	310	0.232978	0.130088	0.690662	0.714294	0.690662	0.714294	0.611	0.125308	0.222989	0.0923516	0.0813358	0.2233	0.007943	0.00217201	0.492635	0.442273	physical_and_proximity
285	293	0.11017	0.0791795	0.533949	0.153355	0.533949	0.153355	1.352	0.124337	0.109489	0.060841	0.111741	0.21157	0.017576	0.00215518	0.57798	0.468468	physical_and_proximity
285	313	0.13191	0.0887733	0.251191	0.425229	0.251191	0.425229	0.676	0.0776171	0.128008	0.0520387	0.125143	0.198606	0.008788	0.00134536	0.492635	0.645749	physical_and_proximity
285	319	0.136303	0.0947622	0.535909	0.218675	0.535909	0.218675	1.014	0.143015	0.134677	0.0744532	0.100072	0.212443	0.013182	0.00247893	0.491283	0.537082	physical_and_proximity
285	321	0.182816	0.134567	0.460483	0.352006	0.460483	0.352006	2.015	0.242499	0.181529	0.109454	0.170943	0.210761	0.026195	0.00420331	0.906685	0.905164	physical_and_proximity
285	324	0.184989	0.137876	0.391057	0.463455	0.391057	0.463455	1.287	0.233542	0.182087	0.111151	0.160464	0.197241	0.016731	0.00404806	0.833846	0.574431	physical_and_proximity
285	350	0.107226	0.0688013	0.296911	0.252199	0.296911	0.252199	0.416	0.0530841	0.102701	0.03821	0.0857762	0.21627	0.005408	0.000920125	0.472017	0.370279	physical_and_proximity
286	308	0.150159	0.0958972	0.237842	0.59351	0.237842	0.59351	1.183	0.10506	0.148486	0.0649026	0.115278	0.206266	0.015379	0.00182105	0.421655	0.599443	physical_and_proximity
286	320	0.282155	0.139626	1.16105	0.541616	1.16105	0.541616	1.066	0.0950897	0.274295	0.0756201	0.129409	0.202704	0.013858	0.00164822	0.59488	0.629525	physical_and_proximity
286	336	0.0940834	0.0736397	0.204732	0.541148	0.204732	0.541148	0.156	0.0454038	0.0760884	0.0347742	0.10064	0.214039	0.002028	0.000786999	0.433147	0.62361	physical_and_proximity
287	302	0.162482	0.103614	0.362726	0.680502	0.362726	0.680502	0.416	0.0817002	0.150824	0.0607302	0.102639	0.219529	0.005408	0.00141614	0.317044	0.606541	physical_and_proximity
287	316	0.340373	0.21317	0.726233	0.767935	0.726233	0.767935	3.731	0.363929	0.339307	0.184265	0.133108	0.189323	0.048503	0.00630809	0.369772	0.601471	physical_and_proximity
287	321	0.126443	0.079734	0.383656	0.358035	0.383656	0.358035	0.312	0.0534752	0.116216	0.0414941	0.0865381	0.213522	0.004056	0.000926903	0.178464	0.514098	physical_and_proximity
288	297	0.104365	0.0639329	0.332669	0.658647	0.332669	0.658647	0.156	0.0482266	0.0914535	0.0395888	0.0417245	0.171667	0.002028	0.000835928	0.091767	0.207025	physical_and_proximity
289	314	0.111653	0.0781861	0.555801	0.176057	0.555801	0.176057	0.585	0.096319	0.108831	0.0559868	0.0919757	0.216842	0.007605	0.00166953	0.554658	0.402051	physical_and_proximity
289	315	0.300182	0.243743	1.02422	0.444789	1.02422	0.444789	9.152	0.91895	0.299951	0.231867	0.219909	0.190548	0.118976	0.0159285	1.00234	0.638989	physical_and_proximity
289	320	0.164987	0.120543	0.405177	0.337421	0.405177	0.337421	1.417	0.177297	0.162935	0.0903183	0.171853	0.203481	0.018421	0.00307315	0.938119	0.610935	physical_and_proximity
289	334	0.204217	0.131191	0.799731	0.35361	0.799731	0.35361	1.027	0.0872014	0.197937	0.0643248	0.194959	0.210137	0.013351	0.00151149	1.1132	0.806975	physical_and_proximity
289	348	0.0583746	0.0468566	0.214992	0.113794	0.214992	0.113794	0.221	0.0766546	0.0556667	0.0377576	0.0498872	0.227275	0.002873	0.00132868	0.315016	0.211757	physical_and_proximity
289	353	0.0939606	0.0615892	0.449607	0.149176	0.449607	0.149176	0.494	0.047757	0.0913078	0.0334818	0.089062	0.197912	0.006422	0.000827788	0.460018	0.398333	physical_and_proximity
289	358	0.0877065	0.0637564	0.409141	0.141801	0.409141	0.141801	0.442	0.0787677	0.0850434	0.0450617	0.0828237	0.212192	0.005746	0.00136531	0.492635	0.314171	physical_and_proximity
289	361	0.0348836	0.0328484	0.22471	0.0616487	0.22471	0.0616487	0.052	0.0292667	0.0250615	0.018235	0.0730689	0.213615	0.000676	0.00050729	0.435006	0.260767	physical_and_proximity
289	364	0.0289721	0.0249817	0.213331	0.0575097	0.213331	0.0575097	0.039	0.0143138	0.0209569	0.0108768	0.0413858	0.219461	0.000507	0.000248106	0.267189	0.13013	physical_and_proximity
289	370	0.0681844	0.0515429	0.33438	0.0940782	0.33438	0.0940782	0.871	0.0879949	0.0677132	0.040025	0.084978	0.2174	0.011323	0.00152524	0.495508	0.127426	physical_and_proximity
290	339	0.150806	0.0809525	0.306063	0.910992	0.306063	0.910992	0.39	0.0738878	0.144319	0.0558689	0.0513011	0.175616	0.00507	0.00128072	0.24336	0.199927	physical_and_proximity
291	314	0.27188	0.117321	0.797052	0.773421	0.797052	0.773421	0.806	0.0887833	0.263972	0.0724062	0.0785511	0.208486	0.010478	0.00153891	0.382616	0.452244	physical_and_proximity
291	333	0.161746	0.0922306	0.45771	0.707758	0.45771	0.707758	0.325	0.0761614	0.149821	0.059781	0.0618708	0.214074	0.004225	0.00132013	0.323466	0.355069	physical_and_proximity
291	341	0.279587	0.138221	0.717118	0.752729	0.717118	0.752729	1.079	0.129314	0.273991	0.095638	0.0923273	0.196672	0.014027	0.00224144	0.42757	0.35321	physical_and_proximity
292	299	0.0572461	0.0322068	0.1179	0.36319	0.1179	0.36319	0.143	0.0330402	0.0548602	0.0240956	0.0174287	0.188444	0.001859	0.000572696	0.11154	0.043771	physical_and_proximity
292	310	0.0559919	0.0424968	0.114408	1.40204	0.114408	1.40204	0.065	0.0170717	0.0402601	0.0146993	0.0539645	0.204627	0.000845	0.00029591	0.159198	0.36166	physical_and_proximity
293	323	0.14448	0.0866865	0.451991	0.283726	0.451991	0.283726	0.728	0.0561375	0.140635	0.0424622	0.11631	0.208796	0.009464	0.000973049	0.661128	0.52897	physical_and_proximity
293	324	0.259315	0.169728	1.13664	0.439537	1.13664	0.439537	1.261	0.200696	0.253298	0.122887	0.164686	0.22534	0.016393	0.00347874	1.02752	0.592683	physical_and_proximity
293	338	0.101953	0.0691497	0.167322	0.472428	0.167322	0.472428	0.507	0.0810043	0.099348	0.0489279	0.0760274	0.224617	0.006591	0.00140408	0.30082	0.450385	physical_and_proximity
293	340	0.126083	0.0859189	0.319825	0.265781	0.319825	0.265781	0.884	0.13493	0.124682	0.0699279	0.0756106	0.225964	0.011492	0.00233879	0.448019	0.396812	physical_and_proximity
293	349	0.125178	0.0759171	0.370642	0.400331	0.370642	0.400331	0.273	0.0402888	0.11288	0.0333148	0.0850825	0.221492	0.003549	0.00069834	0.51545	0.513422	physical_and_proximity
295	303	0.197846	0.11055	0.657903	0.683996	0.657903	0.683996	0.39	0.0723938	0.180308	0.0595404	0.092521	0.203786	0.00507	0.00125483	0.483509	0.438048	physical_and_proximity
295	342	0.135325	0.0882072	0.289651	0.79241	0.289651	0.79241	0.286	0.0631976	0.121789	0.0486908	0.087802	0.217624	0.003718	0.00109543	0.40222	0.521196	physical_and_proximity
295	347	0.144527	0.0821835	0.456009	0.489815	0.456009	0.489815	0.299	0.0525551	0.131943	0.0429882	0.0734947	0.223926	0.003887	0.000910955	0.449202	0.468468	physical_and_proximity
296	301	0.481115	0.139699	2.01144	2.97816	2.01144	2.97816	0.728	0.0832512	0.453194	0.0778527	0.0748443	0.176851	0.009464	0.00144302	0.19773	0.337155	physical_and_proximity
297	300	0.370848	0.21175	0.824256	0.84539	0.824256	0.84539	3.133	0.234198	0.368286	0.150015	0.195641	0.173101	0.040729	0.00405943	0.813904	0.711997	physical_and_proximity
297	307	0.117892	0.0810085	0.357659	0.2152	0.357659	0.2152	0.858	0.100036	0.116167	0.0573421	0.103979	0.217142	0.011154	0.00173396	0.581867	0.466947	physical_and_proximity
297	310	0.150277	0.111629	0.284765	0.412267	0.284765	0.412267	1.248	0.184548	0.1484	0.0880597	0.146475	0.183097	0.016224	0.00319883	0.613977	0.714363	physical_and_proximity
297	328	0.0592312	0.0563812	0.36441	0.322676	0.36441	0.322676	0.026	0.0195	0.0225709	0.0175054	0.0645818	0.226014	0.000338	0.000338	0.355745	0.425542	physical_and_proximity
297	357	0.195857	0.132165	0.355085	0.515678	0.355085	0.515678	2.743	0.244513	0.195313	0.113056	0.111244	0.194391	0.035659	0.00423823	0.525928	0.397995	physical_and_proximity
298	312	0.0902115	0.0533109	0.242171	0.351668	0.242171	0.351668	0.208	0.0496722	0.0848853	0.0368937	0.0351816	0.178993	0.002704	0.000860985	0.156325	0.133341	physical_and_proximity
298	325	0.0930376	0.0572335	0.237113	0.350897	0.237113	0.350897	0.221	0.0454505	0.0862655	0.0344007	0.0506566	0.215883	0.002873	0.000787808	0.246571	0.209729	physical_and_proximity
298	333	0.337497	0.203728	0.665841	0.846904	0.665841	0.846904	3.458	0.340358	0.336495	0.177913	0.108905	0.185936	0.044954	0.00589953	0.398164	0.462384	physical_and_proximity
298	354	0.100403	0.0574221	0.243433	0.449554	0.243433	0.449554	0.234	0.048565	0.0942877	0.0371426	0.0416667	0.201417	0.003042	0.000841793	0.14872	0.23829	physical_and_proximity
299	310	0.137547	0.0813003	0.239389	1.00171	0.239389	1.00171	0.403	0.0659498	0.1306	0.0491675	0.0744112	0.195987	0.005239	0.00114313	0.215813	0.409149	physical_and_proximity
299	322	0.136884	0.0771229	0.266177	0.683082	0.266177	0.683082	0.429	0.0783984	0.132418	0.0556291	0.0507093	0.184387	0.005577	0.00135891	0.154466	0.237783	physical_and_proximity
300	307	0.148278	0.0916129	0.685434	0.23204	0.685434	0.23204	0.923	0.0922342	0.145944	0.0602029	0.102055	0.184977	0.011999	0.00159873	0.475397	0.365716	physical_and_proximity
300	310	0.270341	0.165144	0.61487	0.962552	0.61487	0.962552	0.819	0.146642	0.257316	0.105434	0.148339	0.194521	0.010647	0.00254179	0.728559	0.777738	physical_and_proximity
300	322	0.142089	0.0996156	0.877782	0.202586	0.877782	0.202586	0.923	0.136291	0.139688	0.0745566	0.116031	0.172829	0.011999	0.00236239	0.454272	0.506831	physical_and_proximity
300	327	0.0525588	0.0374054	0.686093	0.0629741	0.686093	0.0629741	0.52	0.0344373	0.0519207	0.0215632	0.0719789	0.184225	0.00676	0.000596914	0.369265	0.102076	physical_and_proximity
300	359	0.122531	0.0725836	0.47274	0.232561	0.47274	0.232561	0.494	0.0570739	0.11849	0.0417773	0.0787597	0.192509	0.006422	0.00098928	0.358618	0.341549	physical_and_proximity
301	331	0.141491	0.0755559	0.878072	0.221572	0.878072	0.221572	0.663	0.088434	0.139658	0.0589625	0.043437	0.174928	0.008619	0.00153286	0.211757	0.13351	physical_and_proximity
302	321	0.233916	0.130795	0.811599	0.828475	0.811599	0.828475	0.429	0.0763712	0.209636	0.0643786	0.1157	0.195418	0.005577	0.00132377	0.558883	0.563277	physical_and_proximity
302	343	0.184058	0.0968729	0.403534	0.836546	0.403534	0.836546	0.481	0.0630714	0.173838	0.0512071	0.0873201	0.214471	0.006253	0.00109324	0.479284	0.416078	physical_and_proximity
302	356	0.0534177	0.0483976	0.455241	0.166897	0.455241	0.166897	0.026	0.0112194	0.0214363	0.0102754	0.0689484	0.209384	0.000338	0.000194469	0.379574	0.249275	physical_and_proximity
303	317	0.218579	0.128248	0.575416	0.628318	0.575416	0.628318	0.702	0.122981	0.210352	0.0872544	0.100833	0.208345	0.009126	0.00213168	0.464919	0.520182	physical_and_proximity
303	330	0.312806	0.154268	1.20306	0.5709	1.20306	0.5709	1.495	0.12287	0.307528	0.0932705	0.13358	0.195912	0.019435	0.00212975	0.538603	0.534378	physical_and_proximity
303	351	0.146117	0.0879981	0.31402	0.469815	0.31402	0.469815	0.598	0.110017	0.143159	0.0694324	0.0552481	0.218573	0.007774	0.00190696	0.276991	0.328874	physical_and_proximity
304	330	0.146036	0.0856434	0.566902	0.65996	0.566902	0.65996	0.208	0.0468501	0.123657	0.040611	0.0722386	0.223869	0.002704	0.000812068	0.368758	0.428584	physical_and_proximity
304	347	0.379577	0.18238	0.829652	1.40719	0.829652	1.40719	1.274	0.162646	0.370248	0.124004	0.117694	0.189249	0.016562	0.0028192	0.547391	0.539955	physical_and_proximity
305	307	0.101753	0.0804575	0.342529	0.58608	0.342529	0.58608	0.117	0.0529171	0.0759145	0.0425113	0.0752351	0.21471	0.001521	0.000917231	0.267696	0.420979	physical_and_proximity
305	317	0.220016	0.110778	0.440082	1.15105	0.440082	1.15105	0.624	0.0816668	0.210809	0.0649944	0.0882282	0.212783	0.008112	0.00141556	0.540293	0.495508	physical_and_proximity
306	315	0.375772	0.216856	0.877435	0.855044	0.877435	0.855044	2.691	0.284253	0.373019	0.171609	0.150124	0.206739	0.034983	0.00492706	0.733967	0.711152	physical_and_proximity
306	326	0.0658998	0.0473407	0.529679	0.215304	0.529679	0.215304	0.078	0.0308219	0.0516715	0.0256562	0.0377136	0.238613	0.001014	0.000534247	0.291356	0.240825	physical_and_proximity
306	341	0.189806	0.12058	0.667696	0.313736	0.667696	0.313736	1.612	0.175252	0.188486	0.0962357	0.101897	0.179955	0.020956	0.0030377	0.445991	0.364702	physical_and_proximity
306	371	0.156293	0.0789213	0.471657	0.369335	0.471657	0.369335	0.585	0.0757531	0.152972	0.0554676	0.0517475	0.169039	0.007605	0.00131305	0.241839	0.054418	physical_and_proximity
307	335	0.108896	0.069269	0.262339	0.237901	0.262339	0.237901	0.78	0.0794075	0.107558	0.0485235	0.0763273	0.202265	0.01014	0.0013764	0.445991	0.1014	physical_and_proximity
307	346	0.117177	0.0814248	0.277336	0.277663	0.277336	0.277663	0.663	0.106422	0.114738	0.0602272	0.0906591	0.202088	0.008619	0.00184465	0.465088	0.484523	physical_and_proximity
307	359	0.145793	0.10344	0.26567	0.514456	0.26567	0.514456	0.78	0.163879	0.143063	0.0846746	0.0886721	0.21925	0.01014	0.00284057	0.392418	0.501592	physical_and_proximity
308	330	0.217854	0.118964	0.468085	0.77942	0.468085	0.77942	0.728	0.0744736	0.208638	0.059358	0.126067	0.223975	0.009464	0.00129088	0.537927	0.787033	physical_and_proximity
308	334	0.253246	0.152426	0.444154	1.08796	0.444154	1.08796	1.17	0.179813	0.248427	0.114522	0.115179	0.20629	0.01521	0.00311677	0.491959	0.581867	physical_and_proximity
309	325	0.259323	0.132104	0.68933	0.821936	0.68933	0.821936	0.78	0.142842	0.253205	0.103433	0.0611377	0.202891	0.01014	0.00247593	0.329212	0.232375	physical_and_proximity
309	348	0.176975	0.0916118	0.455369	0.754037	0.455369	0.754037	0.403	0.0683978	0.166567	0.055119	0.0668577	0.216251	0.005239	0.00118556	0.312481	0.389038	physical_and_proximity
310	322	0.276907	0.18564	0.787616	0.469133	0.787616	0.469133	4.563	0.306501	0.276213	0.150063	0.197141	0.161987	0.059319	0.00531268	0.720616	0.771485	physical_and_proximity
310	328	0.249213	0.162694	0.605495	0.488894	0.605495	0.488894	2.977	0.217202	0.247961	0.120468	0.191037	0.16382	0.038701	0.00376483	0.763035	0.628004	physical_and_proximity
310	367	0.0243894	0.0211524	0.335988	0.0272389	0.335988	0.0272389	0.702	0.0721241	0.0243232	0.0186729	0.0596737	0.200004	0.009126	0.00125015	0.291525	0.079768	physical_and_proximity
310	372	0.0293003	0.024716	0.315395	0.0499383	0.315395	0.0499383	0.052	0.0184654	0.0235704	0.0129281	0.0394574	0.236564	0.000676	0.000320067	0.290342	0.121342	physical_and_proximity
311	321	0.651913	0.30159	1.23808	2.182	1.23808	2.182	3.562	0.317826	0.646522	0.226636	0.170034	0.166511	0.046306	0.00550899	0.589303	0.613639	physical_and_proximity
312	333	0.129773	0.0560156	0.702332	0.36803	0.702332	0.36803	0.234	0.0264093	0.118842	0.0238059	0.0465238	0.19485	0.003042	0.000457762	0.110019	0.272259	physical_and_proximity
313	324	0.223959	0.129199	0.512769	0.531992	0.512769	0.531992	1.469	0.150371	0.221697	0.0954186	0.105378	0.20635	0.019097	0.00260643	0.550095	0.485875	physical_and_proximity
313	332	0.171443	0.110079	0.339548	0.827822	0.339548	0.827822	0.507	0.114459	0.163253	0.0775806	0.0883265	0.231644	0.006591	0.00198396	0.460356	0.58812	physical_and_proximity
313	334	0.143719	0.0995925	0.540604	0.385685	0.540604	0.385685	0.286	0.0670813	0.125959	0.05168	0.111543	0.215844	0.003718	0.00116274	0.61854	0.533026	physical_and_proximity
313	350	0.156654	0.0947457	0.480094	0.337482	0.480094	0.337482	0.663	0.0968415	0.152571	0.0650525	0.0846953	0.211657	0.008619	0.00167859	0.490438	0.34476	physical_and_proximity
314	315	0.182655	0.135941	0.697499	0.287598	0.697499	0.287598	1.625	0.261052	0.180958	0.114398	0.147886	0.19654	0.021125	0.00452489	0.681746	0.509535	physical_and_proximity
314	341	0.289527	0.165711	0.540294	1.01305	0.540294	1.01305	1.521	0.21029	0.286088	0.131695	0.102541	0.196899	0.019773	0.00364502	0.486044	0.489086	physical_and_proximity
314	355	0.112095	0.076042	0.458389	0.216359	0.458389	0.216359	0.39	0.0753059	0.106751	0.0497942	0.0822459	0.185185	0.00507	0.0013053	0.397488	0.236431	physical_and_proximity
314	358	0.195477	0.119177	0.775495	0.327256	0.775495	0.327256	1.17	0.119265	0.192311	0.0785552	0.127912	0.192304	0.01521	0.00206726	0.643214	0.410501	physical_and_proximity
315	319	0.116557	0.0773565	0.182301	0.42893	0.182301	0.42893	1.222	0.106467	0.115806	0.0581077	0.0892145	0.216241	0.015886	0.00184542	0.328029	0.477425	physical_and_proximity
315	353	0.16021	0.0909943	0.388163	0.330721	0.388163	0.330721	1.456	0.0836022	0.159065	0.0569433	0.101935	0.174642	0.018928	0.00144911	0.447681	0.411853	physical_and_proximity
315	358	0.0520875	0.0446502	0.139155	0.31294	0.139155	0.31294	0.052	0.0218117	0.0337695	0.0177845	0.0614207	0.204795	0.000676	0.00037807	0.239811	0.344422	physical_and_proximity
316	340	0.477127	0.230786	2.12878	1.02344	2.12878	1.02344	1.443	0.248722	0.467323	0.182902	0.0977574	0.217283	0.018759	0.00431118	0.551785	0.456638	physical_and_proximity
317	346	0.270991	0.132614	0.608899	0.734793	0.608899	0.734793	1.365	0.129618	0.267678	0.0932991	0.09077	0.211435	0.017745	0.00224671	0.504465	0.463567	physical_and_proximity
317	351	0.39941	0.174475	1.24844	0.788346	1.24844	0.788346	2.171	0.141093	0.395242	0.109206	0.131982	0.187212	0.028223	0.00244561	0.616005	0.442104	physical_and_proximity
318	342	0.157778	0.104125	0.340966	1.04358	0.340966	1.04358	0.351	0.117375	0.148366	0.0805752	0.0576713	0.209428	0.004563	0.0020345	0.105794	0.33462	physical_and_proximity
319	321	0.204531	0.113653	0.356675	2.71857	0.356675	2.71857	0.481	0.0765398	0.190458	0.0615892	0.101168	0.215572	0.006253	0.00132669	0.498212	0.54756	physical_and_proximity
319	352	0.0916321	0.0609174	0.20067	1.08416	0.20067	1.08416	0.13	0.0254479	0.0735403	0.0221231	0.0696998	0.239881	0.00169	0.000441097	0.37011	0.445822	physical_and_proximity
320	334	0.12934	0.0789722	0.349084	0.385661	0.349084	0.385661	0.364	0.0630302	0.121879	0.0468977	0.0757604	0.218375	0.004732	0.00109252	0.419289	0.436527	physical_and_proximity
320	336	0.231044	0.124576	0.479153	0.644314	0.479153	0.644314	1.352	0.128753	0.228378	0.0876744	0.0991325	0.198643	0.017576	0.00223173	0.384813	0.501592	physical_and_proximity
320	348	0.0990148	0.0775795	0.631733	0.390828	0.631733	0.390828	0.078	0.0244619	0.0589549	0.0222116	0.089845	0.215523	0.001014	0.000424006	0.502944	0.492973	physical_and_proximity
321	326	0.133155	0.0851314	0.607975	0.281563	0.607975	0.281563	0.325	0.0454439	0.12087	0.0367626	0.107225	0.213044	0.004225	0.000787694	0.644228	0.49517	physical_and_proximity
321	349	0.0715248	0.0507671	0.181891	0.155142	0.181891	0.155142	0.416	0.054203	0.0696993	0.0329027	0.074758	0.222277	0.005408	0.000939519	0.396812	0.424866	physical_and_proximity
321	352	0.123623	0.0802307	0.556754	0.280425	0.556754	0.280425	0.273	0.0470976	0.110802	0.0376016	0.0937094	0.206785	0.003549	0.000816359	0.56615	0.431626	physical_and_proximity
321	353	0.0546111	0.0415866	0.240791	0.108496	0.240791	0.108496	0.143	0.0342922	0.0491088	0.0235122	0.0593733	0.205758	0.001859	0.000594399	0.344591	0.328029	physical_and_proximity
321	360	0.163871	0.105173	0.375154	0.377322	0.375154	0.377322	1.144	0.111124	0.161552	0.0698577	0.12741	0.193822	0.014872	0.00192614	0.635271	0.422331	physical_and_proximity
323	340	0.198463	0.128485	0.474557	0.566526	0.474557	0.566526	0.728	0.12634	0.190621	0.0848353	0.129372	0.197371	0.009464	0.00218989	0.69459	0.63206	physical_and_proximity
323	368	0.342185	0.169416	0.672256	1.67132	0.672256	1.67132	1.079	0.145606	0.331935	0.111686	0.116395	0.160795	0.014027	0.00252384	0.51545	0.375518	physical_and_proximity
324	338	0.207818	0.127796	0.36943	0.905881	0.36943	0.905881	0.884	0.134236	0.202348	0.0888072	0.114878	0.215855	0.011492	0.00232675	0.496184	0.600457	physical_and_proximity
324	349	0.328947	0.183341	0.507466	1.40434	0.507466	1.40434	2.652	0.214381	0.326826	0.136105	0.146413	0.196879	0.034476	0.00371594	0.542659	0.647101	physical_and_proximity
324	350	0.185033	0.117693	0.708763	0.431072	0.708763	0.431072	0.494	0.106357	0.173762	0.0761439	0.103463	0.195382	0.006422	0.00184352	0.526604	0.405769	physical_and_proximity
325	348	0.217743	0.127781	0.325749	0.984146	0.325749	0.984146	1.872	0.165521	0.216443	0.0987411	0.101863	0.184418	0.024336	0.00286902	0.419965	0.416754	physical_and_proximity
325	354	0.244614	0.12879	1.0567	0.46188	1.0567	0.46188	0.923	0.11402	0.238389	0.0841625	0.100886	0.188937	0.011999	0.00197635	0.464074	0.367237	physical_and_proximity
325	361	0.0890228	0.0530537	0.384896	0.270397	0.384896	0.270397	0.143	0.0201016	0.0752481	0.0178432	0.0595641	0.206626	0.001859	0.000348427	0.336648	0.281554	physical_and_proximity
328	332	0.0995114	0.0651343	0.256301	0.283343	0.256301	0.283343	0.325	0.0692829	0.0951667	0.0457362	0.0569488	0.221911	0.004225	0.0012009	0.334789	0.311636	physical_and_proximity
328	338	0.238961	0.127107	0.833825	0.580621	0.833825	0.580621	0.676	0.0865479	0.227227	0.0690804	0.115644	0.205613	0.008788	0.00150016	0.659438	0.579332	physical_and_proximity
328	372	0.121515	0.0777016	0.315535	0.415943	0.315535	0.415943	0.312	0.072553	0.113914	0.0516624	0.0645019	0.186577	0.004056	0.00125758	0.364533	0.14703	physical_and_proximity
329	330	0.194494	0.101603	0.419731	0.553576	0.419731	0.553576	0.936	0.0631585	0.190212	0.0499448	0.113728	0.203879	0.012168	0.00109475	0.471003	0.580853	physical_and_proximity
329	332	0.587631	0.30185	1.74931	1.12403	1.74931	1.12403	3.809	0.189978	0.580098	0.148697	0.350096	0.163781	0.049517	0.00329295	1.10509	1.29843	physical_and_proximity
329	344	0.334446	0.193865	0.71928	0.763391	0.71928	0.763391	3.315	0.271146	0.333124	0.156537	0.135688	0.191203	0.043095	0.00469987	0.578318	0.565812	physical_and_proximity
329	351	0.124718	0.0728396	0.408195	0.241207	0.408195	0.241207	0.65	0.0871817	0.122939	0.0553528	0.0530084	0.223136	0.00845	0.00151115	0.306735	0.262119	physical_and_proximity
329	357	0.0969663	0.0686094	0.258023	0.306718	0.258023	0.306718	0.247	0.0666502	0.0894092	0.0451678	0.0677708	0.204978	0.003211	0.00115527	0.37856	0.292877	physical_and_proximity
330	332	0.081209	0.0576191	0.211036	0.167329	0.211036	0.167329	0.546	0.0712558	0.079705	0.0404062	0.0793329	0.182831	0.007098	0.0012351	0.389883	0.41912	physical_and_proximity
330	334	0.0908797	0.0663397	0.129034	0.548166	0.129034	0.548166	0.611	0.0932271	0.0891995	0.0492595	0.0885987	0.203371	0.007943	0.00161594	0.439907	0.424866	physical_and_proximity
330	336	0.375272	0.215953	1.39677	0.583749	1.39677	0.583749	4.069	0.281069	0.373865	0.167033	0.173139	0.186416	0.052897	0.00487186	0.79092	0.599781	physical_and_proximity
330	347	0.112878	0.0837536	0.184467	0.402159	0.184467	0.402159	0.988	0.185072	0.112111	0.0751263	0.0629329	0.223235	0.012844	0.00320792	0.315354	0.32955	physical_and_proximity
330	351	0.159397	0.0920737	0.84103	0.257587	0.84103	0.257587	0.741	0.0820719	0.155745	0.0579521	0.0906499	0.20818	0.009633	0.00142258	0.465426	0.379067	physical_and_proximity
331	343	0.276991	0.100503	0.750891	1.21602	0.750891	1.21602	0.637	0.0785206	0.268531	0.0671609	0.0497537	0.187639	0.008281	0.00136102	0.186407	0.229333	physical_and_proximity
332	338	0.17954	0.135532	0.294028	0.526973	0.294028	0.526973	3.562	0.354289	0.17923	0.123134	0.126557	0.189461	0.046306	0.00614101	0.597584	0.530998	physical_and_proximity
332	357	0.200939	0.131695	0.390165	0.546453	0.390165	0.546453	1.586	0.185033	0.199064	0.102067	0.127436	0.189255	0.020618	0.00320724	0.540462	0.43433	physical_and_proximity
333	341	0.142827	0.0828908	0.357224	0.461624	0.357224	0.461624	0.416	0.0656843	0.135695	0.0495295	0.0751919	0.198299	0.005408	0.00113853	0.355745	0.35659	physical_and_proximity
333	355	0.271092	0.197059	0.451599	0.781811	0.451599	0.781811	5.005	0.518392	0.270765	0.184418	0.114041	0.166322	0.065065	0.00898546	0.38532	0.384644	physical_and_proximity
334	336	0.107069	0.0644512	0.519256	0.384735	0.519256	0.384735	0.156	0.039292	0.0914471	0.0333606	0.051695	0.22751	0.002028	0.000681062	0.321776	0.316537	physical_and_proximity
336	345	0.523693	0.47441	1.09248	1.05537	1.09248	1.05537	21.281	3.91621	0.523594	0.472091	0.165492	0.175034	0.276653	0.067881	0.583219	0.597922	physical_and_proximity
336	348	0.154025	0.0936498	0.574763	0.392804	0.574763	0.392804	0.39	0.0932905	0.145991	0.0666451	0.0631446	0.200117	0.00507	0.00161704	0.32617	0.345774	physical_and_proximity
336	364	0.131509	0.0806102	0.646579	0.191048	0.646579	0.191048	1.131	0.0939392	0.130462	0.0573853	0.0838543	0.187211	0.014703	0.00162828	0.379067	0.174915	physical_and_proximity
337	345	0.668751	0.224241	2.23859	2.63667	2.23859	2.63667	1.352	0.133224	0.638724	0.120017	0.141991	0.176678	0.017576	0.00230922	0.437203	0.631722	physical_and_proximity
337	347	0.255459	0.112567	0.504709	1.29779	0.504709	1.29779	0.806	0.108979	0.250465	0.0838366	0.0541076	0.19559	0.010478	0.00188897	0.226967	0.25688	physical_and_proximity
339	347	0.15324	0.0591993	0.698345	1.06845	0.698345	1.06845	0.195	0.0233407	0.133403	0.0221182	0.0455099	0.197851	0.002535	0.000404571	0.199927	0.262288	physical_and_proximity
340	343	0.082292	0.0603444	0.503656	0.278845	0.503656	0.278845	0.104	0.0429381	0.0658454	0.0346488	0.0479725	0.212958	0.001352	0.00074426	0.29575	0.224939	physical_and_proximity
340	349	0.0977483	0.0595127	0.484204	0.315115	0.484204	0.315115	0.143	0.0291383	0.0817548	0.0252795	0.0573337	0.223852	0.001859	0.000505064	0.365209	0.344253	physical_and_proximity
340	368	0.101162	0.0713557	0.432483	0.149639	0.432483	0.149639	1.079	0.154769	0.100788	0.0646989	0.0444613	0.210063	0.014027	0.00268266	0.239135	0.181506	physical_and_proximity
341	355	0.251334	0.14131	0.860147	0.403596	0.860147	0.403596	2.86	0.19638	0.250629	0.114515	0.0946276	0.18008	0.03718	0.00340392	0.436358	0.201617	physical_and_proximity
342	346	0.119703	0.0812522	0.585175	0.16625	0.585175	0.16625	1.495	0.126121	0.119149	0.0638863	0.0920559	0.166886	0.019435	0.0021861	0.393094	0.244205	physical_and_proximity
342	347	0.321803	0.189342	0.635756	0.782931	0.635756	0.782931	3.744	0.268864	0.320793	0.152218	0.142446	0.180902	0.048672	0.0046603	0.466271	0.530829	physical_and_proximity
342	351	0.189403	0.090501	0.407288	0.518263	0.407288	0.518263	1.027	0.0596617	0.186619	0.0472904	0.09038	0.184546	0.013351	0.00103414	0.28392	0.363012	physical_and_proximity
343	360	0.218497	0.091551	0.806344	0.628939	0.806344	0.628939	0.507	0.0580197	0.208224	0.0498363	0.065548	0.195941	0.006591	0.00100567	0.279526	0.294567	physical_and_proximity
344	346	0.31168	0.149787	0.813665	0.838455	0.813665	0.838455	1.157	0.120974	0.304323	0.0935637	0.114072	0.18752	0.015041	0.00209689	0.410163	0.529815	physical_and_proximity
344	359	0.23087	0.140789	0.615549	0.52353	0.615549	0.52353	1.183	0.208187	0.228311	0.119932	0.0720721	0.192152	0.015379	0.00360857	0.385489	0.242515	physical_and_proximity
345	348	0.31998	0.124746	0.940081	0.886137	0.940081	0.886137	1.014	0.113846	0.314621	0.0911075	0.0578557	0.203201	0.013182	0.00197333	0.261105	0.311298	physical_and_proximity
347	351	0.108767	0.0592311	0.357139	0.218239	0.357139	0.218239	0.494	0.047314	0.10631	0.0350661	0.0579398	0.225136	0.006422	0.00082011	0.338338	0.3042	physical_and_proximity
348	361	0.0443914	0.0423023	0.224593	0.180626	0.224593	0.180626	0.026	0.0195	0.0206397	0.016321	0.053757	0.202805	0.000338	0.000338	0.304031	0.313664	physical_and_proximity
348	363	0.0474101	0.0343746	0.244599	0.069075	0.244599	0.069075	0.364	0.0633126	0.0469206	0.0291036	0.0316913	0.193161	0.004732	0.00109742	0.179478	0.047489	physical_and_proximity
348	364	0.156304	0.143036	0.308252	0.337584	0.308252	0.337584	5.109	1.15987	0.1562	0.141473	0.114139	0.176242	0.066417	0.0201044	0.467454	0.215475	physical_and_proximity
349	360	0.205247	0.100129	0.759767	0.52207	0.759767	0.52207	0.52	0.0584711	0.193997	0.0491785	0.0895569	0.207956	0.00676	0.0010135	0.4732	0.355238	physical_and_proximity
350	352	0.429707	0.171652	1.18034	0.895985	1.18034	0.895985	2.652	0.162625	0.427281	0.123268	0.0962788	0.161344	0.034476	0.00281884	0.343746	0.34138	physical_and_proximity
352	353	0.0475924	0.0418407	0.459565	0.274331	0.459565	0.274331	0.026	0.0154826	0.0225822	0.0142026	0.0398304	0.231013	0.000338	0.000268365	0.240318	0.293384	physical_and_proximity
354	361	0.0509359	0.0345269	0.549859	0.211262	0.549859	0.211262	0.052	0.0201711	0.0387854	0.0178164	0.0244503	0.226317	0.000676	0.000349633	0.145678	0.174746	physical_and_proximity
355	366	0.119824	0.0677366	0.407406	0.383876	0.407406	0.383876	0.26	0.0587363	0.112287	0.04528	0.0443193	0.15416	0.00338	0.0010181	0.16562	0.140101	physical_and_proximity
361	364	0.0715648	0.0468204	0.1964	0.156534	0.1964	0.156534	0.364	0.064163	0.0702875	0.0369476	0.0370701	0.20861	0.004732	0.00111216	0.203983	0.109343	physical_and_proximity
