# Supplementary material for: X-ray computed tomography images and network data of sands under compression
Source: Data Brief. 2021 May 12;36:107122. doi: 10.1016/j.dib.2021.107122 (PMC8165412; doi:10.1016/j.dib.2021.107122)
Supplement: Supplementary file 1 [file mmc1.zip › data/Angular-sand_6.1MPa/networks/thermal_network.txt]

# Thermal conductance network output format:
num_nodes & num_node_metrics ; names of columns ; [num_nodes x num_node_metrics] array; num_edges & num_edge_metrics ; names of columns ; [num_edges x num_edge_metrics] array
375 6
x y z volume location particle_id blob_id num_solid_contacts num_proximity_contacts
0.0716353	0.0931258	1.27232	0.0158272	left	1	129	2	7
0.255292	0.139617	2.18963	0.154315	left	2	171	4	8
0.180784	0.0591683	3.28186	0.010662	left	3	256	1	4
0.208332	0.102665	3.81041	0.0504475	left	4	294	2	5
0.540262	0.18484	4.30795	0.165478	top	5	349	3	4
0.274238	0.214768	0.468784	0.164692	bottom	6	47	5	8
0.0814598	0.340209	3.39918	0.0290993	left	7	266	2	5
0.0999954	0.525666	2.83706	0.0507155	left	8	226	2	8
0.116137	0.535357	1.9686	0.047754	left	9	170	4	8
0.123235	0.66112	4.34479	0.0777365	top	10	350	2	7
0.202128	0.583239	0.0306113	0.0156514	bottom	11	3	2	6
0.120542	0.557546	1.45659	0.0529191	left	12	130	4	9
0.0974197	0.991555	0.865289	0.17286	left	13	76	7	10
0.0715559	1.04901	3.2801	0.0382937	left	14	252	3	6
0.233249	1.08468	2.25648	0.157213	left	15	181	6	9
0.177592	1.01377	2.75549	0.0928782	left	16	215	4	6
0.34791	1.39654	3.86596	0.143512	left	17	304	7	7
0.0709446	1.38325	1.52585	0.0368942	left	18	139	2	8
0.158399	1.43136	4.40884	0.0559905	top	19	352	5	4
0.462421	1.51262	0.0802266	0.0828115	bottom	20	5	3	6
0.522185	1.57702	3.2862	0.385767	left	21	254	9	10
0.184494	1.70364	2.62719	0.131172	left	22	202	4	7
0.410542	2.04554	0.5106	0.372956	bottom	23	57	8	13
0.0842688	1.95102	4.101	0.0401524	left	24	316	4	3
0.0331147	1.8261	2.01889	0.00501795	left	25	179	1	6
0.161317	2.03038	1.43605	0.093166	left	26	131	5	6
0.197873	2.40859	3.47264	0.270242	left	27	270	9	9
0.0658474	1.95918	4.49366	0.00286489	top	28	353	2	3
0.387653	2.25788	2.18356	0.370177	left	29	186	11	11
0.0440694	2.20909	0.946079	0.00572978	left	30	88	2	4
0.0416038	2.38566	2.75018	0.0136785	left	31	220	3	4
0.175266	2.68016	4.36182	0.101242	top	32	345	2	9
0.286052	2.42517	1.14322	0.100834	left	33	106	7	7
0.0531216	2.70023	1.22196	0.0129865	left	34	110	4	6
0.191281	2.73937	1.78965	0.1589	left	35	157	6	8
0.128573	2.78919	0.223506	0.0567156	bottom	36	1	2	7
0.0549818	2.74238	0.952288	0.00532553	left	37	83	3	8
0.11366	3.19204	3.99634	0.0607339	left	38	312	3	7
0.165162	2.98427	2.5879	0.11971	left	39	209	4	6
0.0217133	3.16834	3.4563	0.00163237	left	40	271	0	6
0.110223	3.44723	3.05511	0.0482747	left	41	247	3	6
0.217652	3.32761	1.65168	0.14172	left	42	134	5	9
0.374036	3.61179	0.844125	0.297935	left	43	84	8	13
0.217744	3.82598	4.42755	0.116689	top	44	369	4	6
0.0565095	3.67396	0.0762667	0.00794215	bottom	45	2	0	5
0.337133	3.55981	2.40828	0.232506	left	46	196	9	8
0.188371	3.71287	3.68467	0.128256	left	47	279	5	10
0.0911824	4.05455	1.77679	0.0480791	left	48	161	4	8
0.097618	4.16232	1.21873	0.0712817	left	49	108	4	6
0.466778	4.1333	3.0787	0.275124	left	50	248	9	8
0.0538089	4.0881	2.32885	0.0184262	left	51	192	2	7
0.248555	4.38348	2.64368	0.0938427	left	52	225	5	6
0.130327	4.37293	3.7221	0.0524753	left	53	291	3	6
0.054241	4.43261	1.52168	0.00844966	left	54	133	3	0
0.306759	4.47918	3.30596	0.0248283	left	55	259	2	6
0.273606	4.46178	4.33118	0.0392011	top	56	334	3	3
0.0594482	4.47151	0.320434	0.0091571	left	57	46	1	2
0.187146	4.46718	2.15058	0.0203288	left	58	184	3	3
0.394424	4.39409	1.51398	0.0971469	left	59	123	6	7
0.173547	0.471151	2.30636	0.00582864	middle	60	193	1	5
0.54803	2.92077	1.02309	0.164826	middle	61	101	9	9
0.574555	2.04082	0.0533927	0.0324014	bottom	62	7	3	4
0.423194	1.24205	0.788803	0.116494	middle	63	77	7	6
0.471609	3.99908	0.17111	0.145085	bottom	64	4	4	6
0.502214	2.17599	2.89185	0.15029	middle	65	230	9	5
0.665142	1.01867	1.65198	0.627202	middle	66	145	10	19
0.439645	0.946621	0.260602	0.142952	bottom	67	44	7	6
0.25679	3.86453	1.72615	0.00868474	middle	68	147	3	6
0.605333	3.69119	1.56211	0.225645	middle	69	135	7	8
0.232547	0.285843	1.36172	0.00471696	middle	70	124	2	8
0.501448	1.79459	4.40674	0.0842506	top	71	354	7	5
0.442693	3.10384	0.223826	0.0905296	bottom	72	6	4	7
0.648282	3.19122	3.80051	0.269014	middle	73	297	7	14
0.586684	4.22755	1.9939	0.148693	back	74	174	8	6
0.656832	0.7654	3.40751	0.255893	middle	75	267	8	8
0.540898	0.0921481	1.46545	0.0566453	front	76	120	4	7
0.580862	0.55505	0.904167	0.109865	middle	77	72	9	7
0.612699	4.04761	4.06944	0.173416	back	78	313	11	7
0.377086	0.810074	1.03322	0.00664592	middle	79	99	4	3
0.630549	0.790273	4.1426	0.238484	top	80	322	8	7
0.587834	2.08581	4.02264	0.194454	middle	81	308	8	7
0.718057	1.73001	1.39451	0.410912	middle	82	111	9	13
0.7426	3.4354	3.00834	0.219234	middle	83	234	9	8
0.948899	4.31153	0.674231	0.400904	back	84	66	8	7
0.548855	3.60123	3.66919	0.0470092	middle	85	277	5	9
0.86556	0.362536	2.58697	0.489949	front	86	213	7	9
0.804214	2.61544	3.8998	0.123315	middle	87	305	6	8
0.566886	4.06044	3.55134	0.0142256	middle	88	276	2	8
0.775229	2.59099	0.278717	0.175422	bottom	89	39	7	7
0.770472	2.86283	2.62191	0.2238	middle	90	216	8	11
0.675887	0.0514764	0.279047	0.0197444	bottom	91	43	2	4
0.711334	3.31595	4.46918	0.0596068	top	92	363	5	8
0.759139	4.2376	4.45722	0.0246306	top	93	364	3	4
1.3149	3.70982	2.50896	0.550533	middle	94	204	13	9
1.22291	1.09747	2.74698	0.665601	middle	95	218	11	15
0.869218	2.43416	1.09866	0.127756	middle	96	105	8	11
0.707261	1.25761	4.49545	0.0146782	top	97	370	2	9
0.947559	3.195	0.745916	0.204	middle	98	73	9	11
0.979182	0.232071	1.036	0.162038	front	99	95	5	8
0.837397	2.96394	1.83438	0.23904	middle	100	148	8	9
0.859588	3.47551	0.213641	0.0956376	bottom	101	8	5	7
0.899928	2.30618	3.44635	0.121973	middle	102	262	7	7
0.663349	1.56	4.08618	0.00654706	middle	103	314	3	6
0.921991	1.15109	0.619091	0.102639	middle	104	63	5	8
1.01385	1.8104	2.61926	0.10137	middle	105	206	5	11
0.97732	0.365444	0.490011	0.157769	front	106	60	7	7
1.02942	0.58813	4.47079	0.0313204	top	107	371	2	8
1.02801	1.59186	0.336385	0.107273	bottom	108	45	4	8
1.30505	0.209668	3.93134	0.319914	front	109	307	6	8
0.989217	4.39016	0.0482177	0.0193688	bottom	110	10	1	4
0.915395	2.37476	4.47488	0.019751	top	111	355	2	5
1.06322	1.47545	3.96173	0.24789	top	112	301	9	10
1.03825	3.88435	3.38616	0.146002	middle	113	263	7	8
1.09676	2.22103	1.77617	0.126951	middle	114	162	4	12
1.50902	2.75652	3.52168	0.35995	middle	115	272	10	10
1.09264	4.48536	4.44347	0.0162732	top	116	356	1	5
0.929304	3.99687	3.80072	0.00429953	middle	117	298	2	7
1.31063	0.354753	2.00587	0.256755	front	118	175	6	10
1.34752	0.98173	0.266009	0.284226	bottom	119	14	7	11
1.1159	0.0959573	0.101133	0.0219568	bottom	120	9	1	7
1.40578	3.98011	1.60142	0.936781	back	121	146	9	13
1.29822	0.390576	0.108796	0.0352992	bottom	122	11	2	7
1.22281	4.36844	3.75771	0.139874	back	123	287	4	13
1.2791	2.01479	4.1489	0.222925	top	124	315	7	10
1.12324	2.41638	2.9677	0.101027	middle	125	235	6	6
1.3648	0.286372	3.31212	0.121351	front	126	257	5	4
1.40859	2.90084	4.29607	0.223108	top	127	338	6	7
1.53847	3.92934	0.252709	0.280465	bottom	128	12	7	7
1.42118	3.59147	1.08376	0.128452	middle	129	104	6	9
1.5105	4.40118	2.50317	0.216284	back	130	201	4	7
1.81294	2.85742	2.69418	0.593311	middle	131	227	12	15
1.45728	0.939717	3.63406	0.314571	middle	132	280	6	14
1.33808	1.45516	1.00516	0.137394	middle	133	93	5	10
1.74591	1.94841	0.749108	0.493644	middle	134	80	14	18
1.36282	3.39148	3.7122	0.293111	middle	135	285	7	13
1.45273	4.04433	4.2909	0.219496	top	136	335	7	11
1.41854	3.62812	0.600984	0.161737	middle	137	62	6	9
1.54335	2.75208	1.79591	0.385363	middle	138	158	9	15
1.44377	2.85109	1.12838	0.0517218	middle	139	109	8	8
1.60973	2.67671	0.453094	0.32797	bottom	140	55	9	11
1.56804	3.28755	0.140253	0.0871726	bottom	141	13	4	7
1.51157	0.839676	4.25565	0.190785	top	142	327	8	4
1.57372	1.64486	2.16564	0.335429	middle	143	187	9	13
1.58065	3.4666	4.29515	0.131747	top	144	329	5	4
1.74555	0.0601908	4.49287	0.0126437	top	145	365	2	5
1.50275	1.79047	1.51823	0.146087	middle	146	136	5	10
1.59961	1.96892	0.18219	0.22949	bottom	147	15	6	8
1.48053	0.449653	1.45095	0.145426	middle	148	128	7	4
1.58749	2.13401	3.0611	0.163707	middle	149	239	7	9
1.69655	2.11088	3.65734	0.134553	middle	150	281	8	7
1.41343	1.26611	4.47461	0.019494	top	151	357	1	5
1.42037	2.4706	1.26843	0.0509023	middle	152	121	5	10
2.03008	3.75363	3.39855	1.16188	back	153	261	15	12
1.54652	1.16961	1.61584	0.142618	middle	154	141	6	9
1.71799	0.104139	0.897532	0.11699	front	155	86	5	6
1.76609	3.25413	0.831969	0.122406	middle	156	81	5	12
1.77415	0.256181	2.98965	0.199501	front	157	233	8	8
1.74385	0.431686	0.40702	0.146272	bottom	158	52	5	6
1.83985	1.6894	3.29603	0.167211	middle	159	253	6	12
1.76374	4.4727	4.29578	0.0337305	top	160	332	2	6
1.90188	1.41075	4.15517	0.273052	top	161	317	7	10
1.78191	2.31807	1.28594	0.102822	middle	162	116	7	11
2.24144	0.589541	0.927118	0.628839	front	163	71	12	14
1.80828	0.175279	3.59058	0.0251556	front	164	278	2	6
1.94065	2.28274	4.25817	0.159799	top	165	330	6	5
1.91267	4.42603	0.689262	0.0980653	back	166	65	6	6
1.67012	2.59884	0.955938	0.00822117	middle	167	89	5	3
2.13233	0.790328	2.38856	0.358715	middle	168	197	10	12
1.92574	2.17371	2.00263	0.182711	middle	169	176	5	8
2.03468	0.243123	0.0822588	0.0775717	bottom	170	16	2	9
1.98433	0.703774	1.69431	0.166783	middle	171	149	6	8
1.9447	1.42084	2.65705	0.162701	middle	172	222	7	7
2.04215	4.38832	0.0624351	0.0302549	bottom	173	17	3	4
2.17478	0.105494	2.58632	0.0716508	front	174	212	5	5
1.96091	0.36534	4.35242	0.0251029	top	175	331	3	7
1.85415	1.28912	0.208213	0.0123625	bottom	176	42	3	5
2.14092	2.09667	2.54957	0.167315	middle	177	210	7	7
2.51107	0.311462	2.18744	0.22099	front	178	185	8	10
2.05163	3.88409	4.21067	0.149873	top	179	320	8	6
1.98933	1.41352	1.35029	0.102369	middle	180	112	7	8
2.18352	4.43436	3.78757	0.0640294	back	181	295	2	8
2.1897	0.568705	4.03555	0.135364	top	182	302	8	10
2.37773	3.00091	1.53605	0.235969	middle	183	137	8	11
2.24607	1.52958	0.197013	0.169916	bottom	184	20	8	4
2.40334	2.68281	0.973528	0.295055	middle	185	94	10	14
2.09573	3.93588	2.15821	0.183206	middle	186	177	8	6
2.23044	3.6615	1.11677	0.228242	middle	187	103	9	9
1.96699	0.300773	2.66402	0.00554083	middle	188	219	3	5
2.32595	2.76918	2.15882	0.185618	middle	189	182	8	6
2.1775	2.80117	4.44088	0.077486	top	190	372	4	5
2.22955	0.692111	3.39314	0.152151	middle	191	268	6	14
2.00485	2.92026	0.012436	0.00202563	bottom	192	18	0	4
2.23219	4.50214	3.09084	0.00973491	back	193	240	2	5
2.18784	2.22025	0.0465693	0.0158931	bottom	194	19	2	4
2.45777	3.40623	1.84542	0.22209	middle	195	160	9	10
2.41661	0.99507	4.44152	0.061483	top	196	348	4	7
2.30534	3.19248	4.19543	0.123597	middle	197	323	6	7
2.26399	0.167779	1.67054	0.0967471	front	198	144	4	6
2.49263	1.5015	3.35816	0.227934	middle	199	255	5	12
2.35134	3.7801	0.607593	0.100979	middle	200	64	6	10
2.12301	4.26887	4.51343	0.00337459	top	201	366	1	3
2.81181	3.50628	0.220634	0.479117	bottom	202	22	8	11
2.62735	1.4888	1.86272	0.35692	middle	203	155	13	8
2.29251	1.75886	4.3639	0.0813505	top	204	340	4	4
2.51349	0.869309	3.00623	0.223279	middle	205	241	11	9
2.5818	1.81436	1.23091	0.219759	middle	206	113	10	8
2.27333	2.81239	0.349643	0.161936	bottom	207	48	5	12
2.3608	4.22385	1.38846	0.12644	back	208	117	7	6
2.71278	0.735699	0.1509	0.254459	bottom	209	21	6	11
2.59113	4.42784	1.98591	0.125899	back	210	167	5	5
2.64887	0.318841	4.39165	0.173638	top	211	358	7	5
2.65096	1.6905	3.88566	0.217046	middle	212	306	9	8
2.5732	2.19792	1.7371	0.241072	middle	213	153	7	9
2.80249	2.44205	3.89866	0.554039	middle	214	288	9	16
2.55048	4.32773	4.32312	0.11431	top	215	339	4	7
2.56058	3.91885	2.82238	0.136438	middle	216	229	4	9
2.7847	0.0764909	0.683826	0.0736412	front	217	69	3	9
2.60232	1.48624	2.57546	0.180407	middle	218	205	8	8
2.468	4.34812	0.369006	0.0781275	back	219	53	4	4
2.66135	0.0734768	3.7114	0.0722681	front	220	282	3	8
2.61573	1.20179	0.674687	0.170946	middle	221	67	6	9
2.55371	0.990988	1.32803	0.112704	middle	222	125	7	4
2.54065	3.92595	4.04357	0.142737	middle	223	310	6	4
2.53119	2.24459	3.00212	0.169756	middle	224	236	4	11
2.58355	3.06497	3.10416	0.152705	middle	225	244	5	7
2.80334	0.663755	1.83668	0.20047	middle	226	154	9	7
2.62004	1.02209	3.69113	0.109417	middle	227	284	5	12
2.73275	3.9288	2.12683	0.174257	middle	228	180	8	6
2.92895	4.13315	3.52679	0.2789	back	229	273	7	11
2.74712	2.32089	0.544519	0.330508	middle	230	61	8	10
2.75661	0.243168	3.20123	0.138936	front	231	249	5	8
2.92027	0.279699	2.66207	0.137684	front	232	221	8	7
3.05514	4.16422	0.687886	0.394144	back	233	74	9	8
3.00057	0.944313	4.07374	0.141546	middle	234	309	10	7
2.77677	2.18942	4.35837	0.110202	top	235	341	3	8
2.9804	4.3391	2.9417	0.166625	back	236	232	5	8
2.83449	3.16504	1.06098	0.112254	middle	237	102	5	10
3.05942	3.23772	2.59181	0.333786	middle	238	200	11	10
2.77309	3.57222	0.776102	0.0276207	middle	239	78	1	8
2.98733	3.92874	1.39307	0.261015	middle	240	126	8	11
3.07649	1.55967	0.0696818	0.0666108	bottom	241	23	5	3
3.0315	0.361682	3.94605	0.181088	front	242	299	8	7
3.22372	2.46888	2.68972	0.927494	middle	243	211	13	14
3.14195	3.19411	4.0542	0.270532	middle	244	311	10	7
2.84005	0.0532997	1.79939	0.0187668	front	245	156	2	8
2.87004	3.65557	4.4115	0.0548217	top	246	351	3	8
3.24246	2.28213	0.190666	0.220603	bottom	247	26	9	3
3.12507	1.54011	4.20876	0.184568	top	248	318	4	13
3.03031	2.90942	1.75585	0.129742	middle	249	152	8	6
3.18147	0.812595	1.39731	0.311242	middle	250	127	9	12
2.92508	0.0270612	0.0193939	0.00107653	bottom	251	24	1	5
3.01495	3.12438	4.50296	0.0105148	top	252	359	3	6
3.07435	1.42511	1.05955	0.113954	middle	253	96	8	5
3.15571	3.5135	1.87547	0.14337	middle	254	164	7	10
3.15095	0.303919	0.460262	0.131765	front	255	54	6	8
3.11283	4.41149	0.126483	0.0382893	bottom	256	25	2	6
3.27603	1.492	2.27935	0.141702	middle	257	190	7	9
3.13561	3.07588	3.53451	0.167051	middle	258	274	7	7
3.19343	1.54337	0.428996	0.136091	middle	259	56	7	9
3.44753	4.30332	2.58038	0.148682	back	260	207	4	8
3.11082	4.42161	4.2066	0.0540198	top	261	324	4	4
3.03424	0.0164221	4.45898	0.00141047	top	262	342	0	4
3.29828	3.78812	2.7762	0.117434	middle	263	223	4	13
3.39739	0.938275	3.14348	0.378284	middle	264	245	12	12
3.36422	2.20705	0.962134	0.262052	middle	265	90	8	13
3.10794	2.78124	4.50606	0.00444453	top	266	367	2	3
3.3764	2.27284	1.6674	0.281761	middle	267	143	8	7
3.41676	0.697784	2.43999	0.25079	middle	268	199	8	11
3.29388	0.473686	3.32533	0.142087	front	269	258	3	13
3.3411	3.35895	0.891678	0.246903	middle	270	87	6	10
3.38358	3.8747	4.21669	0.23563	top	271	333	10	6
3.30804	4.42485	1.32255	0.0722505	back	272	122	4	5
3.58977	2.00397	3.44267	0.531441	middle	273	264	12	12
3.35375	0.185833	1.22371	0.13454	front	274	115	6	5
3.46441	0.182188	1.8831	0.11175	front	275	166	4	7
3.52811	1.56102	2.76274	0.179737	middle	276	228	7	7
3.98721	0.191758	3.00604	0.214574	front	277	238	7	7
3.42924	1.98895	4.48741	0.0327199	top	278	373	2	6
3.48744	0.0601855	2.36328	0.0386782	front	279	189	3	5
3.60071	4.37193	2.09342	0.14969	back	280	178	5	11
3.7207	3.99129	1.17803	0.22376	middle	281	98	8	10
3.42938	0.890929	0.785428	0.114868	middle	282	70	5	10
3.71019	4.34778	3.80673	0.154798	back	283	292	5	5
3.39245	0.539469	4.29935	0.0561465	top	284	326	5	6
3.67796	1.57841	1.34872	0.348963	middle	285	118	11	10
3.55934	3.70521	2.29747	0.118076	middle	286	191	8	8
3.63344	0.594741	0.750594	0.106491	middle	287	75	6	7
3.31353	1.44573	3.56409	0.00414134	middle	288	275	3	4
3.92134	3.04714	1.43759	0.562803	right	289	132	14	13
3.77271	4.33096	4.45539	0.0708664	top	290	374	3	8
3.67649	3.74614	0.142752	0.0911008	bottom	291	30	4	8
3.63567	0.0224374	3.76	0.0119451	front	292	286	3	3
3.77649	0.979943	1.95155	0.18276	middle	293	168	9	10
3.54526	3.03346	0.0664415	0.0248459	bottom	294	27	1	6
3.67915	3.75697	3.88476	0.13916	middle	295	296	6	9
3.58621	0.386598	0.0868834	0.0164292	bottom	296	28	1	7
3.94614	1.37987	3.77237	0.245051	middle	297	289	10	9
3.80361	4.485	0.483547	0.0528664	back	298	50	4	7
3.68939	0.0553078	4.23359	0.0207397	front	299	328	4	3
3.97568	1.06879	4.30932	0.315122	top	300	343	8	5
3.67441	0.123419	0.323513	0.0758932	bottom	301	49	3	8
3.91045	0.870842	0.213375	0.239194	bottom	302	31	5	11
3.68599	3.40171	3.40542	0.109949	middle	303	269	6	10
3.73985	4.14401	3.28858	0.173488	back	304	251	4	10
3.7146	2.92525	4.40587	0.114721	top	305	346	4	11
3.91509	2.75495	0.30931	0.298471	bottom	306	32	6	9
3.8126	1.98471	4.22688	0.170916	middle	307	325	9	6
3.75289	3.16146	2.59397	0.123331	middle	308	203	5	8
3.77964	4.35598	1.72325	0.0507024	back	309	150	4	6
4.05764	0.550284	3.78716	0.494505	right	310	293	12	6
3.762	1.61902	0.208479	0.0844131	bottom	311	41	4	6
3.68577	4.33964	0.0505031	0.0105324	bottom	312	29	3	3
3.84156	2.00296	2.19058	0.203497	middle	313	183	8	7
3.99215	3.5402	0.701592	0.204883	middle	314	68	8	8
3.90808	2.88001	0.909701	0.114699	middle	315	91	8	3
3.90755	0.393428	1.20622	0.154559	front	316	107	3	12
3.99852	2.98885	3.88996	0.218681	middle	317	300	6	11
3.85023	3.56364	4.48768	0.0104907	top	318	360	2	5
3.8401	2.12557	0.858808	0.0894926	middle	319	82	5	7
3.88419	3.62231	1.9511	0.124979	middle	320	172	7	9
4.21123	1.62487	0.622047	0.53883	bottom	321	59	11	11
4.09992	0.345664	4.36287	0.0897277	top	322	347	3	4
4.05172	0.30543	2.21662	0.178207	front	323	194	6	7
4.05456	1.39411	2.02292	0.166423	middle	324	163	7	6
4.12083	4.35871	1.31113	0.11556	right	325	114	6	4
3.96764	2.09827	0.269737	0.0435841	bottom	326	33	3	6
4.08622	0.594871	4.50561	0.0062988	top	327	361	1	4
4.06396	0.933948	3.19457	0.135939	middle	328	250	7	5
4.19786	2.4559	3.33752	0.285647	right	329	260	7	5
4.24792	3.34216	3.0571	0.238148	right	330	242	9	7
4.1376	0.121054	0.0756713	0.0229718	bottom	331	34	2	3
4.22071	2.05503	2.92245	0.316834	right	332	231	8	7
4.04529	4.19824	0.323873	0.047899	middle	333	51	5	6
4.23918	2.76836	2.11138	0.329647	right	334	188	6	10
4.03692	1.61919	4.50781	0.00712707	top	335	368	1	5
4.2275	3.65685	2.5677	0.223582	right	336	208	7	6
4.16984	4.43852	2.98603	0.0440367	back	337	243	2	7
4.2888	1.09219	2.63602	0.224861	right	338	217	4	13
4.28282	4.4747	4.30044	0.0167411	right	339	336	2	3
4.30623	0.398525	1.67573	0.1367	right	340	151	6	3
4.33582	3.51846	0.198077	0.175373	bottom	341	35	5	6
4.32383	3.6081	4.19611	0.130021	right	342	321	6	6
4.31721	0.26319	0.760103	0.240123	right	343	79	4	6
4.33678	2.21727	3.92531	0.11531	right	344	303	4	6
4.35364	4.17065	2.70595	0.163828	right	345	224	3	9
4.32221	2.68934	4.40606	0.16211	top	346	362	4	7
4.32764	4.15438	3.73138	0.261685	right	347	290	8	7
4.34718	4.1359	1.91829	0.159612	right	348	169	10	3
4.35408	1.08498	1.66708	0.119077	right	349	159	5	7
4.36589	1.81001	1.8549	0.0983707	right	350	165	4	5
4.35367	3.26872	3.63526	0.0905318	right	351	283	6	4
4.36822	1.97612	1.306	0.149884	right	352	119	4	9
4.37996	2.67351	0.946915	0.058851	right	353	92	4	6
4.39183	4.29504	0.883337	0.0809133	right	354	85	3	7
4.41179	4.01055	0.484396	0.04965	right	355	58	4	5
4.46988	1.13565	0.201815	0.0392274	bottom	356	40	1	4
4.39468	1.52431	3.37559	0.0685925	right	357	265	3	7
4.41481	3.40809	0.997178	0.0530685	right	358	97	3	6
4.4157	1.64418	4.17886	0.0877987	right	359	319	3	5
4.42724	0.94132	1.09134	0.0802454	right	360	100	3	6
4.4319	3.83231	1.46377	0.0323574	right	361	138	5	5
4.36998	4.25796	4.52673	0.0012435	top	362	375	0	5
4.46277	4.49519	2.28407	0.0048312	right	363	195	1	3
4.45258	3.63428	2.00759	0.0236881	right	364	173	4	4
4.46918	0.0643928	4.37255	0.00724351	top	365	344	0	4
4.44026	4.36387	0.131667	0.0251666	bottom	366	38	1	4
4.4839	0.0579356	3.31584	0.0153834	right	367	237	2	2
4.48009	0.221722	2.38694	0.0433095	right	368	198	3	4
4.48981	2.08371	2.60896	0.020643	right	369	214	0	7
4.48811	2.56939	1.59014	0.0165961	right	370	142	1	4
4.49546	2.72806	0.064864	0.006301	bottom	371	37	1	2
4.50465	0.776294	3.15434	0.0118221	right	372	246	2	5
4.50306	4.08389	4.32829	0.0034427	right	373	337	0	5
4.51472	0.0886808	0.0969609	0.00140388	bottom	374	36	0	3
4.51922	4.50439	1.50944	0.000872209	right	375	140	0	4
2413 17
from_node to_node conductance conductance_penalized conductance_from_particle conductance_to_particle conductance_from_particle_solid_only conductance_to_particle_solid_only conductance_contact_only conductance_contact_only_penalized conductance_solid_only conductance_solid_only_penalized conductance_proximity_only gap_width solid_contact_area solid_contact_area_penalized proximity_contact_area_f…
1	2	0.0165363	0.0165363	0.994367	0.989064	0	0	0	0	0	0	0.0171068	0.223526	0	0	0.05915	0.133848	proximity
1	6	0.141372	0.0790857	0.272323	0.799029	0.272323	0.799029	0.429	0.093381	0.137843	0.0639695	0.036138	0.180642	0.005577	0.0016186	0.080782	0.172211	physical_and_proximity
1	9	0.00437822	0.00437822	0.688354	0.706327	0	0	0	0	0	0	0.0044339	0.256748	0	0	0.044785	0.026195	proximity
1	12	0.0211158	0.0211158	9.6044	3.70017	0	0	0	0	0	0	0.021284	0.241389	0	0	0.150072	0.180661	proximity
1	13	0.00271344	0.00271344	0.548766	1.09902	0	0	0	0	0	0	0.0027337	0.343324	0	0	0.018928	0.037349	proximity
1	70	0.0340075	0.0340075	9.6044	206.28	0	0	0	0	0	0	0.034134	0.166383	0	0	0.150072	0.125398	proximity
1	76	0.10196	0.0771537	0.756555	0.635476	0.756555	0.635476	0.104	0.0586789	0.079931	0.0501572	0.0406681	0.181064	0.001352	0.0010171	0.150072	0.216489	physical_and_proximity
1	77	0.0131175	0.0131175	1.92831	1.31946	0	0	0	0	0	0	0.0133409	0.315668	0	0	0.094471	0.15886	proximity
1	99	0.00137136	0.00137136	0.969551	1.22004	0	0	0	0	0	0	0.00137485	0.353154	0	0	0.008788	0.019435	proximity
2	3	0.0161916	0.0161916	0.190705	4.68975	0	0	0	0	0	0	0.0177608	0.222976	0	0	0.089908	0.130637	proximity
2	7	0.00527097	0.00527097	0.169388	0.923399	0	0	0	0	0	0	0.0054725	0.323581	0	0	0.039546	0.069966	proximity
2	8	0.154292	0.085358	0.514048	0.342467	0.514048	0.342467	0.546	0.0731278	0.149324	0.0539374	0.0728569	0.212693	0.007098	0.00126755	0.409825	0.245557	physical_and_proximity
2	9	0.37904	0.179386	1.0088	0.754316	1.0088	0.754316	2.977	0.171243	0.376947	0.1226	0.135733	0.175801	0.038701	0.00296821	0.530829	0.342563	physical_and_proximity
2	12	0.119165	0.0635401	0.388321	0.349198	0.388321	0.349198	0.286	0.0444343	0.111914	0.0357858	0.0526607	0.210555	0.003718	0.000770194	0.288314	0.2028	physical_and_proximity
2	60	0.0421393	0.0421393	3.28998	858.136	0	0	0	0	0	0	0.0426882	0.186633	0	0	0.258739	0.129961	proximity
2	66	0.0229321	0.0229321	0.779896	1.68195	0	0	0	0	0	0	0.0239635	0.28291	0	0	0.247247	0.178802	proximity
2	70	0.0126938	0.0126938	0.47683	1.70035	0	0	0	0	0	0	0.0131418	0.257321	0	0	0.125398	0.079768	proximity
2	76	0.0415088	0.0415088	0.768556	1.74032	0	0	0	0	0	0	0.0450136	0.215647	0	0	0.325832	0.203645	proximity
2	86	0.335882	0.142749	1.09756	1.31514	1.09756	1.31514	0.637	0.0586415	0.308514	0.0534067	0.128842	0.214211	0.008281	0.00101645	0.577473	0.768781	physical_and_proximity
2	118	0.0071728	0.0071728	0.719488	0.819963	0	0	0	0	0	0	0.00730961	0.329357	0	0	0.088556	0.067093	proximity
3	4	0.0144751	0.0144751	18.759	3.25359	0	0	0	0	0	0	0.0145511	0.237757	0	0	0.130637	0.095992	proximity
3	7	0.0906312	0.0531959	0.72391	1.15594	0.72391	1.15594	0.078	0.0246145	0.0663702	0.0233247	0.0358013	0.175629	0.001014	0.000426652	0.130637	0.210574	physical_and_proximity
3	8	0.00407138	0.00407138	1.8614	3.54689	0	0	0	0	0	0	0.004085	0.325237	0	0	0.04056	0.052728	proximity
3	86	0.00223725	0.00223725	0.713496	5.11568	0	0	0	0	0	0	0.00224528	0.343665	0	0	0.008619	0.030758	proximity
4	5	0.352141	0.150831	1.09218	2.03777	1.09218	2.03777	0.611	0.104815	0.328624	0.0913499	0.0866226	0.175106	0.007943	0.0018168	0.250796	0.394953	physical_and_proximity
4	7	0.188148	0.0804115	1.1097	0.754456	1.1097	0.754456	0.273	0.0471527	0.169791	0.0426725	0.0507959	0.193588	0.003549	0.000817314	0.220883	0.207025	physical_and_proximity
4	10	0.0154299	0.0154299	2.77178	1.25379	0	0	0	0	0	0	0.0157107	0.263366	0	0	0.147875	0.110695	proximity
4	75	0.00961353	0.00961353	2.61813	2.29538	0	0	0	0	0	0	0.00968969	0.344644	0	0	0.112892	0.088556	proximity
4	80	0.00452911	0.00452911	2.74377	2.79909	0	0	0	0	0	0	0.00454396	0.340533	0	0	0.044447	0.061347	proximity
4	109	0.0148994	0.0148994	1.36215	1.50506	0	0	0	0	0	0	0.0152164	0.272807	0	0	0.082134	0.151255	proximity
5	10	0.0727328	0.0727328	2.08911	2.15435	0	0	0	0	0	0	0.0780878	0.183282	0	0	0.369096	0.265668	proximity
5	75	0.00129333	0.00129333	1.15168	1.46628	0	0	0	0	0	0	0.00129593	0.354936	0	0	0.016393	0.018421	proximity
5	80	0.538485	0.250194	2.37109	1.53755	2.37109	1.53755	1.144	0.211906	0.513807	0.172676	0.130002	0.19042	0.014872	0.00367304	0.524914	0.647777	physical_and_proximity
5	107	0.0464748	0.0464748	2.07608	2.52906	0	0	0	0	0	0	0.0484497	0.209506	0	0	0.289666	0.166465	proximity
5	109	0.442165	0.207741	1.10281	1.34422	1.10281	1.34422	1.534	0.213224	0.434294	0.157714	0.102932	0.188771	0.019942	0.00369588	0.375349	0.459511	physical_and_proximity
5	145	0.00366431	0.00366431	0.548891	0.121121	0	0	0	0	0	0	0.00380481	0.294132	0	0	0.042926	0.011661	proximity
6	11	0.128938	0.0755891	0.451769	0.259285	0.451769	0.259285	0.52	0.066345	0.125104	0.047297	0.0733367	0.200436	0.00676	0.00114998	0.417092	0.16562	physical_and_proximity
6	12	0.00478264	0.00478264	0.427824	0.351633	0	0	0	0	0	0	0.00490417	0.32018	0	0	0.062361	0.035152	proximity
6	13	0.19351	0.105135	1.40786	0.257003	1.40786	0.257003	1.677	0.115063	0.192396	0.0752322	0.0885907	0.178172	0.021801	0.00199443	0.374335	0.285441	physical_and_proximity
6	67	0.0358673	0.0358673	1.13402	1.10645	0	0	0	0	0	0	0.0383216	0.217565	0	0	0.286624	0.252824	proximity
6	70	0.00443081	0.00443081	0.391125	0.434618	0	0	0	0	0	0	0.00452827	0.320114	0	0	0.058136	0.038025	proximity
6	76	0.0142466	0.0142466	0.49348	0.314369	0	0	0	0	0	0	0.0153882	0.238801	0	0	0.128102	0.088556	proximity
6	77	0.211681	0.132834	0.751889	0.598783	0.751889	0.598783	0.494	0.134808	0.199032	0.095988	0.0860323	0.213007	0.006422	0.00233668	0.469313	0.455793	physical_and_proximity
6	91	0.165129	0.09333	0.70585	0.330049	0.70585	0.330049	0.546	0.0841422	0.159284	0.0612324	0.0753962	0.186664	0.007098	0.00145846	0.38025	0.178126	physical_and_proximity
6	99	0.0234735	0.0234735	1.06468	0.727842	0	0	0	0	0	0	0.0248213	0.263195	0	0	0.215475	0.162916	proximity
6	106	0.0554396	0.0554396	1.912	1.56072	0	0	0	0	0	0	0.0592631	0.22453	0	0	0.405431	0.380757	proximity
6	120	0.00179758	0.00179758	0.624407	0.231124	0	0	0	0	0	0	0.00181694	0.348366	0	0	0.025181	0.008112	proximity
6	122	1.165e-05	1.165e-05	0.554906	0.0870025	0	0	0	0	0	0	1.16518e-05	0.362604	0	0	0.000169	0.000169	proximity
7	8	0.0227872	0.0227872	1.57662	3.13504	0	0	0	0	0	0	0.0232932	0.261267	0	0	0.103428	0.227474	proximity
7	10	0.000970066	0.000970066	0.640135	0.780046	0	0	0	0	0	0	0.00097275	0.338595	0	0	0.013182	0.011661	proximity
7	14	0.0103914	0.0103914	3.06186	0.666737	0	0	0	0	0	0	0.0105924	0.283684	0	0	0.10985	0.106977	proximity
7	75	0.0211897	0.0211897	6.12023	3.77768	0	0	0	0	0	0	0.0213837	0.293622	0	0	0.180492	0.236262	proximity
8	9	0.00657498	0.00657498	0.718854	1.50766	0	0	0	0	0	0	0.006665	0.312741	0	0	0.042081	0.077064	proximity
8	14	0.108957	0.0628441	0.340627	1.09795	0.340627	1.09795	0.143	0.0383089	0.0922547	0.0333888	0.0445696	0.215648	0.001859	0.000664021	0.149058	0.249275	physical_and_proximity
8	15	0.00874636	0.00874636	2.6195	1.74857	0	0	0	0	0	0	0.00881993	0.315632	0	0	0.100217	0.091936	proximity
8	16	0.0568236	0.0568236	5.75059	5.7422	0	0	0	0	0	0	0.0579701	0.202666	0	0	0.321269	0.314171	proximity
8	60	0.0194177	0.0194177	1.25647	1716.27	0	0	0	0	0	0	0.0197228	0.220792	0	0	0.107146	0.129961	proximity
8	75	0.0292577	0.0292577	1.04444	3.25564	0	0	0	0	0	0	0.0303819	0.245526	0	0	0.174915	0.247078	proximity
8	86	0.0324641	0.0324641	5.89333	4.08611	0	0	0	0	0	0	0.0329068	0.280586	0	0	0.255528	0.324818	proximity
9	12	0.230443	0.105374	0.525545	0.570961	0.525545	0.570961	1.378	0.0900396	0.228315	0.0677486	0.0813181	0.176312	0.017914	0.00156069	0.262626	0.287638	physical_and_proximity
9	15	0.260852	0.157984	0.515403	0.755277	0.515403	0.755277	1.69	0.259809	0.259339	0.140583	0.0664014	0.198772	0.02197	0.00450336	0.249106	0.305721	physical_and_proximity
9	16	0.00403916	0.00403916	0.57328	0.486101	0	0	0	0	0	0	0.00410215	0.286045	0	0	0.045123	0.030251	proximity
9	18	0.000296194	0.000296194	0.389363	0.307471	0	0	0	0	0	0	0.000296705	0.355834	0	0	0.004225	0.00338	proximity
9	60	0.193413	0.0732179	0.579217	0.427159	0.579217	0.427159	0.858	0.0554596	0.191094	0.0452516	0.0488119	0.104216	0.011154	0.000961299	0.110357	0.129961	physical_and_proximity
9	66	0.0460706	0.0460706	4.01145	2.53621	0	0	0	0	0	0	0.0474783	0.25155	0	0	0.268203	0.429091	proximity
9	70	0.00557493	0.00557493	0.380635	1.04374	0	0	0	0	0	0	0.00568864	0.298306	0	0	0.029237	0.067262	proximity
9	76	0.00453504	0.00453504	0.49857	0.823116	0	0	0	0	0	0	0.00460226	0.349241	0	0	0.038363	0.059995	proximity
9	86	0.0372011	0.0372011	1.9017	1.23808	0	0	0	0	0	0	0.039143	0.236337	0	0	0.21125	0.312819	proximity
10	14	0.00682257	0.00682257	1.59577	0.197596	0	0	0	0	0	0	0.00709799	0.274449	0	0	0.074529	0.021294	proximity
10	17	0.00362153	0.00362153	1.78422	1.06091	0	0	0	0	0	0	0.00364135	0.334043	0	0	0.048503	0.006084	proximity
10	19	0.0318005	0.0292071	0.516973	0.639561	0.516973	0.639561	0.013	0.00975	0.0124346	0.00942845	0.0227806	0.193943	0.000169	0.000169	0.135707	0.109681	physical_and_proximity
10	80	0.581927	0.299497	1.54753	2.25369	1.54753	2.25369	1.456	0.309593	0.562834	0.231484	0.135044	0.179222	0.018928	0.00536628	0.408473	0.658086	physical_and_proximity
10	97	0.00223482	0.00223482	0.882812	0.663719	0	0	0	0	0	0	0.00224808	0.30913	0	0	0.027209	0.018421	proximity
10	107	0.00017676	0.00017676	1.22803	0.381277	0	0	0	0	0	0	0.000176868	0.447206	0	0	0.002197	0.000507	proximity
11	13	0.0155882	0.0155882	2.75115	0.799411	0	0	0	0	0	0	0.0159907	0.249866	0	0	0.112385	0.134693	proximity
11	20	0.00220792	0.00220792	0.285603	0.755254	0	0	0	0	0	0	0.0022317	0.310081	0	0	0.014703	0.027547	proximity
11	67	0.248688	0.106834	0.511557	1.70024	0.511557	1.70024	0.598	0.0681555	0.237236	0.0580879	0.0785294	0.183423	0.007774	0.00118136	0.175929	0.37518	physical_and_proximity
11	91	0.00276939	0.00276939	0.234487	0.756878	0	0	0	0	0	0	0.00281291	0.333669	0	0	0.005577	0.037349	proximity
11	106	0.00896831	0.00896831	0.344974	1.70647	0	0	0	0	0	0	0.00925763	0.292152	0	0	0.038363	0.107822	proximity
11	119	0.00174997	0.00174997	0.225634	1.23561	0	0	0	0	0	0	0.00176617	0.332865	0	0	0.006929	0.023491	proximity
11	122	0.00150615	0.00150615	0.242743	0.245226	0	0	0	0	0	0	0.00152498	0.315971	0	0	0.01521	0.018928	proximity
12	13	0.200224	0.0936293	0.384984	0.649975	0.384984	0.649975	1.105	0.0928223	0.198373	0.0670722	0.0599805	0.189757	0.014365	0.00160892	0.187759	0.28054	physical_and_proximity
12	15	0.00651554	0.00651554	0.684998	0.781969	0	0	0	0	0	0	0.00663392	0.325027	0	0	0.060333	0.073008	proximity
12	18	0.00408337	0.00408337	0.816651	0.384927	0	0	0	0	0	0	0.00414811	0.303606	0	0	0.0507	0.045461	proximity
12	63	0.000511526	0.000511526	0.457383	0.593426	0	0	0	0	0	0	0.000512541	0.354641	0	0	0.007267	0.004056	proximity
12	66	0.456071	0.233342	0.87784	1.39918	0.87784	1.39918	2.821	0.280453	0.452827	0.184518	0.130783	0.187167	0.036673	0.00486118	0.386841	0.592683	physical_and_proximity
12	70	0.0395497	0.0395497	2.20106	865.46	0	0	0	0	0	0	0.0402752	0.161786	0	0	0.210236	0.130637	proximity
12	76	0.0225216	0.0225216	1.69315	1.49303	0	0	0	0	0	0	0.0231796	0.290084	0	0	0.215813	0.232544	proximity
12	77	0.0368821	0.0368821	2.79696	0.740185	0	0	0	0	0	0	0.0393625	0.228577	0	0	0.271921	0.229164	proximity
12	79	0.00965468	0.00965468	0.993898	1.65828	0	0	0	0	0	0	0.00980704	0.255307	0	0	0.098527	0.070642	proximity
13	18	0.132191	0.0992727	0.250334	0.313678	0.250334	0.313678	2.535	0.264178	0.131976	0.0911746	0.0817692	0.192409	0.032955	0.00457909	0.372138	0.190294	physical_and_proximity
13	20	0.00495619	0.00495619	0.222441	0.261739	0	0	0	0	0	0	0.00516925	0.323964	0	0	0.044278	0.066586	proximity
13	23	0.0226356	0.0226356	0.40223	0.761909	0	0	0	0	0	0	0.024765	0.277469	0	0	0.171028	0.238966	proximity
13	26	0.015171	0.015171	0.181134	0.775054	0	0	0	0	0	0	0.0169193	0.257765	0	0	0.122694	0.159874	proximity
13	30	0.000508196	0.000508196	0.139897	0.122109	0	0	0	0	0	0	0.000512188	0.355056	0	0	0.007267	0.001352	proximity
13	63	0.178756	0.122551	0.584342	0.368064	0.584342	0.368064	0.676	0.0863303	0.169275	0.0624544	0.181648	0.181206	0.008788	0.00149639	0.8957	0.629187	physical_and_proximity
13	66	0.04435	0.04435	0.787214	1.50502	0	0	0	0	0	0	0.0485127	0.242177	0	0	0.316875	0.400023	proximity
13	67	0.161962	0.097063	0.317459	0.538764	0.317459	0.538764	0.754	0.0867707	0.157919	0.0604933	0.102035	0.189774	0.009802	0.00150402	0.478777	0.490607	physical_and_proximity
13	70	0.00246707	0.00246707	0.373763	0.183446	0	0	0	0	0	0	0.00251754	0.328177	0	0	0.032955	0.017745	proximity
13	77	0.207609	0.112227	0.450273	0.569621	0.450273	0.569621	1.079	0.0916571	0.203948	0.0671742	0.111014	0.211139	0.014027	0.00158872	0.559559	0.44109	physical_and_proximity
13	79	0.0569277	0.0484869	1.64388	0.10561	1.64388	0.10561	0.065	0.0262849	0.0392747	0.0207806	0.0685285	0.187502	0.000845	0.000455605	0.391742	0.118131	physical_and_proximity
13	82	0.0372507	0.0372507	0.30228	1.01769	0	0	0	0	0	0	0.0443374	0.229805	0	0	0.306735	0.353886	proximity
13	106	0.0017481	0.0017481	0.212014	0.491445	0	0	0	0	0	0	0.00176898	0.345588	0	0	0.01859	0.024336	proximity
14	16	0.14316	0.0801093	0.261996	0.925346	0.261996	0.925346	0.403	0.0558301	0.135521	0.0438423	0.0760018	0.194613	0.005239	0.000967722	0.279188	0.346788	physical_and_proximity
14	17	0.0146889	0.0146889	1.09859	1.52697	0	0	0	0	0	0	0.0150345	0.297571	0	0	0.14872	0.181337	proximity
14	21	0.217186	0.109844	0.423214	1.85536	0.423214	1.85536	0.507	0.0808684	0.20516	0.0654981	0.0803717	0.199701	0.006591	0.00140172	0.258401	0.442104	physical_and_proximity
14	22	0.0193895	0.0193895	0.278114	1.48708	0	0	0	0	0	0	0.0211389	0.24858	0	0	0.053911	0.185562	proximity
14	75	0.0482379	0.0482379	5.28744	2.39899	0	0	0	0	0	0	0.0496904	0.215573	0	0	0.326001	0.347295	proximity
14	80	0.00450451	0.00450451	0.120696	1.76298	0	0	0	0	0	0	0.00469159	0.324197	0	0	0.016224	0.060671	proximity
15	16	0.32161	0.24125	1.01413	0.517735	1.01413	0.517735	5.057	0.65794	0.320996	0.225355	0.156712	0.175927	0.065741	0.0114043	0.576121	0.502268	physical_and_proximity
15	18	0.0159771	0.0159771	0.668427	0.837351	0	0	0	0	0	0	0.0166947	0.261479	0	0	0.145678	0.124891	proximity
15	21	0.0117572	0.0117572	0.330241	1.19777	0	0	0	0	0	0	0.0123166	0.329724	0	0	0.086528	0.145171	proximity
15	22	0.141787	0.0856639	0.399914	0.448643	0.399914	0.448643	0.338	0.0515939	0.130072	0.0414738	0.0924143	0.206084	0.004394	0.000894294	0.44109	0.449709	physical_and_proximity
15	25	0.00574288	0.00574288	0.487451	0.88024	0	0	0	0	0	0	0.00584997	0.277372	0	0	0.061178	0.051883	proximity
15	29	0.00525522	0.00525522	0.489584	0.874884	0	0	0	0	0	0	0.0053447	0.360262	0	0	0.060164	0.063713	proximity
15	60	0.0140521	0.0140521	0.637767	8.61735	0	0	0	0	0	0	0.0143927	0.228226	0	0	0.117624	0.102245	proximity
15	66	0.437466	0.254422	1.09264	0.977199	1.09264	0.977199	2.626	0.249074	0.431155	0.167971	0.252949	0.17164	0.034138	0.00431729	0.539279	1.05507	physical_and_proximity
15	75	0.00606873	0.00606873	0.288442	0.761815	0	0	0	0	0	0	0.00625002	0.332177	0	0	0.044616	0.076557	proximity
15	86	0.225972	0.131218	0.627855	0.536466	0.627855	0.536466	0.923	0.130676	0.220255	0.0900149	0.109469	0.199603	0.011999	0.00226506	0.423007	0.546546	physical_and_proximity
15	95	0.287195	0.164747	0.79211	0.516868	0.79211	0.516868	3.354	0.190477	0.286096	0.118383	0.157623	0.186197	0.043602	0.00330159	0.57967	0.737516	physical_and_proximity
15	105	0.00191279	0.00191279	0.391142	0.327361	0	0	0	0	0	0	0.00193355	0.393352	0	0	0.023998	0.019604	proximity
16	21	0.192054	0.0986424	0.346027	1.64126	0.346027	1.64126	0.507	0.0720338	0.182761	0.0575321	0.0786051	0.23841	0.006591	0.00124859	0.31603	0.484523	physical_and_proximity
16	22	0.0371112	0.0371112	1.68106	1.78613	0	0	0	0	0	0	0.0387727	0.226167	0	0	0.215982	0.291863	proximity
16	60	0.00639499	0.00639499	0.621343	2.28642	0	0	0	0	0	0	0.0064798	0.284354	0	0	0.063713	0.073346	proximity
16	75	0.195249	0.10585	0.481235	0.866377	0.481235	0.866377	0.455	0.0866415	0.184161	0.0676863	0.0742564	0.216224	0.005915	0.00150179	0.308087	0.422838	physical_and_proximity
16	86	0.0387459	0.0387459	1.58235	1.56509	0	0	0	0	0	0	0.0407527	0.262153	0	0	0.237783	0.356759	proximity
16	95	0.0174864	0.0174864	2.36359	1.54431	0	0	0	0	0	0	0.01782	0.322165	0	0	0.156663	0.215982	proximity
17	19	0.0409415	0.0409415	1.52325	2.58859	0	0	0	0	0	0	0.0427674	0.242151	0	0	0.356083	0.287131	proximity
17	21	0.468923	0.27556	1.01426	1.04827	1.01426	1.04827	5.018	0.419538	0.467471	0.231296	0.172496	0.184527	0.065234	0.007272	0.781963	0.70811	physical_and_proximity
17	24	0.0593465	0.0466754	0.435043	0.115685	0.435043	0.115685	0.104	0.0301249	0.0486425	0.0226563	0.0652787	0.230072	0.001352	0.000522165	0.444808	0.18759	physical_and_proximity
17	27	0.0200241	0.0200241	0.745347	0.400564	0	0	0	0	0	0	0.0216912	0.241837	0	0	0.194519	0.170352	proximity
17	71	0.140547	0.0725548	0.442785	0.351935	0.442785	0.351935	0.442	0.0609392	0.135827	0.0464907	0.0542308	0.221348	0.005746	0.00105628	0.292201	0.323466	physical_and_proximity
17	75	0.0611399	0.0611399	0.861839	1.31919	0	0	0	0	0	0	0.0692637	0.214649	0	0	0.318058	0.442273	proximity
17	80	0.165677	0.103518	0.580977	0.572665	0.580977	0.572665	0.286	0.0581305	0.143596	0.048379	0.10335	0.208367	0.003718	0.0010076	0.505648	0.56446	physical_and_proximity
17	81	0.108687	0.0774169	0.395976	0.539588	0.395976	0.539588	0.13	0.0397395	0.0828433	0.0338495	0.0773784	0.216068	0.00169	0.000688818	0.394784	0.438217	physical_and_proximity
17	97	0.00531463	0.00531463	0.668309	0.55924	0	0	0	0	0	0	0.00540905	0.325639	0	0	0.064051	0.069459	proximity
17	103	0.156693	0.102164	0.618959	0.250943	0.618959	0.250943	1.196	0.154913	0.155359	0.0829473	0.0838876	0.184413	0.015548	0.00268515	0.397488	0.129285	physical_and_proximity
17	112	0.200933	0.107476	0.425925	0.585657	0.425925	0.585657	0.988	0.0932725	0.197337	0.0676746	0.0972372	0.225225	0.012844	0.00161672	0.420303	0.60333	physical_and_proximity
17	132	0.000705078	0.000705078	0.435365	0.562875	0	0	0	0	0	0	0.000707109	0.365817	0	0	0.009633	0.005915	proximity
18	25	0.00356819	0.00356819	1.00597	1.05063	0	0	0	0	0	0	0.00359314	0.30374	0	0	0.042757	0.034983	proximity
18	26	0.146722	0.0667934	0.492878	1.11543	0.492878	1.11543	0.221	0.0469586	0.134223	0.0412869	0.0360557	0.218124	0.002873	0.000813949	0.150917	0.216996	physical_and_proximity
18	29	1.16217e-05	1.16217e-05	0.713383	2.07166	0	0	0	0	0	0	1.1622e-05	0.363535	0	0	0.000169	0.000169	proximity
18	63	0.00152346	0.00152346	1.43985	2.13755	0	0	0	0	0	0	0.00152616	0.39895	0	0	0.011999	0.01859	proximity
18	66	0.0944213	0.0944213	5.78314	4.98283	0	0	0	0	0	0	0.0978739	0.196193	0	0	0.206518	0.591838	proximity
18	82	0.0519758	0.0519758	7.01482	3.7818	0	0	0	0	0	0	0.053099	0.22559	0	0	0.230854	0.411515	proximity
19	24	0.095254	0.0598746	0.211993	0.377802	0.211993	0.377802	0.286	0.0740356	0.0920765	0.0479133	0.0330588	0.209637	0.003718	0.00128328	0.169845	0.171366	physical_and_proximity
19	28	0.0530325	0.0367046	0.170693	0.139164	0.170693	0.139164	0.156	0.0543662	0.051402	0.0318086	0.0160548	0.192069	0.002028	0.000942348	0.094471	0.022815	physical_and_proximity
19	71	0.25146	0.135368	0.753572	0.572532	0.753572	0.572532	1.04	0.164567	0.24782	0.109287	0.0672576	0.179712	0.01352	0.00285249	0.222404	0.324818	physical_and_proximity
19	80	0.069932	0.0591261	0.296471	0.552569	0.296471	0.552569	0.052	0.0275627	0.0409609	0.0241175	0.0576868	0.224784	0.000676	0.000477753	0.204828	0.358111	physical_and_proximity
19	81	0.00245825	0.00245825	0.349818	1.32132	0	0	0	0	0	0	0.00248029	0.349628	0	0	0.024167	0.034645	proximity
19	97	0.0133209	0.0133209	0.647429	1.9196	0	0	0	0	0	0	0.0136978	0.240079	0	0	0.1014	0.113737	proximity
19	103	0.00250112	0.00250112	0.96087	0.397029	0	0	0	0	0	0	0.00252359	0.330894	0	0	0.0338	0.030927	proximity
20	23	0.387403	0.18535	0.791614	1.35385	0.791614	1.35385	1.586	0.154829	0.379883	0.118195	0.139867	0.175602	0.020618	0.00268371	0.449202	0.531674	physical_and_proximity
20	62	0.0382603	0.0382603	1.25501	5.15959	0	0	0	0	0	0	0.0397676	0.186683	0	0	0.156156	0.257218	proximity
20	63	0.0137485	0.0137485	5.16607	1.28591	0	0	0	0	0	0	0.0139345	0.330879	0	0	0.174577	0.100893	proximity
20	67	0.423279	0.2086	0.817971	1.44747	0.817971	1.44747	2.119	0.23955	0.419231	0.164261	0.107616	0.187327	0.027547	0.00415221	0.422669	0.476073	physical_and_proximity
20	104	0.0139201	0.0139201	0.875707	1.34449	0	0	0	0	0	0	0.0142954	0.283296	0	0	0.154128	0.140101	proximity
20	108	0.198382	0.126199	0.455755	1.54592	0.455755	1.54592	0.364	0.106141	0.178946	0.08155	0.0905944	0.208768	0.004732	0.00183979	0.332592	0.484016	physical_and_proximity
20	119	0.0185017	0.0185017	0.751715	1.64574	0	0	0	0	0	0	0.0191897	0.262743	0	0	0.129454	0.170352	proximity
21	22	0.201866	0.133943	0.819904	0.310491	0.819904	0.310491	1.82	0.202777	0.200408	0.106702	0.127748	0.182751	0.02366	0.00351481	0.527618	0.460525	physical_and_proximity
21	27	0.198625	0.131028	0.491902	0.396179	0.491902	0.396179	1.989	0.220289	0.197636	0.109932	0.10492	0.169122	0.025857	0.00381835	0.380588	0.408473	physical_and_proximity
21	31	3.48909e-05	3.48909e-05	0.465502	0.0705083	0	0	0	0	0	0	3.49108e-05	0.36307	0	0	0.000507	0.000507	proximity
21	65	0.295162	0.163494	0.603655	0.724166	0.603655	0.724166	2.704	0.175689	0.293488	0.114556	0.149095	0.194681	0.035152	0.00304528	0.674648	0.636454	physical_and_proximity
21	75	0.212444	0.147967	0.499423	0.480691	0.499423	0.480691	1.469	0.241389	0.209935	0.121575	0.13236	0.207947	0.019097	0.00418407	0.686816	0.690027	physical_and_proximity
21	81	0.0425886	0.0425886	1.4069	0.706097	0	0	0	0	0	0	0.0468308	0.252305	0	0	0.396981	0.338169	proximity
21	95	0.287601	0.184355	0.661603	0.68915	0.661603	0.68915	1.807	0.269561	0.284419	0.149874	0.136651	0.209932	0.023491	0.0046724	0.722813	0.705575	physical_and_proximity
21	102	0.057344	0.057344	1.14037	0.665011	0	0	0	0	0	0	0.06641	0.213845	0	0	0.427232	0.336986	proximity
21	103	0.00715714	0.00715714	0.924532	0.173733	0	0	0	0	0	0	0.00752541	0.323479	0	0	0.097006	0.020956	proximity
21	105	0.0374039	0.0374039	1.01612	0.871544	0	0	0	0	0	0	0.0406444	0.25834	0	0	0.366899	0.202969	proximity
21	112	0.200048	0.128823	0.570382	0.46516	0.570382	0.46516	0.793	0.139518	0.193647	0.0903298	0.119577	0.196298	0.010309	0.00241831	0.602823	0.617526	physical_and_proximity
21	125	0.00591557	0.00591557	0.667894	0.34868	0	0	0	0	0	0	0.00607237	0.327625	0	0	0.079261	0.059826	proximity
21	132	0.0364087	0.0364087	0.527366	0.660133	0	0	0	0	0	0	0.0415715	0.241775	0	0	0.270907	0.324987	proximity
21	149	0.0127551	0.0127551	0.598451	0.289546	0	0	0	0	0	0	0.0136472	0.299721	0	0	0.160043	0.113737	proximity
21	159	0.000809399	0.000809399	0.452037	0.283879	0	0	0	0	0	0	0.000813174	0.35878	0	0	0.011661	0.008957	proximity
22	25	0.0125203	0.0125203	0.544035	5.12408	0	0	0	0	0	0	0.0128474	0.156303	0	0	0.053911	0.073177	proximity
22	29	0.190581	0.125552	0.580805	1.44536	0.580805	1.44536	0.247	0.0742205	0.154746	0.0629446	0.105921	0.201675	0.003211	0.00128649	0.412191	0.511225	physical_and_proximity
22	31	0.011199	0.011199	1.12106	0.66505	0	0	0	0	0	0	0.0115077	0.241216	0	0	0.103428	0.05408	proximity
22	65	0.397317	0.185744	1.05137	0.926765	1.05137	0.926765	1.963	0.206615	0.393764	0.145559	0.0915721	0.19257	0.025519	0.00358132	0.411684	0.425711	physical_and_proximity
22	66	0.0222134	0.0222134	1.30293	0.85585	0	0	0	0	0	0	0.0232116	0.269323	0	0	0.197392	0.232375	proximity
22	95	0.0303023	0.0303023	2.57471	0.906222	0	0	0	0	0	0	0.0317371	0.278285	0	0	0.307411	0.309439	proximity
22	105	0.0222509	0.0222509	2.20378	0.772202	0	0	0	0	0	0	0.0231518	0.29108	0	0	0.240825	0.159367	proximity
23	26	0.00642154	0.00642154	1.03007	0.334479	0	0	0	0	0	0	0.00658912	0.333857	0	0	0.084838	0.050362	proximity
23	30	0.0243671	0.0243671	1.67762	1.58958	0	0	0	0	0	0	0.0251169	0.232609	0	0	0.21463	0.074529	proximity
23	33	0.144794	0.0977541	0.56875	0.36074	0.56875	0.36074	0.299	0.0535911	0.126987	0.0431218	0.121865	0.21444	0.003887	0.000928912	0.570882	0.644566	physical_and_proximity
23	36	0.0302141	0.0302141	0.869027	1.02922	0	0	0	0	0	0	0.0322843	0.261657	0	0	0.308256	0.238966	proximity
23	37	0.00588127	0.00588127	0.652187	0.116142	0	0	0	0	0	0	0.00625438	0.349784	0	0	0.075881	0.019435	proximity
23	61	0.0236488	0.0236488	0.645721	0.985343	0	0	0	0	0	0	0.025175	0.296556	0	0	0.280709	0.250796	proximity
23	62	0.0883518	0.0728694	0.687757	0.108367	0.687757	0.108367	1.469	0.226592	0.0880074	0.0662464	0.10222	0.196313	0.019097	0.00392759	0.5915	0.307918	physical_and_proximity
23	63	0.17025	0.106585	0.439199	0.380582	0.439199	0.380582	0.936	0.127625	0.167426	0.0784937	0.0957022	0.214025	0.012168	0.00221217	0.464243	0.487227	physical_and_proximity
23	67	0.028917	0.028917	0.455422	0.578233	0	0	0	0	0	0	0.0326194	0.243519	0	0	0.21125	0.269724	proximity
23	72	0.00548769	0.00548769	0.572897	0.358916	0	0	0	0	0	0	0.00562764	0.328044	0	0	0.056784	0.073684	proximity
23	82	0.203868	0.114854	0.670972	0.406705	0.670972	0.406705	0.949	0.113136	0.199884	0.078198	0.0970561	0.221765	0.012337	0.00196103	0.550433	0.495339	physical_and_proximity
23	89	0.272773	0.153072	0.491825	0.88629	0.491825	0.88629	1.833	0.147473	0.269753	0.100579	0.149147	0.198894	0.023829	0.00255619	0.70811	0.694759	physical_and_proximity
23	96	0.20351	0.130711	0.390133	0.716078	0.390133	0.716078	0.91	0.132779	0.197682	0.0870245	0.138169	0.187447	0.01183	0.00230151	0.494494	0.624624	physical_and_proximity
23	98	1.16437e-05	1.16437e-05	0.440287	0.468008	0	0	0	0	0	0	1.16443e-05	0.362837	0	0	0.000169	0.000169	proximity
23	104	0.00450924	0.00450924	0.730949	0.533729	0	0	0	0	0	0	0.00457613	0.358453	0	0	0.058305	0.04394	proximity
23	108	0.0641438	0.0641438	1.54031	0.964854	0	0	0	0	0	0	0.0719201	0.234894	0	0	0.490776	0.418275	proximity
23	134	0.133269	0.0887848	0.339133	0.311416	0.339133	0.311416	0.65	0.101796	0.129899	0.0625651	0.0941529	0.218182	0.00845	0.00176447	0.377208	0.580515	physical_and_proximity
23	140	0.00579469	0.00579469	0.433834	0.570435	0	0	0	0	0	0	0.00593424	0.347572	0	0	0.062361	0.077064	proximity
23	147	0.00393198	0.00393198	0.534557	0.35644	0	0	0	0	0	0	0.00400564	0.34534	0	0	0.055263	0.026533	proximity
24	27	0.233245	0.129726	0.615603	0.553837	0.615603	0.553837	1.118	0.185303	0.231243	0.113294	0.0484201	0.206328	0.014534	0.00321192	0.220545	0.258908	physical_and_proximity
24	28	0.0184329	0.0184329	1.55837	2.12671	0	0	0	0	0	0	0.0188186	0.218033	0	0	0.13858	0.038363	proximity
24	32	0.0213516	0.0213516	0.668774	0.8658	0	0	0	0	0	0	0.0226323	0.226174	0	0	0.101907	0.168662	proximity
24	71	0.039977	0.039977	5.37691	1.61288	0	0	0	0	0	0	0.041308	0.218411	0	0	0.244543	0.3042	proximity
24	81	0.283534	0.123355	0.688036	1.22368	0.688036	1.22368	0.715	0.090356	0.272537	0.074974	0.0809914	0.211504	0.009295	0.00156617	0.307918	0.467623	physical_and_proximity
25	26	0.0110459	0.0110459	8.08789	3.84979	0	0	0	0	0	0	0.0110929	0.273583	0	0	0.053066	0.113906	proximity
25	29	0.0550926	0.0494562	0.359982	5.1816	0.359982	5.1816	0.026	0.0180997	0.0241357	0.0171761	0.0398747	0.163887	0.000338	0.000313728	0.073177	0.213954	physical_and_proximity
25	66	0.0125965	0.0125965	8.04914	3.70238	0	0	0	0	0	0	0.0126594	0.284746	0	0	0.059826	0.142129	proximity
25	82	0.00454991	0.00454991	2.46334	4.72771	0	0	0	0	0	0	0.00456273	0.334698	0	0	0.032786	0.061009	proximity
26	29	0.262053	0.119954	0.537495	0.886392	0.537495	0.886392	1.118	0.0963385	0.257526	0.0748015	0.0906508	0.188018	0.014534	0.00166987	0.36166	0.388869	physical_and_proximity
26	30	0.0631777	0.0450557	0.383899	0.132241	0.383899	0.132241	0.143	0.0495109	0.0582758	0.0329334	0.0336287	0.213198	0.001859	0.00085819	0.199589	0.078585	physical_and_proximity
26	33	0.329942	0.176336	0.601793	1.2117	0.601793	1.2117	1.703	0.178315	0.325289	0.123533	0.135754	0.203967	0.022139	0.0030908	0.385827	0.733122	physical_and_proximity
26	34	0.0137438	0.0137438	0.924865	0.193374	0	0	0	0	0	0	0.0150359	0.21695	0	0	0.110188	0.04394	proximity
26	35	0.0431371	0.0431371	1.77775	0.76624	0	0	0	0	0	0	0.0469168	0.205791	0	0	0.293384	0.187252	proximity
26	66	0.000917611	0.000917611	0.570233	0.818859	0	0	0	0	0	0	0.000920123	0.353676	0	0	0.013013	0.010309	proximity
26	82	0.355397	0.153015	0.74828	1.6622	0.74828	1.6622	1.027	0.102629	0.343439	0.0856027	0.11489	0.211012	0.013351	0.0017789	0.470158	0.647777	physical_and_proximity
27	31	0.0414194	0.0311345	0.273748	0.0701174	0.273748	0.0701174	0.13	0.0398516	0.0390517	0.0232516	0.0305516	0.235006	0.00169	0.000690761	0.213616	0.116948	physical_and_proximity
27	32	0.0123428	0.0123428	0.538698	0.714674	0	0	0	0	0	0	0.0128595	0.280509	0	0	0.125736	0.142467	proximity
27	38	0.049033	0.0334366	0.391904	0.070389	0.391904	0.070389	0.234	0.035025	0.0475468	0.0220704	0.0410266	0.20035	0.003042	0.0006071	0.210912	0.178126	physical_and_proximity
27	39	0.0162665	0.0162665	0.404667	0.536838	0	0	0	0	0	0	0.0175003	0.281269	0	0	0.159367	0.192998	proximity
27	40	0.0125727	0.0125727	0.44148	0.587548	0	0	0	0	0	0	0.0132327	0.277229	0	0	0.13351	0.021125	proximity
27	41	0.0104602	0.0104602	0.418862	0.13795	0	0	0	0	0	0	0.0116328	0.279313	0	0	0.124891	0.059319	proximity
27	65	0.127381	0.0861978	0.470593	0.310814	0.470593	0.310814	0.286	0.0470647	0.113137	0.0376085	0.112708	0.19065	0.003718	0.000815787	0.546715	0.524745	physical_and_proximity
27	73	0.156189	0.0966309	0.430633	0.329412	0.430633	0.329412	0.871	0.114075	0.153705	0.0708014	0.0862939	0.205548	0.011323	0.0019773	0.429598	0.396643	physical_and_proximity
27	81	0.108257	0.0819828	0.723936	0.338895	0.723936	0.338895	0.104	0.0272711	0.0716975	0.0243897	0.0998651	0.200485	0.001352	0.000472699	0.546208	0.487565	physical_and_proximity
27	83	0.00529031	0.00529031	0.475306	0.305463	0	0	0	0	0	0	0.00544523	0.343979	0	0	0.074698	0.02704	proximity
27	87	0.125361	0.0794296	0.624468	0.220361	0.624468	0.220361	0.468	0.0788458	0.12083	0.0531283	0.0761832	0.220866	0.006084	0.00136666	0.447681	0.343239	physical_and_proximity
27	90	0.0165356	0.0165356	0.533513	0.479047	0	0	0	0	0	0	0.0176948	0.282658	0	0	0.194857	0.165451	proximity
27	102	0.170463	0.107771	0.650428	0.311022	0.650428	0.311022	0.819	0.142033	0.167402	0.0847939	0.0788993	0.201567	0.010647	0.0024619	0.412022	0.375349	physical_and_proximity
27	115	0.00846242	0.00846242	0.614241	0.225802	0	0	0	0	0	0	0.00891959	0.307414	0	0	0.108498	0.097513	proximity
27	125	0.0005746	0.0005746	0.542097	0.299684	0	0	0	0	0	0	0.000576316	0.359109	0	0	0.008281	0.005577	proximity
28	32	0.00677642	0.00677642	0.702541	1.11462	0	0	0	0	0	0	0.00688468	0.273122	0	0	0.016562	0.074698	proximity
28	71	0.176418	0.0629842	0.519066	0.849964	0.519066	0.849964	0.351	0.0394659	0.168009	0.0351601	0.0388184	0.20296	0.004563	0.000684076	0.038363	0.219531	physical_and_proximity
28	81	0.00452961	0.00452961	2.15548	2.59686	0	0	0	0	0	0	0.0045471	0.34814	0	0	0.030758	0.055601	proximity
29	31	0.0699668	0.052499	0.391315	0.0943237	0.391315	0.0943237	0.832	0.120863	0.0696418	0.0466612	0.0488955	0.19416	0.010816	0.00209497	0.247585	0.145847	physical_and_proximity
29	33	0.020423	0.020423	0.561062	0.287715	0	0	0	0	0	0	0.0228799	0.265648	0	0	0.225784	0.177112	proximity
29	34	0.000259249	0.000259249	0.339635	0.038701	0	0	0	0	0	0	0.000261198	0.356054	0	0	0.003718	0.003042	proximity
29	35	0.234088	0.170319	0.563323	0.438856	0.563323	0.438856	4.433	0.397595	0.233677	0.152231	0.152613	0.15896	0.057629	0.00689164	0.604175	0.439569	physical_and_proximity
29	39	0.0713694	0.0613903	0.380223	0.235091	0.380223	0.235091	0.078	0.044027	0.0507506	0.0337872	0.0622936	0.204596	0.001014	0.000763135	0.348309	0.226798	physical_and_proximity
29	65	0.234906	0.131463	0.452615	0.650454	0.452615	0.650454	1.833	0.132292	0.232974	0.0884502	0.126781	0.191343	0.023829	0.00229306	0.483171	0.60333	physical_and_proximity
29	66	0.0322046	0.0322046	0.711792	0.332121	0	0	0	0	0	0	0.0375437	0.255644	0	0	0.309101	0.300989	proximity
29	82	0.185729	0.138503	0.539106	0.336444	0.539106	0.336444	1.677	0.299578	0.184383	0.122471	0.118333	0.212685	0.021801	0.00519269	0.610935	0.522548	physical_and_proximity
29	90	0.159155	0.0991762	0.415252	0.418964	0.415252	0.418964	0.572	0.0891327	0.152829	0.0624444	0.099973	0.222009	0.007436	0.00154497	0.590824	0.531674	physical_and_proximity
29	95	0.0154807	0.0154807	0.632414	0.265756	0	0	0	0	0	0	0.0168769	0.309099	0	0	0.18421	0.111709	proximity
29	96	0.000353194	0.000353194	0.393065	0.241506	0	0	0	0	0	0	0.00035403	0.35792	0	0	0.003211	0.00507	proximity
29	100	0.0513639	0.0513639	0.775913	0.824712	0	0	0	0	0	0	0.0589359	0.225174	0	0	0.401544	0.410332	proximity
29	105	0.108919	0.0692139	0.369637	0.194253	0.369637	0.194253	0.676	0.0745479	0.107151	0.0470201	0.0770896	0.217001	0.008788	0.00129216	0.439907	0.374673	physical_and_proximity
29	114	0.128189	0.0840062	0.508477	0.245794	0.508477	0.245794	0.468	0.0721103	0.122371	0.0502443	0.0982831	0.216662	0.006084	0.00124991	0.54925	0.44109	physical_and_proximity
29	125	0.00543139	0.00543139	0.462611	0.336815	0	0	0	0	0	0	0.00558708	0.31963	0	0	0.070811	0.065572	proximity
29	131	0.0190491	0.0190491	0.611521	0.193771	0	0	0	0	0	0	0.0218819	0.299097	0	0	0.225108	0.101569	proximity
29	138	0.00197303	0.00197303	0.418449	0.456277	0	0	0	0	0	0	0.00199103	0.343234	0	0	0.026026	0.027378	proximity
30	33	0.382416	0.169023	0.755225	1.73136	0.755225	1.73136	1.313	0.160076	0.375473	0.122718	0.0890121	0.179278	0.017069	0.00277464	0.078585	0.410501	physical_and_proximity
30	34	0.00379968	0.00379968	0.625608	0.611342	0	0	0	0	0	0	0.00384695	0.287057	0	0	0.006084	0.044109	proximity
30	37	0.00107052	0.00107052	0.589722	1.43675	0	0	0	0	0	0	0.00107327	0.327092	0	0	0.004225	0.014196	proximity
31	39	0.0223779	0.0223779	2.01481	1.71606	0	0	0	0	0	0	0.0229316	0.223489	0	0	0.099541	0.186576	proximity
31	65	0.255778	0.132913	0.562963	0.826305	0.562963	0.826305	1.014	0.151105	0.251717	0.104119	0.0692946	0.19374	0.013182	0.00261916	0.152438	0.384644	physical_and_proximity
31	90	0.00179196	0.00179196	0.906931	1.13033	0	0	0	0	0	0	0.00179836	0.350411	0	0	0.025181	0.016224	proximity
32	38	0.0362267	0.0362267	4.30328	2.62268	0	0	0	0	0	0	0.0370503	0.219788	0	0	0.257725	0.229671	proximity
32	44	0.0621291	0.0494123	0.798732	0.331071	0.798732	0.331071	0.052	0.0300548	0.0425473	0.0266347	0.0325807	0.190099	0.000676	0.000520951	0.142129	0.136552	physical_and_proximity
32	71	0.0110505	0.0110505	1.28915	1.1821	0	0	0	0	0	0	0.0112522	0.258216	0	0	0.110357	0.091767	proximity
32	73	0.0195941	0.0195941	2.20794	2.94482	0	0	0	0	0	0	0.0199032	0.304553	0	0	0.174915	0.214123	proximity
32	81	0.0363163	0.0363163	3.02938	3.35048	0	0	0	0	0	0	0.0371647	0.246508	0	0	0.302172	0.309777	proximity
32	87	0.0155141	0.0155141	4.64106	2.92091	0	0	0	0	0	0	0.0156495	0.335096	0	0	0.186069	0.171028	proximity
32	92	0.216516	0.112877	0.961952	0.441833	0.961952	0.441833	0.715	0.134955	0.2127	0.0933469	0.0450192	0.215123	0.009295	0.00233922	0.264992	0.199251	physical_and_proximity
32	111	0.00432335	0.00432335	1.49856	1.03059	0	0	0	0	0	0	0.00435418	0.314312	0	0	0.053573	0.035321	proximity
33	34	0.0838184	0.0695024	0.5093	0.220235	0.5093	0.220235	0.078	0.0205588	0.0517475	0.018134	0.106282	0.146802	0.001014	0.000356353	0.440414	0.155649	physical_and_proximity
33	35	0.184716	0.108296	0.432432	0.396409	0.432432	0.396409	1.625	0.123899	0.183468	0.0774817	0.103435	0.197525	0.021125	0.00214758	0.49348	0.477763	physical_and_proximity
33	36	0.0063658	0.0063658	0.268312	0.328385	0	0	0	0	0	0	0.00665259	0.325323	0	0	0.074529	0.057967	proximity
33	37	0.142484	0.0998326	0.318455	0.412737	0.318455	0.412737	0.585	0.122398	0.137506	0.072817	0.102131	0.198355	0.007605	0.00212157	0.516464	0.060333	physical_and_proximity
33	43	0.000491087	0.000491087	0.373073	0.376928	0	0	0	0	0	0	0.000492377	0.33324	0	0	0.006591	0.004901	proximity
33	61	0.23814	0.128805	0.480988	0.67323	0.480988	0.67323	1.469	0.131792	0.235562	0.0896689	0.106347	0.181157	0.019097	0.0022844	0.351182	0.490438	physical_and_proximity
33	82	0.0551734	0.0551734	0.452218	2.1514	0	0	0	0	0	0	0.0647311	0.240667	0	0	0.276484	0.466778	proximity
33	96	0.0904443	0.0904443	3.8825	1.31886	0	0	0	0	0	0	0.0995944	0.218452	0	0	0.700843	0.40729	proximity
33	100	0.0182151	0.0182151	0.389329	0.656462	0	0	0	0	0	0	0.0196821	0.282925	0	0	0.162409	0.190294	proximity
33	114	0.0138992	0.0138992	0.387184	0.365292	0	0	0	0	0	0	0.0150091	0.285894	0	0	0.170014	0.142129	proximity
34	35	0.0954404	0.0660486	0.371502	0.588559	0.371502	0.588559	0.104	0.0327401	0.0713968	0.0286251	0.0602872	0.199804	0.001352	0.000567495	0.155142	0.37856	physical_and_proximity
34	37	0.108065	0.0794585	0.417238	0.175703	0.417238	0.175703	0.819	0.183418	0.107421	0.0738543	0.0389503	0.160427	0.010647	0.00317924	0.155311	0.043602	physical_and_proximity
34	42	0.00602278	0.00602278	0.348777	0.846671	0	0	0	0	0	0	0.0061733	0.303964	0	0	0.04394	0.065572	proximity
34	43	0.00957997	0.00957997	0.340423	0.79363	0	0	0	0	0	0	0.00998135	0.289046	0	0	0.048165	0.098527	proximity
34	61	0.0764946	0.0497324	0.13284	0.485669	0.13284	0.485669	0.234	0.0421851	0.0721481	0.0300373	0.0528651	0.188605	0.003042	0.000731208	0.105456	0.268879	physical_and_proximity
34	96	0.00111272	0.00111272	0.608861	0.597446	0	0	0	0	0	0	0.00111684	0.374112	0	0	0.014365	0.010647	proximity
35	37	0.00461405	0.00461405	0.547575	0.122584	0	0	0	0	0	0	0.00483686	0.327928	0	0	0.062868	0.009971	proximity
35	39	0.174927	0.112067	0.327516	0.501938	0.327516	0.501938	1.43	0.197787	0.174069	0.0989952	0.0600992	0.190992	0.01859	0.00342831	0.281385	0.221559	physical_and_proximity
35	42	0.308223	0.15756	0.567108	0.931825	0.567108	0.931825	2.353	0.186375	0.306609	0.121921	0.0985001	0.190353	0.030589	0.0032305	0.489086	0.431457	physical_and_proximity
35	43	0.00171636	0.00171636	0.456413	0.43727	0	0	0	0	0	0	0.00172966	0.338375	0	0	0.023491	0.008281	proximity
35	46	0.00208658	0.00208658	0.586403	0.68939	0	0	0	0	0	0	0.00210041	0.348857	0	0	0.020111	0.029068	proximity
35	61	0.0264655	0.0264655	0.82334	1.20852	0	0	0	0	0	0	0.0279775	0.257721	0	0	0.266682	0.26026	proximity
35	90	0.0196731	0.0196731	0.672577	0.658014	0	0	0	0	0	0	0.0209098	0.264405	0	0	0.195195	0.173901	proximity
35	96	0.0101302	0.0101302	0.73403	0.511961	0	0	0	0	0	0	0.0104823	0.330228	0	0	0.12168	0.081289	proximity
35	100	0.157609	0.0939725	0.732156	0.914941	0.732156	0.914941	0.169	0.0338765	0.119389	0.0312717	0.0883339	0.218776	0.002197	0.000587192	0.545532	0.537251	physical_and_proximity
35	114	0.00203262	0.00203262	0.929021	0.344004	0	0	0	0	0	0	0.00204921	0.347284	0	0	0.028392	0.016393	proximity
36	37	0.00695565	0.00695565	1.13002	0.532356	0	0	0	0	0	0	0.00709197	0.329704	0	0	0.07267	0.026702	proximity
36	43	0.00652147	0.00652147	1.0991	2.10941	0	0	0	0	0	0	0.00658087	0.329134	0	0	0.048334	0.086528	proximity
36	45	0.000190935	0.000190935	0.819124	0.169524	0	0	0	0	0	0	0.000191195	0.35285	0	0	0.002704	0.000507	proximity
36	61	0.0114392	0.0114392	1.46358	1.8	0	0	0	0	0	0	0.0116037	0.316196	0	0	0.102752	0.132158	proximity
36	62	0.00677535	0.00677535	1.81107	0.337057	0	0	0	0	0	0	0.00694084	0.303629	0	0	0.082134	0.034307	proximity
36	72	0.381422	0.162847	2.73585	1.54911	2.73585	1.54911	0.52	0.094102	0.340817	0.0859268	0.100841	0.158515	0.00676	0.0016311	0.284934	0.442949	physical_and_proximity
36	89	0.227607	0.0962436	0.866139	1.4899	0.866139	1.4899	0.338	0.0653211	0.209016	0.058361	0.0514391	0.210271	0.004394	0.00113223	0.252993	0.262795	physical_and_proximity
37	42	4.67891e-05	4.67891e-05	0.185165	0.658125	0	0	0	0	0	0	4.68043e-05	0.361268	0	0	0.000507	0.000676	proximity
37	43	0.00742242	0.00742242	0.71224	1.0221	0	0	0	0	0	0	0.00755603	0.33752	0	0	0.029744	0.083655	proximity
37	61	0.123287	0.0737172	0.188453	0.986076	0.188453	0.986076	0.481	0.0605763	0.119055	0.0438047	0.0774526	0.212091	0.006253	0.00104999	0.060502	0.446498	physical_and_proximity
37	72	0.000595913	0.000595913	0.176952	0.560298	0	0	0	0	0	0	0.000598566	0.455387	0	0	0.005239	0.00676	proximity
37	96	0.00119384	0.00119384	0.18589	0.773607	0	0	0	0	0	0	0.00120343	0.401115	0	0	0.00507	0.014703	proximity
38	40	0.00457703	0.00457703	1.68985	0.71323	0	0	0	0	0	0	0.00461918	0.326882	0	0	0.060502	0.011154	proximity
38	44	0.0388669	0.0388669	1.32604	1.42235	0	0	0	0	0	0	0.0412004	0.235173	0	0	0.26026	0.313495	proximity
38	47	0.294683	0.111501	0.760936	1.04288	0.760936	1.04288	0.819	0.0758348	0.2862	0.0646847	0.0735203	0.196914	0.010647	0.00131447	0.37011	0.319579	physical_and_proximity
38	73	0.0704425	0.0704425	7.76568	2.99238	0	0	0	0	0	0	0.0728172	0.189584	0	0	0.448188	0.401882	proximity
38	78	0.0873996	0.060938	0.433427	0.425759	0.433427	0.425759	0.104	0.0417086	0.0700706	0.0349262	0.0433675	0.213469	0.001352	0.000722949	0.251134	0.196547	physical_and_proximity
38	85	0.0148694	0.0148694	1.01786	0.745654	0	0	0	0	0	0	0.0154015	0.293975	0	0	0.158184	0.025688	proximity
38	87	0.0103662	0.0103662	0.464475	0.806235	0	0	0	0	0	0	0.0107441	0.250027	0	0	0.097682	0.066079	proximity
38	92	0.00485004	0.00485004	0.798601	0.711445	0	0	0	0	0	0	0.00491338	0.331782	0	0	0.064389	0.061854	proximity
39	41	0.0280177	0.0280177	1.30862	1.39423	0	0	0	0	0	0	0.0292309	0.216421	0	0	0.208039	0.203307	proximity
39	42	0.00856661	0.00856661	0.835261	0.893612	0	0	0	0	0	0	0.00874003	0.302162	0	0	0.104611	0.097175	proximity
39	46	0.363555	0.18149	0.832524	0.952648	0.832524	0.952648	1.872	0.177813	0.359059	0.126988	0.129022	0.191555	0.024336	0.00308209	0.438893	0.60333	physical_and_proximity
39	65	0.0101503	0.0101503	1.03611	1.12149	0	0	0	0	0	0	0.0103453	0.315825	0	0	0.113061	0.129792	proximity
39	83	0.0188036	0.0188036	1.40246	1.45017	0	0	0	0	0	0	0.019313	0.297383	0	0	0.191139	0.224263	proximity
39	90	0.492781	0.154806	1.43739	1.18274	1.43739	1.18274	1.937	0.0915532	0.486036	0.0802323	0.111761	0.213404	0.025181	0.00158692	0.552968	0.586261	physical_and_proximity
40	41	0.0158491	0.0158491	7.29894	2.20588	0	0	0	0	0	0	0.0159988	0.233128	0	0	0.020787	0.127088	proximity
40	47	0.0161859	0.0161859	2.69477	3.8368	0	0	0	0	0	0	0.0163531	0.270341	0	0	0.017407	0.155987	proximity
40	73	0.0257776	0.0257776	9.96438	3.87852	0	0	0	0	0	0	0.0260179	0.269401	0	0	0.027885	0.237952	proximity
40	83	0.00285647	0.00285647	5.19458	2.60469	0	0	0	0	0	0	0.00286118	0.366279	0	0	0.017914	0.035152	proximity
41	46	0.366805	0.162836	0.743837	1.18039	0.743837	1.18039	1.781	0.163935	0.363234	0.120605	0.0892568	0.180313	0.023153	0.00284154	0.33124	0.37349	physical_and_proximity
41	47	0.0271426	0.0271426	3.01317	1.5679	0	0	0	0	0	0	0.0278763	0.232687	0	0	0.150748	0.199589	proximity
41	50	0.173028	0.0951013	0.411662	0.911037	0.411662	0.911037	0.377	0.0761628	0.161829	0.0600363	0.066934	0.211774	0.004901	0.00132016	0.206011	0.40053	physical_and_proximity
41	73	0.0146679	0.0146679	0.795203	1.05367	0	0	0	0	0	0	0.0151585	0.284896	0	0	0.133172	0.1521	proximity
41	83	0.262336	0.10961	1.58036	1.01136	1.58036	1.01136	0.377	0.0537601	0.23397	0.0494494	0.0795433	0.21302	0.004901	0.000931842	0.39884	0.491114	physical_and_proximity
41	85	0.00464692	0.00464692	2.36798	0.502034	0	0	0	0	0	0	0.00469964	0.361993	0	0	0.058643	0.016224	proximity
42	43	0.174658	0.0971187	0.301914	0.779742	0.301914	0.779742	0.806	0.0970423	0.171369	0.0671165	0.0783346	0.212682	0.010478	0.00168207	0.26364	0.431119	physical_and_proximity
42	46	0.278417	0.125711	0.709149	0.659887	0.709149	0.659887	1.404	0.101741	0.274891	0.0784042	0.097098	0.193268	0.018252	0.00176351	0.396474	0.477256	physical_and_proximity
42	48	0.0182506	0.0182506	1.5384	0.782907	0	0	0	0	0	0	0.018916	0.269934	0	0	0.175422	0.148889	proximity
42	49	0.00744133	0.00744133	0.802953	0.399033	0	0	0	0	0	0	0.00765502	0.305138	0	0	0.092274	0.029237	proximity
42	61	0.0308936	0.0308936	1.33988	1.26033	0	0	0	0	0	0	0.0324366	0.279088	0	0	0.27885	0.311636	proximity
42	68	0.0247083	0.0247083	1.61284	1.56956	0	0	0	0	0	0	0.0255004	0.234405	0	0	0.19773	0.130975	proximity
42	69	0.556924	0.22053	1.56441	1.31372	1.56441	1.31372	2.353	0.14145	0.547823	0.118063	0.177619	0.16428	0.030589	0.0024518	0.573079	0.721292	physical_and_proximity
42	74	0.000282325	0.000282325	0.949136	0.605228	0	0	0	0	0	0	0.000282541	0.358601	0	0	0.004056	0.002197	proximity
42	90	0.00413781	0.00413781	0.697541	0.526319	0	0	0	0	0	0	0.00419568	0.34649	0	0	0.058136	0.022815	proximity
42	100	0.247197	0.113017	0.545678	1.03835	0.545678	1.03835	0.715	0.0800308	0.238422	0.0653987	0.0851878	0.215822	0.009295	0.0013872	0.395122	0.464581	physical_and_proximity
43	45	0.0149165	0.0149165	0.537496	1.20722	0	0	0	0	0	0	0.0155398	0.291779	0	0	0.163254	0.071487	proximity
43	48	0.00463891	0.00463891	0.555831	0.207329	0	0	0	0	0	0	0.00478593	0.326159	0	0	0.061178	0.03887	proximity
43	49	0.168534	0.118825	0.499002	0.293211	0.499002	0.293211	1.82	0.226447	0.167674	0.101724	0.106748	0.19662	0.02366	0.00392508	0.50869	0.310622	physical_and_proximity
43	59	0.00961086	0.00961086	0.560197	0.461179	0	0	0	0	0	0	0.00999045	0.329656	0	0	0.094978	0.130806	proximity
43	61	0.173214	0.100649	0.402582	0.500003	0.402582	0.500003	0.65	0.0577939	0.166046	0.0458993	0.125639	0.201507	0.00845	0.00100176	0.675493	0.580684	physical_and_proximity
43	64	0.144456	0.0910499	0.456873	0.311416	0.456873	0.311416	0.559	0.0813455	0.139105	0.056519	0.0977677	0.217928	0.007267	0.00140999	0.627666	0.408642	physical_and_proximity
43	68	0.000767888	0.000767888	0.491709	0.153732	0	0	0	0	0	0	0.000772956	0.355704	0	0	0.010985	0.003718	proximity
43	69	0.295279	0.194209	0.827958	0.521758	0.827958	0.521758	3.627	0.307652	0.294109	0.156867	0.186249	0.189419	0.047151	0.00533263	0.820833	0.666367	physical_and_proximity
43	72	0.107288	0.067015	0.433784	0.281967	0.433784	0.281967	0.221	0.0429761	0.0963699	0.03434	0.0672746	0.217229	0.002873	0.000744919	0.426894	0.365885	physical_and_proximity
43	84	0.144053	0.0975763	0.297047	0.992132	0.297047	0.992132	0.286	0.0667577	0.12705	0.0516691	0.103484	0.225287	0.003718	0.00115713	0.675324	0.661804	physical_and_proximity
43	98	0.209403	0.137114	0.85031	0.374917	0.85031	0.374917	0.923	0.140111	0.202975	0.0910705	0.149754	0.189427	0.011999	0.00242859	0.751543	0.578825	physical_and_proximity
43	101	0.0300382	0.0300382	0.83903	1.12142	0	0	0	0	0	0	0.0320438	0.231505	0	0	0.250796	0.200265	proximity
43	121	0.0199651	0.0199651	0.481915	1.27933	0	0	0	0	0	0	0.0211727	0.301615	0	0	0.179647	0.237952	proximity
43	129	0.0384755	0.0384755	0.563989	0.402501	0	0	0	0	0	0	0.046013	0.240116	0	0	0.320086	0.325325	proximity
43	137	0.0129782	0.0129782	0.499682	0.572002	0	0	0	0	0	0	0.013642	0.284405	0	0	0.153621	0.144495	proximity
44	47	0.0166885	0.0166885	4.31048	1.05277	0	0	0	0	0	0	0.0170242	0.322578	0	0	0.20787	0.130806	proximity
44	53	0.00815109	0.00815109	0.528394	0.76701	0	0	0	0	0	0	0.00836913	0.278898	0	0	0.062361	0.086021	proximity
44	56	0.205237	0.110739	0.353389	0.682514	0.353389	0.682514	1.664	0.143593	0.204254	0.0888176	0.0675849	0.1548	0.021632	0.00248895	0.227643	0.257049	physical_and_proximity
44	73	0.0180975	0.0180975	0.945159	0.936251	0	0	0	0	0	0	0.0188217	0.306523	0	0	0.211588	0.165958	proximity
44	78	0.401611	0.245951	0.722521	1.28525	0.722521	1.28525	2.899	0.374269	0.398875	0.206869	0.151008	0.191215	0.037687	0.00648734	0.61178	0.761514	physical_and_proximity
44	92	0.133549	0.10069	0.873941	0.268391	0.873941	0.268391	0.312	0.127566	0.123835	0.0786829	0.0700097	0.191745	0.004056	0.00221114	0.33969	0.306397	physical_and_proximity
44	93	0.0369906	0.0369906	0.63116	4.82756	0	0	0	0	0	0	0.0396159	0.191435	0	0	0.180323	0.220038	proximity
44	136	0.00174642	0.00174642	0.413426	0.750027	0	0	0	0	0	0	0.00175794	0.35132	0	0	0.008112	0.024674	proximity
45	64	0.0302672	0.0302672	11.5427	7.22328	0	0	0	0	0	0	0.0304748	0.214913	0	0	0.074022	0.217841	proximity
45	72	0.00632932	0.00632932	3.23056	3.95771	0	0	0	0	0	0	0.00635193	0.306082	0	0	0.033124	0.077571	proximity
45	101	4.6703e-05	4.6703e-05	1.16202	2.17098	0	0	0	0	0	0	4.67059e-05	0.361735	0	0	0.000507	0.000676	proximity
46	48	0.0253553	0.0253553	0.692934	0.463798	0	0	0	0	0	0	0.0279016	0.237013	0	0	0.23153	0.158691	proximity
46	50	0.0326633	0.0326633	0.778962	0.795104	0	0	0	0	0	0	0.0356202	0.267322	0	0	0.249782	0.303524	proximity
46	51	0.111302	0.080276	0.430225	0.171581	0.430225	0.171581	1.131	0.161477	0.11066	0.0697091	0.0708368	0.18945	0.014703	0.00279894	0.331578	0.17576	physical_and_proximity
46	52	0.0148957	0.0148957	0.695876	0.873981	0	0	0	0	0	0	0.0154914	0.30907	0	0	0.173563	0.183196	proximity
46	59	1.16581e-05	1.16581e-05	0.378956	0.168334	0	0	0	0	0	0	1.16593e-05	0.362371	0	0	0.000169	0.000169	proximity
46	68	0.0148085	0.0148085	0.612267	0.918395	0	0	0	0	0	0	0.0154305	0.282681	0	0	0.172887	0.116779	proximity
46	69	0.156486	0.107043	0.357197	0.339507	0.357197	0.339507	1.443	0.171419	0.155327	0.0863656	0.106591	0.208719	0.018759	0.00297126	0.560742	0.43264	physical_and_proximity
46	74	0.100866	0.0723207	0.451513	0.228175	0.451513	0.228175	0.221	0.0578157	0.0899097	0.041852	0.0804984	0.228247	0.002873	0.00100214	0.509028	0.457314	physical_and_proximity
46	83	0.244839	0.15792	0.40697	0.75205	0.40697	0.75205	3.211	0.241809	0.244003	0.126225	0.15105	0.188063	0.041743	0.00419136	0.578149	0.656058	physical_and_proximity
46	90	0.138694	0.0981619	0.286636	0.49966	0.286636	0.49966	0.468	0.0994968	0.131115	0.0643472	0.113399	0.214269	0.006084	0.00172461	0.614991	0.53911	physical_and_proximity
46	94	0.172876	0.111836	0.399373	0.476563	0.399373	0.476563	0.715	0.0995771	0.166642	0.0682839	0.130871	0.209942	0.009295	0.001726	0.594204	0.771485	physical_and_proximity
46	100	0.0287321	0.0287321	0.465169	0.831541	0	0	0	0	0	0	0.0317945	0.273733	0	0	0.21125	0.301665	proximity
46	121	1.16513e-05	1.16513e-05	0.325988	0.937109	0	0	0	0	0	0	1.16518e-05	0.362604	0	0	0.000169	0.000169	proximity
47	50	0.293212	0.186462	0.764506	0.570071	0.764506	0.570071	2.756	0.319523	0.291967	0.161502	0.115103	0.201377	0.035828	0.0055384	0.342563	0.570206	physical_and_proximity
47	53	0.151961	0.0761335	0.443973	0.397915	0.443973	0.397915	0.494	0.0625582	0.14728	0.0481914	0.0569257	0.214938	0.006422	0.00108434	0.313326	0.24336	physical_and_proximity
47	55	0.00179144	0.00179144	0.579708	0.230142	0	0	0	0	0	0	0.00181113	0.337134	0	0	0.024505	0.021125	proximity
47	73	0.0698029	0.0698029	1.14739	2.69758	0	0	0	0	0	0	0.0764303	0.218876	0	0	0.268203	0.537251	proximity
47	78	0.257553	0.132954	0.659896	0.804894	0.659896	0.804894	0.754	0.0749568	0.244855	0.0621164	0.134969	0.209417	0.009802	0.00129925	0.528463	0.733798	physical_and_proximity
47	83	0.0305128	0.0305128	0.904373	1.11958	0	0	0	0	0	0	0.0324948	0.246962	0	0	0.184717	0.270907	proximity
47	85	0.606891	0.376809	1.48256	1.14145	1.48256	1.14145	10.049	0.662636	0.606024	0.326828	0.243755	0.165719	0.130637	0.0114857	0.767598	0.587444	physical_and_proximity
47	88	0.0392698	0.0392698	1.53023	6.7954	0	0	0	0	0	0	0.0405445	0.210395	0	0	0.262288	0.20956	proximity
47	92	0.00172363	0.00172363	0.593928	0.216373	0	0	0	0	0	0	0.00174257	0.367515	0	0	0.020787	0.020618	proximity
47	113	0.0101847	0.0101847	0.948066	1.12264	0	0	0	0	0	0	0.0103906	0.327156	0	0	0.052052	0.12337	proximity
47	117	0.000554543	0.000554543	0.473278	0.146225	0	0	0	0	0	0	0.00055731	0.343004	0	0	0.004563	0.007605	proximity
48	49	0.260137	0.193735	0.658057	0.472779	0.658057	0.472779	4.719	0.59725	0.259964	0.188355	0.0576652	0.170898	0.061347	0.0103523	0.152945	0.242346	physical_and_proximity
48	51	0.024693	0.024693	1.27449	1.11073	0	0	0	0	0	0	0.025765	0.210512	0	0	0.189449	0.100048	proximity
48	52	0.0017046	0.0017046	0.525914	0.643457	0	0	0	0	0	0	0.0017147	0.352659	0	0	0.022477	0.024167	proximity
48	54	0.151664	0.103631	0.326294	0.375203	0.326294	0.375203	1.131	0.228161	0.151192	0.0988845	0.0269644	0.15609	0.014703	0.00395479	0.101062	0.068783	physical_and_proximity
48	58	0.01361	0.01361	0.915267	2.3914	0	0	0	0	0	0	0.0138957	0.236672	0	0	0.104442	0.116272	proximity
48	59	0.293999	0.154135	1.12099	0.561042	1.12099	0.561042	1.261	0.147545	0.288393	0.105797	0.114692	0.173693	0.016393	0.00255744	0.315016	0.503451	physical_and_proximity
48	68	0.216843	0.109155	0.713598	0.803579	0.713598	0.803579	0.416	0.0607935	0.198034	0.05237	0.0926859	0.139521	0.005408	0.00105375	0.336986	0.184548	physical_and_proximity
48	69	0.0482565	0.0482565	1.96846	2.19535	0	0	0	0	0	0	0.0506096	0.240956	0	0	0.229502	0.398164	proximity
48	74	0.0529125	0.0529125	5.12466	1.94182	0	0	0	0	0	0	0.0549782	0.218044	0	0	0.31434	0.38701	proximity
49	54	0.205082	0.139447	0.684204	0.347547	0.684204	0.347547	1.82	0.31167	0.20457	0.132496	0.0413947	0.196833	0.02366	0.00540229	0.219024	0.068783	physical_and_proximity
49	57	0.000760642	0.000760642	0.34916	0.110416	0	0	0	0	0	0	0.000767603	0.345732	0	0	0.010647	0.003549	proximity
49	59	0.0794554	0.0738398	0.419605	0.904867	0.419605	0.904867	0.026	0.0155358	0.023838	0.0147372	0.0839222	0.191669	0.000338	0.000269288	0.34814	0.517816	physical_and_proximity
49	68	0.0138827	0.0138827	0.919129	1.06259	0	0	0	0	0	0	0.0142851	0.246718	0	0	0.131144	0.065065	proximity
49	69	0.0370397	0.0370397	1.87579	1.66641	0	0	0	0	0	0	0.0386625	0.235153	0	0	0.248768	0.315016	proximity
49	74	0.00681685	0.00681685	0.652934	1.06624	0	0	0	0	0	0	0.00693356	0.306786	0	0	0.049686	0.084331	proximity
49	84	0.0170772	0.0170772	1.25594	0.965685	0	0	0	0	0	0	0.0176287	0.281472	0	0	0.192491	0.165282	proximity
50	51	0.00871959	0.00871959	0.600385	0.232044	0	0	0	0	0	0	0.00919886	0.287332	0	0	0.102752	0.057629	proximity
50	52	0.332279	0.197069	0.878176	0.59283	0.878176	0.59283	5.226	0.235062	0.331466	0.141248	0.209614	0.158758	0.067938	0.00407441	0.676169	0.634088	physical_and_proximity
50	53	0.0347672	0.0347672	0.848269	0.725521	0	0	0	0	0	0	0.0381599	0.248845	0	0	0.348816	0.175084	proximity
50	55	0.241986	0.156005	0.75889	0.422848	0.75889	0.422848	2.041	0.184588	0.239659	0.109889	0.182059	0.149648	0.026533	0.00319953	0.690703	0.310453	physical_and_proximity
50	74	0.00459742	0.00459742	0.475143	0.495281	0	0	0	0	0	0	0.00468627	0.344903	0	0	0.061854	0.014196	proximity
50	78	0.011106	0.011106	0.773721	0.343995	0	0	0	0	0	0	0.0116493	0.329599	0	0	0.135707	0.105287	proximity
50	83	0.15079	0.0899934	0.374103	0.409613	0.374103	0.409613	0.559	0.0666839	0.144858	0.0497253	0.100051	0.213268	0.007267	0.00115586	0.637468	0.486213	physical_and_proximity
50	85	0.0443306	0.0390144	0.271128	0.206956	0.271128	0.206956	0.026	0.0132032	0.0212849	0.0118681	0.0452376	0.254758	0.000338	0.000228855	0.325494	0.290849	physical_and_proximity
50	88	0.0778096	0.0606058	0.545784	0.112507	0.545784	0.112507	0.351	0.0548342	0.0736943	0.0345335	0.118191	0.182158	0.004563	0.000950459	0.607048	0.285272	physical_and_proximity
50	94	0.118473	0.0889486	0.378757	0.35247	0.378757	0.35247	0.247	0.083011	0.104977	0.0570648	0.0904461	0.224686	0.003211	0.00143886	0.534209	0.514774	physical_and_proximity
50	113	0.20999	0.124744	0.481151	0.717472	0.481151	0.717472	0.65	0.0948642	0.199577	0.0713597	0.125191	0.21458	0.00845	0.00164431	0.700674	0.588458	physical_and_proximity
50	123	0.0131042	0.0131042	0.648457	0.411036	0	0	0	0	0	0	0.0138243	0.332066	0	0	0.183703	0.120497	proximity
50	130	0.0275739	0.0275739	0.44395	0.300901	0	0	0	0	0	0	0.0325835	0.236484	0	0	0.276991	0.25688	proximity
50	153	0.00788384	0.00788384	0.40027	0.511777	0	0	0	0	0	0	0.00817064	0.312892	0	0	0.061347	0.101569	proximity
51	52	0.22595	0.114793	0.614768	1.57074	0.614768	1.57074	0.39	0.0826569	0.207152	0.0696307	0.0724293	0.205358	0.00507	0.00143272	0.180492	0.394277	physical_and_proximity
51	58	0.0163455	0.0163455	1.31422	7.66436	0	0	0	0	0	0	0.0165872	0.215212	0	0	0.069966	0.121849	proximity
51	59	0.0071282	0.0071282	0.777593	0.79072	0	0	0	0	0	0	0.0072602	0.305356	0	0	0.040391	0.087711	proximity
51	68	0.00069357	0.00069357	0.868412	0.434053	0	0	0	0	0	0	0.000695237	0.35856	0	0	0.009971	0.002028	proximity
51	74	0.0397647	0.0397647	21.6776	2.08838	0	0	0	0	0	0	0.0406125	0.213601	0	0	0.190801	0.3042	proximity
51	94	0.00345777	0.00345777	3.72717	0.894521	0	0	0	0	0	0	0.00347442	0.331646	0	0	0.045799	0.008788	proximity
52	53	0.000215979	0.000215979	0.241987	0.350491	0	0	0	0	0	0	0.000216305	0.35236	0	0	0.003042	0.002366	proximity
52	55	0.0265467	0.0265467	0.729021	0.904709	0	0	0	0	0	0	0.0284152	0.213429	0	0	0.110526	0.191139	proximity
52	58	0.179534	0.0976412	0.560475	0.344207	0.560475	0.344207	1.079	0.123461	0.178056	0.0781913	0.0566494	0.174567	0.014027	0.00213999	0.2197	0.160888	physical_and_proximity
52	59	0.00199579	0.00199579	0.502166	0.277039	0	0	0	0	0	0	0.00201835	0.344979	0	0	0.019604	0.027885	proximity
52	74	0.202581	0.135846	0.333298	0.752261	0.333298	0.752261	1.534	0.215476	0.200741	0.111476	0.11438	0.175007	0.019942	0.00373492	0.409149	0.461539	physical_and_proximity
52	94	0.106337	0.0601452	0.322693	0.341073	0.322693	0.341073	0.234	0.031929	0.0970464	0.0267735	0.0624499	0.20535	0.003042	0.000553436	0.348478	0.220883	physical_and_proximity
52	130	0.00459453	0.00459453	0.314731	0.462455	0	0	0	0	0	0	0.00471009	0.335647	0	0	0.041236	0.062868	proximity
53	55	0.176729	0.10454	0.636285	0.328266	0.636285	0.328266	0.91	0.150988	0.174922	0.0889601	0.0511242	0.195041	0.01183	0.00261712	0.177281	0.24674	physical_and_proximity
53	56	0.012604	0.012604	1.14308	1.25866	0	0	0	0	0	0	0.0128749	0.20804	0	0	0.100893	0.075036	proximity
53	78	0.165423	0.0881095	0.863039	0.75483	0.863039	0.75483	0.221	0.0530194	0.142686	0.0468504	0.0597709	0.20936	0.002873	0.000919002	0.245726	0.33631	physical_and_proximity
53	85	0.00161376	0.00161376	1.5617	0.326847	0	0	0	0	0	0	0.00162345	0.372484	0	0	0.020787	0.007267	proximity
53	88	0.0146319	0.0146319	2.48	1.25338	0	0	0	0	0	0	0.0148937	0.301408	0	0	0.168662	0.101231	proximity
54	59	0.193216	0.0901392	0.459138	1.28679	0.459138	1.28679	0.39	0.0625057	0.181185	0.0527602	0.0603621	0.209013	0.00507	0.00108343	0.068783	0.383123	physical_and_proximity
55	78	0.0119084	0.0119084	0.849899	1.26778	0	0	0	0	0	0	0.0121938	0.279379	0	0	0.08281	0.110864	proximity
55	88	0.013211	0.013211	1.96972	1.32487	0	0	0	0	0	0	0.0134351	0.291124	0	0	0.137904	0.119145	proximity
55	113	0.00115577	0.00115577	0.327536	1.47844	0	0	0	0	0	0	0.00116077	0.349826	0	0	0.014196	0.016224	proximity
55	123	0.00315254	0.00315254	0.336222	1.63815	0	0	0	0	0	0	0.00318858	0.329382	0	0	0.02028	0.042081	proximity
56	78	0.0474498	0.0476582	0.132215	0.61626	0.132215	0.61626	0.026	0.0266573	0.0209874	0.0214136	0.0581128	0.231112	0.000338	0.000462059	0.251472	0.426894	physical_and_proximity
56	93	0.0805734	0.0561043	0.370489	0.350276	0.370489	0.350276	0.104	0.0396642	0.0659221	0.0325038	0.0418359	0.180617	0.001352	0.000687514	0.188942	0.164268	physical_and_proximity
56	116	0.00533556	0.00533556	0.565381	0.34251	0	0	0	0	0	0	0.00547245	0.285314	0	0	0.060164	0.034645	proximity
56	123	0.00171865	0.00171865	0.209059	1.26381	0	0	0	0	0	0	0.00173528	0.343499	0	0	0.002535	0.023829	proximity
57	64	0.116787	0.0567893	1.11809	1.47966	1.11809	1.47966	0.104	0.0233368	0.0894007	0.0225119	0.0390123	0.182347	0.001352	0.000404505	0.083317	0.207701	physical_and_proximity
57	84	0.0103509	0.0103509	11.5595	3.40662	0	0	0	0	0	0	0.0103917	0.27774	0	0	0.080106	0.114751	proximity
58	59	0.207601	0.1037	0.600201	0.397284	0.600201	0.397284	1.534	0.139186	0.206821	0.0879676	0.0439637	0.143864	0.019942	0.00241256	0.122018	0.14365	physical_and_proximity
58	74	0.302473	0.151035	0.643156	1.39994	0.643156	1.39994	0.897	0.162401	0.29551	0.11867	0.0673867	0.172965	0.011661	0.00281495	0.145847	0.305214	physical_and_proximity
58	94	0.00193553	0.00193553	0.816931	0.643563	0	0	0	0	0	0	0.00194599	0.32446	0	0	0.025181	0.00676	proximity
59	68	0.0335709	0.0335709	0.974206	6.015	0	0	0	0	0	0	0.0349712	0.246562	0	0	0.279695	0.153283	proximity
59	69	0.0388237	0.0388237	1.72681	1.67506	0	0	0	0	0	0	0.0406812	0.250514	0	0	0.333944	0.330564	proximity
59	74	0.178049	0.114749	0.467498	1.3161	0.467498	1.3161	0.247	0.0509664	0.143938	0.0444057	0.120978	0.18916	0.003211	0.000883418	0.629694	0.555841	physical_and_proximity
59	84	0.111694	0.068342	0.183594	0.480303	0.183594	0.480303	0.637	0.0756338	0.109906	0.0481917	0.0651426	0.211277	0.008281	0.00131099	0.26026	0.392249	physical_and_proximity
59	121	0.0381945	0.0381945	0.798587	1.14157	0	0	0	0	0	0	0.0415738	0.242168	0	0	0.240487	0.350506	proximity
60	86	0.0314581	0.0314581	51.7041	6.17747	0	0	0	0	0	0	0.0316385	0.218296	0	0	0.102245	0.251641	proximity
61	69	0.0186847	0.0186847	0.665095	0.674691	0	0	0	0	0	0	0.0197886	0.274045	0	0	0.136721	0.205504	proximity
61	72	0.0370033	0.0370033	0.726934	0.397517	0	0	0	0	0	0	0.0432276	0.238555	0	0	0.324987	0.268034	proximity
61	89	0.0692992	0.0554768	0.30441	0.229583	0.30441	0.229583	0.091	0.0400067	0.0536775	0.0306405	0.0562879	0.215251	0.001183	0.000693449	0.347802	0.254007	physical_and_proximity
61	96	0.260912	0.152367	0.608159	0.511231	0.608159	0.511231	4.121	0.154432	0.260211	0.0992485	0.183092	0.16308	0.053573	0.00267682	0.736333	0.427063	physical_and_proximity
61	98	0.307745	0.175329	0.707266	0.811071	0.707266	0.811071	1.482	0.149701	0.30106	0.107218	0.177446	0.19005	0.019266	0.00259482	0.768781	0.741572	physical_and_proximity
61	100	0.154145	0.0986219	0.408989	0.298558	0.408989	0.298558	1.352	0.138976	0.153043	0.0769824	0.0911605	0.201428	0.017576	0.00240891	0.476242	0.332761	physical_and_proximity
61	134	0.00844933	0.00844933	0.319123	0.229211	0	0	0	0	0	0	0.0090207	0.307341	0	0	0.099879	0.067093	proximity
61	138	0.0040724	0.0040724	0.271483	0.439487	0	0	0	0	0	0	0.00417369	0.334685	0	0	0.055939	0.031603	proximity
61	139	0.0326648	0.0317234	0.190278	0.110044	0.190278	0.110044	0.013	0.00975	0.010957	0.00855382	0.048458	0.226825	0.000169	0.000169	0.287976	0.207701	physical_and_proximity
61	140	0.00851524	0.00851524	0.324434	0.452395	0	0	0	0	0	0	0.00891713	0.317397	0	0	0.098189	0.073515	proximity
62	89	0.101498	0.0730426	0.7346	0.76385	0.7346	0.76385	0.091	0.0425049	0.0732094	0.0381721	0.0482376	0.222473	0.001183	0.000736751	0.282737	0.276484	physical_and_proximity
62	108	0.124974	0.0828717	0.188926	0.856592	0.188926	0.856592	0.598	0.127525	0.12296	0.0699199	0.0508438	0.19042	0.007774	0.00221043	0.177281	0.254007	physical_and_proximity
62	134	0.00273513	0.00273513	0.317947	0.887726	0	0	0	0	0	0	0.00276746	0.338995	0	0	0.037349	0.03549	proximity
62	147	0.00801332	0.00801332	0.261481	1.56866	0	0	0	0	0	0	0.00831045	0.329163	0	0	0.031096	0.109005	proximity
63	66	0.141301	0.0855246	0.28464	0.934735	0.28464	0.934735	0.325	0.0647057	0.130549	0.0499061	0.0759508	0.219623	0.004225	0.00112156	0.363181	0.421993	physical_and_proximity
63	67	0.202265	0.101139	0.516613	0.488426	0.516613	0.488426	0.936	0.0647008	0.197963	0.0514434	0.104666	0.190088	0.012168	0.00112148	0.510211	0.483002	physical_and_proximity
63	77	0.0284542	0.0284542	0.872981	0.764065	0	0	0	0	0	0	0.0305905	0.249478	0	0	0.27209	0.223925	proximity
63	79	0.106425	0.0665945	0.347293	0.194617	0.347293	0.194617	0.663	0.0805055	0.104976	0.0489255	0.0623813	0.174798	0.008619	0.00139543	0.291525	0.118131	physical_and_proximity
63	82	0.243567	0.127224	0.605631	0.582653	0.605631	0.582653	1.235	0.102919	0.239396	0.0764304	0.119663	0.194971	0.016055	0.00178394	0.430612	0.57967	physical_and_proximity
63	104	0.153781	0.104661	0.362768	0.529237	0.362768	0.529237	0.416	0.0811237	0.141845	0.0589173	0.122603	0.200303	0.005408	0.00140614	0.592852	0.61009	physical_and_proximity
63	108	0.0255808	0.0255808	0.540856	1.04757	0	0	0	0	0	0	0.0275571	0.274561	0	0	0.177281	0.262626	proximity
63	133	0.00447431	0.00447431	0.463319	0.65023	0	0	0	0	0	0	0.00454956	0.36129	0	0	0.034983	0.058136	proximity
64	72	0.0157473	0.0157473	0.795143	1.3817	0	0	0	0	0	0	0.0162545	0.256396	0	0	0.084838	0.155311	proximity
64	84	0.19185	0.112997	0.497541	0.621523	0.497541	0.621523	0.507	0.0706508	0.178852	0.0562653	0.120518	0.20298	0.006591	0.00122461	0.600119	0.66924	physical_and_proximity
64	98	0.019564	0.019564	0.757685	0.966971	0	0	0	0	0	0	0.0205085	0.256873	0	0	0.083655	0.190294	proximity
64	101	0.397948	0.354481	0.655589	1.11358	0.655589	1.11358	11.076	2.42261	0.39783	0.352593	0.0920116	0.150307	0.143988	0.0419919	0.269893	0.279695	physical_and_proximity
64	110	0.0226537	0.0226537	2.30518	0.346323	0	0	0	0	0	0	0.0244968	0.238261	0	0	0.197899	0.100893	proximity
64	128	0.0257808	0.0257808	1.01245	0.914365	0	0	0	0	0	0	0.0272426	0.212993	0	0	0.155142	0.2028	proximity
64	137	0.0169392	0.0169392	0.532473	1.12411	0	0	0	0	0	0	0.0177723	0.269849	0	0	0.093795	0.169169	proximity
65	81	0.0011226	0.0011226	0.362454	0.379884	0	0	0	0	0	0	0.00112943	0.367153	0	0	0.004225	0.015717	proximity
65	90	0.177062	0.106984	0.498386	0.338564	0.498386	0.338564	1.365	0.138633	0.175663	0.0821464	0.0893101	0.209009	0.017745	0.00240298	0.44954	0.428415	physical_and_proximity
65	95	0.0121822	0.0121822	0.440095	0.496302	0	0	0	0	0	0	0.0128535	0.316039	0	0	0.145171	0.102752	proximity
65	102	0.141006	0.0796292	0.491566	0.272871	0.491566	0.272871	0.637	0.0648282	0.137572	0.0473386	0.0809622	0.202531	0.008281	0.00112369	0.406445	0.444639	physical_and_proximity
65	105	0.0710594	0.0592059	0.234432	0.671524	0.234432	0.671524	0.052	0.0215817	0.0400231	0.0191974	0.0682217	0.208238	0.000676	0.000374082	0.396474	0.368927	physical_and_proximity
65	125	0.156687	0.0976713	0.309725	0.400831	0.309725	0.400831	1.417	0.120287	0.15554	0.0712407	0.1012	0.208905	0.018421	0.00208498	0.458328	0.493649	physical_and_proximity
65	131	0.00189566	0.00189566	0.413558	0.236531	0	0	0	0	0	0	0.00191984	0.350002	0	0	0.021632	0.026871	proximity
65	149	0.00559611	0.00559611	0.349527	0.317261	0	0	0	0	0	0	0.00579097	0.319656	0	0	0.073346	0.061347	proximity
66	70	0.010973	0.010973	0.510609	0.84155	0	0	0	0	0	0	0.0113654	0.234619	0	0	0.085176	0.082472	proximity
66	76	0.0311185	0.0311185	0.618682	1.17335	0	0	0	0	0	0	0.0337079	0.253117	0	0	0.259077	0.278174	proximity
66	77	0.122296	0.0886177	0.410782	0.251983	0.410782	0.251983	0.442	0.0831453	0.115402	0.0542592	0.121709	0.209103	0.005746	0.00144119	0.685126	0.689351	physical_and_proximity
66	79	0.0660463	0.0450297	0.491246	0.0980786	0.491246	0.0980786	0.286	0.0425221	0.0635807	0.027973	0.0577185	0.20336	0.003718	0.00073705	0.339014	0.138749	physical_and_proximity
66	82	0.474066	0.284965	1.19468	0.938013	1.19468	0.938013	4.563	0.337963	0.471191	0.205675	0.284672	0.171601	0.059319	0.00585802	1.13061	0.99203	physical_and_proximity
66	86	0.0478904	0.0478904	1.23689	0.568641	0	0	0	0	0	0	0.0546032	0.254246	0	0	0.507507	0.406783	proximity
66	95	0.15504	0.0955898	0.523674	0.341624	0.523674	0.341624	0.507	0.0648956	0.146861	0.0493921	0.112895	0.197398	0.006591	0.00112486	0.652171	0.600119	physical_and_proximity
66	99	0.030157	0.030157	0.810056	0.686671	0	0	0	0	0	0	0.0328202	0.281396	0	0	0.327015	0.284934	proximity
66	104	0.032744	0.032744	0.623426	0.773829	0	0	0	0	0	0	0.0361747	0.257852	0	0	0.284427	0.320086	proximity
66	105	0.0111231	0.0111231	0.341523	0.260667	0	0	0	0	0	0	0.0120281	0.307701	0	0	0.145509	0.088218	proximity
66	118	0.169739	0.114844	0.607449	0.372951	0.607449	0.372951	0.52	0.108872	0.159984	0.0740047	0.119444	0.204683	0.00676	0.00188711	0.591838	0.573417	physical_and_proximity
66	133	0.0512766	0.0512766	0.743042	0.79811	0	0	0	0	0	0	0.0591601	0.22549	0	0	0.426049	0.371124	proximity
66	143	0.0172829	0.0172829	0.829819	0.519633	0	0	0	0	0	0	0.0182711	0.326346	0	0	0.209053	0.154635	proximity
66	146	0.00812889	0.00812889	0.733554	0.461669	0	0	0	0	0	0	0.00836899	0.342712	0	0	0.091429	0.106132	proximity
66	148	0.0939056	0.066456	0.493341	0.148428	0.493341	0.148428	0.429	0.0575694	0.0901285	0.0382634	0.101583	0.225428	0.005577	0.00099787	0.58305	0.460187	physical_and_proximity
66	154	0.205731	0.123771	0.401914	0.529105	0.401914	0.529105	1.963	0.161207	0.204603	0.0945065	0.108962	0.216293	0.025519	0.00279425	0.561249	0.545025	physical_and_proximity
66	163	0.00019921	0.00019921	0.353628	0.280516	0	0	0	0	0	0	0.000199464	0.360005	0	0	0.002704	0.002873	proximity
66	171	0.000764922	0.000764922	0.469373	0.276761	0	0	0	0	0	0	0.000768298	0.357194	0	0	0.010985	0.005746	proximity
67	77	0.121903	0.0830193	0.512547	0.243885	0.512547	0.243885	0.39	0.0921281	0.116071	0.0591513	0.0747039	0.19194	0.00507	0.00159689	0.284596	0.357266	physical_and_proximity
67	79	0.00150748	0.00150748	0.472569	0.336954	0	0	0	0	0	0	0.00151912	0.344799	0	0	0.008788	0.020956	proximity
67	104	0.173924	0.102014	0.663447	0.301502	0.663447	0.301502	0.988	0.108524	0.171346	0.0712323	0.0923376	0.205054	0.012844	0.00188108	0.41236	0.466778	physical_and_proximity
67	106	0.0446251	0.0446251	0.794481	0.733594	0	0	0	0	0	0	0.0505381	0.20983	0	0	0.274287	0.303693	proximity
67	108	0.00666316	0.00666316	0.522415	0.926816	0	0	0	0	0	0	0.00679875	0.325819	0	0	0.065572	0.088049	proximity
67	119	0.0966788	0.0709487	0.448267	0.344906	0.448267	0.344906	0.13	0.0497364	0.0779881	0.0396257	0.0618141	0.220062	0.00169	0.000862098	0.34814	0.306397	physical_and_proximity
67	122	0.00930694	0.00930694	0.511971	0.0837215	0	0	0	0	0	0	0.0106896	0.284739	0	0	0.105625	0.034307	proximity
68	69	0.405053	0.157603	1.05964	1.88608	1.05964	1.88608	0.897	0.0971577	0.386287	0.0849873	0.108133	0.180485	0.011661	0.00168407	0.184548	0.487227	physical_and_proximity
68	74	0.120632	0.0742079	0.205978	1.09713	0.205978	1.09713	0.338	0.0714143	0.114614	0.0505839	0.0582991	0.215871	0.004394	0.00123785	0.16393	0.340028	physical_and_proximity
69	74	0.25684	0.11876	0.838772	0.502413	0.838772	0.502413	1.287	0.0711649	0.25255	0.0580232	0.119758	0.204643	0.016731	0.00123353	0.593697	0.505817	physical_and_proximity
69	84	0.0110341	0.0110341	0.845326	0.80324	0	0	0	0	0	0	0.0113379	0.308714	0	0	0.1352	0.110526	proximity
69	94	0.0171294	0.0171294	0.557626	1.09116	0	0	0	0	0	0	0.0179632	0.314638	0	0	0.133341	0.227981	proximity
69	98	0.00632312	0.00632312	0.626521	0.833936	0	0	0	0	0	0	0.00643689	0.312426	0	0	0.079092	0.077402	proximity
69	100	0.186217	0.0913633	0.521644	0.662104	0.521644	0.662104	0.442	0.0602772	0.175753	0.0499566	0.0727375	0.228239	0.005746	0.0010448	0.464412	0.397657	physical_and_proximity
69	121	0.429753	0.249565	0.841701	1.48732	0.841701	1.48732	1.95	0.272232	0.421364	0.180709	0.19363	0.193207	0.02535	0.00471869	0.750022	0.956371	physical_and_proximity
69	129	0.0276351	0.0276351	1.09247	0.393905	0	0	0	0	0	0	0.0305514	0.268235	0	0	0.281554	0.223418	proximity
70	76	0.189773	0.107948	0.844855	0.872979	0.844855	0.872979	0.286	0.0901031	0.171655	0.0744738	0.0541011	0.176443	0.003718	0.00156179	0.130637	0.277667	physical_and_proximity
70	77	0.0725687	0.0508589	0.33042	0.615811	0.33042	0.615811	0.065	0.0220815	0.0499128	0.0200252	0.0445323	0.209972	0.000845	0.000382746	0.130637	0.23998	physical_and_proximity
70	99	0.00352481	0.00352481	1.48769	1.39259	0	0	0	0	0	0	0.00354217	0.341293	0	0	0.043433	0.013182	proximity
71	80	0.00598295	0.00598295	0.450282	0.553415	0	0	0	0	0	0	0.00613069	0.328307	0	0	0.06084	0.080275	proximity
71	81	0.329239	0.19215	0.726891	0.73525	0.726891	0.73525	3.172	0.260424	0.327755	0.152075	0.144687	0.174248	0.041236	0.00451402	0.527449	0.558883	physical_and_proximity
71	97	0.0386506	0.0307765	0.344282	0.0800439	0.344282	0.0800439	0.065	0.0280334	0.0324861	0.0195812	0.0304648	0.224526	0.000845	0.000485912	0.200603	0.100724	physical_and_proximity
71	103	0.0853133	0.0584624	0.415221	0.144592	0.415221	0.144592	0.364	0.075358	0.0828389	0.0442588	0.0531663	0.192836	0.004732	0.00130621	0.293384	0.092443	physical_and_proximity
71	111	0.00985777	0.00985777	0.539111	0.342381	0	0	0	0	0	0	0.0103448	0.270996	0	0	0.095654	0.075543	proximity
71	112	0.0260407	0.0260407	0.668964	0.973119	0	0	0	0	0	0	0.0278715	0.247707	0	0	0.197054	0.250796	proximity
71	124	0.116035	0.0760565	0.209718	0.417227	0.209718	0.417227	0.624	0.102913	0.114056	0.0592347	0.0642261	0.20612	0.008112	0.00178383	0.214123	0.326339	physical_and_proximity
72	89	0.283171	0.116826	0.8667	0.974494	0.8667	0.974494	0.663	0.0798066	0.27113	0.0679798	0.0769387	0.202971	0.008619	0.00138332	0.371969	0.418613	physical_and_proximity
72	98	0.0825789	0.0766815	0.906699	0.666629	0.906699	0.666629	0.026	0.0166144	0.0243519	0.0159257	0.0791896	0.231912	0.000338	0.000287984	0.472355	0.411684	physical_and_proximity
72	101	0.0567376	0.0567376	3.07481	2.4222	0	0	0	0	0	0	0.0592174	0.192985	0	0	0.304369	0.283582	proximity
72	141	0.000500506	0.000500506	0.442091	0.325729	0	0	0	0	0	0	0.000501845	0.347835	0	0	0.005577	0.006929	proximity
73	78	0.169797	0.113698	0.624135	0.297706	0.624135	0.297706	0.949	0.132434	0.166252	0.0799222	0.128391	0.204343	0.012337	0.00229552	0.649298	0.513253	physical_and_proximity
73	83	0.203017	0.130114	0.425438	0.514977	0.425438	0.514977	1.469	0.184754	0.201082	0.10304	0.109951	0.221424	0.019097	0.00320241	0.570375	0.61685	physical_and_proximity
73	85	0.208711	0.123485	1.32008	0.358829	1.32008	0.358829	0.637	0.0546304	0.195533	0.0457683	0.164968	0.185506	0.008281	0.000946927	0.85176	0.443118	physical_and_proximity
73	87	0.273111	0.154053	1.20721	0.51585	1.20721	0.51585	1.001	0.151693	0.265541	0.106847	0.116809	0.190881	0.013013	0.00262935	0.569699	0.562432	physical_and_proximity
73	90	0.000555313	0.000555313	0.443921	0.61361	0	0	0	0	0	0	0.000556513	0.356554	0	0	0.005915	0.007943	proximity
73	92	0.235271	0.117626	0.387745	1.23188	0.387745	1.23188	1.04	0.0723758	0.229763	0.058114	0.123292	0.195603	0.01352	0.00125451	0.514267	0.596908	physical_and_proximity
73	102	0.00295319	0.00295319	0.659302	0.550189	0	0	0	0	0	0	0.00298256	0.336948	0	0	0.040053	0.033462	proximity
73	113	0.0290225	0.0290225	0.888173	1.04639	0	0	0	0	0	0	0.0308885	0.26574	0	0	0.303355	0.26533	proximity
73	115	0.0510064	0.0510064	1.18295	0.488379	0	0	0	0	0	0	0.0598356	0.236238	0	0	0.415909	0.455962	proximity
73	117	0.00222283	0.00222283	0.420646	0.500062	0	0	0	0	0	0	0.00224467	0.325745	0	0	0.022477	0.028392	proximity
73	127	0.0441619	0.0441619	1.14328	0.611297	0	0	0	0	0	0	0.0496687	0.247132	0	0	0.403234	0.313833	proximity
73	135	0.350138	0.186661	0.585494	1.13131	0.585494	1.13131	3.627	0.202621	0.348724	0.132851	0.158989	0.196862	0.047151	0.0035121	0.677521	0.75881	physical_and_proximity
73	136	0.00501669	0.00501669	0.390381	0.564946	0	0	0	0	0	0	0.00512813	0.331738	0	0	0.033124	0.0676	proximity
73	144	0.0102953	0.0102953	0.55395	0.396643	0	0	0	0	0	0	0.0107752	0.321761	0	0	0.138242	0.085514	proximity
74	94	0.106541	0.0790374	0.475458	0.220512	0.475458	0.220512	0.286	0.0883583	0.0986714	0.0556926	0.0779179	0.229514	0.003718	0.00153154	0.480298	0.411008	physical_and_proximity
74	121	0.238786	0.135849	0.43608	0.758523	0.43608	0.758523	1.612	0.143625	0.236303	0.0945709	0.123068	0.194923	0.020956	0.0024895	0.507676	0.632736	physical_and_proximity
74	130	0.0173394	0.0173394	0.616854	0.376716	0	0	0	0	0	0	0.0187278	0.276362	0	0	0.166465	0.114413	proximity
75	80	0.227114	0.120122	0.496044	0.701842	0.496044	0.701842	0.923	0.0885675	0.221034	0.0678813	0.116179	0.197169	0.011999	0.00153517	0.649129	0.547898	physical_and_proximity
75	86	0.232987	0.136476	0.526056	0.626279	0.526056	0.626279	1.144	0.146335	0.228739	0.0967931	0.114786	0.216716	0.014872	0.00253647	0.570544	0.67769	physical_and_proximity
75	95	0.0462193	0.0462193	1.0464	2.06476	0	0	0	0	0	0	0.0495147	0.258112	0	0	0.340873	0.421486	proximity
75	109	0.145306	0.0814794	0.482363	0.344436	0.482363	0.344436	0.442	0.0542867	0.138143	0.0427403	0.0827631	0.219503	0.005746	0.00094097	0.476918	0.401713	physical_and_proximity
75	112	0.0722511	0.0541155	0.349101	0.388411	0.349101	0.388411	0.065	0.0226617	0.0480222	0.020175	0.0540259	0.196733	0.000845	0.000392803	0.294736	0.283582	physical_and_proximity
75	126	0.0774529	0.0526232	0.378679	0.178869	0.378679	0.178869	0.156	0.0351449	0.0682982	0.0272591	0.0576917	0.226728	0.002028	0.000609179	0.356252	0.311805	physical_and_proximity
75	132	0.22879	0.15801	0.532554	0.484708	0.532554	0.484708	2.197	0.290039	0.227479	0.135343	0.128746	0.185528	0.028561	0.00502734	0.608062	0.51545	physical_and_proximity
76	77	0.0428549	0.0428549	1.88397	0.674196	0	0	0	0	0	0	0.0469031	0.215598	0	0	0.303017	0.255697	proximity
76	86	0.0127673	0.0127673	0.330958	1.33584	0	0	0	0	0	0	0.0134129	0.31209	0	0	0.051545	0.147199	proximity
76	99	0.179844	0.0853935	0.454325	0.638923	0.454325	0.638923	0.494	0.0625206	0.172697	0.0506049	0.063356	0.182975	0.006422	0.00108369	0.263133	0.262964	physical_and_proximity
76	118	0.106194	0.0622135	0.165519	0.644755	0.165519	0.644755	0.494	0.0637003	0.103984	0.0429349	0.0542089	0.21771	0.006422	0.00110414	0.197899	0.308087	physical_and_proximity
77	79	0.0942707	0.062655	0.581694	0.155197	0.581694	0.155197	0.338	0.0572766	0.0899189	0.0390294	0.0709638	0.207504	0.004394	0.000992794	0.437203	0.138749	physical_and_proximity
77	91	0.000186943	0.000186943	0.406281	0.0670597	0	0	0	0	0	0	0.000187552	0.360042	0	0	0.002704	0.001183	proximity
77	99	0.153924	0.109614	0.268336	0.494582	0.268336	0.494582	1.183	0.1427	0.151656	0.0783927	0.153654	0.189397	0.015379	0.00247347	0.613977	0.6422	physical_and_proximity
77	104	0.0914604	0.0660473	0.193019	0.267522	0.193019	0.267522	0.416	0.0804051	0.0883181	0.0468255	0.0803201	0.19333	0.005408	0.00139369	0.372814	0.354393	physical_and_proximity
77	106	0.117902	0.0832759	0.203997	0.394765	0.203997	0.394765	0.845	0.108038	0.116028	0.0599119	0.110632	0.183762	0.010985	0.00187266	0.452751	0.471172	physical_and_proximity
77	119	0.0169436	0.0169436	0.266431	0.628112	0	0	0	0	0	0	0.0186311	0.289703	0	0	0.116948	0.211081	proximity
77	148	0.00118103	0.00118103	0.248423	0.262521	0	0	0	0	0	0	0.00119206	0.344817	0	0	0.016393	0.00845	proximity
78	85	0.0934706	0.0817636	0.431677	0.123731	0.431677	0.123731	3.172	0.384386	0.0933373	0.0769224	0.16152	0.194362	0.041236	0.00666268	0.746135	0.432809	physical_and_proximity
78	88	0.037856	0.037856	0.528783	2.41303	0	0	0	0	0	0	0.041476	0.218837	0	0	0.307749	0.239642	proximity
78	92	0.0451992	0.0369224	0.237394	0.07627	0.237394	0.07627	0.143	0.0371481	0.0411239	0.0226024	0.0653098	0.228767	0.001859	0.0006439	0.435513	0.266006	physical_and_proximity
78	93	0.150713	0.0953477	0.34755	0.345159	0.34755	0.345159	1.066	0.11622	0.148974	0.0695465	0.0959395	0.187276	0.013858	0.00201448	0.506831	0.265837	physical_and_proximity
78	113	0.0342476	0.0342476	1.09998	0.476339	0	0	0	0	0	0	0.0381816	0.302368	0	0	0.401037	0.280709	proximity
78	116	0.0123446	0.0123446	0.399814	0.604417	0	0	0	0	0	0	0.0130121	0.294808	0	0	0.15548	0.103428	proximity
78	117	0.0497591	0.0497591	1.21857	102.502	0	0	0	0	0	0	0.0519037	0.2049	0	0	0.326339	0.10985	proximity
78	123	0.128609	0.0922691	0.243429	0.341116	0.243429	0.341116	1.248	0.15258	0.127538	0.0735648	0.110693	0.198235	0.016224	0.00264473	0.496184	0.50193	physical_and_proximity
78	135	0.0219589	0.0219589	0.635018	0.414796	0	0	0	0	0	0	0.024065	0.293272	0	0	0.240149	0.246571	proximity
78	136	0.0599185	0.0540977	0.211096	0.338602	0.211096	0.338602	0.039	0.0205137	0.0300016	0.0177184	0.0721253	0.219569	0.000507	0.000355571	0.391404	0.418106	physical_and_proximity
79	104	0.00164292	0.00164292	0.569806	0.770452	0	0	0	0	0	0	0.00165121	0.346924	0	0	0.015041	0.022815	proximity
80	97	0.0535364	0.0535364	1.16448	4.54803	0	0	0	0	0	0	0.0568174	0.219847	0	0	0.402727	0.162578	proximity
80	103	0.00890288	0.00890288	0.61118	0.532064	0	0	0	0	0	0	0.00919054	0.317228	0	0	0.116103	0.049348	proximity
80	107	0.150684	0.0948182	0.676553	0.288433	0.676553	0.288433	0.481	0.0682742	0.142367	0.0510415	0.110252	0.189208	0.006253	0.00118342	0.562432	0.249782	physical_and_proximity
80	109	0.051545	0.051545	0.824835	1.22309	0	0	0	0	0	0	0.0575687	0.247492	0	0	0.403065	0.45799	proximity
80	112	0.101701	0.0828733	0.558434	0.486356	0.558434	0.486356	0.078	0.0326002	0.0599976	0.0289675	0.0890574	0.221745	0.001014	0.000565071	0.539617	0.532012	physical_and_proximity
80	132	0.0404718	0.0404718	0.706989	0.955674	0	0	0	0	0	0	0.0449483	0.256149	0	0	0.293553	0.37349	proximity
80	142	0.146137	0.0927007	0.381544	0.425475	0.381544	0.425475	0.468	0.105653	0.140687	0.0692705	0.0662812	0.214925	0.006084	0.00183132	0.297102	0.366054	physical_and_proximity
81	87	0.238555	0.132681	0.749671	0.488706	0.749671	0.488706	1.105	0.113684	0.233366	0.0821255	0.126889	0.208054	0.014365	0.00197052	0.641355	0.532519	physical_and_proximity
81	102	0.0471015	0.0471015	1.03984	1.47896	0	0	0	0	0	0	0.0510389	0.239597	0	0	0.354731	0.40729	proximity
81	103	0.0388084	0.0388084	0.997341	252.175	0	0	0	0	0	0	0.0403861	0.227427	0	0	0.299637	0.129285	proximity
81	111	0.0887281	0.0680467	0.356705	0.153217	0.356705	0.153217	0.455	0.12597	0.0867457	0.0579087	0.0604013	0.197409	0.005915	0.00218347	0.324987	0.17069	physical_and_proximity
81	112	0.229434	0.137406	0.545563	0.535197	0.545563	0.535197	1.443	0.200833	0.22756	0.115198	0.0787871	0.193297	0.018759	0.0034811	0.361491	0.379236	physical_and_proximity
81	124	0.258523	0.128637	0.611401	0.628137	0.611401	0.628137	1.443	0.101756	0.255063	0.0765987	0.118207	0.178252	0.018759	0.00176377	0.453596	0.462046	physical_and_proximity
82	95	0.00234381	0.00234381	0.355084	0.368911	0	0	0	0	0	0	0.00237457	0.350731	0	0	0.015379	0.033293	proximity
82	96	0.176013	0.120981	0.661583	0.282835	0.661583	0.282835	1.482	0.216007	0.174767	0.103342	0.0946849	0.211929	0.019266	0.00374411	0.534209	0.359125	physical_and_proximity
82	104	0.0347173	0.0347173	0.743361	0.435572	0	0	0	0	0	0	0.0397409	0.240026	0	0	0.306228	0.213785	proximity
82	105	0.00562672	0.00562672	0.354087	0.333524	0	0	0	0	0	0	0.00581731	0.331728	0	0	0.051207	0.077402	proximity
82	108	0.0251253	0.0251253	0.539849	0.461846	0	0	0	0	0	0	0.0279463	0.279738	0	0	0.266851	0.198237	proximity
82	114	0.180204	0.112531	0.647385	0.477358	0.647385	0.477358	0.377	0.043949	0.15893	0.0378886	0.146639	0.195403	0.004901	0.000761783	0.805961	0.659269	physical_and_proximity
82	133	0.128383	0.0975735	0.68428	0.303399	0.68428	0.303399	0.208	0.0602701	0.104547	0.0468398	0.121836	0.210548	0.002704	0.00104468	0.68783	0.54249	physical_and_proximity
82	134	0.0215143	0.0215143	0.525738	0.616153	0	0	0	0	0	0	0.0232798	0.303064	0	0	0.182013	0.280709	proximity
82	143	0.012948	0.012948	0.592226	0.681082	0	0	0	0	0	0	0.0134998	0.312806	0	0	0.168831	0.134017	proximity
82	146	0.218767	0.15145	0.705107	0.383658	0.705107	0.383658	1.729	0.286585	0.217246	0.133084	0.101293	0.201771	0.022477	0.00496748	0.534716	0.419796	physical_and_proximity
82	152	0.00813943	0.00813943	0.679885	0.163294	0	0	0	0	0	0	0.00867574	0.316418	0	0	0.109005	0.0507	proximity
82	154	0.0152101	0.0152101	0.915073	0.438587	0	0	0	0	0	0	0.0160326	0.285828	0	0	0.166465	0.106977	proximity
82	162	0.000658775	0.000658775	0.656547	0.193088	0	0	0	0	0	0	0.000661696	0.357485	0	0	0.009464	0.000845	proximity
83	85	0.0841314	0.0589684	0.436704	0.144403	0.436704	0.144403	0.312	0.0667862	0.080515	0.0413427	0.0623573	0.217453	0.004056	0.00115763	0.38194	0.243022	physical_and_proximity
83	88	0.00285509	0.00285509	0.603114	0.171309	0	0	0	0	0	0	0.00291752	0.338097	0	0	0.039884	0.027885	proximity
83	90	0.177114	0.107296	0.439066	0.409994	0.439066	0.409994	0.975	0.116327	0.174147	0.075114	0.100904	0.219351	0.012675	0.00201633	0.539448	0.57291	physical_and_proximity
83	94	0.268579	0.169902	0.393767	1.28943	0.393767	1.28943	2.301	0.240163	0.266688	0.133709	0.148847	0.179697	0.029913	0.00416282	0.631722	0.636792	physical_and_proximity
83	113	0.171254	0.103446	0.55286	0.324739	0.55286	0.324739	0.936	0.0938298	0.167882	0.0643262	0.115431	0.199185	0.012168	0.00162638	0.597415	0.483509	physical_and_proximity
83	115	0.109303	0.0774988	0.239466	0.280581	0.239466	0.280581	0.624	0.107907	0.107037	0.0587985	0.0857625	0.219121	0.008112	0.00187039	0.423852	0.524914	physical_and_proximity
83	131	0.0111727	0.0111727	0.343053	0.902696	0	0	0	0	0	0	0.0116985	0.304939	0	0	0.116103	0.142636	proximity
83	135	0.0493023	0.0493023	0.640514	0.633682	0	0	0	0	0	0	0.0583304	0.238583	0	0	0.404248	0.415571	proximity
83	153	0.0155826	0.0155826	0.406464	0.758124	0	0	0	0	0	0	0.0165577	0.267357	0	0	0.16562	0.174239	proximity
84	98	0.00476206	0.00476206	1.06895	0.420772	0	0	0	0	0	0	0.00483837	0.332705	0	0	0.06422	0.053235	proximity
84	101	0.0159684	0.0159684	1.31486	0.381459	0	0	0	0	0	0	0.01688	0.305508	0	0	0.182182	0.076895	proximity
84	110	0.160214	0.092962	0.490895	0.278867	0.490895	0.278867	1.521	0.0993031	0.159223	0.0637218	0.0954748	0.151142	0.019773	0.00172125	0.346281	0.20787	physical_and_proximity
84	121	0.326995	0.243998	0.518555	0.996062	0.518555	0.996062	7.774	0.680023	0.326688	0.227122	0.177602	0.184449	0.101062	0.0117871	0.696111	0.759486	physical_and_proximity
84	128	0.325885	0.20506	0.717065	0.741027	0.717065	0.741027	2.951	0.33838	0.324368	0.17546	0.130539	0.200664	0.038363	0.00586526	0.589979	0.657072	physical_and_proximity
84	129	0.0871034	0.0682274	0.474717	0.181551	0.474717	0.181551	0.156	0.0393352	0.071302	0.030269	0.102665	0.221573	0.002028	0.00068181	0.61009	0.457145	physical_and_proximity
84	137	0.0877999	0.0877999	1.18183	0.992741	0	0	0	0	0	0	0.104865	0.209264	0	0	0.619385	0.568178	proximity
84	166	0.109247	0.0652259	0.34399	0.306623	0.34399	0.306623	0.273	0.0471495	0.101715	0.0365263	0.0619859	0.216779	0.003549	0.000817257	0.37011	0.338676	physical_and_proximity
84	173	0.00072104	0.00072104	0.42904	0.0833448	0	0	0	0	0	0	0.000728567	0.35297	0	0	0.010309	0.004394	proximity
85	88	0.0300694	0.0300694	2.36924	3.23998	0	0	0	0	0	0	0.030745	0.247882	0	0	0.256204	0.184886	proximity
85	113	0.04604	0.04604	2.17756	1.57828	0	0	0	0	0	0	0.0484791	0.234792	0	0	0.364533	0.354731	proximity
85	117	0.0136984	0.0136984	0.504255	1.34908	0	0	0	0	0	0	0.0142295	0.24446	0	0	0.130468	0.071318	proximity
85	123	0.00139467	0.00139467	0.251931	0.514955	0	0	0	0	0	0	0.00140627	0.332866	0	0	0.009971	0.018759	proximity
85	135	0.0263488	0.0263488	0.528444	1.36335	0	0	0	0	0	0	0.0283073	0.272249	0	0	0.107146	0.274625	proximity
85	136	0.000668665	0.000668665	0.167184	0.747672	0	0	0	0	0	0	0.000671953	0.358268	0	0	0.007267	0.009633	proximity
86	95	0.295976	0.166613	1.05883	0.631122	1.05883	0.631122	0.975	0.0860915	0.281329	0.0706991	0.201842	0.201128	0.012675	0.00149225	0.90077	1.17928	physical_and_proximity
86	118	0.505335	0.234896	0.881564	1.50386	0.881564	1.50386	5.382	0.220297	0.503751	0.157763	0.186553	0.17037	0.069966	0.00381849	0.655551	0.61347	physical_and_proximity
86	126	0.229195	0.141144	0.601784	0.449896	0.601784	0.449896	1.976	0.199162	0.227763	0.11229	0.113289	0.208672	0.025688	0.00345214	0.558883	0.579839	physical_and_proximity
86	132	0.00284562	0.00284562	0.681483	0.724008	0	0	0	0	0	0	0.00286888	0.346065	0	0	0.030589	0.039546	proximity
86	157	0.216547	0.122927	0.581448	0.405438	0.581448	0.405438	2.21	0.146358	0.215573	0.0907533	0.106896	0.17809	0.02873	0.00253687	0.450892	0.473876	physical_and_proximity
86	174	0.00320626	0.00320626	0.590461	0.160238	0	0	0	0	0	0	0.00328996	0.29956	0	0	0.039208	0.0338	proximity
87	92	0.000866383	0.000866383	0.641358	0.260535	0	0	0	0	0	0	0.000870453	0.359471	0	0	0.012506	0.008619	proximity
87	102	0.312069	0.166406	0.713686	0.785793	0.713686	0.785793	1.755	0.170286	0.308302	0.11701	0.129509	0.191947	0.022815	0.00295162	0.523562	0.562939	physical_and_proximity
87	111	0.0134101	0.0134101	1.03278	2.81389	0	0	0	0	0	0	0.0136525	0.310047	0	0	0.150917	0.142636	proximity
87	112	0.00264559	0.00264559	0.488883	0.524506	0	0	0	0	0	0	0.00267355	0.323008	0	0	0.033969	0.017914	proximity
87	115	0.0526526	0.0526526	1.89112	0.998305	0	0	0	0	0	0	0.0572674	0.224273	0	0	0.392925	0.387179	proximity
87	124	0.113627	0.0757951	0.44005	0.472699	0.44005	0.472699	0.156	0.0429486	0.0926077	0.0361381	0.070617	0.219691	0.002028	0.000744443	0.296595	0.429767	physical_and_proximity
87	127	0.184809	0.101907	0.481592	0.468909	0.481592	0.468909	0.754	0.100452	0.180658	0.0706011	0.0779984	0.224295	0.009802	0.00174116	0.439907	0.378222	physical_and_proximity
87	135	0.0124951	0.0124951	0.716434	1.04474	0	0	0	0	0	0	0.0128736	0.289122	0	0	0.131313	0.142129	proximity
87	150	0.00548715	0.00548715	0.55559	0.380333	0	0	0	0	0	0	0.00562383	0.331281	0	0	0.067093	0.05915	proximity
88	113	0.160274	0.100166	0.80994	1.60242	0.80994	1.60242	0.169	0.0638028	0.128603	0.0570385	0.059279	0.21113	0.002197	0.00110591	0.283582	0.321438	physical_and_proximity
88	117	0.00967613	0.00967613	4.7371	1.18526	0	0	0	0	0	0	0.00977591	0.25858	0	0	0.100217	0.040729	proximity
88	123	0.0222635	0.0222635	1.79274	2.23971	0	0	0	0	0	0	0.0227727	0.267222	0	0	0.138411	0.209391	proximity
89	96	0.029832	0.029832	0.630839	1.00356	0	0	0	0	0	0	0.0323213	0.228322	0	0	0.210405	0.26195	proximity
89	98	0.204449	0.124394	0.354421	0.667788	0.354421	0.667788	1.651	0.172249	0.203059	0.0987701	0.0965675	0.19814	0.021463	0.00298566	0.481481	0.399347	physical_and_proximity
89	101	0.0112125	0.0112125	0.845271	0.558192	0	0	0	0	0	0	0.0115994	0.317913	0	0	0.146692	0.109005	proximity
89	108	1.16288e-05	1.16288e-05	0.5416	0.372069	0	0	0	0	0	0	1.16294e-05	0.363303	0	0	0.000169	0.000169	proximity
89	134	0.0275436	0.0275436	1.10708	0.40047	0	0	0	0	0	0	0.0303899	0.254875	0	0	0.249444	0.271921	proximity
89	137	0.000969853	0.000969853	0.422788	0.2626	0	0	0	0	0	0	0.000975694	0.350616	0	0	0.013689	0.011661	proximity
89	139	0.00431961	0.00431961	0.380193	0.15974	0	0	0	0	0	0	0.00449212	0.312137	0	0	0.05577	0.011323	proximity
89	140	0.143837	0.100059	0.358202	0.448147	0.358202	0.448147	0.403	0.085808	0.133253	0.0599626	0.115359	0.189492	0.005239	0.00148734	0.544687	0.554658	physical_and_proximity
89	147	0.028075	0.028075	0.997349	0.461569	0	0	0	0	0	0	0.0308169	0.24322	0	0	0.235755	0.208208	proximity
90	94	0.202506	0.13077	0.441136	0.495418	0.441136	0.495418	1.43	0.195492	0.200615	0.106375	0.10198	0.21123	0.01859	0.00338852	0.442104	0.519675	physical_and_proximity
90	100	0.217128	0.14197	0.581788	0.472589	0.581788	0.472589	1.157	0.171159	0.212805	0.103334	0.140472	0.180359	0.015041	0.00296676	0.520351	0.59995	physical_and_proximity
90	102	0.0124571	0.0124571	0.563947	0.467806	0	0	0	0	0	0	0.0130951	0.309941	0	0	0.161564	0.084331	proximity
90	105	0.00254544	0.00254544	0.526774	0.310715	0	0	0	0	0	0	0.00257903	0.340341	0	0	0.035152	0.024843	proximity
90	115	0.0532617	0.0532617	0.957284	0.353216	0	0	0	0	0	0	0.0671166	0.208726	0	0	0.409656	0.359294	proximity
90	125	0.206054	0.126789	0.516887	0.504109	0.516887	0.504109	0.975	0.15714	0.202265	0.0972562	0.0948286	0.193769	0.012675	0.00272376	0.467961	0.458835	physical_and_proximity
90	131	0.0626375	0.0626375	1.57498	0.602309	0	0	0	0	0	0	0.0731546	0.214083	0	0	0.45968	0.463567	proximity
90	135	0.000483126	0.000483126	0.396981	0.327234	0	0	0	0	0	0	0.000484431	0.357648	0	0	0.006929	0.002704	proximity
90	138	0.0118663	0.0118663	0.937851	0.501635	0	0	0	0	0	0	0.0123134	0.299035	0	0	0.144326	0.096837	proximity
91	99	0.0105876	0.0105876	0.66158	2.04293	0	0	0	0	0	0	0.0108168	0.264554	0	0	0.04563	0.110019	proximity
91	106	0.384195	0.170906	0.868968	2.3513	0.868968	2.3513	0.897	0.156971	0.371621	0.125839	0.0769418	0.195127	0.011661	0.00272083	0.182013	0.407121	physical_and_proximity
91	120	0.0225596	0.0225596	3.17212	1.91052	0	0	0	0	0	0	0.0229947	0.212072	0	0	0.103766	0.147706	proximity
92	93	0.00262354	0.00262354	0.326023	0.165371	0	0	0	0	0	0	0.00268781	0.341796	0	0	0.036673	0.004732	proximity
92	111	0.00163361	0.00163361	0.179203	0.315705	0	0	0	0	0	0	0.00165729	0.330903	0	0	0.009633	0.021801	proximity
92	127	0.0367688	0.0367688	1.02518	0.928197	0	0	0	0	0	0	0.0397707	0.235831	0	0	0.22477	0.291525	proximity
92	135	0.00124099	0.00124099	0.223601	0.823373	0	0	0	0	0	0	0.00124981	0.358385	0	0	0.017914	0.004732	proximity
92	136	0.0126011	0.0126011	0.324305	0.88175	0	0	0	0	0	0	0.0133084	0.280505	0	0	0.096837	0.142805	proximity
92	144	0.0386703	0.0343524	0.158433	0.374931	0.158433	0.374931	0.026	0.016435	0.021079	0.0143216	0.0332394	0.228466	0.000338	0.000284873	0.189449	0.233558	physical_and_proximity
93	116	0.103992	0.0507811	0.619555	0.299637	0.619555	0.299637	0.182	0.0354619	0.095731	0.0301653	0.0323765	0.202148	0.002366	0.000614673	0.198406	0.111033	physical_and_proximity
93	123	0.00542293	0.00542293	0.702585	1.51066	0	0	0	0	0	0	0.00548496	0.328132	0	0	0.031941	0.071656	proximity
93	136	0.0349087	0.0349087	1.62371	1.87217	0	0	0	0	0	0	0.0363687	0.229031	0	0	0.15041	0.262964	proximity
94	100	0.109005	0.0690131	0.307786	0.188485	0.307786	0.188485	1.521	0.0750117	0.108555	0.0456919	0.0934653	0.201499	0.019773	0.0013002	0.46306	0.37856	physical_and_proximity
94	113	0.0419453	0.0419453	0.872903	0.341394	0	0	0	0	0	0	0.0505924	0.255054	0	0	0.433147	0.263302	proximity
94	115	0.000960416	0.000960416	0.650185	0.186122	0	0	0	0	0	0	0.000966833	0.35835	0	0	0.013858	0.003211	proximity
94	121	0.335683	0.175632	0.881373	0.656687	0.881373	0.656687	2.938	0.158041	0.333583	0.111298	0.171303	0.211486	0.038194	0.00273938	0.966173	0.828438	physical_and_proximity
94	130	0.248531	0.154662	0.47846	0.991211	0.47846	0.991211	0.858	0.0736296	0.234499	0.0599506	0.223387	0.181277	0.011154	0.00127625	0.94302	0.972426	physical_and_proximity
94	131	0.18134	0.119299	0.336839	0.574481	0.336839	0.574481	1.079	0.109064	0.177423	0.0720544	0.163205	0.214856	0.014027	0.00189044	0.756444	0.956033	physical_and_proximity
94	135	0.00382336	0.00382336	1.02288	0.219745	0	0	0	0	0	0	0.00390591	0.34966	0	0	0.054418	0.022646	proximity
94	138	0.083747	0.0556222	0.254004	0.217623	0.254004	0.217623	0.221	0.033492	0.0765876	0.0260485	0.0723688	0.221826	0.002873	0.000580529	0.424021	0.458497	physical_and_proximity
94	153	0.248335	0.172054	0.438076	0.677151	0.438076	0.677151	3.536	0.282611	0.247385	0.137025	0.204568	0.197655	0.045968	0.00489859	0.886067	1.03259	physical_and_proximity
94	186	0.119844	0.0834787	0.252064	0.278437	0.252064	0.278437	1.144	0.097097	0.118584	0.0559983	0.129128	0.207033	0.014872	0.00168301	0.640679	0.606879	physical_and_proximity
94	189	0.0060477	0.0060477	0.35587	0.164382	0	0	0	0	0	0	0.00639147	0.322504	0	0	0.081627	0.031434	proximity
94	193	8.15733e-05	8.15733e-05	0.193324	0.0415198	0	0	0	0	0	0	8.17685e-05	0.361216	0	0	0.001014	0.001183	proximity
94	216	0.0216439	0.0216439	0.293052	0.307962	0	0	0	0	0	0	0.025289	0.286627	0	0	0.266344	0.173056	proximity
95	105	0.2345	0.192155	0.577961	0.409817	0.577961	0.409817	10.374	0.708839	0.234372	0.179176	0.25848	0.17535	0.134862	0.0122865	0.973947	0.765739	physical_and_proximity
95	118	0.0681584	0.0681584	0.843904	0.673055	0	0	0	0	0	0	0.0833266	0.227625	0	0	0.5915	0.409318	proximity
95	126	0.0401474	0.0401474	0.493005	0.43674	0	0	0	0	0	0	0.0485669	0.24022	0	0	0.397995	0.280033	proximity
95	132	0.281016	0.1893	0.470804	0.856386	0.470804	0.856386	3.588	0.342035	0.280078	0.160891	0.160253	0.194303	0.046644	0.0059286	0.744107	0.682253	physical_and_proximity
95	143	0.0788573	0.0788573	1.74491	0.759854	0	0	0	0	0	0	0.0926612	0.240782	0	0	0.687661	0.65741	proximity
95	149	0.021317	0.021317	0.670831	0.36975	0	0	0	0	0	0	0.0234106	0.282569	0	0	0.17914	0.242515	proximity
95	154	0.00408863	0.00408863	0.584368	0.264425	0	0	0	0	0	0	0.00418257	0.376651	0	0	0.04901	0.046982	proximity
95	157	0.122867	0.090689	0.427993	0.268695	0.427993	0.268695	0.351	0.0716591	0.112269	0.0499671	0.129609	0.191619	0.004563	0.00124209	0.730925	0.509028	physical_and_proximity
95	159	0.141193	0.0943095	0.462159	0.280045	0.462159	0.280045	0.65	0.113507	0.137494	0.0687539	0.0918833	0.211776	0.00845	0.00196746	0.49348	0.451737	physical_and_proximity
95	168	0.176122	0.104728	0.346942	0.752175	0.346942	0.752175	0.559	0.064287	0.166647	0.0505892	0.123093	0.209311	0.007267	0.00111431	0.678197	0.613977	physical_and_proximity
95	172	0.183652	0.122148	0.544513	0.406966	0.544513	0.406966	0.754	0.142335	0.177937	0.0883439	0.114533	0.219786	0.009802	0.00246714	0.674648	0.618878	physical_and_proximity
95	174	5.84223e-05	5.84223e-05	0.260118	0.442477	0	0	0	0	0	0	5.84431e-05	0.361161	0	0	0.000845	0.000338	proximity
95	188	0.0145257	0.0145257	0.335198	0.683286	0	0	0	0	0	0	0.0155287	0.279612	0	0	0.1521	0.060333	proximity
95	191	0.074653	0.0572116	0.241389	0.244527	0.241389	0.244527	0.13	0.0444634	0.0627962	0.0325493	0.0636825	0.194637	0.00169	0.000770699	0.387855	0.271245	physical_and_proximity
95	199	0.0112933	0.0112933	0.331611	0.261952	0	0	0	0	0	0	0.0122376	0.28959	0	0	0.143481	0.093964	proximity
95	205	0.0444297	0.0444297	0.369699	0.43211	0	0	0	0	0	0	0.057181	0.238265	0	0	0.419627	0.341042	proximity
96	98	0.0227385	0.0227385	0.895328	0.829654	0	0	0	0	0	0	0.0240062	0.272132	0	0	0.228657	0.204152	proximity
96	100	0.116681	0.0691552	0.312747	0.331432	0.312747	0.331432	0.364	0.0607683	0.111583	0.0441099	0.0605093	0.223936	0.004732	0.00105332	0.290849	0.355407	physical_and_proximity
96	114	0.138037	0.0911815	0.668766	0.189643	0.668766	0.189643	1.989	0.126694	0.13753	0.0682065	0.11147	0.194221	0.025857	0.00219604	0.502606	0.404248	physical_and_proximity
96	134	0.150463	0.0931922	0.412091	0.335387	0.412091	0.335387	0.702	0.0820494	0.146353	0.0568309	0.105842	0.195005	0.009126	0.00142219	0.449033	0.522041	physical_and_proximity
96	138	0.00836334	0.00836334	0.68072	0.839189	0	0	0	0	0	0	0.00855368	0.335093	0	0	0.107146	0.102076	proximity
96	139	0.0644644	0.0494875	0.309856	0.12106	0.309856	0.12106	0.182	0.0482239	0.0588852	0.0310325	0.0664624	0.219912	0.002366	0.000835881	0.385827	0.243698	physical_and_proximity
96	140	0.0122713	0.0122713	0.685949	0.54552	0	0	0	0	0	0	0.0127878	0.296958	0	0	0.140946	0.065572	proximity
96	146	0.00359341	0.00359341	0.352886	0.596887	0	0	0	0	0	0	0.0036526	0.338296	0	0	0.044616	0.049179	proximity
96	152	0.123738	0.0736114	0.442446	0.25445	0.442446	0.25445	0.455	0.0615259	0.119218	0.0445563	0.073707	0.21098	0.005915	0.00106645	0.395629	0.406952	physical_and_proximity
96	162	0.0024478	0.0024478	0.375219	0.271138	0	0	0	0	0	0	0.00248647	0.344229	0	0	0.0338	0.011154	proximity
97	103	0.00662059	0.00662059	1.67784	1.75861	0	0	0	0	0	0	0.00667204	0.304219	0	0	0.079092	0.053911	proximity
97	107	0.00363139	0.00363139	0.607006	1.1146	0	0	0	0	0	0	0.00366526	0.303303	0	0	0.034307	0.043433	proximity
97	112	0.220518	0.115689	0.621409	1.23434	0.621409	1.23434	0.403	0.0909261	0.204049	0.0745304	0.0697294	0.207924	0.005239	0.00157605	0.169676	0.389883	physical_and_proximity
97	124	0.00363981	0.00363981	0.874751	1.29299	0	0	0	0	0	0	0.00366538	0.338182	0	0	0.037518	0.04563	proximity
97	142	0.00329311	0.00329311	0.459322	2.04446	0	0	0	0	0	0	0.00332228	0.335165	0	0	0.009126	0.044278	proximity
97	151	0.00269255	0.00269255	0.815677	0.706509	0	0	0	0	0	0	0.00271184	0.32702	0	0	0.029575	0.031941	proximity
98	100	0.00390127	0.00390127	0.463773	0.403491	0	0	0	0	0	0	0.00397311	0.340318	0	0	0.029575	0.053911	proximity
98	101	0.206345	0.127101	0.428325	0.504979	0.428325	0.504979	1.768	0.167259	0.204894	0.0971468	0.114208	0.184579	0.022984	0.00289916	0.489424	0.454441	physical_and_proximity
98	121	0.00449675	0.00449675	0.201681	0.721538	0	0	0	0	0	0	0.0046288	0.352457	0	0	0.019773	0.065234	proximity
98	129	0.176302	0.127251	0.375001	0.39614	0.375001	0.39614	1.937	0.233218	0.175215	0.105498	0.141667	0.202439	0.025181	0.00404244	0.681577	0.612118	physical_and_proximity
98	134	0.0107108	0.0107108	0.473181	0.234092	0	0	0	0	0	0	0.0114971	0.301644	0	0	0.129454	0.075543	proximity
98	137	0.137721	0.094675	0.869332	0.294318	0.869332	0.294318	0.26	0.0576757	0.119131	0.0456906	0.10859	0.220768	0.00338	0.000999712	0.644566	0.591331	physical_and_proximity
98	138	0.00780536	0.00780536	0.266117	0.525916	0	0	0	0	0	0	0.00816607	0.312686	0	0	0.10478	0.088725	proximity
98	139	0.12359	0.0786859	0.228774	0.433389	0.228774	0.433389	0.624	0.0819927	0.120757	0.0529809	0.0838385	0.195814	0.008112	0.00142121	0.450892	0.34814	physical_and_proximity
98	140	0.131658	0.0820389	0.503222	0.394942	0.503222	0.394942	0.234	0.0393048	0.113731	0.0333763	0.0910711	0.2089	0.003042	0.000681283	0.502099	0.474552	physical_and_proximity
98	141	0.00265562	0.00265562	0.731165	0.35305	0	0	0	0	0	0	0.00268557	0.346728	0	0	0.029237	0.03718	proximity
98	156	0.0505366	0.0505366	0.527111	0.814139	0	0	0	0	0	0	0.060016	0.219988	0	0	0.404417	0.364026	proximity
99	106	0.497379	0.285486	1.26406	1.08877	1.26406	1.08877	3.211	0.446033	0.494804	0.253064	0.111621	0.184148	0.041743	0.00773123	0.473876	0.50193	physical_and_proximity
99	118	0.00412619	0.00412619	1.11148	0.64966	0	0	0	0	0	0	0.00416814	0.347885	0	0	0.057967	0.057798	proximity
99	148	0.245776	0.127288	0.544263	0.929987	0.544263	0.929987	0.767	0.104324	0.237169	0.0800119	0.0979591	0.2174	0.009971	0.00180828	0.491452	0.5577	physical_and_proximity
99	155	0.0535049	0.0513675	0.68892	0.46441	0.68892	0.46441	0.013	0.00975	0.0124181	0.00941895	0.0532908	0.222411	0.000169	0.000169	0.340197	0.346112	physical_and_proximity
99	158	0.00729911	0.00729911	0.864658	0.703606	0	0	0	0	0	0	0.00743908	0.326783	0	0	0.096668	0.087035	proximity
99	163	0.00726568	0.00726568	0.599504	0.876881	0	0	0	0	0	0	0.00741703	0.312455	0	0	0.086021	0.092274	proximity
100	114	0.045833	0.045833	0.960586	0.754639	0	0	0	0	0	0	0.0514081	0.243556	0	0	0.34307	0.395291	proximity
100	121	0.0360457	0.0360457	0.948255	0.932652	0	0	0	0	0	0	0.0390384	0.278354	0	0	0.335127	0.377377	proximity
100	131	0.00532281	0.00532281	0.523151	0.384081	0	0	0	0	0	0	0.00545388	0.349547	0	0	0.058643	0.076388	proximity
100	138	0.379186	0.248059	1.36197	0.620946	1.36197	0.620946	3.237	0.411742	0.376846	0.209495	0.181157	0.198573	0.042081	0.00713686	0.743093	0.965328	physical_and_proximity
100	139	0.0161597	0.0161597	0.751077	0.214319	0	0	0	0	0	0	0.0178939	0.300494	0	0	0.196885	0.106301	proximity
100	152	0.00294318	0.00294318	0.506093	0.293053	0	0	0	0	0	0	0.00299061	0.342135	0	0	0.040898	0.020787	proximity
101	110	0.000277426	0.000277426	0.519568	0.107995	0	0	0	0	0	0	0.000278289	0.349983	0	0	0.003887	0.003549	proximity
101	128	0.229009	0.136348	0.876676	0.394094	0.876676	0.394094	1.391	0.212098	0.227425	0.119148	0.0614243	0.196006	0.018083	0.00367637	0.224939	0.299637	physical_and_proximity
101	137	0.161371	0.0882767	0.476063	0.54345	0.476063	0.54345	0.364	0.0561529	0.149524	0.0459787	0.0792134	0.204178	0.004732	0.000973317	0.409487	0.443118	physical_and_proximity
101	140	0.00741631	0.00741631	0.668714	0.786894	0	0	0	0	0	0	0.00757165	0.315369	0	0	0.093795	0.094302	proximity
101	141	0.139329	0.0751252	0.508924	0.254735	0.508924	0.254735	0.728	0.0855597	0.137661	0.0568883	0.0492016	0.205614	0.009464	0.00148304	0.260936	0.208884	physical_and_proximity
102	112	0.0173004	0.0173004	0.731258	0.635744	0	0	0	0	0	0	0.0182277	0.271099	0	0	0.184886	0.158184	proximity
102	115	0.154338	0.0967731	0.274515	1.09674	0.274515	1.09674	0.403	0.056486	0.142127	0.0449275	0.116558	0.213318	0.005239	0.000979091	0.4563	0.729742	physical_and_proximity
102	124	0.107811	0.0660484	0.288279	0.526171	0.288279	0.526171	0.195	0.0413354	0.09526	0.0338275	0.061008	0.204807	0.002535	0.00071648	0.270062	0.340028	physical_and_proximity
102	125	0.225765	0.12398	0.675754	0.481767	0.675754	0.481767	1.04	0.11737	0.221383	0.0828118	0.104344	0.207586	0.01352	0.00203442	0.551616	0.483847	physical_and_proximity
102	135	0.00025929	0.00025929	0.28278	0.548435	0	0	0	0	0	0	0.000259651	0.35619	0	0	0.003718	0.00338	proximity
102	149	0.0141695	0.0141695	1.29436	0.788889	0	0	0	0	0	0	0.0145913	0.325803	0	0	0.163592	0.176605	proximity
102	150	0.101901	0.0638067	0.523341	0.194556	0.523341	0.194556	0.286	0.0400295	0.0948119	0.0312185	0.0759577	0.21779	0.003718	0.000693845	0.433147	0.34983	physical_and_proximity
103	112	0.16186	0.0999634	0.31293	2.59541	0.31293	2.59541	0.312	0.0826799	0.147362	0.0637929	0.0730163	0.207754	0.004056	0.00143312	0.129285	0.472524	physical_and_proximity
103	124	0.00719533	0.00719533	2.72929	1.14212	0	0	0	0	0	0	0.00726021	0.284718	0	0	0.076388	0.068614	proximity
104	106	0.0241104	0.0241104	1.2149	1.17419	0	0	0	0	0	0	0.0251249	0.228693	0	0	0.192153	0.198744	proximity
104	108	0.0813276	0.0813276	2.45438	3.79879	0	0	0	0	0	0	0.0860195	0.18859	0	0	0.390728	0.463398	proximity
104	119	0.207367	0.157217	0.8741	1.68183	0.8741	1.68183	0.169	0.0610751	0.13062	0.0552123	0.155281	0.179448	0.002197	0.00105863	0.577304	0.680394	physical_and_proximity
104	133	0.226633	0.122586	0.514754	0.85208	0.514754	0.85208	0.676	0.102843	0.217601	0.0778825	0.0955203	0.20549	0.008788	0.00178261	0.431288	0.458159	physical_and_proximity
104	134	0.0012761	0.0012761	0.676113	1.17655	0	0	0	0	0	0	0.00127991	0.356225	0	0	0.018252	0.01352	proximity
105	114	0.014699	0.014699	1.226	0.441558	0	0	0	0	0	0	0.0153962	0.303849	0	0	0.180492	0.12844	proximity
105	125	0.0375948	0.0375948	1.71268	1.44033	0	0	0	0	0	0	0.0394925	0.256544	0	0	0.292032	0.335465	proximity
105	131	0.03146	0.03146	1.23052	0.572557	0	0	0	0	0	0	0.0342147	0.261908	0	0	0.251134	0.29744	proximity
105	143	0.172784	0.118832	0.600071	0.488477	0.600071	0.488477	0.338	0.0685197	0.149875	0.0546209	0.144175	0.191723	0.004394	0.00118767	0.567502	0.771316	physical_and_proximity
105	149	0.172425	0.0945879	0.444822	0.526649	0.444822	0.526649	0.52	0.0705763	0.164746	0.0545972	0.0850588	0.197933	0.00676	0.00122332	0.26871	0.481312	physical_and_proximity
105	159	0.0123132	0.0123132	0.395424	0.763387	0	0	0	0	0	0	0.0129241	0.291625	0	0	0.080782	0.133848	proximity
105	172	0.00504278	0.00504278	0.380415	0.754315	0	0	0	0	0	0	0.00514538	0.351186	0	0	0.04225	0.061516	proximity
106	119	0.24445	0.12739	0.571406	0.565294	0.571406	0.565294	1.625	0.106884	0.24187	0.0776697	0.124019	0.190443	0.021125	0.00185265	0.53066	0.558883	physical_and_proximity
106	120	0.108062	0.0683548	0.791184	0.184804	0.791184	0.184804	0.325	0.0629557	0.102543	0.0443277	0.0627597	0.174154	0.004225	0.00109123	0.305045	0.19773	physical_and_proximity
106	122	0.0893475	0.0663518	0.406216	0.174485	0.406216	0.174485	0.234	0.045981	0.0802157	0.033399	0.0994042	0.2122	0.003042	0.000797003	0.603499	0.376363	physical_and_proximity
106	155	0.0764055	0.0508449	0.280582	0.174299	0.280582	0.174299	0.208	0.0403899	0.0708769	0.02936	0.0560759	0.219945	0.002704	0.000700092	0.328536	0.255021	physical_and_proximity
106	158	0.0543623	0.0543623	1.00528	1.36362	0	0	0	0	0	0	0.0599988	0.230147	0	0	0.394953	0.451399	proximity
106	170	0.00200785	0.00200785	0.389735	0.166807	0	0	0	0	0	0	0.00204297	0.386992	0	0	0.026195	0.01183	proximity
107	109	0.0294782	0.0294782	3.73777	4.2701	0	0	0	0	0	0	0.0299207	0.286573	0	0	0.158184	0.31434	proximity
107	112	0.00398153	0.00398153	1.77101	1.23134	0	0	0	0	0	0	0.00400348	0.334944	0	0	0.053235	0.038532	proximity
107	142	0.305824	0.143164	0.577323	2.89752	0.577323	2.89752	0.767	0.132252	0.295767	0.10375	0.0715076	0.20778	0.009971	0.00229237	0.206349	0.360139	physical_and_proximity
107	145	0.000262514	0.000262514	0.630812	0.226238	0	0	0	0	0	0	0.000262929	0.353374	0	0	0.003718	0.002535	proximity
107	151	0.00200968	0.00200968	1.01405	0.534504	0	0	0	0	0	0	0.00202128	0.333911	0	0	0.026871	0.012675	proximity
107	175	0.000223674	0.000223674	0.459483	0.39185	0	0	0	0	0	0	0.000223911	0.358751	0	0	0.003211	0.003211	proximity
108	119	0.18582	0.106232	0.624472	1.16137	0.624472	1.16137	0.26	0.0612974	0.158515	0.0532586	0.0825671	0.195768	0.00338	0.00106249	0.408473	0.340366	physical_and_proximity
108	133	0.0449188	0.0449188	1.40913	2.00972	0	0	0	0	0	0	0.0474943	0.220596	0	0	0.289328	0.324311	proximity
108	134	0.128769	0.0971464	0.710201	1.01821	0.710201	1.01821	0.104	0.0445015	0.0832948	0.0402231	0.0820236	0.217014	0.001352	0.000771359	0.448019	0.481143	physical_and_proximity
108	147	0.056356	0.056356	3.53908	1.8269	0	0	0	0	0	0	0.0591212	0.212561	0	0	0.388531	0.399347	proximity
109	126	0.347985	0.173415	0.994159	0.721779	0.994159	0.721779	1.95	0.173083	0.344334	0.122415	0.123197	0.175639	0.02535	0.00300011	0.511225	0.553644	physical_and_proximity
109	132	0.371544	0.210945	1.53188	0.631696	1.53188	0.631696	2.067	0.271541	0.367698	0.168961	0.127703	0.200298	0.026871	0.00470672	0.663663	0.578656	physical_and_proximity
109	142	0.264431	0.150303	0.856778	0.545167	0.856778	0.545167	1.17	0.162193	0.259325	0.109087	0.111649	0.194315	0.01521	0.00281134	0.575614	0.400192	physical_and_proximity
109	145	0.122192	0.0677014	0.482327	0.195329	0.482327	0.195329	0.949	0.0718988	0.121262	0.0473905	0.0600638	0.19024	0.012337	0.00124625	0.323128	0.0845	physical_and_proximity
109	164	0.0690267	0.0690267	0.874596	2.33816	0	0	0	0	0	0	0.0774229	0.16315	0	0	0.364364	0.180323	proximity
109	175	0.0499025	0.0499025	0.716576	4.28565	0	0	0	0	0	0	0.0543177	0.220172	0	0	0.384644	0.229671	proximity
109	182	0.0554548	0.0554548	0.754529	1.33196	0	0	0	0	0	0	0.06267	0.219114	0	0	0.421993	0.326846	proximity
109	191	0.00294524	0.00294524	0.503801	0.871302	0	0	0	0	0	0	0.00297266	0.344674	0	0	0.038363	0.033462	proximity
109	211	0.00145173	0.00145173	0.520361	0.253003	0	0	0	0	0	0	0.00146422	0.348612	0	0	0.020449	0.01014	proximity
110	128	0.0416072	0.0416072	13.7467	5.55193	0	0	0	0	0	0	0.0420496	0.223265	0	0	0.156325	0.291863	proximity
110	173	0.000699274	0.000699274	0.505789	0.635084	0	0	0	0	0	0	0.000701015	0.336934	0	0	0.009464	0.007267	proximity
111	124	0.0294318	0.0294318	3.81736	5.98184	0	0	0	0	0	0	0.0298082	0.270861	0	0	0.115258	0.320593	proximity
111	127	0.0967362	0.061417	0.260836	1.59935	0.260836	1.59935	0.13	0.0444635	0.0822951	0.0371066	0.0401169	0.229936	0.00169	0.000770701	0.124215	0.252148	physical_and_proximity
112	124	0.410039	0.384605	0.879192	0.795867	0.879192	0.795867	22.061	4.63661	0.409966	0.383204	0.21376	0.177529	0.286793	0.0803679	0.828269	0.62023	physical_and_proximity
112	132	0.246752	0.146528	0.627652	0.542658	0.627652	0.542658	1.456	0.129399	0.242552	0.0895732	0.165706	0.185232	0.018928	0.00224292	0.702195	0.612456	physical_and_proximity
112	142	0.0574138	0.0574138	0.95268	0.748674	0	0	0	0	0	0	0.0665246	0.224377	0	0	0.466102	0.379405	proximity
112	149	0.000756267	0.000756267	0.388469	0.257451	0	0	0	0	0	0	0.000759979	0.356485	0	0	0.009802	0.010816	proximity
112	150	0.0250833	0.0250833	0.513576	0.507655	0	0	0	0	0	0	0.0278163	0.267601	0	0	0.193674	0.248092	proximity
112	151	0.0396413	0.0396413	0.547497	1.62401	0	0	0	0	0	0	0.0438905	0.226817	0	0	0.341042	0.164775	proximity
112	159	0.015226	0.015226	0.468854	0.556874	0	0	0	0	0	0	0.0161948	0.302148	0	0	0.167479	0.17407	proximity
112	161	0.0420807	0.0420807	1.22163	0.799474	0	0	0	0	0	0	0.0460947	0.246585	0	0	0.335127	0.400192	proximity
113	117	0.142832	0.068997	0.465569	0.272668	0.465569	0.272668	0.78	0.0519668	0.140896	0.0399067	0.0632672	0.150836	0.01014	0.000900757	0.256542	0.10985	physical_and_proximity
113	123	0.24902	0.126316	0.528076	0.670888	0.528076	0.670888	1.469	0.106153	0.246005	0.078097	0.114479	0.187579	0.019097	0.00183999	0.488579	0.515112	physical_and_proximity
113	130	0.00910206	0.00910206	0.549086	0.356692	0	0	0	0	0	0	0.00950204	0.295312	0	0	0.097513	0.111202	proximity
113	135	0.318835	0.16976	0.760147	0.814119	0.760147	0.814119	1.521	0.132192	0.312371	0.0989253	0.166599	0.185802	0.019773	0.00229132	0.6422	0.73853	physical_and_proximity
113	136	0.010791	0.010791	0.589085	0.782668	0	0	0	0	0	0	0.011149	0.313384	0	0	0.110357	0.129623	proximity
113	153	0.33716	0.174714	0.64906	1.01049	0.64906	1.01049	2.132	0.149719	0.333406	0.108584	0.163434	0.180717	0.027716	0.00259513	0.56615	0.761176	physical_and_proximity
114	131	0.0353515	0.0353515	0.781519	0.702379	0	0	0	0	0	0	0.0390869	0.250714	0	0	0.31265	0.287131	proximity
114	133	2.33095e-05	2.33095e-05	0.40912	1.14904	0	0	0	0	0	0	2.33113e-05	0.362215	0	0	0.000169	0.000338	proximity
114	134	0.00242054	0.00242054	0.432528	1.29563	0	0	0	0	0	0	0.00243874	0.353023	0	0	0.019604	0.034476	proximity
114	138	0.0889248	0.0889248	7.03864	2.93261	0	0	0	0	0	0	0.0929162	0.222824	0	0	0.588965	0.62868	proximity
114	143	0.155581	0.0884538	0.334537	1.12999	0.334537	1.12999	0.299	0.041927	0.13853	0.0360683	0.0926413	0.214053	0.003887	0.000726734	0.298116	0.527956	physical_and_proximity
114	146	0.0709216	0.0709216	2.62908	3.31653	0	0	0	0	0	0	0.0745257	0.22257	0	0	0.47996	0.498212	proximity
114	152	0.0315589	0.0315589	1.23375	1.71741	0	0	0	0	0	0	0.0330099	0.264062	0	0	0.31772	0.275301	proximity
114	162	0.017714	0.017714	1.30352	0.843564	0	0	0	0	0	0	0.0183487	0.285665	0	0	0.194857	0.129961	proximity
114	169	0.0407592	0.0407592	1.01188	1.63982	0	0	0	0	0	0	0.0435991	0.241968	0	0	0.293722	0.316706	proximity
115	124	0.0262848	0.0262848	0.731403	0.451867	0	0	0	0	0	0	0.0290153	0.223195	0	0	0.237276	0.236093	proximity
115	125	0.139823	0.0952257	0.56651	0.267279	0.56651	0.267279	0.481	0.0734097	0.131829	0.0522772	0.1268	0.205042	0.006253	0.00127243	0.695942	0.454779	physical_and_proximity
115	127	0.0992353	0.0727507	0.252249	0.295338	0.252249	0.295338	0.273	0.0626308	0.0907994	0.0428874	0.0937341	0.222909	0.003549	0.0010856	0.573079	0.562939	physical_and_proximity
115	131	0.0803842	0.0803842	1.00551	1.82977	0	0	0	0	0	0	0.0917496	0.231113	0	0	0.556348	0.730756	proximity
115	135	0.260444	0.166812	1.46182	0.406926	1.46182	0.406926	1.222	0.139949	0.252534	0.0972103	0.21053	0.191074	0.015886	0.00242579	1.04138	0.781118	physical_and_proximity
115	149	0.147328	0.0900107	0.89545	0.212921	0.89545	0.212921	0.936	0.0983819	0.145313	0.0625868	0.0904233	0.205069	0.012168	0.00170529	0.496522	0.347802	physical_and_proximity
115	150	0.215634	0.133075	0.37953	0.717081	0.37953	0.717081	1.508	0.150477	0.213106	0.0936775	0.136453	0.194113	0.019604	0.00260827	0.71487	0.538772	physical_and_proximity
115	153	0.177598	0.109471	0.340492	0.550988	0.340492	0.550988	1.001	0.0913035	0.173887	0.0636767	0.136853	0.217842	0.013013	0.00158259	0.697632	0.704054	physical_and_proximity
115	165	0.128039	0.0826409	0.227989	0.429409	0.227989	0.429409	0.806	0.0785948	0.125697	0.0514444	0.107086	0.189431	0.010478	0.00136231	0.478101	0.484692	physical_and_proximity
115	190	0.0144831	0.0144831	0.227005	0.826948	0	0	0	0	0	0	0.0157651	0.274309	0	0	0.1183	0.165789	proximity
115	197	0.069424	0.0472922	0.1689	0.235145	0.1689	0.235145	0.182	0.0367859	0.063825	0.0267683	0.0543571	0.219952	0.002366	0.000637622	0.327015	0.265161	physical_and_proximity
115	214	0.034659	0.034659	0.365425	0.549865	0	0	0	0	0	0	0.0411567	0.272793	0	0	0.406107	0.353379	proximity
115	225	0.0026013	0.0026013	0.392321	0.322533	0	0	0	0	0	0	0.0026401	0.344378	0	0	0.031434	0.036166	proximity
116	123	0.0126682	0.0126682	4.91315	4.48317	0	0	0	0	0	0	0.012737	0.275415	0	0	0.085852	0.131989	proximity
116	136	0.031755	0.031755	13.0695	7.9925	0	0	0	0	0	0	0.0319596	0.206469	0	0	0.122356	0.235079	proximity
116	160	0.00847135	0.00847135	1.7994	1.9189	0	0	0	0	0	0	0.00854934	0.204878	0	0	0.064727	0.051883	proximity
117	123	0.0893579	0.0596416	0.40583	1.37241	0.40583	1.37241	0.078	0.0266419	0.0624483	0.0245534	0.0470279	0.149888	0.001014	0.000461793	0.0845	0.210405	physical_and_proximity
117	135	0.0201385	0.0201385	9.24323	1.84963	0	0	0	0	0	0	0.0204052	0.2511	0	0	0.078923	0.181168	proximity
117	136	0.0130575	0.0130575	3.53468	2.54733	0	0	0	0	0	0	0.0131737	0.293059	0	0	0.067938	0.13351	proximity
118	143	0.000649856	0.000649856	0.377546	0.948619	0	0	0	0	0	0	0.000651424	0.356566	0	0	0.000338	0.009295	proximity
118	148	0.437287	0.204138	1.3246	0.854958	1.3246	0.854958	2.6	0.175614	0.433049	0.131252	0.160627	0.184158	0.0338	0.00304397	0.68614	0.671099	physical_and_proximity
118	154	0.027408	0.027408	0.856318	0.86415	0	0	0	0	0	0	0.0292734	0.271923	0	0	0.274794	0.259415	proximity
118	157	0.0343392	0.0343392	1.01808	0.49889	0	0	0	0	0	0	0.0382635	0.238583	0	0	0.280033	0.270062	proximity
118	168	0.256096	0.162615	0.833954	0.440009	0.833954	0.440009	2.197	0.260935	0.25465	0.136908	0.112521	0.217578	0.028561	0.00452288	0.577642	0.483509	physical_and_proximity
118	171	0.0448336	0.0448336	1.77529	1.23177	0	0	0	0	0	0	0.0477793	0.238893	0	0	0.375856	0.377546	proximity
118	174	0.0171692	0.0171692	0.758819	0.24509	0	0	0	0	0	0	0.0189229	0.278371	0	0	0.187759	0.091429	proximity
118	178	0.0781351	0.0557131	0.459982	0.156684	0.459982	0.156684	0.195	0.0657301	0.0730755	0.0420699	0.0407341	0.229896	0.002535	0.00113932	0.270231	0.186914	physical_and_proximity
118	188	0.000365651	0.000365651	0.634894	0.168269	0	0	0	0	0	0	0.000366659	0.357246	0	0	0.005239	0.003718	proximity
118	198	0.00406801	0.00406801	0.834988	0.507974	0	0	0	0	0	0	0.00412109	0.344746	0	0	0.056784	0.042588	proximity
119	120	0.00110661	0.00110661	0.371694	0.205346	0	0	0	0	0	0	0.00111594	0.341822	0	0	0.003718	0.01521	proximity
119	122	0.0637141	0.0637141	0.987853	1.97408	0	0	0	0	0	0	0.0705405	0.178668	0	0	0.377715	0.277329	proximity
119	133	0.0263138	0.0263138	1.19411	0.80798	0	0	0	0	0	0	0.0278337	0.281597	0	0	0.282568	0.213447	proximity
119	134	0.01233	0.01233	0.73182	1.20005	0	0	0	0	0	0	0.0126737	0.319721	0	0	0.091767	0.160888	proximity
119	147	0.124299	0.078551	0.380022	0.398192	0.380022	0.398192	0.26	0.047241	0.111248	0.0380071	0.0845494	0.209058	0.00338	0.000818843	0.374673	0.463905	physical_and_proximity
119	158	0.249664	0.148973	0.841847	0.520251	0.841847	0.520251	0.975	0.135712	0.2418	0.095433	0.141865	0.200646	0.012675	0.00235234	0.649636	0.737685	physical_and_proximity
119	163	0.0490226	0.0490226	0.979305	0.822795	0	0	0	0	0	0	0.0550592	0.269857	0	0	0.357604	0.492804	proximity
119	170	0.00587294	0.00587294	0.717239	0.212746	0	0	0	0	0	0	0.00609096	0.325279	0	0	0.078416	0.03887	proximity
119	176	0.156943	0.105905	0.380656	0.425845	0.380656	0.425845	0.611	0.118739	0.151241	0.0746429	0.105119	0.169886	0.007943	0.00205815	0.49348	0.259415	physical_and_proximity
119	184	0.0218169	0.0218169	0.620923	0.730761	0	0	0	0	0	0	0.0233333	0.267334	0	0	0.215475	0.190125	proximity
119	209	0.00817497	0.00817497	0.55554	0.324228	0	0	0	0	0	0	0.00851496	0.313632	0	0	0.093964	0.088725	proximity
120	122	0.0340968	0.0340968	17.3546	9.06563	0	0	0	0	0	0	0.0342932	0.187431	0	0	0.201279	0.168324	proximity
120	155	0.00821221	0.00821221	3.46283	1.07478	0	0	0	0	0	0	0.00829526	0.269567	0	0	0.088725	0.031603	proximity
120	158	0.00632758	0.00632758	2.33104	3.57178	0	0	0	0	0	0	0.0063561	0.285452	0	0	0.07267	0.06422	proximity
120	170	0.00931875	0.00931875	1.51965	1.28758	0	0	0	0	0	0	0.00944503	0.201786	0	0	0.05408	0.047489	proximity
121	129	0.629332	0.354487	1.31969	1.40915	1.31969	1.40915	7.917	0.431147	0.627466	0.264076	0.307637	0.177339	0.102921	0.00747322	1.22762	1.14548	physical_and_proximity
121	130	0.109457	0.0756238	0.871506	0.1688	0.871506	0.1688	0.377	0.0551566	0.102837	0.0396797	0.107399	0.211632	0.004901	0.000956048	0.589979	0.396474	physical_and_proximity
121	137	0.0213917	0.0213917	1.44245	0.31341	0	0	0	0	0	0	0.0233301	0.309644	0	0	0.280033	0.163423	proximity
121	138	0.227111	0.141754	0.474427	0.588475	0.474427	0.588475	1.534	0.164137	0.224265	0.101014	0.143806	0.202004	0.019942	0.00284504	0.578825	0.716222	physical_and_proximity
121	139	0.0123592	0.0123592	0.598317	0.294384	0	0	0	0	0	0	0.0131851	0.320971	0	0	0.155311	0.106301	proximity
121	156	0.0116165	0.0116165	0.970895	0.47858	0	0	0	0	0	0	0.0120533	0.311183	0	0	0.138242	0.140777	proximity
121	166	0.0347272	0.0347272	0.825665	0.392186	0	0	0	0	0	0	0.0399442	0.248315	0	0	0.331578	0.224432	proximity
121	183	0.112384	0.0733453	0.546779	0.171855	0.546779	0.171855	0.728	0.0952513	0.110848	0.0551077	0.0717941	0.210043	0.009464	0.00165102	0.401375	0.334113	physical_and_proximity
121	186	0.120349	0.120349	1.67251	1.34208	0	0	0	0	0	0	0.143551	0.209125	0	0	0.884546	0.703378	proximity
121	187	0.210298	0.117655	0.907812	0.406206	0.907812	0.406206	0.715	0.0785233	0.201533	0.0613556	0.124066	0.192539	0.009295	0.00136107	0.580853	0.562432	physical_and_proximity
121	195	0.0549826	0.0549826	0.911269	0.451928	0	0	0	0	0	0	0.0672157	0.233848	0	0	0.491452	0.354393	proximity
121	208	0.0645533	0.0645533	1.05205	1.26002	0	0	0	0	0	0	0.0727436	0.22883	0	0	0.522886	0.474552	proximity
121	210	0.0113782	0.0113782	0.920688	0.21396	0	0	0	0	0	0	0.0121762	0.321001	0	0	0.154973	0.085176	proximity
122	155	0.0188503	0.0188503	1.61324	1.09289	0	0	0	0	0	0	0.019412	0.279789	0	0	0.181337	0.148213	proximity
122	158	0.18534	0.122114	0.593701	1.8527	0.593701	1.8527	0.221	0.0733244	0.14817	0.0630433	0.0943203	0.184283	0.002873	0.00127096	0.31096	0.507	physical_and_proximity
122	170	0.0338236	0.0338236	3.05151	0.753869	0	0	0	0	0	0	0.0358282	0.223312	0	0	0.260429	0.082979	proximity
123	130	0.00269783	0.00269783	0.500027	0.502923	0	0	0	0	0	0	0.00272717	0.329253	0	0	0.035152	0.035828	proximity
123	135	0.0143111	0.0143111	1.57222	1.01889	0	0	0	0	0	0	0.0146503	0.274483	0	0	0.158184	0.139256	proximity
123	136	0.391614	0.185247	1.01168	1.1969	1.01168	1.1969	1.261	0.170147	0.382122	0.12985	0.109632	0.184657	0.016393	0.00294922	0.432471	0.502944	physical_and_proximity
123	153	0.0893183	0.0893183	4.24574	1.80845	0	0	0	0	0	0	0.0960853	0.216647	0	0	0.46137	0.670085	proximity
123	160	0.0257521	0.0257521	1.00815	1.25347	0	0	0	0	0	0	0.0269963	0.228147	0	0	0.186238	0.129961	proximity
123	179	0.00736252	0.00736252	0.789941	0.589321	0	0	0	0	0	0	0.00752671	0.300904	0	0	0.089232	0.08112	proximity
123	181	0.0139702	0.0139702	0.873384	0.535956	0	0	0	0	0	0	0.0145836	0.260693	0	0	0.123877	0.109005	proximity
124	127	0.0348938	0.0348938	0.748618	1.56975	0	0	0	0	0	0	0.0374735	0.253887	0	0	0.29913	0.312988	proximity
124	132	0.00299863	0.00299863	0.381369	0.602256	0	0	0	0	0	0	0.00303764	0.3408	0	0	0.014365	0.041236	proximity
124	150	0.219583	0.124382	0.6034	0.86127	0.6034	0.86127	0.442	0.0573968	0.19682	0.0494048	0.134122	0.179786	0.005746	0.000994878	0.626145	0.458328	physical_and_proximity
124	151	0.0114887	0.0114887	0.610475	0.65001	0	0	0	0	0	0	0.0119238	0.292295	0	0	0.140101	0.08788	proximity
124	159	0.0097002	0.0097002	0.528442	0.675281	0	0	0	0	0	0	0.0100283	0.304729	0	0	0.065403	0.108667	proximity
124	161	0.0586456	0.0586456	1.41777	1.08877	0	0	0	0	0	0	0.0648182	0.237097	0	0	0.462891	0.518999	proximity
124	165	0.242804	0.141533	0.535474	0.754064	0.535474	0.754064	0.949	0.126066	0.235438	0.0898793	0.132209	0.192381	0.012337	0.00218514	0.705068	0.552123	physical_and_proximity
124	204	0.00136961	0.00136961	0.308166	0.408364	0	0	0	0	0	0	0.00138037	0.363149	0	0	0.002535	0.019097	proximity
125	131	0.287196	0.167948	0.601996	0.684768	0.601996	0.684768	2.626	0.204704	0.285527	0.124897	0.148312	0.191326	0.034138	0.00354821	0.446836	0.667381	physical_and_proximity
125	143	0.00688986	0.00688986	0.607636	0.495447	0	0	0	0	0	0	0.0070683	0.312419	0	0	0.078585	0.048503	proximity
125	149	0.252672	0.133404	0.706148	0.608187	0.706148	0.608187	0.988	0.0990269	0.245549	0.0759957	0.126419	0.195997	0.012844	0.00171647	0.514605	0.641862	physical_and_proximity
125	150	0.0130061	0.0130061	0.819844	0.410644	0	0	0	0	0	0	0.0136552	0.301943	0	0	0.148213	0.118807	proximity
126	132	0.0665805	0.0665805	2.13288	2.03635	0	0	0	0	0	0	0.0711264	0.21861	0	0	0.462722	0.481143	proximity
126	157	0.42172	0.224158	0.709697	1.84828	0.709697	1.84828	2.223	0.246765	0.416678	0.166596	0.151476	0.154185	0.028899	0.00427726	0.435175	0.578487	physical_and_proximity
126	164	0.17021	0.121341	0.417745	0.377329	0.417745	0.377329	1.105	0.214542	0.168096	0.103039	0.0982259	0.139816	0.014365	0.00371873	0.291694	0.291356	physical_and_proximity
126	182	0.00547592	0.00547592	0.262377	0.77458	0	0	0	0	0	0	0.00563331	0.334978	0	0	0.036673	0.067262	proximity
126	191	0.0350277	0.0350277	0.343899	1.8202	0	0	0	0	0	0	0.039854	0.232473	0	0	0.159029	0.305721	proximity
127	135	0.327739	0.151694	0.962364	0.813482	0.962364	0.813482	1.17	0.123842	0.320196	0.0966819	0.107435	0.210641	0.01521	0.00214659	0.587275	0.516464	physical_and_proximity
127	144	0.357081	0.177724	0.952349	0.74945	0.952349	0.74945	2.288	0.193354	0.354433	0.132342	0.115062	0.179204	0.029744	0.00335147	0.506324	0.499902	physical_and_proximity
127	153	0.000151856	0.000151856	0.373201	1.20918	0	0	0	0	0	0	0.000151937	0.361667	0	0	0.002197	0.001521	proximity
127	165	0.0618021	0.0618021	1.52069	1.10571	0	0	0	0	0	0	0.0684056	0.202338	0	0	0.386503	0.397488	proximity
127	179	0.00155754	0.00155754	0.447932	0.487778	0	0	0	0	0	0	0.001568	0.377318	0	0	0.02028	0.020956	proximity
127	190	0.182483	0.106119	0.394041	0.413594	0.394041	0.413594	1.833	0.149597	0.181779	0.0859088	0.0742274	0.167379	0.023829	0.00259302	0.296933	0.276822	physical_and_proximity
127	197	0.0479805	0.0479805	0.625963	1.19125	0	0	0	0	0	0	0.0543336	0.224115	0	0	0.29237	0.348478	proximity
128	137	0.436958	0.257921	0.846251	1.18194	0.846251	1.18194	3.601	0.307389	0.433755	0.18936	0.233326	0.167616	0.046813	0.00532807	0.923416	0.914628	physical_and_proximity
128	141	0.196819	0.142517	0.629349	0.311815	0.629349	0.311815	3.419	0.358414	0.196523	0.131821	0.091886	0.196631	0.044447	0.00621251	0.377546	0.422162	physical_and_proximity
128	156	0.0215403	0.0215403	0.572517	0.995244	0	0	0	0	0	0	0.0228974	0.283558	0	0	0.220545	0.236938	proximity
128	166	0.176427	0.0979462	0.570231	0.361857	0.570231	0.361857	0.767	0.0737744	0.171792	0.0553341	0.101895	0.210671	0.009971	0.00127876	0.555841	0.472862	physical_and_proximity
128	173	0.110623	0.0719842	0.467152	0.182859	0.467152	0.182859	0.637	0.0970769	0.108942	0.0558334	0.0620927	0.199766	0.008281	0.00168267	0.320424	0.18252	physical_and_proximity
128	187	0.0149638	0.0149638	0.446175	0.957574	0	0	0	0	0	0	0.0157375	0.289524	0	0	0.169338	0.162916	proximity
128	200	0.132699	0.0850123	0.330958	0.469606	0.330958	0.469606	0.325	0.0569267	0.121538	0.044019	0.094313	0.207144	0.004225	0.000986729	0.471341	0.531843	physical_and_proximity
128	202	0.0363645	0.0363645	0.820591	0.476547	0	0	0	0	0	0	0.0413526	0.261136	0	0	0.369265	0.297271	proximity
128	207	2.33074e-05	2.33074e-05	0.34404	0.245896	0	0	0	0	0	0	2.33112e-05	0.362371	0	0	0.000338	0.000169	proximity
128	219	0.0112268	0.0112268	0.58983	0.561791	0	0	0	0	0	0	0.0116826	0.30833	0	0	0.139425	0.112216	proximity
129	137	0.229215	0.136218	0.583428	0.498978	0.583428	0.498978	1.417	0.141703	0.226049	0.0928064	0.134307	0.205632	0.018421	0.00245619	0.715715	0.712166	physical_and_proximity
129	138	0.00786358	0.00786358	0.40175	1.02452	0	0	0	0	0	0	0.00808385	0.36207	0	0	0.103597	0.046813	proximity
129	139	0.0339727	0.0339727	0.432617	1.19572	0	0	0	0	0	0	0.0380408	0.275452	0	0	0.233727	0.355407	proximity
129	152	0.000393151	0.000393151	0.208181	0.19216	0	0	0	0	0	0	0.000394704	0.353886	0	0	0.005577	0.004056	proximity
129	156	0.357089	0.204193	0.618665	1.13095	0.618665	1.13095	3.172	0.253975	0.355132	0.155328	0.16326	0.178027	0.041236	0.00440223	0.670761	0.648622	physical_and_proximity
129	166	0.00423214	0.00423214	0.256009	0.774663	0	0	0	0	0	0	0.00432731	0.334619	0	0	0.034983	0.057798	proximity
129	183	0.012736	0.012736	0.28705	0.617391	0	0	0	0	0	0	0.0136214	0.314951	0	0	0.081796	0.171028	proximity
129	185	0.0106193	0.0106193	0.232009	0.542407	0	0	0	0	0	0	0.0113617	0.300139	0	0	0.051714	0.1352	proximity
129	187	0.105852	0.0626083	0.343492	0.627332	0.343492	0.627332	0.143	0.0278531	0.0869691	0.0247476	0.0593537	0.223659	0.001859	0.000482788	0.3887	0.393094	physical_and_proximity
129	195	0.0021209	0.0021209	0.298745	0.373207	0	0	0	0	0	0	0.00214836	0.343605	0	0	0.029406	0.02028	proximity
130	153	0.318677	0.148849	0.74276	1.32396	0.74276	1.32396	0.858	0.109673	0.306078	0.0891292	0.106939	0.222764	0.011154	0.001901	0.500916	0.694759	physical_and_proximity
130	186	0.196391	0.127843	0.423087	0.455047	0.423087	0.455047	1.781	0.203415	0.195212	0.105516	0.103247	0.212338	0.023153	0.00352586	0.38194	0.517478	physical_and_proximity
130	193	0.00654124	0.00654124	0.937385	0.196621	0	0	0	0	0	0	0.00681554	0.309097	0	0	0.075881	0.029406	proximity
130	210	0.0133269	0.0133269	0.654935	0.449557	0	0	0	0	0	0	0.0140282	0.241849	0	0	0.129285	0.071318	proximity
131	135	0.00751432	0.00751432	0.703319	0.27151	0	0	0	0	0	0	0.00781406	0.332986	0	0	0.104104	0.059657	proximity
131	138	0.1248	0.0852691	0.308742	0.363178	0.308742	0.363178	0.364	0.0434113	0.114421	0.0344496	0.130952	0.22075	0.004732	0.000752462	0.695773	0.775879	physical_and_proximity
131	143	0.0806117	0.0549977	0.165044	0.254019	0.165044	0.254019	0.351	0.0581135	0.0778531	0.0367601	0.0640333	0.228769	0.004563	0.0010073	0.315016	0.386672	physical_and_proximity
131	149	0.190357	0.134893	0.529255	0.359401	0.529255	0.359401	1.586	0.230914	0.188595	0.111081	0.133861	0.195303	0.020618	0.00400251	0.711152	0.634595	physical_and_proximity
131	153	0.201692	0.132169	0.399061	0.957175	0.399061	0.957175	0.546	0.0845268	0.1858	0.0650145	0.164511	0.206728	0.007098	0.00146513	0.852267	0.929162	physical_and_proximity
131	169	0.0350116	0.0350116	0.564531	0.447384	0	0	0	0	0	0	0.0407243	0.285554	0	0	0.432302	0.26871	proximity
131	177	0.142232	0.0937525	0.414563	0.350606	0.414563	0.350606	0.442	0.0609896	0.132858	0.0461667	0.124127	0.211017	0.005746	0.00105715	0.699491	0.552123	physical_and_proximity
131	186	0.0767767	0.0589099	0.329373	0.120514	0.329373	0.120514	0.507	0.0928831	0.0751528	0.0452488	0.0843829	0.225538	0.006591	0.00160997	0.494325	0.384475	physical_and_proximity
131	189	0.137009	0.0929152	0.469898	0.221491	0.469898	0.221491	1.391	0.108943	0.135835	0.0632027	0.133803	0.22182	0.018083	0.00188834	0.733967	0.717912	physical_and_proximity
131	195	0.0687649	0.051061	0.157818	0.150687	0.157818	0.150687	0.559	0.0731365	0.0677433	0.0375294	0.0781106	0.200559	0.007267	0.0012677	0.363688	0.341211	physical_and_proximity
131	214	1.16359e-05	1.16359e-05	0.420293	0.212882	0	0	0	0	0	0	1.16369e-05	0.36307	0	0	0.000169	0.000169	proximity
131	216	0.0411748	0.0401305	0.168853	0.211344	0.168853	0.211344	0.013	0.00975	0.0114185	0.00883251	0.0603527	0.23401	0.000169	0.000169	0.403403	0.385996	physical_and_proximity
131	224	0.034767	0.034767	0.780228	0.566872	0	0	0	0	0	0	0.0388845	0.260484	0	0	0.350675	0.278681	proximity
131	225	0.0879362	0.0851694	0.532048	0.261293	0.532048	0.261293	0.026	0.0151943	0.0226407	0.013982	0.150515	0.199907	0.000338	0.000263369	0.874913	0.664001	physical_and_proximity
131	228	0.0179566	0.0179566	0.167414	0.388302	0	0	0	0	0	0	0.0212128	0.26696	0	0	0.131651	0.186745	proximity
131	238	0.0584518	0.0584518	0.336281	0.710077	0	0	0	0	0	0	0.0785787	0.233592	0	0	0.462722	0.569361	proximity
131	263	0.00394591	0.00394591	0.132548	0.175621	0	0	0	0	0	0	0.00416339	0.326335	0	0	0.024505	0.05408	proximity
132	142	0.403533	0.199878	1.65423	0.745836	1.65423	0.745836	1.729	0.17925	0.39625	0.132906	0.147788	0.197841	0.022477	0.00310699	0.776386	0.593359	physical_and_proximity
132	150	0.000779023	0.000779023	0.531718	0.654974	0	0	0	0	0	0	0.000781096	0.357673	0	0	0.011154	0.006253	proximity
132	157	3.49835e-05	3.49835e-05	1.31908	0.934743	0	0	0	0	0	0	3.49857e-05	0.362137	0	0	0.000507	0.000169	proximity
132	159	0.0508996	0.0508996	1.04466	1.36723	0	0	0	0	0	0	0.055686	0.244842	0	0	0.417599	0.362336	proximity
132	161	0.200958	0.127068	0.580138	0.68733	0.580138	0.68733	0.442	0.0988465	0.183787	0.0752144	0.11432	0.178334	0.005746	0.00171334	0.533533	0.491452	physical_and_proximity
132	164	0.0181978	0.0181978	0.995816	0.556318	0	0	0	0	0	0	0.0191755	0.277803	0	0	0.207532	0.092443	proximity
132	182	0.0468909	0.0468909	0.813768	2.08111	0	0	0	0	0	0	0.0509769	0.243095	0	0	0.298285	0.418782	proximity
132	191	0.0528651	0.0528651	1.31722	1.16882	0	0	0	0	0	0	0.057799	0.242112	0	0	0.44447	0.346281	proximity
132	199	0.0243697	0.0243697	0.877449	0.471641	0	0	0	0	0	0	0.0264728	0.270955	0	0	0.250289	0.156494	proximity
132	227	0.00757989	0.00757989	0.599681	0.474111	0	0	0	0	0	0	0.00780328	0.314971	0	0	0.098865	0.095316	proximity
133	134	0.466129	0.25187	0.855704	1.75902	0.855704	1.75902	2.301	0.299027	0.460464	0.1968	0.148767	0.194523	0.029913	0.00518313	0.51545	0.740896	physical_and_proximity
133	146	0.146872	0.102651	0.915585	0.714087	0.915585	0.714087	0.143	0.0492545	0.105423	0.0438687	0.088693	0.202106	0.001859	0.000853745	0.431964	0.484354	physical_and_proximity
133	147	0.00693355	0.00693355	0.745955	0.690201	0	0	0	0	0	0	0.00707029	0.318278	0	0	0.073515	0.090077	proximity
133	148	0.00706565	0.00706565	1.1111	0.345507	0	0	0	0	0	0	0.0072603	0.328885	0	0	0.095316	0.051376	proximity
133	154	0.263551	0.15928	0.691283	0.606322	0.691283	0.606322	1.313	0.195517	0.259236	0.121795	0.118714	0.190155	0.017069	0.00338895	0.475904	0.411684	physical_and_proximity
133	162	0.000732675	0.000732675	0.922698	0.430617	0	0	0	0	0	0	0.000734508	0.357228	0	0	0.010478	0.008619	proximity
133	163	0.0270178	0.0270178	1.41509	0.788556	0	0	0	0	0	0	0.0285405	0.283961	0	0	0.257387	0.292032	proximity
133	180	0.0356778	0.0356778	1.34819	1.44951	0	0	0	0	0	0	0.0375983	0.246184	0	0	0.258232	0.329888	proximity
134	139	0.0273378	0.0273378	0.23609	0.332075	0	0	0	0	0	0	0.0340921	0.257354	0	0	0.275301	0.259077	proximity
134	140	0.231295	0.15199	0.440336	0.555806	0.440336	0.555806	3.692	0.142767	0.23036	0.0902965	0.255765	0.174859	0.047996	0.00247462	1.0647	0.86359	physical_and_proximity
134	146	0.0514383	0.0514383	1.40947	0.465143	0	0	0	0	0	0	0.0603085	0.246566	0	0	0.512408	0.286117	proximity
134	147	0.354484	0.246367	0.596736	1.01832	0.596736	1.01832	5.889	0.475742	0.353657	0.210094	0.237934	0.176011	0.076557	0.0082462	0.981045	0.980876	physical_and_proximity
134	152	0.054636	0.0491764	0.225088	0.171558	0.225088	0.171558	0.052	0.0268577	0.0338955	0.0210505	0.072513	0.197376	0.000676	0.000465534	0.462891	0.274963	physical_and_proximity
134	162	0.193751	0.125088	0.619903	0.320131	0.619903	0.320131	2.197	0.14759	0.192602	0.0868628	0.159394	0.187524	0.028561	0.00255823	0.749515	0.439569	physical_and_proximity
134	163	0.0181387	0.0181387	0.394939	0.3143	0	0	0	0	0	0	0.0202359	0.301811	0	0	0.240149	0.143819	proximity
134	167	0.0402298	0.0338079	0.352429	0.0669813	0.352429	0.0669813	0.091	0.0346205	0.0347754	0.0214355	0.0500399	0.196404	0.001183	0.000600089	0.301158	0.131313	physical_and_proximity
134	176	0.00864539	0.00864539	0.564037	0.121254	0	0	0	0	0	0	0.00946536	0.325262	0	0	0.122694	0.051545	proximity
134	180	0.100302	0.074285	0.43392	0.153273	0.43392	0.153273	0.78	0.119427	0.0989028	0.0581321	0.0964262	0.211451	0.01014	0.00207007	0.584571	0.400192	physical_and_proximity
134	184	0.110923	0.0791003	0.249775	0.267767	0.249775	0.267767	0.676	0.0968959	0.108489	0.0553755	0.10702	0.22199	0.008788	0.00167953	0.643552	0.51207	physical_and_proximity
134	185	0.0387019	0.0387019	0.552729	0.585824	0	0	0	0	0	0	0.0447982	0.268254	0	0	0.398671	0.417599	proximity
134	206	0.0879019	0.0718588	0.11729	0.526365	0.11729	0.526365	0.884	0.118519	0.0865281	0.0530134	0.167976	0.200935	0.011492	0.00205433	0.969384	0.774189	physical_and_proximity
134	207	0.0188841	0.0188841	0.910426	0.110869	0	0	0	0	0	0	0.0233446	0.302153	0	0	0.277836	0.126412	proximity
134	221	0.0806397	0.0629463	0.146035	0.306135	0.146035	0.306135	0.312	0.0479113	0.0750787	0.0322725	0.125329	0.196778	0.004056	0.000830463	0.62192	0.624793	physical_and_proximity
134	222	0.00452557	0.00452557	0.186539	0.216284	0	0	0	0	0	0	0.00473973	0.333473	0	0	0.031603	0.062868	proximity
134	230	0.0774134	0.0619175	0.139545	0.233916	0.139545	0.233916	0.559	0.0940586	0.0755853	0.0453045	0.118285	0.208977	0.007267	0.00163035	0.568178	0.673634	physical_and_proximity
134	253	0.0130938	0.0130938	0.126491	0.37948	0	0	0	0	0	0	0.0151903	0.302153	0	0	0.165789	0.146692	proximity
134	259	0.0030545	0.0030545	0.109878	0.508111	0	0	0	0	0	0	0.00316138	0.342723	0	0	0.032617	0.043433	proximity
134	265	0.00417202	0.00417202	0.114661	0.325818	0	0	0	0	0	0	0.00438786	0.37004	0	0	0.026195	0.052052	proximity
135	136	0.187802	0.101606	0.397242	0.692018	0.397242	0.692018	0.637	0.0730554	0.180758	0.0566551	0.0970258	0.194981	0.008281	0.00126629	0.419796	0.481988	physical_and_proximity
135	144	0.421855	0.293619	0.907248	0.865895	0.907248	0.865895	8.645	0.695319	0.421446	0.270614	0.175257	0.178284	0.112385	0.0120522	0.733291	0.605358	physical_and_proximity
135	153	0.627481	0.330863	1.14207	1.84515	1.14207	1.84515	5.46	0.404762	0.62472	0.257192	0.218356	0.188987	0.07098	0.00701588	0.864773	1.11168	physical_and_proximity
135	179	0.0156773	0.0156773	0.908782	0.708378	0	0	0	0	0	0	0.0163201	0.276598	0	0	0.167479	0.130637	proximity
135	197	0.0112301	0.0112301	0.640495	0.539108	0	0	0	0	0	0	0.0116781	0.289318	0	0	0.115258	0.128947	proximity
136	144	0.164974	0.118173	0.763102	0.496314	0.763102	0.496314	0.247	0.0762118	0.135614	0.0608027	0.11846	0.173367	0.003211	0.001321	0.538265	0.47151	physical_and_proximity
136	153	0.194927	0.0940995	0.557882	0.899972	0.557882	0.899972	0.39	0.0703404	0.182891	0.0584105	0.0591361	0.194031	0.00507	0.00121923	0.311298	0.296595	physical_and_proximity
136	160	0.27838	0.178831	0.642836	0.578043	0.642836	0.578043	3.172	0.344392	0.277713	0.161571	0.0892059	0.171188	0.041236	0.00596947	0.382954	0.229333	physical_and_proximity
136	179	0.286806	0.197148	0.608878	0.681967	0.608878	0.681967	2.522	0.385529	0.285289	0.17536	0.123737	0.165349	0.032786	0.00668251	0.489086	0.508183	physical_and_proximity
136	181	0.00227247	0.00227247	0.763906	0.232543	0	0	0	0	0	0	0.00230181	0.349461	0	0	0.03211	0.023829	proximity
136	201	0.0132979	0.0132979	0.577021	0.164707	0	0	0	0	0	0	0.0148378	0.2613	0	0	0.134524	0.011661	proximity
136	215	0.000736421	0.000736421	0.581193	0.282073	0	0	0	0	0	0	0.000739288	0.35995	0	0	0.010647	0.003042	proximity
137	140	0.0620831	0.0620831	0.621855	1.41582	0	0	0	0	0	0	0.0725003	0.232356	0	0	0.347802	0.485706	proximity
137	141	0.159526	0.0979573	0.438359	0.947501	0.438359	0.947501	0.247	0.0514495	0.135406	0.0439113	0.094071	0.196061	0.003211	0.000891791	0.408135	0.517478	physical_and_proximity
137	156	0.33513	0.188896	0.971728	0.66265	0.971728	0.66265	2.067	0.186352	0.330909	0.126512	0.176529	0.173553	0.026871	0.00323011	0.693576	0.660621	physical_and_proximity
137	166	0.0151209	0.0151209	0.385462	1.31905	0	0	0	0	0	0	0.0159283	0.298814	0	0	0.142467	0.1859	proximity
137	187	0.022149	0.022149	0.504926	1.23723	0	0	0	0	0	0	0.0236072	0.278866	0	0	0.227981	0.236093	proximity
137	200	0.0164073	0.0164073	0.465619	0.678071	0	0	0	0	0	0	0.0174441	0.287156	0	0	0.183027	0.188435	proximity
138	139	0.0678499	0.0592874	0.521231	0.118997	0.521231	0.118997	0.117	0.0433579	0.0529967	0.0299527	0.109433	0.211215	0.001521	0.000751537	0.667381	0.402558	physical_and_proximity
138	143	0.000316058	0.000316058	0.50389	0.712155	0	0	0	0	0	0	0.000316397	0.360324	0	0	0.000338	0.004563	proximity
138	146	0.0347437	0.0347437	0.475268	0.902081	0	0	0	0	0	0	0.0391089	0.240644	0	0	0.26702	0.28392	proximity
138	152	0.158845	0.101717	0.76221	0.304371	0.76221	0.304371	0.468	0.070143	0.148496	0.053039	0.120924	0.19267	0.006084	0.00121581	0.656396	0.378222	physical_and_proximity
138	162	0.23504	0.15805	0.565479	0.466193	0.565479	0.466193	2.717	0.200054	0.233563	0.112207	0.214251	0.184871	0.035321	0.0034676	0.947076	0.662649	physical_and_proximity
138	167	9.34533e-05	9.34533e-05	0.914379	0.0934283	0	0	0	0	0	0	9.35564e-05	0.361272	0	0	0.001352	0.000845	proximity
138	169	0.267199	0.170279	0.48354	0.743947	0.48354	0.743947	2.782	0.160499	0.265131	0.103704	0.24593	0.187082	0.036166	0.00278198	1.01349	0.75712	physical_and_proximity
138	183	0.166266	0.108194	0.701524	0.307586	0.701524	0.307586	0.637	0.108548	0.160091	0.0719988	0.110461	0.219309	0.008281	0.0018815	0.617188	0.65234	physical_and_proximity
138	185	0.0238224	0.0238224	0.646621	0.634433	0	0	0	0	0	0	0.025737	0.31662	0	0	0.293046	0.227812	proximity
138	189	0.0881558	0.0881558	1.1326	0.955725	0	0	0	0	0	0	0.106221	0.225103	0	0	0.728221	0.581022	proximity
138	195	0.00604296	0.00604296	0.872492	0.421859	0	0	0	0	0	0	0.00617416	0.335218	0	0	0.082303	0.027885	proximity
138	206	0.00381798	0.00381798	0.269641	0.274744	0	0	0	0	0	0	0.00392819	0.331729	0	0	0.036335	0.051376	proximity
138	213	0.0374501	0.0374501	0.370688	0.711526	0	0	0	0	0	0	0.0442496	0.236932	0	0	0.285779	0.334789	proximity
139	140	0.083051	0.058684	0.144083	0.963738	0.144083	0.963738	0.169	0.0332066	0.0719672	0.0262518	0.0771401	0.22307	0.002197	0.000575581	0.258401	0.469989	physical_and_proximity
139	152	0.171143	0.097287	0.950323	0.24256	0.950323	0.24256	1.391	0.0901653	0.169668	0.0614791	0.105763	0.178686	0.018083	0.00156287	0.430105	0.426218	physical_and_proximity
139	156	0.0764592	0.0582616	0.135625	0.266125	0.135625	0.266125	0.429	0.0813984	0.0742837	0.0427055	0.0843549	0.215757	0.005577	0.00141091	0.35997	0.442273	physical_and_proximity
139	162	0.0261091	0.0261091	0.724181	0.564499	0	0	0	0	0	0	0.0284507	0.265615	0	0	0.265499	0.21801	proximity
139	167	0.094103	0.059853	0.211728	0.206392	0.211728	0.206392	0.884	0.0793093	0.0934632	0.0450917	0.0607583	0.192509	0.011492	0.00137469	0.324311	0.166296	physical_and_proximity
139	183	0.00717975	0.00717975	0.218367	0.535327	0	0	0	0	0	0	0.00752824	0.315937	0	0	0.074022	0.094302	proximity
139	185	0.0413869	0.0413869	0.392582	0.509174	0	0	0	0	0	0	0.0508879	0.21145	0	0	0.201786	0.351013	proximity
140	141	0.122969	0.0770308	0.480585	0.258977	0.480585	0.258977	0.364	0.049431	0.115083	0.0382083	0.0926209	0.200741	0.004732	0.000856805	0.54925	0.473707	physical_and_proximity
140	147	0.181964	0.134827	0.924008	0.267077	0.924008	0.267077	1.326	0.217507	0.179192	0.106112	0.16853	0.190558	0.017238	0.00377012	0.821171	0.637806	physical_and_proximity
140	152	0.00653276	0.00653276	0.791489	0.791221	0	0	0	0	0	0	0.00664243	0.325469	0	0	0.065403	0.086697	proximity
140	156	0.0757342	0.0757342	1.34627	1.26387	0	0	0	0	0	0	0.0856893	0.195397	0	0	0.450554	0.446329	proximity
140	162	0.019095	0.019095	0.724916	0.630007	0	0	0	0	0	0	0.0202417	0.281682	0	0	0.198068	0.148044	proximity
140	167	0.118218	0.0713958	0.618719	0.179354	0.618719	0.179354	0.728	0.0855718	0.116748	0.052972	0.0611716	0.172088	0.009464	0.00148324	0.297271	0.132158	physical_and_proximity
140	185	0.19742	0.119228	0.469342	0.424955	0.469342	0.424955	1.612	0.148505	0.195918	0.0891456	0.10768	0.199123	0.020956	0.00257409	0.512746	0.473538	physical_and_proximity
140	192	0.0246297	0.0246297	0.887876	0.484114	0	0	0	0	0	0	0.0267312	0.249263	0	0	0.240149	0.028392	proximity
140	194	0.0106026	0.0106026	0.637602	0.436703	0	0	0	0	0	0	0.0110548	0.350637	0	0	0.138073	0.080444	proximity
140	207	0.15862	0.126952	0.362009	0.303375	0.362009	0.303375	3.887	0.368045	0.158331	0.113951	0.181901	0.176298	0.050531	0.00637945	0.685295	0.794469	physical_and_proximity
140	230	0.0125569	0.0125569	0.308122	0.757169	0	0	0	0	0	0	0.0133206	0.291505	0	0	0.100555	0.153621	proximity
141	156	0.0192396	0.0192396	0.813761	2.03965	0	0	0	0	0	0	0.0198978	0.265455	0	0	0.177957	0.203814	proximity
141	192	0.0129794	0.0129794	0.766688	0.497632	0	0	0	0	0	0	0.0135627	0.244056	0	0	0.11999	0.01183	proximity
141	200	0.000688116	0.000688116	0.336374	0.534728	0	0	0	0	0	0	0.000690417	0.355307	0	0	0.00507	0.009802	proximity
141	202	0.00811133	0.00811133	0.633547	0.879411	0	0	0	0	0	0	0.00829402	0.351385	0	0	0.098865	0.078585	proximity
141	207	0.0310303	0.0310303	0.601447	1.22898	0	0	0	0	0	0	0.0336132	0.255734	0	0	0.199251	0.28899	proximity
142	145	0.00377815	0.00377815	0.490047	0.102119	0	0	0	0	0	0	0.00395497	0.332882	0	0	0.052728	0.013689	proximity
142	151	0.133584	0.0879288	0.563897	0.303697	0.563897	0.303697	0.338	0.0832999	0.124615	0.0585791	0.0752614	0.168002	0.004394	0.00144386	0.354055	0.202124	physical_and_proximity
142	161	0.27308	0.185733	0.533869	0.887612	0.533869	0.887612	1.352	0.261273	0.267424	0.146474	0.158131	0.187681	0.017576	0.00452873	0.547222	0.669071	physical_and_proximity
142	175	0.0587348	0.0468172	0.501594	0.115956	0.501594	0.115956	0.104	0.0410388	0.0494242	0.0285838	0.0520535	0.18458	0.001352	0.00071134	0.266344	0.077402	physical_and_proximity
142	182	0.104686	0.0694532	0.432006	0.231372	0.432006	0.231372	0.26	0.0458506	0.0953926	0.0351533	0.0829932	0.193328	0.00338	0.000794743	0.382109	0.430612	physical_and_proximity
142	196	0.0168764	0.0168764	0.600313	0.289434	0	0	0	0	0	0	0.0184729	0.252965	0	0	0.166803	0.095654	proximity
143	146	0.207683	0.121667	0.826747	0.385493	0.826747	0.385493	0.871	0.108732	0.201949	0.0769198	0.117743	0.204474	0.011323	0.00188469	0.608569	0.591331	physical_and_proximity
143	149	0.0319854	0.0319854	0.519055	0.731118	0	0	0	0	0	0	0.0357527	0.228409	0	0	0.250796	0.298961	proximity
143	154	0.234187	0.125318	0.486094	0.733108	0.486094	0.733108	1.053	0.0942782	0.228784	0.0712851	0.125094	0.204389	0.013689	0.00163416	0.572403	0.583895	physical_and_proximity
143	159	0.00917648	0.00917648	0.366546	0.583564	0	0	0	0	0	0	0.00956641	0.288434	0	0	0.05746	0.105625	proximity
143	168	0.0238177	0.0238177	0.760848	0.524278	0	0	0	0	0	0	0.0257972	0.282295	0	0	0.268203	0.182182	proximity
143	169	0.226092	0.157191	0.497325	0.509922	0.497325	0.509922	2.054	0.255826	0.224281	0.126891	0.162614	0.188267	0.026702	0.00443432	0.731601	0.678535	physical_and_proximity
143	171	0.000724546	0.000724546	0.323281	0.504701	0	0	0	0	0	0	0.00072722	0.360393	0	0	0.010478	0.00676	proximity
143	172	0.223841	0.16194	1.01518	0.328615	1.01518	0.328615	2.067	0.256585	0.221635	0.126176	0.20918	0.187298	0.026871	0.00444748	0.940823	0.65403	physical_and_proximity
143	177	0.0730685	0.0730685	1.17354	0.795724	0	0	0	0	0	0	0.0863785	0.213313	0	0	0.577811	0.43602	proximity
143	180	0.113908	0.0717737	0.260324	0.336022	0.260324	0.336022	0.429	0.0597567	0.109309	0.0424594	0.0807852	0.217587	0.005577	0.00103578	0.395798	0.452582	physical_and_proximity
143	203	0.152037	0.089645	0.329901	0.411326	0.329901	0.411326	0.793	0.0717867	0.148734	0.0515662	0.103876	0.19479	0.010309	0.0012443	0.459511	0.466778	physical_and_proximity
143	213	0.00824701	0.00824701	0.343391	0.387076	0	0	0	0	0	0	0.00863853	0.327682	0	0	0.098865	0.096668	proximity
143	218	0.0134422	0.0134422	0.727381	0.339664	0	0	0	0	0	0	0.0142707	0.295943	0	0	0.162578	0.122018	proximity
144	153	0.0417266	0.0417266	0.906338	2.78032	0	0	0	0	0	0	0.0444395	0.232019	0	0	0.208208	0.378222	proximity
144	179	0.314027	0.155446	0.655036	0.781114	0.655036	0.781114	2.548	0.175341	0.312566	0.117508	0.100425	0.179579	0.033124	0.00303924	0.446329	0.36335	physical_and_proximity
144	190	0.0123202	0.0123202	1.04203	0.350155	0	0	0	0	0	0	0.0129279	0.257162	0	0	0.132158	0.071149	proximity
144	197	0.0374008	0.0374008	1.27867	1.19828	0	0	0	0	0	0	0.0398077	0.227326	0	0	0.302848	0.244543	proximity
145	175	0.0224853	0.0224853	4.28135	11.0552	0	0	0	0	0	0	0.0226503	0.238671	0	0	0.094809	0.198744	proximity
145	182	0.00202469	0.00202469	0.298413	1.45138	0	0	0	0	0	0	0.00204139	0.340038	0	0	0.027716	0.007605	proximity
145	211	0.0591537	0.039989	0.0800472	1.05952	0.0800472	1.05952	0.26	0.0581309	0.0578616	0.0326381	0.0282962	0.178517	0.00338	0.0010076	0.053235	0.124384	physical_and_proximity
146	152	0.0264897	0.0264897	1.98357	0.543638	0	0	0	0	0	0	0.0282431	0.243597	0	0	0.240149	0.164099	proximity
146	154	0.0675791	0.0675791	2.77147	1.55063	0	0	0	0	0	0	0.072507	0.188173	0	0	0.406783	0.321776	proximity
146	162	0.251423	0.136853	1.08314	0.409796	1.08314	0.409796	1.521	0.145605	0.248698	0.0977384	0.107968	0.189893	0.019773	0.00252381	0.481988	0.446329	physical_and_proximity
146	169	0.0553453	0.0553453	1.81991	1.82727	0	0	0	0	0	0	0.0589219	0.22262	0	0	0.347295	0.394784	proximity
146	180	0.211525	0.100938	0.621208	0.484478	0.621208	0.484478	0.845	0.0564141	0.205877	0.0467292	0.104016	0.194886	0.010985	0.000977844	0.403741	0.496015	physical_and_proximity
146	206	0.0112039	0.0112039	0.868084	0.576411	0	0	0	0	0	0	0.0115783	0.333241	0	0	0.128102	0.087204	proximity
146	213	0.00331233	0.00331233	0.7669	0.608012	0	0	0	0	0	0	0.003345	0.345782	0	0	0.045968	0.044278	proximity
147	163	5.82783e-05	5.82783e-05	0.259866	0.612531	0	0	0	0	0	0	5.82969e-05	0.36237	0	0	0.000507	0.000845	proximity
147	176	0.103718	0.0725433	0.349044	0.191691	0.349044	0.191691	0.559	0.0932601	0.101311	0.0531791	0.0820808	0.173284	0.007267	0.00161651	0.379912	0.215306	physical_and_proximity
147	184	0.291698	0.162153	0.637845	0.645278	0.637845	0.645278	3.094	0.203446	0.290638	0.12449	0.124476	0.182945	0.040222	0.0035264	0.530153	0.438217	physical_and_proximity
147	192	0.00297458	0.00297458	0.307924	0.166691	0	0	0	0	0	0	0.00305871	0.312891	0	0	0.038194	0.015379	proximity
147	194	0.0559016	0.0382048	0.724536	0.0957783	0.724536	0.0957783	0.117	0.0218591	0.0490967	0.0173706	0.0478092	0.218714	0.001521	0.000378891	0.300144	0.1352	physical_and_proximity
147	207	0.0316922	0.0316922	0.822643	0.46822	0	0	0	0	0	0	0.0354583	0.256457	0	0	0.263978	0.329719	proximity
148	154	0.112438	0.0821744	0.22349	0.708531	0.22349	0.708531	0.26	0.0866951	0.102754	0.0574036	0.0724544	0.225929	0.00338	0.00150272	0.384813	0.450047	physical_and_proximity
148	155	0.138118	0.0890324	0.590614	0.209582	0.590614	0.209582	1.196	0.116462	0.136974	0.0664406	0.0932999	0.206937	0.015548	0.00201868	0.48503	0.359463	physical_and_proximity
148	163	0.182202	0.103895	0.536643	0.764662	0.536643	0.764662	0.338	0.0613927	0.163138	0.051388	0.0935523	0.224516	0.004394	0.00106414	0.49348	0.630877	physical_and_proximity
148	171	0.227498	0.144761	0.872619	0.388272	0.872619	0.388272	1.326	0.156494	0.223432	0.0988973	0.157333	0.20954	0.017238	0.00271257	0.78247	0.562432	physical_and_proximity
148	178	0.00693604	0.00693604	0.268034	0.240477	0	0	0	0	0	0	0.00733755	0.30905	0	0	0.072163	0.088725	proximity
148	198	0.0351943	0.0351943	0.463178	0.816627	0	0	0	0	0	0	0.0399518	0.234674	0	0	0.253331	0.277498	proximity
149	150	0.196879	0.119166	0.790731	0.34983	0.790731	0.34983	0.923	0.111333	0.192064	0.0763053	0.122944	0.210952	0.011999	0.00192977	0.663663	0.605358	physical_and_proximity
149	159	0.271794	0.137586	0.694943	0.616377	0.694943	0.616377	1.469	0.0883466	0.267231	0.0695391	0.149362	0.198188	0.019097	0.00153134	0.73008	0.656565	physical_and_proximity
149	172	0.0256189	0.0256189	0.748779	0.722211	0	0	0	0	0	0	0.0275379	0.245314	0	0	0.23829	0.21463	proximity
149	177	0.180167	0.120214	0.385893	0.469697	0.385893	0.469697	1.105	0.178084	0.177765	0.0967515	0.09984	0.208591	0.014365	0.00308679	0.465933	0.497198	physical_and_proximity
149	214	0.0121013	0.0121013	0.368061	0.426315	0	0	0	0	0	0	0.0128911	0.306479	0	0	0.11999	0.135031	proximity
149	224	0.0225989	0.0225989	0.44189	1.23348	0	0	0	0	0	0	0.0242858	0.288742	0	0	0.168155	0.243191	proximity
150	159	0.230381	0.129678	0.786186	0.518125	0.786186	0.518125	0.754	0.0975247	0.220836	0.0743173	0.124235	0.199687	0.009802	0.00169043	0.583895	0.636285	physical_and_proximity
150	161	0.099663	0.0675624	0.545078	0.244563	0.545078	0.244563	0.169	0.0383516	0.0844546	0.0312519	0.0742914	0.198951	0.002197	0.000664761	0.333099	0.414557	physical_and_proximity
150	165	0.192516	0.101816	0.378017	0.60167	0.378017	0.60167	1.04	0.0938805	0.189791	0.0668482	0.087468	0.207829	0.01352	0.00162726	0.409994	0.464412	physical_and_proximity
150	199	0.00729149	0.00729149	0.344973	0.477374	0	0	0	0	0	0	0.00756701	0.313517	0	0	0.093964	0.088556	proximity
150	204	0.00782647	0.00782647	0.309999	0.523228	0	0	0	0	0	0	0.00815431	0.299533	0	0	0.049855	0.097175	proximity
150	212	0.0558997	0.0478195	0.226257	0.202401	0.226257	0.202401	0.052	0.0213182	0.0349758	0.0177719	0.0652504	0.223652	0.000676	0.000369516	0.370448	0.304538	physical_and_proximity
150	214	0.0378802	0.0378802	0.575935	0.532739	0	0	0	0	0	0	0.0438873	0.260673	0	0	0.356759	0.356928	proximity
151	161	0.0521262	0.0521262	15.4893	9.42385	0	0	0	0	0	0	0.0525941	0.200388	0	0	0.164606	0.344591	proximity
152	156	0.00167167	0.00167167	0.303151	0.561706	0	0	0	0	0	0	0.00168598	0.346253	0	0	0.023322	0.014872	proximity
152	162	0.399707	0.236991	0.799145	0.936849	0.799145	0.936849	5.291	0.355227	0.398765	0.194786	0.170862	0.146008	0.068783	0.00615726	0.587444	0.43433	physical_and_proximity
152	167	0.0433375	0.0433375	2.26032	1.62342	0	0	0	0	0	0	0.0454208	0.224887	0	0	0.338676	0.102414	proximity
152	169	0.000517556	0.000517556	0.38815	0.95487	0	0	0	0	0	0	0.000518529	0.358381	0	0	0.002704	0.007436	proximity
152	185	0.00840642	0.00840642	0.426045	0.562018	0	0	0	0	0	0	0.00870851	0.287261	0	0	0.097175	0.092612	proximity
153	160	0.000420013	0.000420013	0.448896	0.129389	0	0	0	0	0	0	0.000421777	0.36054	0	0	0.003042	0.006084	proximity
153	179	0.198512	0.160337	0.834205	0.272428	0.834205	0.272428	5.746	0.52628	0.198276	0.14772	0.205026	0.180881	0.074698	0.00912219	0.863083	0.620906	physical_and_proximity
153	181	0.103973	0.0748891	0.81696	0.157097	0.81696	0.157097	0.377	0.0574908	0.0976367	0.0400262	0.116014	0.214382	0.004901	0.000996506	0.736671	0.3887	physical_and_proximity
153	186	0.0046334	0.0046334	0.602257	0.215176	0	0	0	0	0	0	0.00477289	0.361573	0	0	0.061854	0.043264	proximity
153	193	0.10406	0.0757272	0.383455	0.172848	0.383455	0.172848	0.689	0.0748102	0.101578	0.0459549	0.133004	0.181	0.008957	0.00129671	0.682253	0.146692	physical_and_proximity
153	197	0.181944	0.126314	0.392652	0.368694	0.392652	0.368694	4.043	0.202469	0.181607	0.0980575	0.173795	0.195464	0.052559	0.00350946	0.786357	0.595725	physical_and_proximity
153	214	0.0441474	0.0441474	0.271563	0.56261	0	0	0	0	0	0	0.0581681	0.232772	0	0	0.29068	0.435682	proximity
153	216	0.127839	0.127839	1.12703	1.35642	0	0	0	0	0	0	0.161347	0.198429	0	0	0.912262	0.647777	proximity
153	223	0.206543	0.143846	0.768399	0.300542	0.768399	0.300542	4.511	0.244284	0.206168	0.114648	0.186167	0.188896	0.058643	0.00423426	0.834522	0.648115	physical_and_proximity
153	225	0.176498	0.126781	0.463577	0.311103	0.463577	0.311103	3.211	0.210245	0.175965	0.0987374	0.187197	0.198808	0.041743	0.00364424	0.881504	0.777062	physical_and_proximity
153	229	0.152235	0.111191	0.416487	0.295724	0.416487	0.295724	1.092	0.131502	0.149291	0.0746994	0.179927	0.190891	0.014196	0.00227938	0.821002	0.906009	physical_and_proximity
153	236	0.0227255	0.0227255	0.551547	0.306353	0	0	0	0	0	0	0.0256896	0.268557	0	0	0.261781	0.162578	proximity
153	244	0.0747117	0.0579903	0.311811	0.17863	0.311811	0.17863	0.143	0.0431358	0.0632982	0.0312619	0.0753613	0.224724	0.001859	0.000747688	0.489086	0.391235	physical_and_proximity
153	258	0.0493181	0.0493181	0.407238	0.491783	0	0	0	0	0	0	0.063341	0.243877	0	0	0.475397	0.408473	proximity
153	271	0.0013012	0.0013012	0.341174	0.242102	0	0	0	0	0	0	0.00131327	0.354639	0	0	0.01859	0.01183	proximity
154	163	0.0292211	0.0292211	0.906532	0.895308	0	0	0	0	0	0	0.0312482	0.272095	0	0	0.227812	0.328029	proximity
154	168	0.043799	0.043799	1.08249	0.717646	0	0	0	0	0	0	0.0487464	0.235767	0	0	0.328029	0.32617	proximity
154	171	0.280339	0.15058	0.623634	0.834433	0.623634	0.834433	1.209	0.162608	0.275554	0.111711	0.0978716	0.205935	0.015717	0.00281854	0.503451	0.502775	physical_and_proximity
154	172	0.0063596	0.0063596	0.681946	0.314775	0	0	0	0	0	0	0.0065531	0.353579	0	0	0.078754	0.044785	proximity
154	180	0.291614	0.146309	0.575269	0.976481	0.575269	0.976481	1.378	0.123816	0.28669	0.0922605	0.121737	0.19986	0.017914	0.00214615	0.452075	0.566995	physical_and_proximity
154	203	0.0114091	0.0114091	1.02734	0.501367	0	0	0	0	0	0	0.0118089	0.290004	0	0	0.133341	0.1183	proximity
154	222	2.32567e-05	2.32567e-05	0.516287	0.491819	0	0	0	0	0	0	2.32588e-05	0.363225	0	0	0.000338	0.000169	proximity
155	158	0.349694	0.203111	0.67976	1.0303	0.67976	1.0303	2.21	0.220302	0.34552	0.143247	0.182646	0.178165	0.02873	0.00381857	0.503958	0.794807	physical_and_proximity
155	163	0.133773	0.0927537	0.299739	1.74901	0.299739	1.74901	0.169	0.0341715	0.10178	0.0301458	0.11132	0.228675	0.002197	0.000592306	0.479622	0.759655	physical_and_proximity
155	170	0.00793843	0.00793843	0.381507	0.460997	0	0	0	0	0	0	0.00825224	0.326703	0	0	0.079092	0.09126	proximity
155	171	0.00206262	0.00206262	0.309327	0.6467	0	0	0	0	0	0	0.00208316	0.338144	0	0	0.028392	0.017238	proximity
155	198	0.0134688	0.0134688	0.590211	0.635523	0	0	0	0	0	0	0.014089	0.252277	0	0	0.132158	0.100217	proximity
155	217	0.0153506	0.0153506	0.465631	0.201794	0	0	0	0	0	0	0.0172293	0.244193	0	0	0.13858	0.125398	proximity
156	162	0.00394306	0.00394306	0.567579	0.489924	0	0	0	0	0	0	0.00400309	0.29667	0	0	0.044109	0.047827	proximity
156	167	0.0128008	0.0128008	0.626922	0.741923	0	0	0	0	0	0	0.0133019	0.260006	0	0	0.126243	0.042588	proximity
156	183	0.0131851	0.0131851	0.865049	1.14582	0	0	0	0	0	0	0.0135475	0.306467	0	0	0.132327	0.16562	proximity
156	185	0.151615	0.106113	0.474711	0.672142	0.474711	0.672142	0.247	0.0853523	0.13084	0.0653148	0.0861861	0.197916	0.003211	0.00147944	0.410501	0.460356	physical_and_proximity
156	187	0.294516	0.145327	0.545014	1.39621	0.545014	1.39621	1.066	0.112622	0.286605	0.0874867	0.118326	0.202608	0.013858	0.00195211	0.509366	0.576628	physical_and_proximity
156	195	0.00169672	0.00169672	0.576125	0.456772	0	0	0	0	0	0	0.00170809	0.336817	0	0	0.022984	0.018252	proximity
156	200	0.0167272	0.0167272	1.06246	0.811544	0	0	0	0	0	0	0.0173583	0.287111	0	0	0.188773	0.17745	proximity
156	207	0.013637	0.013637	1.4338	0.837873	0	0	0	0	0	0	0.0139979	0.308416	0	0	0.173056	0.166634	proximity
157	164	0.0535996	0.0427538	0.286615	0.216674	0.286615	0.216674	0.052	0.0226585	0.0365832	0.0191433	0.0427629	0.176376	0.000676	0.000392748	0.256542	0.208546	physical_and_proximity
157	168	0.0419047	0.0419047	0.716938	1.13188	0	0	0	0	0	0	0.0463277	0.270916	0	0	0.292539	0.441259	proximity
157	174	0.127748	0.0802635	0.708036	0.230714	0.708036	0.230714	0.403	0.0714869	0.121535	0.0506706	0.0774948	0.20762	0.005239	0.00123911	0.384475	0.338507	physical_and_proximity
157	178	0.00480901	0.00480901	0.515032	0.220451	0	0	0	0	0	0	0.00496363	0.355772	0	0	0.060502	0.04056	proximity
157	182	0.00218241	0.00218241	0.363983	0.363677	0	0	0	0	0	0	0.00220891	0.346923	0	0	0.030758	0.011492	proximity
157	188	0.156935	0.097237	0.719291	0.243332	0.719291	0.243332	1.066	0.128467	0.155329	0.0752786	0.080551	0.196367	0.013858	0.00222675	0.404248	0.118976	physical_and_proximity
157	191	0.185114	0.0966057	0.344617	0.639683	0.344617	0.639683	0.962	0.0646918	0.181668	0.0501933	0.105194	0.202105	0.012506	0.00112132	0.446329	0.476242	physical_and_proximity
157	205	0.134981	0.0825779	0.601312	0.217718	0.601312	0.217718	0.793	0.0959998	0.133029	0.0599779	0.0748339	0.210735	0.010309	0.001664	0.35152	0.435006	physical_and_proximity
157	220	0.0115199	0.0115199	0.360773	0.191084	0	0	0	0	0	0	0.0126902	0.299424	0	0	0.132496	0.077909	proximity
157	231	0.0160951	0.0160951	0.546969	0.480543	0	0	0	0	0	0	0.0171758	0.292484	0	0	0.187759	0.148889	proximity
157	232	0.00260858	0.00260858	0.795305	0.167347	0	0	0	0	0	0	0.00265875	0.347603	0	0	0.037011	0.007267	proximity
158	163	0.34496	0.182253	0.936019	1.64953	0.936019	1.64953	0.676	0.121513	0.31707	0.100967	0.140797	0.208565	0.008788	0.00210622	0.712335	0.756106	physical_and_proximity
158	170	0.35471	0.207865	1.10921	0.683394	1.10921	0.683394	2.002	0.210027	0.349122	0.140329	0.198805	0.164588	0.026026	0.00364048	0.811876	0.426387	physical_and_proximity
158	176	0.00502671	0.00502671	0.629912	0.164388	0	0	0	0	0	0	0.00522831	0.352624	0	0	0.06422	0.022984	proximity
158	209	0.0347323	0.0347323	1.44103	0.620127	0	0	0	0	0	0	0.037757	0.251442	0	0	0.340366	0.2535	proximity
158	217	0.0178799	0.0178799	0.75169	0.148119	0	0	0	0	0	0	0.0208999	0.253696	0	0	0.201786	0.085852	proximity
159	161	0.177638	0.0986056	0.726952	0.324597	0.726952	0.324597	0.793	0.116451	0.174905	0.0766655	0.0594486	0.202546	0.010309	0.00201848	0.276822	0.288652	physical_and_proximity
159	172	0.25823	0.14227	0.873717	0.453223	0.873717	0.453223	1.794	0.148597	0.255861	0.099201	0.123294	0.185863	0.023322	0.00257569	0.480129	0.481988	physical_and_proximity
159	177	0.0195055	0.0195055	0.874094	0.960352	0	0	0	0	0	0	0.0203739	0.286823	0	0	0.135369	0.216489	proximity
159	191	0.00412896	0.00412896	0.795486	0.45585	0	0	0	0	0	0	0.00418864	0.35046	0	0	0.055263	0.034307	proximity
159	199	0.305042	0.171544	0.889157	0.557151	0.889157	0.557151	2.652	0.208035	0.303345	0.129426	0.135621	0.196008	0.034476	0.00360594	0.570375	0.624962	physical_and_proximity
159	205	0.00591323	0.00591323	0.900244	0.500841	0	0	0	0	0	0	0.00602392	0.34629	0	0	0.075205	0.043433	proximity
159	212	0.00631536	0.00631536	0.562867	0.477798	0	0	0	0	0	0	0.00647356	0.326596	0	0	0.057291	0.083824	proximity
159	214	0.014675	0.014675	0.616119	0.567478	0	0	0	0	0	0	0.0154421	0.304977	0	0	0.153114	0.16224	proximity
159	224	0.024764	0.024764	0.768141	0.929255	0	0	0	0	0	0	0.0263135	0.280965	0	0	0.245726	0.235586	proximity
160	179	0.0737435	0.0591399	0.910048	0.832974	0.910048	0.832974	0.039	0.0186469	0.0357905	0.0178802	0.0498009	0.195882	0.000507	0.000323212	0.200265	0.309101	physical_and_proximity
160	181	0.013711	0.013711	2.23048	2.42126	0	0	0	0	0	0	0.0138748	0.25354	0	0	0.121173	0.125398	proximity
160	201	0.0144929	0.0144929	2.11916	5.57694	0	0	0	0	0	0	0.014631	0.248069	0	0	0.12337	0.039715	proximity
160	215	0.0192023	0.0192023	1.8057	1.75877	0	0	0	0	0	0	0.0196253	0.256554	0	0	0.126243	0.165113	proximity
161	165	0.0317418	0.0317418	1.20085	0.882476	0	0	0	0	0	0	0.0338544	0.262452	0	0	0.319241	0.290173	proximity
161	175	1.17109e-05	1.17109e-05	0.441636	0.144479	0	0	0	0	0	0	1.17122e-05	0.360735	0	0	0.000169	0.000169	proximity
161	182	0.112575	0.0731842	0.363766	0.437921	0.363766	0.437921	0.195	0.0511447	0.098418	0.0406754	0.0647085	0.222219	0.002535	0.000886508	0.316706	0.411346	physical_and_proximity
161	196	0.113891	0.0741073	0.494306	0.213808	0.494306	0.213808	0.403	0.0694653	0.108915	0.0474028	0.0777272	0.208143	0.005239	0.00120407	0.418613	0.316199	physical_and_proximity
161	199	0.0332481	0.0332481	1.1383	0.604641	0	0	0	0	0	0	0.0363049	0.269071	0	0	0.344929	0.322114	proximity
161	204	0.258733	0.128639	0.819972	0.574492	0.819972	0.574492	0.988	0.090495	0.251739	0.0713748	0.117255	0.16182	0.012844	0.00156858	0.403065	0.420979	physical_and_proximity
161	212	0.0627958	0.0627958	1.78107	1.04884	0	0	0	0	0	0	0.0693975	0.246758	0	0	0.50362	0.457483	proximity
161	227	0.0350156	0.0350156	0.963239	0.556888	0	0	0	0	0	0	0.0388729	0.258799	0	0	0.3211	0.246402	proximity
161	234	0.0111022	0.0111022	0.769547	0.243423	0	0	0	0	0	0	0.0118113	0.291045	0	0	0.130468	0.087035	proximity
161	248	0.000941642	0.000941642	0.544363	0.306497	0	0	0	0	0	0	0.000946185	0.412747	0	0	0.011999	0.007605	proximity
162	167	0.0908986	0.0641851	0.376964	0.2821	0.376964	0.2821	0.143	0.0414086	0.0758114	0.0329519	0.0651749	0.185662	0.001859	0.000717748	0.33124	0.165789	physical_and_proximity
162	169	0.0275729	0.0275729	1.28282	1.11883	0	0	0	0	0	0	0.0289066	0.299051	0	0	0.311805	0.272259	proximity
162	180	0.0214384	0.0214384	0.565632	0.449277	0	0	0	0	0	0	0.0234458	0.259016	0	0	0.205842	0.140777	proximity
162	183	0.00969413	0.00969413	0.464563	1.09782	0	0	0	0	0	0	0.00999083	0.333806	0	0	0.108836	0.116103	proximity
162	185	0.158324	0.0955403	0.398758	0.574825	0.398758	0.574825	0.364	0.041393	0.142965	0.0352037	0.119396	0.207335	0.004732	0.000717478	0.53235	0.624455	physical_and_proximity
162	206	0.106727	0.0688778	0.245718	0.318419	0.245718	0.318419	0.39	0.0637601	0.102309	0.0436795	0.0730717	0.218433	0.00507	0.00110518	0.409656	0.314678	physical_and_proximity
162	213	0.0343894	0.0343894	0.845663	0.698734	0	0	0	0	0	0	0.0377856	0.251206	0	0	0.263978	0.309777	proximity
163	170	0.0193325	0.0193325	0.571232	0.484098	0	0	0	0	0	0	0.0208725	0.284035	0	0	0.21463	0.208039	proximity
163	171	0.212163	0.134083	0.629031	0.412828	0.629031	0.412828	1.248	0.112265	0.207756	0.0774019	0.177927	0.178026	0.016224	0.00194592	0.832325	0.504972	physical_and_proximity
163	176	0.0163493	0.0163493	0.491145	0.111455	0	0	0	0	0	0	0.0199376	0.307495	0	0	0.219869	0.065403	proximity
163	180	0.0640011	0.0640011	0.554236	0.711321	0	0	0	0	0	0	0.0805503	0.220795	0	0	0.556348	0.423345	proximity
163	184	0.0140246	0.0140246	0.483496	0.476581	0	0	0	0	0	0	0.014895	0.291081	0	0	0.161902	0.168155	proximity
163	198	0.158424	0.105112	0.368835	0.401155	0.368835	0.401155	0.78	0.109614	0.154176	0.0697985	0.122426	0.178591	0.01014	0.00189998	0.621582	0.350337	physical_and_proximity
163	206	0.00214022	0.00214022	0.548411	0.166556	0	0	0	0	0	0	0.00217669	0.340957	0	0	0.029575	0.01352	proximity
163	209	0.224503	0.148362	0.443136	0.507688	0.443136	0.507688	4.199	0.20924	0.223989	0.111042	0.188549	0.183084	0.054587	0.00362682	0.719264	0.789568	physical_and_proximity
163	217	0.112497	0.0865044	0.455127	0.173957	0.455127	0.173957	0.897	0.113703	0.110368	0.0597352	0.162969	0.199935	0.011661	0.00197086	0.902122	0.565474	physical_and_proximity
163	221	0.20605	0.141945	0.521696	0.387944	0.521696	0.387944	2.639	0.243008	0.205193	0.116149	0.149077	0.202701	0.034307	0.00421214	0.714363	0.636454	physical_and_proximity
163	222	0.14554	0.108749	0.896148	0.202437	0.896148	0.202437	1.066	0.157865	0.142984	0.0807089	0.160624	0.197073	0.013858	0.00273633	0.735657	0.616512	physical_and_proximity
163	226	0.111769	0.0867465	0.478404	0.176426	0.478404	0.176426	0.741	0.165003	0.109795	0.0723647	0.100287	0.207547	0.009633	0.00286005	0.548405	0.441935	physical_and_proximity
163	245	0.0143252	0.0143252	0.323576	0.096316	0	0	0	0	0	0	0.0177512	0.259925	0	0	0.178802	0.049348	proximity
163	250	0.122568	0.0875879	0.582916	0.191826	0.582916	0.191826	0.715	0.124866	0.120089	0.0669471	0.0979247	0.222348	0.009295	0.00216434	0.57291	0.445315	physical_and_proximity
163	255	0.114913	0.0783069	0.330107	0.21006	0.330107	0.21006	1.014	0.118705	0.113946	0.0616747	0.0820815	0.224496	0.013182	0.00205755	0.469144	0.422669	physical_and_proximity
163	274	0.0238379	0.0238379	0.331517	0.564321	0	0	0	0	0	0	0.0269095	0.27287	0	0	0.203138	0.249782	proximity
164	175	0.000685647	0.000685647	0.614344	0.489272	0	0	0	0	0	0	0.000687377	0.351122	0	0	0.009633	0.005915	proximity
164	182	0.0302687	0.0302687	2.02708	3.20004	0	0	0	0	0	0	0.0310255	0.252874	0	0	0.232206	0.249951	proximity
164	191	0.0401423	0.0401423	1.62704	3.39993	0	0	0	0	0	0	0.0416621	0.237835	0	0	0.208546	0.294905	proximity
164	220	0.00927663	0.00927663	1.50441	0.731632	0	0	0	0	0	0	0.00945481	0.319047	0	0	0.107315	0.049855	proximity
165	190	0.265769	0.151473	0.559597	0.691088	0.559597	0.691088	1.768	0.173376	0.263185	0.111089	0.123552	0.177578	0.022984	0.00300518	0.555841	0.32955	physical_and_proximity
165	197	0.00940111	0.00940111	0.508478	0.833257	0	0	0	0	0	0	0.00968958	0.285239	0	0	0.085683	0.111709	proximity
165	204	0.205648	0.117695	0.614554	0.466256	0.614554	0.466256	0.832	0.126848	0.201051	0.0857971	0.0848102	0.186584	0.010816	0.0021987	0.386841	0.328198	physical_and_proximity
165	212	0.142929	0.09563	0.477017	0.311076	0.477017	0.311076	0.52	0.12102	0.138234	0.0736696	0.0733076	0.216772	0.00676	0.00209768	0.426725	0.284258	physical_and_proximity
165	214	0.0353952	0.0353952	1.0372	1.45416	0	0	0	0	0	0	0.0375932	0.273309	0	0	0.310622	0.346112	proximity
165	235	0.0196404	0.0196404	0.856365	0.978592	0	0	0	0	0	0	0.020523	0.280937	0	0	0.209053	0.202293	proximity
166	173	0.0828166	0.0498938	0.219056	0.192321	0.219056	0.192321	0.403	0.0674299	0.0816588	0.0406588	0.0298665	0.217582	0.005239	0.00116879	0.156832	0.186914	physical_and_proximity
166	187	0.00743712	0.00743712	0.357719	0.826125	0	0	0	0	0	0	0.00766549	0.329133	0	0	0.035997	0.100386	proximity
166	200	0.0745059	0.0621813	0.989251	0.150084	0.989251	0.150084	0.104	0.0489564	0.0578396	0.035587	0.0699752	0.246475	0.001352	0.000848577	0.495001	0.281385	physical_and_proximity
166	202	0.000151819	0.000151819	0.458564	0.389092	0	0	0	0	0	0	0.000151929	0.361668	0	0	0.002197	0.001859	proximity
166	208	0.103061	0.0677829	0.174956	0.390298	0.174956	0.390298	0.624	0.0767585	0.10121	0.0469357	0.0776794	0.219547	0.008112	0.00133048	0.318903	0.427232	physical_and_proximity
166	219	0.0706707	0.0513566	0.403967	0.369264	0.403967	0.369264	0.065	0.0234631	0.0486189	0.0209189	0.046525	0.206977	0.000845	0.000406693	0.201617	0.286286	physical_and_proximity
166	233	0.0161566	0.0161566	0.417948	0.471554	0	0	0	0	0	0	0.0174274	0.259456	0	0	0.094471	0.132327	proximity
167	185	0.0541243	0.0475978	0.119259	0.583112	0.119259	0.583112	0.065	0.0372752	0.0392393	0.0270801	0.0543892	0.218644	0.000845	0.000646103	0.112554	0.356252	physical_and_proximity
168	171	0.247336	0.142159	0.528714	0.555577	0.528714	0.555577	2.665	0.121378	0.245909	0.0838221	0.17775	0.189879	0.034645	0.00210389	0.700843	0.649129	physical_and_proximity
168	172	0.164959	0.121429	0.558157	0.26881	0.558157	0.26881	1.69	0.24037	0.163842	0.103392	0.1268	0.196562	0.02197	0.00416641	0.692562	0.530153	physical_and_proximity
168	174	0.178458	0.11037	0.393346	0.465896	0.393346	0.465896	0.988	0.123683	0.175413	0.0782848	0.105061	0.197704	0.012844	0.00214384	0.46306	0.47489	physical_and_proximity
168	178	0.222472	0.151467	0.6006	0.463412	0.6006	0.463412	1.326	0.197786	0.218481	0.112627	0.162032	0.198163	0.017238	0.0034283	0.720447	0.80106	physical_and_proximity
168	180	2.32551e-05	2.32551e-05	0.353469	0.239553	0	0	0	0	0	0	2.32588e-05	0.363225	0	0	0.000338	0.000169	proximity
168	188	0.0903907	0.0650447	0.453293	0.160886	0.453293	0.160886	0.312	0.0772531	0.0860084	0.0468031	0.0665823	0.217579	0.004056	0.00133905	0.402727	0.102752	physical_and_proximity
168	191	0.00705614	0.00705614	0.737098	0.444399	0	0	0	0	0	0	0.00724041	0.323957	0	0	0.09295	0.039715	proximity
168	198	0.000762413	0.000762413	0.76615	0.316278	0	0	0	0	0	0	0.000765019	0.35889	0	0	0.004394	0.010985	proximity
168	203	0.147625	0.0910427	0.482402	0.29218	0.482402	0.29218	0.702	0.101973	0.144508	0.0653508	0.0802312	0.184013	0.009126	0.00176753	0.363519	0.41236	physical_and_proximity
168	205	0.243137	0.167986	0.486708	0.601145	0.486708	0.601145	2.301	0.215482	0.240807	0.119633	0.231989	0.181338	0.029913	0.00373503	0.802412	1.03546	physical_and_proximity
168	218	0.0695298	0.0695298	0.769413	0.746507	0	0	0	0	0	0	0.0851566	0.211019	0	0	0.558207	0.459173	proximity
168	226	0.0306436	0.0306436	0.803488	0.535031	0	0	0	0	0	0	0.0338758	0.269696	0	0	0.298792	0.278174	proximity
168	231	0.00943773	0.00943773	0.344047	0.420849	0	0	0	0	0	0	0.00993295	0.329362	0	0	0.071149	0.119821	proximity
168	232	0.0757528	0.0605181	0.312821	0.212282	0.312821	0.212282	0.104	0.0311418	0.0570685	0.0249883	0.0849139	0.215463	0.001352	0.00053979	0.419458	0.465426	physical_and_proximity
168	257	0.0026893	0.0026893	0.366653	0.204968	0	0	0	0	0	0	0.00274546	0.389856	0	0	0.034138	0.02366	proximity
168	264	0.00787815	0.00787815	0.289423	0.396471	0	0	0	0	0	0	0.00826747	0.305372	0	0	0.099541	0.072332	proximity
168	268	0.0056909	0.0056909	0.302161	0.492417	0	0	0	0	0	0	0.00586927	0.338946	0	0	0.077909	0.07943	proximity
169	177	0.476767	0.207862	0.805686	1.81944	0.805686	1.81944	3.133	0.203207	0.473938	0.148989	0.127909	0.198163	0.040729	0.00352226	0.522717	0.583726	physical_and_proximity
169	180	0.0107646	0.0107646	0.742435	0.6951	0	0	0	0	0	0	0.0110974	0.302966	0	0	0.120666	0.122356	proximity
169	189	0.312071	0.221539	0.876986	0.572221	0.876986	0.572221	3.042	0.49801	0.310889	0.204255	0.116982	0.191711	0.039546	0.00863217	0.473707	0.542997	physical_and_proximity
169	203	0.0186278	0.0186278	0.959689	1.5939	0	0	0	0	0	0	0.0192256	0.28527	0	0	0.193336	0.203814	proximity
169	213	0.307708	0.184963	0.69351	0.94247	0.69351	0.94247	1.209	0.214461	0.30029	0.139551	0.129951	0.201297	0.015717	0.00371733	0.490438	0.623103	physical_and_proximity
169	218	0.00412174	0.00412174	0.874553	0.54422	0	0	0	0	0	0	0.00417302	0.332358	0	0	0.055601	0.045799	proximity
170	209	0.30747	0.135839	1.45108	1.14001	1.45108	1.14001	0.507	0.0864398	0.282588	0.0761321	0.0861135	0.195642	0.006591	0.00149829	0.353548	0.439738	physical_and_proximity
170	217	0.0260548	0.0260548	2.32515	0.654112	0	0	0	0	0	0	0.0274561	0.252982	0	0	0.232882	0.167986	proximity
170	251	0.00166583	0.00166583	0.504509	0.21561	0	0	0	0	0	0	0.0016844	0.336828	0	0	0.022646	0.001352	proximity
170	255	0.000908013	0.000908013	0.509661	1.2546	0	0	0	0	0	0	0.000910293	0.352876	0	0	0.012844	0.007943	proximity
171	178	0.0326633	0.0326633	1.03658	1.55075	0	0	0	0	0	0	0.0344758	0.28192	0	0	0.274118	0.351013	proximity
171	180	0.0397466	0.0397466	1.31007	0.76894	0	0	0	0	0	0	0.0432983	0.241652	0	0	0.330902	0.277667	proximity
171	198	0.204978	0.116958	1.07013	0.401107	1.07013	0.401107	0.585	0.0910404	0.194668	0.0693881	0.104177	0.22044	0.007605	0.00157803	0.585416	0.43602	physical_and_proximity
171	203	0.0455422	0.0455422	0.939819	0.81609	0	0	0	0	0	0	0.0508434	0.227959	0	0	0.278681	0.374504	proximity
171	222	0.0366814	0.0366814	0.94951	2.08805	0	0	0	0	0	0	0.0388656	0.239815	0	0	0.211081	0.322114	proximity
171	226	0.182441	0.097357	0.753954	0.342453	0.753954	0.342453	0.702	0.058119	0.176337	0.0466146	0.107855	0.186406	0.009126	0.0010074	0.452413	0.475228	physical_and_proximity
172	177	0.17713	0.0978545	0.784721	0.334324	0.784721	0.334324	0.637	0.0803777	0.171371	0.0598562	0.0875823	0.215331	0.008281	0.00139321	0.491452	0.447005	physical_and_proximity
172	191	0.00581099	0.00581099	0.523125	0.447331	0	0	0	0	0	0	0.00595449	0.30633	0	0	0.047151	0.071656	proximity
172	199	0.0288922	0.0288922	0.762423	1.25162	0	0	0	0	0	0	0.0307684	0.265851	0	0	0.270569	0.233051	proximity
172	203	0.0430669	0.0430669	0.665269	0.589026	0	0	0	0	0	0	0.049953	0.227018	0	0	0.248768	0.343746	proximity
172	205	0.15901	0.0951245	0.399392	0.388389	0.399392	0.388389	0.741	0.0988411	0.155568	0.0658077	0.0851858	0.208994	0.009633	0.00171325	0.435682	0.408135	physical_and_proximity
172	218	0.219437	0.12428	0.51795	0.744471	0.51795	0.744471	0.65	0.0802344	0.207797	0.0635429	0.129303	0.198493	0.00845	0.00139073	0.602485	0.585416	physical_and_proximity
172	224	0.00508478	0.00508478	0.564651	0.463187	0	0	0	0	0	0	0.00518846	0.329503	0	0	0.067769	0.06253	proximity
173	202	0.0261251	0.0261251	1.1015	1.00646	0	0	0	0	0	0	0.0274907	0.24395	0	0	0.161564	0.20787	proximity
173	219	0.123754	0.0639398	0.226877	0.792865	0.226877	0.792865	0.351	0.0366359	0.117399	0.0303356	0.063657	0.194236	0.004563	0.000635022	0.206856	0.347295	physical_and_proximity
173	256	0.00103511	0.00103511	0.191653	0.331131	0	0	0	0	0	0	0.00104401	0.34874	0	0	0.001352	0.014534	proximity
174	178	0.282264	0.19058	0.749503	0.500072	0.749503	0.500072	4.667	0.401452	0.281833	0.171677	0.121234	0.165463	0.060671	0.0069585	0.3042	0.492635	physical_and_proximity
174	188	0.169266	0.109328	0.938828	0.296489	0.938828	0.296489	0.598	0.130047	0.163661	0.0824572	0.0823206	0.152936	0.007774	0.00225414	0.330226	0.107653	physical_and_proximity
174	205	0.0345868	0.0345868	1.59338	0.598882	0	0	0	0	0	0	0.0375722	0.238544	0	0	0.260767	0.284427	proximity
174	231	0.0223516	0.0223516	0.695261	0.840966	0	0	0	0	0	0	0.0237461	0.232799	0	0	0.157001	0.200941	proximity
174	232	0.134312	0.0894036	0.323902	0.435693	0.323902	0.435693	0.403	0.0905586	0.127163	0.0608824	0.0817753	0.179293	0.005239	0.00156968	0.340704	0.337662	physical_and_proximity
175	182	0.708029	0.434691	2.09011	1.21631	2.09011	1.21631	8.71	0.763151	0.706508	0.383001	0.236964	0.141196	0.11323	0.013228	0.379067	0.698646	physical_and_proximity
175	191	2.33155e-05	2.33155e-05	0.257331	0.528879	0	0	0	0	0	0	2.33186e-05	0.362294	0	0	0.000169	0.000338	proximity
175	196	0.00739839	0.00739839	1.49882	0.43606	0	0	0	0	0	0	0.00756406	0.254495	0	0	0.057629	0.071994	proximity
175	211	0.0511897	0.0493765	0.244579	1.05946	0.244579	1.05946	0.013	0.00975	0.0122017	0.00929397	0.055953	0.186219	0.000169	0.000169	0.226122	0.28561	physical_and_proximity
176	184	0.348867	0.142854	0.631497	1.33786	0.631497	1.33786	1.781	0.127474	0.345724	0.0982732	0.086698	0.171786	0.023153	0.00220956	0.257556	0.338507	physical_and_proximity
176	209	0.0126169	0.0126169	0.443529	0.833326	0	0	0	0	0	0	0.0131919	0.324855	0	0	0.057291	0.132496	proximity
176	221	0.00233265	0.00233265	0.239422	1.05446	0	0	0	0	0	0	0.00236088	0.339169	0	0	0.015717	0.03211	proximity
177	189	0.119501	0.0758801	0.302394	0.438232	0.302394	0.438232	0.286	0.057952	0.110067	0.0437742	0.073803	0.220201	0.003718	0.0010045	0.360646	0.45799	physical_and_proximity
177	203	0.0222363	0.0222363	0.699125	0.952968	0	0	0	0	0	0	0.023534	0.285767	0	0	0.199758	0.243022	proximity
177	213	0.0230422	0.0230422	0.556727	1.12454	0	0	0	0	0	0	0.024562	0.262868	0	0	0.225446	0.199758	proximity
177	218	0.0969367	0.0754787	0.637606	0.29642	0.637606	0.29642	0.104	0.0383041	0.0686939	0.0322073	0.0820791	0.226804	0.001352	0.000663938	0.527787	0.425204	physical_and_proximity
177	224	0.305926	0.197959	0.920429	0.542253	0.920429	0.542253	2.808	0.322323	0.304254	0.165753	0.149165	0.186658	0.036504	0.00558694	0.609921	0.635947	physical_and_proximity
177	225	0.00286314	0.00286314	0.396143	0.321382	0	0	0	0	0	0	0.0029101	0.349838	0	0	0.038701	0.023153	proximity
177	238	0.000892619	0.000892619	0.301999	0.335129	0	0	0	0	0	0	0.000897663	0.348463	0	0	0.012506	0.010816	proximity
177	243	0.0397893	0.0397893	0.565547	1.22391	0	0	0	0	0	0	0.0443515	0.271828	0	0	0.298116	0.430105	proximity
178	188	0.00832315	0.00832315	0.357723	0.304103	0	0	0	0	0	0	0.00876709	0.277914	0	0	0.09802	0.031265	proximity
178	198	0.222031	0.133377	0.489579	0.51059	0.489579	0.51059	1.885	0.182065	0.220673	0.105334	0.103937	0.188222	0.024505	0.00315579	0.526097	0.38532	physical_and_proximity
178	205	0.00485164	0.00485164	0.578219	0.708259	0	0	0	0	0	0	0.00492673	0.339276	0	0	0.066586	0.027885	proximity
178	218	0.00562613	0.00562613	0.259098	0.339829	0	0	0	0	0	0	0.00585001	0.308899	0	0	0.071487	0.056953	proximity
178	226	0.194275	0.128696	0.274751	0.891164	0.274751	0.891164	2.431	0.169808	0.193306	0.0938898	0.162586	0.191347	0.031603	0.00294335	0.700336	0.791934	physical_and_proximity
178	232	0.230831	0.132532	1.31317	0.33536	1.31317	0.33536	1.573	0.137607	0.228357	0.0908226	0.125416	0.190741	0.020449	0.00238518	0.617019	0.497029	physical_and_proximity
178	245	0.0964694	0.0716842	0.582025	0.125183	0.582025	0.125183	1.43	0.149411	0.0961007	0.0609778	0.0862368	0.20685	0.01859	0.00258978	0.474552	0.126243	physical_and_proximity
178	250	0.00158836	0.00158836	0.228449	0.59662	0	0	0	0	0	0	0.00160378	0.350642	0	0	0.007943	0.022477	proximity
178	257	0.000802862	0.000802862	0.230731	0.253531	0	0	0	0	0	0	0.000808234	0.355502	0	0	0.011492	0.006253	proximity
178	268	0.151314	0.103688	0.242552	0.469091	0.242552	0.469091	2.691	0.162585	0.150916	0.0806112	0.132425	0.191717	0.034983	0.00281814	0.510211	0.588796	physical_and_proximity
178	275	0.0319701	0.0319701	0.413905	0.589349	0	0	0	0	0	0	0.0368102	0.241496	0	0	0.305721	0.244543	proximity
178	279	0.0123836	0.0123836	0.394851	0.19901	0	0	0	0	0	0	0.0136623	0.261152	0	0	0.142805	0.077233	proximity
179	181	0.0372962	0.0372962	0.485531	1.33518	0	0	0	0	0	0	0.04166	0.222777	0	0	0.311974	0.257556	proximity
179	190	0.00539115	0.00539115	0.341163	0.184632	0	0	0	0	0	0	0.00564519	0.340268	0	0	0.071318	0.038025	proximity
179	197	0.127304	0.0769363	0.276024	0.492191	0.276024	0.492191	0.377	0.0587626	0.120379	0.0441068	0.0774184	0.209464	0.004901	0.00101855	0.361153	0.443625	physical_and_proximity
179	201	0.103371	0.0694168	0.264591	0.23089	0.264591	0.23089	0.572	0.0912348	0.101433	0.052435	0.067615	0.175817	0.007436	0.0015814	0.280878	0.04563	physical_and_proximity
179	215	0.167834	0.096378	0.457568	0.337279	0.457568	0.337279	1.118	0.0715825	0.165431	0.0523005	0.119789	0.193308	0.014534	0.00124076	0.576459	0.355914	physical_and_proximity
179	223	0.225352	0.121115	1.13539	0.441255	1.13539	0.441255	0.676	0.0968067	0.216155	0.0742011	0.0989038	0.191091	0.008788	0.00167798	0.502437	0.48165	physical_and_proximity
179	246	0.00437404	0.00437404	0.359377	0.484347	0	0	0	0	0	0	0.00446879	0.335664	0	0	0.046813	0.059488	proximity
180	203	0.178855	0.124407	0.31382	0.687466	0.31382	0.687466	0.949	0.190697	0.175596	0.101163	0.10368	0.206973	0.012337	0.00330541	0.373997	0.536575	physical_and_proximity
180	206	0.0916171	0.0702192	0.251389	0.31142	0.251389	0.31142	0.169	0.0424167	0.0763	0.0325049	0.0993844	0.220371	0.002197	0.000735222	0.627328	0.550095	physical_and_proximity
180	213	0.0173858	0.0173858	0.625935	0.484139	0	0	0	0	0	0	0.0185684	0.295573	0	0	0.173732	0.195195	proximity
180	221	0.00863524	0.00863524	0.572699	0.56314	0	0	0	0	0	0	0.00890609	0.310089	0	0	0.100555	0.108329	proximity
180	222	0.158576	0.101448	0.416737	0.328306	0.416737	0.328306	1.079	0.143704	0.156929	0.0806172	0.0829667	0.217893	0.014027	0.00249086	0.433654	0.416078	physical_and_proximity
181	193	0.0105428	0.0105428	2.07062	0.53494	0	0	0	0	0	0	0.0108109	0.270786	0	0	0.103428	0.024505	proximity
181	215	0.35616	0.116262	0.72554	1.71747	0.72554	1.71747	1.118	0.0882145	0.350264	0.0752075	0.0623721	0.192794	0.014534	0.00152905	0.267865	0.248768	physical_and_proximity
181	223	0.0446897	0.0446897	4.1031	2.25872	0	0	0	0	0	0	0.0461041	0.186653	0	0	0.261612	0.242177	proximity
181	229	0.0374739	0.0374739	2.0731	2.281	0	0	0	0	0	0	0.0388131	0.190086	0	0	0.160719	0.244543	proximity
181	261	0.000319873	0.000319873	0.600455	0.782515	0	0	0	0	0	0	0.000320175	0.337483	0	0	0.004394	0.004225	proximity
182	191	0.186099	0.138833	0.342122	0.481694	0.342122	0.481694	2.483	0.266881	0.185128	0.114339	0.186845	0.188536	0.032279	0.00462594	0.777062	0.754078	physical_and_proximity
182	196	0.0487411	0.0388704	0.21074	0.0844494	0.21074	0.0844494	0.182	0.036954	0.0452876	0.0229109	0.0724562	0.213368	0.002366	0.000640535	0.469482	0.364026	physical_and_proximity
182	205	0.00135865	0.00135865	0.170944	0.751598	0	0	0	0	0	0	0.00137204	0.351132	0	0	0.007774	0.019266	proximity
182	211	0.164747	0.100008	0.403145	0.45271	0.403145	0.45271	0.624	0.0879611	0.158932	0.0622739	0.100372	0.21326	0.008112	0.00152466	0.594711	0.503789	physical_and_proximity
182	220	0.0515215	0.0447038	0.162661	0.312383	0.162661	0.312383	0.039	0.0164022	0.0285796	0.0142215	0.0603995	0.245184	0.000507	0.000284306	0.436696	0.301496	physical_and_proximity
182	227	0.0688358	0.0688358	0.788428	1.16718	0	0	0	0	0	0	0.0806308	0.220176	0	0	0.548405	0.415402	proximity
182	231	0.0178897	0.0178897	0.189989	0.948608	0	0	0	0	0	0	0.0201693	0.276042	0	0	0.125229	0.199251	proximity
182	234	0.0359416	0.0359416	0.820824	0.351766	0	0	0	0	0	0	0.0420843	0.248756	0	0	0.340873	0.269724	proximity
182	242	0.0824077	0.0656716	0.254492	0.310871	0.254492	0.310871	0.117	0.040289	0.063722	0.0312824	0.0834563	0.219262	0.001521	0.000698342	0.522548	0.361998	physical_and_proximity
183	185	0.281137	0.180059	0.576618	0.735873	0.576618	0.735873	1.989	0.239316	0.278091	0.137519	0.167098	0.201986	0.025857	0.00414815	0.873561	0.887588	physical_and_proximity
183	186	0.0077402	0.0077402	0.269143	0.320906	0	0	0	0	0	0	0.00817234	0.309303	0	0	0.094133	0.098189	proximity
183	187	0.221986	0.124077	0.529986	0.548192	0.529986	0.548192	1.17	0.140139	0.219023	0.092193	0.0898263	0.202376	0.01521	0.00242907	0.40391	0.453596	physical_and_proximity
183	189	0.25608	0.119303	0.655605	0.544125	0.655605	0.544125	1.716	0.0699	0.253429	0.0565955	0.129348	0.193436	0.022308	0.0012116	0.601978	0.541307	physical_and_proximity
183	195	0.294817	0.195715	0.557598	0.668368	0.557598	0.668368	9.477	0.255847	0.294542	0.138924	0.293637	0.162467	0.123201	0.00443467	1.00775	0.947414	physical_and_proximity
183	206	0.000105041	0.000105041	0.190521	0.3569	0	0	0	0	0	0	0.00010513	0.361656	0	0	0.001521	0.001183	proximity
183	213	0.147899	0.0873281	0.300535	0.492567	0.300535	0.492567	0.637	0.088761	0.144353	0.0601547	0.0753487	0.225875	0.008281	0.00153852	0.488917	0.446498	physical_and_proximity
183	237	0.0770135	0.0770135	0.793507	2.17816	0	0	0	0	0	0	0.0887673	0.208571	0	0	0.48503	0.458835	proximity
183	249	0.19437	0.131067	0.355087	0.579708	0.355087	0.579708	1.521	0.188096	0.192356	0.101444	0.135687	0.180046	0.019773	0.00326033	0.63375	0.551616	physical_and_proximity
183	254	5.82475e-05	5.82475e-05	1.19856	0.361028	0	0	0	0	0	0	5.82597e-05	0.362503	0	0	0.000845	0.000338	proximity
183	265	0.00324253	0.00324253	0.197434	0.453414	0	0	0	0	0	0	0.00332081	0.340695	0	0	0.027547	0.045461	proximity
183	267	0.0166475	0.0166475	0.228619	0.981445	0	0	0	0	0	0	0.0182895	0.290641	0	0	0.102752	0.204659	proximity
183	289	0.00400095	0.00400095	0.241242	0.44879	0	0	0	0	0	0	0.00410565	0.337468	0	0	0.055432	0.046982	proximity
184	194	0.0621798	0.0411814	0.247059	0.126416	0.247059	0.126416	0.208	0.0466747	0.0596455	0.0299554	0.0344628	0.214106	0.002704	0.000809029	0.200603	0.129285	physical_and_proximity
184	207	0.00965838	0.00965838	0.466584	0.166283	0	0	0	0	0	0	0.0104844	0.306886	0	0	0.126074	0.083148	proximity
184	209	0.139448	0.0806767	0.373975	0.292056	0.373975	0.292056	0.871	0.0979605	0.138006	0.0613265	0.060841	0.215528	0.011323	0.00169798	0.338338	0.325832	physical_and_proximity
184	221	0.17449	0.10583	0.556915	0.459279	0.556915	0.459279	0.468	0.0817941	0.163675	0.0617332	0.100813	0.198684	0.006084	0.00141777	0.496184	0.517647	physical_and_proximity
184	230	0.120806	0.0821799	0.496818	0.250453	0.496818	0.250453	0.364	0.0861489	0.114249	0.056775	0.0761137	0.229384	0.004732	0.00149325	0.412022	0.475397	physical_and_proximity
184	241	0.0782429	0.0494849	0.468772	0.106706	0.468772	0.106706	0.728	0.0591418	0.0776492	0.0351948	0.0557558	0.190474	0.009464	0.00102513	0.257387	0.205166	physical_and_proximity
184	259	0.00989874	0.00989874	0.621344	0.412136	0	0	0	0	0	0	0.0103106	0.322326	0	0	0.131989	0.070304	proximity
185	187	0.10633	0.0737044	0.323652	0.281516	0.323652	0.281516	0.299	0.081433	0.100136	0.0528486	0.0629551	0.214076	0.003887	0.0014115	0.280878	0.379574	physical_and_proximity
185	195	0.00147881	0.00147881	0.444697	0.250403	0	0	0	0	0	0	0.00149259	0.344928	0	0	0.020618	0.01521	proximity
185	200	0.0144689	0.0144689	0.525319	0.159501	0	0	0	0	0	0	0.0164095	0.306529	0	0	0.175929	0.100555	proximity
185	206	0.145005	0.0929354	0.41224	0.277095	0.41224	0.277095	1.053	0.104112	0.143178	0.0639401	0.107504	0.205912	0.013689	0.00180461	0.577642	0.431626	physical_and_proximity
185	207	0.203246	0.116163	0.646616	0.39916	0.646616	0.39916	1.027	0.0948844	0.198986	0.0685358	0.124569	0.196492	0.013351	0.00164466	0.635102	0.619047	physical_and_proximity
185	213	0.0236493	0.0236493	0.907537	0.816839	0	0	0	0	0	0	0.0250261	0.279089	0	0	0.23153	0.254345	proximity
185	230	0.236248	0.168114	0.677581	0.387865	0.677581	0.387865	5.33	0.264789	0.235756	0.127703	0.263114	0.163018	0.06929	0.00458968	0.982059	0.938119	physical_and_proximity
185	237	0.252383	0.150335	0.463901	0.699213	0.463901	0.699213	2.496	0.165602	0.25085	0.103903	0.160557	0.187125	0.032448	0.00287043	0.46306	0.699153	physical_and_proximity
185	239	0.0020665	0.0020665	0.335797	0.425907	0	0	0	0	0	0	0.0020895	0.353846	0	0	0.003042	0.029575	proximity
185	249	0.00826854	0.00826854	0.308648	0.348134	0	0	0	0	0	0	0.00870869	0.318901	0	0	0.110019	0.085683	proximity
185	265	0.0359384	0.0359384	0.310776	0.738607	0	0	0	0	0	0	0.0430038	0.25559	0	0	0.293215	0.365716	proximity
185	267	0.00883336	0.00883336	0.229968	0.571508	0	0	0	0	0	0	0.00933628	0.308107	0	0	0.075374	0.114582	proximity
185	270	0.00650902	0.00650902	0.317712	0.545285	0	0	0	0	0	0	0.00672714	0.340625	0	0	0.084162	0.055939	proximity
185	289	0.00432182	0.00432182	0.207785	0.362016	0	0	0	0	0	0	0.00446809	0.327662	0	0	0.04394	0.058474	proximity
186	187	0.00495366	0.00495366	0.502322	0.551134	0	0	0	0	0	0	0.00504883	0.341968	0	0	0.031434	0.068952	proximity
186	189	0.0201886	0.0201886	0.267412	0.458602	0	0	0	0	0	0	0.022929	0.236576	0	0	0.184379	0.17745	proximity
186	195	0.155463	0.103673	0.304979	0.543999	0.304979	0.543999	0.637	0.0975025	0.149544	0.0650479	0.123316	0.218346	0.008281	0.00169004	0.647608	0.655382	physical_and_proximity
186	208	0.0826564	0.050673	0.387942	0.206346	0.387942	0.206346	0.156	0.0232976	0.0722846	0.0198622	0.0579344	0.227606	0.002028	0.000403825	0.362843	0.310453	physical_and_proximity
186	210	0.115267	0.082432	0.292533	0.217243	0.292533	0.217243	1.391	0.105267	0.11441	0.0570737	0.138062	0.186298	0.018083	0.00182463	0.604851	0.401882	physical_and_proximity
186	216	0.056053	0.0546145	0.26462	0.440579	0.26462	0.440579	0.013	0.00975	0.0120523	0.00920701	0.0718066	0.252433	0.000169	0.000169	0.437372	0.499395	physical_and_proximity
186	228	0.205756	0.123065	1.10408	0.397129	1.10408	0.397129	0.559	0.0754545	0.191839	0.0599634	0.137221	0.20331	0.007267	0.00130788	0.702533	0.485537	physical_and_proximity
186	236	0.00626703	0.00626703	0.22556	0.25983	0	0	0	0	0	0	0.00661012	0.342608	0	0	0.071318	0.057122	proximity
187	195	0.185885	0.134072	0.569516	0.308271	0.569516	0.308271	2.483	0.257361	0.185099	0.112545	0.149328	0.190547	0.032279	0.00446092	0.705068	0.654537	physical_and_proximity
187	200	0.268205	0.168756	0.532871	0.647712	0.532871	0.647712	3.081	0.23313	0.267016	0.129702	0.166043	0.179128	0.040053	0.00404091	0.669071	0.640172	physical_and_proximity
187	202	5.86412e-05	5.86412e-05	0.345504	0.907121	0	0	0	0	0	0	5.86549e-05	0.360447	0	0	0.000845	0.000845	proximity
187	207	0.00891395	0.00891395	0.390024	0.322528	0	0	0	0	0	0	0.00938798	0.271267	0	0	0.093626	0.1014	proximity
187	208	0.23113	0.143563	0.388263	0.857599	0.388263	0.857599	1.573	0.173658	0.228449	0.105263	0.136521	0.193261	0.020449	0.00301007	0.607386	0.583388	physical_and_proximity
187	233	0.0177851	0.0177851	0.773774	0.44342	0	0	0	0	0	0	0.0189828	0.244327	0	0	0.172042	0.160381	proximity
187	237	0.0500456	0.0500456	0.844456	0.750205	0	0	0	0	0	0	0.0572586	0.189381	0	0	0.338507	0.288483	proximity
187	239	0.0466455	0.0466455	1.10271	0.548339	0	0	0	0	0	0	0.0534538	0.221496	0	0	0.399516	0.10985	proximity
187	240	0.15825	0.0940289	0.620666	0.300921	0.620666	0.300921	0.637	0.0902972	0.153748	0.0624654	0.0851193	0.210209	0.008281	0.00156515	0.488748	0.357266	physical_and_proximity
188	205	0.0242271	0.0242271	2.89201	0.796696	0	0	0	0	0	0	0.0252047	0.24443	0	0	0.081627	0.211419	proximity
188	232	0.00195333	0.00195333	0.443035	0.513161	0	0	0	0	0	0	0.00196951	0.351454	0	0	0.018759	0.02535	proximity
189	195	0.0968255	0.0797732	0.39497	0.468987	0.39497	0.468987	0.078	0.0284804	0.0571932	0.0251408	0.098561	0.207164	0.001014	0.000493661	0.45292	0.552968	physical_and_proximity
189	213	0.151385	0.101523	0.30618	0.795802	0.30618	0.795802	0.377	0.0846363	0.13937	0.0612073	0.103073	0.20632	0.004901	0.00146703	0.547729	0.425711	physical_and_proximity
189	224	0.0064253	0.0064253	0.510974	0.621059	0	0	0	0	0	0	0.00657603	0.322842	0	0	0.067769	0.083993	proximity
189	225	0.00616491	0.00616491	0.620495	0.453662	0	0	0	0	0	0	0.00631343	0.32724	0	0	0.082472	0.058812	proximity
189	238	0.138257	0.0891045	0.354848	0.384403	0.354848	0.384403	0.468	0.088861	0.13234	0.059977	0.0834566	0.223905	0.006084	0.00154026	0.421148	0.528125	physical_and_proximity
189	243	0.040028	0.040028	0.694501	1.29075	0	0	0	0	0	0	0.0439215	0.236919	0	0	0.322452	0.264654	proximity
189	249	0.0561828	0.0537252	0.450589	0.208882	0.450589	0.208882	0.026	0.0195	0.0219934	0.017156	0.0666584	0.218884	0.000338	0.000338	0.408473	0.292708	physical_and_proximity
190	197	0.354145	0.20565	0.542081	1.63541	0.542081	1.63541	2.6	0.294417	0.35201	0.17086	0.121136	0.178299	0.0338	0.00510323	0.310284	0.533533	physical_and_proximity
190	214	0.0403211	0.0403211	2.18022	1.86005	0	0	0	0	0	0	0.0420086	0.265167	0	0	0.261105	0.39546	proximity
190	235	0.106423	0.0563406	0.202959	0.661575	0.202959	0.661575	0.299	0.0493281	0.102217	0.0374376	0.0390851	0.233866	0.003887	0.00085502	0.136383	0.225784	physical_and_proximity
190	252	0.00168198	0.00168198	0.725236	0.118424	0	0	0	0	0	0	0.00171023	0.332453	0	0	0.022646	0.010309	proximity
191	199	0.0454992	0.0454992	1.09213	0.802818	0	0	0	0	0	0	0.0504613	0.239179	0	0	0.369772	0.357773	proximity
191	205	0.401053	0.237139	0.91731	0.88536	0.91731	0.88536	3.432	0.280488	0.398247	0.172865	0.220186	0.177228	0.044616	0.00486179	0.708617	0.959751	physical_and_proximity
191	220	0.0388211	0.0388211	0.74275	0.689354	0	0	0	0	0	0	0.0435498	0.242599	0	0	0.353548	0.269048	proximity
191	227	0.224044	0.116234	0.619633	0.888545	0.619633	0.888545	0.481	0.0715188	0.207542	0.0598028	0.0990112	0.210304	0.006253	0.00123966	0.566319	0.502437	physical_and_proximity
191	231	0.209568	0.105738	0.496322	0.642758	0.496322	0.642758	0.741	0.0783041	0.203246	0.0611945	0.0915704	0.201016	0.009633	0.00135727	0.439738	0.435682	physical_and_proximity
191	232	0.00126263	0.00126263	0.641525	0.225238	0	0	0	0	0	0	0.00127227	0.351572	0	0	0.017914	0.006084	proximity
191	234	0.000612955	0.000612955	0.655255	0.353304	0	0	0	0	0	0	0.000614596	0.348536	0	0	0.007605	0.008619	proximity
191	242	0.0137865	0.0137865	0.735208	0.655502	0	0	0	0	0	0	0.0143577	0.325795	0	0	0.180323	0.130975	proximity
191	269	0.00303216	0.00303216	0.447697	0.486842	0	0	0	0	0	0	0.0030721	0.346666	0	0	0.017069	0.042588	proximity
192	207	0.0388623	0.0388623	6.17858	8.37035	0	0	0	0	0	0	0.0392918	0.21975	0	0	0.029575	0.28561	proximity
193	216	0.0105201	0.0105201	1.80697	2.40361	0	0	0	0	0	0	0.0106285	0.302017	0	0	0.075881	0.125567	proximity
193	229	0.14976	0.106846	0.232695	0.875898	0.232695	0.875898	0.767	0.214473	0.148303	0.0989927	0.0406215	0.189594	0.009971	0.00371753	0.090753	0.184717	physical_and_proximity
193	236	0.0122093	0.0122093	1.82505	1.6453	0	0	0	0	0	0	0.012384	0.23936	0	0	0.087035	0.113061	proximity
194	207	0.0670367	0.0670367	14.8918	1.87616	0	0	0	0	0	0	0.0698468	0.225326	0	0	0.175929	0.477256	proximity
194	230	0.0260933	0.0260933	2.97986	3.38783	0	0	0	0	0	0	0.02653	0.308168	0	0	0.109005	0.289666	proximity
194	247	0.00180704	0.00180704	0.520012	1.10494	0	0	0	0	0	0	0.00181632	0.378294	0	0	0.011323	0.022477	proximity
195	208	0.0337487	0.0337487	0.619685	0.480927	0	0	0	0	0	0	0.0385539	0.25478	0	0	0.33631	0.255021	proximity
195	216	0.00884629	0.00884629	0.257451	0.566274	0	0	0	0	0	0	0.00931172	0.348795	0	0	0.061178	0.111033	proximity
195	228	0.150337	0.0955066	0.603126	0.524774	0.603126	0.524774	0.234	0.0549612	0.127598	0.0459595	0.0898222	0.226711	0.003042	0.00095266	0.576966	0.579839	physical_and_proximity
195	237	0.0856805	0.0615847	0.240313	0.252341	0.240313	0.252341	0.221	0.0623306	0.0790575	0.0413777	0.0609182	0.229771	0.002873	0.0010804	0.36504	0.360139	physical_and_proximity
195	238	0.159043	0.102297	0.315913	0.45155	0.315913	0.45155	1.001	0.126692	0.156764	0.0753399	0.100815	0.209604	0.013013	0.00219599	0.378898	0.563784	physical_and_proximity
195	240	0.035749	0.035749	0.503303	0.978884	0	0	0	0	0	0	0.0400571	0.252808	0	0	0.342394	0.355238	proximity
195	249	0.0504553	0.0504553	0.677546	1.68725	0	0	0	0	0	0	0.0563351	0.227835	0	0	0.302172	0.461539	proximity
195	254	0.131829	0.0946931	0.561333	0.325908	0.561333	0.325908	0.247	0.0565827	0.11238	0.0443989	0.11853	0.222355	0.003211	0.000980766	0.7267	0.470327	physical_and_proximity
195	263	0.00322894	0.00322894	0.207132	0.230883	0	0	0	0	0	0	0.00332734	0.328036	0	0	0.015886	0.043264	proximity
196	204	0.0186945	0.0186945	0.536986	1.04805	0	0	0	0	0	0	0.0197335	0.227086	0	0	0.096161	0.156494	proximity
196	211	0.057833	0.0529431	0.346925	0.852704	0.346925	0.852704	0.026	0.0178655	0.0235201	0.0166586	0.0495517	0.205207	0.000338	0.000309669	0.29068	0.262795	physical_and_proximity
196	212	0.0261691	0.0261691	1.11078	1.06168	0	0	0	0	0	0	0.0274946	0.258925	0	0	0.216151	0.207025	proximity
196	227	0.00698126	0.00698126	1.32789	0.907026	0	0	0	0	0	0	0.00707288	0.321772	0	0	0.089232	0.081458	proximity
196	234	0.219029	0.109718	0.747529	0.532197	0.747529	0.532197	0.65	0.0781987	0.210296	0.0624817	0.0913635	0.189754	0.00845	0.00135544	0.33293	0.448695	physical_and_proximity
196	242	0.00544855	0.00544855	0.69255	0.720357	0	0	0	0	0	0	0.00553395	0.317734	0	0	0.07098	0.031941	proximity
196	248	0.0343472	0.0343472	0.731301	0.904077	0	0	0	0	0	0	0.0375363	0.241895	0	0	0.166296	0.268372	proximity
197	214	0.263723	0.144192	0.687897	0.646689	0.687897	0.646689	1.17	0.161184	0.259421	0.108647	0.0929338	0.208194	0.01521	0.00279386	0.39884	0.505648	physical_and_proximity
197	223	0.0303059	0.0303059	1.22447	1.0635	0	0	0	0	0	0	0.0320104	0.25193	0	0	0.262457	0.274794	proximity
197	244	0.175085	0.0922285	0.530274	0.519004	0.530274	0.519004	0.455	0.0706377	0.166379	0.0556504	0.0716089	0.214226	0.005915	0.00122439	0.380419	0.415571	physical_and_proximity
197	246	0.0311239	0.0311239	0.901446	0.761208	0	0	0	0	0	0	0.0336625	0.257156	0	0	0.284934	0.191646	proximity
197	252	0.0144532	0.0144532	0.727643	0.167175	0	0	0	0	0	0	0.0161727	0.264577	0	0	0.165282	0.051883	proximity
198	217	0.000480864	0.000480864	0.415492	0.366469	0	0	0	0	0	0	0.000482054	0.350059	0	0	0.00676	0.003211	proximity
198	226	0.178521	0.118322	0.827872	0.520722	0.827872	0.520722	0.312	0.0955326	0.157892	0.0735513	0.0923235	0.19346	0.004056	0.0016559	0.423683	0.444132	physical_and_proximity
198	245	0.0264745	0.0264745	1.21692	1.69467	0	0	0	0	0	0	0.0275025	0.232222	0	0	0.213109	0.142129	proximity
199	205	0.33745	0.166381	1.3579	0.709793	1.3579	0.709793	1.092	0.128399	0.326686	0.100669	0.130332	0.205606	0.014196	0.00222558	0.721968	0.514436	physical_and_proximity
199	212	0.48831	0.219351	1.24804	1.10605	1.24804	1.10605	2.73	0.160813	0.482702	0.126203	0.189629	0.191514	0.03549	0.00278743	0.794131	0.800722	physical_and_proximity
199	214	0.0242634	0.0242634	1.75109	1.0245	0	0	0	0	0	0	0.0252097	0.29294	0	0	0.254852	0.272259	proximity
199	218	0.223257	0.114613	0.440203	0.749634	0.440203	0.749634	1.053	0.103487	0.219523	0.0753653	0.0918506	0.207938	0.013689	0.00179378	0.509366	0.354562	physical_and_proximity
199	224	0.0634756	0.0634756	1.32545	1.21842	0	0	0	0	0	0	0.0705274	0.226144	0	0	0.486382	0.368589	proximity
199	227	0.248316	0.125456	0.69597	0.663905	0.69597	0.663905	0.806	0.0824143	0.239018	0.0663266	0.116479	0.201148	0.010478	0.00142851	0.687154	0.507338	physical_and_proximity
199	243	0.0208188	0.0208188	0.496657	1.43613	0	0	0	0	0	0	0.0220635	0.255012	0	0	0.217503	0.20449	proximity
199	264	0.0303715	0.0303715	0.786116	1.14366	0	0	0	0	0	0	0.0324896	0.264152	0	0	0.294736	0.324987	proximity
199	273	0.0282488	0.0282488	0.795351	1.13293	0	0	0	0	0	0	0.0300664	0.269548	0	0	0.301665	0.316368	proximity
199	276	0.025878	0.025878	0.512666	0.687024	0	0	0	0	0	0	0.0283795	0.245625	0	0	0.260936	0.162747	proximity
200	202	0.371976	0.179305	0.746809	1.45391	0.746809	1.45391	1.339	0.108997	0.360535	0.0892749	0.172671	0.189279	0.017407	0.00188929	0.648284	0.784667	physical_and_proximity
200	207	0.0849947	0.0554377	0.186303	0.316204	0.186303	0.316204	0.247	0.0430861	0.0794996	0.0315065	0.0620867	0.213325	0.003211	0.000746826	0.274963	0.370786	physical_and_proximity
200	208	0.0267883	0.0267883	0.495249	0.452745	0	0	0	0	0	0	0.0302099	0.252452	0	0	0.259584	0.19266	proximity
200	219	0.0485207	0.0485207	0.824749	2.89137	0	0	0	0	0	0	0.0524896	0.229791	0	0	0.329888	0.375349	proximity
200	230	0.000245189	0.000245189	0.173206	0.420478	0	0	0	0	0	0	0.00024568	0.360919	0	0	0.001521	0.003549	proximity
200	233	0.191928	0.110883	0.621231	0.618616	0.621231	0.618616	0.416	0.084625	0.177618	0.0664759	0.0880177	0.187274	0.005408	0.00146683	0.317551	0.489593	physical_and_proximity
200	237	0.0271331	0.0271331	0.559888	0.54303	0	0	0	0	0	0	0.0300953	0.250975	0	0	0.233389	0.238797	proximity
200	239	0.0797236	0.0797236	1.96408	3.27645	0	0	0	0	0	0	0.0852589	0.194487	0	0	0.467961	0.241839	proximity
200	240	0.00823673	0.00823673	0.917713	0.570391	0	0	0	0	0	0	0.00843423	0.306587	0	0	0.095654	0.09633	proximity
201	215	0.0214543	0.0214543	11.1539	4.33508	0	0	0	0	0	0	0.0216027	0.206589	0	0	0.039715	0.154635	proximity
202	207	0.177849	0.108014	1.05012	0.268792	1.05012	0.268792	0.923	0.0886039	0.173731	0.0626614	0.129477	0.207646	0.011999	0.0015358	0.613132	0.554827	physical_and_proximity
202	219	0.150494	0.101128	0.383317	0.300548	0.383317	0.300548	1.326	0.168034	0.149472	0.0841239	0.0849757	0.205418	0.017238	0.00291259	0.430781	0.41236	physical_and_proximity
202	230	0.0443789	0.0443789	0.6178	0.557975	0	0	0	0	0	0	0.0522948	0.263448	0	0	0.458666	0.413205	proximity
202	233	0.123599	0.123599	1.20992	1.9593	0	0	0	0	0	0	0.148065	0.191793	0	0	0.627159	0.809172	proximity
202	237	0.0357193	0.0357193	1.79912	0.37888	0	0	0	0	0	0	0.0403212	0.254789	0	0	0.380588	0.147706	proximity
202	239	0.188262	0.104802	1.18316	0.278324	1.18316	0.278324	1.053	0.104255	0.185604	0.0712758	0.091683	0.200918	0.013689	0.00180708	0.487227	0.279357	physical_and_proximity
202	247	0.114153	0.0782193	0.384435	0.182481	0.384435	0.182481	1.404	0.143647	0.113721	0.0664771	0.0689687	0.204418	0.018252	0.00248987	0.342563	0.33462	physical_and_proximity
202	256	0.0147697	0.0147697	0.560959	1.96996	0	0	0	0	0	0	0.0152868	0.29621	0	0	0.148044	0.164775	proximity
202	270	0.255738	0.136084	0.627273	0.573878	0.627273	0.573878	1.586	0.0916657	0.252064	0.0701955	0.157608	0.203071	0.020618	0.00158887	0.793624	0.603499	physical_and_proximity
202	291	0.0580012	0.0580012	0.86974	0.847799	0	0	0	0	0	0	0.0670612	0.227796	0	0	0.450554	0.29744	proximity
202	294	0.0679281	0.057158	0.421357	0.13533	0.421357	0.13533	0.117	0.0446597	0.054616	0.0311001	0.0846611	0.195516	0.001521	0.000774101	0.467792	0.210405	physical_and_proximity
202	306	0.125713	0.079663	0.233225	0.39222	0.233225	0.39222	0.819	0.0989729	0.124096	0.0590281	0.0759872	0.227474	0.010647	0.00171553	0.345267	0.421148	physical_and_proximity
202	314	0.0128286	0.0128286	0.538998	0.486563	0	0	0	0	0	0	0.0135061	0.296635	0	0	0.1183	0.138073	proximity
203	206	0.164451	0.100852	0.394549	0.386387	0.394549	0.386387	0.923	0.0880375	0.161133	0.0606744	0.120604	0.195209	0.011999	0.00152598	0.57798	0.603837	physical_and_proximity
203	213	0.16224	0.106013	0.386501	0.385424	0.386501	0.385424	0.871	0.0877627	0.157979	0.0603274	0.147479	0.205229	0.011323	0.00152122	0.803933	0.688675	physical_and_proximity
203	218	0.201567	0.138837	0.450821	0.413888	0.450821	0.413888	2.925	0.254896	0.200958	0.116857	0.134449	0.191083	0.038025	0.00441819	0.620399	0.548912	physical_and_proximity
203	222	0.140566	0.0977955	0.401188	0.268215	0.401188	0.268215	1.001	0.131108	0.138505	0.0722114	0.118612	0.192165	0.013013	0.00227255	0.618371	0.428584	physical_and_proximity
203	226	0.0425463	0.0425463	0.847236	0.674189	0	0	0	0	0	0	0.0479841	0.250397	0	0	0.419796	0.378729	proximity
203	243	0.112335	0.0733594	0.359763	0.238901	0.359763	0.238901	0.442	0.075612	0.108367	0.0495273	0.0744016	0.216026	0.005746	0.00131061	0.373659	0.394615	physical_and_proximity
203	250	0.109798	0.0663516	0.280427	0.33213	0.280427	0.33213	0.325	0.0475898	0.103586	0.0362453	0.0701353	0.21114	0.004225	0.00082489	0.420472	0.349323	physical_and_proximity
203	253	0.0703043	0.0541865	0.235112	0.168173	0.235112	0.168173	0.169	0.0416471	0.0620474	0.0292305	0.0794879	0.204869	0.002197	0.000721883	0.454948	0.285272	physical_and_proximity
203	257	0.0982097	0.0690836	0.290863	0.275994	0.290863	0.275994	0.221	0.0354703	0.0863096	0.0283656	0.0994115	0.218537	0.002873	0.000614818	0.589303	0.496353	physical_and_proximity
203	265	0.00492206	0.00492206	0.231474	0.297958	0	0	0	0	0	0	0.00511533	0.343148	0	0	0.064727	0.051038	proximity
203	267	0.0988523	0.0793464	0.204119	0.249538	0.204119	0.249538	0.741	0.184806	0.0975036	0.0698442	0.0857236	0.206568	0.009633	0.0032033	0.349999	0.433823	physical_and_proximity
203	285	0.0936774	0.0642272	0.203414	0.264557	0.203414	0.264557	0.442	0.0821622	0.0912539	0.0479225	0.0633188	0.221575	0.005746	0.00142414	0.379405	0.335296	physical_and_proximity
203	293	0.00321214	0.00321214	0.298889	0.153593	0	0	0	0	0	0	0.00331716	0.349605	0	0	0.046306	0.026364	proximity
204	212	0.4114	0.217529	0.910664	0.994111	0.910664	0.994111	2.925	0.265195	0.408847	0.170217	0.13592	0.175997	0.038025	0.00459671	0.493818	0.498888	physical_and_proximity
204	235	0.163766	0.0838673	0.651209	0.636901	0.651209	0.636901	0.273	0.0531332	0.147739	0.0456073	0.0602727	0.199182	0.003549	0.000920976	0.237276	0.313157	physical_and_proximity
204	248	0.0172864	0.0172864	1.27419	0.993272	0	0	0	0	0	0	0.0178389	0.283657	0	0	0.179647	0.159367	proximity
205	218	0.110885	0.0802382	0.220359	0.512886	0.220359	0.512886	0.286	0.0581937	0.100157	0.0422444	0.109168	0.209671	0.003718	0.00100869	0.531674	0.580515	physical_and_proximity
205	227	0.086413	0.0626597	0.367052	0.209744	0.367052	0.209744	0.182	0.0550184	0.0770022	0.0389592	0.0630859	0.238745	0.002366	0.000953651	0.405769	0.375349	physical_and_proximity
205	231	0.150525	0.112409	0.354393	0.335794	0.354393	0.335794	1.053	0.190652	0.148161	0.0905394	0.132306	0.199645	0.013689	0.00330463	0.66586	0.531336	physical_and_proximity
205	232	0.0412407	0.0395706	0.192988	0.108136	0.192988	0.108136	0.026	0.0163866	0.0189069	0.013253	0.0758475	0.241574	0.000338	0.000284035	0.595725	0.38025	physical_and_proximity
205	242	0.00107399	0.00107399	0.305847	0.282685	0	0	0	0	0	0	0.0010819	0.35546	0	0	0.012844	0.015379	proximity
205	264	0.154897	0.0978524	0.345554	0.448674	0.345554	0.448674	0.65	0.0961273	0.150124	0.0644099	0.100075	0.216538	0.00845	0.00166621	0.561418	0.57798	physical_and_proximity
205	268	0.000803467	0.000803467	0.395523	0.392463	0	0	0	0	0	0	0.000806757	0.356265	0	0	0.01014	0.011492	proximity
205	269	0.0895738	0.0676415	0.229452	0.206112	0.229452	0.206112	0.455	0.122651	0.0876599	0.0575933	0.0567566	0.208437	0.005915	0.00212595	0.32279	0.306397	physical_and_proximity
205	276	0.00223624	0.00223624	0.269772	0.231426	0	0	0	0	0	0	0.00227712	0.346886	0	0	0.030927	0.020956	proximity
206	213	0.217037	0.176774	0.565236	0.388307	0.565236	0.388307	3.64	0.60046	0.216489	0.166394	0.161454	0.183007	0.04732	0.010408	0.715208	0.752726	physical_and_proximity
206	221	0.0481225	0.0464941	0.417679	0.264489	0.417679	0.264489	0.013	0.00975	0.012034	0.00919632	0.0554685	0.223087	0.000169	0.000169	0.367575	0.315185	physical_and_proximity
206	222	0.105722	0.0672257	0.183716	0.309212	0.183716	0.309212	1.196	0.0778362	0.105116	0.0464583	0.0835048	0.190509	0.015548	0.00134916	0.408304	0.323804	physical_and_proximity
206	230	0.0312716	0.0312716	1.03608	0.813297	0	0	0	0	0	0	0.033576	0.287241	0	0	0.237614	0.35321	proximity
206	253	0.178432	0.116668	0.376924	0.458594	0.376924	0.458594	1.183	0.15307	0.176089	0.0879772	0.114472	0.198975	0.015379	0.00265322	0.555503	0.546377	physical_and_proximity
206	259	0.000410477	0.000410477	0.390568	0.402819	0	0	0	0	0	0	0.000411329	0.359226	0	0	0.005915	0.002704	proximity
206	265	0.0628338	0.0628338	0.73436	0.657312	0	0	0	0	0	0	0.0767346	0.231254	0	0	0.494156	0.421148	proximity
206	267	0.123145	0.0849759	0.248419	0.322269	0.248419	0.322269	0.936	0.143561	0.121998	0.0709516	0.0719749	0.199464	0.012168	0.0024884	0.249444	0.367237	physical_and_proximity
206	285	0.0103986	0.0103986	0.319593	0.935624	0	0	0	0	0	0	0.0108733	0.316606	0	0	0.084838	0.13689	proximity
207	230	0.262696	0.151326	0.436822	1.27126	0.436822	1.27126	1.209	0.123738	0.256212	0.089626	0.159358	0.188005	0.015717	0.00214479	0.77233	0.742248	physical_and_proximity
207	237	0.0135032	0.0135032	0.49357	0.597647	0	0	0	0	0	0	0.0142132	0.270792	0	0	0.148382	0.134524	proximity
207	239	0.00612729	0.00612729	0.380311	0.579147	0	0	0	0	0	0	0.00629532	0.312088	0	0	0.077571	0.041574	proximity
207	247	0.00834959	0.00834959	1.73706	0.298776	0	0	0	0	0	0	0.00863232	0.325462	0	0	0.110526	0.045292	proximity
208	210	0.176867	0.103699	0.696245	0.306395	0.696245	0.306395	0.949	0.103002	0.173799	0.0694031	0.0992921	0.192097	0.012337	0.00178537	0.466609	0.411515	physical_and_proximity
208	219	0.00331384	0.00331384	0.235898	0.747927	0	0	0	0	0	0	0.00337622	0.350147	0	0	0.008957	0.04732	proximity
208	228	0.0938233	0.0708904	0.277903	0.387454	0.277903	0.387454	0.156	0.0588883	0.0794307	0.0431767	0.0672637	0.227732	0.002028	0.00102073	0.374504	0.401882	physical_and_proximity
208	233	0.140187	0.0843427	0.366468	0.296272	0.366468	0.296272	0.884	0.0863072	0.138212	0.0565274	0.0875345	0.20439	0.011492	0.00149599	0.397657	0.391911	physical_and_proximity
208	240	0.134961	0.0920158	0.357087	0.806853	0.357087	0.806853	0.195	0.0446975	0.109075	0.0378609	0.101761	0.216216	0.002535	0.000774756	0.568516	0.619554	physical_and_proximity
208	254	0.00219671	0.00219671	0.296893	0.360292	0	0	0	0	0	0	0.00222677	0.347598	0	0	0.018759	0.030927	proximity
208	272	0.00180168	0.00180168	0.332502	0.512888	0	0	0	0	0	0	0.00181791	0.352983	0	0	0.01352	0.025688	proximity
209	217	0.0218948	0.0218948	0.718121	0.343699	0	0	0	0	0	0	0.0241716	0.295619	0	0	0.262457	0.197899	proximity
209	221	0.288263	0.129821	0.807441	0.704626	0.807441	0.704626	1.131	0.0967404	0.282339	0.0769549	0.101466	0.207264	0.014703	0.00167683	0.544011	0.484861	physical_and_proximity
209	241	0.0192133	0.0192133	0.629543	1.06996	0	0	0	0	0	0	0.0201922	0.242667	0	0	0.146185	0.197054	proximity
209	251	0.0145233	0.0139489	0.225072	0.0275783	0.225072	0.0275783	0.013	0.00975	0.00850148	0.00697995	0.0225219	0.210871	0.000169	0.000169	0.148213	0.009464	physical_and_proximity
209	255	0.307339	0.185709	0.604167	0.77749	0.604167	0.77749	3.029	0.236944	0.30567	0.13963	0.172322	0.179345	0.039377	0.00410703	0.708955	0.637468	physical_and_proximity
209	259	0.0450048	0.0450048	0.7101	0.933634	0	0	0	0	0	0	0.0506572	0.22013	0	0	0.295581	0.360815	proximity
209	282	0.0203284	0.0203284	0.71557	0.590307	0	0	0	0	0	0	0.0216916	0.305138	0	0	0.2366	0.167986	proximity
209	287	0.000852831	0.000852831	0.506847	0.477156	0	0	0	0	0	0	0.0008558	0.355376	0	0	0.012168	0.004563	proximity
209	296	0.0110947	0.0110947	0.393596	0.463436	0	0	0	0	0	0	0.0117048	0.27479	0	0	0.115934	0.076388	proximity
209	301	0.006716	0.006716	0.298517	0.431769	0	0	0	0	0	0	0.00698167	0.302376	0	0	0.055263	0.071825	proximity
209	302	0.0342435	0.0342435	0.561615	0.506535	0	0	0	0	0	0	0.0392961	0.219387	0	0	0.265499	0.220376	proximity
210	228	0.353885	0.151914	1.01004	0.847469	1.01004	0.847469	1.404	0.105609	0.346946	0.0859183	0.121013	0.195692	0.018252	0.00183055	0.630877	0.500409	physical_and_proximity
210	236	0.0216308	0.0216308	0.53782	0.756076	0	0	0	0	0	0	0.0232297	0.235166	0	0	0.151086	0.177957	proximity
210	240	0.0309692	0.0309692	1.15607	1.02984	0	0	0	0	0	0	0.0328363	0.257907	0	0	0.238628	0.295243	proximity
210	260	0.103155	0.0644837	0.174473	0.466704	0.174473	0.466704	0.494	0.0755259	0.101025	0.0473603	0.0554745	0.20996	0.006422	0.00130912	0.258063	0.300313	physical_and_proximity
210	272	0.00513811	0.00513811	0.546429	0.52391	0	0	0	0	0	0	0.00523875	0.319667	0	0	0.058812	0.058643	proximity
210	280	0.0632113	0.0416423	0.208878	0.404335	0.208878	0.404335	0.078	0.0208575	0.0497979	0.0181143	0.038832	0.209535	0.001014	0.00036153	0.169	0.250289	physical_and_proximity
211	220	0.04013	0.04013	1.93219	0.541372	0	0	0	0	0	0	0.0443374	0.236698	0	0	0.339352	0.188097	proximity
211	234	0.110635	0.087423	0.194045	0.357501	0.194045	0.357501	0.819	0.186651	0.109032	0.0751415	0.100046	0.209466	0.010647	0.00323529	0.348647	0.562432	physical_and_proximity
211	242	0.270588	0.155608	0.938268	0.542007	0.938268	0.542007	1.131	0.141346	0.263507	0.100144	0.1431	0.189335	0.014703	0.00244999	0.67938	0.581529	physical_and_proximity
211	248	0.00567877	0.00567877	0.192885	0.367238	0	0	0	0	0	0	0.00594577	0.309084	0	0	0.017238	0.073515	proximity
211	262	0.0214414	0.0214414	0.488662	1.15043	0	0	0	0	0	0	0.0228712	0.185905	0	0	0.139425	0.019604	proximity
211	284	0.108845	0.0873009	0.15146	0.528124	0.15146	0.528124	1.365	0.256706	0.10836	0.0807011	0.0812765	0.220647	0.017745	0.00444958	0.250289	0.477932	physical_and_proximity
211	300	0.00919771	0.00919771	0.17232	0.389924	0	0	0	0	0	0	0.00996463	0.29673	0	0	0.019604	0.103428	proximity
212	214	0.285436	0.162381	0.747365	0.764821	0.747365	0.764821	1.014	0.133019	0.275352	0.0983937	0.151653	0.201925	0.013182	0.00230566	0.714532	0.822016	physical_and_proximity
212	224	0.00795881	0.00795881	0.424826	0.526526	0	0	0	0	0	0	0.00823766	0.328602	0	0	0.072501	0.104273	proximity
212	227	0.060265	0.0564559	0.240562	0.171119	0.240562	0.171119	0.052	0.0299798	0.0342095	0.0230645	0.0996867	0.225706	0.000676	0.00051965	0.629018	0.443963	physical_and_proximity
212	234	0.0556026	0.0542667	0.239493	0.42426	0.239493	0.42426	0.013	0.00975	0.0119824	0.00916619	0.0743192	0.213201	0.000169	0.000169	0.324649	0.504972	physical_and_proximity
212	235	0.0613812	0.0613812	1.00342	1.09874	0	0	0	0	0	0	0.0695173	0.210382	0	0	0.347295	0.424359	proximity
212	248	0.284573	0.159062	0.539865	1.15196	0.539865	1.15196	1.092	0.11237	0.275016	0.0860616	0.168019	0.196353	0.014196	0.00194774	0.784498	0.725348	physical_and_proximity
212	264	0.0263678	0.0263678	0.299043	0.485746	0	0	0	0	0	0	0.030748	0.253373	0	0	0.242515	0.252148	proximity
212	273	0.132823	0.0988472	0.245939	0.413349	0.245939	0.413349	0.884	0.201083	0.131293	0.0872725	0.0742988	0.212485	0.011492	0.00348545	0.414557	0.422162	physical_and_proximity
212	288	0.0292793	0.0292793	0.310839	2.44472	0	0	0	0	0	0	0.0327571	0.233753	0	0	0.259415	0.073515	proximity
212	297	0.0175544	0.0175544	0.300998	0.243799	0	0	0	0	0	0	0.020185	0.286511	0	0	0.21294	0.130299	proximity
213	238	0.000222938	0.000222938	0.33706	0.475602	0	0	0	0	0	0	0.00022319	0.359533	0	0	0.003211	0.001859	proximity
213	243	0.255709	0.14055	0.504944	0.725663	0.504944	0.725663	1.677	0.132364	0.252859	0.0916303	0.133846	0.200801	0.021801	0.0022943	0.442611	0.71994	physical_and_proximity
213	249	0.148439	0.111374	0.40396	0.397081	0.40396	0.397081	0.494	0.17119	0.142487	0.0922905	0.0797572	0.227446	0.006422	0.00296729	0.455793	0.414219	physical_and_proximity
213	267	0.070707	0.070707	1.0717	1.85244	0	0	0	0	0	0	0.0789269	0.214546	0	0	0.482326	0.511225	proximity
214	224	0.222728	0.143331	0.392201	0.636655	0.392201	0.636655	2.574	0.216716	0.221783	0.114485	0.133368	0.206342	0.033462	0.00375641	0.663832	0.629356	physical_and_proximity
214	225	0.0149846	0.0149846	0.8156	0.483763	0	0	0	0	0	0	0.0157624	0.33212	0	0	0.191984	0.117455	proximity
214	235	0.401097	0.210045	1.46853	0.652354	1.46853	0.652354	3.354	0.166239	0.398087	0.121517	0.226375	0.170264	0.043602	0.00288147	0.965159	0.487227	physical_and_proximity
214	243	0.0397277	0.0397277	0.9589	0.86742	0	0	0	0	0	0	0.0435243	0.25642	0	0	0.383292	0.383123	proximity
214	244	0.305539	0.166954	0.557255	0.867306	0.557255	0.867306	2.873	0.128512	0.303437	0.0932061	0.200203	0.190973	0.037349	0.00222753	0.878293	0.72163	physical_and_proximity
214	246	0.00112399	0.00112399	0.320343	0.204436	0	0	0	0	0	0	0.00113421	0.350791	0	0	0.015886	0.011492	proximity
214	248	0.0519615	0.0519615	0.7308	0.639396	0	0	0	0	0	0	0.061302	0.215541	0	0	0.381771	0.353886	proximity
214	252	0.0701538	0.0571249	0.295976	0.103569	0.295976	0.103569	0.754	0.158212	0.0696364	0.0516671	0.0654283	0.195928	0.009802	0.00274235	0.351858	0.126919	physical_and_proximity
214	258	0.159708	0.108082	1.14696	0.227136	1.14696	0.227136	0.884	0.122143	0.15611	0.0742853	0.129257	0.197684	0.011492	0.00211715	0.662142	0.394784	physical_and_proximity
214	266	0.137944	0.104345	0.386818	0.255335	0.386818	0.255335	1.248	0.235014	0.136932	0.0929654	0.0894551	0.192873	0.016224	0.00407358	0.469144	0.061347	physical_and_proximity
214	273	0.0846064	0.0846064	1.17762	1.49143	0	0	0	0	0	0	0.0970896	0.246738	0	0	0.739713	0.75712	proximity
214	278	0.0254622	0.0254622	0.535828	1.02198	0	0	0	0	0	0	0.0274505	0.243141	0	0	0.259415	0.209898	proximity
214	305	0.0313771	0.0313771	0.472489	0.369942	0	0	0	0	0	0	0.0369675	0.263171	0	0	0.348647	0.230854	proximity
214	307	0.139078	0.0951897	0.329348	0.315032	0.329348	0.315032	0.949	0.16105	0.137659	0.0805165	0.0717917	0.221964	0.012337	0.00279154	0.399178	0.384137	physical_and_proximity
215	223	0.547713	0.242396	1.66034	1.24785	1.66034	1.24785	2.236	0.234348	0.54028	0.176341	0.133053	0.173309	0.029068	0.00406203	0.422669	0.580346	physical_and_proximity
215	229	0.0302185	0.0302185	2.01677	1.02331	0	0	0	0	0	0	0.0316263	0.225424	0	0	0.244881	0.169	proximity
215	246	0.021489	0.021489	1.4948	0.916399	0	0	0	0	0	0	0.0223338	0.248055	0	0	0.176436	0.10647	proximity
215	261	0.187772	0.104546	0.491195	0.484042	0.491195	0.484042	0.767	0.132916	0.184994	0.0860191	0.0501196	0.190606	0.009971	0.00230388	0.235079	0.243529	physical_and_proximity
215	271	0.0144489	0.0144489	1.31231	1.22672	0	0	0	0	0	0	0.0147859	0.30137	0	0	0.172718	0.133341	proximity
215	290	0.000637763	0.000637763	0.548488	0.205927	0	0	0	0	0	0	0.000640492	0.356053	0	0	0.008788	0.009126	proximity
216	225	0.0161556	0.0161556	1.6298	1.11767	0	0	0	0	0	0	0.0165591	0.292703	0	0	0.187421	0.151762	proximity
216	228	0.183666	0.114126	0.601525	1.29769	0.601525	1.29769	0.247	0.0729511	0.154282	0.0619546	0.0850476	0.224345	0.003211	0.00126449	0.456131	0.432133	physical_and_proximity
216	229	0.0608312	0.0608312	2.72922	1.70222	0	0	0	0	0	0	0.0645784	0.221318	0	0	0.457652	0.336817	proximity
216	236	0.200898	0.127242	0.872506	1.78018	0.872506	1.78018	0.195	0.0517404	0.146283	0.0475395	0.110831	0.200009	0.002535	0.000896833	0.633919	0.551447	physical_and_proximity
216	238	0.0133938	0.0133938	1.3447	2.56169	0	0	0	0	0	0	0.0136004	0.318449	0	0	0.133848	0.172211	proximity
216	260	0.0131674	0.0131674	0.980739	0.719914	0	0	0	0	0	0	0.0135987	0.291758	0	0	0.151424	0.154804	proximity
216	263	0.0595674	0.0595674	1.92298	1.67691	0	0	0	0	0	0	0.0638107	0.220796	0	0	0.452244	0.395967	proximity
217	245	7.11367e-05	7.11367e-05	0.425915	0.144141	0	0	0	0	0	0	7.11838e-05	0.355598	0	0	0.000338	0.001014	proximity
217	250	0.010464	0.010464	1.17567	1.09572	0	0	0	0	0	0	0.0106607	0.298904	0	0	0.111878	0.124215	proximity
217	251	0.00280819	0.00280819	0.602024	1.89572	0	0	0	0	0	0	0.00282555	0.301374	0	0	0.034476	0.007943	proximity
217	255	0.215783	0.109684	0.473753	1.53849	0.473753	1.53849	0.442	0.0655592	0.199075	0.0555118	0.0917655	0.181941	0.005746	0.00113636	0.423345	0.450216	physical_and_proximity
217	274	0.118177	0.0681199	0.293692	1.20936	0.293692	1.20936	0.182	0.0413092	0.102814	0.0351623	0.0544012	0.204729	0.002366	0.000716026	0.196209	0.293384	physical_and_proximity
217	287	0.00415071	0.00415071	0.536399	0.947525	0	0	0	0	0	0	0.00420163	0.340918	0	0	0.057122	0.032617	proximity
218	224	0.123437	0.0791987	0.294919	0.369429	0.294919	0.369429	0.429	0.0830848	0.118643	0.0551464	0.0700822	0.228322	0.005577	0.00144014	0.372138	0.413712	physical_and_proximity
218	226	0.0124211	0.0124211	0.492422	0.35458	0	0	0	0	0	0	0.0132175	0.320105	0	0	0.152945	0.138749	proximity
218	243	0.150045	0.0921746	0.385309	0.529308	0.385309	0.529308	0.377	0.0754219	0.140113	0.0563592	0.0817022	0.217155	0.004901	0.00130731	0.453089	0.423514	physical_and_proximity
218	257	0.134417	0.0873663	0.605866	0.302437	0.605866	0.302437	0.299	0.0502866	0.12046	0.0402527	0.103819	0.186905	0.003887	0.000871634	0.494494	0.430274	physical_and_proximity
218	264	0.0256109	0.0256109	0.55035	0.669665	0	0	0	0	0	0	0.0279834	0.287065	0	0	0.253838	0.283413	proximity
218	268	0.0161202	0.0161202	0.415743	0.575056	0	0	0	0	0	0	0.0172742	0.276793	0	0	0.155311	0.183534	proximity
218	276	0.0361805	0.0361805	0.69425	0.509692	0	0	0	0	0	0	0.0412596	0.229018	0	0	0.296426	0.247585	proximity
219	233	0.280889	0.143175	0.526636	1.56533	0.526636	1.56533	0.884	0.130833	0.272561	0.098222	0.0940498	0.185456	0.011492	0.00226777	0.31941	0.430781	physical_and_proximity
219	256	0.0238554	0.0238554	1.84573	0.602217	0	0	0	0	0	0	0.0251781	0.236102	0	0	0.214799	0.12506	proximity
220	231	0.470287	0.216899	0.8765	1.85813	0.8765	1.85813	2.119	0.224412	0.4649	0.162995	0.116725	0.196303	0.027547	0.00388981	0.33293	0.521703	physical_and_proximity
220	242	0.251463	0.153739	0.319389	2.22404	0.319389	2.22404	2.366	0.183516	0.249796	0.110745	0.15849	0.185356	0.030758	0.00318094	0.48503	0.76388	physical_and_proximity
220	262	0.00273199	0.00273199	0.2327	2.68435	0	0	0	0	0	0	0.00276729	0.219987	0	0	0.020111	0.019604	proximity
220	269	0.00949444	0.00949444	0.453512	1.41309	0	0	0	0	0	0	0.00976447	0.301894	0	0	0.058305	0.114075	proximity
220	292	0.00844342	0.00844342	0.427719	0.218227	0	0	0	0	0	0	0.0089674	0.257859	0	0	0.089401	0.022646	proximity
220	299	0.00104458	0.00104458	0.231338	0.229245	0	0	0	0	0	0	0.00105414	0.305357	0	0	0.012168	0.013013	proximity
221	222	0.0434046	0.0434046	1.7007	1.71473	0	0	0	0	0	0	0.0457292	0.254238	0	0	0.372138	0.375349	proximity
221	230	0.0108793	0.0108793	1.23003	0.559954	0	0	0	0	0	0	0.0111958	0.322341	0	0	0.143143	0.142129	proximity
221	241	0.00843448	0.00843448	1.04083	0.332359	0	0	0	0	0	0	0.00872666	0.311899	0	0	0.10647	0.105118	proximity
221	250	0.0268423	0.0268423	1.20761	0.656771	0	0	0	0	0	0	0.0286501	0.276709	0	0	0.272597	0.267696	proximity
221	253	0.297928	0.154772	0.721146	0.621202	0.721146	0.621202	2.639	0.150234	0.296261	0.103597	0.138396	0.187511	0.034307	0.00260405	0.548067	0.475566	physical_and_proximity
221	255	0.00721809	0.00721809	0.695436	0.458374	0	0	0	0	0	0	0.00741173	0.322676	0	0	0.094809	0.077571	proximity
221	259	0.0505435	0.0505435	1.4259	1.72466	0	0	0	0	0	0	0.0540429	0.237006	0	0	0.38025	0.436358	proximity
221	282	0.0185305	0.0185305	0.821662	0.985924	0	0	0	0	0	0	0.0193297	0.285388	0	0	0.190294	0.213278	proximity
222	226	0.18474	0.107944	0.331617	1.1348	0.331617	1.1348	0.546	0.0728027	0.174574	0.0567135	0.113508	0.189051	0.007098	0.00126191	0.412022	0.570375	physical_and_proximity
222	250	0.294739	0.153978	0.499266	1.09472	0.499266	1.09472	1.924	0.104468	0.291022	0.0800721	0.175017	0.189773	0.025012	0.00181078	0.639158	0.764556	physical_and_proximity
222	253	0.0888533	0.058356	0.381913	0.315505	0.381913	0.315505	0.13	0.0351897	0.0741827	0.0292352	0.0529295	0.216224	0.00169	0.000609955	0.275639	0.293046	physical_and_proximity
223	229	0.21696	0.110629	0.481237	0.712454	0.481237	0.712454	0.793	0.0860697	0.210854	0.0662249	0.0938624	0.201007	0.010309	0.00149187	0.487058	0.469482	physical_and_proximity
223	244	0.0271128	0.0271128	0.957761	0.896108	0	0	0	0	0	0	0.0287994	0.267188	0	0	0.209898	0.297102	proximity
223	246	0.26705	0.156498	0.476454	0.817272	0.476454	0.817272	2.262	0.219475	0.265639	0.126924	0.106531	0.186906	0.029406	0.00380424	0.491959	0.319579	physical_and_proximity
223	261	0.0116865	0.0116865	0.840097	1.13452	0	0	0	0	0	0	0.0119765	0.306317	0	0	0.13858	0.116779	proximity
223	271	0.0795445	0.0639882	0.372474	0.651429	0.372474	0.651429	0.065	0.032922	0.0510088	0.0289062	0.0547354	0.223074	0.000845	0.000570648	0.290849	0.347971	physical_and_proximity
[truncated: 794 more rows]
