# Supplementary material for: X-ray computed tomography images and network data of sands under compression
Source: Data Brief. 2021 May 12;36:107122. doi: 10.1016/j.dib.2021.107122 (PMC8165412; doi:10.1016/j.dib.2021.107122)
Supplement: Supplementary file 1 [file mmc1.zip › data/Ottawa-sand_0MPa/features/contact-network_edge-betweeness-centrality.csv]

	edge ID	edge betweenness centrality
0	(74.0, 66.0)	0.001250671
1	(74.0, 46.0)	0.004529676
2	(123.0, 113.0)	0.005780347
3	(151.0, 156.0)	0.004121142
4	(151.0, 126.0)	0.001901193
5	(206.0, 210.0)	0.005780347
6	(250.0, 279.0)	0.000445067
7	(250.0, 264.0)	0.003612672
8	(250.0, 210.0)	0.004723868
9	(250.0, 251.0)	0.005652641
10	(279.0, 319.0)	0.00432897
11	(279.0, 251.0)	0.00774597
12	(279.0, 291.0)	0.002002053
13	(319.0, 347.0)	0.001616167
14	(156.0, 118.0)	0.003854268
15	(156.0, 113.0)	0.008579157
16	(156.0, 169.0)	0.014385837
17	(156.0, 157.0)	0.006403531
18	(211.0, 231.0)	0.00229551
19	(211.0, 204.0)	0.003484837
20	(2.0, 66.0)	0.000533652
21	(2.0, 39.0)	0.002026726
22	(2.0, 44.0)	0.002716776
23	(2.0, 46.0)	0.001407783
24	(347.0, 303.0)	0.007198214
25	(66.0, 113.0)	0.004185963
26	(66.0, 44.0)	0.005114372
27	(66.0, 46.0)	0.001090269
28	(264.0, 231.0)	0.00201956
29	(264.0, 263.0)	0.001334958
30	(264.0, 303.0)	0.001786241
31	(264.0, 261.0)	0.006038604
32	(264.0, 251.0)	0.003003115
33	(118.0, 113.0)	0.002235728
34	(118.0, 83.0)	0.004457502
35	(113.0, 126.0)	0.003032639
36	(231.0, 263.0)	0.003915375
37	(231.0, 226.0)	0.005028056
38	(231.0, 204.0)	0.003415319
39	(231.0, 221.0)	0.005928677
40	(39.0, 83.0)	0.003187689
41	(39.0, 3.0)	0.00319098
42	(39.0, 53.0)	0.001795841
43	(39.0, 44.0)	0.003485783
44	(263.0, 299.0)	0.002237623
45	(83.0, 128.0)	0.005284868
46	(83.0, 51.0)	0.006026351
47	(165.0, 178.0)	0.005780347
48	(309.0, 349.0)	0.000499417
49	(309.0, 303.0)	0.00528093
50	(349.0, 299.0)	0.004043189
51	(349.0, 303.0)	0.002992206
52	(128.0, 114.0)	0.004021766
53	(128.0, 169.0)	0.015593876
54	(128.0, 51.0)	0.010632574
55	(128.0, 149.0)	0.008151862
56	(128.0, 101.0)	0.003780403
57	(178.0, 187.0)	0.009362344
58	(178.0, 226.0)	0.003105196
59	(178.0, 169.0)	0.008564922
60	(299.0, 312.0)	0.00695023
61	(299.0, 305.0)	0.003268546
62	(299.0, 255.0)	0.004890264
63	(299.0, 261.0)	0.010411065
64	(299.0, 292.0)	0.001587082
65	(65.0, 97.0)	0.003224166
66	(65.0, 3.0)	0.000503243
67	(65.0, 51.0)	0.002730327
68	(232.0, 187.0)	0.004874408
69	(232.0, 255.0)	0.002414935
70	(312.0, 341.0)	0.005780347
71	(312.0, 305.0)	0.004576955
72	(114.0, 97.0)	0.003703052
73	(267.0, 255.0)	0.005780347
74	(187.0, 223.0)	0.010787636
75	(187.0, 226.0)	0.008897171
76	(187.0, 142.0)	0.011108087
77	(187.0, 149.0)	0.005318015
78	(187.0, 188.0)	0.008212068
79	(187.0, 224.0)	0.003427772
80	(187.0, 193.0)	0.012076547
81	(97.0, 59.0)	0.005703799
82	(97.0, 85.0)	0.00277598
83	(97.0, 142.0)	0.008619117
84	(97.0, 49.0)	0.003653256
85	(97.0, 100.0)	0.003912008
86	(97.0, 103.0)	0.008010156
87	(1.0, 59.0)	0.002590631
88	(1.0, 4.0)	0.003189715
89	(59.0, 4.0)	0.001076612
90	(59.0, 85.0)	0.000798945
91	(59.0, 49.0)	0.001901789
92	(302.0, 297.0)	0.005780347
93	(223.0, 201.0)	0.001938534
94	(223.0, 254.0)	0.008886534
95	(223.0, 168.0)	0.006012758
96	(223.0, 212.0)	0.002233678
97	(223.0, 188.0)	0.002839246
98	(223.0, 245.0)	0.002075998
99	(4.0, 85.0)	0.001409851
100	(4.0, 34.0)	0.005780347
101	(4.0, 49.0)	0.00570203
102	(4.0, 78.0)	0.006638881
103	(4.0, 36.0)	0.00290869
104	(4.0, 41.0)	0.00500785
105	(131.0, 85.0)	0.001546757
106	(131.0, 168.0)	0.005453219
107	(297.0, 323.0)	0.004729905
108	(297.0, 254.0)	0.008930709
109	(297.0, 339.0)	0.00282025
110	(297.0, 337.0)	0.002217626
111	(297.0, 277.0)	0.008503817
112	(297.0, 306.0)	0.002242771
113	(85.0, 78.0)	0.001374418
114	(85.0, 100.0)	0.003144343
115	(201.0, 254.0)	0.004895805
116	(201.0, 168.0)	0.0051095
117	(201.0, 175.0)	0.001839506
118	(323.0, 308.0)	0.00074198
119	(323.0, 337.0)	0.000546106
120	(254.0, 277.0)	0.006309414
121	(254.0, 236.0)	0.001214584
122	(254.0, 280.0)	0.004852056
123	(254.0, 212.0)	0.006785203
124	(140.0, 84.0)	0.005780347
125	(140.0, 175.0)	0.0056288
126	(140.0, 127.0)	0.005898385
127	(207.0, 175.0)	0.005780347
128	(308.0, 337.0)	0.000675306
129	(308.0, 280.0)	0.005727308
130	(226.0, 255.0)	0.003382904
131	(226.0, 261.0)	0.006799991
132	(226.0, 224.0)	0.005120125
133	(142.0, 168.0)	0.007044508
134	(142.0, 149.0)	0.004076171
135	(142.0, 103.0)	0.004382808
136	(142.0, 145.0)	0.004710767
137	(168.0, 175.0)	0.004674587
138	(168.0, 127.0)	0.003973599
139	(168.0, 190.0)	0.003155686
140	(168.0, 100.0)	0.007124864
141	(168.0, 188.0)	0.009889309
142	(168.0, 130.0)	0.008977111
143	(175.0, 127.0)	0.001743846
144	(175.0, 190.0)	0.000296763
145	(175.0, 212.0)	0.004821067
146	(175.0, 176.0)	0.007021286
147	(3.0, 51.0)	0.003596936
148	(3.0, 49.0)	0.00322322
149	(339.0, 305.0)	0.00647583
150	(339.0, 337.0)	0.002465835
151	(339.0, 306.0)	0.001613456
152	(339.0, 342.0)	0.00816198
153	(303.0, 261.0)	0.01533763
154	(303.0, 328.0)	0.003104319
155	(303.0, 333.0)	0.002965177
156	(303.0, 291.0)	0.003886641
157	(303.0, 334.0)	0.003127814
158	(303.0, 288.0)	0.004041835
159	(210.0, 177.0)	0.008141014
160	(305.0, 255.0)	0.007369935
161	(305.0, 277.0)	0.005107595
162	(305.0, 350.0)	0.003428261
163	(337.0, 306.0)	0.002099839
164	(169.0, 204.0)	0.007692538
165	(169.0, 221.0)	0.019499793
166	(169.0, 157.0)	0.004479995
167	(255.0, 261.0)	0.009322751
168	(255.0, 277.0)	0.009689195
169	(255.0, 224.0)	0.014769114
170	(255.0, 273.0)	0.003652525
171	(204.0, 251.0)	0.009975111
172	(204.0, 221.0)	0.005198801
173	(204.0, 177.0)	0.005605277
174	(204.0, 157.0)	0.008994293
175	(204.0, 218.0)	0.001992243
176	(51.0, 49.0)	0.006775655
177	(51.0, 103.0)	0.011172423
178	(51.0, 53.0)	0.003551777
179	(51.0, 50.0)	0.005828892
180	(49.0, 6.0)	0.001496574
181	(49.0, 41.0)	0.005869483
182	(49.0, 50.0)	0.004089436
183	(127.0, 78.0)	0.003152263
184	(127.0, 130.0)	0.006766172
185	(127.0, 119.0)	0.000922884
186	(261.0, 221.0)	0.016064669
187	(261.0, 288.0)	0.002160171
188	(261.0, 273.0)	0.002920306
189	(261.0, 238.0)	0.013217968
190	(328.0, 329.0)	0.002039363
191	(328.0, 291.0)	0.002399526
192	(328.0, 334.0)	0.002185184
193	(78.0, 100.0)	0.002773163
194	(78.0, 73.0)	0.003233801
195	(78.0, 130.0)	0.011292139
196	(78.0, 41.0)	0.004203948
197	(190.0, 212.0)	0.00251569
198	(149.0, 103.0)	0.008634543
199	(149.0, 193.0)	0.012756886
200	(149.0, 158.0)	0.004525238
201	(277.0, 245.0)	0.006545864
202	(277.0, 292.0)	0.00612983
203	(277.0, 269.0)	0.010273531
204	(100.0, 103.0)	0.008296794
205	(100.0, 130.0)	0.006054096
206	(100.0, 91.0)	0.004180783
207	(36.0, 73.0)	0.000909718
208	(36.0, 56.0)	0.002610834
209	(36.0, 10.0)	0.000657563
210	(236.0, 280.0)	0.001166598
211	(236.0, 212.0)	0.001973207
212	(236.0, 233.0)	0.003955719
213	(126.0, 94.0)	0.002226551
214	(126.0, 124.0)	0.007295523
215	(280.0, 306.0)	0.0010613
216	(280.0, 269.0)	0.004258032
217	(280.0, 265.0)	0.004277609
218	(103.0, 145.0)	0.007682791
219	(103.0, 81.0)	0.013637566
220	(103.0, 91.0)	0.006588304
221	(103.0, 132.0)	0.011323658
222	(306.0, 351.0)	0.003092953
223	(306.0, 269.0)	0.007152403
224	(350.0, 333.0)	0.003625131
225	(53.0, 44.0)	0.003494684
226	(53.0, 101.0)	0.003429163
227	(53.0, 81.0)	0.004436744
228	(44.0, 46.0)	0.001737918
229	(44.0, 69.0)	0.003763816
230	(44.0, 43.0)	0.010739388
231	(251.0, 221.0)	0.020628648
232	(251.0, 291.0)	0.004300977
233	(251.0, 234.0)	0.005780347
234	(251.0, 275.0)	0.014556892
235	(212.0, 188.0)	0.006842629
236	(212.0, 176.0)	0.006106153
237	(212.0, 233.0)	0.006129268
238	(46.0, 7.0)	0.001797907
239	(46.0, 94.0)	0.003034747
240	(46.0, 69.0)	0.008893745
241	(221.0, 193.0)	0.023802917
242	(221.0, 218.0)	0.006666087
243	(221.0, 238.0)	0.013616862
244	(221.0, 195.0)	0.010788682
245	(73.0, 119.0)	0.002478076
246	(73.0, 56.0)	0.00130654
247	(329.0, 335.0)	0.004062475
248	(333.0, 292.0)	0.004620587
249	(333.0, 334.0)	0.003062527
250	(333.0, 288.0)	0.003573339
251	(333.0, 331.0)	0.004536223
252	(188.0, 224.0)	0.012248507
253	(188.0, 145.0)	0.012757872
254	(188.0, 205.0)	0.005075348
255	(188.0, 191.0)	0.007968173
256	(245.0, 224.0)	0.002927645
257	(245.0, 205.0)	0.007009452
258	(291.0, 275.0)	0.005587735
259	(291.0, 335.0)	0.002746887
260	(101.0, 81.0)	0.00408978
261	(101.0, 69.0)	0.007874854
262	(101.0, 158.0)	0.011655115
263	(224.0, 193.0)	0.007723421
264	(224.0, 205.0)	0.003617589
265	(224.0, 229.0)	0.012902775
266	(177.0, 218.0)	0.003347527
267	(177.0, 164.0)	0.007180399
268	(157.0, 124.0)	0.005153153
269	(157.0, 146.0)	0.013807754
270	(292.0, 273.0)	0.004234706
271	(6.0, 50.0)	0.004283773
272	(342.0, 317.0)	0.006122886
273	(342.0, 298.0)	0.003023145
274	(342.0, 346.0)	0.004390174
275	(193.0, 158.0)	0.009878694
276	(193.0, 195.0)	0.008952913
277	(193.0, 229.0)	0.018856366
278	(193.0, 170.0)	0.019323358
279	(351.0, 315.0)	0.001281175
280	(351.0, 346.0)	0.004437845
281	(334.0, 288.0)	0.005350767
282	(334.0, 335.0)	0.006920256
283	(334.0, 331.0)	0.006980586
284	(334.0, 352.0)	0.005780347
285	(288.0, 273.0)	0.002837097
286	(288.0, 238.0)	0.012393618
287	(273.0, 229.0)	0.014697643
288	(145.0, 130.0)	0.009166193
289	(145.0, 132.0)	0.009036259
290	(145.0, 120.0)	0.00939729
291	(145.0, 166.0)	0.008104104
292	(269.0, 265.0)	0.002943867
293	(269.0, 233.0)	0.009185724
294	(269.0, 258.0)	0.008848167
295	(269.0, 298.0)	0.006628841
296	(130.0, 119.0)	0.005682538
297	(130.0, 176.0)	0.01053385
298	(130.0, 79.0)	0.006542216
299	(130.0, 120.0)	0.011603309
300	(130.0, 159.0)	0.014125761
301	(7.0, 8.0)	0.004256887
302	(119.0, 163.0)	0.001841654
303	(41.0, 50.0)	0.010243339
304	(41.0, 56.0)	0.004912869
305	(41.0, 79.0)	0.006412056
306	(41.0, 9.0)	0.005780347
307	(41.0, 57.0)	0.007623835
308	(94.0, 69.0)	0.001825648
309	(94.0, 124.0)	0.002592951
310	(94.0, 54.0)	0.000698008
311	(94.0, 110.0)	0.00609673
312	(81.0, 50.0)	0.012513527
313	(81.0, 11.0)	0.004263369
314	(81.0, 95.0)	0.025210863
315	(69.0, 124.0)	0.003645344
316	(69.0, 8.0)	0.003500826
317	(69.0, 95.0)	0.013373026
318	(176.0, 233.0)	0.014200025
319	(176.0, 163.0)	0.002951304
320	(176.0, 191.0)	0.005957338
321	(176.0, 159.0)	0.010542221
322	(218.0, 196.0)	0.006286134
323	(218.0, 215.0)	0.001596042
324	(50.0, 91.0)	0.006821226
325	(50.0, 11.0)	0.006087986
326	(238.0, 195.0)	0.01403187
327	(238.0, 262.0)	0.002780095
328	(238.0, 229.0)	0.009963525
329	(238.0, 247.0)	0.019500307
330	(124.0, 146.0)	0.011557272
331	(124.0, 110.0)	0.004488037
332	(158.0, 132.0)	0.008245045
333	(158.0, 195.0)	0.008077083
334	(158.0, 146.0)	0.006785809
335	(56.0, 79.0)	0.008306564
336	(56.0, 10.0)	0.003288175
337	(56.0, 55.0)	0.001989361
338	(265.0, 233.0)	0.004885443
339	(265.0, 315.0)	0.002950539
340	(265.0, 246.0)	0.004380675
341	(265.0, 282.0)	0.004815576
342	(233.0, 191.0)	0.009979839
343	(233.0, 258.0)	0.012675981
344	(233.0, 220.0)	0.005780347
345	(233.0, 246.0)	0.002925135
346	(315.0, 282.0)	0.003667384
347	(163.0, 159.0)	0.003903885
348	(91.0, 79.0)	0.003079898
349	(91.0, 120.0)	0.008257945
350	(91.0, 57.0)	0.004017648
351	(91.0, 88.0)	0.004929861
352	(205.0, 191.0)	0.004848267
353	(205.0, 229.0)	0.008121287
354	(205.0, 170.0)	0.008918361
355	(205.0, 225.0)	0.002863424
356	(275.0, 262.0)	0.009242721
357	(275.0, 335.0)	0.003034187
358	(275.0, 283.0)	0.004048173
359	(275.0, 293.0)	0.010165853
360	(275.0, 244.0)	0.005759732
361	(132.0, 170.0)	0.004910946
362	(132.0, 129.0)	0.017191486
363	(132.0, 166.0)	0.008811245
364	(132.0, 88.0)	0.006601887
365	(79.0, 120.0)	0.010065901
366	(79.0, 57.0)	0.002988055
367	(79.0, 104.0)	0.004947306
368	(8.0, 43.0)	0.003946555
369	(8.0, 54.0)	0.001390109
370	(8.0, 47.0)	0.004167375
371	(195.0, 146.0)	0.01588538
372	(195.0, 196.0)	0.009542259
373	(195.0, 179.0)	0.004113822
374	(195.0, 219.0)	0.010310345
375	(146.0, 196.0)	0.017465235
376	(146.0, 95.0)	0.016510795
377	(146.0, 129.0)	0.015531552
378	(146.0, 133.0)	0.011378932
379	(10.0, 55.0)	0.002226762
380	(191.0, 166.0)	0.019274928
381	(191.0, 246.0)	0.011211116
382	(191.0, 186.0)	0.006589663
383	(43.0, 11.0)	0.00774471
384	(43.0, 95.0)	0.006526311
385	(43.0, 70.0)	0.006104423
386	(43.0, 47.0)	0.005999892
387	(262.0, 247.0)	0.007542506
388	(262.0, 219.0)	0.004871817
389	(229.0, 270.0)	0.022000549
390	(229.0, 247.0)	0.009735338
391	(229.0, 225.0)	0.011135467
392	(229.0, 208.0)	0.0194737
393	(164.0, 196.0)	0.006891198
394	(164.0, 110.0)	0.009998032
395	(335.0, 283.0)	0.003099157
396	(335.0, 293.0)	0.00782459
397	(331.0, 317.0)	0.006479777
398	(331.0, 301.0)	0.008260718
399	(54.0, 110.0)	0.004575541
400	(54.0, 80.0)	0.000302382
401	(11.0, 16.0)	0.003910753
402	(11.0, 15.0)	0.005335723
403	(170.0, 166.0)	0.004688308
404	(170.0, 179.0)	0.002745862
405	(170.0, 143.0)	0.015823591
406	(170.0, 185.0)	0.008354799
407	(317.0, 298.0)	0.004171176
408	(317.0, 301.0)	0.005090252
409	(317.0, 270.0)	0.007610619
410	(196.0, 215.0)	0.003639061
411	(196.0, 219.0)	0.009451261
412	(196.0, 244.0)	0.015417188
413	(196.0, 180.0)	0.015725671
414	(258.0, 246.0)	0.004166183
415	(258.0, 270.0)	0.013490406
416	(258.0, 225.0)	0.005462681
417	(258.0, 272.0)	0.008388761
418	(215.0, 244.0)	0.001496254
419	(298.0, 346.0)	0.004648528
420	(298.0, 282.0)	0.006714675
421	(298.0, 270.0)	0.013144972
422	(95.0, 129.0)	0.013170284
423	(95.0, 110.0)	0.011510045
424	(95.0, 47.0)	0.012631653
425	(95.0, 133.0)	0.004693322
426	(95.0, 98.0)	0.019609521
427	(120.0, 166.0)	0.016435013
428	(120.0, 159.0)	0.010726635
429	(120.0, 68.0)	0.009786151
430	(120.0, 96.0)	0.014729223
431	(120.0, 121.0)	0.004995546
432	(346.0, 282.0)	0.003832824
433	(346.0, 343.0)	0.001612887
434	(346.0, 330.0)	0.007449448
435	(57.0, 15.0)	0.003486872
436	(57.0, 68.0)	0.005149297
437	(57.0, 17.0)	0.007365622
438	(55.0, 104.0)	0.006980877
439	(198.0, 246.0)	0.005212332
440	(198.0, 159.0)	0.0054364
441	(104.0, 159.0)	0.008715551
442	(104.0, 68.0)	0.004701328
443	(104.0, 134.0)	0.000755248
444	(104.0, 87.0)	0.002792969
445	(104.0, 105.0)	0.004651945
446	(129.0, 179.0)	0.006663967
447	(129.0, 70.0)	0.007322826
448	(129.0, 143.0)	0.018405559
449	(129.0, 171.0)	0.012712535
450	(129.0, 98.0)	0.01513211
451	(166.0, 143.0)	0.01038594
452	(166.0, 185.0)	0.017032311
453	(166.0, 148.0)	0.007956991
454	(246.0, 282.0)	0.008490794
455	(246.0, 227.0)	0.008205429
456	(110.0, 80.0)	0.003680045
457	(110.0, 133.0)	0.009413863
458	(110.0, 82.0)	0.004351166
459	(110.0, 111.0)	0.006582395
460	(179.0, 208.0)	0.00546018
461	(301.0, 270.0)	0.011767143
462	(301.0, 247.0)	0.00604103
463	(301.0, 324.0)	0.011935765
464	(301.0, 278.0)	0.006393592
465	(159.0, 134.0)	0.004203
466	(159.0, 183.0)	0.015983596
467	(159.0, 161.0)	0.01201747
468	(282.0, 304.0)	0.002559862
469	(282.0, 300.0)	0.002169888
470	(282.0, 260.0)	0.010931977
471	(283.0, 244.0)	0.006225146
472	(283.0, 295.0)	0.008047654
473	(88.0, 70.0)	0.006322363
474	(88.0, 96.0)	0.005020385
475	(88.0, 61.0)	0.004852506
476	(270.0, 247.0)	0.016587437
477	(270.0, 225.0)	0.007678266
478	(270.0, 307.0)	0.018091168
479	(270.0, 272.0)	0.006772112
480	(270.0, 252.0)	0.006727185
481	(247.0, 219.0)	0.015330289
482	(247.0, 252.0)	0.019349351
483	(247.0, 240.0)	0.010007053
484	(247.0, 278.0)	0.007540103
485	(293.0, 324.0)	0.003666041
486	(293.0, 344.0)	0.003308999
487	(293.0, 256.0)	0.01003587
488	(293.0, 316.0)	0.008700443
489	(219.0, 171.0)	0.01086753
490	(219.0, 240.0)	0.005038725
491	(219.0, 194.0)	0.011095762
492	(70.0, 16.0)	0.004515469
493	(70.0, 98.0)	0.005604096
494	(225.0, 185.0)	0.0091649
495	(225.0, 186.0)	0.013660535
496	(343.0, 307.0)	0.005150202
497	(16.0, 15.0)	0.003102962
498	(16.0, 61.0)	0.00308149
499	(16.0, 18.0)	0.002931513
500	(16.0, 60.0)	0.002710911
501	(47.0, 82.0)	0.002469182
502	(47.0, 18.0)	0.00489064
503	(47.0, 19.0)	0.005996108
504	(47.0, 75.0)	0.010158965
505	(13.0, 62.0)	0.005780347
506	(15.0, 17.0)	0.004747884
507	(244.0, 256.0)	0.008218513
508	(324.0, 316.0)	0.006726896
509	(324.0, 314.0)	0.001891464
510	(80.0, 82.0)	0.002027008
511	(143.0, 185.0)	0.013759879
512	(143.0, 96.0)	0.018974065
513	(143.0, 148.0)	0.003722825
514	(143.0, 160.0)	0.012827371
515	(143.0, 109.0)	0.014357125
516	(344.0, 295.0)	0.000913119
517	(344.0, 316.0)	0.001586153
518	(133.0, 82.0)	0.009057909
519	(133.0, 171.0)	0.016975998
520	(133.0, 98.0)	0.006295891
521	(133.0, 122.0)	0.006401023
522	(14.0, 48.0)	0.002823394
523	(14.0, 42.0)	0.002956953
524	(185.0, 208.0)	0.006728389
525	(185.0, 252.0)	0.023369911
526	(185.0, 148.0)	0.007932546
527	(185.0, 209.0)	0.006384751
528	(185.0, 182.0)	0.009087447
529	(68.0, 96.0)	0.011946367
530	(68.0, 17.0)	0.004469564
531	(68.0, 48.0)	0.011293726
532	(68.0, 105.0)	0.00582411
533	(186.0, 183.0)	0.005648757
534	(186.0, 161.0)	0.010155615
535	(186.0, 182.0)	0.004780455
536	(134.0, 105.0)	0.002186318
537	(96.0, 61.0)	0.008663448
538	(96.0, 121.0)	0.002906128
539	(96.0, 148.0)	0.009286318
540	(96.0, 109.0)	0.010323527
541	(96.0, 77.0)	0.013352895
542	(208.0, 171.0)	0.020464449
543	(208.0, 252.0)	0.015037424
544	(208.0, 197.0)	0.009468472
545	(208.0, 235.0)	0.010590984
546	(82.0, 62.0)	0.005928122
547	(82.0, 111.0)	0.001221876
548	(82.0, 75.0)	0.004197972
549	(171.0, 160.0)	0.007341283
550	(171.0, 197.0)	0.007522374
551	(171.0, 162.0)	0.009717108
552	(61.0, 17.0)	0.0027369
553	(61.0, 21.0)	0.005584993
554	(61.0, 60.0)	0.004269751
555	(307.0, 252.0)	0.020350889
556	(307.0, 355.0)	0.005780347
557	(307.0, 330.0)	0.011679018
558	(307.0, 318.0)	0.003432979
559	(307.0, 294.0)	0.004964133
560	(307.0, 326.0)	0.007751
561	(180.0, 147.0)	0.005780347
562	(180.0, 194.0)	0.005091011
563	(180.0, 202.0)	0.002777765
564	(180.0, 155.0)	0.010849011
565	(272.0, 300.0)	0.003783086
566	(272.0, 241.0)	0.005614106
567	(272.0, 294.0)	0.008319013
568	(87.0, 48.0)	0.001397462
569	(87.0, 105.0)	0.003211806
570	(98.0, 160.0)	0.014656491
571	(98.0, 75.0)	0.018170367
572	(98.0, 107.0)	0.019396413
573	(98.0, 72.0)	0.010491992
574	(17.0, 21.0)	0.005257077
575	(17.0, 42.0)	0.004117784
576	(17.0, 77.0)	0.005716726
577	(183.0, 227.0)	0.006070923
578	(183.0, 161.0)	0.001842833
579	(183.0, 150.0)	0.003239952
580	(183.0, 203.0)	0.012247541
581	(252.0, 241.0)	0.011464893
582	(252.0, 259.0)	0.018349046
583	(121.0, 161.0)	0.002452342
584	(121.0, 148.0)	0.004067914
585	(121.0, 116.0)	0.004436064
586	(304.0, 260.0)	0.003220484
587	(48.0, 42.0)	0.001482455
588	(48.0, 45.0)	0.004786251
589	(240.0, 278.0)	0.001983303
590	(240.0, 256.0)	0.007905919
591	(240.0, 197.0)	0.005099326
592	(240.0, 235.0)	0.004225785
593	(240.0, 243.0)	0.00569559
594	(62.0, 75.0)	0.005414691
595	(62.0, 64.0)	0.002122371
596	(278.0, 314.0)	0.005160901
597	(278.0, 235.0)	0.006206786
598	(278.0, 268.0)	0.004332245
599	(330.0, 300.0)	0.001243347
600	(330.0, 356.0)	0.006771397
601	(330.0, 318.0)	0.000431068
602	(330.0, 294.0)	0.004673299
603	(330.0, 327.0)	0.006438104
604	(18.0, 19.0)	0.002183052
605	(18.0, 60.0)	0.00412674
606	(18.0, 37.0)	0.002561625
607	(227.0, 260.0)	0.007925798
608	(227.0, 203.0)	0.00647112
609	(105.0, 161.0)	0.009697146
610	(105.0, 150.0)	0.001922926
611	(105.0, 116.0)	0.002107566
612	(105.0, 92.0)	0.007731009
613	(111.0, 155.0)	0.003917306
614	(111.0, 99.0)	0.002069083
615	(256.0, 194.0)	0.005257567
616	(256.0, 202.0)	0.002574804
617	(256.0, 243.0)	0.004513697
618	(256.0, 249.0)	0.008414437
619	(161.0, 150.0)	0.004694479
620	(161.0, 182.0)	0.018179647
621	(161.0, 116.0)	0.008522734
622	(194.0, 202.0)	0.00191103
623	(194.0, 197.0)	0.007683359
624	(194.0, 162.0)	0.004278811
625	(194.0, 213.0)	0.008145296
626	(148.0, 182.0)	0.009212425
627	(148.0, 144.0)	0.014013404
628	(19.0, 23.0)	0.003706869
629	(295.0, 316.0)	0.002590571
630	(295.0, 249.0)	0.006180508
631	(295.0, 322.0)	0.004827439
632	(21.0, 24.0)	0.003550699
633	(21.0, 27.0)	0.004929564
634	(316.0, 274.0)	0.004412388
635	(316.0, 313.0)	0.00530634
636	(316.0, 311.0)	0.005317169
637	(260.0, 241.0)	0.012380052
638	(260.0, 294.0)	0.006248534
639	(260.0, 276.0)	0.004491255
640	(260.0, 248.0)	0.006081006
641	(260.0, 284.0)	0.004433641
642	(314.0, 268.0)	0.00280209
643	(314.0, 311.0)	0.003000342
644	(122.0, 75.0)	0.003828284
645	(122.0, 162.0)	0.004283346
646	(122.0, 107.0)	0.008022574
647	(160.0, 197.0)	0.010065477
648	(160.0, 107.0)	0.009276398
649	(160.0, 192.0)	0.012369643
650	(160.0, 144.0)	0.005037819
651	(209.0, 235.0)	0.006465831
652	(209.0, 182.0)	0.006106224
653	(209.0, 192.0)	0.004842236
654	(209.0, 200.0)	0.001173716
655	(202.0, 213.0)	0.002264664
656	(109.0, 60.0)	0.008228813
657	(109.0, 107.0)	0.012533479
658	(109.0, 71.0)	0.004716295
659	(197.0, 192.0)	0.00485184
660	(197.0, 214.0)	0.012244029
661	(60.0, 72.0)	0.005027704
662	(60.0, 71.0)	0.00357784
663	(60.0, 37.0)	0.00426146
664	(42.0, 77.0)	0.008874171
665	(42.0, 22.0)	0.004602217
666	(235.0, 243.0)	0.009437897
667	(235.0, 192.0)	0.012653128
668	(235.0, 268.0)	0.005797689
669	(235.0, 259.0)	0.011381422
670	(241.0, 182.0)	0.012453178
671	(241.0, 259.0)	0.004166151
672	(241.0, 200.0)	0.007031966
673	(241.0, 266.0)	0.009165939
674	(75.0, 72.0)	0.002615938
675	(75.0, 64.0)	0.01202983
676	(75.0, 106.0)	0.013226702
677	(356.0, 310.0)	0.005780347
678	(356.0, 284.0)	0.005022061
679	(155.0, 162.0)	0.007860966
680	(155.0, 99.0)	0.004038304
681	(155.0, 106.0)	0.010916999
682	(162.0, 173.0)	0.006781362
683	(77.0, 116.0)	0.00699875
684	(77.0, 71.0)	0.004475082
685	(77.0, 141.0)	0.005252321
686	(77.0, 89.0)	0.006686623
687	(150.0, 138.0)	0.002931813
688	(150.0, 137.0)	0.001589668
689	(182.0, 200.0)	0.006981374
690	(182.0, 199.0)	0.009239778
691	(243.0, 274.0)	0.006760984
692	(243.0, 213.0)	0.007277817
693	(243.0, 214.0)	0.003477447
694	(318.0, 294.0)	0.0019163
695	(294.0, 326.0)	0.00220682
696	(294.0, 259.0)	0.010288172
697	(294.0, 336.0)	0.003469346
698	(294.0, 284.0)	0.005031426
699	(294.0, 266.0)	0.002378921
700	(294.0, 290.0)	0.006460619
701	(26.0, 23.0)	0.000904582
702	(26.0, 64.0)	0.004817332
703	(26.0, 67.0)	0.000180713
704	(326.0, 336.0)	0.000732312
705	(326.0, 358.0)	0.004385594
706	(326.0, 290.0)	0.001315723
707	(274.0, 268.0)	0.010313297
708	(274.0, 249.0)	0.003004765
709	(274.0, 313.0)	0.007795208
710	(274.0, 311.0)	0.00207206
711	(274.0, 242.0)	0.002513145
712	(274.0, 289.0)	0.002107601
713	(107.0, 144.0)	0.00536107
714	(107.0, 108.0)	0.016672393
715	(107.0, 115.0)	0.015998534
716	(107.0, 63.0)	0.017123009
717	(107.0, 139.0)	0.011374848
718	(192.0, 144.0)	0.019804675
719	(192.0, 200.0)	0.016833719
720	(192.0, 173.0)	0.015305743
721	(192.0, 214.0)	0.010431673
722	(192.0, 184.0)	0.003536101
723	(45.0, 92.0)	0.004745037
724	(45.0, 25.0)	0.002555808
725	(357.0, 322.0)	0.001208814
726	(357.0, 313.0)	0.004571533
727	(23.0, 64.0)	0.001526373
728	(23.0, 58.0)	0.002862277
729	(72.0, 37.0)	0.001831816
730	(72.0, 58.0)	0.007794826
731	(116.0, 141.0)	0.006813066
732	(116.0, 92.0)	0.004838642
733	(116.0, 137.0)	0.008622455
734	(268.0, 259.0)	0.007608689
735	(268.0, 228.0)	0.004124496
736	(71.0, 27.0)	0.003279171
737	(71.0, 108.0)	0.002225193
738	(64.0, 99.0)	0.002787344
739	(64.0, 106.0)	0.005278561
740	(64.0, 58.0)	0.002725174
741	(64.0, 67.0)	0.008044044
742	(259.0, 200.0)	0.006641524
743	(259.0, 266.0)	0.008137104
744	(259.0, 228.0)	0.008523803
745	(259.0, 290.0)	0.014441092
746	(141.0, 144.0)	0.013413193
747	(141.0, 108.0)	0.001821614
748	(141.0, 89.0)	0.003041837
749	(141.0, 125.0)	0.002793782
750	(203.0, 248.0)	0.013533946
751	(203.0, 199.0)	0.008183541
752	(203.0, 137.0)	0.012879965
753	(203.0, 172.0)	0.0029318
754	(203.0, 181.0)	0.002495692
755	(276.0, 248.0)	0.001289092
756	(24.0, 22.0)	0.001439307
757	(24.0, 40.0)	0.004096972
758	(213.0, 249.0)	0.006562598
759	(213.0, 173.0)	0.007531567
760	(213.0, 216.0)	0.005780347
761	(213.0, 167.0)	0.011999658
762	(37.0, 27.0)	0.004795291
763	(37.0, 58.0)	0.006374846
764	(144.0, 108.0)	0.012320629
765	(144.0, 139.0)	0.005269038
766	(249.0, 242.0)	0.002519005
767	(249.0, 281.0)	0.003407118
768	(249.0, 230.0)	0.004869113
769	(322.0, 313.0)	0.002236847
770	(313.0, 281.0)	0.001617297
771	(313.0, 325.0)	0.001711207
772	(92.0, 138.0)	0.00193096
773	(92.0, 137.0)	0.008308496
774	(92.0, 89.0)	0.00898197
775	(92.0, 52.0)	0.005075985
776	(92.0, 76.0)	0.004724615
777	(336.0, 327.0)	0.000719934
778	(336.0, 290.0)	0.001717461
779	(248.0, 284.0)	0.004386675
780	(248.0, 239.0)	0.001944457
781	(248.0, 181.0)	0.001921285
782	(248.0, 285.0)	0.00322697
783	(248.0, 271.0)	0.003619757
784	(27.0, 63.0)	0.004303458
785	(27.0, 40.0)	0.003330411
786	(27.0, 33.0)	0.001308787
787	(25.0, 52.0)	0.003309428
788	(327.0, 284.0)	0.00229673
789	(327.0, 332.0)	0.001965817
790	(327.0, 321.0)	0.001720915
791	(327.0, 287.0)	0.00087801
792	(358.0, 296.0)	0.002168914
793	(200.0, 199.0)	0.00426733
794	(200.0, 222.0)	0.004796249
795	(284.0, 266.0)	0.003731972
796	(284.0, 239.0)	0.001710615
797	(284.0, 285.0)	0.003121612
798	(284.0, 287.0)	0.001177755
799	(311.0, 296.0)	0.006124003
800	(311.0, 289.0)	0.001026201
801	(173.0, 214.0)	0.004444176
802	(173.0, 115.0)	0.011114419
803	(173.0, 184.0)	0.004806061
804	(173.0, 189.0)	0.005265888
805	(173.0, 153.0)	0.004098708
806	(199.0, 181.0)	0.005998304
807	(199.0, 174.0)	0.006062329
808	(199.0, 222.0)	0.004990628
809	(138.0, 137.0)	0.001151249
810	(108.0, 89.0)	0.011148551
811	(108.0, 40.0)	0.009576438
812	(108.0, 125.0)	0.002986565
813	(137.0, 172.0)	0.001911119
814	(137.0, 154.0)	0.00304312
815	(106.0, 115.0)	0.009993607
816	(106.0, 117.0)	0.005780347
817	(106.0, 58.0)	0.00798254
818	(106.0, 167.0)	0.01685902
819	(106.0, 112.0)	0.005780347
820	(106.0, 93.0)	0.004850245
821	(89.0, 52.0)	0.00634976
822	(89.0, 40.0)	0.004091332
823	(89.0, 90.0)	0.005780347
824	(214.0, 228.0)	0.006958562
825	(214.0, 242.0)	0.012838843
826	(214.0, 217.0)	0.00493164
827	(172.0, 181.0)	0.001797686
828	(115.0, 135.0)	0.00461667
829	(115.0, 86.0)	0.004536111
830	(115.0, 153.0)	0.002336797
831	(266.0, 290.0)	0.001858185
832	(266.0, 239.0)	0.003219335
833	(266.0, 222.0)	0.004586095
834	(266.0, 287.0)	0.006333859
835	(266.0, 286.0)	0.004011716
836	(58.0, 86.0)	0.003329445
837	(58.0, 32.0)	0.005780347
838	(58.0, 38.0)	0.003903176
839	(228.0, 184.0)	0.006196016
840	(228.0, 222.0)	0.005279728
841	(228.0, 257.0)	0.003891049
842	(228.0, 253.0)	0.005007164
843	(290.0, 296.0)	0.010483167
844	(290.0, 321.0)	0.008010793
845	(290.0, 286.0)	0.001768631
846	(239.0, 181.0)	0.003000389
847	(239.0, 222.0)	0.006775436
848	(239.0, 287.0)	0.001823407
849	(239.0, 271.0)	0.002566527
850	(167.0, 135.0)	0.003206013
851	(167.0, 230.0)	0.008333643
852	(167.0, 189.0)	0.001495352
853	(167.0, 152.0)	0.005780347
854	(28.0, 38.0)	0.005780347
855	(63.0, 86.0)	0.003452391
856	(63.0, 33.0)	0.00398131
857	(63.0, 38.0)	0.007997747
858	(332.0, 285.0)	0.000852821
859	(332.0, 287.0)	0.002178787
860	(332.0, 271.0)	0.001083545
861	(296.0, 289.0)	0.006559676
862	(296.0, 345.0)	0.006762089
863	(296.0, 257.0)	0.004179591
864	(242.0, 281.0)	0.003879965
865	(242.0, 289.0)	0.006259575
866	(242.0, 230.0)	0.006087192
867	(242.0, 253.0)	0.002132374
868	(242.0, 217.0)	0.000848706
869	(281.0, 289.0)	0.001177046
870	(281.0, 325.0)	0.001726669
871	(52.0, 76.0)	0.001055732
872	(52.0, 30.0)	0.002301283
873	(67.0, 31.0)	0.005780347
874	(67.0, 93.0)	0.003583988
875	(181.0, 154.0)	0.003597486
876	(289.0, 325.0)	0.002573687
877	(289.0, 253.0)	0.000966187
878	(40.0, 30.0)	0.004214163
879	(40.0, 33.0)	0.001454541
880	(135.0, 93.0)	0.002020074
881	(135.0, 153.0)	0.000889723
882	(174.0, 184.0)	0.002702018
883	(174.0, 222.0)	0.007450959
884	(174.0, 139.0)	0.010699701
885	(285.0, 271.0)	0.000193393
886	(184.0, 139.0)	0.004354136
887	(222.0, 257.0)	0.004553621
888	(230.0, 189.0)	0.001478702
889	(345.0, 340.0)	0.001487444
890	(139.0, 102.0)	0.008031554
891	(321.0, 287.0)	0.00158038
892	(321.0, 340.0)	0.004765096
893	(287.0, 271.0)	0.001082074
894	(86.0, 93.0)	0.003341302
895	(86.0, 102.0)	0.004023522
