# Supplementary material for: X-ray computed tomography images and network data of sands under compression
Source: Data Brief. 2021 May 12;36:107122. doi: 10.1016/j.dib.2021.107122 (PMC8165412; doi:10.1016/j.dib.2021.107122)
Supplement: Supplementary file 1 [file mmc1.zip › data/Ottawa-sand_0MPa/features/thermal-network_edge-betweeness-centrality.csv]

	edge ID	edge betweenness centrality
0	(35.0, 74.0)	0.000852689
1	(35.0, 2.0)	0.000315864
2	(35.0, 66.0)	0.001971962
3	(35.0, 46.0)	0.001843873
4	(35.0, 7.0)	0.000746556
5	(74.0, 123.0)	0.000186874
6	(74.0, 2.0)	0.000493705
7	(74.0, 66.0)	0.000208227
8	(74.0, 113.0)	0.002824808
9	(74.0, 126.0)	0.001149579
10	(74.0, 46.0)	0.000219664
11	(74.0, 94.0)	0.002342059
12	(123.0, 151.0)	0.000254525
13	(123.0, 156.0)	0.001373407
14	(123.0, 66.0)	0.00056141
15	(123.0, 113.0)	0.002505689
16	(123.0, 126.0)	0.000986422
17	(151.0, 206.0)	0.000507034
18	(151.0, 156.0)	0.000387332
19	(151.0, 113.0)	0.002646415
20	(151.0, 210.0)	0.00107736
21	(151.0, 126.0)	0.000814252
22	(151.0, 177.0)	0.001850121
23	(206.0, 250.0)	0.000803343
24	(206.0, 156.0)	0.000864653
25	(206.0, 211.0)	0.000245506
26	(206.0, 210.0)	0.000231252
27	(206.0, 204.0)	0.003220245
28	(250.0, 279.0)	0.000347215
29	(250.0, 211.0)	0.00043975
30	(250.0, 264.0)	0.000301471
31	(250.0, 231.0)	0.000617809
32	(250.0, 263.0)	0.002037266
33	(250.0, 210.0)	0.000402395
34	(250.0, 204.0)	0.001903786
35	(250.0, 251.0)	0.001612721
36	(279.0, 319.0)	0.000263036
37	(279.0, 264.0)	0.000885195
38	(279.0, 210.0)	0.001111976
39	(279.0, 328.0)	0.00034608
40	(279.0, 251.0)	0.002079593
41	(279.0, 291.0)	0.001725373
42	(319.0, 347.0)	0.000104906
43	(319.0, 264.0)	0.001796033
44	(319.0, 303.0)	0.003296097
45	(319.0, 328.0)	0.000186949
46	(156.0, 211.0)	0.000400427
47	(156.0, 118.0)	0.000691175
48	(156.0, 113.0)	0.00127213
49	(156.0, 165.0)	0.000655365
50	(156.0, 210.0)	0.001065426
51	(156.0, 169.0)	0.002792002
52	(156.0, 204.0)	0.001382144
53	(156.0, 126.0)	0.000925581
54	(156.0, 177.0)	0.000766718
55	(156.0, 157.0)	0.002056991
56	(211.0, 231.0)	0.000864121
57	(211.0, 210.0)	0.000361104
58	(211.0, 169.0)	0.003307396
59	(211.0, 204.0)	0.00130649
60	(2.0, 66.0)	0.000546995
61	(2.0, 39.0)	0.001452439
62	(2.0, 44.0)	0.002607718
63	(2.0, 46.0)	0.001003515
64	(347.0, 264.0)	0.001848919
65	(347.0, 309.0)	0.000155568
66	(347.0, 349.0)	0.001069663
67	(347.0, 303.0)	0.002601465
68	(347.0, 328.0)	0.000314221
69	(66.0, 118.0)	0.001292302
70	(66.0, 113.0)	0.001597707
71	(66.0, 39.0)	0.001216055
72	(66.0, 83.0)	0.00142185
73	(66.0, 126.0)	0.001388577
74	(66.0, 44.0)	0.000542969
75	(66.0, 46.0)	0.000244314
76	(66.0, 69.0)	0.002626326
77	(264.0, 231.0)	0.001219505
78	(264.0, 263.0)	0.000820372
79	(264.0, 309.0)	0.001008296
80	(264.0, 303.0)	0.000516683
81	(264.0, 204.0)	0.002570606
82	(264.0, 261.0)	0.002029324
83	(264.0, 328.0)	0.00178103
84	(264.0, 251.0)	0.000601307
85	(264.0, 221.0)	0.005162559
86	(264.0, 291.0)	0.001087326
87	(118.0, 113.0)	0.00065428
88	(118.0, 83.0)	0.000571913
89	(118.0, 165.0)	0.00030873
90	(118.0, 128.0)	0.002273219
91	(118.0, 169.0)	0.002810011
92	(113.0, 83.0)	0.001320038
93	(113.0, 128.0)	0.006155272
94	(113.0, 169.0)	0.005692222
95	(113.0, 126.0)	0.000563413
96	(113.0, 44.0)	0.001330909
97	(113.0, 46.0)	0.003402943
98	(113.0, 101.0)	0.00138566
99	(113.0, 157.0)	0.003400334
100	(113.0, 69.0)	0.002192717
101	(113.0, 124.0)	0.002605193
102	(231.0, 263.0)	0.000830807
103	(231.0, 165.0)	0.00144873
104	(231.0, 178.0)	0.00129622
105	(231.0, 226.0)	0.000925146
106	(231.0, 169.0)	0.002803387
107	(231.0, 204.0)	0.00056558
108	(231.0, 261.0)	0.002273417
109	(231.0, 251.0)	0.001303013
110	(231.0, 221.0)	0.001074709
111	(39.0, 83.0)	0.000459881
112	(39.0, 65.0)	0.001386824
113	(39.0, 3.0)	0.000533665
114	(39.0, 51.0)	0.002633814
115	(39.0, 53.0)	0.001851996
116	(39.0, 44.0)	0.000816505
117	(263.0, 309.0)	0.00093682
118	(263.0, 299.0)	0.001096153
119	(263.0, 232.0)	0.001367669
120	(263.0, 226.0)	0.001487222
121	(263.0, 303.0)	0.001981009
122	(263.0, 255.0)	0.003553802
123	(263.0, 261.0)	0.00058437
124	(83.0, 128.0)	0.001252352
125	(83.0, 65.0)	0.001565198
126	(83.0, 114.0)	0.001848102
127	(83.0, 51.0)	0.000801064
128	(83.0, 53.0)	0.001048875
129	(83.0, 44.0)	0.000730533
130	(83.0, 101.0)	0.002174784
131	(165.0, 128.0)	0.002550456
132	(165.0, 178.0)	0.001201651
133	(165.0, 169.0)	0.000919191
134	(309.0, 349.0)	0.000275594
135	(309.0, 299.0)	0.001868299
136	(309.0, 303.0)	0.001827347
137	(349.0, 299.0)	0.000802117
138	(349.0, 312.0)	0.000518901
139	(349.0, 341.0)	0.000448778
140	(349.0, 303.0)	0.002994429
141	(349.0, 305.0)	0.002032562
142	(349.0, 350.0)	0.000678332
143	(349.0, 333.0)	0.000969563
144	(128.0, 178.0)	0.002328028
145	(128.0, 114.0)	0.000577439
146	(128.0, 142.0)	0.008439436
147	(128.0, 169.0)	0.002173118
148	(128.0, 51.0)	0.001154616
149	(128.0, 149.0)	0.000538868
150	(128.0, 103.0)	0.003804705
151	(128.0, 53.0)	0.002122488
152	(128.0, 101.0)	0.001134779
153	(128.0, 81.0)	0.002919978
154	(128.0, 158.0)	0.002585551
155	(178.0, 232.0)	0.001553933
156	(178.0, 187.0)	0.001190166
157	(178.0, 226.0)	0.000376693
158	(178.0, 169.0)	0.000628618
159	(178.0, 149.0)	0.001825201
160	(178.0, 221.0)	0.002147247
161	(178.0, 224.0)	0.001811499
162	(178.0, 193.0)	0.001587516
163	(299.0, 312.0)	0.001617761
164	(299.0, 267.0)	0.001284762
165	(299.0, 341.0)	0.002363348
166	(299.0, 303.0)	0.002141088
167	(299.0, 305.0)	0.000676278
168	(299.0, 255.0)	0.002783189
169	(299.0, 261.0)	0.001148148
170	(299.0, 350.0)	0.000753668
171	(299.0, 333.0)	0.000330344
172	(299.0, 292.0)	0.001592687
173	(299.0, 288.0)	0.001541197
174	(299.0, 273.0)	0.004216583
175	(65.0, 114.0)	0.001363951
176	(65.0, 97.0)	0.000373417
177	(65.0, 1.0)	0.001820684
178	(65.0, 59.0)	0.001427485
179	(65.0, 3.0)	0.000359743
180	(65.0, 51.0)	0.000601783
181	(65.0, 49.0)	0.000739325
182	(65.0, 103.0)	0.005476531
183	(232.0, 267.0)	0.000471001
184	(232.0, 187.0)	0.001325153
185	(232.0, 223.0)	0.001995028
186	(232.0, 226.0)	0.000660613
187	(232.0, 255.0)	0.000960718
188	(312.0, 267.0)	0.002083168
189	(312.0, 341.0)	8.58E-05
190	(312.0, 348.0)	0.00027483
191	(312.0, 302.0)	0.000144166
192	(312.0, 339.0)	0.000540095
193	(312.0, 305.0)	0.000978876
194	(312.0, 350.0)	0.000724555
195	(114.0, 187.0)	0.004020055
196	(114.0, 97.0)	0.000410963
197	(114.0, 142.0)	0.001306755
198	(114.0, 51.0)	0.00081344
199	(114.0, 149.0)	0.00089698
200	(114.0, 103.0)	0.001869234
201	(267.0, 302.0)	0.002038924
202	(267.0, 223.0)	0.003797002
203	(267.0, 297.0)	0.002391739
204	(267.0, 226.0)	0.005983678
205	(267.0, 305.0)	0.000853663
206	(267.0, 255.0)	0.000630738
207	(267.0, 277.0)	0.001413416
208	(341.0, 348.0)	0.000142117
209	(341.0, 339.0)	0.000675484
210	(341.0, 305.0)	0.001627582
211	(341.0, 350.0)	0.000710703
212	(187.0, 223.0)	0.00193028
213	(187.0, 226.0)	0.001812875
214	(187.0, 142.0)	0.001853707
215	(187.0, 168.0)	0.004622168
216	(187.0, 255.0)	0.004309302
217	(187.0, 149.0)	0.002999543
218	(187.0, 188.0)	0.000893502
219	(187.0, 224.0)	0.001891525
220	(187.0, 193.0)	0.002765287
221	(97.0, 59.0)	0.001389731
222	(97.0, 85.0)	0.000633855
223	(97.0, 142.0)	0.002077113
224	(97.0, 51.0)	0.001161918
225	(97.0, 49.0)	0.000286827
226	(97.0, 100.0)	0.001078377
227	(97.0, 103.0)	0.002995694
228	(1.0, 59.0)	0.000110146
229	(1.0, 4.0)	0.000863911
230	(1.0, 3.0)	0.000821801
231	(1.0, 49.0)	0.002097216
232	(1.0, 5.0)	0.000205905
233	(59.0, 4.0)	0.000453509
234	(59.0, 85.0)	0.001130131
235	(59.0, 49.0)	0.001503547
236	(348.0, 302.0)	0.000192533
237	(348.0, 339.0)	0.000830427
238	(348.0, 305.0)	0.004138905
239	(302.0, 297.0)	0.000728441
240	(302.0, 339.0)	0.00046275
241	(302.0, 305.0)	0.002463146
242	(223.0, 201.0)	0.002003604
243	(223.0, 254.0)	0.002328127
244	(223.0, 142.0)	0.010035889
245	(223.0, 168.0)	0.004184266
246	(223.0, 255.0)	0.002607845
247	(223.0, 190.0)	0.001399305
248	(223.0, 277.0)	0.002942112
249	(223.0, 212.0)	0.000648994
250	(223.0, 188.0)	0.000548659
251	(223.0, 245.0)	0.002374394
252	(223.0, 269.0)	0.005531357
253	(4.0, 85.0)	0.000518973
254	(4.0, 34.0)	0.000261892
255	(4.0, 49.0)	0.000944178
256	(4.0, 78.0)	0.000929867
257	(4.0, 100.0)	0.003390046
258	(4.0, 36.0)	0.000445684
259	(4.0, 5.0)	0.000364556
260	(4.0, 41.0)	0.001140503
261	(131.0, 85.0)	0.000471297
262	(131.0, 201.0)	0.001423915
263	(131.0, 140.0)	0.000299185
264	(131.0, 84.0)	0.00123391
265	(131.0, 142.0)	0.002882914
266	(131.0, 168.0)	0.001240946
267	(131.0, 175.0)	0.001473472
268	(131.0, 127.0)	0.000188196
269	(131.0, 100.0)	0.00204455
270	(297.0, 323.0)	0.000603106
271	(297.0, 254.0)	0.00190642
272	(297.0, 308.0)	0.000582409
273	(297.0, 339.0)	0.000289943
274	(297.0, 305.0)	0.001537216
275	(297.0, 337.0)	0.000853501
276	(297.0, 277.0)	0.001761187
277	(297.0, 280.0)	0.000922963
278	(297.0, 306.0)	0.000740116
279	(85.0, 34.0)	0.001757469
280	(85.0, 140.0)	0.001143402
281	(85.0, 84.0)	0.000735056
282	(85.0, 142.0)	0.005538583
283	(85.0, 49.0)	0.001220109
284	(85.0, 127.0)	0.00054099
285	(85.0, 78.0)	0.000984209
286	(85.0, 100.0)	0.001469808
287	(201.0, 254.0)	0.00103071
288	(201.0, 237.0)	0.000446752
289	(201.0, 207.0)	0.000670108
290	(201.0, 168.0)	0.001713329
291	(201.0, 175.0)	0.000490651
292	(201.0, 190.0)	4.78E-05
293	(201.0, 236.0)	0.000542731
294	(201.0, 212.0)	0.001125491
295	(323.0, 254.0)	0.003958092
296	(323.0, 308.0)	8.07E-05
297	(323.0, 339.0)	0.001185063
298	(323.0, 337.0)	0.000186529
299	(254.0, 237.0)	0.001800402
300	(254.0, 308.0)	0.002631802
301	(254.0, 175.0)	0.005924527
302	(254.0, 190.0)	0.000769057
303	(254.0, 277.0)	0.002033901
304	(254.0, 236.0)	0.000390874
305	(254.0, 280.0)	0.000522369
306	(254.0, 306.0)	0.00138559
307	(254.0, 212.0)	0.000663031
308	(254.0, 245.0)	0.005838561
309	(254.0, 269.0)	0.002723115
310	(34.0, 84.0)	0.000136803
311	(34.0, 78.0)	0.00322345
312	(34.0, 36.0)	0.000270846
313	(140.0, 84.0)	0.000657513
314	(140.0, 207.0)	0.000740438
315	(140.0, 168.0)	0.003299823
316	(140.0, 175.0)	0.001472233
317	(140.0, 127.0)	0.000412341
318	(237.0, 207.0)	0.000159195
319	(237.0, 175.0)	0.002215375
320	(237.0, 236.0)	0.000531771
321	(237.0, 280.0)	0.001027044
322	(84.0, 127.0)	0.000771956
323	(84.0, 78.0)	0.002316683
324	(84.0, 36.0)	0.000439258
325	(84.0, 73.0)	0.00049729
326	(207.0, 175.0)	0.002174969
327	(207.0, 236.0)	0.002185167
328	(308.0, 337.0)	0.000114638
329	(308.0, 280.0)	0.000675671
330	(308.0, 306.0)	0.001752394
331	(226.0, 169.0)	0.006216073
332	(226.0, 255.0)	0.00144433
333	(226.0, 261.0)	0.001039513
334	(226.0, 221.0)	0.001930071
335	(226.0, 224.0)	0.000791178
336	(226.0, 193.0)	0.003489465
337	(142.0, 168.0)	0.002207513
338	(142.0, 149.0)	0.002325765
339	(142.0, 100.0)	0.002119321
340	(142.0, 103.0)	0.003124981
341	(142.0, 188.0)	0.002791949
342	(142.0, 145.0)	0.002659446
343	(168.0, 175.0)	0.000941857
344	(168.0, 127.0)	0.002024429
345	(168.0, 190.0)	0.001795908
346	(168.0, 100.0)	0.003271402
347	(168.0, 212.0)	0.001355968
348	(168.0, 188.0)	0.001685857
349	(168.0, 145.0)	0.004504781
350	(168.0, 130.0)	0.002640635
351	(168.0, 119.0)	0.002872465
352	(168.0, 176.0)	0.002287915
353	(175.0, 127.0)	0.001521391
354	(175.0, 190.0)	0.000609345
355	(175.0, 236.0)	0.001113789
356	(175.0, 212.0)	0.001123774
357	(175.0, 130.0)	0.006718722
358	(175.0, 119.0)	0.00198018
359	(175.0, 176.0)	0.001997463
360	(175.0, 163.0)	0.002309908
361	(3.0, 51.0)	0.001796098
362	(3.0, 49.0)	0.001392723
363	(3.0, 53.0)	0.002504883
364	(3.0, 6.0)	0.000525678
365	(339.0, 305.0)	0.000980738
366	(339.0, 337.0)	0.000603171
367	(339.0, 277.0)	0.002484743
368	(339.0, 306.0)	0.001267873
369	(339.0, 350.0)	0.000491993
370	(339.0, 342.0)	0.00251105
371	(339.0, 351.0)	0.000801929
372	(303.0, 261.0)	0.001237488
373	(303.0, 328.0)	0.001334381
374	(303.0, 251.0)	0.001763203
375	(303.0, 333.0)	0.001424138
376	(303.0, 291.0)	0.000640672
377	(303.0, 334.0)	0.000696826
378	(303.0, 288.0)	0.001111238
379	(303.0, 262.0)	0.012351913
380	(210.0, 204.0)	0.001385635
381	(210.0, 251.0)	0.002605122
382	(210.0, 177.0)	0.001421544
383	(210.0, 234.0)	0.000389757
384	(305.0, 255.0)	0.003186314
385	(305.0, 277.0)	0.000920688
386	(305.0, 306.0)	0.002347233
387	(305.0, 350.0)	0.000391503
388	(305.0, 292.0)	0.001190023
389	(305.0, 342.0)	0.001121188
390	(305.0, 273.0)	0.009857859
391	(337.0, 280.0)	0.001483364
392	(337.0, 306.0)	0.001500256
393	(337.0, 351.0)	0.001113274
394	(169.0, 204.0)	0.002033152
395	(169.0, 149.0)	0.003599272
396	(169.0, 221.0)	0.003309126
397	(169.0, 101.0)	0.004663739
398	(169.0, 157.0)	0.001049743
399	(169.0, 193.0)	0.005870133
400	(169.0, 158.0)	0.003350489
401	(255.0, 261.0)	0.002002786
402	(255.0, 277.0)	0.001039615
403	(255.0, 188.0)	0.005342979
404	(255.0, 245.0)	0.002304355
405	(255.0, 224.0)	0.000573534
406	(255.0, 292.0)	0.00166848
407	(255.0, 273.0)	0.003120547
408	(204.0, 251.0)	0.000823974
409	(204.0, 221.0)	0.00089699
410	(204.0, 177.0)	0.000819113
411	(204.0, 157.0)	0.001435177
412	(204.0, 218.0)	0.001339217
413	(204.0, 195.0)	0.009325654
414	(51.0, 49.0)	0.002297481
415	(51.0, 149.0)	0.003158225
416	(51.0, 103.0)	0.00147928
417	(51.0, 53.0)	0.000394637
418	(51.0, 101.0)	0.003318432
419	(51.0, 6.0)	0.001505732
420	(51.0, 81.0)	0.002913409
421	(51.0, 50.0)	0.001557314
422	(49.0, 78.0)	0.002047922
423	(49.0, 100.0)	0.001941691
424	(49.0, 103.0)	0.005186341
425	(49.0, 5.0)	0.00148346
426	(49.0, 6.0)	0.000503899
427	(49.0, 41.0)	0.001045663
428	(49.0, 50.0)	0.002191367
429	(127.0, 78.0)	0.000606832
430	(127.0, 100.0)	0.001421064
431	(127.0, 73.0)	0.001132646
432	(127.0, 130.0)	0.002285124
433	(127.0, 119.0)	0.000477066
434	(261.0, 251.0)	0.003275159
435	(261.0, 221.0)	0.001655925
436	(261.0, 333.0)	0.001382618
437	(261.0, 224.0)	0.001984766
438	(261.0, 292.0)	0.003685976
439	(261.0, 288.0)	0.000757564
440	(261.0, 273.0)	0.002300746
441	(261.0, 238.0)	0.001990771
442	(328.0, 329.0)	0.000399105
443	(328.0, 291.0)	0.000725072
444	(328.0, 334.0)	0.001504261
445	(328.0, 335.0)	0.001085372
446	(78.0, 100.0)	0.000716664
447	(78.0, 36.0)	0.001060173
448	(78.0, 73.0)	0.001165072
449	(78.0, 130.0)	0.002519321
450	(78.0, 119.0)	0.001399575
451	(78.0, 41.0)	0.000311258
452	(78.0, 56.0)	0.000638766
453	(78.0, 91.0)	0.007657374
454	(78.0, 79.0)	0.001740706
455	(190.0, 212.0)	0.001128245
456	(149.0, 103.0)	0.001021712
457	(149.0, 101.0)	0.003591296
458	(149.0, 193.0)	0.002535047
459	(149.0, 145.0)	0.005398004
460	(149.0, 81.0)	0.002385826
461	(149.0, 158.0)	0.001173353
462	(149.0, 132.0)	0.002468008
463	(277.0, 306.0)	0.000792689
464	(277.0, 245.0)	0.001402085
465	(277.0, 292.0)	0.000657076
466	(277.0, 342.0)	0.000691466
467	(277.0, 273.0)	0.004833467
468	(277.0, 269.0)	0.001302857
469	(277.0, 298.0)	0.003109302
470	(100.0, 103.0)	0.002708139
471	(100.0, 145.0)	0.005092375
472	(100.0, 130.0)	0.001642179
473	(100.0, 41.0)	0.001634548
474	(100.0, 50.0)	0.002565856
475	(100.0, 91.0)	0.002984692
476	(100.0, 79.0)	0.002027602
477	(36.0, 73.0)	0.000234406
478	(36.0, 41.0)	0.001825629
479	(36.0, 56.0)	0.002046914
480	(36.0, 10.0)	0.00036847
481	(236.0, 280.0)	0.000588965
482	(236.0, 212.0)	0.000312956
483	(236.0, 269.0)	0.004287617
484	(236.0, 176.0)	0.002336703
485	(236.0, 265.0)	0.000802525
486	(236.0, 233.0)	0.000837555
487	(236.0, 220.0)	0.000489651
488	(126.0, 46.0)	0.001339139
489	(126.0, 177.0)	0.002442169
490	(126.0, 157.0)	0.003825406
491	(126.0, 94.0)	0.000757357
492	(126.0, 69.0)	0.002148182
493	(126.0, 124.0)	0.001798081
494	(280.0, 306.0)	0.000341968
495	(280.0, 351.0)	0.00036862
496	(280.0, 269.0)	0.003068576
497	(280.0, 265.0)	0.00063425
498	(280.0, 233.0)	0.002657597
499	(280.0, 315.0)	0.000920957
500	(103.0, 145.0)	0.004175768
501	(103.0, 81.0)	0.001973238
502	(103.0, 50.0)	0.000941274
503	(103.0, 158.0)	0.006821517
504	(103.0, 91.0)	0.004216827
505	(103.0, 132.0)	0.003229114
506	(103.0, 88.0)	0.009070354
507	(306.0, 342.0)	0.00143357
508	(306.0, 351.0)	9.04E-05
509	(306.0, 269.0)	0.0028374
510	(306.0, 265.0)	0.001932469
511	(306.0, 315.0)	0.000693114
512	(306.0, 346.0)	0.003451733
513	(350.0, 333.0)	0.000743592
514	(350.0, 292.0)	0.001719119
515	(350.0, 342.0)	0.000919933
516	(350.0, 317.0)	0.003052316
517	(53.0, 44.0)	0.001405233
518	(53.0, 101.0)	0.001804633
519	(53.0, 6.0)	0.00220711
520	(53.0, 81.0)	0.002390651
521	(53.0, 69.0)	0.003903976
522	(53.0, 50.0)	0.00275156
523	(53.0, 43.0)	0.00171883
524	(53.0, 11.0)	0.003426976
525	(44.0, 46.0)	0.000655912
526	(44.0, 101.0)	0.003600388
527	(44.0, 69.0)	0.000609388
528	(44.0, 8.0)	0.00115906
529	(44.0, 43.0)	0.003195648
530	(251.0, 221.0)	0.001645382
531	(251.0, 291.0)	0.001177974
532	(251.0, 177.0)	0.004414507
533	(251.0, 218.0)	0.001022906
534	(251.0, 234.0)	0.001080449
535	(251.0, 275.0)	0.001157703
536	(251.0, 262.0)	0.007183482
537	(212.0, 188.0)	0.000513527
538	(212.0, 245.0)	0.002212085
539	(212.0, 269.0)	0.001856375
540	(212.0, 176.0)	0.000783469
541	(212.0, 233.0)	0.000338501
542	(212.0, 191.0)	0.003971961
543	(46.0, 7.0)	0.001221751
544	(46.0, 94.0)	0.000833134
545	(46.0, 69.0)	0.001213158
546	(46.0, 8.0)	0.000782142
547	(46.0, 54.0)	0.002462896
548	(221.0, 224.0)	0.002669258
549	(221.0, 157.0)	0.003232423
550	(221.0, 193.0)	0.004985067
551	(221.0, 218.0)	0.001266411
552	(221.0, 238.0)	0.000645465
553	(221.0, 195.0)	0.002100755
554	(221.0, 262.0)	0.007034915
555	(73.0, 119.0)	0.002099402
556	(73.0, 56.0)	0.001099095
557	(73.0, 10.0)	0.000513337
558	(73.0, 55.0)	0.001351421
559	(329.0, 291.0)	0.003733333
560	(329.0, 335.0)	0.001438592
561	(333.0, 292.0)	0.000978029
562	(333.0, 342.0)	0.001704462
563	(333.0, 334.0)	0.001646381
564	(333.0, 288.0)	0.00031813
565	(333.0, 273.0)	0.00188166
566	(333.0, 331.0)	0.000734544
567	(333.0, 317.0)	0.001549447
568	(188.0, 245.0)	0.001447443
569	(188.0, 224.0)	0.002602628
570	(188.0, 145.0)	0.002834659
571	(188.0, 176.0)	0.002895328
572	(188.0, 205.0)	0.001355194
573	(188.0, 191.0)	0.002861323
574	(245.0, 224.0)	0.001885027
575	(245.0, 292.0)	0.002894118
576	(245.0, 273.0)	0.004643167
577	(245.0, 269.0)	0.000466392
578	(245.0, 233.0)	0.001667302
579	(245.0, 205.0)	0.001600242
580	(245.0, 191.0)	0.005628988
581	(245.0, 229.0)	0.005814865
582	(245.0, 258.0)	0.00120829
583	(245.0, 298.0)	0.002280318
584	(245.0, 270.0)	0.001788447
585	(291.0, 334.0)	0.000206221
586	(291.0, 288.0)	0.002855347
587	(291.0, 275.0)	0.000981752
588	(291.0, 262.0)	0.005824836
589	(291.0, 335.0)	0.000587311
590	(291.0, 283.0)	0.001849487
591	(101.0, 157.0)	0.002907839
592	(101.0, 81.0)	0.001201841
593	(101.0, 69.0)	0.001950631
594	(101.0, 124.0)	0.002178656
595	(101.0, 158.0)	0.002159463
596	(101.0, 146.0)	0.004982619
597	(101.0, 43.0)	0.003887547
598	(101.0, 95.0)	0.002442191
599	(224.0, 193.0)	0.000765865
600	(224.0, 273.0)	0.001776715
601	(224.0, 238.0)	0.001606557
602	(224.0, 205.0)	0.002698006
603	(224.0, 229.0)	0.002410432
604	(177.0, 157.0)	0.001190351
605	(177.0, 218.0)	0.002197656
606	(177.0, 234.0)	0.000898183
607	(177.0, 124.0)	0.003819807
608	(177.0, 164.0)	0.001653339
609	(177.0, 215.0)	0.001076779
610	(157.0, 218.0)	0.002124354
611	(157.0, 124.0)	0.001416271
612	(157.0, 158.0)	0.003211911
613	(157.0, 195.0)	0.005074774
614	(157.0, 146.0)	0.001233835
615	(157.0, 164.0)	0.001309196
616	(157.0, 196.0)	0.002881209
617	(292.0, 342.0)	0.00042272
618	(292.0, 288.0)	0.001983102
619	(292.0, 273.0)	0.000554458
620	(292.0, 269.0)	0.005073798
621	(292.0, 331.0)	0.003541325
622	(292.0, 317.0)	0.000573263
623	(292.0, 298.0)	0.002582511
624	(292.0, 270.0)	0.002506993
625	(5.0, 6.0)	0.001381975
626	(5.0, 41.0)	0.002469519
627	(6.0, 41.0)	0.001695507
628	(6.0, 50.0)	0.000945973
629	(6.0, 11.0)	0.002318562
630	(6.0, 9.0)	0.000335027
631	(342.0, 351.0)	0.001224557
632	(342.0, 269.0)	0.004000875
633	(342.0, 331.0)	0.006552559
634	(342.0, 317.0)	0.000473217
635	(342.0, 298.0)	0.001173082
636	(342.0, 346.0)	0.001809314
637	(342.0, 343.0)	0.001009305
638	(193.0, 238.0)	0.002009108
639	(193.0, 158.0)	0.002032532
640	(193.0, 205.0)	0.005324506
641	(193.0, 132.0)	0.007663331
642	(193.0, 195.0)	0.00179589
643	(193.0, 229.0)	0.004449121
644	(193.0, 170.0)	0.001689945
645	(193.0, 179.0)	0.002174573
646	(351.0, 269.0)	0.003621861
647	(351.0, 315.0)	0.000329719
648	(351.0, 346.0)	0.001843004
649	(334.0, 288.0)	0.000754711
650	(334.0, 275.0)	0.001106046
651	(334.0, 262.0)	0.002918331
652	(334.0, 335.0)	0.000659505
653	(334.0, 331.0)	0.000969782
654	(334.0, 352.0)	0.000507784
655	(334.0, 293.0)	0.002117235
656	(288.0, 273.0)	0.001019698
657	(288.0, 238.0)	0.001894232
658	(288.0, 262.0)	0.002705788
659	(288.0, 331.0)	0.000273828
660	(288.0, 317.0)	0.002171145
661	(288.0, 301.0)	0.001994926
662	(273.0, 238.0)	0.002330941
663	(273.0, 262.0)	0.013976411
664	(273.0, 229.0)	0.00509044
665	(273.0, 317.0)	0.001289715
666	(273.0, 298.0)	0.004934198
667	(273.0, 301.0)	0.00253106
668	(273.0, 270.0)	0.001702695
669	(273.0, 247.0)	0.00657549
670	(145.0, 130.0)	0.002801636
671	(145.0, 176.0)	0.004888113
672	(145.0, 91.0)	0.004261197
673	(145.0, 205.0)	0.004402175
674	(145.0, 132.0)	0.00201749
675	(145.0, 191.0)	0.004248152
676	(145.0, 170.0)	0.007830802
677	(145.0, 120.0)	0.001897397
678	(145.0, 166.0)	0.003079177
679	(269.0, 265.0)	0.001322608
680	(269.0, 233.0)	0.000765348
681	(269.0, 315.0)	0.00262795
682	(269.0, 205.0)	0.008629503
683	(269.0, 191.0)	0.00923034
684	(269.0, 258.0)	0.001034157
685	(269.0, 298.0)	0.001608387
686	(269.0, 346.0)	0.00351418
687	(269.0, 282.0)	0.003679872
688	(269.0, 270.0)	0.004182928
689	(130.0, 119.0)	0.000458798
690	(130.0, 176.0)	0.002110264
691	(130.0, 56.0)	0.002020635
692	(130.0, 163.0)	0.001170693
693	(130.0, 91.0)	0.004914882
694	(130.0, 79.0)	0.000473055
695	(130.0, 120.0)	0.005296777
696	(130.0, 104.0)	0.002674347
697	(130.0, 159.0)	0.003649071
698	(7.0, 8.0)	0.001258764
699	(7.0, 54.0)	0.00365768
700	(7.0, 12.0)	9.81E-05
701	(119.0, 176.0)	0.003327892
702	(119.0, 56.0)	0.001226802
703	(119.0, 163.0)	0.000319798
704	(119.0, 79.0)	0.000959407
705	(119.0, 104.0)	0.00314381
706	(41.0, 50.0)	0.002711535
707	(41.0, 56.0)	0.000877164
708	(41.0, 91.0)	0.003264307
709	(41.0, 79.0)	0.002902948
710	(41.0, 10.0)	0.00250639
711	(41.0, 9.0)	0.000592924
712	(41.0, 57.0)	0.002385496
713	(94.0, 69.0)	0.000557086
714	(94.0, 124.0)	0.000885313
715	(94.0, 164.0)	0.002019504
716	(94.0, 54.0)	0.000366496
717	(94.0, 95.0)	0.004303627
718	(94.0, 110.0)	0.000641843
719	(94.0, 80.0)	0.001037533
720	(81.0, 50.0)	0.003804502
721	(81.0, 158.0)	0.001097812
722	(81.0, 132.0)	0.004079696
723	(81.0, 146.0)	0.006316006
724	(81.0, 43.0)	0.002453797
725	(81.0, 11.0)	0.002332332
726	(81.0, 95.0)	0.002846452
727	(81.0, 129.0)	0.003677126
728	(81.0, 88.0)	0.002776693
729	(81.0, 70.0)	0.002510714
730	(69.0, 124.0)	0.001703762
731	(69.0, 8.0)	0.000934343
732	(69.0, 43.0)	0.001812867
733	(69.0, 54.0)	0.001060755
734	(69.0, 95.0)	0.002110124
735	(69.0, 110.0)	0.002443818
736	(69.0, 47.0)	0.004812771
737	(176.0, 233.0)	0.000914889
738	(176.0, 163.0)	0.00121216
739	(176.0, 191.0)	0.001482022
740	(176.0, 220.0)	0.001591595
741	(176.0, 198.0)	0.001212155
742	(176.0, 246.0)	0.00772811
743	(176.0, 159.0)	0.003206483
744	(218.0, 238.0)	0.001972227
745	(218.0, 234.0)	0.001808712
746	(218.0, 275.0)	0.00097713
747	(218.0, 195.0)	0.001978651
748	(218.0, 262.0)	0.003566434
749	(218.0, 164.0)	0.002463572
750	(218.0, 196.0)	0.000697728
751	(218.0, 215.0)	0.000911405
752	(218.0, 219.0)	0.002533537
753	(218.0, 244.0)	0.001556869
754	(50.0, 91.0)	0.001073403
755	(50.0, 11.0)	0.000374563
756	(50.0, 9.0)	0.001107875
757	(50.0, 57.0)	0.001990197
758	(50.0, 88.0)	0.00497728
759	(50.0, 15.0)	0.001057293
760	(238.0, 195.0)	0.000637643
761	(238.0, 262.0)	0.001274999
762	(238.0, 229.0)	0.001387912
763	(238.0, 179.0)	0.002813516
764	(238.0, 247.0)	0.000916463
765	(238.0, 219.0)	0.002949463
766	(234.0, 275.0)	0.001171154
767	(234.0, 215.0)	0.001018363
768	(124.0, 146.0)	0.001546747
769	(124.0, 164.0)	0.000313434
770	(124.0, 54.0)	0.005675375
771	(124.0, 196.0)	0.006818525
772	(124.0, 95.0)	0.002065694
773	(124.0, 110.0)	0.000652909
774	(124.0, 133.0)	0.004454882
775	(158.0, 132.0)	0.002810408
776	(158.0, 195.0)	0.004821699
777	(158.0, 146.0)	0.001164262
778	(158.0, 170.0)	0.003772565
779	(158.0, 95.0)	0.004934979
780	(158.0, 129.0)	0.002852665
781	(158.0, 179.0)	0.003824647
782	(56.0, 79.0)	0.000357994
783	(56.0, 10.0)	0.001206048
784	(56.0, 57.0)	0.002307627
785	(56.0, 55.0)	0.000370764
786	(56.0, 104.0)	0.002151395
787	(56.0, 68.0)	0.003167602
788	(265.0, 233.0)	0.000474022
789	(265.0, 315.0)	0.000277806
790	(265.0, 258.0)	0.001361333
791	(265.0, 220.0)	0.000440656
792	(265.0, 246.0)	0.003326153
793	(265.0, 282.0)	0.000978714
794	(233.0, 205.0)	0.003718259
795	(233.0, 191.0)	0.00154692
796	(233.0, 258.0)	0.000461701
797	(233.0, 220.0)	0.000805871
798	(233.0, 198.0)	0.00127594
799	(233.0, 246.0)	0.001531663
800	(315.0, 298.0)	0.001492921
801	(315.0, 346.0)	0.000486035
802	(315.0, 282.0)	0.000610343
803	(315.0, 353.0)	0.000993092
804	(315.0, 304.0)	0.001612628
805	(163.0, 198.0)	0.001090171
806	(163.0, 104.0)	0.001533297
807	(163.0, 159.0)	0.001471396
808	(163.0, 134.0)	0.001251329
809	(91.0, 132.0)	0.005837676
810	(91.0, 79.0)	0.001106604
811	(91.0, 11.0)	0.002865202
812	(91.0, 120.0)	0.001325341
813	(91.0, 57.0)	0.000587202
814	(91.0, 88.0)	0.004675847
815	(91.0, 15.0)	0.001787618
816	(91.0, 68.0)	0.005295571
817	(91.0, 96.0)	0.004123961
818	(91.0, 61.0)	0.007247036
819	(205.0, 132.0)	0.008817791
820	(205.0, 191.0)	0.000830896
821	(205.0, 229.0)	0.001067859
822	(205.0, 170.0)	0.003111981
823	(205.0, 258.0)	0.002112487
824	(205.0, 166.0)	0.003542417
825	(205.0, 270.0)	0.0053595
826	(205.0, 225.0)	0.00214414
827	(205.0, 185.0)	0.00306793
828	(275.0, 262.0)	0.001810331
829	(275.0, 335.0)	0.002164704
830	(275.0, 196.0)	0.005212577
831	(275.0, 215.0)	0.000917024
832	(275.0, 283.0)	0.000907444
833	(275.0, 293.0)	0.002248505
834	(275.0, 244.0)	0.000665652
835	(132.0, 170.0)	0.000933957
836	(132.0, 120.0)	0.003866728
837	(132.0, 129.0)	0.004772054
838	(132.0, 166.0)	0.002773425
839	(132.0, 88.0)	0.004330971
840	(132.0, 143.0)	0.004458873
841	(79.0, 120.0)	0.002779807
842	(79.0, 57.0)	0.000992624
843	(79.0, 55.0)	0.001452109
844	(79.0, 104.0)	0.000924038
845	(79.0, 159.0)	0.005514127
846	(79.0, 68.0)	0.001445138
847	(8.0, 43.0)	0.003494195
848	(8.0, 54.0)	0.000517808
849	(8.0, 12.0)	0.001452789
850	(8.0, 47.0)	0.003044683
851	(8.0, 13.0)	0.000575497
852	(195.0, 146.0)	0.001561497
853	(195.0, 262.0)	0.006905802
854	(195.0, 229.0)	0.005570718
855	(195.0, 170.0)	0.005762584
856	(195.0, 196.0)	0.00136177
857	(195.0, 179.0)	0.001551464
858	(195.0, 247.0)	0.004488978
859	(195.0, 219.0)	0.001354744
860	(195.0, 171.0)	0.007006411
861	(146.0, 164.0)	0.001854726
862	(146.0, 196.0)	0.002224689
863	(146.0, 95.0)	0.001454361
864	(146.0, 129.0)	0.001068445
865	(146.0, 179.0)	0.004094569
866	(146.0, 219.0)	0.006623645
867	(146.0, 133.0)	0.001511411
868	(146.0, 171.0)	0.00205296
869	(10.0, 55.0)	0.000659762
870	(10.0, 14.0)	0.001748711
871	(191.0, 258.0)	0.000887069
872	(191.0, 120.0)	0.009268798
873	(191.0, 198.0)	0.001611121
874	(191.0, 166.0)	0.002614478
875	(191.0, 246.0)	0.002543809
876	(191.0, 159.0)	0.006029164
877	(191.0, 225.0)	0.002297542
878	(191.0, 185.0)	0.004540244
879	(191.0, 186.0)	0.003397646
880	(43.0, 11.0)	0.003711392
881	(43.0, 95.0)	0.000980084
882	(43.0, 70.0)	0.0029743
883	(43.0, 16.0)	0.002873725
884	(43.0, 47.0)	0.002036104
885	(43.0, 18.0)	0.003990195
886	(262.0, 331.0)	0.004910945
887	(262.0, 196.0)	0.013749294
888	(262.0, 301.0)	0.005068773
889	(262.0, 247.0)	0.002811754
890	(262.0, 293.0)	0.003766859
891	(262.0, 219.0)	0.003934398
892	(262.0, 244.0)	0.003358357
893	(262.0, 324.0)	0.003558883
894	(262.0, 240.0)	0.004677667
895	(262.0, 278.0)	0.008935
896	(262.0, 256.0)	0.014019882
897	(229.0, 170.0)	0.001306256
898	(229.0, 179.0)	0.001625838
899	(229.0, 270.0)	0.001596246
900	(229.0, 247.0)	0.000639596
901	(229.0, 225.0)	0.003347744
902	(229.0, 185.0)	0.004060281
903	(229.0, 208.0)	0.006301407
904	(229.0, 252.0)	0.006423912
905	(164.0, 196.0)	0.00118885
906	(164.0, 215.0)	0.000616735
907	(164.0, 110.0)	0.000798715
908	(164.0, 133.0)	0.002374745
909	(164.0, 180.0)	0.001490914
910	(164.0, 147.0)	0.001399136
911	(335.0, 352.0)	0.000353347
912	(335.0, 283.0)	0.000496802
913	(335.0, 293.0)	0.003636175
914	(335.0, 344.0)	0.000694901
915	(331.0, 317.0)	0.00113344
916	(331.0, 352.0)	0.001840484
917	(331.0, 301.0)	0.000973591
918	(331.0, 293.0)	0.005397929
919	(331.0, 324.0)	0.000787446
920	(331.0, 355.0)	0.001313114
921	(54.0, 95.0)	0.004454385
922	(54.0, 12.0)	0.003548888
923	(54.0, 110.0)	0.000860629
924	(54.0, 47.0)	0.001771329
925	(54.0, 13.0)	0.001319524
926	(54.0, 80.0)	0.000453617
927	(54.0, 82.0)	0.00332339
928	(54.0, 62.0)	0.00301005
929	(11.0, 9.0)	0.00126492
930	(11.0, 57.0)	0.002184027
931	(11.0, 88.0)	0.002134443
932	(11.0, 70.0)	0.001503332
933	(11.0, 16.0)	0.000625949
934	(11.0, 15.0)	0.000442227
935	(11.0, 61.0)	0.004042033
936	(170.0, 129.0)	0.004452227
937	(170.0, 166.0)	0.003232326
938	(170.0, 179.0)	0.000450628
939	(170.0, 143.0)	0.002098901
940	(170.0, 185.0)	0.00457337
941	(170.0, 208.0)	0.005173838
942	(9.0, 57.0)	0.002009774
943	(9.0, 15.0)	0.000568281
944	(317.0, 298.0)	0.000753432
945	(317.0, 346.0)	0.00240964
946	(317.0, 301.0)	0.000974988
947	(317.0, 270.0)	0.002045723
948	(317.0, 343.0)	0.000531782
949	(317.0, 307.0)	0.003942668
950	(317.0, 355.0)	0.000974495
951	(196.0, 215.0)	0.000982826
952	(196.0, 219.0)	0.000658133
953	(196.0, 244.0)	0.001430871
954	(196.0, 133.0)	0.007391817
955	(196.0, 171.0)	0.003513933
956	(196.0, 180.0)	0.00158003
957	(196.0, 194.0)	0.002688548
958	(258.0, 298.0)	0.001150086
959	(258.0, 246.0)	0.000641951
960	(258.0, 282.0)	0.000904818
961	(258.0, 270.0)	0.001088831
962	(258.0, 225.0)	0.001366015
963	(258.0, 186.0)	0.003424787
964	(258.0, 272.0)	0.000881001
965	(215.0, 244.0)	0.001315941
966	(215.0, 180.0)	0.002830772
967	(220.0, 198.0)	0.000678126
968	(220.0, 246.0)	0.002138278
969	(298.0, 346.0)	0.000394532
970	(298.0, 282.0)	0.001389765
971	(298.0, 270.0)	0.000487473
972	(298.0, 343.0)	0.000412294
973	(298.0, 307.0)	0.003207111
974	(298.0, 272.0)	0.002916087
975	(298.0, 330.0)	0.006678338
976	(95.0, 129.0)	0.003288884
977	(95.0, 110.0)	0.001882229
978	(95.0, 70.0)	0.004490408
979	(95.0, 47.0)	0.002269123
980	(95.0, 133.0)	0.001991944
981	(95.0, 82.0)	0.001736464
982	(95.0, 98.0)	0.004884505
983	(120.0, 57.0)	0.00335678
984	(120.0, 104.0)	0.004118368
985	(120.0, 166.0)	0.00063293
986	(120.0, 159.0)	0.002478174
987	(120.0, 88.0)	0.004888909
988	(120.0, 143.0)	0.011840037
989	(120.0, 68.0)	0.004597246
990	(120.0, 96.0)	0.002172853
991	(120.0, 121.0)	0.001597218
992	(346.0, 282.0)	0.00054364
993	(346.0, 343.0)	0.000259662
994	(346.0, 353.0)	0.001799641
995	(346.0, 307.0)	0.005493038
996	(346.0, 304.0)	0.00223153
997	(346.0, 330.0)	0.002770213
998	(346.0, 300.0)	0.00122492
999	(57.0, 88.0)	0.003728647
1000	(57.0, 15.0)	0.000298627
1001	(57.0, 14.0)	0.003695175
1002	(57.0, 68.0)	0.001238992
1003	(57.0, 96.0)	0.002434309
1004	(57.0, 61.0)	0.001374934
1005	(57.0, 17.0)	0.001429364
1006	(55.0, 104.0)	0.001708757
1007	(55.0, 14.0)	0.000340305
1008	(55.0, 68.0)	0.002756999
1009	(55.0, 87.0)	0.000229482
1010	(55.0, 48.0)	0.000779014
1011	(12.0, 13.0)	0.000495464
1012	(198.0, 246.0)	0.000486613
1013	(198.0, 159.0)	0.001018063
1014	(198.0, 186.0)	0.002333339
1015	(198.0, 183.0)	0.000854037
1016	(198.0, 227.0)	0.001594314
1017	(104.0, 159.0)	0.001561192
1018	(104.0, 68.0)	0.000909146
1019	(104.0, 134.0)	0.00070752
1020	(104.0, 87.0)	0.001261154
1021	(104.0, 121.0)	0.001887503
1022	(104.0, 48.0)	0.003501835
1023	(104.0, 105.0)	0.001776004
1024	(104.0, 161.0)	0.004249033
1025	(129.0, 179.0)	0.002437286
1026	(129.0, 88.0)	0.003293924
1027	(129.0, 70.0)	0.001921882
1028	(129.0, 143.0)	0.002073253
1029	(129.0, 133.0)	0.003230985
1030	(129.0, 171.0)	0.001834344
1031	(129.0, 98.0)	0.001201197
1032	(129.0, 122.0)	0.006829527
1033	(129.0, 160.0)	0.004616407
1034	(166.0, 159.0)	0.002707488
1035	(166.0, 225.0)	0.001915321
1036	(166.0, 143.0)	0.002673775
1037	(166.0, 185.0)	0.001251304
1038	(166.0, 186.0)	0.002668224
1039	(166.0, 96.0)	0.004581677
1040	(166.0, 121.0)	0.002519059
1041	(166.0, 148.0)	0.002482208
1042	(246.0, 159.0)	0.006372084
1043	(246.0, 282.0)	0.001813154
1044	(246.0, 225.0)	0.003534507
1045	(246.0, 186.0)	0.001775037
1046	(246.0, 272.0)	0.003366838
1047	(246.0, 183.0)	0.002628165
1048	(246.0, 304.0)	0.004000305
1049	(246.0, 227.0)	0.001490472
1050	(246.0, 260.0)	0.007584774
1051	(110.0, 80.0)	0.000955247
1052	(110.0, 133.0)	0.001400317
1053	(110.0, 82.0)	0.000480593
1054	(110.0, 180.0)	0.003607703
1055	(110.0, 147.0)	0.000842683
1056	(110.0, 111.0)	0.000748582
1057	(352.0, 293.0)	0.002369984
1058	(352.0, 324.0)	0.000842776
1059	(179.0, 247.0)	0.002005322
1060	(179.0, 219.0)	0.001849487
1061	(179.0, 143.0)	0.003839255
1062	(179.0, 185.0)	0.008274265
1063	(179.0, 208.0)	0.001097786
1064	(179.0, 171.0)	0.00183918
1065	(301.0, 270.0)	0.001977934
1066	(301.0, 247.0)	0.001071296
1067	(301.0, 324.0)	0.000789264
1068	(301.0, 307.0)	0.002691401
1069	(301.0, 252.0)	0.003849834
1070	(301.0, 355.0)	0.001101416
1071	(301.0, 278.0)	0.001072264
1072	(301.0, 314.0)	0.00318234
1073	(159.0, 186.0)	0.003390758
1074	(159.0, 134.0)	0.001935361
1075	(159.0, 183.0)	0.002160502
1076	(159.0, 121.0)	0.001484161
1077	(159.0, 105.0)	0.007781373
1078	(159.0, 161.0)	0.002182586
1079	(282.0, 353.0)	0.001337053
1080	(282.0, 272.0)	0.001517652
1081	(282.0, 304.0)	0.000281462
1082	(282.0, 330.0)	0.001543925
1083	(282.0, 300.0)	0.000480961
1084	(282.0, 260.0)	0.003502831
1085	(283.0, 293.0)	0.001112883
1086	(283.0, 244.0)	0.001638299
1087	(283.0, 344.0)	0.000578278
1088	(283.0, 256.0)	0.002682002
1089	(283.0, 295.0)	0.000969969
1090	(88.0, 70.0)	0.001495054
1091	(88.0, 16.0)	0.002648485
1092	(88.0, 15.0)	0.002381668
1093	(88.0, 143.0)	0.008672233
1094	(88.0, 96.0)	0.001197829
1095	(88.0, 61.0)	0.002134943
1096	(88.0, 98.0)	0.008492337
1097	(88.0, 109.0)	0.005747321
1098	(88.0, 60.0)	0.006395471
1099	(270.0, 247.0)	0.003681544
1100	(270.0, 225.0)	0.003257014
1101	(270.0, 343.0)	0.002508948
1102	(270.0, 307.0)	0.003318906
1103	(270.0, 272.0)	0.002043695
1104	(270.0, 252.0)	0.003589576
1105	(247.0, 219.0)	0.002612372
1106	(247.0, 208.0)	0.003120366
1107	(247.0, 252.0)	0.003214192
1108	(247.0, 240.0)	0.001425271
1109	(247.0, 278.0)	0.001296648
1110	(247.0, 235.0)	0.006738338
1111	(293.0, 244.0)	0.002164309
1112	(293.0, 324.0)	0.000396869
1113	(293.0, 344.0)	0.003303207
1114	(293.0, 240.0)	0.003728565
1115	(293.0, 278.0)	0.003645146
1116	(293.0, 256.0)	0.001911033
1117	(293.0, 295.0)	0.002938236
1118	(293.0, 316.0)	0.001428801
1119	(293.0, 274.0)	0.006606855
1120	(219.0, 244.0)	0.000984026
1121	(219.0, 208.0)	0.003250463
1122	(219.0, 171.0)	0.001701166
1123	(219.0, 180.0)	0.004314202
1124	(219.0, 240.0)	0.001124588
1125	(219.0, 256.0)	0.006673172
1126	(219.0, 194.0)	0.00182504
1127	(219.0, 197.0)	0.003282613
1128	(70.0, 16.0)	0.000411659
1129	(70.0, 47.0)	0.004201146
1130	(70.0, 61.0)	0.005514391
1131	(70.0, 98.0)	0.000948493
1132	(70.0, 18.0)	0.001255874
1133	(70.0, 109.0)	0.006278831
1134	(70.0, 60.0)	0.001024248
1135	(225.0, 185.0)	0.000192026
1136	(225.0, 186.0)	0.00129489
1137	(225.0, 208.0)	0.005328325
1138	(225.0, 272.0)	0.001135304
1139	(225.0, 252.0)	0.002613015
1140	(225.0, 241.0)	0.002967467
1141	(225.0, 182.0)	0.004649557
1142	(343.0, 307.0)	0.001157154
1143	(343.0, 355.0)	0.000637349
1144	(343.0, 330.0)	0.001326904
1145	(16.0, 15.0)	0.000599901
1146	(16.0, 61.0)	0.001240202
1147	(16.0, 18.0)	0.001201591
1148	(16.0, 21.0)	0.001385547
1149	(16.0, 60.0)	0.000895954
1150	(16.0, 20.0)	0.000591219
1151	(47.0, 13.0)	0.003232802
1152	(47.0, 82.0)	0.000503148
1153	(47.0, 98.0)	0.007725264
1154	(47.0, 62.0)	0.001857829
1155	(47.0, 18.0)	0.000790294
1156	(47.0, 19.0)	0.001842829
1157	(47.0, 75.0)	0.00210993
1158	(47.0, 23.0)	0.003759091
1159	(13.0, 80.0)	0.000239438
1160	(13.0, 62.0)	0.000521241
1161	(13.0, 19.0)	0.000472855
1162	(15.0, 61.0)	0.000532927
1163	(15.0, 17.0)	0.001001668
1164	(15.0, 21.0)	0.001225119
1165	(244.0, 180.0)	0.00328635
1166	(244.0, 240.0)	0.001807412
1167	(244.0, 256.0)	0.001117366
1168	(244.0, 194.0)	0.001545944
1169	(244.0, 202.0)	0.001970711
1170	(324.0, 355.0)	0.000862687
1171	(324.0, 278.0)	0.001822182
1172	(324.0, 316.0)	0.000931074
1173	(324.0, 314.0)	0.001451968
1174	(80.0, 82.0)	0.002264017
1175	(80.0, 62.0)	0.000503166
1176	(80.0, 111.0)	0.00105331
1177	(143.0, 185.0)	0.007295305
1178	(143.0, 96.0)	0.005820746
1179	(143.0, 208.0)	0.006392509
1180	(143.0, 171.0)	0.007012943
1181	(143.0, 98.0)	0.00976656
1182	(143.0, 148.0)	0.002292107
1183	(143.0, 160.0)	0.002900457
1184	(143.0, 209.0)	0.007976584
1185	(143.0, 109.0)	0.0033026
1186	(143.0, 192.0)	0.007280911
1187	(344.0, 295.0)	0.000618561
1188	(344.0, 316.0)	0.001144864
1189	(344.0, 357.0)	0.000551051
1190	(133.0, 82.0)	0.001241837
1191	(133.0, 171.0)	0.001336024
1192	(133.0, 180.0)	0.000507885
1193	(133.0, 98.0)	0.003443755
1194	(133.0, 111.0)	0.001377281
1195	(133.0, 194.0)	0.002937676
1196	(133.0, 122.0)	0.000948988
1197	(133.0, 75.0)	0.006103408
1198	(133.0, 155.0)	0.003138033
1199	(133.0, 162.0)	0.003078112
1200	(14.0, 68.0)	0.001683542
1201	(14.0, 17.0)	0.000854795
1202	(14.0, 48.0)	0.000331476
1203	(14.0, 42.0)	0.001572695
1204	(14.0, 45.0)	0.001700326
1205	(185.0, 186.0)	0.002644854
1206	(185.0, 208.0)	0.002063157
1207	(185.0, 272.0)	0.008547708
1208	(185.0, 252.0)	0.003136299
1209	(185.0, 148.0)	0.004034245
1210	(185.0, 209.0)	0.002333848
1211	(185.0, 241.0)	0.008932827
1212	(185.0, 182.0)	0.003655685
1213	(353.0, 354.0)	0.000750155
1214	(353.0, 304.0)	0.000996025
1215	(353.0, 330.0)	0.001450149
1216	(353.0, 356.0)	0.000741532
1217	(68.0, 96.0)	0.002075291
1218	(68.0, 61.0)	0.003500863
1219	(68.0, 87.0)	0.00244877
1220	(68.0, 17.0)	0.000769364
1221	(68.0, 121.0)	0.001928451
1222	(68.0, 48.0)	0.002800059
1223	(68.0, 105.0)	0.002656451
1224	(68.0, 42.0)	0.003420398
1225	(68.0, 77.0)	0.004786393
1226	(186.0, 272.0)	0.004210706
1227	(186.0, 183.0)	0.002008225
1228	(186.0, 121.0)	0.002797831
1229	(186.0, 227.0)	0.002713137
1230	(186.0, 161.0)	0.002068505
1231	(186.0, 148.0)	0.006101475
1232	(186.0, 241.0)	0.004160502
1233	(186.0, 182.0)	0.001314234
1234	(186.0, 203.0)	0.003664168
1235	(134.0, 87.0)	0.000621507
1236	(134.0, 183.0)	0.000648205
1237	(134.0, 105.0)	0.000781028
1238	(134.0, 161.0)	0.001746478
1239	(134.0, 150.0)	0.000686809
1240	(96.0, 61.0)	0.000918757
1241	(96.0, 17.0)	0.003385519
1242	(96.0, 121.0)	0.000968653
1243	(96.0, 148.0)	0.003555731
1244	(96.0, 109.0)	0.001847849
1245	(96.0, 77.0)	0.001378436
1246	(96.0, 71.0)	0.005742413
1247	(208.0, 171.0)	0.003118295
1248	(208.0, 252.0)	0.003175236
1249	(208.0, 240.0)	0.003457042
1250	(208.0, 278.0)	0.007837374
1251	(208.0, 160.0)	0.006906804
1252	(208.0, 209.0)	0.001135669
1253	(208.0, 197.0)	0.003479254
1254	(208.0, 235.0)	0.001352803
1255	(208.0, 192.0)	0.006200013
1256	(82.0, 98.0)	0.004988279
1257	(82.0, 62.0)	0.001026446
1258	(82.0, 111.0)	0.000249206
1259	(82.0, 122.0)	0.001691184
1260	(82.0, 75.0)	0.000348485
1261	(82.0, 155.0)	0.00326705
1262	(171.0, 180.0)	0.002735981
1263	(171.0, 98.0)	0.005984431
1264	(171.0, 240.0)	0.005541611
1265	(171.0, 194.0)	0.001647499
1266	(171.0, 122.0)	0.002691052
1267	(171.0, 160.0)	0.002884104
1268	(171.0, 197.0)	0.001547754
1269	(171.0, 162.0)	0.004194259
1270	(61.0, 17.0)	0.001165912
1271	(61.0, 21.0)	0.000642605
1272	(61.0, 109.0)	0.002426321
1273	(61.0, 60.0)	0.001933518
1274	(61.0, 77.0)	0.003611225
1275	(61.0, 20.0)	0.002521483
1276	(61.0, 71.0)	0.002950678
1277	(61.0, 24.0)	0.006681635
1278	(307.0, 272.0)	0.002591014
1279	(307.0, 252.0)	0.001894995
1280	(307.0, 355.0)	0.001393776
1281	(307.0, 278.0)	0.006987428
1282	(307.0, 330.0)	0.002487188
1283	(307.0, 314.0)	0.003044409
1284	(307.0, 318.0)	0.00145308
1285	(307.0, 294.0)	0.00163341
1286	(307.0, 326.0)	0.002056495
1287	(307.0, 259.0)	0.005649859
1288	(307.0, 336.0)	0.004864879
1289	(180.0, 147.0)	0.002073863
1290	(180.0, 111.0)	0.002779254
1291	(180.0, 194.0)	0.000955686
1292	(180.0, 122.0)	0.002365426
1293	(180.0, 202.0)	0.002510357
1294	(180.0, 155.0)	0.002079557
1295	(180.0, 162.0)	0.002765922
1296	(272.0, 252.0)	0.002865047
1297	(272.0, 304.0)	0.003462859
1298	(272.0, 330.0)	0.002203344
1299	(272.0, 300.0)	0.002153084
1300	(272.0, 260.0)	0.002347781
1301	(272.0, 241.0)	0.002370973
1302	(272.0, 318.0)	0.002957118
1303	(272.0, 294.0)	0.001402763
1304	(87.0, 48.0)	0.000141554
1305	(87.0, 105.0)	0.001154311
1306	(147.0, 111.0)	0.000389469
1307	(147.0, 155.0)	0.001394074
1308	(98.0, 18.0)	0.00326574
1309	(98.0, 122.0)	0.001247611
1310	(98.0, 160.0)	0.00391787
1311	(98.0, 109.0)	0.005724912
1312	(98.0, 60.0)	0.003166262
1313	(98.0, 75.0)	0.005158268
1314	(98.0, 107.0)	0.004506261
1315	(98.0, 72.0)	0.00246511
1316	(17.0, 21.0)	0.000460602
1317	(17.0, 42.0)	0.000740653
1318	(17.0, 77.0)	0.001728448
1319	(17.0, 24.0)	0.000580387
1320	(17.0, 22.0)	0.002709654
1321	(183.0, 227.0)	0.000471686
1322	(183.0, 161.0)	0.00084521
1323	(183.0, 150.0)	0.00110747
1324	(183.0, 203.0)	0.000944072
1325	(183.0, 172.0)	0.002286003
1326	(252.0, 278.0)	0.003126054
1327	(252.0, 314.0)	0.005002472
1328	(252.0, 209.0)	0.004082465
1329	(252.0, 235.0)	0.001459758
1330	(252.0, 241.0)	0.005582283
1331	(252.0, 294.0)	0.004727468
1332	(252.0, 268.0)	0.005399923
1333	(252.0, 259.0)	0.001797036
1334	(121.0, 105.0)	0.001178302
1335	(121.0, 161.0)	0.000426776
1336	(121.0, 148.0)	0.001820212
1337	(121.0, 77.0)	0.001823639
1338	(121.0, 182.0)	0.001685194
1339	(121.0, 116.0)	0.00103447
1340	(121.0, 141.0)	0.001947521
1341	(354.0, 304.0)	0.004025675
1342	(354.0, 356.0)	0.000795201
1343	(304.0, 330.0)	0.000967814
1344	(304.0, 227.0)	0.002857331
1345	(304.0, 300.0)	0.000193205
1346	(304.0, 260.0)	0.001258491
1347	(304.0, 356.0)	0.001486824
1348	(48.0, 105.0)	0.001040064
1349	(48.0, 42.0)	0.000537076
1350	(48.0, 45.0)	0.000359402
1351	(48.0, 92.0)	0.001137666
1352	(48.0, 25.0)	0.002795778
1353	(240.0, 278.0)	0.001022597
1354	(240.0, 256.0)	0.000742742
1355	(240.0, 194.0)	0.002061524
1356	(240.0, 197.0)	0.001522918
1357	(240.0, 235.0)	0.003697316
1358	(240.0, 243.0)	0.000844245
1359	(240.0, 274.0)	0.004712357
1360	(355.0, 314.0)	0.000994815
1361	(355.0, 326.0)	0.001606531
1362	(62.0, 111.0)	0.001429377
1363	(62.0, 19.0)	0.000122218
1364	(62.0, 75.0)	0.001358296
1365	(62.0, 26.0)	0.002299372
1366	(62.0, 23.0)	0.000865154
1367	(62.0, 64.0)	0.0010974
1368	(62.0, 99.0)	0.000795446
1369	(278.0, 316.0)	0.00474436
1370	(278.0, 314.0)	0.00143118
1371	(278.0, 235.0)	0.003107809
1372	(278.0, 243.0)	0.002593777
1373	(278.0, 274.0)	0.003038588
1374	(278.0, 268.0)	0.003346024
1375	(330.0, 300.0)	0.000253721
1376	(330.0, 260.0)	0.002352243
1377	(330.0, 356.0)	0.002526839
1378	(330.0, 318.0)	0.000374612
1379	(330.0, 294.0)	0.00052518
1380	(330.0, 326.0)	0.003533331
1381	(330.0, 336.0)	0.001777664
1382	(330.0, 327.0)	0.00255938
1383	(330.0, 284.0)	0.003987205
1384	(18.0, 19.0)	0.001821117
1385	(18.0, 60.0)	0.001003178
1386	(18.0, 20.0)	0.001196915
1387	(18.0, 23.0)	0.001565855
1388	(18.0, 72.0)	0.001414498
1389	(18.0, 37.0)	0.002189991
1390	(227.0, 161.0)	0.004161716
1391	(227.0, 260.0)	0.000900886
1392	(227.0, 203.0)	0.000998431
1393	(227.0, 276.0)	0.002531192
1394	(227.0, 248.0)	0.00197317
1395	(105.0, 161.0)	0.001158503
1396	(105.0, 42.0)	0.001546163
1397	(105.0, 77.0)	0.003551804
1398	(105.0, 150.0)	0.00099907
1399	(105.0, 45.0)	0.003388267
1400	(105.0, 116.0)	0.000498789
1401	(105.0, 92.0)	0.001898581
1402	(105.0, 138.0)	0.001834449
1403	(105.0, 137.0)	0.002531239
1404	(111.0, 122.0)	0.002348994
1405	(111.0, 75.0)	0.000489165
1406	(111.0, 155.0)	0.000770839
1407	(111.0, 99.0)	0.000854322
1408	(256.0, 194.0)	0.002675402
1409	(256.0, 295.0)	0.003411592
1410	(256.0, 202.0)	0.001787402
1411	(256.0, 197.0)	0.004907019
1412	(256.0, 243.0)	0.00094109
1413	(256.0, 274.0)	0.002661887
1414	(256.0, 213.0)	0.005331684
1415	(256.0, 249.0)	0.004356291
1416	(256.0, 313.0)	0.008756688
1417	(161.0, 148.0)	0.004903265
1418	(161.0, 150.0)	0.001082086
1419	(161.0, 182.0)	0.001542571
1420	(161.0, 116.0)	0.000575863
1421	(161.0, 141.0)	0.003152453
1422	(161.0, 203.0)	0.001764677
1423	(161.0, 137.0)	0.002105672
1424	(194.0, 122.0)	0.002641355
1425	(194.0, 202.0)	0.000885731
1426	(194.0, 197.0)	0.000930843
1427	(194.0, 155.0)	0.00342595
1428	(194.0, 162.0)	0.001574495
1429	(194.0, 243.0)	0.004355584
1430	(194.0, 213.0)	0.001314086
1431	(148.0, 160.0)	0.005850876
1432	(148.0, 209.0)	0.002328014
1433	(148.0, 109.0)	0.004423592
1434	(148.0, 77.0)	0.004993329
1435	(148.0, 182.0)	0.000522531
1436	(148.0, 192.0)	0.003265854
1437	(148.0, 141.0)	0.001601136
1438	(148.0, 144.0)	0.001556395
1439	(148.0, 200.0)	0.004891154
1440	(19.0, 75.0)	0.002244587
1441	(19.0, 26.0)	0.000814203
1442	(19.0, 23.0)	0.000265724
1443	(19.0, 64.0)	0.000554668
1444	(300.0, 260.0)	0.001035636
1445	(300.0, 294.0)	0.000923456
1446	(295.0, 316.0)	0.000699478
1447	(295.0, 357.0)	0.001002779
1448	(295.0, 249.0)	0.0019255
1449	(295.0, 322.0)	0.002002446
1450	(295.0, 313.0)	0.000345956
1451	(21.0, 60.0)	0.001310503
1452	(21.0, 77.0)	0.00226008
1453	(21.0, 20.0)	0.00038865
1454	(21.0, 71.0)	0.000816212
1455	(21.0, 24.0)	0.000557274
1456	(21.0, 27.0)	0.000600941
1457	(316.0, 314.0)	0.00193268
1458	(316.0, 274.0)	0.001252939
1459	(316.0, 357.0)	0.002759746
1460	(316.0, 313.0)	0.000807465
1461	(316.0, 311.0)	0.000525434
1462	(260.0, 241.0)	0.004122501
1463	(260.0, 356.0)	0.002527922
1464	(260.0, 294.0)	0.001581354
1465	(260.0, 203.0)	0.005489224
1466	(260.0, 276.0)	0.001977238
1467	(260.0, 248.0)	0.001720408
1468	(260.0, 310.0)	0.004139373
1469	(260.0, 284.0)	0.001200625
1470	(260.0, 266.0)	0.003302971
1471	(260.0, 239.0)	0.001774693
1472	(314.0, 326.0)	0.001103198
1473	(314.0, 274.0)	0.002607778
1474	(314.0, 268.0)	0.000480689
1475	(314.0, 358.0)	0.002809252
1476	(314.0, 311.0)	0.001648925
1477	(314.0, 296.0)	0.002479945
1478	(122.0, 160.0)	0.003410049
1479	(122.0, 75.0)	0.000878329
1480	(122.0, 155.0)	0.001701387
1481	(122.0, 162.0)	0.000327156
1482	(122.0, 107.0)	0.003736226
1483	(122.0, 72.0)	0.001680406
1484	(122.0, 106.0)	0.004990586
1485	(122.0, 115.0)	0.002065497
1486	(160.0, 209.0)	0.005657835
1487	(160.0, 109.0)	0.00236179
1488	(160.0, 197.0)	0.002263123
1489	(160.0, 162.0)	0.002821855
1490	(160.0, 107.0)	0.003282231
1491	(160.0, 192.0)	0.000965312
1492	(160.0, 144.0)	0.003005567
1493	(160.0, 173.0)	0.003918227
1494	(160.0, 115.0)	0.006465809
1495	(209.0, 197.0)	0.003452383
1496	(209.0, 235.0)	0.000881467
1497	(209.0, 241.0)	0.005439574
1498	(209.0, 182.0)	0.002275779
1499	(209.0, 192.0)	0.000825225
1500	(209.0, 259.0)	0.005307251
1501	(209.0, 144.0)	0.003401737
1502	(209.0, 200.0)	0.000847751
1503	(209.0, 228.0)	0.005048071
1504	(202.0, 155.0)	0.001904539
1505	(202.0, 213.0)	0.000924963
1506	(202.0, 249.0)	0.001805661
1507	(202.0, 216.0)	0.00138758
1508	(109.0, 60.0)	0.000897465
1509	(109.0, 77.0)	0.005142097
1510	(109.0, 107.0)	0.002267428
1511	(109.0, 72.0)	0.007242396
1512	(109.0, 71.0)	0.000994106
1513	(109.0, 141.0)	0.007724311
1514	(109.0, 144.0)	0.003350405
1515	(109.0, 108.0)	0.002761056
1516	(197.0, 235.0)	0.001798047
1517	(197.0, 162.0)	0.002558609
1518	(197.0, 243.0)	0.000891041
1519	(197.0, 192.0)	0.002291711
1520	(197.0, 213.0)	0.002668493
1521	(197.0, 173.0)	0.003124298
1522	(197.0, 214.0)	0.00122005
1523	(60.0, 20.0)	0.000982576
1524	(60.0, 107.0)	0.002995488
1525	(60.0, 72.0)	0.002197597
1526	(60.0, 71.0)	0.000972968
1527	(60.0, 37.0)	0.002646727
1528	(60.0, 27.0)	0.002573932
1529	(42.0, 77.0)	0.003023756
1530	(42.0, 45.0)	0.000567826
1531	(42.0, 116.0)	0.002519268
1532	(42.0, 24.0)	0.000729429
1533	(42.0, 22.0)	0.00142894
1534	(42.0, 92.0)	0.000309699
1535	(42.0, 25.0)	0.001935281
1536	(42.0, 89.0)	0.0013838
1537	(42.0, 52.0)	0.001495032
1538	(235.0, 241.0)	0.007930021
1539	(235.0, 243.0)	0.002131445
1540	(235.0, 192.0)	0.003682497
1541	(235.0, 268.0)	0.001385441
1542	(235.0, 259.0)	0.001227532
1543	(235.0, 200.0)	0.003522952
1544	(235.0, 214.0)	0.003081318
1545	(235.0, 228.0)	0.001221618
1546	(241.0, 182.0)	0.001753871
1547	(241.0, 294.0)	0.001941045
1548	(241.0, 259.0)	0.001233537
1549	(241.0, 203.0)	0.006320699
1550	(241.0, 200.0)	0.001355044
1551	(241.0, 284.0)	0.010687038
1552	(241.0, 199.0)	0.003143539
1553	(241.0, 266.0)	0.002856212
1554	(241.0, 239.0)	0.002774898
1555	(241.0, 222.0)	0.003132853
1556	(75.0, 155.0)	0.001349264
1557	(75.0, 162.0)	0.002542305
1558	(75.0, 23.0)	0.001950357
1559	(75.0, 72.0)	0.000793723
1560	(75.0, 64.0)	0.001716499
1561	(75.0, 99.0)	0.001894737
1562	(75.0, 106.0)	0.001176359
1563	(75.0, 58.0)	0.002939666
1564	(356.0, 276.0)	0.000379324
1565	(356.0, 310.0)	0.000295405
1566	(356.0, 327.0)	0.000605691
1567	(356.0, 284.0)	0.000919701
1568	(356.0, 332.0)	0.001773296
1569	(155.0, 162.0)	0.000968308
1570	(155.0, 99.0)	0.002098364
1571	(155.0, 213.0)	0.004120991
1572	(155.0, 106.0)	0.001167104
1573	(155.0, 117.0)	0.002384521
1574	(155.0, 167.0)	0.001798135
1575	(155.0, 112.0)	0.002776284
1576	(162.0, 107.0)	0.003638847
1577	(162.0, 213.0)	0.001729954
1578	(162.0, 173.0)	0.002402441
1579	(162.0, 106.0)	0.002423938
1580	(162.0, 115.0)	0.001091828
1581	(162.0, 167.0)	0.002082406
1582	(162.0, 135.0)	0.002563764
1583	(77.0, 116.0)	0.002345767
1584	(77.0, 71.0)	0.001372252
1585	(77.0, 141.0)	0.000742409
1586	(77.0, 24.0)	0.001956383
1587	(77.0, 144.0)	0.008541656
1588	(77.0, 92.0)	0.005975436
1589	(77.0, 108.0)	0.002225836
1590	(77.0, 89.0)	0.001318303
1591	(20.0, 37.0)	0.001031476
1592	(20.0, 27.0)	0.000602812
1593	(150.0, 116.0)	0.000465239
1594	(150.0, 203.0)	0.002079396
1595	(150.0, 92.0)	0.001143453
1596	(150.0, 138.0)	7.56E-05
1597	(150.0, 137.0)	0.000492881
1598	(150.0, 172.0)	0.000193613
1599	(182.0, 116.0)	0.004273072
1600	(182.0, 141.0)	0.002019084
1601	(182.0, 203.0)	0.001736956
1602	(182.0, 144.0)	0.00333686
1603	(182.0, 200.0)	0.001423727
1604	(182.0, 199.0)	0.000926126
1605	(243.0, 274.0)	0.000508608
1606	(243.0, 268.0)	0.003187889
1607	(243.0, 213.0)	0.001909214
1608	(243.0, 249.0)	0.001831239
1609	(243.0, 214.0)	0.000567847
1610	(243.0, 228.0)	0.001885315
1611	(243.0, 242.0)	0.000784309
1612	(318.0, 294.0)	0.00044783
1613	(318.0, 326.0)	0.000652484
1614	(318.0, 336.0)	0.000252215
1615	(294.0, 326.0)	0.001031684
1616	(294.0, 259.0)	0.001020988
1617	(294.0, 336.0)	0.001017994
1618	(294.0, 327.0)	0.001638744
1619	(294.0, 284.0)	0.001487533
1620	(294.0, 266.0)	0.000680153
1621	(294.0, 290.0)	0.00133479
1622	(26.0, 23.0)	0.001002807
1623	(26.0, 64.0)	0.000451664
1624	(26.0, 58.0)	0.002979189
1625	(26.0, 67.0)	0.000283732
1626	(26.0, 31.0)	0.001787372
1627	(26.0, 32.0)	0.000162116
1628	(326.0, 268.0)	0.001706961
1629	(326.0, 259.0)	0.00234543
1630	(326.0, 336.0)	0.000372376
1631	(326.0, 358.0)	0.001230009
1632	(326.0, 290.0)	0.000784179
1633	(326.0, 296.0)	0.002328442
1634	(326.0, 345.0)	0.001404634
1635	(274.0, 268.0)	0.001196154
1636	(274.0, 249.0)	0.003402004
1637	(274.0, 313.0)	0.001941201
1638	(274.0, 311.0)	0.001515225
1639	(274.0, 228.0)	0.005595249
1640	(274.0, 296.0)	0.004727656
1641	(274.0, 242.0)	0.002235936
1642	(274.0, 281.0)	0.004114281
1643	(274.0, 289.0)	0.001265916
1644	(274.0, 253.0)	0.001322943
1645	(107.0, 192.0)	0.007550219
1646	(107.0, 72.0)	0.001044803
1647	(107.0, 71.0)	0.00334475
1648	(107.0, 37.0)	0.003410147
1649	(107.0, 144.0)	0.00456654
1650	(107.0, 173.0)	0.003554679
1651	(107.0, 108.0)	0.002344973
1652	(107.0, 115.0)	0.000538255
1653	(107.0, 58.0)	0.007297537
1654	(107.0, 63.0)	0.002956858
1655	(107.0, 139.0)	0.001525334
1656	(107.0, 86.0)	0.00202715
1657	(107.0, 102.0)	0.002004915
1658	(192.0, 144.0)	0.001072975
1659	(192.0, 200.0)	0.002413025
1660	(192.0, 173.0)	0.002069431
1661	(192.0, 214.0)	0.002435599
1662	(192.0, 228.0)	0.006085024
1663	(192.0, 184.0)	0.001642484
1664	(192.0, 139.0)	0.006311452
1665	(45.0, 92.0)	0.000651435
1666	(45.0, 25.0)	0.000251237
1667	(45.0, 52.0)	0.000982733
1668	(45.0, 76.0)	0.00101896
1669	(357.0, 322.0)	0.000389007
1670	(357.0, 313.0)	0.001107432
1671	(23.0, 72.0)	0.00172292
1672	(23.0, 64.0)	0.000378757
1673	(23.0, 37.0)	0.001674096
1674	(23.0, 58.0)	0.000706716
1675	(23.0, 28.0)	0.001445163
1676	(23.0, 32.0)	0.002088717
1677	(72.0, 64.0)	0.003316251
1678	(72.0, 37.0)	0.000667159
1679	(72.0, 106.0)	0.002849624
1680	(72.0, 115.0)	0.000732919
1681	(72.0, 58.0)	0.001123768
1682	(72.0, 86.0)	0.001233249
1683	(116.0, 141.0)	0.00080102
1684	(116.0, 203.0)	0.003746649
1685	(116.0, 92.0)	0.001412
1686	(116.0, 138.0)	0.000695772
1687	(116.0, 137.0)	0.000215484
1688	(116.0, 89.0)	0.001273628
1689	(268.0, 259.0)	0.000892343
1690	(268.0, 311.0)	0.001479403
1691	(268.0, 228.0)	0.001053013
1692	(268.0, 290.0)	0.003821155
1693	(268.0, 296.0)	0.000808624
1694	(268.0, 289.0)	0.00228859
1695	(268.0, 257.0)	0.001277756
1696	(268.0, 253.0)	0.001119099
1697	(71.0, 24.0)	0.001717818
1698	(71.0, 37.0)	0.003363326
1699	(71.0, 144.0)	0.003264633
1700	(71.0, 27.0)	0.001040036
1701	(71.0, 108.0)	0.000317646
1702	(71.0, 89.0)	0.002255739
1703	(71.0, 63.0)	0.002921695
1704	(71.0, 40.0)	0.002064986
1705	(64.0, 99.0)	0.000250191
1706	(64.0, 106.0)	0.000563893
1707	(64.0, 117.0)	0.000808693
1708	(64.0, 58.0)	0.000651724
1709	(64.0, 67.0)	0.000437849
1710	(64.0, 112.0)	0.000783225
1711	(64.0, 93.0)	0.000739864
1712	(99.0, 106.0)	0.000761055
1713	(99.0, 117.0)	0.000205754
1714	(99.0, 67.0)	0.000717703
1715	(99.0, 112.0)	0.000236926
1716	(259.0, 200.0)	0.00200672
1717	(259.0, 266.0)	0.000918191
1718	(259.0, 228.0)	0.001888787
1719	(259.0, 290.0)	0.001955263
1720	(259.0, 222.0)	0.002622667
1721	(259.0, 257.0)	0.001252217
1722	(141.0, 144.0)	0.001323184
1723	(141.0, 199.0)	0.001480444
1724	(141.0, 108.0)	0.002053114
1725	(141.0, 137.0)	0.002644143
1726	(141.0, 89.0)	0.001129595
1727	(141.0, 174.0)	0.001249803
1728	(141.0, 154.0)	0.002548165
1729	(141.0, 125.0)	0.001613411
1730	(203.0, 248.0)	0.002689776
1731	(203.0, 199.0)	0.001140344
1732	(203.0, 138.0)	0.002930564
1733	(203.0, 137.0)	0.003051876
1734	(203.0, 172.0)	0.002128438
1735	(203.0, 239.0)	0.001572905
1736	(203.0, 181.0)	0.001531901
1737	(276.0, 248.0)	0.000308084
1738	(276.0, 310.0)	0.000112263
1739	(276.0, 284.0)	0.001002761
1740	(276.0, 285.0)	0.000447398
1741	(24.0, 22.0)	0.001472552
1742	(24.0, 27.0)	0.000800627
1743	(24.0, 89.0)	0.001031488
1744	(24.0, 52.0)	0.002656561
1745	(24.0, 40.0)	0.00107347
1746	(24.0, 30.0)	0.002490171
1747	(213.0, 249.0)	0.001454476
1748	(213.0, 173.0)	0.003637584
1749	(213.0, 216.0)	0.002033943
1750	(213.0, 214.0)	0.001264141
1751	(213.0, 167.0)	0.001602204
1752	(213.0, 242.0)	0.001513453
1753	(213.0, 230.0)	0.002273161
1754	(213.0, 189.0)	0.001553821
1755	(37.0, 27.0)	0.000664223
1756	(37.0, 58.0)	0.00105701
1757	(37.0, 28.0)	0.001546847
1758	(37.0, 63.0)	0.000426541
1759	(37.0, 33.0)	0.001913029
1760	(37.0, 38.0)	0.00189018
1761	(144.0, 200.0)	0.004153022
1762	(144.0, 173.0)	0.008919363
1763	(144.0, 199.0)	0.004472322
1764	(144.0, 108.0)	0.001465503
1765	(144.0, 174.0)	0.001263472
1766	(144.0, 184.0)	0.001965736
1767	(144.0, 139.0)	0.001375502
1768	(249.0, 322.0)	0.003463777
1769	(249.0, 313.0)	0.001518127
1770	(249.0, 216.0)	0.000989311
1771	(249.0, 167.0)	0.00737915
1772	(249.0, 242.0)	0.001041368
1773	(249.0, 281.0)	0.001136822
1774	(249.0, 230.0)	0.001049415
1775	(22.0, 25.0)	0.000323639
1776	(322.0, 313.0)	0.000707844
1777	(322.0, 281.0)	0.000426498
1778	(322.0, 325.0)	0.000810481
1779	(322.0, 359.0)	0.000450246
1780	(322.0, 320.0)	0.000960261
1781	(313.0, 311.0)	0.000891107
1782	(313.0, 281.0)	0.000439229
1783	(313.0, 289.0)	0.000588729
1784	(313.0, 325.0)	0.001890681
1785	(313.0, 359.0)	0.004049735
1786	(92.0, 25.0)	0.001815825
1787	(92.0, 138.0)	0.000776944
1788	(92.0, 137.0)	0.001110711
1789	(92.0, 89.0)	0.000686361
1790	(92.0, 52.0)	0.001096417
1791	(92.0, 76.0)	0.002355786
1792	(92.0, 136.0)	0.001576691
1793	(336.0, 327.0)	0.000327521
1794	(336.0, 290.0)	0.001006453
1795	(336.0, 345.0)	0.000905647
1796	(336.0, 321.0)	0.00125098
1797	(336.0, 340.0)	0.001597549
1798	(248.0, 284.0)	0.000725382
1799	(248.0, 239.0)	0.000812075
1800	(248.0, 181.0)	0.001207157
1801	(248.0, 285.0)	0.001152866
1802	(248.0, 287.0)	0.001301126
1803	(248.0, 271.0)	0.000800883
1804	(27.0, 108.0)	0.001485955
1805	(27.0, 63.0)	0.000491837
1806	(27.0, 40.0)	0.000555643
1807	(27.0, 33.0)	0.00087958
1808	(25.0, 52.0)	0.000514946
1809	(25.0, 76.0)	0.000237444
1810	(25.0, 30.0)	0.000941777
1811	(25.0, 29.0)	0.001629896
1812	(310.0, 284.0)	0.001294068
1813	(310.0, 332.0)	0.00050021
1814	(310.0, 285.0)	0.000161893
1815	(327.0, 284.0)	0.000361106
1816	(327.0, 266.0)	0.001415264
1817	(327.0, 290.0)	0.001305302
1818	(327.0, 332.0)	0.001171852
1819	(327.0, 321.0)	0.000297027
1820	(327.0, 287.0)	0.000609473
1821	(358.0, 311.0)	0.000421907
1822	(358.0, 296.0)	0.001163977
1823	(358.0, 345.0)	0.000269473
1824	(200.0, 199.0)	0.000996101
1825	(200.0, 266.0)	0.004674187
1826	(200.0, 228.0)	0.002631437
1827	(200.0, 239.0)	0.003599104
1828	(200.0, 174.0)	0.001903051
1829	(200.0, 184.0)	0.001403695
1830	(200.0, 222.0)	0.001125628
1831	(284.0, 266.0)	0.000663886
1832	(284.0, 239.0)	0.000890061
1833	(284.0, 332.0)	0.004858752
1834	(284.0, 285.0)	0.002801373
1835	(284.0, 287.0)	0.000789444
1836	(284.0, 271.0)	0.00172338
1837	(311.0, 296.0)	0.000640473
1838	(311.0, 289.0)	0.000212383
1839	(173.0, 214.0)	0.00078796
1840	(173.0, 115.0)	0.001023062
1841	(173.0, 167.0)	0.004605976
1842	(173.0, 242.0)	0.006941001
1843	(173.0, 135.0)	0.001869001
1844	(173.0, 184.0)	0.002417112
1845	(173.0, 139.0)	0.004120352
1846	(173.0, 189.0)	0.00226394
1847	(173.0, 153.0)	0.00152399
1848	(173.0, 217.0)	0.002193355
1849	(199.0, 137.0)	0.00199536
1850	(199.0, 239.0)	0.001492926
1851	(199.0, 181.0)	0.001927464
1852	(199.0, 174.0)	0.00052697
1853	(199.0, 222.0)	0.001494099
1854	(199.0, 154.0)	0.00078486
1855	(138.0, 137.0)	0.000470938
1856	(138.0, 172.0)	0.000151657
1857	(138.0, 136.0)	0.000373684
1858	(216.0, 167.0)	0.00113633
1859	(216.0, 230.0)	0.000104411
1860	(108.0, 89.0)	0.001276076
1861	(108.0, 63.0)	0.001800835
1862	(108.0, 40.0)	0.000842799
1863	(108.0, 174.0)	0.00215598
1864	(108.0, 139.0)	0.000674256
1865	(108.0, 125.0)	0.000940281
1866	(108.0, 102.0)	0.001922671
1867	(137.0, 89.0)	0.00131984
1868	(137.0, 172.0)	0.001402654
1869	(137.0, 181.0)	0.001074161
1870	(137.0, 154.0)	0.000889682
1871	(137.0, 125.0)	0.001871913
1872	(137.0, 136.0)	0.001090121
1873	(137.0, 90.0)	0.001993898
1874	(106.0, 115.0)	0.00092989
1875	(106.0, 117.0)	0.000955549
1876	(106.0, 58.0)	0.000884049
1877	(106.0, 167.0)	0.001966974
1878	(106.0, 67.0)	0.003527105
1879	(106.0, 112.0)	0.0008108
1880	(106.0, 135.0)	0.000468117
1881	(106.0, 86.0)	0.001127016
1882	(106.0, 93.0)	0.0004559
1883	(106.0, 152.0)	0.002226547
1884	(89.0, 52.0)	0.001425622
1885	(89.0, 40.0)	0.001018173
1886	(89.0, 154.0)	0.002884765
1887	(89.0, 125.0)	0.000338461
1888	(89.0, 90.0)	0.000781185
1889	(214.0, 228.0)	0.000601869
1890	(214.0, 242.0)	0.000430083
1891	(214.0, 184.0)	0.00074586
1892	(214.0, 189.0)	0.001757029
1893	(214.0, 253.0)	0.001179
1894	(214.0, 217.0)	0.000492627
1895	(172.0, 181.0)	0.000291969
1896	(172.0, 136.0)	0.000774483
1897	(115.0, 58.0)	0.001545879
1898	(115.0, 135.0)	0.000452902
1899	(115.0, 139.0)	0.001696903
1900	(115.0, 86.0)	0.000539939
1901	(115.0, 93.0)	0.00274678
1902	(115.0, 153.0)	0.001140527
1903	(115.0, 102.0)	0.000711202
1904	(266.0, 290.0)	0.000658143
1905	(266.0, 239.0)	0.00042429
1906	(266.0, 222.0)	0.000825691
1907	(266.0, 257.0)	0.001165656
1908	(266.0, 321.0)	0.00266881
1909	(266.0, 287.0)	0.00060551
1910	(266.0, 286.0)	0.001593212
1911	(117.0, 167.0)	0.001696622
1912	(117.0, 112.0)	3.42E-05
1913	(58.0, 28.0)	0.001040011
1914	(58.0, 63.0)	0.002243431
1915	(58.0, 67.0)	0.002267916
1916	(58.0, 86.0)	0.000336034
1917	(58.0, 93.0)	0.000832399
1918	(58.0, 32.0)	0.00252477
1919	(58.0, 38.0)	0.001239785
1920	(228.0, 296.0)	0.005922289
1921	(228.0, 242.0)	0.002611984
1922	(228.0, 184.0)	0.001948872
1923	(228.0, 222.0)	0.004860404
1924	(228.0, 257.0)	0.001538831
1925	(228.0, 253.0)	0.001209878
1926	(228.0, 217.0)	0.001719659
1927	(290.0, 296.0)	0.002015648
1928	(290.0, 222.0)	0.003222805
1929	(290.0, 345.0)	0.000925705
1930	(290.0, 257.0)	0.000192287
1931	(290.0, 321.0)	0.001106274
1932	(290.0, 287.0)	0.001833206
1933	(290.0, 340.0)	0.001001865
1934	(290.0, 286.0)	0.000263132
1935	(239.0, 181.0)	0.001318802
1936	(239.0, 222.0)	0.0010159
1937	(239.0, 287.0)	0.001075073
1938	(239.0, 271.0)	0.002676757
1939	(167.0, 112.0)	0.001876474
1940	(167.0, 135.0)	0.000660501
1941	(167.0, 230.0)	0.001192237
1942	(167.0, 93.0)	0.003003426
1943	(167.0, 189.0)	0.000509967
1944	(167.0, 152.0)	0.000815892
1945	(28.0, 63.0)	0.00193332
1946	(28.0, 33.0)	0.000450369
1947	(28.0, 32.0)	0.00051286
1948	(28.0, 38.0)	7.08E-05
1949	(63.0, 40.0)	0.002241272
1950	(63.0, 139.0)	0.002016567
1951	(63.0, 86.0)	0.000655045
1952	(63.0, 33.0)	0.001174053
1953	(63.0, 38.0)	0.001512038
1954	(63.0, 102.0)	0.000301161
1955	(332.0, 285.0)	0.000170194
1956	(332.0, 321.0)	0.000690428
1957	(332.0, 287.0)	0.002181935
1958	(332.0, 271.0)	0.000301971
1959	(332.0, 338.0)	0.005571031
1960	(296.0, 289.0)	0.000707799
1961	(296.0, 325.0)	0.00563808
1962	(296.0, 345.0)	0.001913407
1963	(296.0, 257.0)	0.000664298
1964	(296.0, 340.0)	0.002561586
1965	(296.0, 253.0)	0.000563951
1966	(296.0, 286.0)	0.002556873
1967	(242.0, 281.0)	0.003211309
1968	(242.0, 289.0)	0.002082564
1969	(242.0, 230.0)	0.001282468
1970	(242.0, 189.0)	0.000881179
1971	(242.0, 253.0)	0.000669728
1972	(242.0, 217.0)	0.000359631
1973	(281.0, 289.0)	0.00038614
1974	(281.0, 325.0)	0.000621149
1975	(281.0, 230.0)	0.001067792
1976	(281.0, 320.0)	0.003329125
1977	(52.0, 76.0)	0.000948888
1978	(52.0, 40.0)	0.004312268
1979	(52.0, 30.0)	0.00035494
1980	(52.0, 29.0)	0.003941135
1981	(52.0, 90.0)	0.000921389
1982	(76.0, 136.0)	0.001365588
1983	(67.0, 112.0)	0.000695095
1984	(67.0, 31.0)	0.002499707
1985	(67.0, 93.0)	0.000560567
1986	(67.0, 32.0)	0.000151013
1987	(112.0, 93.0)	0.000265815
1988	(112.0, 152.0)	0.000282018
1989	(181.0, 154.0)	0.000713319
1990	(181.0, 136.0)	0.000975011
1991	(289.0, 325.0)	0.000489878
1992	(289.0, 253.0)	0.000196123
1993	(40.0, 139.0)	0.006902531
1994	(40.0, 30.0)	0.002512737
1995	(40.0, 33.0)	0.001833621
1996	(40.0, 125.0)	0.000761264
1997	(40.0, 90.0)	0.001521992
1998	(135.0, 86.0)	0.000547929
[truncated: 57 more rows]
