# Supplementary material for: X-ray computed tomography images and network data of sands under compression
Source: Data Brief. 2021 May 12;36:107122. doi: 10.1016/j.dib.2021.107122 (PMC8165412; doi:10.1016/j.dib.2021.107122)
Supplement: Supplementary file 1 [file mmc1.zip › data/Ottawa-sand_0MPa/networks/contact_network.txt]

# Contact network output format:
num_nodes & num_node_metrics ; names of columns ; [num_nodes x num_node_metrics] array; num_edges & num_edge_metrics ; names of columns ; [num_edges x num_edge_metrics] array
359 6
x y z volume location particle_id blob_id num_solid_contacts num_proximity_contacts
0.33067	0.0719989	0.175937	0.0261619	bottom	1	35	0	5
0.329499	0.11302	0.735192	0.0685684	left	2	74	2	6
0.112761	0.102546	1.36487	0.033122	left	3	123	1	5
0.274487	0.0382334	1.88563	0.0143442	left	4	151	2	5
0.037527	0.0866846	2.49485	0.00744563	left	5	206	1	5
0.219817	0.442071	3.16773	0.162919	left	6	250	4	5
0.346259	0.16188	3.6432	0.13213	left	7	279	4	3
0.118629	0.280925	4.22318	0.0776222	top	8	319	2	3
0.317455	0.553953	1.88898	0.23748	left	9	156	5	8
0.0825038	0.665003	2.60829	0.0479298	left	10	211	2	5
0.377244	0.617417	0.112643	0.103663	bottom	11	2	4	2
0.138988	0.90769	4.45624	0.0325815	top	12	347	2	4
0.323467	0.55662	0.645531	0.142429	left	13	66	5	7
0.347909	0.848945	3.63888	0.189476	left	14	264	6	8
0.0543516	1.03364	1.37998	0.0280315	left	15	118	3	4
0.426855	0.592199	1.24625	0.238291	left	16	113	5	11
0.267124	1.19409	2.88902	0.162358	left	17	231	6	6
0.234969	1.37246	0.232216	0.151868	bottom	18	39	5	3
0.0824535	1.52496	3.45035	0.0669733	left	19	263	3	7
0.229846	1.51341	0.863403	0.230037	left	20	83	4	7
0.0420506	1.38535	1.97021	0.0151483	left	21	165	1	5
0.0491864	1.43196	4.09284	0.0151351	left	22	309	2	4
0.194488	1.69093	4.42544	0.0692275	top	23	349	3	6
0.373955	1.7248	1.45391	0.229123	left	24	128	6	9
0.239013	1.81806	2.21162	0.166304	left	25	178	4	7
0.332096	1.9763	3.94482	0.218294	left	26	299	7	8
0.110822	2.32	0.625156	0.0805025	left	27	65	3	7
0.0687444	2.41133	2.89033	0.0451857	left	28	232	2	5
0.0802162	2.47107	4.15681	0.0565749	left	29	312	3	6
0.0616961	2.31983	1.3362	0.0268671	left	30	114	2	7
0.103223	2.65449	3.452	0.0856808	left	31	267	1	9
0.19567	2.44967	4.50488	0.00933945	top	32	341	1	6
0.391393	2.4869	2.34111	0.298133	left	33	187	9	3
0.260732	2.83043	1.0222	0.150187	left	34	97	8	1
0.195705	2.94538	0.0691836	0.03223	bottom	35	1	2	4
0.109512	3.07469	0.514736	0.0670195	left	36	59	5	1
0.039975	3.04333	4.51227	0.00254852	top	37	348	0	5
0.0428712	3.16164	4.08135	0.0179649	left	38	302	1	5
0.380059	3.24484	2.76042	0.245515	left	39	223	7	7
0.434331	3.57657	0.222181	0.26777	bottom	40	4	8	2
0.0901654	3.68571	1.53835	0.058315	left	41	131	2	7
0.238134	3.63629	3.90879	0.186514	left	42	297	7	4
0.218456	3.58978	0.895262	0.161198	left	43	85	6	6
0.123359	3.82177	2.53582	0.0788306	left	44	201	4	6
0.0621951	4.15035	4.34705	0.0393351	top	45	323	3	2
0.390369	3.84668	3.24287	0.302182	left	46	254	7	8
0.132476	4.24679	0.240157	0.0813154	bottom	47	34	1	4
0.135483	4.34316	1.59928	0.0871836	left	48	140	3	4
0.0681077	4.29735	3.05068	0.0317071	left	49	237	0	6
0.216399	4.36483	0.911986	0.0867398	left	50	84	1	7
0.10047	4.46491	2.546	0.0166686	left	51	207	1	4
0.411228	4.44458	4.12602	0.0768598	top	52	308	3	3
0.389649	1.87416	2.78196	0.180183	middle	53	226	6	6
0.441471	2.82573	1.74269	0.315186	middle	54	142	6	7
0.483796	3.5361	1.98645	0.314769	middle	55	168	10	6
0.542442	4.25188	2.12031	0.250592	back	56	175	8	7
0.323997	2.20296	0.113494	0.0754296	bottom	57	3	4	3
0.513449	3.2524	4.40131	0.12861	top	58	339	5	8
0.625816	1.13874	4.05273	0.295545	middle	59	303	10	5
0.453619	0.0728378	2.67164	0.0613798	front	60	210	3	7
0.500177	2.70375	4.0752	0.199769	middle	61	305	6	10
0.460542	4.04617	4.40829	0.0900177	top	62	337	5	2
0.567274	1.29698	2.04109	0.236103	middle	63	169	6	10
0.542141	2.35871	3.30445	0.234128	middle	64	255	9	6
0.642943	0.673788	2.47205	0.291395	middle	65	204	8	6
0.693423	2.0724	0.623247	0.270886	middle	66	51	8	7
0.662169	2.83517	0.399109	0.210468	bottom	67	49	8	7
0.62656	4.20102	1.43617	0.159805	back	68	127	6	5
0.670657	1.57621	3.40475	0.273559	middle	69	261	9	6
0.702159	0.447128	4.36315	0.128683	top	70	328	4	5
0.788174	3.87274	0.850029	0.280928	middle	71	78	7	8
0.493262	3.84507	2.34232	0.00491689	middle	72	190	3	3
0.804392	2.03927	1.78349	0.204901	middle	73	149	6	8
0.775682	3.10586	3.65828	0.218841	middle	74	277	7	7
0.818645	3.24837	1.17457	0.231869	middle	75	100	7	9
0.887854	4.27963	0.22703	0.19684	bottom	76	36	4	4
0.818695	4.38877	2.96281	0.159258	back	77	236	4	8
0.809933	0.170956	1.39345	0.123674	front	78	126	4	8
0.845346	4.2738	3.70689	0.162196	back	79	280	6	6
0.97732	2.4704	1.13663	0.353572	middle	80	103	9	7
0.902589	3.79619	4.07179	0.227466	middle	81	306	6	8
0.788591	2.24602	4.47189	0.0411322	top	82	350	2	8
0.957347	1.58031	0.491212	0.23518	bottom	83	53	5	8
0.946914	1.00856	0.333611	0.286085	bottom	84	44	7	4
0.935972	0.433741	3.18203	0.29734	front	85	251	8	7
0.897387	3.86964	2.60044	0.225316	middle	86	212	8	5
0.918361	0.233023	0.393862	0.184427	front	87	46	7	5
0.970274	1.26433	2.7494	0.217283	middle	88	221	9	6
1.08729	4.44772	0.771889	0.0593695	back	89	73	4	4
1.08774	0.0798406	4.40003	0.033223	top	90	329	2	1
1.02364	1.66429	4.36904	0.123994	top	91	333	6	6
0.996413	3.04341	2.3469	0.269464	middle	92	188	8	4
1.1059	2.98791	3.16393	0.236474	middle	93	245	4	13
1.09349	0.331177	3.9373	0.242408	front	94	291	6	6
1.02458	1.25168	1.27181	0.215308	middle	95	101	5	11
1.01701	2.35335	2.79955	0.185912	middle	96	224	8	5
1.03393	0.154977	2.20169	0.142539	front	97	177	4	8
1.11189	0.776783	1.82755	0.224193	middle	98	157	5	10
1.14738	2.45588	3.94557	0.238432	middle	99	292	4	12
0.912257	3.21675	0.0131062	0.00322739	bottom	100	5	0	5
1.10957	2.45448	0.0720871	0.0469411	bottom	101	6	2	7
1.32446	2.93492	4.36897	0.252897	top	102	342	4	10
1.18588	1.89458	2.36913	0.211969	middle	103	193	8	7
1.22537	3.69847	4.4637	0.0537452	top	104	351	3	5
1.33587	0.985101	4.33149	0.190309	top	105	334	7	4
1.26543	1.4962	3.81122	0.194263	middle	106	288	6	7
1.36372	2.15242	3.51879	0.308859	middle	107	273	5	13
1.29468	2.979	1.74715	0.295134	middle	108	145	7	8
1.28377	3.61901	3.50909	0.305726	middle	109	269	7	14
1.36244	3.84904	1.50747	0.247637	middle	110	130	10	5
1.29726	0.0692272	0.0739991	0.0164116	bottom	111	7	2	3
1.27373	4.39572	1.3797	0.106515	back	112	119	4	7
1.28514	3.39089	0.300225	0.22927	bottom	113	41	8	6
1.40543	0.13811	1.00068	0.106078	front	114	94	6	4
1.4267	1.80207	0.936187	0.28818	middle	115	81	6	10
1.38355	0.662	0.706055	0.213223	middle	116	69	7	8
1.37362	4.08377	2.12613	0.246339	back	117	176	7	8
1.42527	0.554398	2.73034	0.249597	middle	118	218	5	10
1.37464	2.63182	0.473376	0.22969	middle	119	50	7	7
1.43876	1.55965	3.03182	0.223923	middle	120	238	7	6
1.31158	0.0293014	2.95961	0.0094471	front	121	234	1	5
1.51318	0.557978	1.40367	0.165392	middle	122	124	6	8
1.4321	1.68896	1.81668	0.176511	middle	123	158	6	9
1.53043	4.11622	0.620937	0.191427	middle	124	56	6	6
1.51813	4.33585	3.51351	0.166733	back	125	265	6	4
1.44694	4.05264	2.87106	0.213726	middle	126	233	9	4
1.62253	4.26293	4.22449	0.254127	top	127	315	3	7
1.55862	4.44493	1.86183	0.0443684	back	128	163	3	5
1.66159	3.07848	0.959741	0.225313	middle	129	91	7	10
1.59161	2.85896	2.5761	0.21279	middle	130	205	7	9
1.69246	0.363878	3.5604	0.270859	front	131	275	7	5
1.62258	2.32019	1.57996	0.177513	middle	132	132	7	7
1.66205	3.7679	0.903379	0.160735	middle	133	79	7	6
1.72164	0.564384	0.0982785	0.110834	bottom	134	8	5	4
1.61797	1.32767	2.38695	0.168774	middle	135	195	8	8
1.75187	1.11	1.75534	0.218982	middle	136	146	8	6
1.69688	4.3172	0.124073	0.077174	bottom	137	10	3	3
1.77279	3.46755	2.40569	0.255559	middle	138	191	7	10
1.7742	1.33677	0.303659	0.301279	bottom	139	43	6	6
1.84118	1.05702	3.40226	0.36374	middle	140	262	4	18
1.80948	2.2839	2.82518	0.284525	middle	141	229	9	6
1.91814	0.19773	1.89242	0.180106	front	142	164	3	9
1.7522	0.330819	4.32618	0.147258	top	143	335	6	3
1.74192	1.62853	4.36895	0.143189	top	144	331	4	8
1.83786	0.239165	0.547856	0.169064	front	145	54	4	10
1.76014	2.23832	0.248077	0.190201	bottom	146	11	5	8
1.82788	2.20542	2.06084	0.153898	middle	147	170	7	6
1.77218	3.10556	0.0338957	0.0159414	bottom	148	9	1	5
1.83788	2.37072	4.2303	0.243968	top	149	317	5	9
1.94595	0.626859	2.38477	0.219109	middle	150	196	8	7
1.9633	3.50289	3.23725	0.284966	middle	151	258	6	7
1.90817	0.0877777	2.6949	0.0769082	front	152	215	3	5
1.61621	4.51942	2.73729	0.00310875	back	153	220	1	5
1.91629	3.16734	3.9147	0.209625	middle	154	298	6	10
1.93907	1.04762	1.0226	0.268137	middle	155	95	9	7
2.00099	3.31083	1.36578	0.26179	middle	156	120	9	6
2.04925	3.51984	4.36	0.187811	top	157	346	6	8
2.03714	3.37624	0.484687	0.211707	middle	158	57	6	9
2.04276	4.4572	0.476794	0.0388474	back	159	55	3	6
1.83321	0.0384286	0.0132857	0.000799708	bottom	160	12	0	4
2.0057	4.34167	2.43163	0.109241	back	161	198	2	8
2.14605	4.27429	1.13231	0.197644	back	162	104	7	8
2.17808	1.69065	1.46933	0.268054	middle	163	129	8	7
2.15096	2.92678	1.90224	0.222732	middle	164	166	8	6
2.15444	4.18769	2.96028	0.283299	back	165	246	7	9
2.13045	0.256653	1.25366	0.182305	front	166	110	9	3
1.97506	0.97644	4.52075	0.00676237	top	167	352	1	4
2.10491	1.72609	2.27136	0.11433	middle	168	179	4	10
2.19431	1.89623	3.94417	0.193406	middle	169	301	6	7
2.15525	4.03411	1.8461	0.282978	middle	170	159	9	7
2.27846	3.97215	3.73629	0.260703	middle	171	282	8	5
2.28905	0.112568	3.83531	0.130438	front	172	283	4	4
2.15159	2.4022	0.970327	0.180789	middle	173	88	5	13
2.13747	2.67493	3.53741	0.314826	middle	174	270	10	6
2.20815	1.78636	3.22064	0.305282	middle	175	247	9	5
2.37905	0.791364	4.003	0.392263	top	176	293	6	10
2.31011	1.08274	2.68341	0.25117	middle	177	219	7	9
2.2669	1.7328	0.691122	0.257258	middle	178	70	5	8
2.29197	3.03595	2.78287	0.176472	middle	179	225	6	8
2.22861	2.84105	4.47452	0.0233168	top	180	343	2	6
2.47324	2.03693	0.170601	0.197754	bottom	181	16	6	4
2.4615	0.859474	0.400214	0.204262	middle	182	47	7	7
2.35575	0.123152	0.0873846	0.031015	bottom	183	13	1	6
2.26785	2.83994	0.150721	0.11507	bottom	184	15	4	6
2.32321	0.327612	3.08719	0.19958	front	185	244	5	8
2.46584	1.39251	4.28382	0.178915	top	186	324	4	5
2.32607	0.0600034	0.820812	0.0294266	front	187	80	3	4
2.51783	2.26971	1.68078	0.223586	middle	188	143	8	9
2.55211	0.253492	4.42352	0.0939239	top	189	344	3	3
2.41357	0.85956	1.52544	0.222543	middle	190	133	7	10
2.46086	4.25423	0.0645908	0.0540198	bottom	191	14	2	6
2.56965	2.70329	2.43805	0.261669	middle	192	185	9	7
2.45085	4.0381	4.51554	0.0115386	top	193	353	0	7
2.49174	3.83147	0.686022	0.225379	middle	194	68	7	10
2.58047	3.61001	2.3551	0.279713	middle	195	186	5	12
2.441	4.46366	1.53093	0.0336866	back	196	134	3	5
2.5802	2.98302	1.11451	0.275792	middle	197	96	9	5
2.59676	1.93929	2.58053	0.246637	middle	198	208	7	10
2.57942	0.474384	0.8825	0.142631	middle	199	82	7	5
2.63584	1.3852	2.04875	0.194634	middle	200	171	7	10
2.66042	2.72687	0.513082	0.230793	middle	201	61	6	11
2.70207	2.63921	4.10446	0.303557	middle	202	307	8	9
2.62911	0.29652	2.15282	0.237698	front	203	180	5	10
2.67613	3.3697	3.4862	0.262785	middle	204	272	5	12
2.5496	4.50215	0.946651	0.0139729	back	205	87	3	3
2.45506	0.0180023	1.76461	0.00288905	front	206	147	1	4
2.7537	1.44303	1.04614	0.290681	middle	207	98	8	9
2.7909	3.44525	0.177923	0.139971	bottom	208	17	7	4
2.78985	4.28752	2.22343	0.161229	back	209	183	6	4
2.75619	2.45109	3.24498	0.293453	middle	210	252	7	10
2.74788	3.50233	1.45067	0.235982	middle	211	121	5	9
2.52925	4.51522	4.51561	0.0012457	top	212	354	0	3
2.67116	4.30787	4.06441	0.160763	back	213	304	2	10
2.81219	4.3566	0.411312	0.122382	back	214	48	5	5
2.69083	1.23502	3.14787	0.157061	middle	215	240	7	7
2.67456	2.18078	4.49819	0.023286	top	216	355	1	7
2.89154	0.161247	0.581387	0.105684	front	217	62	4	8
2.82563	1.7094	3.63242	0.206733	middle	218	278	6	9
3.00325	3.55438	4.30544	0.306829	top	219	330	7	10
2.88846	1.44635	0.153655	0.145252	bottom	220	18	5	6
2.96714	4.36884	2.84861	0.188177	back	221	227	4	6
2.94666	4.23409	1.17131	0.251132	back	222	105	8	8
2.8504	0.0735929	1.28156	0.0503157	front	223	111	4	7
2.93853	0.493241	3.21447	0.338975	middle	224	256	7	8
3.00827	3.83872	1.83602	0.213652	middle	225	161	8	7
2.98351	0.728941	2.41449	0.150554	middle	226	194	7	8
2.95258	2.85074	1.80744	0.27307	middle	227	148	7	9
2.93109	0.571664	0.098076	0.0794391	bottom	228	19	3	5
2.73428	3.65728	3.93783	0.00542879	middle	229	300	3	4
3.07955	0.221926	3.94459	0.188366	front	230	295	5	4
3.1456	2.77699	0.142239	0.133121	bottom	231	21	4	6
3.07942	0.949609	4.23841	0.214344	top	232	316	7	3
3.18816	4.0399	3.46816	0.357683	back	233	260	8	9
3.12821	1.81315	4.241	0.254496	top	234	314	4	9
3.14809	0.99075	1.41731	0.196873	middle	235	122	4	12
3.1996	1.8014	1.77485	0.253828	middle	236	160	7	9
3.13084	2.49608	2.55898	0.190205	middle	237	209	5	10
3.10832	0.203654	2.52809	0.126268	front	238	202	4	4
3.10446	2.33889	1.15241	0.211395	middle	239	109	5	11
3.19823	1.33883	2.45675	0.215662	middle	240	197	7	8
3.09859	2.0684	0.500321	0.165922	middle	241	60	7	7
3.20427	3.94745	0.297586	0.131719	bottom	242	42	5	9
3.2334	1.93647	2.98284	0.21254	middle	243	235	8	7
3.29869	3.21105	2.99933	0.295604	middle	244	241	7	11
3.20469	0.687951	0.88315	0.207713	middle	245	75	8	8
3.37833	4.28961	4.32852	0.16668	top	246	356	3	7
3.35749	0.26504	1.77103	0.25097	front	247	155	5	11
3.38213	0.951667	1.88268	0.206382	middle	248	162	5	11
3.27902	3.27338	0.84162	0.332821	middle	249	77	7	11
3.09212	2.21669	0.0136358	0.00462688	bottom	250	20	0	7
3.28822	4.35865	1.73231	0.0886973	back	251	150	5	5
3.26791	3.3051	2.31615	0.210431	middle	252	182	8	6
3.45664	1.24934	3.08199	0.252191	middle	253	243	6	7
3.12066	3.02598	4.22739	0.00977445	middle	254	318	3	3
3.37321	3.1827	3.82244	0.260068	middle	255	294	11	4
3.74218	0.178326	0.148403	0.0841759	bottom	256	26	3	5
3.44493	2.50906	4.3078	0.187545	top	257	326	5	8
3.58424	1.15045	3.58477	0.254004	middle	258	274	8	9
3.66799	1.83504	1.21539	0.314257	middle	259	107	9	10
3.5509	2.09377	2.25784	0.214056	middle	260	192	9	6
3.38269	4.45319	0.346381	0.0522359	bottom	261	45	3	5
3.35219	0.23391	4.50597	0.0116771	top	262	357	2	3
3.59844	0.761574	0.1444	0.143864	bottom	263	23	4	8
3.45884	1.28198	0.751106	0.180839	middle	264	72	5	9
3.4335	3.82696	1.3259	0.107025	middle	265	116	7	6
3.60988	1.97539	3.52523	0.248656	middle	266	268	6	9
3.51736	2.52912	0.694314	0.194239	middle	267	71	5	10
3.62323	0.320978	0.609181	0.198745	front	268	64	8	5
3.44951	0.110797	1.16803	0.0580997	front	269	99	3	6
3.61826	2.61852	3.30763	0.233515	middle	270	259	9	5
3.7575	3.25589	1.5998	0.315228	middle	271	141	6	9
3.57228	4.1569	2.46433	0.254993	back	272	203	7	9
3.59107	4.49166	3.5232	0.019516	back	273	276	2	5
3.64063	3.29372	0.20357	0.163022	bottom	274	24	3	9
3.66346	0.6136	2.55064	0.238506	middle	275	213	7	8
3.62369	1.6654	0.213597	0.180855	bottom	276	37	5	8
3.71528	2.46829	1.75014	0.240266	middle	277	144	7	10
3.71953	0.387572	3.25801	0.266413	front	278	249	7	6
3.51115	3.74276	0.0338636	0.0114991	bottom	279	22	2	2
3.74069	0.110167	4.27865	0.0838002	top	280	322	3	5
3.66204	0.65275	4.15082	0.218913	top	281	313	6	6
3.72019	4.25458	0.964789	0.24105	back	282	92	8	6
3.71582	3.0535	4.39964	0.0877921	top	283	336	4	6
3.91476	4.30268	3.16253	0.238166	back	284	248	8	2
3.81459	2.40634	0.167883	0.153061	bottom	285	27	6	4
3.75136	4.26641	0.104014	0.0651718	bottom	286	25	2	7
3.6694	4.52372	4.14809	0.00356353	back	287	310	1	5
3.86259	3.62571	4.32512	0.191596	top	288	327	6	4
3.83897	1.89074	4.48085	0.0321531	top	289	358	2	3
3.76549	2.8566	2.54192	0.157235	middle	290	200	7	8
3.86886	4.01085	3.74613	0.252051	middle	291	284	9	6
3.79108	1.4112	4.13196	0.154223	middle	292	311	5	3
3.97893	1.40441	2.07925	0.258205	middle	293	173	8	9
3.95212	3.46929	2.41842	0.231201	middle	294	199	6	6
3.84092	4.45404	1.56274	0.0319861	back	295	138	3	5
3.75249	0.037366	2.66536	0.0107675	front	296	216	1	4
4.0409	2.64832	1.16781	0.260125	middle	297	108	7	7
3.99573	4.03986	1.66621	0.206615	middle	298	137	7	9
3.92379	0.560694	1.21463	0.223099	middle	299	106	9	8
3.99812	3.40243	0.920196	0.347838	middle	300	89	7	7
3.97551	1.49818	2.56981	0.164437	middle	301	214	7	5
3.90157	4.47335	2.08934	0.0296793	back	302	172	3	4
3.98988	1.32868	1.39988	0.197383	middle	303	115	6	8
3.99196	3.23276	3.45918	0.134819	middle	304	266	9	5
3.79729	0.0199452	1.34405	0.00128305	front	305	117	1	5
4.07375	1.04707	0.502225	0.22695	middle	306	58	8	8
4.13846	2.05526	2.8905	0.276884	right	307	228	7	9
4.01824	2.73567	3.9258	0.250432	middle	308	290	8	7
4.25008	3.6908	3.02262	0.239849	right	309	239	7	5
4.12394	0.318411	2.06511	0.257234	front	310	167	6	8
4.13176	1.43483	0.0374602	0.0141706	bottom	311	28	1	6
4.24281	2.06108	0.589955	0.211993	right	312	63	5	8
4.25211	4.24905	4.33879	0.150064	top	313	332	4	5
4.25891	1.92946	3.96674	0.284281	top	314	296	6	9
4.27021	0.963354	3.10448	0.245868	right	315	242	8	5
4.25969	0.347281	3.69548	0.27444	right	316	281	5	4
4.24742	4.04347	0.474814	0.261487	right	317	52	5	6
4.16173	4.49288	0.72014	0.0166137	back	318	76	2	3
4.25765	0.159855	0.601055	0.116393	right	319	67	4	5
4.14382	0.0224886	1.30698	0.00715783	front	320	112	1	8
4.30326	4.22406	2.41087	0.191851	right	321	181	6	2
4.30591	1.08636	3.89538	0.15283	right	322	289	7	2
4.31241	2.94376	0.380001	0.197363	bottom	323	40	6	6
4.31962	0.935003	1.56728	0.117812	right	324	135	4	7
4.31299	2.83944	2.04187	0.148781	right	325	174	4	6
4.35463	0.562916	4.35803	0.0947456	top	326	325	3	4
4.31514	4.48487	3.78326	0.0368569	right	327	285	4	3
4.20373	0.177262	4.52701	0.0025617	top	328	359	0	4
4.34552	2.07531	2.22884	0.154486	right	329	184	5	6
4.34214	2.91925	2.80931	0.212503	right	330	222	7	7
4.32408	0.278082	2.83517	0.148058	right	331	230	4	4
4.34877	2.2426	4.44285	0.0410487	top	332	345	2	5
4.33292	2.11309	1.59906	0.183522	right	333	139	5	9
4.33901	2.38785	3.31655	0.11442	right	334	257	3	6
4.37319	3.20858	4.31978	0.0809507	top	335	321	4	4
4.36136	3.73804	0.0845655	0.0418748	bottom	336	30	2	2
4.38021	3.67563	3.84048	0.177526	right	337	287	7	5
4.38726	1.42688	0.894172	0.114279	right	338	86	5	7
4.42009	2.7545	4.44899	0.0235694	top	339	340	2	4
4.40815	2.31253	0.151964	0.0681641	bottom	340	33	3	3
4.40166	4.50061	0.0392815	0.00273966	bottom	341	29	0	2
4.3873	0.139579	0.0914556	0.0201223	bottom	342	31	1	2
4.41623	0.574676	1.09892	0.153579	right	343	93	4	7
4.41005	0.626905	0.141141	0.0437972	bottom	344	32	1	7
4.40273	0.80492	2.30763	0.0829829	right	345	189	3	7
4.41033	3.70503	1.83448	0.1103	right	346	154	2	8
4.41753	3.13182	1.42239	0.0706643	right	347	125	2	7
4.44171	4.43925	1.51445	0.023565	right	348	136	0	7
4.43823	0.0461754	4.29272	0.0114596	top	349	320	0	4
4.45252	1.51033	3.26837	0.0443442	right	350	253	3	6
4.45013	1.43141	0.185267	0.0416397	bottom	351	38	3	4
4.45528	4.18758	3.59447	0.0486767	right	352	271	5	1
4.46449	0.12928	1.86828	0.028282	right	353	152	1	6
4.46298	2.83572	3.69492	0.0602615	right	354	286	2	7
4.47114	1.4249	1.7705	0.0220557	right	355	153	3	5
4.48516	1.49211	2.66647	0.0224841	right	356	217	2	5
4.49282	3.59101	0.937347	0.0172596	right	357	90	1	5
4.49555	1.87441	1.17765	0.0149967	right	358	102	2	6
4.51847	4.52013	4.50962	0.000206518	top	359	338	0	1
896 17
from_node to_node conductance conductance_penalized conductance_from_particle conductance_to_particle conductance_from_particle_solid_only conductance_to_particle_solid_only conductance_contact_only conductance_contact_only_penalized conductance_solid_only conductance_solid_only_penalized conductance_proximity_only gap_width solid_contact_area solid_contact_area_penalized proximity_contact_area_f…
2	13	1.11457	0.372636	3.02706	2.94171	3.02706	2.94171	4.29	0.379795	1.10694	0.302729	0.116903	0.189021	0.05577	0.00658312	0.384644	0.58305	physical_and_proximity
2	87	0.14064	0.0904745	0.781107	1.6489	0.781107	1.6489	0.143	0.0606602	0.112616	0.0544307	0.048437	0.218199	0.001859	0.00105144	0.200772	0.291356	physical_and_proximity
3	16	0.275945	0.141296	3.58345	3.89531	3.58345	3.89531	0.247	0.0760479	0.218133	0.0730707	0.0768205	0.202476	0.003211	0.00131816	0.215137	0.466778	physical_and_proximity
4	9	0.349187	0.143758	1.13926	1.62015	1.13926	1.62015	0.637	0.0895452	0.32628	0.0789731	0.0935662	0.178568	0.008281	0.00155212	0.162409	0.479115	physical_and_proximity
4	78	0.0819043	0.0397215	0.184878	1.08818	0.184878	1.08818	0.143	0.0260309	0.0750697	0.0223495	0.0270269	0.211113	0.001859	0.000451203	0.088387	0.1521	physical_and_proximity
5	60	0.0579797	0.0439538	1.16444	1.66014	1.16444	1.66014	0.039	0.0226242	0.0368974	0.0219003	0.0243462	0.203118	0.000507	0.000392153	0.076895	0.171873	physical_and_proximity
6	7	0.492961	0.206819	1.33878	1.03526	1.33878	1.03526	3.068	0.220397	0.490476	0.159996	0.0998843	0.171232	0.039884	0.00382021	0.374335	0.36842	physical_and_proximity
6	14	0.405379	0.193619	0.849046	1.90758	0.849046	1.90758	1.209	0.190275	0.39539	0.143728	0.0985121	0.196935	0.015717	0.00329809	0.434837	0.469144	physical_and_proximity
6	60	0.198126	0.111617	0.82485	0.375311	0.82485	0.375311	0.78	0.122414	0.193842	0.0830166	0.0743427	0.187625	0.01014	0.00212185	0.36335	0.242853	physical_and_proximity
6	85	0.429278	0.140214	1.03567	1.58941	1.03567	1.58941	1.274	0.0936246	0.420229	0.0814619	0.0869717	0.198325	0.016562	0.00162283	0.399854	0.450047	physical_and_proximity
7	8	0.185689	0.0856207	0.638817	0.501011	0.638817	0.501011	0.494	0.068932	0.17903	0.0553452	0.0542501	0.206328	0.006422	0.00119482	0.296764	0.236938	physical_and_proximity
7	85	0.205412	0.106501	0.51447	1.03497	0.51447	1.03497	0.442	0.0856842	0.193334	0.0685837	0.0686465	0.200927	0.005746	0.00148519	0.24674	0.345774	physical_and_proximity
7	94	0.330746	0.16229	0.750591	0.750613	0.750591	0.750613	2.717	0.216943	0.329752	0.137475	0.068992	0.194099	0.035321	0.00376034	0.29913	0.304538	physical_and_proximity
8	12	0.0416798	0.0356359	0.840867	0.400537	0.840867	0.400537	0.026	0.0177792	0.0237262	0.0166858	0.0232452	0.224476	0.000338	0.000308173	0.165113	0.124722	physical_and_proximity
9	15	0.0994126	0.0703257	0.513697	0.205518	0.513697	0.205518	0.26	0.0869957	0.093821	0.0546231	0.0480097	0.201547	0.00338	0.00150792	0.261274	0.153621	physical_and_proximity
9	16	0.557828	0.229107	1.53578	1.1735	1.53578	1.1735	3.302	0.195873	0.55367	0.151318	0.153595	0.181385	0.042926	0.00339514	0.589641	0.639496	physical_and_proximity
9	63	0.161686	0.116081	0.713456	0.820467	0.713456	0.820467	0.195	0.0812746	0.129055	0.0670043	0.085553	0.210603	0.002535	0.00140876	0.467116	0.500578	physical_and_proximity
9	98	0.298055	0.14398	0.77143	0.799753	0.77143	0.799753	1.157	0.147331	0.293171	0.107134	0.0800083	0.215465	0.015041	0.00255373	0.42588	0.413205	physical_and_proximity
10	17	0.378622	0.15455	0.779406	2.07728	0.779406	2.07728	1.079	0.150896	0.37158	0.119168	0.0616004	0.203436	0.014027	0.00261553	0.211081	0.315354	physical_and_proximity
10	65	0.81727	0.264037	3.41086	2.33948	3.41086	2.33948	1.872	0.209847	0.79693	0.182282	0.116235	0.179305	0.024336	0.00363734	0.353886	0.54249	physical_and_proximity
11	13	0.444832	0.170462	1.56201	1.05296	1.56201	1.05296	1.43	0.144383	0.436832	0.117427	0.0894525	0.200144	0.01859	0.00250263	0.440245	0.478439	physical_and_proximity
11	18	0.194569	0.0937179	0.460067	0.670284	0.460067	0.670284	0.624	0.0883677	0.189823	0.0667474	0.0543913	0.194257	0.008112	0.00153171	0.231361	0.243867	physical_and_proximity
11	84	0.312072	0.182395	0.564833	1.42262	0.564833	1.42262	1.287	0.251366	0.307658	0.155	0.0809447	0.196274	0.016731	0.00435701	0.271752	0.394277	physical_and_proximity
11	87	0.266289	0.133558	0.555508	0.935909	0.555508	0.935909	1.04	0.128719	0.261085	0.094007	0.087789	0.196362	0.01352	0.00223113	0.300313	0.409825	physical_and_proximity
12	59	0.381454	0.127201	1.4121	1.79251	1.4121	1.79251	0.663	0.0768863	0.360446	0.070066	0.0747319	0.192006	0.008619	0.0013327	0.201448	0.387855	physical_and_proximity
13	16	0.431776	0.174798	0.873849	1.38895	0.873849	1.38895	2.08	0.125359	0.426421	0.101611	0.133941	0.184834	0.02704	0.00217288	0.477594	0.639158	physical_and_proximity
13	84	0.256217	0.12049	0.774343	0.676619	0.774343	0.676619	0.806	0.104673	0.249374	0.0811496	0.0761557	0.216372	0.010478	0.00181433	0.407628	0.396474	physical_and_proximity
13	87	0.12922	0.0844757	0.562601	0.975666	0.562601	0.975666	0.13	0.0380973	0.0952861	0.0344222	0.0725794	0.208283	0.00169	0.000660352	0.390897	0.395291	physical_and_proximity
14	17	0.184578	0.109251	0.433179	0.598356	0.433179	0.598356	0.624	0.121885	0.179137	0.0820733	0.0714075	0.216905	0.008112	0.00211267	0.389883	0.376532	physical_and_proximity
14	19	0.0841689	0.0572407	0.680147	0.141614	0.680147	0.141614	0.247	0.060295	0.0794894	0.0398139	0.0515821	0.224228	0.003211	0.00104511	0.316875	0.190463	physical_and_proximity
14	59	0.284572	0.152173	0.791182	1.28447	0.791182	1.28447	0.533	0.074261	0.255191	0.0644809	0.146539	0.206235	0.006929	0.00128719	0.770471	0.765063	physical_and_proximity
14	69	0.194473	0.112012	0.410005	0.654917	0.410005	0.654917	0.767	0.118335	0.189765	0.080538	0.0832071	0.22113	0.009971	0.00205114	0.488579	0.448526	physical_and_proximity
14	85	0.191594	0.116282	0.378301	0.716162	0.378301	0.716162	0.754	0.125582	0.186359	0.083315	0.0937119	0.220104	0.009802	0.00217676	0.479453	0.526942	physical_and_proximity
15	16	0.254511	0.144343	0.463307	1.25121	0.463307	1.25121	0.936	0.158508	0.248386	0.107916	0.0933623	0.207653	0.012168	0.00274747	0.232375	0.487227	physical_and_proximity
15	20	0.0895229	0.050577	0.319355	1.03461	0.319355	1.03461	0.104	0.0264066	0.0729222	0.0238282	0.0373934	0.223744	0.001352	0.000457715	0.149565	0.230009	physical_and_proximity
16	78	0.462936	0.249068	1.18895	1.10527	1.18895	1.10527	2.288	0.314942	0.458107	0.20321	0.125756	0.183864	0.029744	0.00545899	0.578487	0.451061	physical_and_proximity
17	19	0.154685	0.0882629	0.498745	0.329136	0.498745	0.329136	0.65	0.10556	0.151935	0.0688866	0.0535115	0.228566	0.00845	0.0018297	0.298961	0.253331	physical_and_proximity
17	53	0.241854	0.123254	0.54767	0.682084	0.54767	0.682084	1.105	0.12578	0.238266	0.0889488	0.0816313	0.19478	0.014365	0.00218018	0.378222	0.410501	physical_and_proximity
17	65	0.236647	0.11247	0.76081	0.72018	0.76081	0.72018	0.572	0.0768973	0.224659	0.0636647	0.0846974	0.218337	0.007436	0.00133289	0.4225	0.488748	physical_and_proximity
17	88	0.29817	0.159062	0.57178	0.881906	0.57178	0.881906	2.041	0.211424	0.296491	0.13136	0.0823461	0.205881	0.026533	0.00366469	0.409825	0.370786	physical_and_proximity
18	20	0.417645	0.170169	1.18728	0.94043	1.18728	0.94043	1.95	0.155885	0.413492	0.120184	0.0959463	0.1788	0.02535	0.00270201	0.417937	0.417937	physical_and_proximity
18	57	0.139182	0.103241	0.480559	0.250358	0.480559	0.250358	0.845	0.220741	0.137767	0.0942916	0.0562017	0.206718	0.010985	0.00382617	0.259077	0.204997	physical_and_proximity
18	83	0.284423	0.129528	0.762836	0.689504	0.762836	0.689504	1.248	0.124577	0.280702	0.0926924	0.0770704	0.211033	0.016224	0.00215934	0.416078	0.347971	physical_and_proximity
18	84	0.246259	0.102266	0.786879	0.778471	0.786879	0.778471	0.598	0.0721469	0.236538	0.0609161	0.0662999	0.21471	0.007774	0.00125055	0.374673	0.383799	physical_and_proximity
19	26	0.23677	0.116286	0.544812	1.13093	0.544812	1.13093	0.611	0.116086	0.229548	0.0882297	0.0539903	0.216112	0.007943	0.00201215	0.236769	0.304876	physical_and_proximity
20	24	0.528451	0.232267	1.1007	1.65716	1.1007	1.65716	2.509	0.237977	0.523418	0.175007	0.120005	0.191626	0.032617	0.00412493	0.45799	0.604175	physical_and_proximity
20	66	0.493863	0.241067	1.46976	0.969479	1.46976	0.969479	3.081	0.29643	0.491054	0.196644	0.114018	0.186103	0.040053	0.00513813	0.476242	0.519844	physical_and_proximity
21	25	0.451266	0.119176	1.22907	3.84391	1.22907	3.84391	0.819	0.0801727	0.435773	0.0738179	0.0564921	0.208537	0.010647	0.00138966	0.153452	0.304369	physical_and_proximity
22	23	0.309343	0.10361	0.658943	1.23776	0.658943	1.23776	1.066	0.100158	0.306412	0.0812363	0.0363414	0.165605	0.013858	0.00173606	0.143143	0.128271	physical_and_proximity
22	59	0.312824	0.124278	1.25129	1.5729	1.25129	1.5729	0.507	0.0906308	0.293485	0.0802007	0.0606207	0.183519	0.006591	0.00157093	0.153114	0.323128	physical_and_proximity
23	26	0.597726	0.229667	1.84597	1.4198	1.84597	1.4198	2.249	0.228625	0.591476	0.177936	0.0931169	0.177594	0.029237	0.00396284	0.31265	0.433485	physical_and_proximity
23	59	0.120184	0.0992922	0.736708	1.1322	0.736708	1.1322	0.091	0.054229	0.0755879	0.0483537	0.0734742	0.206836	0.001183	0.000939969	0.25012	0.426387	physical_and_proximity
24	30	0.0989575	0.0519865	0.468157	0.221154	0.468157	0.221154	0.247	0.0364447	0.0934024	0.0293284	0.0430593	0.231612	0.003211	0.000631709	0.285948	0.191308	physical_and_proximity
24	63	0.270174	0.1461	1.0467	0.635728	1.0467	0.635728	0.754	0.133124	0.259428	0.0995997	0.0985586	0.214685	0.009802	0.00230748	0.542828	0.482664	physical_and_proximity
24	66	0.191686	0.103426	0.763862	0.383012	0.763862	0.383012	0.689	0.0918452	0.186171	0.0675315	0.082106	0.213102	0.008957	0.00159198	0.475566	0.347802	physical_and_proximity
24	73	0.394053	0.22106	0.831185	1.17602	0.831185	1.17602	1.924	0.26401	0.388625	0.171199	0.14081	0.203013	0.025012	0.00457617	0.642876	0.669747	physical_and_proximity
24	95	0.240941	0.138983	0.464284	0.888563	0.464284	0.888563	1.04	0.147441	0.235804	0.0993874	0.107932	0.208935	0.01352	0.00255564	0.447343	0.5408	physical_and_proximity
25	33	0.554527	0.302339	1.2708	1.4657	1.2708	1.4657	2.873	0.424424	0.550284	0.261417	0.119537	0.182045	0.037349	0.00735669	0.479115	0.533195	physical_and_proximity
25	53	0.629366	0.243397	1.25607	1.70971	1.25607	1.70971	4.667	0.222975	0.626841	0.170479	0.143663	0.168051	0.060671	0.0038649	0.528801	0.54418	physical_and_proximity
25	63	0.558133	0.226746	0.963685	2.08923	0.963685	2.08923	3.484	0.197943	0.554522	0.152247	0.147613	0.191049	0.045292	0.00343102	0.531505	0.61854	physical_and_proximity
26	29	0.145401	0.0930171	0.921324	0.206764	0.921324	0.206764	0.975	0.135758	0.143937	0.0752566	0.0713292	0.198216	0.012675	0.00235314	0.360308	0.257725	physical_and_proximity
26	61	0.218739	0.118697	0.634583	0.473291	0.634583	0.473291	1.04	0.11859	0.215043	0.0825006	0.0925529	0.213573	0.01352	0.00205556	0.494325	0.473876	physical_and_proximity
26	64	0.201521	0.115302	0.629022	0.491333	0.629022	0.491333	0.65	0.100277	0.193667	0.0735436	0.0978277	0.208476	0.00845	0.00173814	0.463736	0.555672	physical_and_proximity
26	69	0.287808	0.152195	1.1202	0.533772	1.1202	0.533772	1.313	0.164192	0.283465	0.11291	0.098665	0.213768	0.017069	0.002846	0.522548	0.492128	physical_and_proximity
26	99	0.176751	0.125584	0.457022	0.348611	0.457022	0.348611	1.586	0.266429	0.175836	0.113508	0.0776614	0.208479	0.020618	0.0046181	0.355914	0.411684	physical_and_proximity
27	34	0.319891	0.163003	0.741057	1.11734	0.741057	1.11734	1.066	0.18882	0.314219	0.132618	0.0682196	0.208399	0.013858	0.00327288	0.271245	0.327522	physical_and_proximity
27	57	0.330537	0.152856	0.751372	0.957427	0.751372	0.957427	1.469	0.170564	0.327214	0.121385	0.0694319	0.189868	0.019097	0.00295644	0.209222	0.338676	physical_and_proximity
27	66	0.399152	0.125308	1.51949	1.42635	1.51949	1.42635	0.793	0.0715113	0.381645	0.0651762	0.0795201	0.214659	0.010309	0.00123953	0.404924	0.457314	physical_and_proximity
28	33	0.394776	0.177084	0.685895	2.23069	0.685895	2.23069	1.521	0.193018	0.390061	0.141102	0.0743051	0.205798	0.019773	0.00334565	0.241839	0.382278	physical_and_proximity
28	64	0.381456	0.167753	1.28784	1.82201	1.28784	1.82201	0.689	0.133224	0.360137	0.113231	0.0824878	0.199704	0.008957	0.00230922	0.313157	0.44954	physical_and_proximity
29	32	0.201946	0.0884887	0.669793	0.405929	0.669793	0.405929	0.962	0.0934642	0.200161	0.0682325	0.042694	0.193061	0.012506	0.00162005	0.233727	0.107315	physical_and_proximity
29	61	0.497701	0.223649	0.932868	2.0239	0.932868	2.0239	2.145	0.232786	0.492063	0.170595	0.111421	0.201618	0.027885	0.00403496	0.364026	0.5915	physical_and_proximity
30	34	0.141599	0.0663123	0.50451	1.32932	0.50451	1.32932	0.195	0.0449355	0.127184	0.0400184	0.036064	0.21573	0.002535	0.000778881	0.17407	0.198744	physical_and_proximity
31	64	1.03114	0.2937	2.68429	5.93483	2.68429	5.93483	2.223	0.2399	1.00921	0.21234	0.109286	0.191693	0.028899	0.00415827	0.430612	0.536575	physical_and_proximity
33	39	0.168263	0.116377	0.433733	0.459342	0.433733	0.459342	0.585	0.143589	0.161499	0.0873597	0.0997094	0.209057	0.007605	0.00248887	0.463905	0.523393	physical_and_proximity
33	53	0.197451	0.108902	0.602137	0.434958	0.602137	0.434958	0.819	0.105273	0.19302	0.0742999	0.0861981	0.205991	0.010647	0.00182473	0.480129	0.374673	physical_and_proximity
33	54	0.344955	0.196765	1.0452	0.651556	1.0452	0.651556	2.262	0.19335	0.340875	0.130488	0.192653	0.176562	0.029406	0.00335139	0.757965	0.773006	physical_and_proximity
33	73	0.136022	0.0909851	0.333335	0.671982	0.333335	0.671982	0.234	0.0385789	0.114134	0.032885	0.115203	0.196996	0.003042	0.000668702	0.538941	0.543842	physical_and_proximity
33	92	0.215642	0.123821	0.65358	0.423402	0.65358	0.423402	1.248	0.145525	0.213077	0.0929063	0.093461	0.219434	0.016224	0.00252243	0.509366	0.512746	physical_and_proximity
33	96	0.186854	0.116669	0.445967	0.426102	0.445967	0.426102	1.209	0.148806	0.184628	0.0884224	0.102317	0.204554	0.015717	0.0025793	0.538096	0.442273	physical_and_proximity
33	103	0.134599	0.0843523	0.296762	0.396222	0.296762	0.396222	0.585	0.101678	0.131528	0.0635789	0.0660648	0.214462	0.007605	0.00176242	0.372307	0.359632	physical_and_proximity
34	36	0.068614	0.0613899	0.522728	0.180759	0.522728	0.180759	0.065	0.0377984	0.0438022	0.0294973	0.0752718	0.193505	0.000845	0.000655172	0.369434	0.281216	physical_and_proximity
34	43	0.159259	0.0840479	0.443537	0.337738	0.443537	0.337738	0.871	0.0804488	0.157144	0.0566709	0.0691957	0.201843	0.011323	0.00139445	0.311298	0.374673	physical_and_proximity
34	54	0.252274	0.122252	0.533504	0.624588	0.533504	0.624588	1.95	0.115461	0.250735	0.0823968	0.0971062	0.211556	0.02535	0.00200132	0.395967	0.516971	physical_and_proximity
34	67	0.17306	0.0984416	0.379118	0.613997	0.379118	0.613997	0.572	0.080338	0.166261	0.0598309	0.0893856	0.204939	0.007436	0.00139253	0.384644	0.476242	physical_and_proximity
34	75	0.222359	0.129499	0.471336	0.60311	0.471336	0.60311	1.3	0.159999	0.219832	0.0997034	0.0936558	0.209026	0.0169	0.00277331	0.399685	0.499564	physical_and_proximity
34	80	0.205098	0.114601	0.503795	0.544552	0.503795	0.544552	0.858	0.113489	0.200529	0.0791594	0.0904013	0.212912	0.011154	0.00196714	0.435175	0.491959	physical_and_proximity
35	36	0.333755	0.149635	1.12019	1.00641	1.12019	1.00641	0.858	0.165481	0.327671	0.126114	0.0429998	0.195928	0.011154	0.00286834	0.209898	0.19942	physical_and_proximity
35	40	0.44782	0.225823	0.890687	1.75083	0.890687	1.75083	1.807	0.317964	0.444981	0.206659	0.047752	0.155118	0.023491	0.00551137	0.096668	0.198406	physical_and_proximity
36	40	0.258358	0.123962	0.486662	0.971042	0.486662	0.971042	1.196	0.124369	0.255053	0.0898859	0.076339	0.17721	0.015548	0.00215573	0.226122	0.342056	physical_and_proximity
36	43	0.148408	0.103892	0.424273	0.677999	0.424273	0.677999	0.273	0.101528	0.133424	0.0730918	0.0710804	0.19089	0.003549	0.00175982	0.252486	0.348647	physical_and_proximity
36	67	0.252133	0.119078	0.772089	0.767945	0.772089	0.767945	0.663	0.104831	0.243566	0.0823961	0.0675674	0.205741	0.008619	0.00181708	0.338	0.380419	physical_and_proximity
38	42	0.428355	0.185495	0.944541	4.75015	0.944541	4.75015	0.884	0.187892	0.416587	0.151712	0.054724	0.214157	0.011492	0.0032568	0.171197	0.289159	physical_and_proximity
39	44	0.175706	0.105586	0.629205	0.482739	0.629205	0.482739	0.416	0.0956261	0.16489	0.0708305	0.0764879	0.202622	0.005408	0.00165752	0.430274	0.312481	physical_and_proximity
39	46	0.115829	0.106627	0.758436	0.77641	0.758436	0.77641	0.052	0.0337452	0.0457933	0.031017	0.113921	0.203756	0.000676	0.000584917	0.601978	0.636961	physical_and_proximity
39	55	0.314685	0.217055	0.902722	0.538192	0.902722	0.538192	4.589	0.480184	0.314095	0.198084	0.129092	0.193667	0.059657	0.00832318	0.544011	0.557531	physical_and_proximity
39	86	0.224172	0.123732	0.562631	0.567607	0.562631	0.567607	1.001	0.136192	0.220354	0.0918973	0.0839336	0.217331	0.013013	0.00236066	0.434161	0.442104	physical_and_proximity
39	92	0.260352	0.134773	0.657777	0.796316	0.657777	0.796316	0.832	0.108287	0.251384	0.0832588	0.107052	0.204134	0.010816	0.00187698	0.412529	0.576797	physical_and_proximity
39	93	0.220634	0.126249	0.684323	0.43327	0.684323	0.43327	1.222	0.152386	0.217976	0.0967904	0.0884893	0.21651	0.015886	0.00264136	0.448188	0.455286	physical_and_proximity
40	43	0.0786398	0.0602576	0.418609	0.254174	0.418609	0.254174	0.078	0.0189296	0.0522365	0.0169061	0.0784202	0.213476	0.001014	0.000328114	0.476918	0.371462	physical_and_proximity
40	47	0.16899	0.0963832	0.407107	0.498715	0.407107	0.498715	0.598	0.0802865	0.163032	0.0591125	0.088811	0.174204	0.007774	0.00139163	0.390052	0.336479	physical_and_proximity
40	67	0.232826	0.141772	0.50312	0.595225	0.50312	0.595225	1.508	0.20949	0.230906	0.118468	0.0858485	0.199222	0.019604	0.00363117	0.393263	0.435682	physical_and_proximity
40	71	0.295557	0.149466	0.719465	0.639248	0.719465	0.639248	2.223	0.160641	0.293763	0.108941	0.10701	0.209591	0.028899	0.00278445	0.562094	0.558376	physical_and_proximity
40	76	0.196902	0.128968	0.455647	0.495772	0.455647	0.495772	1.04	0.168835	0.193301	0.0986712	0.113481	0.193216	0.01352	0.00292648	0.423683	0.590824	physical_and_proximity
40	113	0.20233	0.112162	0.459052	0.482635	0.459052	0.482635	1.365	0.134362	0.200684	0.0855217	0.0799848	0.218028	0.017745	0.00232894	0.385827	0.448526	physical_and_proximity
41	43	0.379543	0.162602	0.774993	1.77816	0.774993	1.77816	1.222	0.175988	0.374386	0.132715	0.0567169	0.215038	0.015886	0.00305046	0.211081	0.324311	physical_and_proximity
41	55	0.607347	0.216526	1.56497	3.06386	1.56497	3.06386	1.365	0.170603	0.588937	0.146478	0.103144	0.205059	0.017745	0.00295711	0.334113	0.537927	physical_and_proximity
42	45	0.112541	0.07756	0.496179	0.163661	0.496179	0.163661	1.261	0.155121	0.112125	0.0686239	0.0546257	0.206075	0.016393	0.00268876	0.286117	0.218517	physical_and_proximity
42	46	0.330856	0.161743	0.765006	0.82183	0.765006	0.82183	1.885	0.152263	0.327388	0.109992	0.121061	0.191122	0.024505	0.00263922	0.531336	0.619554	physical_and_proximity
42	58	0.222028	0.0983312	0.639851	0.464816	0.639851	0.464816	1.183	0.0715699	0.219319	0.05654	0.0833377	0.199258	0.015379	0.00124054	0.360646	0.428753	physical_and_proximity
42	62	0.165736	0.0953009	0.498323	0.445325	0.498323	0.445325	0.494	0.092884	0.159323	0.066585	0.0673518	0.204917	0.006422	0.00160999	0.350506	0.344422	physical_and_proximity
42	74	0.217156	0.109424	0.424281	0.683361	0.424281	0.683361	1.183	0.0966536	0.214335	0.070589	0.0913693	0.213107	0.015379	0.00167533	0.406783	0.4732	physical_and_proximity
42	81	0.303159	0.187505	0.810142	0.611189	0.810142	0.611189	2.236	0.306128	0.30141	0.162943	0.0999327	0.205719	0.029068	0.00530622	0.490776	0.523562	physical_and_proximity
43	71	0.417685	0.220162	1.19582	0.932632	1.19582	0.932632	1.924	0.244687	0.411822	0.166797	0.135017	0.208114	0.025012	0.00424125	0.697125	0.58305	physical_and_proximity
43	75	0.216462	0.12443	0.523342	0.870618	0.523342	0.870618	0.546	0.106025	0.204461	0.0800569	0.0948883	0.20998	0.007098	0.00183777	0.485199	0.477932	physical_and_proximity
44	46	0.224044	0.116285	0.534332	1.22883	0.534332	1.22883	0.494	0.100697	0.212334	0.079264	0.0683863	0.202336	0.006422	0.00174541	0.268372	0.387179	physical_and_proximity
44	55	0.249141	0.129301	0.522853	1.20156	0.522853	1.20156	0.702	0.11439	0.239846	0.0870561	0.0860486	0.177192	0.009126	0.00198276	0.270569	0.389207	physical_and_proximity
44	56	0.0788111	0.0745367	0.748818	0.884727	0.748818	0.884727	0.026	0.0195	0.0244336	0.0186054	0.0718201	0.208994	0.000338	0.000338	0.371462	0.407628	physical_and_proximity
45	52	0.113724	0.0818957	0.489514	0.74835	0.489514	0.74835	0.13	0.0585277	0.0903226	0.0488638	0.0547028	0.186527	0.00169	0.00101448	0.201955	0.263809	physical_and_proximity
45	62	0.373711	0.143268	1.41752	0.988634	1.41752	0.988634	0.975	0.122162	0.364618	0.100981	0.0678457	0.173021	0.012675	0.00211747	0.301665	0.280033	physical_and_proximity
46	74	0.197404	0.113977	0.537788	0.464418	0.537788	0.464418	0.871	0.131425	0.193768	0.0860467	0.078615	0.219327	0.011323	0.00227804	0.434161	0.421486	physical_and_proximity
46	77	0.304041	0.172068	0.658072	0.721029	0.658072	0.721029	2.509	0.239057	0.302566	0.141052	0.105158	0.199635	0.032617	0.00414366	0.49855	0.448526	physical_and_proximity
46	79	0.224301	0.117919	0.789666	0.413067	0.789666	0.413067	1.183	0.0946557	0.220625	0.0701662	0.113976	0.201349	0.015379	0.0016407	0.54756	0.503282	physical_and_proximity
46	86	0.266001	0.131957	0.727715	0.591275	0.727715	0.591275	1.352	0.132585	0.262807	0.0942705	0.0890064	0.212617	0.017576	0.00229813	0.48334	0.453934	physical_and_proximity
48	50	0.29548	0.147559	0.587295	0.773063	0.587295	0.773063	2.535	0.222452	0.29492	0.133482	0.0420525	0.175336	0.032955	0.00385583	0.17238	0.159367	physical_and_proximity
48	56	0.323724	0.141226	0.788067	2.03064	0.788067	2.03064	0.663	0.097787	0.30584	0.0834189	0.0902019	0.18926	0.008619	0.00169497	0.250965	0.479622	physical_and_proximity
48	68	0.539924	0.166031	2.15227	1.28603	2.15227	1.28603	1.534	0.10356	0.527954	0.0917563	0.105611	0.165894	0.019942	0.00179504	0.374504	0.435175	physical_and_proximity
51	56	0.164708	0.0840848	1.54244	3.36309	1.54244	3.36309	0.143	0.0392526	0.125966	0.0378477	0.0520959	0.21541	0.001859	0.000680378	0.1183	0.325325	physical_and_proximity
52	62	0.357681	0.173034	0.899572	0.79453	0.899572	0.79453	2.262	0.205388	0.355577	0.138139	0.0879563	0.190959	0.029406	0.00356006	0.366392	0.315185	physical_and_proximity
52	79	0.332207	0.176869	0.671387	1.52818	0.671387	1.52818	1.066	0.196617	0.324474	0.138316	0.0882779	0.198149	0.013858	0.00340804	0.310622	0.469144	physical_and_proximity
53	64	0.304812	0.144575	0.699526	0.785431	0.699526	0.785431	1.625	0.132152	0.301376	0.0973733	0.105146	0.195959	0.021125	0.00229064	0.428415	0.533364	physical_and_proximity
53	69	0.275132	0.149565	0.808369	0.761182	0.808369	0.761182	0.832	0.151154	0.266473	0.109092	0.0906691	0.201574	0.010816	0.00262001	0.454103	0.458328	physical_and_proximity
53	96	0.213404	0.117191	0.610633	0.55816	0.610633	0.55816	0.715	0.115202	0.207132	0.0825785	0.0807283	0.21354	0.009295	0.00199683	0.423514	0.418444	physical_and_proximity
54	55	0.477362	0.233328	0.98153	1.20747	0.98153	1.20747	3.887	0.262327	0.475226	0.176709	0.147708	0.191352	0.050531	0.004547	0.653354	0.6422	physical_and_proximity
54	73	0.262702	0.126435	0.758189	0.592038	0.758189	0.592038	1.17	0.121811	0.258885	0.0891471	0.0822197	0.211916	0.01521	0.0021114	0.437372	0.413374	physical_and_proximity
54	80	0.317511	0.156828	0.805824	0.820882	0.805824	0.820882	1.352	0.158695	0.312616	0.114148	0.0965878	0.205438	0.017576	0.00275071	0.489424	0.453934	physical_and_proximity
54	108	0.301363	0.152201	0.81131	0.665598	0.81131	0.665598	1.625	0.171284	0.298475	0.116642	0.089454	0.212197	0.021125	0.00296893	0.471341	0.471848	physical_and_proximity
55	56	0.279882	0.182667	0.640896	0.623075	0.640896	0.623075	2.314	0.294106	0.277978	0.152314	0.13895	0.195774	0.030082	0.00509784	0.704561	0.606372	physical_and_proximity
55	68	0.0769435	0.0689204	0.218461	0.474591	0.218461	0.474591	0.078	0.0473683	0.0512687	0.0359767	0.0804284	0.202594	0.001014	0.00082105	0.453427	0.429598	physical_and_proximity
55	72	0.115679	0.0778568	0.644898	0.1711	0.644898	0.1711	0.728	0.111141	0.114041	0.0610026	0.0723818	0.19608	0.009464	0.00192645	0.389207	0.111371	physical_and_proximity
55	75	0.157088	0.10722	0.400772	0.333174	0.400772	0.333174	1.066	0.176681	0.155407	0.0896336	0.0844124	0.213973	0.013858	0.00306247	0.459342	0.422838	physical_and_proximity
55	92	0.193208	0.104925	0.516198	0.560946	0.516198	0.560946	0.598	0.083199	0.185454	0.0635352	0.0888984	0.208493	0.007774	0.00144212	0.508183	0.499057	physical_and_proximity
55	110	0.120418	0.0862366	0.258238	0.276131	0.258238	0.276131	1.131	0.140977	0.11936	0.0685532	0.102798	0.191385	0.014703	0.00244361	0.457821	0.456638	physical_and_proximity
56	68	0.277716	0.164395	0.615166	0.620326	0.615166	0.620326	2.652	0.249873	0.276647	0.138128	0.101585	0.16921	0.034476	0.00433114	0.44447	0.38025	physical_and_proximity
56	72	0.143847	0.0922576	0.589666	0.231406	0.589666	0.231406	1.001	0.138315	0.142525	0.0754878	0.0690712	0.167062	0.013013	0.00239746	0.297778	0.111371	physical_and_proximity
56	86	0.295123	0.181587	0.7002	0.625872	0.7002	0.625872	2.652	0.296296	0.293858	0.156227	0.106757	0.20147	0.034476	0.00513579	0.500747	0.514605	physical_and_proximity
56	117	0.204273	0.0968515	0.482634	0.454943	0.482634	0.454943	1.521	0.0871149	0.202943	0.0634955	0.0780367	0.209364	0.019773	0.00150999	0.368758	0.420979	physical_and_proximity
57	66	0.32166	0.150069	1.74139	0.912131	1.74139	0.912131	0.598	0.103008	0.299148	0.0878842	0.0972718	0.202947	0.007774	0.00178546	0.457483	0.458159	physical_and_proximity
57	67	0.155619	0.0840978	0.441572	0.888516	0.441572	0.888516	0.273	0.0612396	0.141781	0.0507114	0.0563963	0.210489	0.003549	0.00106149	0.235755	0.31434	physical_and_proximity
58	61	0.3643	0.181084	0.937246	0.944782	0.937246	0.944782	1.508	0.188408	0.358612	0.134535	0.105978	0.18549	0.019604	0.00326574	0.43433	0.522548	physical_and_proximity
58	62	0.109184	0.0700955	0.413406	0.296495	0.413406	0.296495	0.26	0.0810184	0.103758	0.0551433	0.0369816	0.202331	0.00338	0.00140432	0.206518	0.191477	physical_and_proximity
58	81	0.224629	0.11104	0.69502	0.783035	0.69502	0.783035	0.507	0.0899145	0.213298	0.072267	0.0690704	0.204369	0.006591	0.00155852	0.342056	0.392249	physical_and_proximity
58	102	0.240186	0.125954	0.44845	0.703927	0.44845	0.703927	1.885	0.168608	0.239177	0.104369	0.0645524	0.19855	0.024505	0.00292254	0.271583	0.31603	physical_and_proximity
59	69	0.233835	0.151978	0.519129	0.596205	0.519129	0.596205	1.378	0.227981	0.230986	0.125158	0.108004	0.20233	0.017914	0.00395167	0.558545	0.545363	physical_and_proximity
59	70	0.157009	0.107993	0.379635	0.445154	0.379635	0.445154	0.585	0.141551	0.151747	0.0837163	0.0867931	0.198905	0.007605	0.00245355	0.43771	0.414726	physical_and_proximity
59	91	0.162333	0.0984106	0.582772	0.316863	0.582772	0.316863	0.689	0.101833	0.158146	0.0680649	0.0872161	0.204273	0.008957	0.00176511	0.457314	0.375687	physical_and_proximity
59	94	0.146235	0.093545	0.312183	0.408256	0.312183	0.408256	0.767	0.122079	0.143751	0.0722329	0.0764381	0.218785	0.009971	0.00211603	0.394277	0.431457	physical_and_proximity
59	105	0.150073	0.0905417	0.589535	0.367742	0.589535	0.367742	0.351	0.0569883	0.137655	0.0455311	0.093862	0.21214	0.004563	0.000987798	0.529646	0.483509	physical_and_proximity
59	106	0.203396	0.117745	0.574039	0.3969	0.574039	0.3969	1.417	0.126494	0.201317	0.0821891	0.109835	0.189471	0.018421	0.00219257	0.51545	0.510718	physical_and_proximity
60	97	0.115138	0.0616592	0.513736	0.796013	0.513736	0.796013	0.143	0.0374324	0.0980797	0.0334251	0.0393998	0.221631	0.001859	0.000648828	0.165282	0.244036	physical_and_proximity
61	64	0.158577	0.0882481	0.651256	0.504348	0.651256	0.504348	0.299	0.0682824	0.145715	0.055056	0.0597023	0.214325	0.003887	0.00118356	0.33293	0.354055	physical_and_proximity
61	74	0.391768	0.190228	0.96103	1.04201	0.96103	1.04201	1.69	0.186443	0.385809	0.135799	0.120625	0.204832	0.02197	0.00323168	0.574262	0.607893	physical_and_proximity
61	82	0.173773	0.105166	0.514632	0.311163	0.514632	0.311163	1.599	0.155841	0.172942	0.0864029	0.0739457	0.197993	0.020787	0.00270124	0.391742	0.270907	physical_and_proximity
62	81	0.391466	0.217784	1.0929	0.87487	1.0929	0.87487	1.911	0.29148	0.3874	0.182189	0.103203	0.188482	0.024843	0.00505232	0.395798	0.507	physical_and_proximity
63	65	0.342824	0.176525	1.02024	0.804488	1.02024	0.804488	1.326	0.17513	0.335871	0.126052	0.115421	0.197876	0.017238	0.00303559	0.584909	0.563953	physical_and_proximity
63	88	0.151228	0.10753	0.512184	0.796729	0.512184	0.796729	0.221	0.0914569	0.129325	0.070713	0.0726878	0.217573	0.002873	0.00158525	0.434499	0.360477	physical_and_proximity
63	98	0.226309	0.121516	0.790816	0.686955	0.790816	0.686955	0.507	0.0997662	0.213101	0.0784705	0.0817504	0.223057	0.006591	0.00172928	0.477594	0.429091	physical_and_proximity
64	69	0.225359	0.138332	0.473772	0.587439	0.473772	0.587439	1.495	0.186054	0.223119	0.10884	0.10669	0.195511	0.019435	0.00322494	0.512577	0.505141	physical_and_proximity
64	74	0.17081	0.104756	0.479918	0.34477	0.479918	0.34477	1.066	0.136155	0.168854	0.0811112	0.083057	0.213174	0.013858	0.00236001	0.470158	0.398333	physical_and_proximity
64	96	0.214628	0.109328	0.544236	0.582024	0.544236	0.582024	0.819	0.0917696	0.209355	0.0691925	0.0870825	0.215485	0.010647	0.00159067	0.502775	0.478777	physical_and_proximity
64	107	0.185515	0.120125	0.503276	0.390907	0.503276	0.390907	1.092	0.173515	0.18312	0.097009	0.0910694	0.209793	0.014196	0.0030076	0.509535	0.4394	physical_and_proximity
65	85	0.289607	0.151039	0.691995	0.671999	0.691995	0.671999	1.82	0.16722	0.287138	0.112192	0.103958	0.205677	0.02366	0.00289849	0.499395	0.535392	physical_and_proximity
65	88	0.247247	0.133799	0.724544	0.543789	0.724544	0.543789	1.105	0.128507	0.242477	0.0909027	0.106521	0.210182	0.014365	0.00222746	0.566657	0.546715	physical_and_proximity
65	97	0.249467	0.15126	0.590041	0.606699	0.590041	0.606699	1.404	0.207343	0.24659	0.122459	0.0986487	0.201037	0.018252	0.00359395	0.441766	0.502606	physical_and_proximity
65	98	0.276126	0.150836	0.451088	0.84798	0.451088	0.84798	4.316	0.188841	0.275647	0.115054	0.120412	0.197509	0.056108	0.00327324	0.472017	0.553306	physical_and_proximity
65	118	0.218882	0.13433	0.763967	0.414698	0.763967	0.414698	1.092	0.181735	0.215699	0.108426	0.0867934	0.211459	0.014196	0.00315007	0.405769	0.461708	physical_and_proximity
66	67	0.179699	0.103739	0.559249	0.536603	0.559249	0.536603	0.442	0.0863091	0.169086	0.0656256	0.0806946	0.22262	0.005746	0.00149602	0.431457	0.468806	physical_and_proximity
66	80	0.364895	0.224624	0.788866	0.857061	0.788866	0.857061	3.107	0.335667	0.362808	0.184721	0.160005	0.194796	0.040391	0.00581823	0.676845	0.701012	physical_and_proximity
66	83	0.461055	0.241387	1.03874	1.1406	1.03874	1.1406	2.86	0.259317	0.456812	0.17557	0.174844	0.192718	0.03718	0.00449482	0.785681	0.762528	physical_and_proximity
66	119	0.182272	0.0935115	0.417741	0.469098	0.417741	0.469098	0.949	0.0702385	0.179233	0.053297	0.0918808	0.209637	0.012337	0.00121747	0.396643	0.491114	physical_and_proximity
67	101	0.093584	0.0759177	0.430715	0.189651	0.430715	0.189651	0.26	0.115772	0.0874072	0.0616059	0.0635167	0.216693	0.00338	0.00200672	0.366054	0.206518	physical_and_proximity
67	113	0.123063	0.0794232	0.398952	0.517587	0.398952	0.517587	0.208	0.0594649	0.108151	0.0470472	0.0632017	0.220625	0.002704	0.00103073	0.39715	0.364026	physical_and_proximity
67	119	0.217481	0.115116	0.594308	0.419802	0.594308	0.419802	1.781	0.122547	0.216161	0.0818005	0.0938025	0.213673	0.023153	0.00212414	0.50531	0.44109	physical_and_proximity
68	71	0.363883	0.18844	0.775503	0.950114	0.775503	0.950114	2.353	0.228144	0.361405	0.148695	0.109154	0.201931	0.030589	0.00395449	0.516971	0.50531	physical_and_proximity
68	110	0.219408	0.134406	0.706389	0.529719	0.706389	0.529719	0.715	0.159465	0.212673	0.104445	0.0822735	0.199569	0.009295	0.00276406	0.378729	0.4225	physical_and_proximity
68	112	0.222355	0.130179	0.530537	0.53746	0.530537	0.53746	1.248	0.171966	0.219936	0.104596	0.0820822	0.201738	0.016224	0.00298074	0.390728	0.338845	physical_and_proximity
69	88	0.224801	0.139679	0.573267	0.484779	0.573267	0.484779	1.443	0.181719	0.222213	0.107409	0.116603	0.190407	0.018759	0.0031498	0.498381	0.514605	physical_and_proximity
69	106	0.158043	0.100971	0.542263	0.371126	0.542263	0.371126	0.455	0.0823459	0.148447	0.059943	0.104041	0.199182	0.005915	0.00142733	0.541983	0.503282	physical_and_proximity
69	107	0.17108	0.0995027	0.498573	0.428658	0.498573	0.428658	0.585	0.096364	0.165344	0.0679537	0.0787247	0.213941	0.007605	0.00167031	0.43602	0.435175	physical_and_proximity
69	120	0.185683	0.109867	0.567115	0.347655	0.567115	0.347655	1.248	0.131286	0.18379	0.0815883	0.0928173	0.21236	0.016224	0.00227563	0.507676	0.416754	physical_and_proximity
70	90	0.256215	0.130004	0.840147	0.483139	0.840147	0.483139	1.482	0.152197	0.254141	0.101724	0.0734331	0.18288	0.019266	0.00263809	0.330057	0.181675	physical_and_proximity
70	94	0.575347	0.344343	1.04119	2.07783	1.04119	2.07783	3.263	0.572647	0.572024	0.313677	0.111176	0.18451	0.042419	0.00992589	0.477594	0.49179	physical_and_proximity
70	105	0.0512334	0.0447084	0.52733	0.638231	0.52733	0.638231	0.026	0.0166144	0.0238523	0.0157105	0.0362845	0.208035	0.000338	0.000287984	0.216151	0.191308	physical_and_proximity
71	75	0.354617	0.17783	0.644055	1.14699	0.644055	1.14699	2.405	0.188758	0.352074	0.129495	0.123856	0.191717	0.031265	0.0032718	0.587782	0.567671	physical_and_proximity
71	89	0.169559	0.0967689	0.567544	0.337055	0.567544	0.337055	0.78	0.102819	0.166364	0.0691817	0.0755919	0.201565	0.01014	0.00178219	0.424697	0.291187	physical_and_proximity
71	110	0.186181	0.128236	0.542562	0.645476	0.542562	0.645476	0.429	0.15061	0.174723	0.0996808	0.0763656	0.219618	0.005577	0.00261057	0.418106	0.448357	physical_and_proximity
71	113	0.212769	0.111471	0.648014	0.462388	0.648014	0.462388	0.923	0.10697	0.208799	0.076603	0.082962	0.203348	0.011999	0.00185414	0.438048	0.41574	physical_and_proximity
72	86	0.127266	0.0733366	0.267257	1.8554	0.267257	1.8554	0.221	0.0483197	0.113565	0.0400382	0.058574	0.21418	0.002873	0.000837542	0.101062	0.372138	physical_and_proximity
73	80	0.263128	0.133753	0.631744	0.963136	0.631744	0.963136	0.741	0.0989513	0.251843	0.078572	0.10701	0.199771	0.009633	0.00171516	0.518154	0.558038	physical_and_proximity
73	103	0.316388	0.148143	0.779486	0.77548	0.779486	0.77548	1.599	0.138408	0.312714	0.102068	0.100951	0.210163	0.020787	0.00239907	0.504634	0.528463	physical_and_proximity
73	123	0.279788	0.143529	0.815781	0.613493	0.815781	0.613493	1.287	0.138047	0.275268	0.0990127	0.105177	0.197726	0.016731	0.00239282	0.52052	0.426556	physical_and_proximity
74	93	0.11989	0.112319	1.09827	0.656155	1.09827	0.656155	0.039	0.0242837	0.0356181	0.0229282	0.130308	0.193505	0.000507	0.000420917	0.701181	0.604851	physical_and_proximity
74	99	0.262916	0.18276	0.530216	0.644997	0.530216	0.644997	2.613	0.380126	0.261841	0.164823	0.111219	0.204653	0.033969	0.00658885	0.481988	0.538096	physical_and_proximity
74	109	0.297958	0.149073	0.573821	0.937982	0.573821	0.937982	1.716	0.145482	0.294849	0.103279	0.110975	0.217884	0.022308	0.00252168	0.552123	0.570544	physical_and_proximity
75	80	0.202392	0.155078	0.518174	0.93662	0.518174	0.93662	0.403	0.178217	0.182518	0.116162	0.111565	0.196461	0.005239	0.0030891	0.53066	0.560573	physical_and_proximity
75	110	0.20688	0.135958	0.593402	0.455045	0.593402	0.455045	0.962	0.1984	0.203158	0.112068	0.0895845	0.218164	0.012506	0.00343893	0.482326	0.450216	physical_and_proximity
75	129	0.215772	0.118545	0.504393	0.492168	0.504393	0.492168	1.534	0.147558	0.214303	0.0926664	0.0786242	0.211638	0.019942	0.00255767	0.431288	0.405431	physical_and_proximity
76	89	0.278827	0.11951	0.947057	0.597989	0.947057	0.597989	1.105	0.117202	0.275243	0.0888064	0.0601238	0.202492	0.014365	0.0020315	0.325494	0.21632	physical_and_proximity
76	124	0.348475	0.195389	0.958827	0.867746	0.958827	0.867746	1.391	0.250119	0.34314	0.161461	0.0920371	0.218044	0.018083	0.00433539	0.493818	0.459849	physical_and_proximity
76	137	0.190899	0.0904434	0.702775	0.382778	0.702775	0.382778	0.78	0.0911337	0.18806	0.0666298	0.0512916	0.197663	0.01014	0.00157965	0.25181	0.184379	physical_and_proximity
77	79	0.273911	0.135972	0.729076	0.955418	0.729076	0.955418	0.728	0.119265	0.263721	0.0925672	0.0833211	0.200808	0.009464	0.00206726	0.328029	0.440921	physical_and_proximity
77	86	0.608413	0.296988	2.16704	0.991384	2.16704	0.991384	5.642	0.40452	0.607021	0.253665	0.122629	0.189843	0.073346	0.00701169	0.538772	0.500916	physical_and_proximity
77	126	0.246454	0.13787	0.855916	1.10278	0.855916	1.10278	0.429	0.11769	0.226956	0.0945889	0.0754332	0.206558	0.005577	0.00203995	0.318903	0.447174	physical_and_proximity
78	114	0.208915	0.10066	0.709543	0.606938	0.709543	0.606938	0.52	0.0872515	0.200801	0.0688796	0.0581501	0.193224	0.00676	0.00151236	0.2704	0.267189	physical_and_proximity
78	122	0.242478	0.118849	0.725626	0.600651	0.725626	0.600651	0.858	0.119202	0.237615	0.0874729	0.0669816	0.218644	0.011154	0.00206616	0.35152	0.358787	physical_and_proximity
79	81	0.450678	0.280117	1.00539	0.964817	1.00539	0.964817	5.135	0.459185	0.449267	0.237593	0.190659	0.175733	0.066755	0.0079592	0.713518	0.752895	physical_and_proximity
79	109	0.206289	0.107665	0.491783	0.844527	0.491783	0.844527	0.533	0.0842522	0.196321	0.0662838	0.0804779	0.215979	0.006929	0.00146037	0.388024	0.433485	physical_and_proximity
79	125	0.272465	0.158591	0.779969	0.538623	0.779969	0.538623	1.794	0.22833	0.270555	0.133009	0.0874432	0.194256	0.023322	0.00395772	0.409318	0.364195	physical_and_proximity
80	108	0.201152	0.122201	0.703256	0.394223	0.703256	0.394223	0.845	0.0943198	0.194476	0.0686774	0.142387	0.189806	0.010985	0.00163488	0.602316	0.553982	physical_and_proximity
80	115	0.249298	0.119099	0.568809	0.640003	0.568809	0.640003	1.339	0.0882241	0.245859	0.0682346	0.108788	0.201085	0.017407	0.00152922	0.560404	0.51038	physical_and_proximity
80	129	0.178305	0.0998108	0.439706	0.427485	0.439706	0.427485	0.923	0.102826	0.175533	0.0697415	0.0821723	0.22027	0.011999	0.00178232	0.453258	0.436696	physical_and_proximity
80	132	0.215206	0.12071	0.437982	0.715282	0.437982	0.715282	0.936	0.117475	0.210543	0.0820098	0.0997701	0.21402	0.012168	0.00203624	0.52052	0.510549	physical_and_proximity
81	104	0.444421	0.201865	0.835545	1.15827	0.835545	1.15827	5.135	0.215693	0.443474	0.149334	0.129894	0.178952	0.066755	0.00373868	0.594542	0.339183	physical_and_proximity
81	109	0.344314	0.182183	0.945283	0.84277	0.945283	0.84277	1.391	0.18379	0.337455	0.130116	0.124421	0.198181	0.018083	0.00318569	0.631215	0.532181	physical_and_proximity
82	91	0.158603	0.0674273	0.654246	1.46873	0.654246	1.46873	0.208	0.0430734	0.14251	0.0393306	0.0361568	0.208473	0.002704	0.000746606	0.19097	0.191646	physical_and_proximity
83	84	0.626921	0.309936	1.34581	1.7856	1.34581	1.7856	3.224	0.319455	0.619865	0.22556	0.20046	0.176173	0.041912	0.00553722	0.841789	0.753402	physical_and_proximity
83	95	0.249217	0.125298	0.648946	0.810355	0.648946	0.810355	0.728	0.112055	0.241044	0.0854763	0.0800321	0.204685	0.009464	0.00194229	0.389545	0.418782	physical_and_proximity
83	115	0.487559	0.260319	0.97622	1.73614	0.97622	1.73614	2.067	0.29437	0.479814	0.200103	0.15184	0.187173	0.026871	0.00510241	0.623779	0.640679	physical_and_proximity
84	87	0.218683	0.113569	0.650227	0.653973	0.650227	0.653973	0.585	0.0951718	0.209361	0.0736683	0.0791001	0.205724	0.007605	0.00164964	0.443794	0.400192	physical_and_proximity
84	116	0.331751	0.177612	0.829792	0.998966	0.829792	0.998966	1.118	0.172653	0.322517	0.12503	0.119395	0.202268	0.014534	0.00299266	0.628173	0.575276	physical_and_proximity
84	139	0.250943	0.127395	0.552636	0.665632	0.552636	0.665632	1.391	0.125765	0.248093	0.088785	0.0946075	0.206617	0.018083	0.00217993	0.467961	0.485368	physical_and_proximity
85	88	0.168659	0.108903	0.431967	0.435697	0.431967	0.435697	0.689	0.149543	0.164974	0.0885173	0.0691646	0.223428	0.008957	0.00259207	0.402896	0.382447	physical_and_proximity
85	94	0.259412	0.18173	0.68018	0.475311	0.68018	0.475311	3.458	0.415181	0.258848	0.16715	0.103329	0.196237	0.044954	0.00719648	0.472017	0.383123	physical_and_proximity
85	121	0.0605471	0.0399516	0.51692	0.0908271	0.51692	0.0908271	0.234	0.0367547	0.0580789	0.0249054	0.0459869	0.219945	0.003042	0.000637081	0.290173	0.121342	physical_and_proximity
85	131	0.234592	0.139872	0.630396	0.501402	0.630396	0.501402	1.378	0.191968	0.232213	0.113767	0.0882488	0.211858	0.017914	0.00332745	0.451906	0.49686	physical_and_proximity
86	92	0.196203	0.12726	0.429982	0.535071	0.429982	0.535071	1.027	0.191552	0.193487	0.106212	0.0814243	0.208056	0.013351	0.00332024	0.361153	0.44278	physical_and_proximity
86	117	0.290112	0.167874	0.61553	0.803226	0.61553	0.803226	1.625	0.216847	0.286946	0.133669	0.107067	0.198876	0.021125	0.00375868	0.529646	0.541983	physical_and_proximity
86	126	0.331545	0.169856	0.775962	0.741533	0.775962	0.741533	2.522	0.190506	0.329621	0.126799	0.117182	0.197366	0.032786	0.0033021	0.509197	0.583726	physical_and_proximity
87	111	0.0893543	0.0588353	0.66213	0.113297	0.66213	0.113297	1.105	0.085281	0.0889554	0.0453257	0.0648693	0.200952	0.014365	0.0014782	0.337493	0.103766	physical_and_proximity
87	114	0.130385	0.0878984	0.431152	0.280069	0.431152	0.280069	0.507	0.12735	0.127189	0.072768	0.054904	0.20776	0.006591	0.0022074	0.288145	0.233389	physical_and_proximity
87	116	0.247889	0.127404	0.577999	0.674926	0.577999	0.674926	1.118	0.117567	0.243534	0.0853421	0.0980753	0.20888	0.014534	0.00203782	0.511732	0.503282	physical_and_proximity
88	103	0.191801	0.122646	0.496308	0.415202	0.496308	0.415202	1.17	0.172888	0.189464	0.0979677	0.0951958	0.211999	0.01521	0.00299672	0.46137	0.490945	physical_and_proximity
88	118	0.148221	0.0925739	0.40025	0.417864	0.40025	0.417864	0.468	0.0981401	0.142282	0.0663083	0.0710469	0.210876	0.006084	0.0017011	0.391066	0.394615	physical_and_proximity
88	120	0.3389	0.22323	0.678036	0.832649	0.678036	0.832649	3.51	0.426511	0.337754	0.199186	0.127859	0.183714	0.04563	0.00739285	0.526435	0.561756	physical_and_proximity
88	135	0.193924	0.11329	0.41222	0.503552	0.41222	0.503552	1.261	0.145002	0.19213	0.0884311	0.0814932	0.208188	0.016393	0.00251337	0.436189	0.397826	physical_and_proximity
89	112	0.204547	0.0905386	0.809972	0.453052	0.809972	0.453052	0.65	0.0904387	0.20079	0.0689699	0.0410858	0.204129	0.00845	0.0015676	0.181337	0.216489	physical_and_proximity
89	124	0.250226	0.122645	0.572294	1.50059	0.572294	1.50059	0.533	0.075358	0.233104	0.0637602	0.0988618	0.208592	0.006929	0.0013062	0.299806	0.58643	physical_and_proximity
90	143	0.0822446	0.0635784	0.391075	1.20437	0.391075	1.20437	0.078	0.0450234	0.0616984	0.0390655	0.0360057	0.201135	0.001014	0.000780406	0.118469	0.183196	physical_and_proximity
91	99	0.177299	0.104581	0.71772	0.317852	0.71772	0.317852	0.832	0.122649	0.174175	0.0787851	0.0764518	0.210534	0.010816	0.00212592	0.399009	0.417937	physical_and_proximity
91	105	0.175271	0.112709	0.505635	0.542396	0.505635	0.542396	0.468	0.135208	0.167838	0.0891474	0.0627709	0.193834	0.006084	0.00234361	0.277498	0.328874	physical_and_proximity
91	106	0.306737	0.17226	0.680497	0.723265	0.680497	0.723265	2.353	0.240589	0.305146	0.142682	0.0980463	0.200622	0.030589	0.0041702	0.380757	0.529477	physical_and_proximity
91	144	0.134166	0.0712004	0.312488	0.483765	0.312488	0.483765	0.403	0.0595149	0.129055	0.0453109	0.0544112	0.211147	0.005239	0.00103159	0.286793	0.302172	physical_and_proximity
92	96	0.210669	0.106159	0.441597	0.54709	0.441597	0.54709	1.443	0.102665	0.208971	0.0722919	0.0850409	0.210817	0.018759	0.00177952	0.447343	0.41405	physical_and_proximity
92	108	0.348849	0.204377	0.718123	0.965964	0.718123	0.965964	2.132	0.258792	0.345209	0.158936	0.146861	0.192547	0.027716	0.00448573	0.659269	0.713856	physical_and_proximity
92	130	0.358837	0.204847	0.741334	0.901967	0.741334	0.901967	2.925	0.299633	0.357208	0.172562	0.112895	0.203291	0.038025	0.00519363	0.539955	0.565305	physical_and_proximity
92	138	0.193615	0.108548	0.499657	0.474874	0.499657	0.474874	0.871	0.121419	0.190284	0.0810166	0.0744547	0.217119	0.011323	0.00210459	0.400699	0.383123	physical_and_proximity
93	96	0.401124	0.20343	1.73996	0.686487	1.73996	0.686487	2.054	0.234211	0.397098	0.158703	0.112496	0.2073	0.026702	0.00405965	0.561925	0.434668	physical_and_proximity
93	130	0.351781	0.139242	1.201	0.968853	1.201	0.968853	0.936	0.101472	0.340929	0.0853263	0.0866051	0.2133	0.012168	0.00175885	0.476918	0.454441	physical_and_proximity
94	131	0.415324	0.246604	1.36604	0.748317	1.36604	0.748317	2.821	0.37786	0.412736	0.212095	0.125486	0.19111	0.036673	0.00654957	0.537927	0.601471	physical_and_proximity
94	143	0.240325	0.110283	0.551209	0.754804	0.551209	0.754804	0.897	0.0871997	0.23508	0.0684605	0.0814754	0.202223	0.011661	0.00151146	0.43771	0.39039	physical_and_proximity
95	115	0.370832	0.181878	1.45764	0.745111	1.45764	0.745111	1.391	0.183335	0.36403	0.133643	0.104843	0.204739	0.018083	0.00317781	0.507	0.540462	physical_and_proximity
95	116	0.246568	0.131026	0.590485	0.696672	0.590485	0.696672	1.001	0.144042	0.242253	0.0992917	0.0780258	0.221225	0.013013	0.00249673	0.388362	0.431626	physical_and_proximity
95	123	0.22568	0.110471	0.545031	1.00089	0.545031	1.00089	0.533	0.067713	0.212312	0.0568115	0.0931037	0.208625	0.006929	0.00117369	0.399178	0.502268	physical_and_proximity
96	103	0.244227	0.135834	0.549064	0.736977	0.549064	0.736977	0.975	0.122767	0.237879	0.0883102	0.116254	0.208122	0.012675	0.00212795	0.500578	0.606541	physical_and_proximity
96	130	0.158099	0.0937378	0.379372	0.540712	0.379372	0.540712	0.468	0.0862052	0.15101	0.0621675	0.0755363	0.214319	0.006084	0.00149422	0.385151	0.418951	physical_and_proximity
96	141	0.224955	0.144898	0.538101	0.497538	0.538101	0.497538	1.638	0.234744	0.223275	0.123028	0.0949511	0.203076	0.021294	0.0040689	0.496691	0.469989	physical_and_proximity
97	118	0.196644	0.130307	0.976896	0.870392	0.976896	0.870392	0.247	0.0854507	0.160742	0.072071	0.0963144	0.191369	0.003211	0.00148115	0.418782	0.490269	physical_and_proximity
97	142	0.109899	0.0559246	0.559029	0.415807	0.559029	0.415807	0.169	0.0382067	0.0989028	0.0329303	0.0348529	0.229408	0.002197	0.000662249	0.216996	0.181506	physical_and_proximity
98	122	0.408798	0.216197	0.880056	1.75429	0.880056	1.75429	1.222	0.212992	0.396094	0.156218	0.12958	0.205038	0.015886	0.00369187	0.524745	0.660959	physical_and_proximity
98	136	0.44263	0.232824	1.36413	0.775385	1.36413	0.775385	4.069	0.280227	0.440818	0.17885	0.159847	0.19375	0.052897	0.00485727	0.660114	0.560066	physical_and_proximity
99	107	0.867623	0.350153	2.79327	1.8245	2.79327	1.8245	3.835	0.290673	0.857004	0.230076	0.222202	0.184969	0.049855	0.00503833	0.965328	0.916994	physical_and_proximity
101	119	0.636228	0.284947	1.28675	2.8074	1.28675	2.8074	2.171	0.310902	0.627365	0.229896	0.10996	0.190223	0.028223	0.00538897	0.290342	0.554489	physical_and_proximity
102	149	0.405	0.212943	0.708579	1.71239	0.708579	1.71239	1.976	0.236038	0.399788	0.160466	0.134219	0.177486	0.025688	0.00409132	0.462384	0.508014	physical_and_proximity
102	154	0.401711	0.177976	0.990967	1.24049	0.990967	1.24049	1.391	0.170459	0.394609	0.130179	0.0924574	0.221479	0.018083	0.00295463	0.530153	0.469144	physical_and_proximity
102	157	0.283863	0.155739	0.717315	0.769799	0.717315	0.769799	1.131	0.194002	0.27954	0.127426	0.0742482	0.192884	0.014703	0.0033627	0.338338	0.34307	physical_and_proximity
103	123	0.306091	0.172435	0.690302	0.70023	0.690302	0.70023	2.457	0.236765	0.304531	0.140838	0.105405	0.190329	0.031941	0.00410392	0.49855	0.473538	physical_and_proximity
103	135	0.223615	0.132267	0.680421	0.448105	0.680421	0.448105	1.196	0.157575	0.22039	0.0995276	0.101549	0.208188	0.015548	0.00273131	0.526942	0.419627	physical_and_proximity
103	141	0.183882	0.0983372	0.417963	0.57318	0.417963	0.57318	0.689	0.0861751	0.178936	0.0635264	0.0796106	0.200917	0.008957	0.0014937	0.35997	0.419289	physical_and_proximity
103	147	0.173746	0.10028	0.485978	0.381361	0.485978	0.381361	0.845	0.104274	0.170552	0.070077	0.0846853	0.204782	0.010985	0.00180741	0.457314	0.315523	physical_and_proximity
104	127	0.290104	0.128197	0.702726	1.18248	0.702726	1.18248	0.78	0.112116	0.28163	0.0893812	0.0686575	0.199021	0.01014	0.00194335	0.239642	0.336986	physical_and_proximity
104	157	0.171292	0.0807608	0.368753	0.806339	0.368753	0.806339	0.494	0.0823874	0.167327	0.0621512	0.0362335	0.219562	0.006422	0.00142805	0.164606	0.201617	physical_and_proximity
105	106	0.22229	0.129215	0.483488	0.727186	0.483488	0.727186	0.858	0.143076	0.216968	0.095852	0.0897201	0.218233	0.011154	0.00247999	0.450385	0.493142	physical_and_proximity
105	143	0.174441	0.0975341	0.342529	0.552144	0.342529	0.552144	0.936	0.119091	0.172445	0.076176	0.0619944	0.200137	0.012168	0.00206425	0.313495	0.282568	physical_and_proximity
105	144	0.165227	0.0884163	0.636439	0.34558	0.636439	0.34558	0.546	0.062112	0.15882	0.0486266	0.0839756	0.195069	0.007098	0.00107661	0.398502	0.388869	physical_and_proximity
105	167	0.0240086	0.0211995	0.333018	0.0576336	0.333018	0.0576336	0.026	0.0163368	0.0170024	0.0122601	0.020953	0.213591	0.000338	0.00028317	0.141284	0.090246	physical_and_proximity
106	107	0.408668	0.267087	1.00717	0.815552	1.00717	0.815552	4.251	0.51936	0.40745	0.241284	0.136357	0.201186	0.055263	0.00900224	0.650819	0.647439	physical_and_proximity
106	120	0.225262	0.101452	0.69743	0.502925	0.69743	0.502925	0.91	0.0821877	0.221185	0.0641459	0.0732212	0.22697	0.01183	0.00142459	0.389038	0.434837	physical_and_proximity
107	141	0.368208	0.14366	1.20753	0.807283	1.20753	0.807283	1.43	0.0934896	0.361512	0.0783501	0.110842	0.214456	0.01859	0.00162049	0.581022	0.524238	physical_and_proximity
108	110	0.180069	0.100648	0.510572	0.520005	0.510572	0.520005	0.52	0.0870173	0.172274	0.0650465	0.0781637	0.217888	0.00676	0.0015083	0.458497	0.409318	physical_and_proximity
108	132	0.290294	0.185224	0.603972	0.743784	0.603972	0.743784	2.132	0.299665	0.288249	0.157797	0.11723	0.21005	0.027716	0.0051942	0.5915	0.56953	physical_and_proximity
108	156	0.229483	0.112009	0.929279	0.443029	0.929279	0.443029	0.884	0.0864955	0.223989	0.0671385	0.0922497	0.207389	0.011492	0.00149926	0.492804	0.441766	physical_and_proximity
108	164	0.210515	0.10873	0.585734	0.491368	0.585734	0.491368	0.91	0.101137	0.206556	0.0733678	0.0821912	0.211742	0.01183	0.00175305	0.470496	0.369096	physical_and_proximity
109	125	0.284948	0.164662	0.717248	0.577094	0.717248	0.577094	2.522	0.24616	0.283805	0.139093	0.0932805	0.207041	0.032786	0.00426677	0.427401	0.467792	physical_and_proximity
109	126	0.251598	0.131409	0.758907	0.51133	0.758907	0.51133	1.313	0.117532	0.247832	0.0848776	0.11307	0.204462	0.017069	0.00203722	0.565812	0.545701	physical_and_proximity
109	151	0.366811	0.227456	0.886164	0.785447	0.886164	0.785447	2.938	0.358409	0.364699	0.192614	0.142886	0.194798	0.038194	0.00621243	0.629356	0.603837	physical_and_proximity
109	154	0.225277	0.125148	0.535114	0.610383	0.535114	0.610383	0.988	0.137966	0.221277	0.0929779	0.0850769	0.212182	0.012844	0.00239141	0.441766	0.441597	physical_and_proximity
110	112	0.251974	0.174124	0.702936	0.439684	0.702936	0.439684	3.549	0.357231	0.251336	0.153934	0.131509	0.197161	0.046137	0.006192	0.643214	0.474552	physical_and_proximity
110	117	0.27058	0.18935	0.953233	0.497377	0.953233	0.497377	1.43	0.308198	0.266035	0.158623	0.141926	0.203425	0.01859	0.0053421	0.756951	0.649974	physical_and_proximity
110	133	0.175315	0.113341	0.479678	0.350867	0.479678	0.350867	1.196	0.153153	0.173282	0.0872278	0.104041	0.211211	0.015548	0.00265465	0.570375	0.511394	physical_and_proximity
110	156	0.182374	0.107974	0.31579	0.590177	0.31579	0.590177	1.495	0.114941	0.180833	0.0737398	0.112308	0.211945	0.019435	0.00199231	0.516295	0.552123	physical_and_proximity
110	170	0.111274	0.0927766	0.212342	0.873276	0.212342	0.873276	0.208	0.0918334	0.0937893	0.0597236	0.111251	0.204478	0.002704	0.00159178	0.449709	0.622427	physical_and_proximity
111	134	0.0537101	0.0435341	0.36105	0.913836	0.36105	0.913836	0.039	0.0235622	0.0338925	0.021596	0.028776	0.231333	0.000507	0.000408412	0.099203	0.189956	physical_and_proximity
112	128	0.213955	0.119337	0.701587	0.417153	0.701587	0.417153	1.118	0.162818	0.211999	0.100358	0.0566198	0.177056	0.014534	0.00282218	0.238121	0.215644	physical_and_proximity
113	119	0.257203	0.160739	0.544157	0.575499	0.544157	0.575499	3.081	0.26048	0.256417	0.134873	0.117458	0.206468	0.040053	0.00451498	0.521196	0.557024	physical_and_proximity
113	124	0.146517	0.085451	0.420653	0.353292	0.420653	0.353292	0.546	0.0816761	0.14206	0.0573024	0.0722923	0.218808	0.007098	0.00141572	0.465426	0.296933	physical_and_proximity
113	133	0.147649	0.0830314	0.47931	0.317753	0.47931	0.317753	0.572	0.069228	0.143232	0.050817	0.0776103	0.223767	0.007436	0.00119995	0.473369	0.310622	physical_and_proximity
113	148	0.0816963	0.0540057	0.396488	0.150209	0.396488	0.150209	0.273	0.0533995	0.0778661	0.0358342	0.0537009	0.203234	0.003549	0.000925592	0.296595	0.194688	physical_and_proximity
113	158	0.212545	0.111198	0.480864	0.571897	0.480864	0.571897	1.04	0.0930172	0.208782	0.0685925	0.1006	0.212704	0.01352	0.0016123	0.462046	0.519675	physical_and_proximity
114	116	0.318466	0.177634	1.07543	0.645168	1.07543	0.645168	1.43	0.232825	0.31455	0.147603	0.0846645	0.199364	0.01859	0.00403563	0.400868	0.433992	physical_and_proximity
114	122	0.266719	0.140135	0.622804	0.863181	0.622804	0.863181	0.923	0.136635	0.259904	0.0991778	0.0921029	0.197239	0.011999	0.00236834	0.393601	0.468975	physical_and_proximity
114	145	0.251997	0.12943	0.459254	0.778423	0.459254	0.778423	1.885	0.144012	0.250463	0.0960987	0.0905059	0.187086	0.024505	0.0024962	0.273273	0.395291	physical_and_proximity
114	166	0.168744	0.101318	0.346446	0.531685	0.346446	0.531685	0.793	0.126074	0.165884	0.0787455	0.0699025	0.200604	0.010309	0.00218528	0.247416	0.353379	physical_and_proximity
115	119	0.20512	0.099855	0.627488	0.4696	0.627488	0.4696	0.793	0.0839467	0.200635	0.0639572	0.0750007	0.214182	0.010309	0.00145508	0.413543	0.39377	physical_and_proximity
115	146	0.220203	0.132382	0.652714	0.531584	0.652714	0.531584	0.806	0.161011	0.214872	0.103907	0.0804954	0.213563	0.010478	0.00279085	0.432302	0.418106	physical_and_proximity
115	155	0.236686	0.10979	0.713128	0.595273	0.713128	0.595273	0.793	0.0839233	0.230244	0.0666764	0.0820198	0.213798	0.010309	0.00145467	0.446836	0.396474	physical_and_proximity
116	122	0.225093	0.131152	0.638395	0.453698	0.638395	0.453698	1.391	0.162506	0.222745	0.100764	0.096951	0.204956	0.018083	0.00281677	0.497536	0.449202	physical_and_proximity
116	134	0.230211	0.132307	0.388262	0.798094	0.388262	0.798094	1.846	0.173401	0.228819	0.104215	0.0947247	0.207169	0.023998	0.00300561	0.414726	0.467116	physical_and_proximity
116	155	0.268393	0.144591	0.55874	0.903304	0.55874	0.903304	1.105	0.147673	0.263036	0.103429	0.101129	0.209388	0.014365	0.00255967	0.526435	0.465595	physical_and_proximity
117	126	0.26684	0.144794	0.941017	0.453014	0.941017	0.453014	1.989	0.169552	0.265049	0.109075	0.105458	0.206573	0.025857	0.00293891	0.526942	0.469144	physical_and_proximity
117	128	0.281917	0.167716	1.0962	0.471444	1.0962	0.471444	1.833	0.227961	0.279412	0.134769	0.113446	0.184718	0.023829	0.00395132	0.514098	0.340028	physical_and_proximity
117	138	0.250704	0.148111	0.61292	0.667671	0.61292	0.667671	1.066	0.178587	0.24586	0.114564	0.0974723	0.21591	0.013858	0.00309551	0.496691	0.530491	physical_and_proximity
117	170	0.251781	0.12852	0.598442	0.669502	0.598442	0.669502	1.157	0.13455	0.248203	0.0943678	0.0820773	0.219147	0.015041	0.0023322	0.40729	0.482664	physical_and_proximity
118	150	0.462941	0.201713	1.59039	1.18175	1.59039	1.18175	1.3	0.127562	0.445592	0.107362	0.159584	0.19152	0.0169	0.00221107	0.723996	0.679549	physical_and_proximity
118	152	0.222194	0.12111	0.76551	0.454382	0.76551	0.454382	0.923	0.126959	0.21784	0.0878453	0.0835733	0.203642	0.011999	0.00220063	0.447005	0.302003	physical_and_proximity
119	129	0.300377	0.174814	0.550375	0.995438	0.550375	0.995438	1.859	0.234009	0.297668	0.140947	0.110957	0.205067	0.024167	0.00405615	0.544349	0.539786	physical_and_proximity
119	146	0.442498	0.25401	0.777882	1.3719	0.777882	1.3719	3.9	0.345867	0.44036	0.203843	0.174318	0.177902	0.0507	0.00599502	0.6929	0.671944	physical_and_proximity
120	135	0.257044	0.137028	0.554307	0.681137	0.554307	0.681137	1.521	0.151818	0.254476	0.10143	0.0965916	0.197215	0.019773	0.00263151	0.50362	0.406783	physical_and_proximity
120	140	0.315024	0.156379	0.702472	1.00536	0.702472	1.00536	1.209	0.137986	0.308134	0.103463	0.113491	0.210139	0.015717	0.00239176	0.591838	0.601133	physical_and_proximity
120	141	0.260159	0.154776	0.503506	0.734004	0.503506	0.734004	1.924	0.226486	0.258517	0.128804	0.0948022	0.21153	0.025012	0.00392576	0.405431	0.504972	physical_and_proximity
120	175	0.252222	0.130767	0.527532	0.762125	0.527532	0.762125	1.235	0.139288	0.248914	0.0962733	0.0859636	0.211057	0.016055	0.00241433	0.427232	0.470496	physical_and_proximity
122	136	0.290764	0.138977	0.69992	0.839206	0.69992	0.839206	1.131	0.128401	0.285347	0.0960759	0.0901746	0.207879	0.014703	0.00222562	0.475735	0.477763	physical_and_proximity
122	166	0.224545	0.135063	0.569814	0.768887	0.569814	0.768887	0.637	0.151613	0.216198	0.103613	0.0783553	0.223198	0.008281	0.00262796	0.440414	0.437879	physical_and_proximity
123	132	0.307161	0.156744	0.742158	0.67932	0.742158	0.67932	2.197	0.185017	0.305376	0.12159	0.0958535	0.197381	0.028561	0.00320697	0.399178	0.460863	physical_and_proximity
123	135	0.277335	0.133948	0.614442	0.748886	0.614442	0.748886	1.456	0.122707	0.274001	0.0899903	0.0993788	0.196984	0.018928	0.00212692	0.468975	0.409318	physical_and_proximity
123	136	0.328863	0.154505	0.674883	1.00781	0.674883	1.00781	1.664	0.14977	0.325208	0.109279	0.100336	0.203938	0.021632	0.00259601	0.496184	0.492635	physical_and_proximity
124	133	0.596474	0.267688	1.82066	1.10468	1.82066	1.10468	4.303	0.237388	0.592807	0.17646	0.200977	0.173856	0.055939	0.00411473	0.79599	0.644397	physical_and_proximity
124	137	0.320147	0.169587	0.640587	0.906637	0.640587	0.906637	2.08	0.213156	0.317984	0.135954	0.096188	0.203022	0.02704	0.0036947	0.519337	0.396812	physical_and_proximity
124	159	0.131256	0.0828045	0.523815	0.247274	0.523815	0.247274	0.52	0.0829042	0.126964	0.0555084	0.0804018	0.20886	0.00676	0.00143701	0.478439	0.245895	physical_and_proximity
125	126	0.264249	0.15655	0.689031	0.609931	0.689031	0.609931	1.352	0.213303	0.261063	0.128551	0.0900137	0.200689	0.017576	0.00369726	0.421993	0.47151	physical_and_proximity
125	127	0.280394	0.138099	0.684213	0.715064	0.684213	0.715064	1.339	0.151624	0.277251	0.105761	0.0766249	0.18927	0.017407	0.00262815	0.345436	0.366561	physical_and_proximity
125	165	0.18465	0.115896	0.360149	0.604108	0.360149	0.604108	0.962	0.183701	0.182766	0.10126	0.0545969	0.206792	0.012506	0.00318415	0.254176	0.29913	physical_and_proximity
125	171	0.19419	0.106817	0.644524	0.496551	0.644524	0.496551	0.559	0.10027	0.186765	0.0738637	0.07225	0.211148	0.007267	0.00173802	0.405769	0.359632	physical_and_proximity
126	138	0.184002	0.110879	0.445636	0.429693	0.445636	0.429693	1.066	0.132775	0.181511	0.0826258	0.0920639	0.21974	0.013858	0.00230143	0.499733	0.502268	physical_and_proximity
126	151	0.13182	0.0925457	0.398793	0.476068	0.398793	0.476068	0.26	0.0855617	0.118284	0.0613663	0.0757972	0.217007	0.00338	0.00148307	0.441597	0.433316	physical_and_proximity
126	153	0.0547433	0.0435552	0.354405	0.0733025	0.354405	0.0733025	0.494	0.0934267	0.0540891	0.0368089	0.0605229	0.205076	0.006422	0.0016194	0.345943	0.044447	physical_and_proximity
126	165	0.116508	0.0974053	0.779973	0.435614	0.779973	0.435614	0.091	0.0407233	0.0686496	0.0355446	0.108783	0.196745	0.001183	0.00070587	0.614822	0.51714	physical_and_proximity
127	171	0.412352	0.183321	1.61714	1.07209	1.61714	1.07209	1.053	0.16497	0.399872	0.131357	0.0911926	0.216466	0.013689	0.00285947	0.487734	0.430612	physical_and_proximity
128	170	0.194563	0.0956726	0.356453	1.14752	0.356453	1.14752	0.624	0.0880014	0.189414	0.066488	0.0595903	0.194065	0.008112	0.00152536	0.202462	0.311298	physical_and_proximity
129	133	0.264284	0.143379	0.52712	0.810823	0.52712	0.810823	1.417	0.146678	0.260679	0.100522	0.113462	0.188486	0.018421	0.00254241	0.51038	0.539786	physical_and_proximity
129	156	0.475033	0.243374	0.926904	1.33979	0.926904	1.33979	3.38	0.244806	0.471453	0.169202	0.193088	0.178294	0.04394	0.00424331	0.798356	0.724334	physical_and_proximity
129	158	0.331486	0.154655	0.654125	0.937492	0.654125	0.937492	2.236	0.120652	0.328659	0.0918804	0.137708	0.181143	0.029068	0.00209131	0.518492	0.598767	physical_and_proximity
129	173	0.20471	0.13243	0.387455	0.597181	0.387455	0.597181	1.495	0.209834	0.203072	0.11085	0.093596	0.221997	0.019435	0.00363711	0.410839	0.504972	physical_and_proximity
130	138	0.374235	0.217714	0.857193	0.905144	0.857193	0.905144	2.353	0.288228	0.370867	0.17419	0.142476	0.191267	0.030589	0.00499596	0.661128	0.614822	physical_and_proximity
130	141	0.376584	0.206712	0.797469	0.907638	0.797469	0.907638	3.211	0.277492	0.374931	0.167801	0.125421	0.20355	0.041743	0.00480986	0.626821	0.61854	physical_and_proximity
130	147	0.152801	0.0882229	0.367006	0.444235	0.367006	0.444235	0.559	0.0787694	0.147826	0.0565896	0.0784851	0.210913	0.007267	0.00136534	0.387855	0.426049	physical_and_proximity
130	179	0.213089	0.102493	0.73973	0.463669	0.73973	0.463669	0.767	0.0826814	0.207799	0.0640895	0.0773638	0.219291	0.009971	0.00143314	0.43264	0.435682	physical_and_proximity
131	140	0.371862	0.197216	1.0431	0.842597	1.0431	0.842597	1.69	0.192555	0.365336	0.136262	0.149313	0.193031	0.02197	0.00333762	0.727545	0.642369	physical_and_proximity
131	143	0.231633	0.143613	0.554298	0.516235	0.554298	0.516235	1.651	0.225216	0.23005	0.122229	0.0851538	0.217913	0.021463	0.00390374	0.468637	0.412191	physical_and_proximity
131	172	0.228177	0.138862	0.682853	0.614568	0.682853	0.614568	0.676	0.144703	0.218776	0.0999767	0.098618	0.214216	0.008788	0.00250818	0.550433	0.422838	physical_and_proximity
131	176	0.218623	0.117374	0.436287	0.971386	0.436287	0.971386	0.715	0.109008	0.211859	0.0800311	0.083365	0.214711	0.009295	0.00188948	0.410163	0.4563	physical_and_proximity
131	185	0.249946	0.129383	0.568443	0.750598	0.568443	0.750598	1.001	0.117012	0.244471	0.0859286	0.0986185	0.20913	0.013013	0.00202821	0.521196	0.507676	physical_and_proximity
132	147	0.33092	0.151431	1.01075	0.804135	1.01075	0.804135	1.131	0.0922676	0.320809	0.0765053	0.136527	0.181288	0.014703	0.0015993	0.628173	0.44785	physical_and_proximity
132	163	0.192243	0.111648	0.498222	0.465367	0.498222	0.465367	0.884	0.136073	0.189136	0.0869188	0.0722286	0.210984	0.011492	0.00235859	0.377377	0.379236	physical_and_proximity
132	164	0.128135	0.0786549	0.408955	0.491062	0.408955	0.491062	0.234	0.0545087	0.114218	0.0438071	0.0669668	0.202525	0.003042	0.000944817	0.359463	0.338169	physical_and_proximity
132	173	0.156868	0.0991392	0.481386	0.449669	0.481386	0.449669	0.416	0.106588	0.149142	0.0730829	0.0662535	0.225566	0.005408	0.00184753	0.395798	0.375349	physical_and_proximity
133	156	0.190374	0.111751	0.541489	0.593987	0.541489	0.593987	0.507	0.111016	0.181729	0.0797577	0.0735468	0.19265	0.006591	0.00192429	0.372138	0.366223	physical_and_proximity
133	158	0.248524	0.137691	0.675868	0.613194	0.675868	0.613194	1.001	0.146981	0.243345	0.100868	0.0938531	0.200156	0.013013	0.00254767	0.431795	0.484523	physical_and_proximity
133	162	0.162035	0.0973829	0.347803	0.874869	0.347803	0.874869	0.377	0.0725819	0.149908	0.0561932	0.0874047	0.219775	0.004901	0.00125809	0.399685	0.515112	physical_and_proximity
134	139	0.218422	0.123077	0.384679	0.934145	0.384679	0.934145	1.027	0.150411	0.215342	0.096913	0.0740611	0.203607	0.013351	0.00260712	0.271583	0.372138	physical_and_proximity
134	145	0.308989	0.159002	0.686482	1.02057	0.686482	1.02057	1.157	0.16628	0.302953	0.118336	0.0932791	0.197551	0.015041	0.00288219	0.403065	0.463905	physical_and_proximity
134	182	0.153665	0.0857492	0.286131	0.645278	0.286131	0.645278	0.611	0.0786157	0.149672	0.0562913	0.0725034	0.224169	0.007943	0.00136267	0.276991	0.428753	physical_and_proximity
135	136	0.111194	0.0884477	0.432735	0.461157	0.432735	0.461157	0.13	0.0549452	0.0821581	0.0440931	0.0915367	0.211264	0.00169	0.000952384	0.485875	0.483509	physical_and_proximity
135	150	0.188522	0.0987716	0.493001	0.473774	0.493001	0.473774	0.78	0.0889402	0.184462	0.0650085	0.0781369	0.209569	0.01014	0.00154163	0.367575	0.428415	physical_and_proximity
135	168	0.226024	0.161542	0.497721	0.499485	0.497721	0.499485	2.314	0.352065	0.225054	0.145951	0.106838	0.202187	0.030082	0.00610246	0.472355	0.476749	physical_and_proximity
135	177	0.185195	0.107973	0.609242	0.372019	0.609242	0.372019	0.858	0.126421	0.181986	0.0817029	0.0763313	0.216989	0.011154	0.0021913	0.420979	0.423514	physical_and_proximity
136	150	0.188495	0.117029	0.388206	0.561312	0.388206	0.561312	0.949	0.132624	0.184801	0.0840504	0.10619	0.203271	0.012337	0.00229881	0.458497	0.537927	physical_and_proximity
136	155	0.254732	0.177816	0.638208	0.484584	0.638208	0.484584	3.276	0.389963	0.25408	0.161424	0.111722	0.19996	0.042588	0.00675936	0.551954	0.418106	physical_and_proximity
136	163	0.237188	0.136604	0.401582	0.933795	0.401582	0.933795	1.43	0.169327	0.234722	0.105633	0.0966725	0.184975	0.01859	0.00293501	0.382616	0.456976	physical_and_proximity
136	190	0.235349	0.154058	0.575817	0.538696	0.575817	0.538696	1.43	0.25068	0.232975	0.131889	0.0943776	0.203201	0.01859	0.00434511	0.473031	0.445991	physical_and_proximity
137	159	0.288443	0.118384	0.804825	0.757237	0.804825	0.757237	1.053	0.116499	0.284676	0.0897116	0.0534531	0.200461	0.013689	0.00201932	0.254007	0.231699	physical_and_proximity
138	164	0.25138	0.14791	0.615859	0.567377	0.615859	0.567377	1.599	0.205533	0.249275	0.121188	0.090796	0.211727	0.020787	0.00356257	0.462046	0.482664	physical_and_proximity
138	165	0.169771	0.100701	0.784234	0.315823	0.784234	0.315823	0.611	0.102971	0.164524	0.0706566	0.0792148	0.206531	0.007943	0.00178483	0.407459	0.396305	physical_and_proximity
138	195	0.260384	0.133527	0.71541	0.585541	0.71541	0.585541	1.261	0.128329	0.256499	0.0917594	0.0997992	0.210195	0.016393	0.00222438	0.509028	0.454272	physical_and_proximity
139	146	0.194149	0.106024	0.809025	0.380315	0.809025	0.380315	0.702	0.103573	0.189037	0.0739619	0.0760787	0.196487	0.009126	0.00179526	0.408304	0.333437	physical_and_proximity
139	155	0.350876	0.151262	0.841691	0.96137	0.841691	0.96137	1.508	0.127791	0.345854	0.0994673	0.100376	0.207531	0.019604	0.00221504	0.492973	0.503789	physical_and_proximity
139	178	0.391709	0.195035	0.954399	1.07312	0.954399	1.07312	1.625	0.198327	0.385353	0.142413	0.119371	0.201898	0.021125	0.00343767	0.58643	0.560235	physical_and_proximity
139	182	0.165376	0.103733	0.791728	0.477164	0.791728	0.477164	0.286	0.0731822	0.145873	0.058743	0.0860183	0.202436	0.003718	0.00126849	0.460356	0.458328	physical_and_proximity
140	175	0.473822	0.178702	1.19263	1.69064	1.19263	1.69064	1.352	0.122576	0.460909	0.104295	0.117467	0.200193	0.017576	0.00212465	0.501254	0.569192	physical_and_proximity
140	177	0.444372	0.200379	1.22712	1.23467	1.22712	1.23467	1.508	0.206438	0.437067	0.154585	0.0906774	0.21372	0.019604	0.00357825	0.47151	0.468975	physical_and_proximity
141	174	0.191802	0.102505	0.499628	0.477142	0.499628	0.477142	0.806	0.0870134	0.187336	0.0641446	0.0897178	0.210564	0.010478	0.00150823	0.492466	0.462722	physical_and_proximity
141	175	0.309937	0.199818	0.624548	0.756874	0.624548	0.756874	3.159	0.350683	0.308743	0.173192	0.129587	0.193455	0.041067	0.00607851	0.590486	0.573248	physical_and_proximity
141	179	0.147933	0.0891575	0.527212	0.248173	0.527212	0.248173	1.118	0.107426	0.146613	0.0656386	0.0816138	0.210902	0.014534	0.00186205	0.437541	0.365885	physical_and_proximity
141	198	0.162041	0.1004	0.387273	0.452927	0.387273	0.452927	0.624	0.093445	0.156431	0.0645515	0.0999742	0.198922	0.008112	0.00161971	0.479115	0.452582	physical_and_proximity
142	150	0.554947	0.187229	1.53825	1.98974	1.53825	1.98974	1.43	0.128647	0.539966	0.112034	0.110108	0.203077	0.01859	0.00222988	0.492297	0.552968	physical_and_proximity
142	166	0.508357	0.179195	1.44586	1.31355	1.44586	1.31355	1.859	0.15649	0.502298	0.1275	0.0857819	0.203896	0.024167	0.00271249	0.412022	0.418444	physical_and_proximity
143	172	0.131797	0.0830074	0.805508	0.186857	0.805508	0.186857	0.936	0.113581	0.130522	0.0649458	0.069772	0.204179	0.012168	0.00196873	0.363181	0.294905	physical_and_proximity
143	176	0.244126	0.126079	0.487023	0.771236	0.487023	0.771236	1.248	0.126375	0.240895	0.0887871	0.0918876	0.199887	0.016224	0.00219049	0.380419	0.47658	physical_and_proximity
144	149	0.278505	0.142507	0.522844	1.09057	0.522844	1.09057	1.222	0.146775	0.27413	0.103705	0.0920242	0.193183	0.015886	0.00254409	0.328874	0.472862	physical_and_proximity
144	169	0.333054	0.165408	1.23308	0.998282	1.23308	0.998282	0.754	0.149776	0.318577	0.117795	0.0864662	0.216721	0.009802	0.00259611	0.475735	0.452751	physical_and_proximity
145	166	0.340201	0.158308	0.945344	0.816502	0.945344	0.816502	1.443	0.168543	0.336072	0.121718	0.0793345	0.183848	0.018759	0.00292142	0.360984	0.336648	physical_and_proximity
145	187	0.162059	0.0845945	1.11619	0.324039	1.11619	0.324039	0.403	0.0736615	0.154719	0.0569555	0.0539034	0.195232	0.005239	0.0012768	0.283582	0.175591	physical_and_proximity
146	181	0.28209	0.112979	1.54983	0.451428	1.54983	0.451428	1.378	0.084085	0.278853	0.0677821	0.0828373	0.190137	0.017914	0.00145747	0.399009	0.332592	physical_and_proximity
146	184	0.206527	0.102758	0.521862	0.639702	0.521862	0.639702	0.663	0.0890266	0.200492	0.0679715	0.0709188	0.210029	0.008619	0.00154313	0.388362	0.360477	physical_and_proximity
147	164	0.17413	0.11089	0.44399	0.488473	0.44399	0.488473	0.611	0.130091	0.168459	0.0834278	0.0818442	0.221208	0.007943	0.00225491	0.362336	0.458159	physical_and_proximity
147	168	0.264146	0.147366	0.471606	0.90578	0.471606	0.90578	1.651	0.150392	0.261088	0.101279	0.130397	0.201221	0.021463	0.00260679	0.496522	0.580177	physical_and_proximity
147	188	0.186975	0.102834	0.454574	0.542771	0.454574	0.542771	0.689	0.099326	0.182029	0.0708711	0.0766626	0.207616	0.008957	0.00172165	0.308594	0.435682	physical_and_proximity
147	192	0.148236	0.0840001	0.558752	0.263161	0.558752	0.263161	0.793	0.0865455	0.145971	0.0583285	0.0718053	0.21286	0.010309	0.00150012	0.382278	0.381095	physical_and_proximity
149	154	0.282234	0.160079	0.771515	0.680444	0.771515	0.680444	1.209	0.209892	0.278326	0.1328	0.0773717	0.210978	0.015717	0.00363813	0.413374	0.379067	physical_and_proximity
149	169	0.345146	0.1733	0.982592	1.2079	0.982592	1.2079	0.845	0.148979	0.330139	0.11685	0.105814	0.205955	0.010985	0.0025823	0.586092	0.547053	physical_and_proximity
149	174	0.421424	0.239653	1.25326	0.844401	1.25326	0.844401	2.444	0.341098	0.418173	0.203504	0.115417	0.20211	0.031772	0.00591236	0.564798	0.454779	physical_and_proximity
150	152	0.205668	0.143477	0.406545	0.629973	0.406545	0.629973	1.144	0.259282	0.2032	0.126519	0.0828734	0.200329	0.014872	0.00449422	0.419796	0.40391	physical_and_proximity
150	177	0.220834	0.119686	0.589515	0.699865	0.589515	0.699865	0.598	0.0765115	0.208446	0.0617471	0.114692	0.215578	0.007774	0.0013262	0.619216	0.62868	physical_and_proximity
150	185	0.185631	0.124044	0.381269	0.493909	0.381269	0.493909	1.274	0.214717	0.18408	0.107472	0.0781767	0.220199	0.016562	0.00372177	0.413036	0.430443	physical_and_proximity
150	203	0.243353	0.123136	0.574497	0.514157	0.574497	0.514157	2.262	0.127118	0.242267	0.0865631	0.0983358	0.199805	0.029406	0.00220339	0.47489	0.496691	physical_and_proximity
151	165	0.34449	0.167516	0.706716	1.32018	0.706716	1.32018	1.261	0.155192	0.337213	0.116062	0.108166	0.208983	0.016393	0.00268999	0.550095	0.591669	physical_and_proximity
151	174	0.285118	0.149244	0.837101	0.617401	0.837101	0.617401	1.339	0.153382	0.280811	0.107136	0.103942	0.214704	0.017407	0.00265863	0.558545	0.484861	physical_and_proximity
151	179	0.25685	0.130226	0.708713	0.78883	0.708713	0.78883	0.728	0.104688	0.246771	0.0817599	0.0953019	0.222658	0.009464	0.00181459	0.535223	0.563615	physical_and_proximity
151	204	0.274695	0.137397	0.991375	0.824283	0.991375	0.824283	0.585	0.077813	0.25437	0.0663429	0.119959	0.196546	0.007605	0.00134876	0.569868	0.666536	physical_and_proximity
152	185	0.226054	0.119405	0.537536	1.60488	0.537536	1.60488	0.442	0.0963519	0.210709	0.077748	0.0733866	0.205414	0.005746	0.0016701	0.275977	0.400699	physical_and_proximity
154	157	0.349597	0.20447	0.871427	0.793374	0.871427	0.793374	2.054	0.246593	0.345442	0.154721	0.156194	0.182238	0.026702	0.00427427	0.717236	0.663156	physical_and_proximity
154	171	0.203595	0.118775	0.418784	0.776342	0.418784	0.776342	0.741	0.142595	0.198986	0.0935555	0.0682277	0.219681	0.009633	0.00247164	0.384644	0.384644	physical_and_proximity
154	174	0.46134	0.261525	0.926078	1.37521	0.926078	1.37521	2.626	0.348816	0.457082	0.213957	0.147032	0.190294	0.034138	0.00604614	0.658086	0.659607	physical_and_proximity
155	163	0.218513	0.126831	0.486976	0.5728	0.486976	0.5728	1.196	0.153909	0.21573	0.0971189	0.0908757	0.211775	0.015548	0.00266775	0.411853	0.485537	physical_and_proximity
155	166	0.140038	0.0815452	0.467849	0.338058	0.467849	0.338058	0.416	0.0666094	0.133345	0.0497304	0.072907	0.218724	0.005408	0.00115456	0.401882	0.374166	physical_and_proximity
155	182	0.180439	0.123493	0.477164	0.35992	0.477164	0.35992	1.404	0.217014	0.179007	0.105462	0.0932074	0.203449	0.018252	0.00376157	0.432302	0.46982	physical_and_proximity
155	190	0.199129	0.103163	0.683844	0.53504	0.683844	0.53504	0.494	0.0596543	0.186719	0.0497646	0.0975272	0.213253	0.006422	0.00103401	0.503113	0.53573	physical_and_proximity
155	207	0.122469	0.0913892	0.498094	0.359256	0.498094	0.359256	0.221	0.0872061	0.107341	0.0615072	0.0753681	0.21766	0.002873	0.00151157	0.415233	0.420641	physical_and_proximity
156	164	0.267848	0.154739	0.556087	0.652966	0.556087	0.652966	2.353	0.195165	0.26633	0.118292	0.124044	0.199257	0.030589	0.00338286	0.62192	0.599612	physical_and_proximity
156	170	0.193886	0.118921	0.554395	0.378434	0.554395	0.378434	1.313	0.159741	0.192018	0.0934023	0.0926119	0.211007	0.017069	0.00276884	0.486044	0.460694	physical_and_proximity
156	194	0.135217	0.0855587	0.328462	0.332006	0.328462	0.332006	0.676	0.106763	0.1327	0.064838	0.0708133	0.209622	0.008788	0.00185055	0.371124	0.347633	physical_and_proximity
156	197	0.317796	0.184647	0.680875	0.728536	0.680875	0.728536	3.133	0.24657	0.316406	0.144992	0.141867	0.186455	0.040729	0.00427389	0.540969	0.630708	physical_and_proximity
156	211	0.229077	0.150566	0.587141	0.486284	0.587141	0.486284	1.521	0.217171	0.226396	0.119556	0.129806	0.201372	0.019773	0.0037643	0.53235	0.622934	physical_and_proximity
157	171	0.273876	0.155854	0.551332	0.816735	0.551332	0.816735	1.534	0.199004	0.270998	0.12402	0.0970227	0.224228	0.019942	0.0034494	0.433147	0.518154	physical_and_proximity
157	180	0.104713	0.0483411	0.372548	0.233255	0.372548	0.233255	0.351	0.0361018	0.101829	0.0288427	0.0368112	0.205146	0.004563	0.000625765	0.199082	0.180492	physical_and_proximity
157	219	0.151236	0.07922	0.549031	0.40779	0.549031	0.40779	0.377	0.069155	0.14438	0.0533792	0.0506134	0.217753	0.004901	0.00119869	0.284934	0.274625	physical_and_proximity
158	184	0.241536	0.153309	0.935004	0.497786	0.935004	0.497786	0.832	0.180497	0.233627	0.116027	0.109831	0.205958	0.010816	0.00312861	0.556855	0.440245	physical_and_proximity
158	194	0.388049	0.215157	0.917196	0.940183	0.917196	0.940183	2.236	0.273416	0.384448	0.172078	0.127569	0.197711	0.029068	0.00473921	0.587951	0.596232	physical_and_proximity
158	208	0.15144	0.0940681	0.831911	0.329108	0.831911	0.329108	0.351	0.0842495	0.141052	0.062073	0.0722444	0.217256	0.004563	0.00146033	0.396643	0.379574	physical_and_proximity
159	162	0.196398	0.0888616	0.654966	0.88194	0.654966	0.88194	0.364	0.0690296	0.184914	0.0583186	0.047347	0.204001	0.004732	0.00119651	0.198744	0.262288	physical_and_proximity
161	165	0.906524	0.259127	2.07115	3.75268	2.07115	3.75268	2.691	0.186229	0.892133	0.163425	0.135335	0.177418	0.034983	0.00322797	0.494494	0.580177	physical_and_proximity
161	170	0.803224	0.221901	2.45726	2.38896	2.45726	2.38896	2.275	0.162504	0.790446	0.143282	0.109164	0.197909	0.029575	0.00281674	0.423852	0.514098	physical_and_proximity
162	170	0.259187	0.142187	0.577255	0.816957	0.577255	0.816957	1.014	0.150441	0.253641	0.104129	0.0948604	0.203258	0.013182	0.00260765	0.443118	0.518999	physical_and_proximity
162	194	0.144385	0.114587	0.553227	0.903977	0.553227	0.903977	0.156	0.0787792	0.107249	0.0640718	0.0932431	0.210245	0.002028	0.00136551	0.514098	0.510887	physical_and_proximity
162	196	0.220841	0.138512	0.731237	0.384261	0.731237	0.384261	1.716	0.232245	0.21965	0.120835	0.0754828	0.179555	0.022308	0.00402559	0.30589	0.234572	physical_and_proximity
162	205	0.118552	0.0873959	0.812127	0.153816	0.812127	0.153816	1.365	0.211142	0.11813	0.0802004	0.0584308	0.197683	0.017745	0.0036598	0.30251	0.155649	physical_and_proximity
162	222	0.239369	0.147518	0.516195	0.593273	0.516195	0.593273	1.716	0.230526	0.23778	0.125617	0.0863283	0.204822	0.022308	0.00399578	0.397995	0.44278	physical_and_proximity
163	168	0.154601	0.0926984	0.509022	0.295113	0.509022	0.295113	0.832	0.119309	0.152555	0.0728083	0.0646978	0.210018	0.010816	0.00206802	0.357942	0.308594	physical_and_proximity
163	178	0.262217	0.119759	0.776075	0.49227	0.776075	0.49227	1.924	0.0972664	0.260438	0.0735241	0.101533	0.188174	0.025012	0.00168595	0.473538	0.445653	physical_and_proximity
163	188	0.320033	0.210962	0.808993	0.655137	0.808993	0.655137	2.652	0.39651	0.318514	0.189232	0.10913	0.203533	0.034476	0.00687283	0.523224	0.558207	physical_and_proximity
163	200	0.219463	0.12397	0.506683	0.579191	0.506683	0.579191	1.079	0.14036	0.216125	0.0923814	0.0886661	0.205831	0.014027	0.00243291	0.463905	0.417768	physical_and_proximity
163	207	0.28839	0.176776	0.550296	0.979769	0.550296	0.979769	1.469	0.235606	0.284205	0.141199	0.119127	0.196136	0.019097	0.00408384	0.555165	0.596908	physical_and_proximity
164	188	0.181391	0.103428	0.48374	0.483536	0.48374	0.483536	0.637	0.0918357	0.175279	0.0665587	0.0888902	0.208326	0.008281	0.00159182	0.457652	0.48165	physical_and_proximity
164	192	0.183224	0.125363	0.62784	0.413966	0.62784	0.413966	0.559	0.121043	0.172493	0.0814998	0.130948	0.190995	0.007267	0.00209807	0.538603	0.673465	physical_and_proximity
164	227	0.231987	0.167236	0.419036	0.649602	0.419036	0.649602	2.496	0.383776	0.231135	0.153104	0.103144	0.202828	0.032448	0.00665211	0.450385	0.495677	physical_and_proximity
165	171	0.250817	0.143391	0.576837	0.628437	0.576837	0.628437	1.417	0.180757	0.248105	0.112903	0.0932825	0.217249	0.018421	0.00313312	0.425204	0.500071	physical_and_proximity
165	221	0.195893	0.0995797	0.573131	0.425555	0.573131	0.425555	0.897	0.0751932	0.191957	0.0574919	0.0929438	0.202424	0.011661	0.00130335	0.456807	0.379574	physical_and_proximity
166	187	0.0993724	0.0637702	0.724376	0.160599	0.724376	0.160599	0.338	0.0546847	0.0946455	0.0386192	0.0691677	0.190673	0.004394	0.000947868	0.315861	0.216827	physical_and_proximity
166	190	0.18777	0.114798	0.529338	0.432923	0.529338	0.432923	0.793	0.127028	0.183148	0.0828412	0.0946081	0.215208	0.010309	0.00220183	0.451061	0.529984	physical_and_proximity
166	199	0.218716	0.130048	0.561462	0.47812	0.561462	0.47812	1.313	0.145522	0.215787	0.0930719	0.116473	0.193726	0.017069	0.00252239	0.470665	0.595894	physical_and_proximity
166	223	0.0900055	0.0589996	0.286935	0.166686	0.286935	0.166686	0.572	0.0909571	0.089026	0.0488314	0.043004	0.211392	0.007436	0.00157659	0.245895	0.21125	physical_and_proximity
168	198	0.546832	0.230047	1.39668	1.33546	1.39668	1.33546	2.639	0.238138	0.542381	0.176552	0.108826	0.19487	0.034307	0.00412772	0.510211	0.485199	physical_and_proximity
169	174	0.240943	0.116623	0.591581	0.6599	0.591581	0.6599	0.975	0.102591	0.236328	0.0772009	0.0836674	0.206922	0.012675	0.00177824	0.425204	0.434837	physical_and_proximity
169	175	0.234593	0.120809	0.678226	0.667645	0.678226	0.667645	0.663	0.076581	0.223188	0.0623818	0.111909	0.206363	0.008619	0.0013274	0.625638	0.541983	physical_and_proximity
169	186	0.306535	0.153178	0.759886	0.756955	0.759886	0.756955	1.495	0.15249	0.302483	0.108756	0.104493	0.205892	0.019435	0.00264317	0.55601	0.55094	physical_and_proximity
169	218	0.235486	0.146923	0.706369	0.666533	0.706369	0.666533	0.65	0.155479	0.224494	0.106978	0.101571	0.209985	0.00845	0.00269497	0.570375	0.469989	physical_and_proximity
170	196	0.0996448	0.0767791	0.443597	0.148	0.443597	0.148	0.897	0.170158	0.0987567	0.0671684	0.0790124	0.205447	0.011661	0.00294941	0.438217	0.199927	physical_and_proximity
170	209	0.179871	0.117459	0.637229	0.285147	0.637229	0.285147	1.976	0.1977	0.179137	0.0986735	0.0932248	0.191578	0.025688	0.0034268	0.419796	0.443794	physical_and_proximity
170	225	0.171125	0.110363	0.488902	0.364541	0.488902	0.364541	0.871	0.157302	0.168444	0.0897201	0.0767565	0.207988	0.011323	0.00272656	0.399854	0.351013	physical_and_proximity
171	213	0.27146	0.156539	0.564942	0.68915	0.564942	0.68915	2.028	0.182192	0.269233	0.114812	0.133562	0.190219	0.026364	0.00315799	0.600457	0.512239	physical_and_proximity
171	229	0.102353	0.0727867	0.417056	0.175291	0.417056	0.175291	0.533	0.110749	0.100213	0.0583703	0.0666756	0.201491	0.006929	0.00191965	0.362505	0.117455	physical_and_proximity
171	233	0.213917	0.12631	0.452566	0.541935	0.452566	0.541935	1.534	0.179654	0.212461	0.103938	0.0792695	0.212247	0.019942	0.003114	0.356928	0.418951	physical_and_proximity
172	185	0.290492	0.10576	0.614647	0.886861	0.614647	0.886861	1.378	0.0735524	0.287339	0.061161	0.075682	0.193027	0.017914	0.00127491	0.286962	0.34814	physical_and_proximity
172	230	0.132553	0.0760976	0.454484	0.926895	0.454484	0.926895	0.182	0.0489348	0.113977	0.0421683	0.0524661	0.204953	0.002366	0.000848203	0.267189	0.266513	physical_and_proximity
173	178	0.339702	0.153356	1.21098	0.723117	1.21098	0.723117	1.261	0.132508	0.333144	0.102507	0.0993977	0.209492	0.016393	0.0022968	0.538772	0.512577	physical_and_proximity
173	197	0.343275	0.145878	0.862666	0.942528	0.862666	0.942528	1.326	0.0986406	0.336211	0.0809193	0.117115	0.211122	0.017238	0.00170977	0.575952	0.532519	physical_and_proximity
173	201	0.28899	0.15169	0.695401	1.00572	0.695401	1.00572	0.871	0.138611	0.279296	0.103662	0.10177	0.201605	0.011323	0.00240259	0.495846	0.552968	physical_and_proximity
174	175	0.180749	0.11598	0.46327	0.372833	0.46327	0.372833	1.365	0.183931	0.179426	0.0972995	0.0805182	0.207216	0.017745	0.00318814	0.433992	0.3718	physical_and_proximity
174	179	0.155828	0.0973469	0.490873	0.276659	0.490873	0.276659	1.222	0.132252	0.154558	0.0756827	0.0841607	0.208354	0.015886	0.00229237	0.411177	0.430105	physical_and_proximity
174	202	0.224942	0.151366	0.384355	0.665751	0.384355	0.665751	2.795	0.26866	0.224134	0.127779	0.130913	0.206745	0.036335	0.00465677	0.555503	0.655889	physical_and_proximity
174	204	0.178818	0.105185	0.46682	0.385978	0.46682	0.385978	1.079	0.124751	0.176686	0.078438	0.0847141	0.221725	0.014027	0.00216235	0.454948	0.472186	physical_and_proximity
174	210	0.279582	0.147549	0.572507	0.736871	0.572507	0.736871	1.989	0.146942	0.277272	0.100916	0.12527	0.205527	0.025857	0.00254699	0.599781	0.605189	physical_and_proximity
175	177	0.184728	0.117547	0.381985	0.525463	0.381985	0.525463	1.04	0.170268	0.182398	0.0962087	0.0805961	0.205547	0.01352	0.00295131	0.417937	0.406276	physical_and_proximity
175	210	0.213256	0.114427	0.572684	0.484183	0.572684	0.484183	1.053	0.116594	0.210033	0.0807213	0.0863422	0.207976	0.013689	0.00202096	0.463229	0.403572	physical_and_proximity
175	215	0.251606	0.16857	0.447335	0.76312	0.447335	0.76312	2.223	0.308858	0.250268	0.147414	0.110184	0.192548	0.028899	0.00535353	0.477256	0.455455	physical_and_proximity
175	218	0.253784	0.138663	0.594371	0.561502	0.594371	0.561502	1.989	0.159228	0.252134	0.102631	0.107556	0.202114	0.025857	0.00275995	0.534378	0.519675	physical_and_proximity
176	186	0.371195	0.185057	1.19147	0.834225	1.19147	0.834225	1.378	0.150684	0.361833	0.115282	0.146429	0.19208	0.017914	0.00261186	0.747994	0.579163	physical_and_proximity
176	189	0.222901	0.132629	0.800176	0.442232	0.800176	0.442232	0.936	0.158906	0.218371	0.101999	0.0893041	0.203651	0.012168	0.00275437	0.487565	0.378053	physical_and_proximity
176	224	0.254603	0.13804	0.570608	0.934286	0.570608	0.934286	0.806	0.127053	0.24609	0.0935138	0.0991174	0.21465	0.010478	0.00220225	0.469651	0.520858	physical_and_proximity
176	232	0.36985	0.216686	0.970442	0.97394	0.970442	0.97394	1.43	0.274376	0.362777	0.175382	0.116593	0.207052	0.01859	0.00475584	0.622765	0.538772	physical_and_proximity
177	200	0.267266	0.173934	0.779144	0.500037	0.779144	0.500037	2.067	0.29045	0.265456	0.148671	0.115065	0.203335	0.026871	0.00503446	0.552968	0.503451	physical_and_proximity
177	215	0.335998	0.196656	0.902272	0.710637	0.902272	0.710637	2.041	0.259605	0.332728	0.157047	0.129573	0.176908	0.026533	0.00449981	0.493818	0.521872	physical_and_proximity
177	226	0.194681	0.116076	0.520405	0.431296	0.520405	0.431296	1.027	0.140045	0.191796	0.0878677	0.0885348	0.210417	0.013351	0.00242744	0.455793	0.470834	physical_and_proximity
178	181	0.442226	0.257998	1.0385	1.07197	1.0385	1.07197	2.6	0.369056	0.43852	0.217136	0.13594	0.196875	0.0338	0.00639697	0.626821	0.619047	physical_and_proximity
178	207	0.599116	0.247496	1.48967	1.38932	1.48967	1.38932	3.419	0.200111	0.593984	0.156536	0.177333	0.187504	0.044447	0.00346859	0.73684	0.69459	physical_and_proximity
179	192	0.468492	0.23439	1.34204	1.02092	1.34204	1.02092	2.301	0.254613	0.463127	0.176923	0.138816	0.206336	0.029913	0.00441329	0.695435	0.702702	physical_and_proximity
179	195	0.271427	0.15482	0.43129	1.26201	0.43129	1.26201	1.638	0.192158	0.268708	0.120264	0.106518	0.20193	0.021294	0.00333074	0.424359	0.554658	physical_and_proximity
180	202	0.249209	0.127198	0.516851	1.83138	0.516851	1.83138	0.572	0.105045	0.236458	0.0833297	0.0807951	0.215634	0.007436	0.00182079	0.203138	0.479115	physical_and_proximity
181	184	0.159432	0.0893361	0.6648	0.267246	0.6648	0.267246	0.91	0.103655	0.157605	0.0671437	0.0644795	0.188417	0.01183	0.00179669	0.318903	0.213447	physical_and_proximity
181	201	0.283799	0.169343	0.761815	0.551116	0.761815	0.551116	2.405	0.242652	0.28225	0.137964	0.117317	0.186356	0.031265	0.00420597	0.523224	0.474383	physical_and_proximity
181	220	0.273025	0.174555	0.59072	0.675789	0.59072	0.675789	1.963	0.313663	0.27159	0.157214	0.0775366	0.198181	0.025519	0.00543682	0.316537	0.386841	physical_and_proximity
181	241	0.189652	0.111532	0.501242	1.12488	0.501242	1.12488	0.325	0.0707964	0.167758	0.0587923	0.0936228	0.207874	0.004225	0.00122714	0.40053	0.510042	physical_and_proximity
182	199	0.302965	0.185893	1.04405	0.512493	1.04405	0.512493	2.444	0.295542	0.301366	0.158915	0.109255	0.198604	0.031772	0.00512272	0.503789	0.497198	physical_and_proximity
182	220	0.201876	0.116551	0.624688	0.401232	0.624688	0.401232	1.079	0.139652	0.199207	0.088859	0.0832251	0.215174	0.014027	0.00242064	0.477087	0.402389	physical_and_proximity
182	228	0.202023	0.117341	0.640159	0.444847	0.640159	0.444847	0.78	0.114909	0.196382	0.0799192	0.0973101	0.210125	0.01014	0.00199175	0.543504	0.370955	physical_and_proximity
182	245	0.0672386	0.062154	0.373481	0.40436	0.373481	0.40436	0.039	0.027559	0.0324764	0.0241334	0.0638611	0.229693	0.000507	0.000477689	0.373321	0.412529	physical_and_proximity
183	217	0.0517289	0.0446883	1.63341	1.11194	1.63341	1.11194	0.026	0.017809	0.0250168	0.0173421	0.0301166	0.215294	0.000338	0.000308689	0.167986	0.160719	physical_and_proximity
184	208	0.0528017	0.0507128	0.465452	0.594414	0.465452	0.594414	0.013	0.00975	0.0123833	0.00939895	0.0531901	0.204856	0.000169	0.000169	0.22984	0.281216	physical_and_proximity
185	224	0.607354	0.324639	1.60183	1.31842	1.60183	1.31842	3.653	0.450135	0.603676	0.277444	0.138941	0.185049	0.047489	0.00780234	0.6253	0.631553	physical_and_proximity
186	232	0.279745	0.123487	0.897218	0.997264	0.897218	0.997264	0.598	0.0790433	0.263884	0.0677113	0.0881615	0.191785	0.007774	0.00137008	0.35152	0.424359	physical_and_proximity
186	234	0.381322	0.23462	0.875434	0.865116	0.875434	0.865116	3.003	0.428132	0.380054	0.215799	0.0810301	0.198271	0.039039	0.00742096	0.33293	0.383799	physical_and_proximity
187	199	0.418444	0.168721	1.81105	1.06092	1.81105	1.06092	1.014	0.122388	0.403074	0.103461	0.103233	0.182657	0.013182	0.00212139	0.2704	0.501423	physical_and_proximity
188	192	0.153692	0.0811753	0.636652	0.264712	0.636652	0.264712	0.793	0.0730007	0.151299	0.052502	0.0704587	0.204194	0.010309	0.00126535	0.412191	0.305214	physical_and_proximity
188	197	0.184308	0.112872	0.540465	0.378312	0.540465	0.378312	0.975	0.131207	0.181185	0.0825415	0.0978351	0.204695	0.012675	0.00227426	0.500916	0.427063	physical_and_proximity
188	227	0.24194	0.149624	0.527705	0.644248	0.527705	0.644248	1.352	0.203408	0.238843	0.119568	0.105594	0.202075	0.017576	0.00352573	0.496353	0.536406	physical_and_proximity
188	236	0.217073	0.134232	0.402452	0.662434	0.402452	0.662434	1.521	0.177475	0.21497	0.103853	0.111925	0.205572	0.019773	0.00307623	0.496691	0.56108	physical_and_proximity
188	239	0.176495	0.0979432	0.475515	0.532234	0.475515	0.532234	0.52	0.0867472	0.16935	0.0644762	0.0738142	0.215305	0.00676	0.00150362	0.412191	0.390559	physical_and_proximity
189	230	0.282195	0.114728	1.24558	0.839006	1.24558	0.839006	0.572	0.0751647	0.267167	0.0653644	0.07361	0.184835	0.007436	0.00130285	0.30082	0.374166	physical_and_proximity
189	232	0.134942	0.073405	0.437691	0.847644	0.437691	0.847644	0.208	0.053026	0.120888	0.0447966	0.0454128	0.23491	0.002704	0.000919117	0.216827	0.263471	physical_and_proximity
190	199	0.118632	0.0843612	0.448544	0.592965	0.448544	0.592965	0.143	0.0474233	0.0916684	0.0399959	0.0785543	0.20658	0.001859	0.000822004	0.384982	0.426218	physical_and_proximity
190	200	0.215078	0.115873	0.540475	0.630451	0.540475	0.630451	0.741	0.109192	0.208946	0.0793991	0.0833476	0.218655	0.009633	0.00189265	0.460187	0.445991	physical_and_proximity
190	207	0.237951	0.13149	0.665023	0.557573	0.665023	0.557573	1.014	0.141579	0.23346	0.0965213	0.0905494	0.211944	0.013182	0.00245403	0.439738	0.493818	physical_and_proximity
190	235	0.202393	0.130581	0.685197	0.363858	0.685197	0.363858	1.248	0.17381	0.199639	0.10039	0.116018	0.216771	0.016224	0.0030127	0.62868	0.558545	physical_and_proximity
191	214	0.385275	0.154381	1.29217	1.27846	1.29217	1.27846	0.871	0.112161	0.369796	0.0954942	0.0910337	0.169068	0.011323	0.00194412	0.36504	0.365885	physical_and_proximity
191	242	0.0922008	0.0634753	0.317687	1.21375	0.317687	1.21375	0.104	0.0434012	0.0735996	0.0370199	0.0414703	0.217603	0.001352	0.000752287	0.167648	0.244881	physical_and_proximity
192	198	0.237412	0.170544	0.506411	0.538916	0.506411	0.538916	2.509	0.381802	0.236472	0.155053	0.110002	0.207175	0.032617	0.0066179	0.553982	0.483509	physical_and_proximity
192	210	0.190506	0.124052	0.407849	0.488996	0.407849	0.488996	1.235	0.186266	0.188444	0.101363	0.0942966	0.205042	0.016055	0.00322862	0.445146	0.485368	physical_and_proximity
192	227	0.226763	0.120463	0.864657	0.404273	0.864657	0.404273	1.183	0.114681	0.223443	0.080972	0.0993975	0.211378	0.015379	0.0019878	0.58643	0.42926	physical_and_proximity
192	237	0.305287	0.18	0.966159	0.56281	0.966159	0.56281	2.015	0.223286	0.302288	0.137167	0.141181	0.194541	0.026195	0.00387029	0.629694	0.650481	physical_and_proximity
192	252	0.13196	0.0836728	0.262115	0.398475	0.262115	0.398475	0.728	0.107874	0.129899	0.064124	0.0698528	0.206714	0.009464	0.00186981	0.370955	0.343239	physical_and_proximity
194	197	0.199234	0.121755	0.525839	0.426158	0.525839	0.426158	1.222	0.177124	0.197371	0.101071	0.0750865	0.211361	0.015886	0.00307014	0.374842	0.393432	physical_and_proximity
194	208	0.123565	0.0903506	0.622736	0.50313	0.622736	0.50313	0.143	0.0545401	0.094461	0.0456028	0.079246	0.215385	0.001859	0.000945362	0.405431	0.46982	physical_and_proximity
194	214	0.255221	0.136699	0.576353	0.74787	0.576353	0.74787	1.092	0.145621	0.250757	0.10061	0.0900521	0.207338	0.014196	0.0025241	0.476749	0.465088	physical_and_proximity
194	222	0.254941	0.129538	0.694756	0.647328	0.694756	0.647328	0.975	0.120423	0.249389	0.0885878	0.0907442	0.216805	0.012675	0.00208733	0.475735	0.503113	physical_and_proximity
195	209	0.30516	0.157536	1.30831	0.537984	1.30831	0.537984	1.43	0.169038	0.300984	0.11711	0.0994468	0.196018	0.01859	0.00292999	0.447174	0.507676	physical_and_proximity
195	225	0.46744	0.225245	1.31019	1.02366	1.31019	1.02366	2.392	0.257284	0.463349	0.177718	0.11316	0.203763	0.031096	0.00445959	0.569192	0.508521	physical_and_proximity
195	252	0.230027	0.116205	0.945687	1.02396	0.945687	1.02396	0.338	0.057889	0.200296	0.0517907	0.0942839	0.212185	0.004394	0.00100341	0.507338	0.541983	physical_and_proximity
196	222	0.282764	0.12562	0.622302	1.33535	0.622302	1.33535	0.78	0.111479	0.274887	0.0882917	0.066943	0.181549	0.01014	0.00193231	0.194519	0.318227	physical_and_proximity
197	201	0.260107	0.158815	0.611661	0.584517	0.611661	0.584517	1.885	0.219341	0.257984	0.126505	0.119536	0.19908	0.024505	0.00380191	0.574093	0.564122	physical_and_proximity
197	211	0.301941	0.170995	0.6582	0.948084	0.6582	0.948084	1.235	0.185148	0.295528	0.12539	0.120281	0.187238	0.016055	0.00320923	0.555672	0.570544	physical_and_proximity
197	227	0.227715	0.115168	0.536806	0.534256	0.536806	0.534256	1.43	0.109588	0.225533	0.0777623	0.0925009	0.198764	0.01859	0.00189953	0.438893	0.438217	physical_and_proximity
197	239	0.19596	0.119198	0.455744	0.447124	0.455744	0.447124	1.391	0.156281	0.194189	0.0923406	0.0963305	0.212251	0.018083	0.00270886	0.450385	0.48841	physical_and_proximity
197	249	0.190503	0.132481	0.391892	0.878437	0.391892	0.878437	0.533	0.150822	0.179653	0.0968951	0.10837	0.205366	0.006929	0.00261425	0.538434	0.596401	physical_and_proximity
198	200	0.207364	0.128469	0.581246	0.674274	0.581246	0.674274	0.533	0.133621	0.196862	0.0935684	0.084699	0.203329	0.006929	0.0023161	0.449202	0.42419	physical_and_proximity
198	210	0.165124	0.0973184	0.517881	0.525892	0.517881	0.525892	0.364	0.0694818	0.151982	0.0548705	0.0857238	0.21582	0.004732	0.00120435	0.455962	0.506831	physical_and_proximity
198	240	0.201598	0.113244	0.608526	0.45622	0.608526	0.45622	0.806	0.117407	0.197008	0.0809547	0.0827826	0.219358	0.010478	0.00203506	0.463229	0.406276	physical_and_proximity
198	243	0.269746	0.159205	0.564037	0.745929	0.564037	0.745929	1.586	0.217193	0.26709	0.129572	0.0984963	0.212063	0.020618	0.00376468	0.439231	0.497367	physical_and_proximity
199	217	0.198681	0.11054	0.885599	0.551122	0.885599	0.551122	0.39	0.0752833	0.181562	0.0616264	0.0885738	0.217654	0.00507	0.00130491	0.551278	0.4394	physical_and_proximity
199	223	0.0747698	0.0514195	0.335532	0.247215	0.335532	0.247215	0.104	0.0269937	0.0600933	0.0226906	0.0535056	0.215071	0.001352	0.00046789	0.357942	0.275808	physical_and_proximity
199	245	0.248177	0.135241	0.40828	1.02419	0.40828	1.02419	1.56	0.155557	0.245899	0.101479	0.0964249	0.203443	0.02028	0.00269631	0.436358	0.484185	physical_and_proximity
200	236	0.272666	0.153808	0.527578	0.855124	0.527578	0.855124	1.521	0.152551	0.268648	0.103949	0.138423	0.179178	0.019773	0.00264421	0.52052	0.548236	physical_and_proximity
200	240	0.241662	0.140803	0.556176	0.96275	0.556176	0.96275	0.663	0.128997	0.230151	0.0944396	0.105446	0.203823	0.008619	0.00223596	0.516971	0.507845	physical_and_proximity
200	248	0.169683	0.0900042	0.614212	0.331969	0.614212	0.331969	0.715	0.0714142	0.165589	0.0536387	0.0831414	0.204556	0.009295	0.00123785	0.430274	0.338507	physical_and_proximity
201	208	0.182062	0.101237	0.42214	0.772718	0.42214	0.772718	0.468	0.0823467	0.172421	0.0632639	0.0785595	0.212481	0.006084	0.00142734	0.40898	0.43095	physical_and_proximity
201	231	0.417287	0.194273	0.89337	0.991102	0.89337	0.991102	3.601	0.20223	0.415622	0.141379	0.129	0.176149	0.046813	0.00350531	0.54418	0.540462	physical_and_proximity
201	241	0.249856	0.135492	0.60093	0.659236	0.60093	0.659236	1.131	0.151565	0.245992	0.102262	0.0865583	0.211233	0.014703	0.00262713	0.457821	0.40222	physical_and_proximity
202	210	0.154056	0.092133	0.560727	0.533817	0.560727	0.533817	0.273	0.059143	0.136618	0.0486266	0.0798004	0.220017	0.003549	0.00102514	0.458159	0.476242	physical_and_proximity
202	216	0.107031	0.0781858	0.599362	0.150868	0.599362	0.150868	0.858	0.124845	0.105683	0.0613245	0.0977089	0.194942	0.011154	0.00216397	0.495339	0.231192	physical_and_proximity
202	219	0.172746	0.101792	0.654776	0.326775	0.654776	0.326775	0.741	0.0996048	0.168436	0.0683661	0.0913639	0.211833	0.009633	0.00172648	0.53066	0.38363	physical_and_proximity
202	254	0.127094	0.0810301	0.52646	0.234728	0.52646	0.234728	0.52	0.0964505	0.123719	0.0605043	0.0653259	0.18442	0.00676	0.00167181	0.333775	0.154128	physical_and_proximity
202	255	0.182664	0.106416	0.492955	0.468125	0.492955	0.468125	0.676	0.103616	0.177178	0.0723812	0.0875038	0.217509	0.008788	0.00179602	0.483678	0.437034	physical_and_proximity
202	257	0.209723	0.129214	0.60303	0.539199	0.60303	0.539199	0.702	0.141998	0.202536	0.0947398	0.09462	0.196615	0.009126	0.00246131	0.467116	0.430105	physical_and_proximity
203	206	0.0384481	0.0322318	0.911983	0.0910485	0.911983	0.0910485	0.039	0.0199922	0.0265106	0.0161033	0.0327905	0.209102	0.000507	0.000346532	0.221559	0.045968	physical_and_proximity
203	226	0.145504	0.10497	1.05275	0.66936	1.05275	0.66936	0.13	0.0453953	0.0986566	0.0408621	0.0957949	0.207684	0.00169	0.000786851	0.529646	0.516802	physical_and_proximity
203	238	0.454052	0.247159	0.96814	1.13146	0.96814	1.13146	3.393	0.362117	0.452193	0.213755	0.107531	0.169781	0.044109	0.0062767	0.386503	0.411177	physical_and_proximity
203	247	0.333837	0.170445	0.752849	0.985975	0.752849	0.985975	1.43	0.182245	0.328751	0.12772	0.101484	0.192309	0.01859	0.00315891	0.436696	0.453934	physical_and_proximity
204	229	0.0502365	0.0488259	0.888385	0.173538	0.888385	0.173538	0.013	0.00975	0.0119316	0.00913641	0.0638178	0.208413	0.000169	0.000169	0.395291	0.106132	physical_and_proximity
204	244	0.301912	0.172015	0.930252	0.836877	0.930252	0.836877	0.858	0.180809	0.291087	0.128195	0.101394	0.22158	0.011154	0.00313402	0.597584	0.564798	physical_and_proximity
204	255	0.349891	0.155072	0.93333	0.991402	0.93333	0.991402	1.183	0.12644	0.341832	0.10011	0.102471	0.214147	0.015379	0.00219162	0.558376	0.547898	physical_and_proximity
205	214	0.0838432	0.0444425	0.252923	0.794501	0.252923	0.794501	0.117	0.0259125	0.0726774	0.0228291	0.0319292	0.224511	0.001521	0.00044915	0.136552	0.211588	physical_and_proximity
205	222	0.176242	0.0975472	0.275593	1.98866	0.275593	1.98866	0.585	0.100146	0.17121	0.0708375	0.0632514	0.187494	0.007605	0.00173586	0.162409	0.328198	physical_and_proximity
207	236	0.157951	0.0954864	0.459812	0.395765	0.459812	0.395765	0.546	0.105598	0.153068	0.0705646	0.0676777	0.219422	0.007098	0.00183037	0.405938	0.377546	physical_and_proximity
207	245	0.177969	0.104262	0.499677	0.399091	0.499677	0.399091	0.819	0.116385	0.174581	0.076341	0.0803008	0.209209	0.010647	0.00201735	0.447681	0.328705	physical_and_proximity
207	259	0.190861	0.09456	0.553991	0.366158	0.553991	0.366158	1.326	0.0696589	0.189025	0.052933	0.0959274	0.197871	0.017238	0.00120742	0.466102	0.31265	physical_and_proximity
207	264	0.190144	0.107953	0.606226	0.398853	0.606226	0.398853	0.832	0.120745	0.186614	0.0803947	0.0750803	0.206764	0.010816	0.00209292	0.383292	0.391742	physical_and_proximity
208	231	0.0622282	0.0482233	0.462525	0.281632	0.462525	0.281632	0.052	0.0220077	0.0400905	0.0195498	0.0445522	0.203996	0.000676	0.000381468	0.237783	0.233896	physical_and_proximity
208	242	0.209502	0.12907	0.372256	0.724904	0.372256	0.724904	1.326	0.183997	0.20747	0.105256	0.0875987	0.191644	0.017238	0.00318929	0.37011	0.394784	physical_and_proximity
208	249	0.218178	0.0987556	0.643612	0.462127	0.643612	0.462127	1.079	0.0800011	0.215312	0.0616619	0.0760448	0.214823	0.014027	0.00138669	0.399178	0.397995	physical_and_proximity
209	221	0.277189	0.174786	0.998845	0.486802	0.998845	0.486802	1.703	0.267413	0.274531	0.147169	0.107693	0.197087	0.022139	0.00463516	0.541307	0.401375	physical_and_proximity
209	225	0.266973	0.139002	0.722333	0.790161	0.722333	0.790161	0.806	0.113423	0.257026	0.0872104	0.10664	0.208576	0.010478	0.001966	0.598598	0.546039	physical_and_proximity
209	251	0.151865	0.0901369	0.324591	0.418022	0.324591	0.418022	0.832	0.110449	0.149814	0.0688375	0.0674486	0.209646	0.010816	0.00191445	0.39546	0.290511	physical_and_proximity
209	272	0.195784	0.115429	0.331572	0.947034	0.331572	0.947034	0.884	0.136372	0.192194	0.0876829	0.0814213	0.20062	0.011492	0.00236379	0.295581	0.456469	physical_and_proximity
210	244	0.216393	0.127522	0.628405	0.455009	0.628405	0.455009	1.118	0.163025	0.213514	0.100775	0.0837242	0.21697	0.014534	0.00282576	0.457314	0.438893	physical_and_proximity
210	270	0.224573	0.11481	0.596132	0.514458	0.596132	0.514458	1.118	0.112033	0.221448	0.0796989	0.0844789	0.210352	0.014534	0.0019419	0.458159	0.395291	physical_and_proximity
211	225	0.706446	0.292238	2.35617	1.18266	2.35617	1.18266	6.695	0.290124	0.704556	0.212009	0.174583	0.171527	0.087035	0.00502881	0.640003	0.60671	physical_and_proximity
211	227	0.390032	0.20288	1.00174	0.990818	1.00174	0.990818	1.69	0.234905	0.384727	0.159628	0.107385	0.197625	0.02197	0.00407169	0.53742	0.524238	physical_and_proximity
211	265	0.270299	0.122767	0.583561	0.835966	0.583561	0.835966	1.183	0.107813	0.266301	0.0820668	0.083186	0.209906	0.015379	0.00186875	0.429767	0.389714	physical_and_proximity
213	233	0.695005	0.240775	1.82089	2.18031	1.82089	2.18031	2.223	0.220776	0.686025	0.180593	0.0971453	0.197398	0.028899	0.00382679	0.350168	0.495339	physical_and_proximity
214	242	0.33375	0.167097	0.680445	1.26426	0.680445	1.26426	1.261	0.170196	0.32748	0.122908	0.0983375	0.200258	0.016393	0.00295007	0.450554	0.478777	physical_and_proximity
214	261	0.213183	0.112879	0.617732	0.515525	0.617732	0.515525	0.819	0.124431	0.209223	0.0862427	0.0642316	0.192461	0.010647	0.0021568	0.313157	0.213278	physical_and_proximity
215	218	0.255891	0.153845	0.613698	0.637181	0.613698	0.637181	1.313	0.205563	0.252494	0.124014	0.0973616	0.205672	0.017069	0.00356309	0.45968	0.485537	physical_and_proximity
215	224	0.113737	0.0948783	0.708983	0.563744	0.708983	0.563744	0.091	0.0486315	0.070555	0.0421104	0.0873213	0.202964	0.001183	0.000842947	0.502437	0.448695	physical_and_proximity
215	240	0.167847	0.101615	0.348342	0.480051	0.348342	0.480051	0.923	0.131538	0.165637	0.0796416	0.0730801	0.215266	0.011999	0.00227999	0.358618	0.399516	physical_and_proximity
215	243	0.0771622	0.0608827	0.431106	0.351166	0.431106	0.351166	0.078	0.038498	0.0555933	0.0321103	0.0503297	0.208617	0.001014	0.000667298	0.24674	0.316875	physical_and_proximity
215	253	0.250182	0.141537	0.91034	0.427505	0.91034	0.427505	1.69	0.178172	0.248178	0.110495	0.0974899	0.210243	0.02197	0.00308831	0.529815	0.396305	physical_and_proximity
217	245	0.343769	0.166443	0.633572	1.37347	0.633572	1.37347	1.573	0.183369	0.339886	0.128867	0.0867821	0.206578	0.020449	0.0031784	0.381433	0.452244	physical_and_proximity
217	268	0.255341	0.107834	0.849916	0.726164	0.849916	0.726164	0.663	0.0779437	0.246185	0.0650049	0.0708697	0.205133	0.008619	0.00135102	0.335465	0.36166	physical_and_proximity
218	234	0.300271	0.154458	0.811297	0.866831	0.811297	0.866831	0.962	0.147405	0.291909	0.109048	0.0972102	0.21807	0.012506	0.00255503	0.535561	0.533533	physical_and_proximity
218	243	0.218287	0.134554	0.633847	0.65957	0.633847	0.65957	0.598	0.156159	0.209818	0.105291	0.0743546	0.21318	0.007774	0.00270676	0.377208	0.425711	physical_and_proximity
218	266	0.265603	0.166543	0.619984	0.682046	0.619984	0.682046	1.365	0.248885	0.262349	0.140904	0.0929542	0.207073	0.017745	0.00431401	0.416585	0.477256	physical_and_proximity
219	229	0.100209	0.0617339	1.10412	0.142898	1.10412	0.142898	0.416	0.0547247	0.0970165	0.0382015	0.0658318	0.220573	0.005408	0.000948561	0.414557	0.117455	physical_and_proximity
219	246	0.273827	0.17307	0.394064	1.15636	0.394064	1.15636	3.9	0.313033	0.27331	0.151584	0.10792	0.182034	0.0507	0.00542591	0.442442	0.391911	physical_and_proximity
219	254	0.208566	0.131991	0.656729	0.37417	0.656729	0.37417	1.586	0.213336	0.20722	0.112578	0.0824349	0.180094	0.020618	0.00369783	0.398671	0.154128	physical_and_proximity
219	255	0.379569	0.205549	1.01388	0.814795	1.01388	0.814795	2.249	0.250577	0.376186	0.161176	0.126582	0.201234	0.029237	0.00434333	0.641524	0.561925	physical_and_proximity
219	288	0.237595	0.14462	0.670372	0.458106	0.670372	0.458106	1.781	0.217773	0.236067	0.120969	0.090863	0.181602	0.023153	0.00377473	0.43433	0.316537	physical_and_proximity
220	228	0.0818679	0.0511632	0.615195	0.173101	0.615195	0.173101	0.169	0.0435533	0.0750771	0.032935	0.0387999	0.219912	0.002197	0.000754924	0.241163	0.148044	physical_and_proximity
220	241	0.215081	0.104221	0.493929	0.783176	0.493929	0.783176	0.676	0.0930376	0.209173	0.0711755	0.065856	0.208823	0.008788	0.00161265	0.357604	0.335465	physical_and_proximity
220	276	0.165645	0.0970609	0.348244	0.883288	0.348244	0.883288	0.403	0.069948	0.1542	0.0546447	0.0888042	0.185291	0.005239	0.00121243	0.352196	0.350506	physical_and_proximity
221	233	0.342677	0.187859	0.636125	1.59962	0.636125	1.59962	1.274	0.207015	0.335335	0.142293	0.112887	0.204539	0.016562	0.00358825	0.480974	0.592007	physical_and_proximity
221	272	0.385576	0.155125	0.81561	1.54057	0.81561	1.54057	1.287	0.113655	0.377047	0.0936876	0.105105	0.179371	0.016731	0.00197001	0.398671	0.448019	physical_and_proximity
222	225	0.191804	0.103779	0.512228	0.430959	0.512228	0.430959	0.975	0.0987488	0.18874	0.0694475	0.0877063	0.207793	0.012675	0.00171165	0.464074	0.475397	physical_and_proximity
222	251	0.195217	0.107669	0.537284	0.521461	0.537284	0.521461	0.663	0.100255	0.189136	0.0727088	0.0812735	0.197563	0.008619	0.00173775	0.422331	0.364026	physical_and_proximity
222	265	0.187459	0.110617	0.713475	0.407871	0.713475	0.407871	0.572	0.0896497	0.178521	0.0666317	0.103146	0.198336	0.007436	0.00155393	0.541645	0.361491	physical_and_proximity
222	282	0.258818	0.14832	0.581345	0.568509	0.581345	0.568509	2.509	0.215264	0.257885	0.123083	0.0911998	0.182456	0.032617	0.00373124	0.407459	0.396812	physical_and_proximity
223	247	0.199913	0.128201	0.414803	0.846192	0.414803	0.846192	0.65	0.178256	0.194894	0.108667	0.0594046	0.206575	0.00845	0.00308977	0.241332	0.32448	physical_and_proximity
223	269	0.0558849	0.0443686	0.33811	0.361678	0.33811	0.361678	0.052	0.0293076	0.0400749	0.0250983	0.0301596	0.213845	0.000676	0.000507999	0.17914	0.180154	physical_and_proximity
224	226	0.205004	0.121587	0.701098	0.419801	0.701098	0.419801	0.858	0.149458	0.201049	0.0952448	0.0769833	0.214168	0.011154	0.0025906	0.447681	0.3718	physical_and_proximity
224	238	0.183953	0.109549	0.88381	0.36293	0.88381	0.36293	0.559	0.104356	0.176189	0.0742423	0.0864277	0.210521	0.007267	0.00180883	0.492804	0.377884	physical_and_proximity
224	253	0.201283	0.111752	0.66718	0.501907	0.66718	0.501907	0.598	0.10414	0.193668	0.0763726	0.079105	0.207662	0.007774	0.00180509	0.443625	0.377039	physical_and_proximity
224	278	0.316055	0.14584	0.850301	0.704962	0.850301	0.704962	1.625	0.103485	0.311531	0.0815807	0.131133	0.19838	0.021125	0.00179374	0.626314	0.604175	physical_and_proximity
225	251	0.218493	0.119149	0.585529	0.537903	0.585529	0.537903	0.884	0.100983	0.21285	0.0742414	0.106231	0.199287	0.011492	0.00175038	0.550602	0.426218	physical_and_proximity
225	252	0.21556	0.132876	0.592293	0.462672	0.592293	0.462672	1.17	0.175183	0.212566	0.104624	0.0968456	0.21541	0.01521	0.00303651	0.505817	0.474383	physical_and_proximity
225	265	0.170227	0.0965453	0.408377	0.414191	0.408377	0.414191	0.897	0.0902921	0.167283	0.0627422	0.0916992	0.19518	0.011661	0.00156506	0.490269	0.28054	physical_and_proximity
226	238	0.338008	0.229415	0.855202	0.689683	0.855202	0.689683	2.847	0.474163	0.336643	0.211495	0.100663	0.188797	0.037011	0.00821882	0.469482	0.456638	physical_and_proximity
226	240	0.322271	0.206044	0.824744	0.615936	0.824744	0.615936	3.627	0.376494	0.321362	0.182079	0.11922	0.18663	0.047151	0.0065259	0.543504	0.479115	physical_and_proximity
226	248	0.230147	0.137167	0.522767	0.554726	0.522767	0.554726	1.482	0.173055	0.227772	0.105328	0.106681	0.199325	0.019266	0.00299962	0.461032	0.550433	physical_and_proximity
226	275	0.255148	0.155307	0.50121	0.780236	0.50121	0.780236	1.456	0.215715	0.252293	0.126381	0.100539	0.208831	0.018928	0.00373906	0.413205	0.542828	physical_and_proximity
227	252	0.255989	0.134008	0.787949	0.660726	0.787949	0.660726	0.793	0.116861	0.247302	0.0881852	0.0968309	0.219888	0.010309	0.00202559	0.552292	0.526266	physical_and_proximity
227	277	0.216526	0.127068	0.770527	0.457289	0.770527	0.457289	0.793	0.139036	0.210719	0.0936594	0.0890052	0.22104	0.010309	0.00240996	0.503451	0.457483	physical_and_proximity
228	263	0.303051	0.114362	1.25536	0.703717	1.25536	0.703717	0.845	0.0741485	0.294028	0.0636778	0.0790719	0.195867	0.010985	0.00128524	0.369096	0.301327	physical_and_proximity
230	232	0.287104	0.149226	0.852211	0.65767	0.852211	0.65767	1.183	0.165306	0.282546	0.114373	0.0842372	0.203759	0.015379	0.00286531	0.454948	0.297609	physical_and_proximity
230	278	0.208522	0.112376	0.529671	0.559233	0.529671	0.559233	0.819	0.117244	0.204201	0.0819315	0.0742323	0.217357	0.010647	0.00203224	0.343915	0.403741	physical_and_proximity
230	280	0.130945	0.0841354	0.845882	0.283275	0.845882	0.283275	0.286	0.0834646	0.12182	0.0599037	0.0559419	0.211017	0.003718	0.00144672	0.315185	0.227136	physical_and_proximity
231	274	0.346763	0.155954	0.6731	1.04267	0.6731	1.04267	2.197	0.171499	0.344838	0.120836	0.0805553	0.199095	0.028561	0.00297265	0.343577	0.368251	physical_and_proximity
231	285	0.263517	0.135958	0.602308	0.874897	0.602308	0.874897	0.949	0.160166	0.259268	0.110536	0.0595202	0.171231	0.012337	0.0027762	0.205842	0.26702	physical_and_proximity
232	258	0.218382	0.11935	0.413627	0.69647	0.413627	0.69647	1.287	0.129977	0.215962	0.0866017	0.0910047	0.215835	0.016731	0.00225293	0.413205	0.497367	physical_and_proximity
232	281	0.341805	0.169742	0.748108	0.961743	0.748108	0.961743	1.69	0.153551	0.336905	0.112499	0.130959	0.190118	0.02197	0.00266155	0.567333	0.582205	physical_and_proximity
232	292	0.16353	0.0868937	0.366755	0.512532	0.366755	0.512532	0.637	0.0876908	0.160062	0.0621836	0.0587092	0.206116	0.008281	0.00151997	0.297609	0.314678	physical_and_proximity
233	244	0.230181	0.172918	0.428665	0.603427	0.428665	0.603427	2.704	0.439918	0.229366	0.159663	0.11779	0.214431	0.035152	0.00762524	0.547391	0.598598	physical_and_proximity
233	255	0.180656	0.101039	0.624913	0.398952	0.624913	0.398952	0.624	0.0967092	0.175151	0.0692182	0.0759912	0.211381	0.008112	0.00167629	0.400023	0.410839	physical_and_proximity
233	273	0.0951803	0.0659755	0.367998	0.151939	0.367998	0.151939	0.741	0.083451	0.0939096	0.0469879	0.0872519	0.189612	0.009633	0.00144648	0.417092	0.214461	physical_and_proximity
233	284	0.201762	0.130635	1.37294	0.31047	1.37294	0.31047	0.884	0.160845	0.19683	0.0983627	0.109014	0.205596	0.011492	0.00278798	0.578825	0.54925	physical_and_proximity
233	291	0.307787	0.188168	0.786834	0.675994	0.786834	0.675994	1.846	0.231084	0.303773	0.14129	0.158904	0.191295	0.023998	0.00400546	0.690703	0.703716	physical_and_proximity
234	266	0.3739	0.151067	1.01197	0.847418	1.01197	0.847418	1.885	0.134467	0.370544	0.104113	0.090184	0.211525	0.024505	0.00233076	0.413205	0.456807	physical_and_proximity
234	292	0.278388	0.140265	1.01404	0.890286	1.01404	0.890286	0.598	0.122768	0.264436	0.0975147	0.0764369	0.214028	0.007774	0.00212797	0.411008	0.408135	physical_and_proximity
235	245	0.624392	0.239964	1.87581	1.32152	1.87581	1.32152	3.042	0.181859	0.617842	0.147306	0.165668	0.198507	0.039546	0.00315221	0.691886	0.625131	physical_and_proximity
235	248	0.624081	0.265163	2.3095	1.77552	2.3095	1.77552	1.495	0.205592	0.600563	0.170642	0.154762	0.184056	0.019435	0.0035636	0.710476	0.734812	physical_and_proximity
235	259	0.260211	0.136465	0.539912	0.860466	0.539912	0.860466	1.131	0.156139	0.25651	0.10617	0.0756872	0.20741	0.014703	0.0027064	0.363181	0.358111	physical_and_proximity
236	240	0.239623	0.140846	0.688153	0.504519	0.688153	0.504519	1.274	0.191808	0.236957	0.115623	0.0810639	0.205237	0.016562	0.00332468	0.425204	0.400023	physical_and_proximity
236	259	0.345393	0.210177	1.26056	0.621266	1.26056	0.621266	1.885	0.278508	0.340899	0.166848	0.146125	0.194253	0.024505	0.00482747	0.683943	0.623441	physical_and_proximity
236	260	0.390617	0.211415	0.772008	1.00935	0.772008	1.00935	3.51	0.269499	0.38896	0.16676	0.13967	0.194369	0.04563	0.00467131	0.610935	0.6253	physical_and_proximity
236	277	0.23857	0.147123	0.528076	0.602881	0.528076	0.602881	1.469	0.212913	0.236233	0.121225	0.0952837	0.207435	0.019097	0.00369048	0.416754	0.491283	physical_and_proximity
237	243	0.346707	0.164035	0.886805	0.886078	0.886805	0.886078	1.482	0.150233	0.341183	0.112202	0.11018	0.197932	0.019266	0.00260404	0.510887	0.502944	physical_and_proximity
237	252	0.27076	0.159797	0.590766	0.723226	0.590766	0.723226	1.547	0.242809	0.268686	0.139007	0.0714084	0.204609	0.020111	0.00420869	0.358449	0.348309	physical_and_proximity
237	260	0.39209	0.208401	1.28912	0.725655	1.28912	0.725655	2.392	0.24897	0.388825	0.162066	0.12915	0.191974	0.031096	0.00431549	0.584909	0.529139	physical_and_proximity
237	290	0.291257	0.167735	0.674609	0.738187	0.674609	0.738187	1.586	0.229234	0.28839	0.138901	0.0907889	0.203897	0.020618	0.0039734	0.467961	0.450892	physical_and_proximity
238	275	0.314336	0.138496	1.22954	0.774134	1.22954	0.774134	0.819	0.0853214	0.300654	0.0723303	0.110168	0.195176	0.010647	0.0014789	0.460356	0.555165	physical_and_proximity
239	241	0.288043	0.152957	0.964118	0.746004	0.964118	0.746004	0.819	0.145314	0.277879	0.107999	0.0950654	0.199378	0.010647	0.00251877	0.467792	0.450892	physical_and_proximity
239	259	0.355693	0.187599	0.681382	1.26442	0.681382	1.26442	1.69	0.206971	0.350853	0.141042	0.118545	0.196532	0.02197	0.0035875	0.44616	0.573417	physical_and_proximity
239	267	0.467348	0.248881	1.43471	0.901443	1.43471	0.901443	2.873	0.325678	0.464165	0.20505	0.126474	0.185163	0.037349	0.00564509	0.568516	0.502944	physical_and_proximity
240	260	0.197907	0.113201	0.423424	0.591656	0.423424	0.591656	0.923	0.133126	0.194731	0.0864786	0.0759937	0.220153	0.011999	0.00230751	0.380081	0.431457	physical_and_proximity
240	301	0.197711	0.0896975	0.501332	0.50661	0.501332	0.50661	0.845	0.0662567	0.194099	0.052462	0.0730192	0.209882	0.010985	0.00114845	0.339521	0.390559	physical_and_proximity
241	264	0.133531	0.0758691	0.416344	0.322004	0.416344	0.322004	0.442	0.0676518	0.128702	0.0492878	0.0626723	0.212539	0.005746	0.00117263	0.351013	0.308425	physical_and_proximity
241	267	0.301055	0.168435	0.785056	0.613903	0.785056	0.613903	2.288	0.230572	0.299421	0.138126	0.0989948	0.194592	0.029744	0.00399659	0.430443	0.450723	physical_and_proximity
241	276	0.160824	0.101147	0.522183	0.567942	0.522183	0.567942	0.299	0.066648	0.142445	0.0535332	0.0943614	0.207291	0.003887	0.00115523	0.509366	0.413543	physical_and_proximity
242	249	0.203865	0.100839	0.694306	0.666745	0.694306	0.666745	0.429	0.0634509	0.189713	0.053475	0.0798834	0.218142	0.005577	0.00109982	0.411853	0.458328	physical_and_proximity
242	279	0.140889	0.0789379	0.802301	0.204791	0.802301	0.204791	0.975	0.0952505	0.139761	0.0601393	0.0576841	0.205732	0.012675	0.00165101	0.327184	0.134017	physical_and_proximity
243	253	0.283696	0.183008	0.581157	0.711374	0.581157	0.711374	2.392	0.310134	0.282128	0.157459	0.117617	0.199263	0.031096	0.00537565	0.562094	0.55939	physical_and_proximity
243	260	0.213098	0.115839	0.538935	0.442283	0.538935	0.442283	1.651	0.13681	0.211766	0.0875203	0.0846183	0.203796	0.021463	0.00237137	0.42588	0.406445	physical_and_proximity
243	266	0.192471	0.12805	0.648516	0.841453	0.648516	0.841453	0.312	0.103237	0.168477	0.0805359	0.0936497	0.207977	0.004056	0.00178945	0.543842	0.516802	physical_and_proximity
243	270	0.106985	0.0782132	0.399358	0.51988	0.399358	0.51988	0.13	0.0463763	0.0825093	0.0384759	0.0732691	0.208177	0.00169	0.000803856	0.333268	0.416416	physical_and_proximity
244	252	0.363161	0.209486	1.41806	0.551168	1.41806	0.551168	4.147	0.318708	0.362233	0.176766	0.124934	0.195525	0.053911	0.00552427	0.592007	0.476242	physical_and_proximity
244	270	0.27178	0.135135	0.612391	0.982023	0.612391	0.982023	0.858	0.0960096	0.262003	0.0765294	0.114571	0.209108	0.011154	0.00166417	0.609245	0.598091	physical_and_proximity
244	290	0.224328	0.127827	0.722011	0.417575	0.722011	0.417575	1.378	0.150287	0.221951	0.0958428	0.0970378	0.202216	0.017914	0.00260497	0.451061	0.492804	physical_and_proximity
244	304	0.166399	0.0990881	0.671704	0.335642	0.671704	0.335642	0.572	0.101111	0.160866	0.0696465	0.076701	0.211565	0.007436	0.00175259	0.427908	0.373659	physical_and_proximity
245	264	0.258033	0.151234	0.884623	0.475002	0.884623	0.475002	1.443	0.17616	0.254538	0.112204	0.119998	0.20117	0.018759	0.00305344	0.549926	0.57967	physical_and_proximity
245	268	0.326937	0.21287	0.742736	0.721667	0.742736	0.721667	2.925	0.372236	0.325316	0.184552	0.136504	0.189235	0.038025	0.0064521	0.513084	0.594035	physical_and_proximity
245	299	0.19486	0.103731	0.367165	0.701266	0.367165	0.701266	0.936	0.10013	0.191646	0.0707385	0.0819954	0.219452	0.012168	0.00173559	0.360308	0.4563	physical_and_proximity
246	287	0.172444	0.0674099	1.46544	0.277594	1.46544	0.277594	0.611	0.0453767	0.168878	0.0379903	0.0494114	0.169621	0.007943	0.000786529	0.223587	0.04563	physical_and_proximity
246	291	0.419353	0.215032	1.04279	1.40505	1.04279	1.40505	1.313	0.247916	0.411133	0.175306	0.0876775	0.205254	0.017069	0.00429721	0.332592	0.465426	physical_and_proximity
247	248	0.434058	0.235903	1.19602	0.918986	1.19602	0.918986	2.522	0.319498	0.430891	0.197857	0.11251	0.207147	0.032786	0.00553797	0.527956	0.584064	physical_and_proximity
247	269	0.199498	0.108103	1.50184	0.296423	1.50184	0.296423	0.936	0.100342	0.19578	0.0714016	0.091557	0.185792	0.012168	0.00173927	0.417599	0.230685	physical_and_proximity
247	299	0.166625	0.0908214	0.62876	0.652408	0.62876	0.652408	0.273	0.0523539	0.147357	0.0449964	0.0744304	0.21286	0.003549	0.000907468	0.353379	0.404586	physical_and_proximity
248	293	0.284853	0.12839	0.949442	0.859773	0.949442	0.859773	0.676	0.0827949	0.270589	0.0699575	0.0966602	0.214452	0.008788	0.00143511	0.527956	0.448019	physical_and_proximity
249	265	0.224969	0.12717	0.699444	0.437687	0.699444	0.437687	1.274	0.146318	0.222253	0.0947969	0.0946996	0.203699	0.016562	0.00253618	0.512408	0.33631	physical_and_proximity
249	267	0.300642	0.186784	0.729903	0.621788	0.729903	0.621788	2.756	0.302654	0.299298	0.159175	0.118315	0.209488	0.035828	0.00524601	0.577135	0.523055	physical_and_proximity
249	271	0.277236	0.144442	0.57252	0.690836	0.57252	0.690836	2.327	0.172958	0.275944	0.111409	0.0952111	0.205582	0.030251	0.00299794	0.487734	0.48841	physical_and_proximity
249	300	0.460429	0.295762	1.01127	1.04894	1.01127	1.04894	4.186	0.527164	0.458486	0.260475	0.167815	0.183662	0.054418	0.0091375	0.703209	0.647101	physical_and_proximity
251	295	0.123905	0.0645231	0.51461	0.236589	0.51461	0.236589	0.481	0.062094	0.121227	0.0448942	0.0451061	0.203592	0.006253	0.0010763	0.250458	0.150241	physical_and_proximity
251	298	0.193118	0.10198	0.480884	0.621059	0.480884	0.621059	0.611	0.102698	0.187747	0.0744771	0.0608025	0.205417	0.007943	0.0017801	0.303186	0.336141	physical_and_proximity
252	290	0.197121	0.111408	0.633173	0.405119	0.633173	0.405119	0.897	0.124548	0.193701	0.0828037	0.0783629	0.215335	0.011661	0.00215884	0.430105	0.395967	physical_and_proximity
252	294	0.272706	0.186243	0.884658	0.47699	0.884658	0.47699	2.158	0.352504	0.270984	0.164916	0.114248	0.197836	0.028054	0.00611008	0.565305	0.423852	physical_and_proximity
253	258	0.505496	0.196146	1.53926	1.17443	1.53926	1.17443	1.885	0.0670747	0.492213	0.0609389	0.210927	0.17242	0.024505	0.00116263	0.883025	0.892151	physical_and_proximity
253	275	0.196944	0.099463	0.610867	0.71855	0.610867	0.71855	0.416	0.07027	0.184075	0.057939	0.072073	0.207404	0.005408	0.00121801	0.411853	0.389207	physical_and_proximity
253	301	0.225463	0.133913	0.705847	0.64722	0.705847	0.64722	0.585	0.128287	0.214077	0.092964	0.0936542	0.216975	0.007605	0.00222364	0.521703	0.493987	physical_and_proximity
254	255	0.36009	0.154715	0.67985	1.76111	0.67985	1.76111	1.287	0.158619	0.355147	0.119859	0.0673808	0.155919	0.016731	0.0027494	0.154128	0.264654	physical_and_proximity
255	257	0.119717	0.0844932	0.319824	0.358273	0.319824	0.358273	0.338	0.0963434	0.112657	0.0613594	0.0726502	0.213297	0.004394	0.00166995	0.366561	0.42588	physical_and_proximity
255	270	0.165812	0.0940478	0.432805	0.364682	0.432805	0.364682	0.936	0.0930221	0.163372	0.0632801	0.0861809	0.213555	0.012168	0.00161238	0.448864	0.477763	physical_and_proximity
255	283	0.153143	0.10843	0.418564	0.275588	0.418564	0.275588	1.872	0.231298	0.152627	0.0967011	0.0807302	0.209076	0.024336	0.00400917	0.406107	0.396305	physical_and_proximity
255	291	0.117491	0.0758928	0.360729	0.23066	0.360729	0.23066	0.637	0.0894104	0.115242	0.0546689	0.0753628	0.219266	0.008281	0.00154978	0.435344	0.290511	physical_and_proximity
255	304	0.136839	0.0868896	0.455624	0.272996	0.455624	0.272996	0.611	0.0983144	0.133431	0.0623858	0.0786452	0.21068	0.007943	0.00170412	0.463567	0.378222	physical_and_proximity
255	308	0.179577	0.114327	0.376978	0.500366	0.376978	0.500366	1.001	0.155168	0.176985	0.0901238	0.0889932	0.221805	0.013013	0.00268957	0.444639	0.513253	physical_and_proximity
256	263	0.405671	0.147407	0.947468	1.32162	0.947468	1.32162	1.469	0.138643	0.401151	0.110805	0.0624896	0.18251	0.019097	0.00240314	0.287131	0.251303	physical_and_proximity
256	268	0.62965	0.271651	1.31636	2.24524	1.31636	2.24524	2.509	0.302739	0.623587	0.221816	0.101115	0.167596	0.032617	0.00524748	0.371969	0.417092	physical_and_proximity
256	319	0.251733	0.105469	0.723445	0.826625	0.723445	0.826625	0.676	0.0967461	0.245622	0.0773494	0.0484032	0.197319	0.008788	0.00167693	0.236769	0.238459	physical_and_proximity
257	283	0.329718	0.191239	0.868688	0.66355	0.868688	0.66355	2.587	0.307068	0.328434	0.169067	0.0819071	0.182823	0.033631	0.0053225	0.346957	0.275808	physical_and_proximity
257	289	0.0917347	0.0511899	0.566409	0.172858	0.566409	0.172858	0.26	0.0449702	0.0877443	0.0335711	0.0384707	0.232013	0.00338	0.000779484	0.238966	0.153283	physical_and_proximity
257	308	0.385456	0.193029	0.888279	0.969153	0.888279	0.969153	2.184	0.225045	0.382339	0.151488	0.105757	0.203623	0.028392	0.00390077	0.443794	0.521196	physical_and_proximity
258	266	0.23076	0.147321	0.582162	0.475379	0.582162	0.475379	1.859	0.243656	0.229398	0.126176	0.0934344	0.210442	0.024167	0.00422337	0.511056	0.422162	physical_and_proximity
258	278	0.227831	0.123935	0.468789	0.649327	0.468789	0.649327	1.313	0.143861	0.225488	0.0941235	0.0836413	0.208943	0.017069	0.0024936	0.441766	0.445484	physical_and_proximity
258	281	0.210703	0.128628	0.97729	0.370212	0.97729	0.370212	0.884	0.152082	0.205947	0.0970895	0.0948337	0.204136	0.011492	0.0026361	0.50193	0.421993	physical_and_proximity
258	292	0.312684	0.143235	0.712038	0.747101	0.712038	0.747101	2.093	0.132063	0.310491	0.0969453	0.103865	0.18751	0.027209	0.00228908	0.514267	0.401375	physical_and_proximity
258	315	0.186545	0.119668	0.384582	0.649143	0.384582	0.649143	0.715	0.132487	0.180527	0.0855531	0.104721	0.203501	0.009295	0.00229644	0.490607	0.519844	physical_and_proximity
258	322	0.193975	0.126048	0.470771	0.454645	0.470771	0.454645	1.118	0.192528	0.191639	0.105067	0.0844967	0.204433	0.014534	0.00333716	0.450047	0.362505	physical_and_proximity
259	277	0.219793	0.148267	0.601662	0.404562	0.601662	0.404562	2.301	0.27941	0.218892	0.129654	0.103627	0.200908	0.029913	0.00484311	0.535561	0.39884	physical_and_proximity
259	297	0.199203	0.127097	0.375935	0.589315	0.375935	0.589315	1.43	0.206692	0.197776	0.108754	0.0781207	0.209343	0.01859	0.00358266	0.404755	0.398333	physical_and_proximity
259	303	0.334847	0.212043	0.751429	0.854694	0.751429	0.854694	1.911	0.30324	0.330678	0.172458	0.148184	0.200177	0.024843	0.00525615	0.737178	0.629018	physical_and_proximity
259	312	0.173825	0.0947838	0.437067	0.452647	0.437067	0.452647	0.715	0.0838305	0.169612	0.060879	0.0813736	0.217881	0.009295	0.00145306	0.437372	0.436527	physical_and_proximity
259	333	0.200561	0.120861	0.424139	0.537636	0.424139	0.537636	1.209	0.153977	0.198222	0.0933517	0.0925573	0.199466	0.015717	0.00266894	0.433992	0.474045	physical_and_proximity
260	277	0.194477	0.141508	0.319521	0.650455	0.319521	0.650455	1.976	0.287102	0.193306	0.122697	0.129618	0.197043	0.025688	0.00497644	0.577135	0.624793	physical_and_proximity
260	290	0.144607	0.078402	0.423158	0.279869	0.423158	0.279869	0.936	0.0612023	0.142762	0.0448923	0.0854577	0.210559	0.012168	0.00106084	0.428077	0.364702	physical_and_proximity
260	293	0.178873	0.111175	0.412249	0.456114	0.412249	0.456114	0.949	0.149122	0.176308	0.0883075	0.0793638	0.216566	0.012337	0.00258478	0.428246	0.45461	physical_and_proximity
260	301	0.114308	0.0808667	0.632587	0.257163	0.632587	0.257163	0.234	0.0740151	0.102639	0.0526866	0.0709832	0.21622	0.003042	0.00128293	0.397488	0.372307	physical_and_proximity
260	329	0.123681	0.0815549	0.326825	0.393772	0.326825	0.393772	0.338	0.0858497	0.116852	0.0579792	0.0642466	0.221891	0.004394	0.00148806	0.387517	0.368927	physical_and_proximity
261	282	0.112526	0.0846295	0.518138	1.24852	0.518138	1.24852	0.104	0.0516224	0.0809958	0.045244	0.0584458	0.217582	0.001352	0.000894788	0.222235	0.333437	physical_and_proximity
261	286	0.323816	0.134342	0.762599	0.943629	0.762599	0.943629	1.326	0.128685	0.31998	0.0986004	0.0684505	0.179764	0.017238	0.00223054	0.240656	0.272428	physical_and_proximity
262	280	0.145032	0.0676596	0.406796	0.825356	0.406796	0.825356	0.273	0.0529482	0.136373	0.0443337	0.0370605	0.191401	0.003549	0.000917769	0.143312	0.18928	physical_and_proximity
262	281	0.0579235	0.047805	0.272423	1.63058	0.272423	1.63058	0.039	0.0220759	0.0334168	0.0201685	0.0380409	0.225356	0.000507	0.000382649	0.115596	0.247754	physical_and_proximity
263	268	0.465007	0.179437	1.26957	1.08874	1.26957	1.08874	2.145	0.153126	0.460329	0.121407	0.105485	0.206735	0.027885	0.00265418	0.525421	0.505648	physical_and_proximity
263	306	0.26635	0.159414	0.54507	1.68899	0.54507	1.68899	0.637	0.143842	0.250215	0.106624	0.116149	0.187547	0.008281	0.00249326	0.460694	0.570037	physical_and_proximity
264	276	0.305183	0.148077	0.726701	0.910143	0.726701	0.910143	1.144	0.130713	0.298602	0.0987637	0.103018	0.210243	0.014872	0.00226569	0.547053	0.510549	physical_and_proximity
264	306	0.336118	0.165411	0.941596	0.973292	0.941596	0.973292	1.027	0.1507	0.326458	0.114611	0.102075	0.204465	0.013351	0.00261213	0.547898	0.484861	physical_and_proximity
265	271	0.233718	0.123816	0.435489	0.812123	0.435489	0.812123	1.235	0.12336	0.230557	0.0859551	0.0964733	0.20243	0.016055	0.00213824	0.443794	0.513591	physical_and_proximity
265	282	0.270855	0.165089	0.50143	0.838804	0.50143	0.838804	1.872	0.242253	0.26877	0.136717	0.106072	0.206684	0.024336	0.00419905	0.398164	0.532181	physical_and_proximity
265	298	0.20145	0.106356	0.408624	0.686907	0.408624	0.686907	0.858	0.0973032	0.197295	0.0705209	0.0845366	0.213494	0.011154	0.00168659	0.372307	0.480805	physical_and_proximity
266	270	0.444074	0.222191	1.0455	0.934242	1.0455	0.934242	4.303	0.262903	0.442622	0.17151	0.141339	0.189481	0.055939	0.00455699	0.604344	0.607555	physical_and_proximity
266	307	0.255529	0.136041	0.61097	0.686883	0.61097	0.686883	1.092	0.108602	0.24948	0.0812974	0.126242	0.208564	0.014196	0.00188244	0.54756	0.620061	physical_and_proximity
267	285	0.405492	0.191829	1.00585	1.00748	1.00585	1.00748	1.976	0.199915	0.40115	0.143084	0.110047	0.205714	0.025688	0.00346519	0.464412	0.54418	physical_and_proximity
267	297	0.342813	0.188633	1.01544	1.06562	1.01544	1.06562	0.897	0.186813	0.329159	0.137435	0.109213	0.204841	0.011661	0.00323809	0.527787	0.52221	physical_and_proximity
268	269	0.107616	0.0759396	0.652518	0.163868	0.652518	0.163868	0.533	0.110318	0.105139	0.0598812	0.0704044	0.198489	0.006929	0.00191217	0.367913	0.225615	physical_and_proximity
268	299	0.221515	0.122575	0.424195	0.766466	0.424195	0.766466	1.079	0.128066	0.217918	0.0871796	0.0943455	0.180926	0.014027	0.00221981	0.422669	0.400699	physical_and_proximity
268	306	0.164158	0.104094	0.409486	0.441236	0.409486	0.441236	0.65	0.13121	0.160079	0.0811042	0.0729444	0.212696	0.00845	0.00227431	0.395122	0.372476	physical_and_proximity
268	319	0.224981	0.127878	0.479156	0.487771	0.479156	0.487771	3.159	0.180317	0.224532	0.103275	0.0912164	0.193315	0.041067	0.0031255	0.438048	0.307411	physical_and_proximity
270	290	0.150859	0.097165	0.327893	0.385323	0.327893	0.385323	0.949	0.147635	0.149282	0.0805252	0.0675686	0.215117	0.012337	0.002559	0.276146	0.379236	physical_and_proximity
270	304	0.152686	0.0942091	0.422751	0.328952	0.422751	0.328952	0.793	0.110829	0.150005	0.0693082	0.0811362	0.21682	0.010309	0.00192104	0.4056	0.467792	physical_and_proximity
270	307	0.134926	0.0834708	0.395023	0.436893	0.395023	0.436893	0.312	0.0657262	0.124603	0.0499126	0.0739417	0.22874	0.004056	0.00113925	0.432978	0.383123	physical_and_proximity
270	308	0.243832	0.165863	0.674345	0.48195	0.674345	0.48195	1.729	0.293264	0.241768	0.143519	0.11139	0.208988	0.022477	0.00508324	0.589472	0.517985	physical_and_proximity
271	277	0.329888	0.169676	0.723926	0.934557	0.723926	0.934557	1.625	0.191215	0.326076	0.13019	0.0992955	0.211408	0.021125	0.0033144	0.515112	0.499226	physical_and_proximity
271	297	0.345865	0.177746	0.866344	0.845266	0.866344	0.845266	1.69	0.188907	0.341407	0.131045	0.115169	0.190685	0.02197	0.00327439	0.522886	0.551785	physical_and_proximity
271	300	0.396108	0.229317	0.926716	1.09129	0.926716	1.09129	1.755	0.287906	0.389829	0.182856	0.134865	0.186139	0.022815	0.00499038	0.628849	0.611273	physical_and_proximity
271	347	0.262406	0.113048	0.626651	0.68896	0.626651	0.68896	1.222	0.0849321	0.258694	0.0674702	0.0875241	0.202669	0.015886	0.00147216	0.439062	0.38363	physical_and_proximity
272	284	0.222544	0.112522	0.412292	0.787575	0.412292	0.787575	1.157	0.0969474	0.219323	0.0713773	0.0956577	0.198071	0.015041	0.00168042	0.421317	0.477256	physical_and_proximity
272	294	0.29091	0.187146	0.836133	0.515686	0.836133	0.515686	3.198	0.343345	0.290037	0.165353	0.109497	0.20482	0.041574	0.00595131	0.517647	0.490945	physical_and_proximity
272	298	0.126839	0.0826809	0.443614	0.481922	0.443614	0.481922	0.208	0.0554617	0.109446	0.0447233	0.0733137	0.221486	0.002704	0.000961337	0.424866	0.412698	physical_and_proximity
272	302	0.0890273	0.0673025	0.625551	0.217502	0.625551	0.217502	0.13	0.0468862	0.0720018	0.0363313	0.0685599	0.209257	0.00169	0.000812694	0.401375	0.192322	physical_and_proximity
272	321	0.235249	0.133554	0.824216	0.454393	0.824216	0.454393	1.118	0.168449	0.232101	0.106946	0.0770355	0.218428	0.014534	0.00291978	0.45799	0.430443	physical_and_proximity
273	284	0.401033	0.0977222	0.814479	2.2267	0.814479	2.2267	1.144	0.0364111	0.392003	0.0343159	0.080463	0.18598	0.014872	0.000631125	0.17914	0.411853	physical_and_proximity
274	279	0.215888	0.108457	1.30975	0.519214	1.30975	0.519214	0.455	0.0933306	0.204612	0.0746041	0.059791	0.180909	0.005915	0.00161773	0.296257	0.132496	physical_and_proximity
274	323	0.380469	0.107643	0.89009	1.20118	0.89009	1.20118	1.417	0.0660078	0.375698	0.05846	0.0703442	0.203367	0.018421	0.00114413	0.330733	0.348478	physical_and_proximity
275	278	0.32461	0.148536	0.935379	0.625572	0.935379	0.625572	2.301	0.125666	0.32235	0.0941155	0.120351	0.213865	0.029913	0.0021782	0.639834	0.556686	physical_and_proximity
275	293	0.134739	0.0801171	0.339809	0.594534	0.339809	0.594534	0.273	0.0427453	0.120659	0.0356898	0.0845312	0.207032	0.003549	0.000740918	0.433992	0.406783	physical_and_proximity
275	296	0.147063	0.0962821	0.397997	0.287186	0.397997	0.287186	1.17	0.155739	0.145999	0.0805435	0.0719741	0.18821	0.01521	0.00269947	0.366899	0.124046	physical_and_proximity
275	310	0.295615	0.151246	0.724533	0.806106	0.724533	0.806106	1.183	0.12131	0.288514	0.0920468	0.129252	0.203865	0.015379	0.00210272	0.651833	0.574769	physical_and_proximity
276	285	0.250231	0.130487	0.621904	0.614571	0.621904	0.614571	1.235	0.14708	0.247229	0.09966	0.0787297	0.196691	0.016055	0.00254939	0.352365	0.355914	physical_and_proximity
276	306	0.251595	0.134009	0.707834	0.728198	0.707834	0.728198	0.754	0.126541	0.243175	0.0935579	0.0873098	0.218015	0.009802	0.00219338	0.453427	0.434668	physical_and_proximity
277	297	0.257488	0.148238	0.981858	0.580247	0.981858	0.580247	0.767	0.140938	0.247178	0.101655	0.10881	0.200294	0.009971	0.00244293	0.549926	0.576121	physical_and_proximity
277	333	0.299855	0.172269	0.559236	0.848238	0.559236	0.848238	2.6	0.234077	0.298357	0.138137	0.118309	0.200148	0.0338	0.00405733	0.49855	0.587782	physical_and_proximity
278	315	0.237915	0.121768	0.589872	0.759414	0.589872	0.759414	0.754	0.106729	0.230502	0.0807652	0.085569	0.217993	0.009802	0.00184998	0.459173	0.489762	physical_and_proximity
278	316	0.37913	0.232016	0.803136	0.985453	0.803136	0.985453	2.522	0.362397	0.37645	0.199231	0.125367	0.199564	0.032786	0.00628154	0.644566	0.548067	physical_and_proximity
278	331	0.247555	0.139568	0.545514	0.740182	0.545514	0.740182	1.079	0.161088	0.243254	0.106474	0.0901175	0.208468	0.014027	0.00279219	0.479622	0.440921	physical_and_proximity
280	281	0.538107	0.240759	1.89106	1.64292	1.89106	1.64292	1.3	0.244386	0.524464	0.191228	0.087173	0.205698	0.0169	0.00423602	0.426725	0.451737	physical_and_proximity
281	316	0.191744	0.110865	0.743516	0.738756	0.743516	0.738756	0.312	0.0728466	0.169385	0.0608789	0.085346	0.226975	0.004056	0.00126267	0.494663	0.501761	physical_and_proximity
281	326	0.172717	0.0895724	0.514665	0.344817	0.514665	0.344817	1.001	0.102924	0.171171	0.0686862	0.055277	0.224885	0.013013	0.00178402	0.326677	0.254683	physical_and_proximity
282	295	0.146634	0.0840033	0.47226	0.24838	0.47226	0.24838	1.417	0.111568	0.146001	0.0661957	0.0620213	0.179198	0.018421	0.00193384	0.293046	0.167648	physical_and_proximity
282	298	0.220074	0.110341	0.541188	0.537246	0.541188	0.537246	1.105	0.093876	0.216726	0.0696307	0.09291	0.20688	0.014365	0.00162718	0.491283	0.469313	physical_and_proximity
282	300	0.245235	0.155581	0.645927	0.460214	0.645927	0.460214	2.704	0.26965	0.244446	0.134597	0.0998353	0.211137	0.035152	0.00467393	0.508859	0.47151	physical_and_proximity
282	317	0.231384	0.111063	0.671956	0.658204	0.671956	0.658204	0.663	0.068926	0.221446	0.0570913	0.097841	0.21132	0.008619	0.00119472	0.450216	0.569868	physical_and_proximity
282	318	0.0990825	0.0613765	0.646611	0.154136	0.646611	0.154136	0.429	0.0642438	0.0964756	0.0423728	0.0568426	0.210058	0.005577	0.00111356	0.331916	0.13858	physical_and_proximity
283	288	0.451113	0.223213	1.02947	1.05451	1.02947	1.05451	3.263	0.287189	0.449205	0.185126	0.103383	0.171712	0.042419	0.00497794	0.302341	0.396305	physical_and_proximity
283	308	0.363156	0.19243	0.899694	1.02994	0.899694	1.02994	1.391	0.222279	0.356974	0.151947	0.0988234	0.187525	0.018083	0.00385284	0.359463	0.469482	physical_and_proximity
284	291	0.291881	0.161898	0.709993	0.637975	0.709993	0.637975	2.106	0.196842	0.289791	0.124129	0.11558	0.197617	0.027378	0.00341192	0.538772	0.593866	physical_and_proximity
284	309	0.26457	0.136573	0.632396	0.706572	0.632396	0.706572	1.157	0.111293	0.259009	0.0834592	0.119893	0.191279	0.015041	0.00192907	0.558038	0.518492	physical_and_proximity
284	321	0.177071	0.0964262	0.507646	0.377469	0.507646	0.377469	0.897	0.0984497	0.174401	0.0676747	0.0754171	0.20877	0.011661	0.00170646	0.375349	0.382109	physical_and_proximity
284	327	0.0787071	0.0477738	0.404988	0.118159	0.404988	0.118159	0.52	0.0559648	0.0777878	0.0347213	0.0440397	0.203739	0.00676	0.000970056	0.236093	0.148382	physical_and_proximity
284	352	0.127733	0.0751762	0.414771	0.240724	0.414771	0.240724	0.728	0.0851423	0.125965	0.0546145	0.0632921	0.188788	0.009464	0.0014758	0.284258	0.267358	physical_and_proximity
285	312	0.241173	0.118733	0.749006	0.75853	0.749006	0.75853	0.585	0.0885369	0.229208	0.071694	0.0848099	0.213217	0.007605	0.00153464	0.425373	0.462215	physical_and_proximity
285	323	0.217186	0.118331	0.466785	0.750576	0.466785	0.750576	0.806	0.121782	0.212075	0.0855725	0.0791718	0.196985	0.010478	0.00211089	0.346957	0.38194	physical_and_proximity
285	340	0.227425	0.127438	0.488436	0.582544	0.488436	0.582544	1.521	0.186386	0.226172	0.109539	0.0585316	0.194627	0.019773	0.00323069	0.267358	0.2704	physical_and_proximity
286	317	0.616497	0.197497	1.84667	2.06084	1.84667	2.06084	1.586	0.153946	0.603402	0.132934	0.0937875	0.198536	0.020618	0.00266839	0.310622	0.502606	physical_and_proximity
288	291	0.150724	0.107085	0.664335	1.16035	0.664335	1.16035	0.156	0.0651211	0.11393	0.0564236	0.0783242	0.21825	0.002028	0.00112877	0.463229	0.462553	physical_and_proximity
288	313	0.229671	0.133093	0.564798	0.532553	0.564798	0.532553	1.352	0.193798	0.227898	0.113529	0.0649183	0.181623	0.017576	0.00335916	0.303186	0.259246	physical_and_proximity
288	335	0.218637	0.13213	0.6077	0.521049	0.6077	0.521049	0.923	0.181726	0.215138	0.110283	0.0680525	0.191853	0.011999	0.00314991	0.331409	0.248599	physical_and_proximity
288	337	0.2836	0.150502	0.692961	0.656684	0.692961	0.656684	1.69	0.176811	0.281088	0.115987	0.0950349	0.192861	0.02197	0.00306472	0.475397	0.381264	physical_and_proximity
289	314	0.364567	0.149893	1.01041	1.96682	1.01041	1.96682	0.728	0.117987	0.348218	0.100264	0.075314	0.220778	0.009464	0.0020451	0.255697	0.460356	physical_and_proximity
290	294	0.30309	0.150841	0.588944	0.89031	0.588944	0.89031	1.963	0.134373	0.300248	0.097436	0.128209	0.197092	0.025519	0.00232913	0.594035	0.580177	physical_and_proximity
290	330	0.317963	0.220268	0.519521	1.0877	0.519521	1.0877	3.224	0.489332	0.317019	0.20459	0.100392	0.196016	0.041912	0.00848176	0.440752	0.487903	physical_and_proximity
291	304	0.113532	0.0837771	0.304855	0.303986	0.304855	0.303986	0.364	0.103561	0.107329	0.0616295	0.0827778	0.224316	0.004732	0.00179506	0.388193	0.502775	physical_and_proximity
291	309	0.17567	0.0948187	0.350426	0.476421	0.350426	0.476421	1.261	0.0880974	0.174044	0.0613357	0.0906722	0.208118	0.016393	0.00152702	0.375349	0.489593	physical_and_proximity
291	327	0.139732	0.106472	0.348081	0.255399	0.348081	0.255399	2.626	0.294338	0.139487	0.0981759	0.0897127	0.179099	0.034138	0.00510185	0.401375	0.243698	physical_and_proximity
291	337	0.200292	0.134524	0.565012	0.514633	0.565012	0.514633	0.663	0.150341	0.191523	0.0964825	0.118431	0.199705	0.008619	0.0026059	0.611611	0.547053	physical_and_proximity
292	314	0.356897	0.175899	0.681753	1.32183	0.681753	1.32183	1.625	0.185555	0.352272	0.131362	0.103317	0.215944	0.021125	0.00321629	0.476073	0.570037	physical_and_proximity
292	322	0.248233	0.125853	0.63307	0.85698	0.63307	0.85698	0.689	0.101291	0.238216	0.0792455	0.0910421	0.21653	0.008957	0.00175572	0.437879	0.51376	physical_and_proximity
293	301	0.534162	0.288916	1.21653	1.16119	1.21653	1.16119	5.109	0.377392	0.532217	0.230789	0.185032	0.154538	0.066417	0.00654147	0.656565	0.66586	physical_and_proximity
293	303	0.307679	0.196976	1.03655	0.503752	1.03655	0.503752	3.198	0.338117	0.30651	0.169279	0.132045	0.195004	0.041574	0.0058607	0.622258	0.458497	physical_and_proximity
293	329	0.15552	0.0898181	0.437344	0.465634	0.437344	0.465634	0.416	0.0642413	0.146242	0.0499989	0.0850242	0.205566	0.005408	0.00111352	0.455962	0.330564	physical_and_proximity
293	345	0.146472	0.0931915	0.480833	0.280087	0.480833	0.280087	0.767	0.114347	0.143806	0.069467	0.0824815	0.215369	0.009971	0.00198202	0.453765	0.317551	physical_and_proximity
293	355	0.135585	0.0920451	0.430055	0.237255	0.430055	0.237255	1.118	0.152099	0.134506	0.0762497	0.0791639	0.183424	0.014534	0.00263639	0.400023	0.151593	physical_and_proximity
294	321	0.22312	0.0917653	0.672082	0.504778	0.672082	0.504778	0.923	0.0703682	0.219664	0.0565612	0.0642506	0.208488	0.011999	0.00121972	0.339521	0.323804	physical_and_proximity
294	325	0.212934	0.113466	0.540466	0.577608	0.540466	0.577608	0.819	0.113091	0.208223	0.0804894	0.0780527	0.208064	0.010647	0.00196024	0.322452	0.416416	physical_and_proximity
294	330	0.225313	0.139275	0.616683	0.521621	0.616683	0.521621	1.014	0.177017	0.221001	0.108839	0.0976067	0.199883	0.013182	0.0030683	0.478439	0.388193	physical_and_proximity
295	298	0.222337	0.142139	0.940831	2.4797	0.940831	2.4797	0.221	0.0706917	0.166916	0.0640529	0.108868	0.19093	0.002873	0.00122532	0.272597	0.585585	physical_and_proximity
297	300	0.348062	0.223313	0.924674	0.693828	0.924674	0.693828	2.73	0.386854	0.346136	0.195783	0.124581	0.194097	0.03549	0.00670546	0.583895	0.49348	physical_and_proximity
297	323	0.0932818	0.0784425	0.587159	0.12057	0.587159	0.12057	1.274	0.25461	0.0927471	0.0718151	0.108878	0.206349	0.016562	0.00441324	0.600626	0.420134	physical_and_proximity
297	347	0.216989	0.132702	0.634023	0.452861	0.634023	0.452861	1.131	0.18276	0.214152	0.108026	0.0838874	0.20041	0.014703	0.00316785	0.450892	0.26871	physical_and_proximity
298	302	0.0813281	0.0678327	0.442414	0.463346	0.442414	0.463346	0.065	0.0349189	0.050497	0.0302514	0.0619465	0.207726	0.000845	0.00060526	0.369603	0.261781	physical_and_proximity
298	346	0.348756	0.216608	0.95423	0.640061	0.95423	0.640061	3.744	0.351591	0.347535	0.183334	0.146832	0.187044	0.048672	0.00609424	0.659607	0.457145	physical_and_proximity
299	303	0.171832	0.100339	0.372964	0.443502	0.372964	0.443502	1.053	0.120112	0.169904	0.0754057	0.0786887	0.2143	0.013689	0.00208193	0.422331	0.404755	physical_and_proximity
299	305	0.0626869	0.0433192	0.271119	0.103803	0.271119	0.103803	0.338	0.0602381	0.0614226	0.0334193	0.0421957	0.201921	0.004394	0.00104413	0.236938	0.022308	physical_and_proximity
299	306	0.165409	0.102312	0.339565	0.45145	0.339565	0.45145	1.053	0.140528	0.163674	0.0814596	0.0762016	0.20815	0.013689	0.00243583	0.396643	0.366392	physical_and_proximity
299	310	0.157061	0.0905581	0.421258	0.332254	0.421258	0.332254	0.936	0.0957876	0.154991	0.0631977	0.0809206	0.192161	0.012168	0.00166032	0.333606	0.426387	physical_and_proximity
299	320	0.0690301	0.0550216	0.287429	0.125852	0.287429	0.125852	0.26	0.0815181	0.0654832	0.0422081	0.0666358	0.190324	0.00338	0.00141298	0.363519	0.10478	physical_and_proximity
299	343	0.446141	0.305196	0.822894	1.19629	0.822894	1.19629	5.096	0.657199	0.444964	0.279896	0.158836	0.188473	0.066248	0.0113915	0.62023	0.712842	physical_and_proximity
300	317	0.278992	0.144808	1.16635	0.515214	1.16635	0.515214	1.157	0.128214	0.273029	0.0943596	0.115249	0.213295	0.015041	0.00222238	0.583219	0.607386	physical_and_proximity
300	323	0.256902	0.136513	0.5573	0.706213	0.5573	0.706213	1.313	0.0900911	0.251763	0.06988	0.152926	0.190779	0.017069	0.00156158	0.638482	0.68276	physical_and_proximity
300	357	0.16929	0.104623	0.868817	0.420363	0.868817	0.420363	0.338	0.0832133	0.15412	0.0643203	0.0826736	0.189937	0.004394	0.00144236	0.494494	0.185393	physical_and_proximity
301	307	0.270089	0.140446	0.549306	0.890124	0.549306	0.890124	1.209	0.130179	0.265178	0.0941118	0.109269	0.212127	0.015717	0.00225643	0.543673	0.592345	physical_and_proximity
301	315	0.145637	0.0859488	0.351949	0.577147	0.351949	0.577147	0.351	0.0564065	0.134717	0.0448382	0.0852193	0.220831	0.004563	0.000977713	0.463398	0.483678	physical_and_proximity
301	356	0.1565	0.0934527	0.37948	0.361237	0.37948	0.361237	0.949	0.123934	0.154866	0.0742267	0.0648464	0.191055	0.012337	0.00214819	0.345943	0.220714	physical_and_proximity
302	321	0.0642738	0.053759	0.259726	1.6712	0.259726	1.6712	0.039	0.0196466	0.0332341	0.0180675	0.05101	0.220343	0.000507	0.000340541	0.163761	0.329212	physical_and_proximity
303	324	0.351816	0.195833	1.17329	0.659026	1.17329	0.659026	1.989	0.238896	0.348134	0.152541	0.126508	0.18565	0.025857	0.00414086	0.550433	0.546715	physical_and_proximity
303	338	0.199035	0.132347	0.677833	0.660639	0.677833	0.660639	0.403	0.130632	0.182803	0.0939489	0.0883346	0.210018	0.005239	0.00226428	0.49686	0.449878	physical_and_proximity
303	355	0.126686	0.0866243	0.491222	0.320683	0.491222	0.320683	0.312	0.103455	0.119629	0.0674759	0.0530388	0.197045	0.004056	0.00179322	0.267527	0.1859	physical_and_proximity
304	308	0.179625	0.126867	0.617112	0.425063	0.617112	0.425063	0.533	0.161504	0.170963	0.0983782	0.0943028	0.212445	0.006929	0.0027994	0.521872	0.496353	physical_and_proximity
304	309	0.0716862	0.0686663	0.516851	0.384358	0.516851	0.384358	0.026	0.0195	0.0232569	0.0179152	0.0802343	0.215083	0.000338	0.000338	0.49348	0.499226	physical_and_proximity
304	330	0.14518	0.0951614	0.305194	0.397098	0.305194	0.397098	0.832	0.129346	0.142923	0.0739314	0.0828063	0.208791	0.010816	0.002242	0.435006	0.409149	physical_and_proximity
304	337	0.0917293	0.0752854	0.271221	0.585539	0.271221	0.585539	0.104	0.0491815	0.0666212	0.0388686	0.0775944	0.209432	0.001352	0.00085248	0.475059	0.46475	physical_and_proximity
304	354	0.0940541	0.0643755	0.249162	0.218818	0.249162	0.218818	0.429	0.0847634	0.0916214	0.0490653	0.0591133	0.216216	0.005577	0.00146923	0.339521	0.281047	physical_and_proximity
306	338	0.246166	0.156413	0.578132	0.609068	0.578132	0.609068	1.352	0.235218	0.243238	0.131183	0.0957126	0.199309	0.017576	0.00407712	0.494663	0.423007	physical_and_proximity
306	344	0.157486	0.0934345	0.392734	0.472135	0.392734	0.472135	0.52	0.0923023	0.151806	0.0645234	0.0733047	0.208518	0.00676	0.00159991	0.41067	0.251303	physical_and_proximity
306	351	0.135804	0.0900959	0.569766	0.262187	0.569766	0.262187	0.481	0.104533	0.13075	0.0660699	0.076295	0.213239	0.006253	0.00181191	0.44109	0.246909	physical_and_proximity
307	329	0.309625	0.165465	0.814864	0.638905	0.814864	0.638905	2.184	0.205025	0.307668	0.130381	0.102555	0.193125	0.028392	0.00355377	0.504972	0.414726	physical_and_proximity
307	330	0.136383	0.0973493	0.599346	0.434441	0.599346	0.434441	0.234	0.0952354	0.121303	0.0691057	0.0634446	0.198179	0.003042	0.00165075	0.345605	0.335296	physical_and_proximity
307	334	0.234329	0.13582	0.751815	0.473746	0.751815	0.473746	1.092	0.137156	0.229531	0.0931801	0.117832	0.191438	0.014196	0.00237738	0.595725	0.436865	physical_and_proximity
307	350	0.135141	0.0839421	0.539094	0.24658	0.539094	0.24658	0.598	0.093106	0.131879	0.0600568	0.0734905	0.206009	0.007774	0.00161384	0.429598	0.232882	physical_and_proximity
308	314	0.233809	0.143565	0.626664	0.435762	0.626664	0.435762	2.483	0.220296	0.23292	0.118625	0.104919	0.209796	0.032279	0.00381847	0.503958	0.527618	physical_and_proximity
308	335	0.15224	0.0997689	0.471518	0.395115	0.471518	0.395115	0.442	0.106481	0.144631	0.0712093	0.079689	0.208932	0.005746	0.00184566	0.448357	0.325156	physical_and_proximity
308	354	0.231649	0.143661	1.00236	0.360141	1.00236	0.360141	1.729	0.199659	0.229742	0.113858	0.114164	0.192229	0.022477	0.00346075	0.598767	0.404755	physical_and_proximity
309	321	0.220688	0.13031	0.686482	0.440183	0.686482	0.440183	1.157	0.164803	0.217733	0.102079	0.0886495	0.194788	0.015041	0.00285658	0.426387	0.380926	physical_and_proximity
309	330	0.213811	0.125608	0.476226	0.525921	0.476226	0.525921	1.404	0.176686	0.212156	0.103509	0.075839	0.204684	0.018252	0.00306255	0.411853	0.358449	physical_and_proximity
309	337	0.197574	0.130994	0.818059	0.306387	0.818059	0.306387	1.664	0.24298	0.196571	0.116255	0.0747119	0.191163	0.021632	0.00421166	0.364026	0.262626	physical_and_proximity
309	352	0.077378	0.0449261	0.491904	0.141565	0.491904	0.141565	0.221	0.0356594	0.0734123	0.0269252	0.0403172	0.203741	0.002873	0.000618096	0.221052	0.148044	physical_and_proximity
310	324	0.189154	0.101997	0.494477	0.567828	0.494477	0.567828	0.572	0.072877	0.180777	0.0571259	0.0932142	0.204463	0.007436	0.0012632	0.514098	0.388362	physical_and_proximity
310	331	0.240458	0.144482	0.441399	0.681988	0.441399	0.681988	2.249	0.220132	0.239437	0.120852	0.0934004	0.17845	0.029237	0.00381561	0.39715	0.386841	physical_and_proximity
310	345	0.285557	0.147009	0.893159	0.595138	0.893159	0.595138	1.313	0.138396	0.280779	0.099745	0.111455	0.200424	0.017069	0.00239886	0.541138	0.389038	physical_and_proximity
310	353	0.414392	0.224286	1.37689	0.728081	1.37689	0.728081	3.068	0.301397	0.412253	0.184583	0.12254	0.160095	0.039884	0.00522422	0.527449	0.177788	physical_and_proximity
311	351	0.358172	0.151758	1.08678	3.56217	1.08678	3.56217	0.585	0.142072	0.343609	0.121366	0.0435064	0.18148	0.007605	0.00246258	0.151255	0.196378	physical_and_proximity
312	338	0.272575	0.161823	1.03685	0.436507	1.03685	0.436507	2.34	0.262667	0.271538	0.141594	0.0793056	0.205679	0.03042	0.0045529	0.387686	0.312481	physical_and_proximity
312	340	0.306535	0.160627	1.25684	0.571507	1.25684	0.571507	1.3	0.176758	0.301692	0.121909	0.0949672	0.186004	0.0169	0.00306381	0.452244	0.286793	physical_and_proximity
312	351	0.0496407	0.042529	0.694165	0.141078	0.694165	0.141078	0.039	0.0196466	0.0292655	0.016827	0.047089	0.203379	0.000507	0.000340541	0.263978	0.202462	physical_and_proximity
313	327	0.132766	0.0872163	1.16793	0.232432	1.16793	0.232432	0.364	0.101228	0.126489	0.0665015	0.0573211	0.175484	0.004732	0.00175462	0.238121	0.16393	physical_and_proximity
313	337	0.318591	0.166467	1.00403	0.629702	1.00403	0.629702	1.729	0.218642	0.316215	0.139709	0.0734848	0.184646	0.022477	0.00378979	0.307411	0.277329	physical_and_proximity
313	352	0.12666	0.0844644	0.749092	0.188242	0.749092	0.188242	0.767	0.158242	0.12577	0.0771206	0.0343604	0.186476	0.009971	0.00274285	0.16055	0.130468	physical_and_proximity
314	322	0.163751	0.105681	0.587601	0.434504	0.587601	0.434504	0.403	0.110784	0.154209	0.0767467	0.0723953	0.211891	0.005239	0.00192026	0.374673	0.382278	physical_and_proximity
314	332	0.219849	0.138262	0.738024	0.821407	0.738024	0.821407	0.416	0.124557	0.200955	0.094332	0.0900235	0.186254	0.005408	0.00215898	0.492466	0.265499	physical_and_proximity
314	334	0.169552	0.0962593	0.747286	0.416117	0.747286	0.416117	0.39	0.0767336	0.158593	0.059618	0.0737044	0.210245	0.00507	0.00133005	0.385489	0.321438	physical_and_proximity
315	316	0.213717	0.135799	0.47482	0.583181	0.47482	0.583181	1.079	0.196152	0.210634	0.112122	0.0860937	0.189427	0.014027	0.00339997	0.361829	0.425035	physical_and_proximity
315	322	0.164141	0.103104	0.460525	0.42417	0.460525	0.42417	0.572	0.125774	0.159306	0.0801299	0.0676514	0.217109	0.007436	0.00218008	0.355914	0.387855	physical_and_proximity
315	331	0.206737	0.133312	0.62241	0.388179	0.62241	0.388179	1.456	0.228926	0.205356	0.116945	0.0724217	0.19695	0.018928	0.00396806	0.358618	0.33462	physical_and_proximity
315	350	0.172508	0.113505	0.634614	0.301716	0.634614	0.301716	1.027	0.179181	0.170537	0.0955011	0.0759194	0.199158	0.013351	0.0031058	0.368082	0.268372	physical_and_proximity
315	356	0.0633123	0.0416464	0.379689	0.115699	0.379689	0.115699	0.182	0.0391824	0.0596256	0.027175	0.0393424	0.21507	0.002366	0.000679162	0.230854	0.147706	physical_and_proximity
316	322	0.248296	0.140614	0.762365	0.767388	0.762365	0.767388	0.624	0.138478	0.237113	0.101666	0.0839009	0.199924	0.008112	0.00240029	0.394784	0.435851	physical_and_proximity
316	326	0.267014	0.158766	1.18096	0.415127	1.18096	0.415127	1.963	0.248508	0.265598	0.137369	0.0801267	0.199648	0.025519	0.00430747	0.368927	0.306397	physical_and_proximity
317	318	0.252988	0.175877	0.768332	0.415952	0.768332	0.415952	3.939	0.397208	0.252556	0.160689	0.107809	0.188066	0.051207	0.00688493	0.531505	0.154128	physical_and_proximity
317	336	0.434561	0.195985	1.21115	0.851375	1.21115	0.851375	3.211	0.210461	0.432589	0.148111	0.11189	0.183301	0.041743	0.00364799	0.510549	0.250458	physical_and_proximity
319	342	0.0567546	0.0477068	0.610017	0.388004	0.610017	0.388004	0.039	0.0241106	0.0334923	0.0218856	0.0356095	0.173609	0.000507	0.000417916	0.188266	0.127088	physical_and_proximity
319	343	0.262002	0.139098	0.861186	0.637298	0.861186	0.637298	0.858	0.161839	0.256686	0.112242	0.0624325	0.199374	0.011154	0.00280521	0.262626	0.321945	physical_and_proximity
321	346	0.133449	0.0653612	0.305097	0.484414	0.305097	0.484414	0.416	0.0516386	0.129101	0.0404738	0.0487873	0.209348	0.005408	0.00089507	0.290173	0.189787	physical_and_proximity
322	326	0.137483	0.0850218	0.270722	0.486343	0.270722	0.486343	0.598	0.108011	0.13473	0.0666299	0.0583311	0.186376	0.007774	0.00187219	0.296595	0.271583	physical_and_proximity
322	350	0.0804613	0.0575581	0.350724	0.15329	0.350724	0.15329	0.273	0.0705253	0.0766999	0.0424554	0.0544918	0.194612	0.003549	0.00122244	0.273949	0.185224	physical_and_proximity
323	336	0.0712225	0.0375456	0.344503	0.130276	0.344503	0.130276	0.26	0.0334164	0.0693247	0.0246888	0.0288674	0.202134	0.00338	0.000579218	0.156663	0.107484	physical_and_proximity
323	340	0.160104	0.0917143	0.873564	0.231996	0.873564	0.231996	1.209	0.127965	0.159178	0.075359	0.0555801	0.188023	0.015717	0.00221806	0.250458	0.190125	physical_and_proximity
324	343	0.427295	0.221288	1.17419	1.00523	1.17419	1.00523	1.924	0.273276	0.422618	0.181628	0.100899	0.166089	0.025012	0.00473678	0.339859	0.362505	physical_and_proximity
324	355	0.159311	0.0864207	0.772986	0.334702	0.772986	0.334702	0.455	0.0910718	0.154339	0.0655232	0.0461048	0.174692	0.005915	0.00157858	0.215475	0.106132	physical_and_proximity
325	329	0.245523	0.114077	0.562022	0.745473	0.562022	0.745473	1.001	0.12796	0.242735	0.0914439	0.0491779	0.218766	0.013013	0.00221797	0.265499	0.27378	physical_and_proximity
325	330	0.265934	0.115477	0.826046	0.733986	0.826046	0.733986	0.767	0.0890542	0.257945	0.0724526	0.0752371	0.181688	0.009971	0.00154361	0.34476	0.288821	physical_and_proximity
325	333	0.202635	0.0993193	0.677077	0.512585	0.677077	0.512585	0.611	0.0980781	0.197453	0.073401	0.0525085	0.214147	0.007943	0.00170002	0.306566	0.283413	physical_and_proximity
327	352	0.258442	0.151102	0.768062	0.492026	0.768062	0.492026	1.807	0.242189	0.257215	0.133987	0.0623494	0.153862	0.023491	0.00419794	0.219531	0.253162	physical_and_proximity
329	333	0.37694	0.201691	0.729534	1.02137	0.729534	1.02137	3.211	0.295462	0.375764	0.174388	0.0879331	0.190087	0.041743	0.00512134	0.340028	0.428246	physical_and_proximity
330	334	0.211727	0.121317	0.595614	0.412887	0.595614	0.412887	1.521	0.155117	0.210156	0.0948078	0.0863146	0.176317	0.019773	0.0026887	0.374673	0.283413	physical_and_proximity
331	345	0.151635	0.0803238	0.688496	0.480347	0.688496	0.480347	0.273	0.0584258	0.138941	0.0484262	0.0537404	0.211192	0.003549	0.00101271	0.300313	0.226291	physical_and_proximity
332	339	0.172494	0.0915202	0.823215	0.468719	0.823215	0.468719	0.377	0.10064	0.166646	0.0752747	0.0313157	0.221928	0.004901	0.00174442	0.155142	0.124891	physical_and_proximity
333	358	0.161553	0.0876428	0.720885	0.374246	0.720885	0.374246	0.416	0.0827102	0.154725	0.0619209	0.0533306	0.187012	0.005408	0.00143364	0.293046	0.171197	physical_and_proximity
335	337	0.276895	0.12912	0.741401	0.758221	0.741401	0.758221	1.001	0.138419	0.272727	0.101091	0.0585449	0.203338	0.013013	0.00239926	0.261612	0.309777	physical_and_proximity
335	339	0.221386	0.117224	0.875566	0.351722	0.875566	0.351722	1.833	0.172336	0.22071	0.102167	0.0476668	0.157123	0.023829	0.00298715	0.145002	0.149396	physical_and_proximity
337	352	0.22629	0.146097	0.577356	0.431591	0.577356	0.431591	2.639	0.294541	0.225837	0.134334	0.0631452	0.188272	0.034307	0.00510538	0.257218	0.276991	physical_and_proximity
338	343	0.166469	0.0788206	0.41871	0.380469	0.41871	0.380469	0.962	0.0827874	0.165122	0.0584941	0.0475836	0.198111	0.012506	0.00143498	0.20449	0.233727	physical_and_proximity
338	358	0.107532	0.0535675	0.475062	0.305457	0.475062	0.305457	0.221	0.0412001	0.100973	0.0337262	0.0340486	0.213531	0.002873	0.000714134	0.19604	0.174408	physical_and_proximity
