# Supplementary material for: X-ray computed tomography images and network data of sands under compression
Source: Data Brief. 2021 May 12;36:107122. doi: 10.1016/j.dib.2021.107122 (PMC8165412; doi:10.1016/j.dib.2021.107122)
Supplement: Supplementary file 1 [file mmc1.zip › data/Ottawa-sand_10.2MPa/features/contact-network_edge-betweeness-centrality.csv]

	edge ID	edge betweenness centrality
0	(76.0, 69.0)	0.002261776
1	(76.0, 108.0)	0.003356202
2	(162.0, 225.0)	0.002112088
3	(162.0, 182.0)	0.002250096
4	(162.0, 108.0)	0.003558246
5	(162.0, 157.0)	0.001746571
6	(162.0, 207.0)	0.002334828
7	(162.0, 187.0)	0.002199264
8	(162.0, 154.0)	0.003672637
9	(225.0, 257.0)	0.00244455
10	(225.0, 182.0)	0.000347385
11	(225.0, 207.0)	0.004078828
12	(297.0, 257.0)	0.00454101
13	(297.0, 283.0)	1.58E-05
14	(297.0, 315.0)	0.00142284
15	(69.0, 116.0)	0.001258592
16	(69.0, 72.0)	0.000917986
17	(69.0, 5.0)	0.004676282
18	(69.0, 108.0)	0.000928239
19	(69.0, 104.0)	0.009636856
20	(69.0, 61.0)	0.001091885
21	(257.0, 211.0)	0.005990179
22	(257.0, 286.0)	0.000754882
23	(257.0, 283.0)	0.00454101
24	(257.0, 276.0)	0.007175815
25	(257.0, 273.0)	0.003071694
26	(116.0, 72.0)	0.001673138
27	(116.0, 128.0)	0.001040117
28	(116.0, 108.0)	0.000946292
29	(116.0, 87.0)	0.002908381
30	(116.0, 157.0)	0.004336302
31	(116.0, 104.0)	0.003472403
32	(182.0, 211.0)	0.003370146
33	(351.0, 331.0)	0.000769345
34	(351.0, 319.0)	0.003326967
35	(351.0, 315.0)	0.001887761
36	(211.0, 250.0)	0.001779351
37	(211.0, 197.0)	0.003838112
38	(211.0, 157.0)	0.003420993
39	(211.0, 221.0)	0.006968281
40	(211.0, 207.0)	0.002573674
41	(72.0, 5.0)	0.000846066
42	(72.0, 87.0)	0.004305973
43	(286.0, 319.0)	0.000355982
44	(286.0, 276.0)	0.004891864
45	(5.0, 4.0)	0.001596991
46	(5.0, 43.0)	0.004817371
47	(5.0, 8.0)	0.005617978
48	(331.0, 340.0)	0.003048307
49	(331.0, 319.0)	0.003194377
50	(128.0, 153.0)	0.002541111
51	(128.0, 87.0)	0.002164791
52	(128.0, 157.0)	0.002254378
53	(128.0, 117.0)	0.00212127
54	(250.0, 290.0)	0.001979738
55	(250.0, 229.0)	0.002343332
56	(250.0, 276.0)	0.001813615
57	(250.0, 221.0)	0.003587398
58	(4.0, 68.0)	0.004536431
59	(4.0, 43.0)	0.002476289
60	(197.0, 153.0)	0.001956592
61	(197.0, 229.0)	0.001456017
62	(197.0, 192.0)	0.004352077
63	(197.0, 221.0)	0.002885774
64	(290.0, 334.0)	0.001385487
65	(290.0, 289.0)	0.004590491
66	(290.0, 276.0)	0.005829898
67	(68.0, 120.0)	0.005664813
68	(68.0, 86.0)	0.00465117
69	(68.0, 87.0)	0.004589553
70	(68.0, 40.0)	0.009570143
71	(68.0, 84.0)	0.004854264
72	(340.0, 334.0)	0.000852117
73	(340.0, 338.0)	0.001748381
74	(340.0, 323.0)	0.00661808
75	(153.0, 120.0)	0.003198549
76	(153.0, 192.0)	0.004222459
77	(153.0, 158.0)	0.002995587
78	(334.0, 289.0)	0.0033516
79	(334.0, 338.0)	0.000873612
80	(229.0, 289.0)	0.004940312
81	(229.0, 192.0)	0.004041431
82	(229.0, 235.0)	0.003444576
83	(229.0, 221.0)	0.005687868
84	(229.0, 265.0)	0.003740253
85	(120.0, 86.0)	0.001761697
86	(120.0, 143.0)	0.00554518
87	(120.0, 87.0)	0.005954919
88	(120.0, 84.0)	0.001794605
89	(120.0, 117.0)	0.002081968
90	(120.0, 168.0)	0.007463471
91	(120.0, 130.0)	0.003432035
92	(289.0, 321.0)	0.004786014
93	(289.0, 338.0)	0.001603693
94	(289.0, 252.0)	0.008862815
95	(289.0, 304.0)	0.002956987
96	(1.0, 40.0)	0.005617978
97	(192.0, 235.0)	0.002231284
98	(192.0, 143.0)	0.004177656
99	(192.0, 191.0)	0.003885262
100	(192.0, 168.0)	0.003270395
101	(192.0, 222.0)	0.005730523
102	(235.0, 246.0)	0.004437352
103	(235.0, 191.0)	0.004141755
104	(235.0, 252.0)	0.003007767
105	(86.0, 143.0)	0.003370433
106	(86.0, 48.0)	0.007202835
107	(86.0, 107.0)	0.001965745
108	(86.0, 84.0)	0.005803447
109	(86.0, 121.0)	0.006360274
110	(321.0, 360.0)	0.001274311
111	(321.0, 291.0)	0.002220761
112	(2.0, 48.0)	0.004653674
113	(2.0, 40.0)	0.002032487
114	(143.0, 107.0)	0.002702844
115	(143.0, 190.0)	0.003033081
116	(143.0, 191.0)	0.004679163
117	(143.0, 168.0)	0.003069777
118	(143.0, 129.0)	0.002022269
119	(360.0, 336.0)	0.004918343
120	(48.0, 107.0)	0.00201695
121	(48.0, 91.0)	0.003081041
122	(48.0, 44.0)	0.001367049
123	(48.0, 7.0)	0.001659669
124	(48.0, 53.0)	0.002560736
125	(291.0, 246.0)	0.000932348
126	(291.0, 311.0)	0.002072952
127	(291.0, 252.0)	0.007642916
128	(291.0, 280.0)	0.001030689
129	(107.0, 91.0)	0.001677324
130	(107.0, 129.0)	0.003781751
131	(190.0, 147.0)	0.000622898
132	(190.0, 181.0)	0.00214006
133	(190.0, 191.0)	0.004061469
134	(246.0, 268.0)	0.002362721
135	(246.0, 232.0)	0.00326474
136	(311.0, 350.0)	0.002282802
137	(311.0, 268.0)	0.000524048
138	(311.0, 280.0)	0.005229829
139	(311.0, 327.0)	0.0010494
140	(350.0, 318.0)	0.000123972
141	(350.0, 327.0)	0.003283198
142	(147.0, 125.0)	0.00270709
143	(147.0, 181.0)	0.00128212
144	(147.0, 149.0)	0.000943535
145	(147.0, 129.0)	0.005097573
146	(147.0, 186.0)	0.002601006
147	(91.0, 125.0)	0.002589971
148	(91.0, 44.0)	0.003130736
149	(91.0, 119.0)	0.003364081
150	(91.0, 73.0)	0.005617978
151	(91.0, 57.0)	0.002270669
152	(91.0, 129.0)	0.01553724
153	(91.0, 53.0)	0.002419031
154	(91.0, 109.0)	0.005415941
155	(125.0, 119.0)	0.000788164
156	(268.0, 318.0)	0.002429228
157	(268.0, 234.0)	0.001335733
158	(268.0, 272.0)	0.00438009
159	(181.0, 234.0)	0.00188072
160	(181.0, 199.0)	0.004544521
161	(181.0, 232.0)	0.004159086
162	(181.0, 149.0)	0.003373702
163	(181.0, 186.0)	0.004221942
164	(44.0, 57.0)	0.001361026
165	(318.0, 327.0)	0.003422888
166	(234.0, 199.0)	0.001073457
167	(234.0, 232.0)	0.005598291
168	(145.0, 119.0)	0.005617978
169	(119.0, 149.0)	0.003052613
170	(119.0, 109.0)	0.006119082
171	(108.0, 104.0)	0.005490427
172	(108.0, 126.0)	0.00206769
173	(283.0, 315.0)	0.00142284
174	(319.0, 276.0)	0.009856972
175	(319.0, 315.0)	0.001616035
176	(319.0, 342.0)	0.002897131
177	(87.0, 84.0)	0.004107741
178	(87.0, 117.0)	0.001306647
179	(87.0, 104.0)	0.007010842
180	(87.0, 43.0)	0.002757713
181	(87.0, 66.0)	0.004641208
182	(157.0, 207.0)	0.003549216
183	(157.0, 158.0)	0.006047661
184	(40.0, 9.0)	0.003143788
185	(191.0, 232.0)	0.011571968
186	(191.0, 168.0)	0.006754108
187	(191.0, 129.0)	0.00777604
188	(191.0, 186.0)	0.005087923
189	(191.0, 222.0)	0.00906558
190	(191.0, 171.0)	0.007194024
191	(276.0, 221.0)	0.015706875
192	(276.0, 323.0)	0.004688921
193	(276.0, 263.0)	0.004302743
194	(276.0, 294.0)	0.007369852
195	(232.0, 252.0)	0.007172363
196	(232.0, 280.0)	0.003755933
197	(232.0, 272.0)	0.003474053
198	(232.0, 186.0)	0.003451277
199	(232.0, 255.0)	0.006099316
200	(6.0, 7.0)	0.001784728
201	(6.0, 53.0)	0.003833249
202	(315.0, 273.0)	0.005587628
203	(315.0, 352.0)	0.000708035
204	(315.0, 332.0)	0.003157122
205	(338.0, 304.0)	0.004815228
206	(338.0, 323.0)	0.003234625
207	(221.0, 158.0)	0.008275573
208	(221.0, 202.0)	0.020700649
209	(221.0, 200.0)	0.004215038
210	(221.0, 263.0)	0.006162487
211	(252.0, 280.0)	0.003864415
212	(252.0, 304.0)	0.00259034
213	(252.0, 222.0)	0.009447935
214	(252.0, 287.0)	0.002103139
215	(252.0, 226.0)	0.006398013
216	(252.0, 269.0)	0.010325865
217	(336.0, 280.0)	0.00251203
218	(336.0, 304.0)	0.00403735
219	(336.0, 287.0)	0.002938337
220	(336.0, 317.0)	0.003074332
221	(84.0, 117.0)	0.003554763
222	(84.0, 130.0)	0.002565956
223	(84.0, 66.0)	0.004376029
224	(84.0, 54.0)	0.009643313
225	(84.0, 114.0)	0.007939612
226	(84.0, 55.0)	0.002881795
227	(117.0, 104.0)	0.004040075
228	(117.0, 158.0)	0.005623257
229	(117.0, 114.0)	0.004482615
230	(280.0, 272.0)	0.000682198
231	(280.0, 287.0)	0.001679364
232	(280.0, 255.0)	0.004913629
233	(149.0, 186.0)	0.00299461
234	(149.0, 109.0)	0.004121522
235	(149.0, 179.0)	0.00527357
236	(57.0, 109.0)	0.004521737
237	(57.0, 10.0)	0.001870327
238	(57.0, 63.0)	0.002080146
239	(168.0, 129.0)	0.014313407
240	(168.0, 158.0)	0.010326594
241	(168.0, 121.0)	0.003086601
242	(168.0, 130.0)	0.003299755
243	(168.0, 202.0)	0.016546921
244	(168.0, 175.0)	0.004152185
245	(129.0, 121.0)	0.000978478
246	(129.0, 90.0)	0.006824381
247	(129.0, 171.0)	0.00988729
248	(129.0, 134.0)	0.002432015
249	(207.0, 187.0)	0.002092544
250	(207.0, 154.0)	0.003159499
251	(207.0, 200.0)	0.006474674
252	(207.0, 236.0)	0.008284077
253	(272.0, 327.0)	0.005012141
254	(272.0, 223.0)	0.002810732
255	(272.0, 255.0)	0.007526713
256	(272.0, 277.0)	0.000694894
257	(7.0, 53.0)	0.001517552
258	(7.0, 54.0)	0.006941248
259	(327.0, 317.0)	0.008124574
260	(327.0, 316.0)	0.00057202
261	(53.0, 10.0)	0.00365863
262	(53.0, 90.0)	0.009470559
263	(53.0, 63.0)	0.002799935
264	(53.0, 13.0)	0.001292196
265	(186.0, 223.0)	0.00302064
266	(186.0, 171.0)	0.008391603
267	(186.0, 179.0)	0.003634598
268	(104.0, 154.0)	0.002912303
269	(104.0, 61.0)	0.004859448
270	(104.0, 126.0)	0.002733025
271	(104.0, 151.0)	0.02258484
272	(104.0, 88.0)	0.005356443
273	(104.0, 92.0)	0.006069378
274	(43.0, 66.0)	0.007999732
275	(43.0, 61.0)	0.001727239
276	(43.0, 15.0)	0.001999386
277	(158.0, 202.0)	0.004062585
278	(158.0, 200.0)	0.004072787
279	(158.0, 151.0)	0.00924342
280	(304.0, 265.0)	0.003224524
281	(304.0, 287.0)	0.002273802
282	(304.0, 347.0)	0.003356145
283	(304.0, 269.0)	0.009296293
284	(121.0, 130.0)	0.00179314
285	(121.0, 90.0)	0.005579554
286	(121.0, 171.0)	0.004992111
287	(121.0, 175.0)	0.006911366
288	(121.0, 101.0)	0.002403279
289	(323.0, 265.0)	0.007047196
290	(323.0, 342.0)	0.004077957
291	(323.0, 263.0)	0.004423109
292	(323.0, 295.0)	0.009971512
293	(323.0, 353.0)	0.002700942
294	(265.0, 222.0)	0.008400675
295	(265.0, 263.0)	0.006275234
296	(265.0, 269.0)	0.006052943
297	(187.0, 203.0)	0.005305456
298	(130.0, 114.0)	0.002165973
299	(130.0, 156.0)	0.006635784
300	(130.0, 98.0)	0.003399074
301	(109.0, 90.0)	0.002540083
302	(109.0, 134.0)	0.000445417
303	(109.0, 63.0)	0.002438534
304	(109.0, 136.0)	0.017023653
305	(109.0, 118.0)	0.001394527
306	(223.0, 255.0)	0.002507963
307	(223.0, 277.0)	0.001775667
308	(223.0, 179.0)	0.005880589
309	(223.0, 243.0)	0.00205661
310	(154.0, 126.0)	0.00247123
311	(154.0, 151.0)	0.007684468
312	(154.0, 174.0)	0.001605941
313	(222.0, 202.0)	0.012879389
314	(222.0, 175.0)	0.005181858
315	(222.0, 226.0)	0.001414066
316	(222.0, 269.0)	0.009432909
317	(222.0, 214.0)	0.005299058
318	(273.0, 236.0)	0.008845021
319	(273.0, 294.0)	0.004106339
320	(352.0, 342.0)	0.00364105
321	(352.0, 332.0)	0.001679566
322	(9.0, 54.0)	0.00805819
323	(66.0, 11.0)	0.002483955
324	(66.0, 114.0)	0.006684005
325	(66.0, 55.0)	0.002338808
326	(66.0, 15.0)	0.003485812
327	(66.0, 88.0)	0.005423227
328	(66.0, 64.0)	0.009173999
329	(10.0, 12.0)	0.000362949
330	(61.0, 15.0)	0.001628415
331	(61.0, 14.0)	0.001787168
332	(61.0, 92.0)	0.002380198
333	(342.0, 294.0)	0.003846151
334	(342.0, 326.0)	0.004133466
335	(54.0, 90.0)	0.008739444
336	(54.0, 55.0)	0.005530534
337	(54.0, 59.0)	0.00551761
338	(54.0, 17.0)	0.004731776
339	(90.0, 63.0)	0.004898191
340	(90.0, 136.0)	0.011642856
341	(90.0, 59.0)	0.003644472
342	(202.0, 200.0)	0.007154379
343	(202.0, 175.0)	0.008463378
344	(202.0, 151.0)	0.020916237
345	(202.0, 156.0)	0.01647783
346	(202.0, 239.0)	0.013640211
347	(202.0, 201.0)	0.00269306
348	(202.0, 214.0)	0.00806014
349	(200.0, 236.0)	0.008452391
350	(200.0, 151.0)	0.007603558
351	(200.0, 174.0)	0.001682982
352	(200.0, 239.0)	0.004686866
353	(200.0, 201.0)	0.002647493
354	(263.0, 236.0)	0.00554052
355	(263.0, 294.0)	0.002662293
356	(263.0, 239.0)	0.003812936
357	(263.0, 274.0)	0.009379662
358	(171.0, 175.0)	0.00234087
359	(171.0, 226.0)	0.007416787
360	(171.0, 136.0)	0.008345913
361	(171.0, 217.0)	0.005689333
362	(171.0, 166.0)	0.020014722
363	(236.0, 294.0)	0.005976374
364	(236.0, 174.0)	0.003824953
365	(236.0, 203.0)	0.006869068
366	(236.0, 267.0)	0.005903693
367	(236.0, 233.0)	0.007575426
368	(287.0, 255.0)	0.002866651
369	(287.0, 317.0)	0.004592776
370	(287.0, 269.0)	0.00746121
371	(287.0, 298.0)	0.00262428
372	(126.0, 92.0)	0.001169711
373	(126.0, 139.0)	0.00476245
374	(11.0, 55.0)	0.002868686
375	(11.0, 15.0)	0.000966865
376	(175.0, 226.0)	0.003713623
377	(175.0, 156.0)	0.002792528
378	(175.0, 214.0)	0.002934845
379	(175.0, 166.0)	0.013476584
380	(226.0, 255.0)	0.006414974
381	(226.0, 269.0)	0.004903071
382	(226.0, 214.0)	0.006252632
383	(226.0, 217.0)	0.001812353
384	(255.0, 277.0)	0.004695569
385	(255.0, 243.0)	0.005368289
386	(255.0, 217.0)	0.01540649
387	(255.0, 298.0)	0.008794283
388	(317.0, 316.0)	0.00268716
389	(317.0, 354.0)	0.001922458
390	(317.0, 298.0)	0.010135231
391	(317.0, 292.0)	0.00202929
392	(317.0, 322.0)	0.003789638
393	(317.0, 337.0)	0.005960304
394	(294.0, 332.0)	0.006587358
395	(294.0, 326.0)	0.003035122
396	(294.0, 274.0)	0.011689548
397	(294.0, 267.0)	0.003823222
398	(294.0, 305.0)	0.002886542
399	(134.0, 136.0)	0.003509996
400	(332.0, 299.0)	0.004045245
401	(114.0, 151.0)	0.009984076
402	(114.0, 88.0)	0.007062249
403	(114.0, 156.0)	0.01319798
404	(114.0, 98.0)	0.006372987
405	(114.0, 110.0)	0.002793477
406	(63.0, 12.0)	0.005713328
407	(63.0, 16.0)	0.00201167
408	(63.0, 79.0)	0.008998887
409	(316.0, 277.0)	0.002719316
410	(316.0, 292.0)	0.000862366
411	(316.0, 322.0)	0.000350839
412	(151.0, 174.0)	0.006085942
413	(151.0, 88.0)	0.012600072
414	(151.0, 201.0)	0.004633228
415	(151.0, 176.0)	0.009085209
416	(151.0, 127.0)	0.012746789
417	(151.0, 155.0)	0.014908156
418	(55.0, 98.0)	0.004575605
419	(55.0, 17.0)	0.002695157
420	(55.0, 64.0)	0.00636669
421	(277.0, 243.0)	0.001338908
422	(347.0, 354.0)	0.000630725
423	(347.0, 335.0)	0.003115873
424	(347.0, 341.0)	0.002061975
425	(15.0, 49.0)	0.001820183
426	(15.0, 19.0)	0.004041122
427	(13.0, 59.0)	0.005387512
428	(179.0, 136.0)	0.008777158
429	(179.0, 180.0)	0.003847338
430	(179.0, 196.0)	0.007342072
431	(14.0, 49.0)	0.003808122
432	(14.0, 50.0)	0.000180363
433	(174.0, 203.0)	0.002977682
434	(295.0, 269.0)	0.010023857
435	(295.0, 239.0)	0.007801844
436	(295.0, 326.0)	0.005708331
437	(295.0, 274.0)	0.006995408
438	(295.0, 335.0)	0.010872293
439	(295.0, 260.0)	0.005794646
440	(269.0, 214.0)	0.019345583
441	(269.0, 335.0)	0.010442307
442	(269.0, 298.0)	0.008930296
443	(269.0, 262.0)	0.014083388
444	(88.0, 49.0)	0.009839827
445	(88.0, 64.0)	0.007641571
446	(88.0, 127.0)	0.005657752
447	(88.0, 81.0)	0.007533134
448	(354.0, 335.0)	0.005458261
449	(92.0, 49.0)	0.000929886
450	(92.0, 139.0)	0.004156376
451	(92.0, 50.0)	0.002893411
452	(92.0, 81.0)	0.005189876
453	(136.0, 118.0)	0.004175393
454	(136.0, 99.0)	0.007757171
455	(136.0, 166.0)	0.024910507
456	(136.0, 180.0)	0.004046051
457	(136.0, 79.0)	0.009523164
458	(136.0, 132.0)	0.004783558
459	(353.0, 326.0)	0.003152105
460	(156.0, 98.0)	0.010108934
461	(156.0, 214.0)	0.011377995
462	(156.0, 166.0)	0.015929253
463	(156.0, 155.0)	0.009024802
464	(156.0, 137.0)	0.009436048
465	(156.0, 183.0)	0.004575792
466	(59.0, 98.0)	0.011096254
467	(59.0, 16.0)	0.006447089
468	(59.0, 17.0)	0.001484671
469	(59.0, 99.0)	0.00549715
470	(59.0, 20.0)	0.002332466
471	(59.0, 71.0)	0.003705227
472	(239.0, 201.0)	0.003459367
473	(239.0, 214.0)	0.009402175
474	(239.0, 274.0)	0.009848941
475	(239.0, 233.0)	0.010778241
476	(118.0, 79.0)	0.001482687
477	(118.0, 142.0)	0.000742861
478	(243.0, 292.0)	0.00407959
479	(243.0, 196.0)	0.005923385
480	(243.0, 244.0)	0.002948157
481	(201.0, 176.0)	0.001374402
482	(201.0, 155.0)	0.003970518
483	(201.0, 219.0)	0.006282609
484	(241.0, 203.0)	0.002904936
485	(241.0, 267.0)	0.002071156
486	(241.0, 259.0)	0.001169182
487	(98.0, 101.0)	0.002042434
488	(98.0, 99.0)	0.004063076
489	(98.0, 110.0)	0.002489234
490	(98.0, 137.0)	0.004885368
491	(98.0, 65.0)	0.004680114
492	(214.0, 217.0)	0.009515596
493	(214.0, 183.0)	0.013013108
494	(214.0, 219.0)	0.009658003
495	(152.0, 203.0)	0.004368231
496	(152.0, 139.0)	0.003168585
497	(326.0, 274.0)	0.006386513
498	(326.0, 341.0)	0.003509472
499	(326.0, 305.0)	0.001608595
500	(326.0, 356.0)	0.003477611
501	(203.0, 267.0)	0.007250343
502	(203.0, 176.0)	0.007226842
503	(203.0, 184.0)	0.00835119
504	(203.0, 209.0)	0.003564189
505	(101.0, 99.0)	0.002553415
506	(281.0, 299.0)	0.005617978
507	(274.0, 267.0)	0.008939408
508	(274.0, 233.0)	0.005793178
509	(274.0, 305.0)	0.004287789
510	(274.0, 260.0)	0.008214448
511	(274.0, 245.0)	0.018127824
512	(274.0, 300.0)	0.009285114
513	(267.0, 299.0)	0.006742997
514	(267.0, 259.0)	0.004360134
515	(267.0, 270.0)	0.002948924
516	(16.0, 79.0)	0.003907265
517	(16.0, 42.0)	0.005617978
518	(16.0, 20.0)	0.001325734
519	(16.0, 51.0)	0.001578157
520	(16.0, 56.0)	0.001226753
521	(17.0, 20.0)	0.001490615
522	(17.0, 65.0)	0.005995892
523	(17.0, 22.0)	0.003277038
524	(99.0, 166.0)	0.012116687
525	(99.0, 79.0)	0.00740823
526	(99.0, 71.0)	0.0022063
527	(99.0, 65.0)	0.011932571
528	(99.0, 115.0)	0.00456145
529	(217.0, 166.0)	0.014466989
530	(217.0, 180.0)	0.003954965
531	(217.0, 247.0)	0.012615062
532	(299.0, 348.0)	0.005617978
533	(299.0, 305.0)	0.005899799
534	(299.0, 259.0)	0.007034171
535	(335.0, 298.0)	0.004463087
536	(335.0, 337.0)	0.005920002
537	(335.0, 306.0)	0.007982359
538	(335.0, 324.0)	0.007511503
539	(298.0, 262.0)	0.010676619
540	(298.0, 337.0)	0.003346597
541	(298.0, 247.0)	0.006063918
542	(298.0, 296.0)	0.005490195
543	(49.0, 19.0)	0.002798403
544	(49.0, 50.0)	0.00260411
545	(49.0, 81.0)	0.004225991
546	(49.0, 21.0)	0.004826857
547	(166.0, 180.0)	0.005594621
548	(166.0, 137.0)	0.01113716
549	(166.0, 132.0)	0.013992287
550	(166.0, 183.0)	0.010512041
551	(166.0, 220.0)	0.026251567
552	(166.0, 177.0)	0.013815649
553	(166.0, 159.0)	0.021355552
554	(139.0, 127.0)	0.006744791
555	(139.0, 169.0)	0.005617978
556	(139.0, 184.0)	0.008209997
557	(139.0, 95.0)	0.002624287
558	(139.0, 140.0)	0.003072109
559	(180.0, 196.0)	0.006205185
560	(180.0, 132.0)	0.002752816
561	(180.0, 177.0)	0.005751143
562	(79.0, 132.0)	0.006120749
563	(79.0, 71.0)	0.00142207
564	(79.0, 83.0)	0.00689055
565	(79.0, 51.0)	0.008450745
566	(79.0, 56.0)	0.002884243
567	(233.0, 176.0)	0.008200914
568	(233.0, 270.0)	0.0074528
569	(233.0, 206.0)	0.004240419
570	(233.0, 228.0)	0.015394274
571	(64.0, 19.0)	0.005408052
572	(64.0, 110.0)	0.001537658
573	(64.0, 18.0)	0.002133479
574	(64.0, 65.0)	0.009558223
575	(64.0, 25.0)	0.004999384
576	(64.0, 80.0)	0.008038643
577	(292.0, 322.0)	0.001477501
578	(292.0, 296.0)	0.003097481
579	(292.0, 303.0)	0.000588665
580	(196.0, 247.0)	0.006725165
581	(196.0, 218.0)	0.004055605
582	(196.0, 244.0)	0.002948241
583	(196.0, 163.0)	0.008375546
584	(176.0, 127.0)	0.00306017
585	(176.0, 155.0)	0.007238988
586	(176.0, 184.0)	0.001650521
587	(176.0, 206.0)	0.003263703
588	(355.0, 337.0)	0.002665894
589	(355.0, 296.0)	0.002952083
590	(127.0, 155.0)	0.009240837
591	(127.0, 81.0)	0.005739125
592	(127.0, 184.0)	0.003565266
593	(127.0, 123.0)	0.002970892
594	(127.0, 140.0)	0.010286345
595	(19.0, 81.0)	0.003622416
596	(19.0, 25.0)	0.005489184
597	(19.0, 24.0)	0.005635378
598	(262.0, 247.0)	0.007774455
599	(262.0, 260.0)	0.009190234
600	(262.0, 306.0)	0.013017315
601	(262.0, 220.0)	0.016939429
602	(262.0, 271.0)	0.002366727
603	(262.0, 261.0)	0.008418782
604	(110.0, 155.0)	0.005801183
605	(110.0, 137.0)	0.002372541
606	(110.0, 65.0)	0.002428952
607	(110.0, 80.0)	0.002851805
608	(18.0, 65.0)	0.003484498
609	(337.0, 296.0)	0.001069269
610	(337.0, 324.0)	0.004662071
611	(337.0, 339.0)	0.005355048
612	(155.0, 137.0)	0.014358353
613	(155.0, 183.0)	0.011023856
614	(155.0, 206.0)	0.009212268
615	(155.0, 123.0)	0.007944905
616	(155.0, 161.0)	0.006212439
617	(341.0, 306.0)	0.004668043
618	(142.0, 132.0)	0.004999373
619	(50.0, 21.0)	0.000636046
620	(305.0, 270.0)	0.001522895
621	(305.0, 300.0)	0.005669752
622	(247.0, 244.0)	0.005231464
623	(247.0, 296.0)	0.008053548
624	(247.0, 271.0)	0.001400768
625	(247.0, 224.0)	0.006715441
626	(247.0, 261.0)	0.006327295
627	(20.0, 71.0)	0.001809085
628	(20.0, 22.0)	0.002036111
629	(20.0, 56.0)	0.001183579
630	(137.0, 183.0)	0.003432243
631	(137.0, 65.0)	0.006842064
632	(137.0, 115.0)	0.010163942
633	(137.0, 122.0)	0.015232884
634	(132.0, 83.0)	0.004970071
635	(132.0, 100.0)	0.005222354
636	(132.0, 115.0)	0.004559077
637	(132.0, 163.0)	0.007444977
638	(218.0, 244.0)	0.001562373
639	(81.0, 95.0)	0.002507462
640	(81.0, 123.0)	0.009306306
641	(81.0, 96.0)	0.004516943
642	(81.0, 60.0)	0.007848262
643	(183.0, 219.0)	0.003116076
644	(183.0, 220.0)	0.010094627
645	(183.0, 159.0)	0.006033128
646	(183.0, 161.0)	0.015432383
647	(71.0, 22.0)	0.001673095
648	(71.0, 83.0)	0.001634498
649	(71.0, 56.0)	0.001939893
650	(71.0, 115.0)	0.006989119
651	(65.0, 22.0)	0.003787915
652	(65.0, 115.0)	0.014572747
653	(65.0, 25.0)	0.016562889
654	(65.0, 45.0)	0.004924747
655	(219.0, 260.0)	0.0071014
656	(219.0, 206.0)	0.004659859
657	(219.0, 204.0)	0.010126345
658	(260.0, 306.0)	0.003888823
659	(260.0, 245.0)	0.002843113
660	(260.0, 300.0)	0.005326088
661	(260.0, 253.0)	0.007667976
662	(21.0, 95.0)	0.002751394
663	(21.0, 24.0)	0.001555634
664	(21.0, 27.0)	0.002655935
665	(244.0, 303.0)	0.003001709
666	(244.0, 224.0)	0.004241308
667	(244.0, 254.0)	0.004310261
668	(306.0, 300.0)	0.010122243
669	(306.0, 324.0)	0.005223091
670	(306.0, 330.0)	0.003794529
671	(306.0, 320.0)	0.009956253
672	(306.0, 313.0)	0.003424754
673	(259.0, 270.0)	0.001835782
674	(259.0, 209.0)	0.003000212
675	(259.0, 228.0)	0.00817852
676	(259.0, 314.0)	0.004039933
677	(259.0, 258.0)	0.002408539
678	(184.0, 206.0)	0.007142666
679	(184.0, 209.0)	0.004698821
680	(184.0, 140.0)	0.005909078
681	(184.0, 173.0)	0.007306783
682	(270.0, 300.0)	0.003451091
683	(270.0, 309.0)	0.006407264
684	(270.0, 266.0)	0.002084566
685	(206.0, 245.0)	0.010547199
686	(206.0, 173.0)	0.005292653
687	(206.0, 213.0)	0.006262682
688	(296.0, 303.0)	0.002561171
689	(296.0, 339.0)	0.004139146
690	(296.0, 284.0)	0.003405628
691	(356.0, 300.0)	0.00373776
692	(356.0, 343.0)	0.001768804
693	(220.0, 177.0)	0.005387926
694	(220.0, 261.0)	0.014907289
695	(220.0, 204.0)	0.020384267
696	(220.0, 253.0)	0.005414656
697	(220.0, 208.0)	0.004972728
698	(22.0, 45.0)	0.002070516
699	(22.0, 75.0)	0.003153623
700	(22.0, 28.0)	0.002590057
701	(95.0, 140.0)	0.002211139
702	(95.0, 96.0)	0.001806159
703	(83.0, 100.0)	0.00149066
704	(83.0, 56.0)	0.003310218
705	(83.0, 115.0)	0.007337784
706	(83.0, 112.0)	0.003293798
707	(83.0, 75.0)	0.004719017
708	(83.0, 67.0)	0.009804246
709	(100.0, 105.0)	0.00186019
710	(209.0, 228.0)	0.002456605
711	(209.0, 194.0)	0.002492121
712	(51.0, 56.0)	0.001175403
713	(51.0, 26.0)	0.005617978
714	(56.0, 23.0)	0.002998806
715	(245.0, 300.0)	0.005991866
716	(245.0, 204.0)	0.019147193
717	(245.0, 253.0)	0.008989746
718	(245.0, 282.0)	0.008133643
719	(115.0, 177.0)	0.009343566
720	(115.0, 159.0)	0.011152974
721	(115.0, 112.0)	0.006619153
722	(115.0, 75.0)	0.003701887
723	(115.0, 135.0)	0.007377051
724	(300.0, 320.0)	0.005239193
725	(300.0, 309.0)	0.01083126
726	(300.0, 282.0)	0.005865257
727	(177.0, 163.0)	0.004153332
728	(177.0, 159.0)	0.003877028
729	(177.0, 224.0)	0.008701303
730	(177.0, 208.0)	0.005206073
731	(177.0, 135.0)	0.006422135
732	(177.0, 193.0)	0.009486795
733	(25.0, 80.0)	0.002002211
734	(25.0, 60.0)	0.009398657
735	(25.0, 45.0)	0.004506018
736	(25.0, 39.0)	0.009102156
737	(123.0, 80.0)	0.005475624
738	(123.0, 161.0)	0.006388536
739	(123.0, 96.0)	0.007049016
740	(123.0, 173.0)	0.00922154
741	(123.0, 138.0)	0.003190956
742	(80.0, 122.0)	0.00894473
743	(80.0, 85.0)	0.003389498
744	(324.0, 339.0)	0.005067161
745	(324.0, 261.0)	0.008574007
746	(324.0, 284.0)	0.002714561
747	(324.0, 313.0)	0.003158786
748	(324.0, 349.0)	0.003712545
749	(163.0, 224.0)	0.003104438
750	(163.0, 112.0)	0.00763511
751	(163.0, 215.0)	0.002760348
752	(163.0, 193.0)	0.002652056
753	(163.0, 165.0)	0.003776895
754	(159.0, 204.0)	0.02344799
755	(159.0, 122.0)	0.009099095
756	(159.0, 208.0)	0.007263594
757	(159.0, 135.0)	0.006579878
758	(159.0, 170.0)	0.005834374
759	(228.0, 258.0)	0.00596639
760	(228.0, 266.0)	0.001783241
761	(228.0, 173.0)	0.012517811
762	(228.0, 213.0)	0.006752713
763	(228.0, 194.0)	0.004492665
764	(228.0, 249.0)	0.005564744
765	(228.0, 205.0)	0.003373392
766	(161.0, 204.0)	0.008944908
767	(161.0, 122.0)	0.012126058
768	(161.0, 173.0)	0.010853463
769	(161.0, 138.0)	0.010746641
770	(271.0, 261.0)	0.001850483
771	(24.0, 60.0)	0.003365499
772	(24.0, 27.0)	0.002962042
773	(24.0, 58.0)	0.003366034
774	(140.0, 96.0)	0.002843359
775	(140.0, 164.0)	0.004767836
776	(140.0, 111.0)	0.003673384
777	(140.0, 148.0)	0.005902159
778	(314.0, 258.0)	0.000985249
779	(314.0, 309.0)	0.002569812
780	(314.0, 358.0)	0.001108667
781	(314.0, 293.0)	0.000848524
782	(96.0, 60.0)	0.002634079
783	(96.0, 58.0)	0.005571233
784	(96.0, 148.0)	0.003239103
785	(96.0, 93.0)	0.002342305
786	(330.0, 320.0)	0.001823448
787	(23.0, 41.0)	0.003558776
788	(339.0, 357.0)	0.005617978
789	(339.0, 284.0)	0.001876699
790	(339.0, 302.0)	0.005478153
791	(339.0, 301.0)	0.002449824
792	(224.0, 215.0)	0.002857629
793	(224.0, 193.0)	0.001717384
794	(224.0, 238.0)	0.005472258
795	(261.0, 253.0)	0.005890745
796	(261.0, 284.0)	0.006730051
797	(261.0, 208.0)	0.007342503
798	(261.0, 238.0)	0.010225209
799	(261.0, 256.0)	0.007458984
800	(60.0, 58.0)	0.00618808
801	(60.0, 85.0)	0.002607732
802	(60.0, 39.0)	0.00284704
803	(60.0, 29.0)	0.003189068
804	(204.0, 253.0)	0.007478242
805	(204.0, 213.0)	0.016707701
806	(204.0, 240.0)	0.014472595
807	(204.0, 185.0)	0.018679034
808	(204.0, 170.0)	0.011394191
809	(204.0, 227.0)	0.010316911
810	(320.0, 343.0)	0.003043123
811	(320.0, 313.0)	0.004091814
812	(320.0, 282.0)	0.005409202
813	(320.0, 364.0)	0.007989178
814	(320.0, 288.0)	0.005986463
815	(258.0, 293.0)	0.002134126
816	(258.0, 249.0)	0.000431438
817	(258.0, 237.0)	0.000949064
818	(253.0, 256.0)	0.01464685
819	(122.0, 75.0)	0.010711504
820	(122.0, 135.0)	0.008330679
821	(122.0, 70.0)	0.013935315
822	(122.0, 170.0)	0.004969152
823	(122.0, 94.0)	0.007876127
824	(122.0, 133.0)	0.008652457
825	(45.0, 75.0)	0.003098661
826	(45.0, 28.0)	0.002394061
827	(45.0, 70.0)	0.00457637
828	(309.0, 266.0)	0.00201622
829	(309.0, 343.0)	0.002018177
830	(309.0, 358.0)	0.004439625
831	(309.0, 282.0)	0.003178594
832	(309.0, 293.0)	0.004881891
833	(309.0, 364.0)	0.002133839
834	(309.0, 285.0)	0.003242862
835	(284.0, 238.0)	0.003380734
836	(284.0, 301.0)	0.003103611
837	(266.0, 213.0)	0.004703252
838	(266.0, 282.0)	0.001369966
839	(266.0, 249.0)	0.000902907
840	(112.0, 75.0)	0.002845682
841	(112.0, 105.0)	0.003904747
842	(112.0, 135.0)	0.004377143
843	(112.0, 41.0)	0.005040802
844	(112.0, 150.0)	0.003022935
845	(112.0, 103.0)	0.003405087
846	(343.0, 364.0)	0.00081082
847	(75.0, 28.0)	0.002722897
848	(75.0, 41.0)	0.004581522
849	(75.0, 77.0)	0.002412699
850	(164.0, 194.0)	0.002978659
851	(313.0, 349.0)	0.001905432
852	(313.0, 256.0)	0.005951348
853	(313.0, 288.0)	0.00231632
854	(173.0, 213.0)	0.00566837
855	(173.0, 148.0)	0.009877246
856	(173.0, 138.0)	0.006616102
857	(173.0, 185.0)	0.003900097
858	(173.0, 205.0)	0.008462559
859	(208.0, 135.0)	0.010325124
860	(208.0, 193.0)	0.002442142
861	(208.0, 256.0)	0.015981988
862	(208.0, 188.0)	0.002955657
863	(213.0, 282.0)	0.010938244
864	(213.0, 240.0)	0.002206708
865	(213.0, 185.0)	0.003542223
866	(213.0, 205.0)	0.006079274
867	(105.0, 67.0)	0.000787638
868	(105.0, 165.0)	0.001989249
869	(105.0, 97.0)	0.000953458
870	(111.0, 58.0)	0.00207697
871	(111.0, 148.0)	0.002311556
872	(358.0, 364.0)	0.001903163
873	(358.0, 345.0)	0.001654022
874	(135.0, 150.0)	0.004693926
875	(135.0, 77.0)	0.008174052
876	(135.0, 170.0)	0.004600126
877	(135.0, 188.0)	0.005490589
878	(135.0, 103.0)	0.008918086
879	(58.0, 52.0)	0.004795531
880	(58.0, 93.0)	0.003224794
881	(58.0, 62.0)	0.00615751
882	(28.0, 41.0)	0.001296642
883	(28.0, 33.0)	0.002040409
884	(41.0, 67.0)	0.001038891
885	(41.0, 33.0)	0.001864315
886	(41.0, 47.0)	0.001270504
887	(254.0, 238.0)	0.003855129
888	(254.0, 301.0)	0.001807482
889	(67.0, 30.0)	0.003504578
890	(67.0, 97.0)	0.001953249
891	(67.0, 47.0)	0.001239532
892	(194.0, 205.0)	0.001641734
893	(194.0, 237.0)	0.002062339
894	(194.0, 178.0)	0.001857737
895	(193.0, 165.0)	0.002351018
896	(193.0, 238.0)	0.004993427
897	(193.0, 150.0)	0.003002827
898	(193.0, 210.0)	0.005070431
899	(148.0, 138.0)	0.003547844
900	(148.0, 102.0)	0.009026893
901	(148.0, 178.0)	0.003163698
902	(148.0, 131.0)	0.002889306
903	(282.0, 240.0)	0.003739751
904	(282.0, 285.0)	0.008700726
905	(282.0, 308.0)	0.007163115
906	(85.0, 138.0)	0.005417159
907	(85.0, 39.0)	0.001293113
908	(85.0, 70.0)	0.004325275
909	(85.0, 93.0)	0.002126493
910	(165.0, 210.0)	0.001740263
911	(238.0, 256.0)	0.006209048
912	(238.0, 275.0)	0.010276509
913	(238.0, 210.0)	0.005720249
914	(238.0, 231.0)	0.002253147
915	(52.0, 62.0)	0.000822447
916	(302.0, 301.0)	0.001117956
917	(302.0, 256.0)	0.01240945
918	(302.0, 365.0)	0.002887466
919	(302.0, 275.0)	0.002086326
920	(302.0, 307.0)	0.001837634
921	(302.0, 333.0)	0.004553904
922	(138.0, 93.0)	0.005260422
923	(138.0, 185.0)	0.004274661
924	(138.0, 106.0)	0.007143621
925	(301.0, 275.0)	0.00163231
926	(301.0, 333.0)	0.001692072
927	(39.0, 70.0)	0.004743497
928	(39.0, 29.0)	0.001762767
929	(39.0, 32.0)	0.001569387
930	(39.0, 46.0)	0.006753749
931	(70.0, 77.0)	0.00447614
932	(70.0, 32.0)	0.004048591
933	(70.0, 94.0)	0.001365397
934	(70.0, 38.0)	0.005452365
935	(70.0, 78.0)	0.003931389
936	(256.0, 227.0)	0.007316935
937	(256.0, 288.0)	0.006567176
938	(256.0, 307.0)	0.008610471
939	(256.0, 231.0)	0.006931472
940	(256.0, 279.0)	0.006885758
941	(29.0, 46.0)	0.001304307
942	(30.0, 47.0)	0.002113399
943	(93.0, 46.0)	0.002703714
944	(93.0, 131.0)	0.003413135
945	(150.0, 188.0)	0.0021798
946	(150.0, 103.0)	0.000884129
947	(150.0, 146.0)	0.003035481
948	(150.0, 144.0)	0.002073463
949	(293.0, 249.0)	0.002428167
950	(293.0, 345.0)	0.003154598
951	(293.0, 237.0)	0.002096402
952	(293.0, 328.0)	0.002000768
953	(293.0, 278.0)	0.000789383
954	(249.0, 205.0)	0.002209865
955	(249.0, 237.0)	0.000283024
956	(249.0, 285.0)	0.002160449
957	(249.0, 242.0)	0.001433751
958	(240.0, 248.0)	0.003797904
959	(240.0, 242.0)	0.007707341
960	(240.0, 212.0)	0.002320103
961	(77.0, 103.0)	0.001564816
962	(77.0, 94.0)	0.001175535
963	(77.0, 33.0)	0.003204927
964	(77.0, 82.0)	0.001156186
965	(185.0, 195.0)	0.005284751
966	(185.0, 131.0)	0.014747598
967	(185.0, 212.0)	0.002436011
968	(185.0, 160.0)	0.002914289
969	(170.0, 188.0)	0.00372443
970	(170.0, 195.0)	0.005575282
971	(170.0, 133.0)	0.00369418
972	(170.0, 141.0)	0.00560538
973	(205.0, 237.0)	0.00344888
974	(205.0, 178.0)	0.003228036
975	(205.0, 242.0)	0.002923245
976	(205.0, 198.0)	0.002733483
977	(364.0, 285.0)	0.00184451
978	(364.0, 308.0)	0.003093104
979	(364.0, 328.0)	0.005152787
980	(227.0, 188.0)	0.003492599
981	(227.0, 248.0)	0.003638318
982	(227.0, 195.0)	0.003265525
983	(227.0, 216.0)	0.002110616
984	(288.0, 248.0)	0.003342947
985	(288.0, 307.0)	0.00252638
986	(288.0, 308.0)	0.00335941
987	(288.0, 279.0)	0.000932784
988	(345.0, 328.0)	0.000898735
989	(31.0, 62.0)	0.003565315
990	(31.0, 36.0)	0.002052662
991	(188.0, 231.0)	0.007543797
992	(188.0, 141.0)	0.003034735
993	(188.0, 216.0)	0.002295455
994	(62.0, 102.0)	0.002324339
995	(62.0, 36.0)	0.001049613
996	(62.0, 89.0)	0.003471532
997	(62.0, 74.0)	0.000642423
998	(237.0, 242.0)	0.001775694
999	(237.0, 278.0)	0.001210237
1000	(103.0, 97.0)	0.002926083
1001	(103.0, 47.0)	0.004631408
1002	(103.0, 141.0)	0.002773226
1003	(103.0, 82.0)	0.00161574
1004	(103.0, 144.0)	0.001803498
1005	(365.0, 307.0)	0.002730511
1006	(275.0, 231.0)	0.005075253
1007	(275.0, 264.0)	0.005617978
1008	(275.0, 312.0)	0.00617491
1009	(210.0, 231.0)	0.00277957
1010	(210.0, 146.0)	0.003177891
1011	(210.0, 230.0)	0.005617978
1012	(248.0, 195.0)	0.007556243
1013	(248.0, 308.0)	0.003303418
1014	(248.0, 279.0)	0.004280592
1015	(248.0, 251.0)	0.004180378
1016	(307.0, 279.0)	0.000528462
1017	(307.0, 325.0)	0.004078965
1018	(285.0, 328.0)	0.004276496
1019	(285.0, 242.0)	0.004015172
1020	(285.0, 278.0)	0.001214698
1021	(285.0, 329.0)	0.005222613
1022	(285.0, 251.0)	0.002141625
1023	(102.0, 89.0)	0.001299091
1024	(102.0, 74.0)	0.002161915
1025	(102.0, 124.0)	0.000752849
1026	(333.0, 312.0)	0.000871543
1027	(94.0, 133.0)	0.001927677
1028	(94.0, 141.0)	0.002584064
1029	(94.0, 78.0)	0.004014519
1030	(94.0, 82.0)	0.002957955
1031	(33.0, 47.0)	0.001381444
1032	(33.0, 38.0)	0.002945125
1033	(33.0, 82.0)	0.000445352
1034	(97.0, 47.0)	0.000550434
1035	(97.0, 146.0)	0.001335286
1036	(97.0, 144.0)	0.001116454
1037	(178.0, 198.0)	0.00080608
1038	(178.0, 124.0)	0.001735564
1039	(195.0, 133.0)	0.00562146
1040	(195.0, 212.0)	0.003286512
1041	(195.0, 216.0)	0.001621261
1042	(34.0, 36.0)	0.005617978
1043	(308.0, 346.0)	0.005959182
1044	(231.0, 189.0)	0.004159465
1045	(146.0, 144.0)	0.000866132
1046	(46.0, 106.0)	0.003728631
1047	(46.0, 78.0)	0.003057692
1048	(46.0, 36.0)	0.007146636
1049	(46.0, 89.0)	0.001720406
1050	(328.0, 278.0)	0.001513323
1051	(328.0, 329.0)	0.000395364
1052	(328.0, 310.0)	0.005617978
1053	(242.0, 212.0)	0.002651815
1054	(242.0, 278.0)	0.004040592
1055	(242.0, 198.0)	0.003616696
1056	(242.0, 251.0)	0.002222721
1057	(131.0, 106.0)	0.002247366
1058	(131.0, 89.0)	0.009679302
1059	(131.0, 160.0)	0.001200833
1060	(131.0, 198.0)	0.004613325
1061	(131.0, 124.0)	0.003976258
1062	(133.0, 141.0)	0.004036151
1063	(133.0, 106.0)	0.009395197
1064	(133.0, 160.0)	0.003459456
1065	(141.0, 144.0)	0.004217774
1066	(346.0, 325.0)	0.002529726
1067	(38.0, 78.0)	0.001874801
1068	(38.0, 37.0)	0.001682278
1069	(106.0, 78.0)	0.00407911
1070	(106.0, 89.0)	0.005934718
1071	(106.0, 160.0)	0.001273399
1072	(78.0, 37.0)	0.0039357
1073	(212.0, 160.0)	0.001883314
1074	(212.0, 198.0)	0.001799424
1075	(279.0, 325.0)	0.005345999
1076	(359.0, 312.0)	0.002197397
1077	(359.0, 325.0)	0.004401396
1078	(36.0, 89.0)	0.005255766
1079	(36.0, 74.0)	0.000489869
1080	(144.0, 189.0)	0.00280575
1081	(89.0, 74.0)	0.002672063
