# Supplementary material for: X-ray computed tomography images and network data of sands under compression
Source: Data Brief. 2021 May 12;36:107122. doi: 10.1016/j.dib.2021.107122 (PMC8165412; doi:10.1016/j.dib.2021.107122)
Supplement: Supplementary file 1 [file mmc1.zip › data/Ottawa-sand_10.2MPa/features/thermal-network_edge-betweeness-centrality.csv]

	edge ID	edge betweenness centrality
0	(3.0, 69.0)	0.002810436
1	(3.0, 5.0)	0.001169069
2	(3.0, 8.0)	0.001484975
3	(76.0, 69.0)	0.000960741
4	(76.0, 116.0)	0.001948254
5	(76.0, 108.0)	0.002555487
6	(162.0, 225.0)	0.001472065
7	(162.0, 116.0)	0.000642987
8	(162.0, 182.0)	0.00059158
9	(162.0, 211.0)	0.001376903
10	(162.0, 108.0)	0.000349047
11	(162.0, 157.0)	0.000685941
12	(162.0, 207.0)	0.001007917
13	(162.0, 104.0)	0.002681957
14	(162.0, 187.0)	0.000601763
15	(162.0, 154.0)	0.000818249
16	(162.0, 126.0)	0.001254001
17	(225.0, 257.0)	0.000439484
18	(225.0, 182.0)	0.000375253
19	(225.0, 211.0)	0.00034279
20	(225.0, 283.0)	0.001291894
21	(225.0, 207.0)	0.000881156
22	(225.0, 187.0)	0.000684044
23	(225.0, 273.0)	0.000629679
24	(225.0, 236.0)	0.004049953
25	(297.0, 257.0)	0.003906065
26	(297.0, 351.0)	0.000330024
27	(297.0, 286.0)	0.000150859
28	(297.0, 283.0)	0.000142656
29	(297.0, 319.0)	0.001064798
30	(297.0, 315.0)	0.000409428
31	(69.0, 116.0)	0.000452095
32	(69.0, 72.0)	0.000165256
33	(69.0, 5.0)	0.000102949
34	(69.0, 108.0)	0.001184389
35	(69.0, 87.0)	0.002821867
36	(69.0, 104.0)	0.00358821
37	(69.0, 43.0)	0.000580971
38	(69.0, 8.0)	0.000577701
39	(69.0, 61.0)	0.000882432
40	(257.0, 182.0)	0.001659437
41	(257.0, 211.0)	0.000777407
42	(257.0, 286.0)	0.001446321
43	(257.0, 250.0)	0.000688534
44	(257.0, 283.0)	0.001958226
45	(257.0, 319.0)	0.001424066
46	(257.0, 276.0)	0.000598049
47	(257.0, 315.0)	0.00123033
48	(257.0, 221.0)	0.004735359
49	(257.0, 207.0)	0.001892471
50	(257.0, 273.0)	0.000348213
51	(257.0, 236.0)	0.005830823
52	(257.0, 294.0)	0.002431025
53	(116.0, 72.0)	0.000280295
54	(116.0, 167.0)	0.000580196
55	(116.0, 128.0)	0.000522198
56	(116.0, 108.0)	0.000219471
57	(116.0, 87.0)	0.001127337
58	(116.0, 157.0)	0.00220159
59	(116.0, 117.0)	0.002088578
60	(116.0, 104.0)	0.001239293
61	(182.0, 211.0)	0.000323691
62	(182.0, 167.0)	0.000281967
63	(182.0, 157.0)	0.002050876
64	(182.0, 207.0)	0.001315046
65	(351.0, 331.0)	0.000360174
66	(351.0, 319.0)	0.00112256
67	(351.0, 315.0)	0.001093336
68	(351.0, 352.0)	5.48E-05
69	(351.0, 342.0)	0.002816366
70	(211.0, 167.0)	0.000797818
71	(211.0, 250.0)	0.000617885
72	(211.0, 197.0)	0.000512225
73	(211.0, 157.0)	0.001659989
74	(211.0, 276.0)	0.002119066
75	(211.0, 221.0)	0.002638409
76	(211.0, 207.0)	0.000516335
77	(72.0, 5.0)	0.000124027
78	(72.0, 128.0)	0.000893493
79	(72.0, 4.0)	0.00025859
80	(72.0, 68.0)	0.001103379
81	(72.0, 87.0)	0.000857426
82	(72.0, 104.0)	0.002339453
83	(72.0, 43.0)	0.000443969
84	(286.0, 331.0)	0.000250835
85	(286.0, 250.0)	0.000695368
86	(286.0, 290.0)	0.000935715
87	(286.0, 319.0)	0.000279878
88	(286.0, 276.0)	0.002176638
89	(286.0, 315.0)	0.000270781
90	(5.0, 4.0)	0.000714361
91	(5.0, 87.0)	0.004162434
92	(5.0, 43.0)	0.000459246
93	(5.0, 8.0)	0.000327772
94	(5.0, 61.0)	0.001452399
95	(167.0, 128.0)	0.001269722
96	(167.0, 197.0)	0.001313809
97	(167.0, 157.0)	0.001836941
98	(331.0, 290.0)	0.00321976
99	(331.0, 340.0)	0.000648182
100	(331.0, 334.0)	0.000629275
101	(331.0, 319.0)	0.001009289
102	(128.0, 197.0)	0.00112647
103	(128.0, 68.0)	0.000868313
104	(128.0, 153.0)	0.000592705
105	(128.0, 120.0)	0.001930009
106	(128.0, 87.0)	0.000435282
107	(128.0, 157.0)	0.000599897
108	(128.0, 117.0)	0.000412032
109	(128.0, 104.0)	0.000971857
110	(128.0, 158.0)	0.002456131
111	(250.0, 197.0)	0.001042832
112	(250.0, 290.0)	0.000150306
113	(250.0, 229.0)	0.000787461
114	(250.0, 289.0)	0.001573457
115	(250.0, 276.0)	0.00045759
116	(250.0, 221.0)	0.002624158
117	(4.0, 68.0)	0.000886908
118	(4.0, 1.0)	0.000728596
119	(4.0, 87.0)	0.002869909
120	(4.0, 40.0)	0.002079708
121	(4.0, 43.0)	0.00122678
122	(197.0, 153.0)	0.000463717
123	(197.0, 229.0)	0.001489933
124	(197.0, 192.0)	0.00179249
125	(197.0, 157.0)	0.000697713
126	(197.0, 221.0)	0.001491435
127	(197.0, 158.0)	0.002454462
128	(290.0, 340.0)	0.000316888
129	(290.0, 334.0)	0.001251327
130	(290.0, 229.0)	0.000809478
131	(290.0, 289.0)	0.000719947
132	(290.0, 319.0)	0.000828022
133	(290.0, 276.0)	0.000451341
134	(290.0, 221.0)	0.004857032
135	(290.0, 323.0)	0.000970243
136	(290.0, 265.0)	0.003720087
137	(68.0, 153.0)	0.003770703
138	(68.0, 120.0)	0.00148537
139	(68.0, 1.0)	0.002671701
140	(68.0, 86.0)	0.002252247
141	(68.0, 87.0)	0.001291318
142	(68.0, 40.0)	0.001088262
143	(68.0, 84.0)	0.001862513
144	(340.0, 334.0)	0.000240522
145	(340.0, 289.0)	0.001253297
146	(340.0, 319.0)	0.000367521
147	(340.0, 276.0)	0.00174895
148	(340.0, 338.0)	0.001780473
149	(340.0, 323.0)	0.001117015
150	(340.0, 342.0)	0.000675861
151	(153.0, 120.0)	0.00048529
152	(153.0, 192.0)	0.001536801
153	(153.0, 143.0)	0.002417851
154	(153.0, 157.0)	0.001455281
155	(153.0, 221.0)	0.004992959
156	(153.0, 117.0)	0.001325386
157	(153.0, 168.0)	0.001951276
158	(153.0, 158.0)	0.000798126
159	(334.0, 289.0)	0.001190039
160	(334.0, 321.0)	0.000628674
161	(334.0, 338.0)	0.002749171
162	(229.0, 289.0)	0.00032912
163	(229.0, 192.0)	0.001041435
164	(229.0, 235.0)	0.001147802
165	(229.0, 276.0)	0.001364178
166	(229.0, 221.0)	0.000819029
167	(229.0, 252.0)	0.002699883
168	(229.0, 265.0)	0.000383777
169	(229.0, 222.0)	0.001966889
170	(229.0, 263.0)	0.001336563
171	(120.0, 192.0)	0.004353146
172	(120.0, 86.0)	0.00178332
173	(120.0, 143.0)	0.001996203
174	(120.0, 87.0)	0.005038133
175	(120.0, 84.0)	0.000915882
176	(120.0, 117.0)	0.00105865
177	(120.0, 168.0)	0.00126548
178	(120.0, 158.0)	0.001968429
179	(120.0, 121.0)	0.005023764
180	(120.0, 130.0)	0.000522864
181	(289.0, 235.0)	0.002280123
182	(289.0, 321.0)	0.000691725
183	(289.0, 291.0)	0.002622404
184	(289.0, 276.0)	0.002895517
185	(289.0, 338.0)	0.00036695
186	(289.0, 252.0)	0.00287685
187	(289.0, 304.0)	0.000802505
188	(289.0, 323.0)	0.000888592
189	(289.0, 265.0)	0.001888867
190	(1.0, 2.0)	0.000705097
191	(1.0, 40.0)	0.00160282
192	(192.0, 235.0)	0.001659637
193	(192.0, 143.0)	0.001979567
194	(192.0, 190.0)	0.002845173
195	(192.0, 191.0)	0.002257875
196	(192.0, 221.0)	0.002687036
197	(192.0, 252.0)	0.006830325
198	(192.0, 168.0)	0.000947252
199	(192.0, 158.0)	0.004898127
200	(192.0, 265.0)	0.002024065
201	(192.0, 222.0)	0.001023939
202	(192.0, 202.0)	0.001888647
203	(235.0, 143.0)	0.003726582
204	(235.0, 291.0)	0.002099351
205	(235.0, 190.0)	0.00071591
206	(235.0, 246.0)	0.001439579
207	(235.0, 191.0)	0.001340204
208	(235.0, 232.0)	0.001947197
209	(235.0, 252.0)	0.000543485
210	(235.0, 265.0)	0.002243239
211	(235.0, 222.0)	0.00199208
212	(86.0, 2.0)	0.003062643
213	(86.0, 143.0)	0.002613538
214	(86.0, 48.0)	0.001979888
215	(86.0, 107.0)	0.000798487
216	(86.0, 40.0)	0.001244788
217	(86.0, 84.0)	0.000981384
218	(86.0, 7.0)	0.001620905
219	(86.0, 121.0)	0.002292338
220	(86.0, 130.0)	0.004254335
221	(86.0, 54.0)	0.00061278
222	(86.0, 90.0)	0.003227652
223	(321.0, 360.0)	0.000109238
224	(321.0, 291.0)	0.000367617
225	(321.0, 344.0)	0.000819971
226	(321.0, 338.0)	0.000750062
227	(321.0, 252.0)	0.003244844
228	(321.0, 304.0)	0.001473183
229	(2.0, 48.0)	0.000857117
230	(2.0, 40.0)	0.000371021
231	(2.0, 7.0)	0.001605122
232	(143.0, 107.0)	0.001622504
233	(143.0, 190.0)	0.00093989
234	(143.0, 147.0)	0.002122302
235	(143.0, 191.0)	0.001099007
236	(143.0, 168.0)	0.000605703
237	(143.0, 129.0)	0.00118811
238	(143.0, 121.0)	0.002729504
239	(360.0, 291.0)	0.001116494
240	(360.0, 344.0)	0.000300379
241	(360.0, 338.0)	0.001276318
242	(360.0, 336.0)	0.00060398
243	(360.0, 304.0)	0.00262606
244	(48.0, 107.0)	0.000591045
245	(48.0, 91.0)	0.001004699
246	(48.0, 44.0)	0.001539196
247	(48.0, 40.0)	0.001568131
248	(48.0, 6.0)	0.00134937
249	(48.0, 7.0)	0.000156422
250	(48.0, 53.0)	0.000482406
251	(48.0, 54.0)	0.001135788
252	(48.0, 90.0)	0.004393041
253	(291.0, 344.0)	0.002117336
254	(291.0, 246.0)	0.000479354
255	(291.0, 311.0)	0.001128159
256	(291.0, 350.0)	0.002737106
257	(291.0, 268.0)	0.001145831
258	(291.0, 232.0)	0.005045616
259	(291.0, 252.0)	0.001648608
260	(291.0, 336.0)	0.000434379
261	(291.0, 280.0)	0.000450299
262	(291.0, 304.0)	0.002475587
263	(107.0, 147.0)	0.000551272
264	(107.0, 91.0)	0.000378877
265	(107.0, 125.0)	0.001617796
266	(107.0, 129.0)	0.00050019
267	(107.0, 121.0)	0.002657804
268	(107.0, 90.0)	0.001825356
269	(344.0, 311.0)	0.00023988
270	(344.0, 350.0)	6.19E-05
271	(344.0, 336.0)	0.002056201
272	(190.0, 246.0)	0.000798305
273	(190.0, 147.0)	0.001091917
274	(190.0, 181.0)	0.000812456
275	(190.0, 191.0)	0.00110059
276	(190.0, 232.0)	0.001429003
277	(246.0, 311.0)	0.001036629
278	(246.0, 268.0)	0.000332312
279	(246.0, 181.0)	0.001560428
280	(246.0, 234.0)	0.000624002
281	(246.0, 232.0)	0.001249836
282	(246.0, 252.0)	0.002485823
283	(246.0, 280.0)	0.000653535
284	(311.0, 350.0)	0.000129115
285	(311.0, 268.0)	0.000168116
286	(311.0, 318.0)	0.000417197
287	(311.0, 336.0)	0.001324794
288	(311.0, 280.0)	0.001210671
289	(311.0, 272.0)	0.001268501
290	(311.0, 327.0)	0.000203406
291	(350.0, 318.0)	0.000357919
292	(350.0, 336.0)	0.00227561
293	(350.0, 327.0)	0.000559586
294	(147.0, 91.0)	0.001249314
295	(147.0, 125.0)	0.000925097
296	(147.0, 181.0)	0.000376987
297	(147.0, 145.0)	0.00178333
298	(147.0, 119.0)	0.000627792
299	(147.0, 191.0)	0.002800124
300	(147.0, 149.0)	0.000285129
301	(147.0, 129.0)	0.000413612
302	(147.0, 186.0)	0.001490455
303	(147.0, 109.0)	0.001050721
304	(147.0, 171.0)	0.002533706
305	(91.0, 125.0)	0.000634028
306	(91.0, 44.0)	0.001933252
307	(91.0, 119.0)	0.0004171
308	(91.0, 73.0)	0.003159995
309	(91.0, 149.0)	0.001436622
310	(91.0, 57.0)	0.000634571
311	(91.0, 129.0)	0.00277611
312	(91.0, 53.0)	0.000821386
313	(91.0, 109.0)	0.000352951
314	(91.0, 90.0)	0.005336581
315	(125.0, 181.0)	0.001264728
316	(125.0, 145.0)	0.000110982
317	(125.0, 119.0)	9.32E-05
318	(125.0, 149.0)	0.001286023
319	(268.0, 318.0)	0.000758868
320	(268.0, 234.0)	0.000241672
321	(268.0, 232.0)	0.003205668
322	(268.0, 280.0)	0.000886836
323	(268.0, 272.0)	0.000607447
324	(181.0, 234.0)	0.000627946
325	(181.0, 145.0)	0.00110759
326	(181.0, 119.0)	0.001633294
327	(181.0, 199.0)	0.000247974
328	(181.0, 191.0)	0.00356695
329	(181.0, 232.0)	0.001476344
330	(181.0, 149.0)	0.000837499
331	(181.0, 186.0)	0.001408528
332	(181.0, 223.0)	0.001119057
333	(44.0, 73.0)	0.000302902
334	(44.0, 6.0)	6.58E-05
335	(44.0, 57.0)	0.000142604
336	(44.0, 53.0)	0.001885085
337	(44.0, 10.0)	0.000352006
338	(318.0, 272.0)	0.003595369
339	(318.0, 327.0)	0.000435329
340	(234.0, 199.0)	0.000234663
341	(234.0, 232.0)	0.002349138
342	(234.0, 272.0)	0.000761855
343	(234.0, 223.0)	0.001251596
344	(145.0, 119.0)	0.0002666
345	(145.0, 199.0)	0.000371529
346	(145.0, 149.0)	0.001863148
347	(119.0, 73.0)	0.001625164
348	(119.0, 199.0)	0.001025392
349	(119.0, 149.0)	0.000634015
350	(119.0, 57.0)	0.001364633
351	(119.0, 129.0)	0.003783367
352	(119.0, 109.0)	0.000877234
353	(73.0, 57.0)	0.000434821
354	(199.0, 232.0)	0.003015053
355	(199.0, 149.0)	0.001451833
356	(199.0, 223.0)	0.001319447
357	(108.0, 157.0)	0.002024572
358	(108.0, 104.0)	0.001260892
359	(108.0, 187.0)	0.002573158
360	(108.0, 154.0)	0.00126969
361	(108.0, 61.0)	0.001139845
362	(108.0, 126.0)	0.001357183
363	(283.0, 315.0)	0.000534959
364	(283.0, 273.0)	0.001794583
365	(319.0, 276.0)	0.001309661
366	(319.0, 315.0)	0.000114645
367	(319.0, 323.0)	0.003146032
368	(319.0, 352.0)	0.001196908
369	(319.0, 342.0)	0.000331287
370	(319.0, 294.0)	0.002905689
371	(87.0, 157.0)	0.003682494
372	(87.0, 84.0)	0.003239628
373	(87.0, 117.0)	0.000193532
374	(87.0, 104.0)	0.000363368
375	(87.0, 43.0)	0.001002217
376	(87.0, 66.0)	0.001022113
377	(87.0, 61.0)	0.001538196
378	(87.0, 114.0)	0.005945861
379	(87.0, 88.0)	0.002420252
380	(157.0, 221.0)	0.005007299
381	(157.0, 117.0)	0.001257116
382	(157.0, 207.0)	0.001242124
383	(157.0, 104.0)	0.001942598
384	(157.0, 158.0)	0.001544893
385	(157.0, 154.0)	0.001004638
386	(157.0, 200.0)	0.005110668
387	(40.0, 84.0)	0.002176909
388	(40.0, 7.0)	0.001087619
389	(40.0, 9.0)	0.000771916
390	(40.0, 54.0)	0.002229695
391	(191.0, 232.0)	0.001456035
392	(191.0, 252.0)	0.003475445
393	(191.0, 168.0)	0.001253238
394	(191.0, 129.0)	0.001829857
395	(191.0, 186.0)	0.001386298
396	(191.0, 222.0)	0.003878942
397	(191.0, 171.0)	0.001805884
398	(191.0, 175.0)	0.004725533
399	(191.0, 226.0)	0.001332401
400	(276.0, 315.0)	0.002187313
401	(276.0, 221.0)	0.002590982
402	(276.0, 323.0)	0.000907082
403	(276.0, 265.0)	0.002659668
404	(276.0, 273.0)	0.001435335
405	(276.0, 342.0)	0.001976844
406	(276.0, 263.0)	0.001758006
407	(276.0, 236.0)	0.005605339
408	(276.0, 294.0)	0.001446041
409	(232.0, 252.0)	0.00254728
410	(232.0, 280.0)	0.001113929
411	(232.0, 272.0)	0.001714708
412	(232.0, 186.0)	0.00155929
413	(232.0, 223.0)	0.001134184
414	(232.0, 171.0)	0.0109948
415	(232.0, 287.0)	0.002391025
416	(232.0, 226.0)	0.002162613
417	(232.0, 255.0)	0.002397756
418	(6.0, 57.0)	0.00050368
419	(6.0, 7.0)	0.002067725
420	(6.0, 53.0)	0.001500437
421	(6.0, 10.0)	0.000307947
422	(315.0, 273.0)	0.001372442
423	(315.0, 352.0)	0.00083016
424	(315.0, 342.0)	0.000637169
425	(315.0, 294.0)	0.002653556
426	(315.0, 332.0)	0.000264101
427	(338.0, 252.0)	0.002278146
428	(338.0, 336.0)	0.001634761
429	(338.0, 304.0)	0.000133471
430	(338.0, 323.0)	0.000619627
431	(338.0, 265.0)	0.002267273
432	(338.0, 361.0)	0.000870633
433	(338.0, 347.0)	0.000448276
434	(338.0, 295.0)	0.006206509
435	(338.0, 353.0)	0.000694727
436	(221.0, 207.0)	0.001250443
437	(221.0, 158.0)	0.003240594
438	(221.0, 265.0)	0.001678885
439	(221.0, 222.0)	0.003183486
440	(221.0, 202.0)	0.00312872
441	(221.0, 200.0)	0.001330091
442	(221.0, 263.0)	0.001937736
443	(221.0, 236.0)	0.002337103
444	(221.0, 239.0)	0.008777511
445	(252.0, 336.0)	0.003014648
446	(252.0, 280.0)	0.001761385
447	(252.0, 304.0)	0.000858464
448	(252.0, 265.0)	0.002092524
449	(252.0, 222.0)	0.002031292
450	(252.0, 287.0)	0.000988798
451	(252.0, 226.0)	0.001961128
452	(252.0, 255.0)	0.007669871
453	(252.0, 347.0)	0.002785644
454	(252.0, 269.0)	0.001782715
455	(336.0, 280.0)	0.000376317
456	(336.0, 327.0)	0.001548028
457	(336.0, 304.0)	0.001798968
458	(336.0, 287.0)	0.002034246
459	(336.0, 361.0)	0.00044357
460	(336.0, 317.0)	0.002806453
461	(336.0, 347.0)	0.003109574
462	(336.0, 354.0)	0.000442726
463	(84.0, 117.0)	0.001783357
464	(84.0, 121.0)	0.004320236
465	(84.0, 130.0)	0.000849458
466	(84.0, 9.0)	0.001086383
467	(84.0, 66.0)	0.002021676
468	(84.0, 54.0)	0.001972792
469	(84.0, 114.0)	0.00220114
470	(84.0, 55.0)	0.001059009
471	(84.0, 98.0)	0.003376854
472	(117.0, 104.0)	0.000233729
473	(117.0, 158.0)	0.000862586
474	(117.0, 130.0)	0.001904914
475	(117.0, 154.0)	0.001004077
476	(117.0, 66.0)	0.001105232
477	(117.0, 114.0)	0.001091728
478	(117.0, 151.0)	0.00157837
479	(117.0, 88.0)	0.001702534
480	(280.0, 272.0)	0.000307908
481	(280.0, 327.0)	0.001214358
482	(280.0, 304.0)	0.002546204
483	(280.0, 287.0)	0.000686041
484	(280.0, 255.0)	0.003365887
485	(280.0, 317.0)	0.001267257
486	(149.0, 129.0)	0.00101185
487	(149.0, 186.0)	0.001132245
488	(149.0, 109.0)	0.000419915
489	(149.0, 223.0)	0.002094207
490	(149.0, 171.0)	0.002669074
491	(149.0, 134.0)	0.000314221
492	(149.0, 179.0)	0.00086552
493	(149.0, 136.0)	0.003054842
494	(149.0, 118.0)	0.001963216
495	(57.0, 53.0)	0.001236372
496	(57.0, 109.0)	0.002284832
497	(57.0, 10.0)	0.000443792
498	(57.0, 63.0)	0.001352047
499	(57.0, 12.0)	0.00053414
500	(168.0, 129.0)	0.003799146
501	(168.0, 158.0)	0.004476563
502	(168.0, 121.0)	0.001174612
503	(168.0, 130.0)	0.000668895
504	(168.0, 222.0)	0.001720933
505	(168.0, 202.0)	0.001796963
506	(168.0, 171.0)	0.004573942
507	(168.0, 175.0)	0.000986141
508	(168.0, 156.0)	0.002020394
509	(129.0, 186.0)	0.001242678
510	(129.0, 121.0)	0.001098717
511	(129.0, 109.0)	0.001057443
512	(129.0, 90.0)	0.001066368
513	(129.0, 171.0)	0.000564825
514	(129.0, 175.0)	0.005356765
515	(129.0, 134.0)	0.000238415
516	(129.0, 136.0)	0.00126646
517	(207.0, 158.0)	0.004890269
518	(207.0, 187.0)	0.000525404
519	(207.0, 154.0)	0.001325405
520	(207.0, 273.0)	0.003565781
521	(207.0, 200.0)	0.001659912
522	(207.0, 236.0)	0.001585973
523	(207.0, 174.0)	0.001354934
524	(272.0, 327.0)	0.000682066
525	(272.0, 223.0)	0.001615603
526	(272.0, 287.0)	0.00249343
527	(272.0, 255.0)	0.004788211
528	(272.0, 317.0)	0.00096938
529	(272.0, 316.0)	0.000507993
530	(272.0, 277.0)	0.000180499
531	(7.0, 53.0)	0.000496506
532	(7.0, 9.0)	0.00136811
533	(7.0, 54.0)	0.000332795
534	(7.0, 90.0)	0.003687271
535	(7.0, 13.0)	0.00032983
536	(7.0, 59.0)	0.002945595
537	(327.0, 317.0)	0.001621614
538	(327.0, 316.0)	0.000686621
539	(327.0, 277.0)	0.0009443
540	(53.0, 109.0)	0.00119908
541	(53.0, 10.0)	0.000905563
542	(53.0, 54.0)	0.002273801
543	(53.0, 90.0)	0.003925791
544	(53.0, 63.0)	0.000217675
545	(53.0, 12.0)	0.001641646
546	(53.0, 13.0)	0.000210378
547	(53.0, 59.0)	0.003887759
548	(53.0, 16.0)	0.00139004
549	(186.0, 223.0)	0.000516597
550	(186.0, 171.0)	0.000572518
551	(186.0, 226.0)	0.001395025
552	(186.0, 255.0)	0.001941642
553	(186.0, 134.0)	0.001064521
554	(186.0, 179.0)	0.000376573
555	(186.0, 136.0)	0.002802874
556	(186.0, 243.0)	0.002333836
557	(186.0, 217.0)	0.002036639
558	(186.0, 180.0)	0.001963698
559	(104.0, 43.0)	0.001639049
560	(104.0, 158.0)	0.004820348
561	(104.0, 154.0)	0.000655338
562	(104.0, 66.0)	0.001793367
563	(104.0, 61.0)	0.00103147
564	(104.0, 126.0)	0.001749294
565	(104.0, 114.0)	0.003846476
566	(104.0, 151.0)	0.003997973
567	(104.0, 15.0)	0.002366842
568	(104.0, 88.0)	0.001413903
569	(104.0, 92.0)	0.002392597
570	(43.0, 8.0)	0.000647243
571	(43.0, 66.0)	0.000905342
572	(43.0, 61.0)	0.000325372
573	(43.0, 11.0)	0.001595343
574	(43.0, 15.0)	0.000489234
575	(43.0, 88.0)	0.002386763
576	(158.0, 130.0)	0.002520654
577	(158.0, 154.0)	0.001731306
578	(158.0, 202.0)	0.002140894
579	(158.0, 200.0)	0.001251197
580	(158.0, 114.0)	0.002783112
581	(158.0, 151.0)	0.001675554
582	(158.0, 174.0)	0.003431823
583	(158.0, 156.0)	0.006049802
584	(304.0, 323.0)	0.001566994
585	(304.0, 265.0)	0.00187039
586	(304.0, 263.0)	0.00625495
587	(304.0, 287.0)	0.000992997
588	(304.0, 361.0)	0.001794908
589	(304.0, 347.0)	0.000278251
590	(304.0, 295.0)	0.004606863
591	(304.0, 269.0)	0.002988641
592	(304.0, 354.0)	0.001953784
593	(121.0, 130.0)	0.001396218
594	(121.0, 54.0)	0.001863689
595	(121.0, 90.0)	0.000997246
596	(121.0, 171.0)	0.003355452
597	(121.0, 175.0)	0.001218169
598	(121.0, 134.0)	0.001903977
599	(121.0, 136.0)	0.003212717
600	(121.0, 156.0)	0.004176794
601	(121.0, 98.0)	0.002340564
602	(121.0, 101.0)	0.000162118
603	(121.0, 99.0)	0.003246917
604	(121.0, 166.0)	0.006672597
605	(323.0, 265.0)	0.001334883
606	(323.0, 342.0)	0.001441825
607	(323.0, 263.0)	0.001107981
608	(323.0, 294.0)	0.001417642
609	(323.0, 347.0)	0.001385649
610	(323.0, 295.0)	0.004959295
611	(323.0, 353.0)	0.000498668
612	(323.0, 326.0)	0.001488814
613	(265.0, 222.0)	0.000699285
614	(265.0, 202.0)	0.004893953
615	(265.0, 263.0)	0.000463104
616	(265.0, 295.0)	0.002403111
617	(265.0, 269.0)	0.003162205
618	(265.0, 239.0)	0.005789984
619	(8.0, 61.0)	0.001468365
620	(8.0, 15.0)	0.003389873
621	(8.0, 14.0)	0.000884995
622	(187.0, 154.0)	0.000723136
623	(187.0, 236.0)	0.004175487
624	(187.0, 126.0)	0.000660284
625	(187.0, 174.0)	0.000871979
626	(187.0, 152.0)	0.000574448
627	(187.0, 203.0)	0.001961658
628	(130.0, 202.0)	0.004831454
629	(130.0, 175.0)	0.00246798
630	(130.0, 114.0)	0.000673227
631	(130.0, 151.0)	0.003305365
632	(130.0, 55.0)	0.002535775
633	(130.0, 156.0)	0.000886055
634	(130.0, 98.0)	0.001471292
635	(130.0, 101.0)	0.002086085
636	(109.0, 90.0)	0.001516417
637	(109.0, 171.0)	0.004533286
638	(109.0, 134.0)	0.000173484
639	(109.0, 63.0)	0.000690283
640	(109.0, 136.0)	0.000977114
641	(109.0, 118.0)	0.000696287
642	(109.0, 79.0)	0.002134618
643	(223.0, 255.0)	0.002609087
644	(223.0, 277.0)	0.000812853
645	(223.0, 179.0)	0.000748448
646	(223.0, 243.0)	0.001144999
647	(223.0, 196.0)	0.004649039
648	(154.0, 200.0)	0.002031888
649	(154.0, 126.0)	0.000209037
650	(154.0, 151.0)	0.001342461
651	(154.0, 174.0)	0.000519437
652	(154.0, 139.0)	0.003905562
653	(222.0, 202.0)	0.001076125
654	(222.0, 175.0)	0.003827426
655	(222.0, 226.0)	0.001335117
656	(222.0, 295.0)	0.004354507
657	(222.0, 269.0)	0.000736669
658	(222.0, 239.0)	0.004050755
659	(222.0, 214.0)	0.002278489
660	(273.0, 236.0)	0.002788901
661	(273.0, 294.0)	0.00078648
662	(273.0, 332.0)	0.001454429
663	(273.0, 241.0)	0.001822337
664	(273.0, 281.0)	0.001032679
665	(273.0, 267.0)	0.00124164
666	(273.0, 299.0)	0.001492283
667	(352.0, 342.0)	0.002517784
668	(352.0, 332.0)	0.00092917
669	(9.0, 66.0)	0.001905296
670	(9.0, 54.0)	0.001043051
671	(9.0, 11.0)	0.000946644
672	(9.0, 55.0)	0.001190441
673	(9.0, 17.0)	0.001242067
674	(66.0, 61.0)	0.00139515
675	(66.0, 11.0)	0.000528553
676	(66.0, 114.0)	0.002351883
677	(66.0, 55.0)	0.001772149
678	(66.0, 15.0)	0.000424214
679	(66.0, 88.0)	0.000317163
680	(66.0, 64.0)	0.001984219
681	(66.0, 19.0)	0.003081886
682	(10.0, 63.0)	0.001500355
683	(10.0, 12.0)	5.70E-05
684	(10.0, 13.0)	0.0015434
685	(10.0, 16.0)	0.001555677
686	(61.0, 126.0)	0.003336755
687	(61.0, 15.0)	0.000443523
688	(61.0, 14.0)	0.000858223
689	(61.0, 88.0)	0.001312569
690	(61.0, 92.0)	0.001063885
691	(61.0, 49.0)	0.001834111
692	(342.0, 294.0)	0.001133726
693	(342.0, 332.0)	0.000697316
694	(342.0, 353.0)	0.001569097
695	(342.0, 326.0)	0.006086327
696	(342.0, 362.0)	0.00040821
697	(54.0, 90.0)	0.001258431
698	(54.0, 55.0)	0.001297193
699	(54.0, 13.0)	0.000928677
700	(54.0, 59.0)	0.000882899
701	(54.0, 98.0)	0.003384408
702	(54.0, 101.0)	0.001060737
703	(54.0, 17.0)	0.00101451
704	(90.0, 171.0)	0.00584303
705	(90.0, 134.0)	0.000807214
706	(90.0, 63.0)	0.002623254
707	(90.0, 13.0)	0.002970388
708	(90.0, 136.0)	0.000963562
709	(90.0, 59.0)	0.001336477
710	(90.0, 98.0)	0.007251512
711	(90.0, 101.0)	0.000244035
712	(90.0, 99.0)	0.001383957
713	(90.0, 166.0)	0.015761616
714	(90.0, 79.0)	0.002822389
715	(202.0, 200.0)	0.000807567
716	(202.0, 263.0)	0.006789495
717	(202.0, 175.0)	0.002819234
718	(202.0, 114.0)	0.01046555
719	(202.0, 151.0)	0.008619444
720	(202.0, 269.0)	0.011485377
721	(202.0, 156.0)	0.001699898
722	(202.0, 239.0)	0.001761865
723	(202.0, 201.0)	0.001231429
724	(202.0, 214.0)	0.003086296
725	(200.0, 263.0)	0.003231344
726	(200.0, 236.0)	0.001317449
727	(200.0, 151.0)	0.001570366
728	(200.0, 174.0)	0.000529916
729	(200.0, 156.0)	0.00532471
730	(200.0, 239.0)	0.002634519
731	(200.0, 201.0)	0.000955457
732	(200.0, 233.0)	0.005197433
733	(200.0, 176.0)	0.000762939
734	(263.0, 236.0)	0.002723502
735	(263.0, 294.0)	0.00438151
736	(263.0, 295.0)	0.001312331
737	(263.0, 269.0)	0.00540045
738	(263.0, 239.0)	0.00164043
739	(263.0, 326.0)	0.002678982
740	(263.0, 274.0)	0.001521272
741	(263.0, 267.0)	0.004428697
742	(171.0, 175.0)	0.002295804
743	(171.0, 226.0)	0.003035919
744	(171.0, 255.0)	0.011212028
745	(171.0, 134.0)	0.00095962
746	(171.0, 179.0)	0.0017193
747	(171.0, 136.0)	0.001851168
748	(171.0, 101.0)	0.001824752
749	(171.0, 99.0)	0.010052082
750	(171.0, 217.0)	0.002491756
751	(171.0, 166.0)	0.003893355
752	(171.0, 180.0)	0.002509033
753	(236.0, 294.0)	0.003613262
754	(236.0, 174.0)	0.00191079
755	(236.0, 239.0)	0.003102552
756	(236.0, 201.0)	0.007420677
757	(236.0, 241.0)	0.002420343
758	(236.0, 203.0)	0.003952034
759	(236.0, 274.0)	0.005055407
760	(236.0, 267.0)	0.000815334
761	(236.0, 233.0)	0.004266647
762	(236.0, 176.0)	0.004639956
763	(287.0, 226.0)	0.001266196
764	(287.0, 255.0)	0.001079412
765	(287.0, 317.0)	0.00107861
766	(287.0, 347.0)	0.001442812
767	(287.0, 269.0)	0.002657463
768	(287.0, 354.0)	0.000854482
769	(287.0, 335.0)	0.000856278
770	(287.0, 298.0)	0.000750929
771	(287.0, 262.0)	0.00460979
772	(126.0, 151.0)	0.002945472
773	(126.0, 174.0)	0.001039566
774	(126.0, 92.0)	0.000873742
775	(126.0, 152.0)	0.000326132
776	(126.0, 203.0)	0.005423038
777	(126.0, 139.0)	0.001674982
778	(361.0, 347.0)	0.001577152
779	(361.0, 354.0)	0.000827739
780	(11.0, 55.0)	0.001681849
781	(11.0, 15.0)	0.000378493
782	(11.0, 64.0)	0.002098197
783	(11.0, 19.0)	0.00110537
784	(11.0, 18.0)	0.001293325
785	(175.0, 226.0)	0.00373079
786	(175.0, 156.0)	0.001091458
787	(175.0, 98.0)	0.004370288
788	(175.0, 214.0)	0.001788565
789	(175.0, 217.0)	0.003243479
790	(175.0, 166.0)	0.001299945
791	(175.0, 137.0)	0.007456041
792	(175.0, 183.0)	0.00635114
793	(226.0, 255.0)	0.000580988
794	(226.0, 269.0)	0.000993785
795	(226.0, 214.0)	0.001957912
796	(226.0, 217.0)	0.000888081
797	(226.0, 298.0)	0.002867183
798	(226.0, 262.0)	0.002891738
799	(255.0, 317.0)	0.00358359
800	(255.0, 316.0)	0.005167572
801	(255.0, 277.0)	0.00346874
802	(255.0, 269.0)	0.007385213
803	(255.0, 243.0)	0.001303674
804	(255.0, 217.0)	0.00184117
805	(255.0, 298.0)	0.001621488
806	(255.0, 180.0)	0.005623187
807	(255.0, 292.0)	0.004438429
808	(255.0, 262.0)	0.005229793
809	(255.0, 247.0)	0.006454561
810	(317.0, 316.0)	0.000216464
811	(317.0, 277.0)	0.000442797
812	(317.0, 354.0)	0.000500404
813	(317.0, 335.0)	0.002240178
814	(317.0, 298.0)	0.001515726
815	(317.0, 292.0)	0.000831978
816	(317.0, 322.0)	0.001605335
817	(317.0, 355.0)	0.002205764
818	(317.0, 337.0)	0.00075473
819	(317.0, 296.0)	0.00260571
820	(294.0, 332.0)	0.002351633
821	(294.0, 326.0)	0.002223076
822	(294.0, 274.0)	0.005629857
823	(294.0, 267.0)	0.000934264
824	(294.0, 299.0)	0.001333106
825	(294.0, 362.0)	0.001136235
826	(294.0, 348.0)	0.002889763
827	(294.0, 305.0)	0.003596119
828	(134.0, 136.0)	0.000743326
829	(332.0, 281.0)	0.000297311
830	(332.0, 299.0)	0.001209939
831	(332.0, 362.0)	0.00034117
832	(332.0, 348.0)	0.000361882
833	(114.0, 151.0)	0.000447137
834	(114.0, 55.0)	0.002422532
835	(114.0, 88.0)	0.001524451
836	(114.0, 156.0)	0.002366822
837	(114.0, 98.0)	0.003631571
838	(114.0, 64.0)	0.003921992
839	(114.0, 127.0)	0.003863664
840	(114.0, 110.0)	0.001126427
841	(114.0, 155.0)	0.004279286
842	(63.0, 12.0)	0.001641918
843	(63.0, 136.0)	0.003579844
844	(63.0, 59.0)	0.002842583
845	(63.0, 118.0)	0.000642307
846	(63.0, 16.0)	0.000442387
847	(63.0, 79.0)	0.00046911
848	(63.0, 42.0)	0.00092389
849	(316.0, 277.0)	0.000119015
850	(316.0, 292.0)	0.00062061
851	(316.0, 322.0)	0.000519442
852	(316.0, 355.0)	0.000890645
853	(316.0, 337.0)	0.000767854
854	(151.0, 174.0)	0.001171509
855	(151.0, 88.0)	0.002440006
856	(151.0, 92.0)	0.006274555
857	(151.0, 156.0)	0.003546113
858	(151.0, 201.0)	0.004253763
859	(151.0, 139.0)	0.003845536
860	(151.0, 176.0)	0.001051753
861	(151.0, 127.0)	0.002016015
862	(151.0, 110.0)	0.002787549
863	(151.0, 155.0)	0.002494693
864	(55.0, 59.0)	0.002808497
865	(55.0, 98.0)	0.001330911
866	(55.0, 17.0)	0.000515272
867	(55.0, 64.0)	0.001084431
868	(55.0, 110.0)	0.001021364
869	(55.0, 18.0)	0.001097004
870	(55.0, 65.0)	0.003662871
871	(12.0, 16.0)	0.001208572
872	(12.0, 42.0)	0.000735293
873	(277.0, 243.0)	0.001099085
874	(277.0, 292.0)	0.000680023
875	(347.0, 295.0)	0.001556283
876	(347.0, 269.0)	0.002477496
877	(347.0, 354.0)	0.0009308
878	(347.0, 353.0)	0.000589092
879	(347.0, 326.0)	0.003709946
880	(347.0, 335.0)	0.00077677
881	(347.0, 341.0)	0.00372473
882	(15.0, 14.0)	0.000838374
883	(15.0, 88.0)	0.000494053
884	(15.0, 49.0)	0.000358769
885	(15.0, 64.0)	0.005792364
886	(15.0, 19.0)	0.001616774
887	(13.0, 59.0)	0.000639911
888	(13.0, 16.0)	0.000578317
889	(13.0, 17.0)	0.002126813
890	(13.0, 20.0)	0.00037506
891	(179.0, 136.0)	0.001279687
892	(179.0, 118.0)	0.001150936
893	(179.0, 243.0)	0.001534621
894	(179.0, 180.0)	0.001468673
895	(179.0, 196.0)	0.000978853
896	(179.0, 142.0)	0.000362265
897	(14.0, 92.0)	0.002576755
898	(14.0, 49.0)	0.000655792
899	(14.0, 50.0)	0.000172337
900	(14.0, 21.0)	0.001638097
901	(174.0, 201.0)	0.002521603
902	(174.0, 152.0)	0.001939328
903	(174.0, 203.0)	0.000849149
904	(174.0, 139.0)	0.002627103
905	(174.0, 233.0)	0.002996935
906	(174.0, 176.0)	0.000291335
907	(295.0, 269.0)	0.000873851
908	(295.0, 353.0)	0.002934101
909	(295.0, 239.0)	0.003889489
910	(295.0, 214.0)	0.008374939
911	(295.0, 326.0)	0.002081127
912	(295.0, 274.0)	0.001696988
913	(295.0, 335.0)	0.002161581
914	(295.0, 262.0)	0.003026139
915	(295.0, 341.0)	0.002669072
916	(295.0, 260.0)	0.005240451
917	(295.0, 306.0)	0.002610481
918	(295.0, 300.0)	0.008047052
919	(269.0, 239.0)	0.007993966
920	(269.0, 214.0)	0.001744189
921	(269.0, 217.0)	0.006826073
922	(269.0, 335.0)	0.003099254
923	(269.0, 298.0)	0.006413416
924	(269.0, 262.0)	0.001797311
925	(88.0, 92.0)	0.000454768
926	(88.0, 49.0)	0.001141105
927	(88.0, 64.0)	0.001577244
928	(88.0, 127.0)	0.002995908
929	(88.0, 19.0)	0.001992952
930	(88.0, 110.0)	0.002156966
931	(88.0, 81.0)	0.002073408
932	(354.0, 335.0)	0.000665933
933	(354.0, 298.0)	0.002196656
934	(354.0, 337.0)	0.001405441
935	(92.0, 152.0)	0.001212441
936	(92.0, 49.0)	0.000808871
937	(92.0, 139.0)	0.001214983
938	(92.0, 127.0)	0.001655234
939	(92.0, 50.0)	0.002021259
940	(92.0, 81.0)	0.001677802
941	(92.0, 95.0)	0.002410461
942	(136.0, 118.0)	0.00145885
943	(136.0, 101.0)	0.000686581
944	(136.0, 99.0)	0.0013401
945	(136.0, 166.0)	0.004461816
946	(136.0, 180.0)	0.003360668
947	(136.0, 79.0)	0.001654
948	(136.0, 142.0)	0.001597961
949	(136.0, 132.0)	0.001502714
950	(136.0, 71.0)	0.005951585
951	(353.0, 326.0)	0.000682421
952	(353.0, 341.0)	0.001967289
953	(156.0, 201.0)	0.002754445
954	(156.0, 98.0)	0.002553755
955	(156.0, 214.0)	0.003736741
956	(156.0, 166.0)	0.007959127
957	(156.0, 110.0)	0.002949798
958	(156.0, 155.0)	0.001927004
959	(156.0, 137.0)	0.003377087
960	(156.0, 183.0)	0.003620532
961	(59.0, 98.0)	0.004780004
962	(59.0, 101.0)	0.001051772
963	(59.0, 16.0)	0.002812636
964	(59.0, 17.0)	0.000544495
965	(59.0, 99.0)	0.00090102
966	(59.0, 79.0)	0.001511588
967	(59.0, 20.0)	0.0010386
968	(59.0, 71.0)	0.001307695
969	(59.0, 65.0)	0.008304939
970	(59.0, 22.0)	0.001735221
971	(239.0, 201.0)	0.000553569
972	(239.0, 214.0)	0.002294765
973	(239.0, 274.0)	0.001177693
974	(239.0, 233.0)	0.004575545
975	(239.0, 176.0)	0.004994658
976	(239.0, 219.0)	0.002066735
977	(239.0, 260.0)	0.007644065
978	(239.0, 206.0)	0.011847544
979	(239.0, 245.0)	0.004663626
980	(118.0, 79.0)	0.000510614
981	(118.0, 42.0)	0.00104526
982	(118.0, 142.0)	0.000413075
983	(118.0, 132.0)	0.002297682
984	(118.0, 100.0)	0.00158794
985	(243.0, 217.0)	0.002045269
986	(243.0, 298.0)	0.002742461
987	(243.0, 180.0)	0.001193736
988	(243.0, 292.0)	0.000824682
989	(243.0, 196.0)	0.000502082
990	(243.0, 247.0)	0.001320415
991	(243.0, 218.0)	0.002254771
992	(243.0, 244.0)	0.00270243
993	(201.0, 214.0)	0.00302329
994	(201.0, 233.0)	0.001656087
995	(201.0, 176.0)	0.000365248
996	(201.0, 155.0)	0.002157462
997	(201.0, 183.0)	0.006569974
998	(201.0, 219.0)	0.001454629
999	(201.0, 206.0)	0.000903522
1000	(201.0, 245.0)	0.004537349
1001	(241.0, 203.0)	0.001322849
1002	(241.0, 281.0)	0.001072537
1003	(241.0, 267.0)	0.000883083
1004	(241.0, 299.0)	0.000799647
1005	(241.0, 259.0)	0.000299224
1006	(241.0, 209.0)	0.003921775
1007	(98.0, 101.0)	0.001180013
1008	(98.0, 17.0)	0.002672179
1009	(98.0, 99.0)	0.002673729
1010	(98.0, 166.0)	0.007196122
1011	(98.0, 64.0)	0.007907237
1012	(98.0, 110.0)	0.002496724
1013	(98.0, 155.0)	0.009505056
1014	(98.0, 137.0)	0.001667058
1015	(98.0, 65.0)	0.003081268
1016	(214.0, 217.0)	0.002071803
1017	(214.0, 166.0)	0.0092348
1018	(214.0, 262.0)	0.00293181
1019	(214.0, 183.0)	0.004204749
1020	(214.0, 219.0)	0.001402114
1021	(214.0, 260.0)	0.003336418
1022	(214.0, 220.0)	0.004485516
1023	(152.0, 203.0)	0.001421134
1024	(152.0, 139.0)	0.001037029
1025	(152.0, 169.0)	0.000255631
1026	(326.0, 274.0)	0.001075391
1027	(326.0, 267.0)	0.003343339
1028	(326.0, 362.0)	0.003074235
1029	(326.0, 341.0)	0.002607488
1030	(326.0, 305.0)	0.002369746
1031	(326.0, 306.0)	0.007533336
1032	(326.0, 356.0)	0.001843994
1033	(326.0, 300.0)	0.00278416
1034	(203.0, 267.0)	0.004761828
1035	(203.0, 139.0)	0.003411538
1036	(203.0, 233.0)	0.001831801
1037	(203.0, 176.0)	0.000868992
1038	(203.0, 169.0)	0.001450711
1039	(203.0, 259.0)	0.002060932
1040	(203.0, 184.0)	0.003153544
1041	(203.0, 209.0)	0.000719729
1042	(203.0, 228.0)	0.00390079
1043	(101.0, 99.0)	0.000532788
1044	(101.0, 166.0)	0.002114483
1045	(281.0, 267.0)	0.003049092
1046	(281.0, 299.0)	0.000352118
1047	(274.0, 267.0)	0.001958134
1048	(274.0, 233.0)	0.002534467
1049	(274.0, 305.0)	0.002621368
1050	(274.0, 219.0)	0.005101579
1051	(274.0, 260.0)	0.003725861
1052	(274.0, 306.0)	0.006762665
1053	(274.0, 270.0)	0.001534574
1054	(274.0, 245.0)	0.002037728
1055	(274.0, 300.0)	0.001252833
1056	(267.0, 299.0)	0.000910227
1057	(267.0, 233.0)	0.002416976
1058	(267.0, 305.0)	0.001884239
1059	(267.0, 259.0)	0.001101311
1060	(267.0, 270.0)	0.000947277
1061	(16.0, 79.0)	0.000598526
1062	(16.0, 42.0)	0.000524488
1063	(16.0, 20.0)	0.000172101
1064	(16.0, 71.0)	0.002035697
1065	(16.0, 51.0)	0.001812251
1066	(16.0, 56.0)	0.001487334
1067	(16.0, 23.0)	0.000825139
1068	(17.0, 64.0)	0.00386824
1069	(17.0, 18.0)	0.000520192
1070	(17.0, 20.0)	0.0018175
1071	(17.0, 65.0)	0.002083062
1072	(17.0, 22.0)	0.001154733
1073	(99.0, 166.0)	0.00182394
1074	(99.0, 79.0)	0.001960864
1075	(99.0, 137.0)	0.002982666
1076	(99.0, 132.0)	0.001482238
1077	(99.0, 71.0)	0.001726711
1078	(99.0, 65.0)	0.008057948
1079	(99.0, 83.0)	0.005468005
1080	(99.0, 115.0)	0.001529804
1081	(217.0, 166.0)	0.002345469
1082	(217.0, 180.0)	0.00056328
1083	(217.0, 196.0)	0.002404588
1084	(217.0, 262.0)	0.001726715
1085	(217.0, 247.0)	0.002129031
1086	(217.0, 220.0)	0.002528221
1087	(217.0, 177.0)	0.006934669
1088	(299.0, 362.0)	0.00062713
1089	(299.0, 348.0)	0.00025714
1090	(299.0, 305.0)	0.000836503
1091	(299.0, 259.0)	0.001305219
1092	(299.0, 270.0)	0.002215729
1093	(299.0, 314.0)	0.001328187
1094	(335.0, 298.0)	0.000349812
1095	(335.0, 262.0)	0.001134685
1096	(335.0, 337.0)	0.002134744
1097	(335.0, 341.0)	0.001177732
1098	(335.0, 306.0)	0.001728058
1099	(335.0, 324.0)	0.001770127
1100	(298.0, 292.0)	0.001829056
1101	(298.0, 262.0)	0.000680559
1102	(298.0, 337.0)	0.001998042
1103	(298.0, 247.0)	0.002453699
1104	(298.0, 306.0)	0.005777134
1105	(298.0, 296.0)	0.00365321
1106	(298.0, 324.0)	0.001886344
1107	(298.0, 271.0)	0.000723009
1108	(49.0, 64.0)	0.003934842
1109	(49.0, 19.0)	0.000398655
1110	(49.0, 50.0)	0.000374742
1111	(49.0, 81.0)	0.000624136
1112	(49.0, 21.0)	0.000607703
1113	(49.0, 95.0)	0.001136638
1114	(49.0, 24.0)	0.001624593
1115	(166.0, 180.0)	0.002838974
1116	(166.0, 137.0)	0.002666033
1117	(166.0, 132.0)	0.004683594
1118	(166.0, 183.0)	0.004257929
1119	(166.0, 220.0)	0.015758403
1120	(166.0, 115.0)	0.004483662
1121	(166.0, 177.0)	0.010196377
1122	(166.0, 159.0)	0.005813618
1123	(139.0, 176.0)	0.003031712
1124	(139.0, 127.0)	0.000621599
1125	(139.0, 81.0)	0.004285592
1126	(139.0, 169.0)	0.001154369
1127	(139.0, 184.0)	0.001587931
1128	(139.0, 95.0)	0.004761299
1129	(139.0, 209.0)	0.002749027
1130	(139.0, 140.0)	0.001384475
1131	(139.0, 96.0)	0.005868571
1132	(362.0, 348.0)	0.000180811
1133	(362.0, 305.0)	0.000941348
1134	(180.0, 196.0)	0.000491886
1135	(180.0, 142.0)	0.002102646
1136	(180.0, 247.0)	0.002751999
1137	(180.0, 132.0)	0.002107431
1138	(180.0, 220.0)	0.006183907
1139	(180.0, 177.0)	0.002072297
1140	(180.0, 163.0)	0.004065523
1141	(79.0, 42.0)	0.001525206
1142	(79.0, 20.0)	0.000914842
1143	(79.0, 132.0)	0.001977853
1144	(79.0, 71.0)	0.000624078
1145	(79.0, 83.0)	0.001149952
1146	(79.0, 100.0)	0.001154302
1147	(79.0, 51.0)	0.00191009
1148	(79.0, 56.0)	0.001048474
1149	(42.0, 100.0)	0.001978169
1150	(42.0, 51.0)	0.000497999
1151	(233.0, 176.0)	0.000817642
1152	(233.0, 219.0)	0.003815287
1153	(233.0, 259.0)	0.00240854
1154	(233.0, 184.0)	0.004422183
1155	(233.0, 270.0)	0.002026564
1156	(233.0, 206.0)	0.00140173
1157	(233.0, 209.0)	0.002766995
1158	(233.0, 245.0)	0.001651052
1159	(233.0, 228.0)	0.002377841
1160	(233.0, 266.0)	0.004402014
1161	(233.0, 213.0)	0.004295394
1162	(64.0, 127.0)	0.002665563
1163	(64.0, 19.0)	0.00115726
1164	(64.0, 110.0)	0.000205899
1165	(64.0, 18.0)	0.001209321
1166	(64.0, 81.0)	0.00192306
1167	(64.0, 65.0)	0.006033853
1168	(64.0, 25.0)	0.003195892
1169	(64.0, 123.0)	0.005548957
1170	(64.0, 80.0)	0.002201032
1171	(292.0, 322.0)	0.002269429
1172	(292.0, 355.0)	0.001424956
1173	(292.0, 337.0)	0.000591618
1174	(292.0, 247.0)	0.003949257
1175	(292.0, 244.0)	0.002030737
1176	(292.0, 296.0)	0.00029846
1177	(292.0, 303.0)	0.002407599
1178	(322.0, 355.0)	0.000158649
1179	(322.0, 337.0)	0.000911625
1180	(196.0, 142.0)	0.000673568
1181	(196.0, 247.0)	0.001190269
1182	(196.0, 132.0)	0.002771725
1183	(196.0, 218.0)	0.002289225
1184	(196.0, 244.0)	0.001587173
1185	(196.0, 177.0)	0.003311934
1186	(196.0, 163.0)	0.001405821
1187	(196.0, 224.0)	0.001645274
1188	(348.0, 305.0)	0.001454224
1189	(348.0, 314.0)	0.001370186
1190	(176.0, 127.0)	0.002661591
1191	(176.0, 155.0)	0.002779788
1192	(176.0, 184.0)	0.002507366
1193	(176.0, 206.0)	0.001136891
1194	(355.0, 337.0)	0.000556138
1195	(355.0, 296.0)	0.000901979
1196	(355.0, 303.0)	0.000507465
1197	(355.0, 339.0)	0.001224286
1198	(355.0, 357.0)	0.000597215
1199	(127.0, 110.0)	0.001046299
1200	(127.0, 155.0)	0.001431784
1201	(127.0, 81.0)	0.000934801
1202	(127.0, 184.0)	0.002022301
1203	(127.0, 123.0)	0.000812024
1204	(127.0, 140.0)	0.001965636
1205	(127.0, 96.0)	0.002437043
1206	(127.0, 173.0)	0.005426301
1207	(19.0, 18.0)	0.000899446
1208	(19.0, 81.0)	0.000508454
1209	(19.0, 21.0)	0.00131402
1210	(19.0, 25.0)	0.001122634
1211	(19.0, 80.0)	0.003661823
1212	(19.0, 24.0)	0.001533213
1213	(19.0, 60.0)	0.002720242
1214	(262.0, 247.0)	0.001449909
1215	(262.0, 260.0)	0.001680378
1216	(262.0, 306.0)	0.001881057
1217	(262.0, 220.0)	0.002233159
1218	(262.0, 324.0)	0.003276937
1219	(262.0, 271.0)	0.000995246
1220	(262.0, 261.0)	0.002647924
1221	(262.0, 253.0)	0.008930457
1222	(110.0, 155.0)	0.000821291
1223	(110.0, 137.0)	0.002314882
1224	(110.0, 81.0)	0.002903446
1225	(110.0, 65.0)	0.003771702
1226	(110.0, 123.0)	0.002651292
1227	(110.0, 80.0)	0.001288111
1228	(18.0, 65.0)	0.002187023
1229	(18.0, 22.0)	0.002137075
1230	(18.0, 25.0)	0.000849013
1231	(337.0, 296.0)	0.00037121
1232	(337.0, 324.0)	0.001867557
1233	(337.0, 339.0)	0.002227134
1234	(155.0, 137.0)	0.002194599
1235	(155.0, 183.0)	0.002103468
1236	(155.0, 219.0)	0.005795716
1237	(155.0, 184.0)	0.006766093
1238	(155.0, 206.0)	0.002044099
1239	(155.0, 123.0)	0.002518711
1240	(155.0, 80.0)	0.003610202
1241	(155.0, 161.0)	0.002410841
1242	(341.0, 306.0)	0.000317617
1243	(341.0, 356.0)	0.000798963
1244	(341.0, 300.0)	0.001654398
1245	(341.0, 324.0)	0.003701448
1246	(341.0, 330.0)	0.000675833
1247	(341.0, 320.0)	0.003195673
1248	(341.0, 313.0)	0.003279022
1249	(142.0, 132.0)	0.000798753
1250	(142.0, 100.0)	0.000744911
1251	(142.0, 163.0)	0.000949182
1252	(50.0, 81.0)	0.002253452
1253	(50.0, 21.0)	0.000240017
1254	(50.0, 95.0)	0.000603627
1255	(305.0, 270.0)	0.000624198
1256	(305.0, 356.0)	0.0008682
1257	(305.0, 300.0)	0.002706702
1258	(305.0, 314.0)	0.001244074
1259	(305.0, 309.0)	0.00269308
1260	(305.0, 343.0)	0.00124513
1261	(305.0, 358.0)	0.002791716
1262	(247.0, 244.0)	0.001590188
1263	(247.0, 296.0)	0.004384853
1264	(247.0, 220.0)	0.003793362
1265	(247.0, 177.0)	0.005691627
1266	(247.0, 324.0)	0.002782744
1267	(247.0, 271.0)	0.000432863
1268	(247.0, 224.0)	0.001160512
1269	(247.0, 261.0)	0.000994405
1270	(247.0, 284.0)	0.003543982
1271	(247.0, 208.0)	0.007770747
1272	(20.0, 71.0)	0.000909469
1273	(20.0, 22.0)	0.000741354
1274	(20.0, 56.0)	0.000576502
1275	(20.0, 23.0)	0.000448895
1276	(137.0, 183.0)	0.000699901
1277	(137.0, 65.0)	0.001130616
1278	(137.0, 115.0)	0.002657181
1279	(137.0, 80.0)	0.005202318
1280	(137.0, 159.0)	0.002586482
1281	(137.0, 161.0)	0.002993879
1282	(137.0, 122.0)	0.005656248
1283	(132.0, 71.0)	0.002176331
1284	(132.0, 83.0)	0.001032216
1285	(132.0, 100.0)	0.001579886
1286	(132.0, 115.0)	0.002530108
1287	(132.0, 177.0)	0.002757292
1288	(132.0, 163.0)	0.00180261
1289	(132.0, 112.0)	0.002722362
1290	(218.0, 244.0)	0.000920485
1291	(81.0, 21.0)	0.001552423
1292	(81.0, 95.0)	0.001267168
1293	(81.0, 25.0)	0.00206401
1294	(81.0, 123.0)	0.001646675
1295	(81.0, 80.0)	0.003643945
1296	(81.0, 24.0)	0.002329273
1297	(81.0, 96.0)	0.000755924
1298	(81.0, 60.0)	0.001634232
1299	(183.0, 219.0)	0.001220246
1300	(183.0, 206.0)	0.003213471
1301	(183.0, 220.0)	0.004183307
1302	(183.0, 159.0)	0.00201517
1303	(183.0, 161.0)	0.001643883
1304	(183.0, 204.0)	0.004358673
1305	(183.0, 122.0)	0.012970772
1306	(71.0, 65.0)	0.005835877
1307	(71.0, 22.0)	0.000669328
1308	(71.0, 83.0)	0.000403677
1309	(71.0, 100.0)	0.001658497
1310	(71.0, 51.0)	0.002273869
1311	(71.0, 56.0)	0.000294612
1312	(71.0, 115.0)	0.002071893
1313	(71.0, 23.0)	0.002347584
1314	(71.0, 75.0)	0.002946144
1315	(71.0, 28.0)	0.002134115
1316	(169.0, 184.0)	0.002736246
1317	(65.0, 22.0)	0.001381407
1318	(65.0, 115.0)	0.004439297
1319	(65.0, 25.0)	0.010588793
1320	(65.0, 80.0)	0.002366144
1321	(65.0, 122.0)	0.011690012
1322	(65.0, 45.0)	0.003822783
1323	(65.0, 75.0)	0.004719693
1324	(219.0, 260.0)	0.001058222
1325	(219.0, 206.0)	0.000820813
1326	(219.0, 220.0)	0.005979679
1327	(219.0, 245.0)	0.000541747
1328	(219.0, 161.0)	0.003150853
1329	(219.0, 204.0)	0.002074022
1330	(219.0, 253.0)	0.00409226
1331	(260.0, 306.0)	0.000955008
1332	(260.0, 220.0)	0.003492784
1333	(260.0, 245.0)	0.000903752
1334	(260.0, 300.0)	0.002135969
1335	(260.0, 261.0)	0.00699985
1336	(260.0, 204.0)	0.007098319
1337	(260.0, 320.0)	0.006331266
1338	(260.0, 253.0)	0.000873116
1339	(21.0, 95.0)	0.00043946
1340	(21.0, 24.0)	0.000144087
1341	(21.0, 96.0)	0.001973103
1342	(21.0, 60.0)	0.001085442
1343	(21.0, 27.0)	0.000652343
1344	(21.0, 58.0)	0.000813298
1345	(244.0, 296.0)	0.001372275
1346	(244.0, 303.0)	0.001525384
1347	(244.0, 163.0)	0.003786298
1348	(244.0, 224.0)	0.000815781
1349	(244.0, 284.0)	0.00072819
1350	(244.0, 215.0)	0.00093887
1351	(244.0, 254.0)	0.00200415
1352	(244.0, 238.0)	0.002231584
1353	(306.0, 356.0)	0.002546449
1354	(306.0, 300.0)	0.002119565
1355	(306.0, 324.0)	0.004333711
1356	(306.0, 330.0)	0.002080253
1357	(306.0, 261.0)	0.007998196
1358	(306.0, 320.0)	0.002997298
1359	(306.0, 253.0)	0.002947318
1360	(306.0, 313.0)	0.002479155
1361	(259.0, 270.0)	0.000527309
1362	(259.0, 209.0)	0.001125052
1363	(259.0, 228.0)	0.001066444
1364	(259.0, 314.0)	0.001803883
1365	(259.0, 258.0)	0.000830694
1366	(184.0, 206.0)	0.002294624
1367	(184.0, 209.0)	0.001026046
1368	(184.0, 123.0)	0.002206262
1369	(184.0, 228.0)	0.001548265
1370	(184.0, 140.0)	0.000892153
1371	(184.0, 164.0)	0.002727491
1372	(184.0, 173.0)	0.000476055
1373	(184.0, 213.0)	0.003415374
1374	(184.0, 194.0)	0.002539757
1375	(184.0, 148.0)	0.006635626
1376	(270.0, 245.0)	0.003103439
1377	(270.0, 300.0)	0.001966984
1378	(270.0, 228.0)	0.001629556
1379	(270.0, 314.0)	0.001209818
1380	(270.0, 258.0)	0.001304426
1381	(270.0, 309.0)	0.001110926
1382	(270.0, 266.0)	0.000293858
1383	(206.0, 245.0)	0.001788693
1384	(206.0, 123.0)	0.009402746
1385	(206.0, 228.0)	0.003704064
1386	(206.0, 161.0)	0.001071141
1387	(206.0, 204.0)	0.003976649
1388	(206.0, 173.0)	0.003263748
1389	(206.0, 213.0)	0.001070916
1390	(296.0, 324.0)	0.001467145
1391	(296.0, 303.0)	0.000718527
1392	(296.0, 339.0)	0.001119619
1393	(296.0, 357.0)	0.003555181
1394	(296.0, 284.0)	0.001084377
1395	(356.0, 300.0)	0.000592661
1396	(356.0, 330.0)	0.000191692
1397	(356.0, 320.0)	0.000935721
1398	(356.0, 309.0)	0.001908076
1399	(356.0, 343.0)	0.000284828
1400	(220.0, 177.0)	0.002432462
1401	(220.0, 159.0)	0.001958403
1402	(220.0, 271.0)	0.002954031
1403	(220.0, 224.0)	0.005836938
1404	(220.0, 261.0)	0.002693656
1405	(220.0, 204.0)	0.006964705
1406	(220.0, 253.0)	0.004753048
1407	(220.0, 208.0)	0.001818459
1408	(220.0, 256.0)	0.011942608
1409	(22.0, 56.0)	0.000612702
1410	(22.0, 115.0)	0.002822642
1411	(22.0, 23.0)	0.001765572
1412	(22.0, 45.0)	0.002173304
1413	(22.0, 75.0)	0.000985298
1414	(22.0, 28.0)	0.000683425
1415	(95.0, 140.0)	0.001422511
1416	(95.0, 96.0)	0.000844683
1417	(95.0, 27.0)	0.002857841
1418	(95.0, 111.0)	0.001648457
1419	(95.0, 58.0)	0.001717508
1420	(83.0, 100.0)	0.000254291
1421	(83.0, 51.0)	0.000686747
1422	(83.0, 56.0)	0.000183448
1423	(83.0, 115.0)	0.001722718
1424	(83.0, 112.0)	0.000894103
1425	(83.0, 75.0)	0.001601726
1426	(83.0, 105.0)	0.001889235
1427	(83.0, 41.0)	0.001466756
1428	(83.0, 67.0)	0.001951828
1429	(100.0, 51.0)	0.000471216
1430	(100.0, 56.0)	0.000709071
1431	(100.0, 163.0)	0.0030881
1432	(100.0, 112.0)	0.001791732
1433	(100.0, 105.0)	0.000992258
1434	(100.0, 67.0)	0.001146972
1435	(209.0, 228.0)	0.000275116
1436	(209.0, 140.0)	0.001536577
1437	(209.0, 258.0)	0.002051719
1438	(209.0, 164.0)	0.001285389
1439	(209.0, 173.0)	0.002812745
1440	(209.0, 194.0)	0.00118709
1441	(51.0, 56.0)	0.000456956
1442	(51.0, 23.0)	0.000283312
1443	(51.0, 26.0)	0.001299416
1444	(51.0, 105.0)	0.002684139
1445	(51.0, 67.0)	0.000763825
1446	(56.0, 115.0)	0.003616109
1447	(56.0, 23.0)	0.000346203
1448	(56.0, 75.0)	0.001781445
1449	(56.0, 28.0)	0.000391407
1450	(56.0, 41.0)	0.000818532
1451	(245.0, 300.0)	0.002457132
1452	(245.0, 204.0)	0.004422708
1453	(245.0, 253.0)	0.002754892
1454	(245.0, 266.0)	0.001399208
1455	(245.0, 213.0)	0.000923183
1456	(245.0, 282.0)	0.002136212
1457	(245.0, 240.0)	0.004202884
1458	(115.0, 177.0)	0.006392731
1459	(115.0, 159.0)	0.001812395
1460	(115.0, 122.0)	0.006719241
1461	(115.0, 112.0)	0.003049571
1462	(115.0, 75.0)	0.001023365
1463	(115.0, 135.0)	0.001504854
1464	(300.0, 330.0)	0.00171874
1465	(300.0, 320.0)	0.001363627
1466	(300.0, 253.0)	0.004941606
1467	(300.0, 309.0)	0.005076066
1468	(300.0, 266.0)	0.002539248
1469	(300.0, 343.0)	0.002346947
1470	(300.0, 282.0)	0.003357888
1471	(177.0, 163.0)	0.001494502
1472	(177.0, 159.0)	0.002153124
1473	(177.0, 224.0)	0.002385172
1474	(177.0, 261.0)	0.009240136
1475	(177.0, 112.0)	0.008240775
1476	(177.0, 208.0)	0.001654954
1477	(177.0, 135.0)	0.004661204
1478	(177.0, 193.0)	0.003519183
1479	(177.0, 150.0)	0.006518645
1480	(25.0, 80.0)	0.000857938
1481	(25.0, 24.0)	0.004142477
1482	(25.0, 60.0)	0.001200529
1483	(25.0, 45.0)	0.001659384
1484	(25.0, 85.0)	0.000732194
1485	(25.0, 39.0)	0.001509725
1486	(25.0, 70.0)	0.002282266
1487	(25.0, 29.0)	0.00593915
1488	(123.0, 80.0)	0.000934814
1489	(123.0, 161.0)	0.00262123
1490	(123.0, 140.0)	0.001426032
1491	(123.0, 96.0)	0.001100124
1492	(123.0, 60.0)	0.003469773
1493	(123.0, 173.0)	0.001293674
1494	(123.0, 148.0)	0.003778926
1495	(123.0, 85.0)	0.002559789
1496	(123.0, 138.0)	0.001338204
1497	(123.0, 93.0)	0.005092799
1498	(80.0, 161.0)	0.003245218
1499	(80.0, 60.0)	0.004701079
1500	(80.0, 122.0)	0.0056276
1501	(80.0, 45.0)	0.00229501
1502	(80.0, 85.0)	0.001080028
1503	(80.0, 70.0)	0.003288786
1504	(324.0, 271.0)	0.000378407
1505	(324.0, 339.0)	0.004692368
1506	(324.0, 261.0)	0.001321647
1507	(324.0, 284.0)	0.001426788
1508	(324.0, 313.0)	0.001024583
1509	(324.0, 349.0)	0.002950056
1510	(324.0, 302.0)	0.003668589
1511	(303.0, 339.0)	0.000381883
1512	(303.0, 357.0)	0.000315363
1513	(303.0, 284.0)	0.001108656
1514	(303.0, 254.0)	0.000903807
1515	(303.0, 301.0)	0.000640332
1516	(163.0, 224.0)	0.001323167
1517	(163.0, 112.0)	0.002479061
1518	(163.0, 105.0)	0.001784861
1519	(163.0, 215.0)	0.001641654
1520	(163.0, 193.0)	0.001258045
1521	(163.0, 165.0)	0.001045521
1522	(163.0, 150.0)	0.001723872
1523	(159.0, 161.0)	0.002709725
1524	(159.0, 204.0)	0.002831448
1525	(159.0, 122.0)	0.002913524
1526	(159.0, 208.0)	0.002846035
1527	(159.0, 135.0)	0.00101183
1528	(159.0, 170.0)	0.001067092
1529	(159.0, 188.0)	0.004360234
1530	(228.0, 258.0)	0.000847743
1531	(228.0, 266.0)	0.000899014
1532	(228.0, 173.0)	0.001505624
1533	(228.0, 213.0)	0.000867979
1534	(228.0, 194.0)	0.001025721
1535	(228.0, 249.0)	0.001918252
1536	(228.0, 205.0)	0.001873065
1537	(228.0, 237.0)	0.003597869
1538	(161.0, 204.0)	0.00215807
1539	(161.0, 122.0)	0.002082657
1540	(161.0, 173.0)	0.002419549
1541	(161.0, 213.0)	0.003077521
1542	(161.0, 138.0)	0.00193465
1543	(161.0, 185.0)	0.002022939
1544	(161.0, 170.0)	0.002367852
1545	(271.0, 261.0)	0.00047259
1546	(271.0, 284.0)	0.00062199
1547	(24.0, 60.0)	0.000479748
1548	(24.0, 27.0)	0.001618477
1549	(24.0, 58.0)	0.00083764
1550	(24.0, 29.0)	0.000705288
1551	(24.0, 31.0)	0.002671932
1552	(140.0, 96.0)	0.000500687
1553	(140.0, 164.0)	0.000363304
1554	(140.0, 173.0)	0.001191663
1555	(140.0, 111.0)	0.001348976
1556	(140.0, 194.0)	0.001384896
1557	(140.0, 148.0)	0.000793787
1558	(314.0, 258.0)	0.001988779
1559	(314.0, 309.0)	0.001336419
1560	(314.0, 358.0)	0.000440991
1561	(314.0, 293.0)	0.000769661
1562	(314.0, 345.0)	0.001242803
1563	(96.0, 60.0)	0.00071887
1564	(96.0, 111.0)	0.001536002
1565	(96.0, 58.0)	0.001925514
1566	(96.0, 148.0)	0.001257527
1567	(96.0, 85.0)	0.00284821
1568	(96.0, 138.0)	0.003542146
1569	(96.0, 93.0)	0.001351802
1570	(330.0, 320.0)	0.000797963
1571	(23.0, 26.0)	0.001037317
1572	(23.0, 28.0)	0.000600255
1573	(23.0, 41.0)	0.001084234
1574	(339.0, 357.0)	0.000532558
1575	(339.0, 284.0)	0.000891377
1576	(339.0, 302.0)	0.002188347
1577	(339.0, 301.0)	0.000525711
1578	(339.0, 363.0)	0.002689863
1579	(339.0, 333.0)	0.001785696
1580	(357.0, 301.0)	0.001006998
1581	(357.0, 363.0)	0.00043659
1582	(224.0, 261.0)	0.001879459
1583	(224.0, 284.0)	0.001188481
1584	(224.0, 208.0)	0.001556066
1585	(224.0, 215.0)	0.001412449
1586	(224.0, 254.0)	0.00375244
1587	(224.0, 193.0)	0.000711088
1588	(224.0, 165.0)	0.001923917
1589	(224.0, 238.0)	0.000777386
1590	(261.0, 253.0)	0.002433025
1591	(261.0, 284.0)	0.002777571
1592	(261.0, 313.0)	0.001394075
1593	(261.0, 208.0)	0.001615356
1594	(261.0, 238.0)	0.005639763
1595	(261.0, 302.0)	0.007844183
1596	(261.0, 256.0)	0.001115791
1597	(60.0, 58.0)	0.001585845
1598	(60.0, 85.0)	0.000877191
1599	(60.0, 39.0)	0.001009293
1600	(60.0, 29.0)	0.000662787
1601	(60.0, 93.0)	0.000643205
1602	(60.0, 62.0)	0.004791372
1603	(60.0, 46.0)	0.001852422
1604	(204.0, 253.0)	0.002824426
1605	(204.0, 122.0)	0.015136107
1606	(204.0, 208.0)	0.006753253
1607	(204.0, 213.0)	0.003307538
1608	(204.0, 282.0)	0.007658763
1609	(204.0, 240.0)	0.002940269
1610	(204.0, 185.0)	0.005805679
1611	(204.0, 170.0)	0.002070866
1612	(204.0, 227.0)	0.00261614
1613	(204.0, 248.0)	0.003342856
1614	(204.0, 195.0)	0.003237873
1615	(320.0, 253.0)	0.002953756
1616	(320.0, 309.0)	0.004186789
1617	(320.0, 343.0)	0.001686089
1618	(320.0, 313.0)	0.001268036
1619	(320.0, 282.0)	0.001780085
1620	(320.0, 349.0)	0.002729037
1621	(320.0, 364.0)	0.003053264
1622	(320.0, 288.0)	0.000919833
1623	(320.0, 308.0)	0.002115784
1624	(320.0, 346.0)	0.005645536
1625	(258.0, 309.0)	0.00242362
1626	(258.0, 266.0)	0.000592724
1627	(258.0, 194.0)	0.002049068
1628	(258.0, 293.0)	0.000717247
1629	(258.0, 249.0)	0.000351695
1630	(258.0, 205.0)	0.002864866
1631	(258.0, 237.0)	0.000433976
1632	(253.0, 313.0)	0.002171243
1633	(253.0, 208.0)	0.005187524
1634	(253.0, 282.0)	0.003468164
1635	(253.0, 256.0)	0.002888488
1636	(253.0, 240.0)	0.005706541
1637	(253.0, 227.0)	0.002163107
1638	(253.0, 288.0)	0.00234886
1639	(253.0, 248.0)	0.003390826
1640	(122.0, 45.0)	0.003737691
1641	(122.0, 75.0)	0.00676435
1642	(122.0, 135.0)	0.005034709
1643	(122.0, 85.0)	0.00753588
1644	(122.0, 138.0)	0.004572443
1645	(122.0, 70.0)	0.004606131
1646	(122.0, 77.0)	0.00768318
1647	(122.0, 185.0)	0.010270387
1648	(122.0, 170.0)	0.001824351
1649	(122.0, 94.0)	0.00342248
1650	(122.0, 133.0)	0.002766909
1651	(122.0, 141.0)	0.008872613
1652	(122.0, 106.0)	0.008866226
1653	(45.0, 75.0)	0.001165073
1654	(45.0, 28.0)	0.001945729
1655	(45.0, 85.0)	0.001627593
1656	(45.0, 39.0)	0.001898657
1657	(45.0, 70.0)	0.000257054
1658	(45.0, 77.0)	0.001829919
1659	(45.0, 32.0)	0.002633427
1660	(45.0, 38.0)	0.001947308
1661	(26.0, 41.0)	0.002324374
1662	(26.0, 67.0)	0.000969625
1663	(26.0, 30.0)	0.000169539
1664	(309.0, 266.0)	0.000645484
1665	(309.0, 343.0)	0.000678928
1666	(309.0, 358.0)	0.00109028
1667	(309.0, 282.0)	0.003121825
1668	(309.0, 293.0)	0.001199694
1669	(309.0, 249.0)	0.001718931
1670	(309.0, 364.0)	0.000590783
1671	(309.0, 345.0)	0.00263274
1672	(309.0, 285.0)	0.001138926
1673	(309.0, 328.0)	0.001890504
1674	(309.0, 278.0)	0.002242303
1675	(284.0, 254.0)	0.000684305
1676	(284.0, 238.0)	0.000613301
1677	(284.0, 302.0)	0.00072119
1678	(284.0, 301.0)	0.001356805
1679	(284.0, 275.0)	0.002105295
1680	(266.0, 213.0)	0.001438686
1681	(266.0, 282.0)	0.000910982
1682	(266.0, 293.0)	0.002314088
1683	(266.0, 249.0)	0.000549563
1684	(266.0, 285.0)	0.001969948
1685	(112.0, 75.0)	0.002964726
1686	(112.0, 105.0)	0.000801271
1687	(112.0, 135.0)	0.001095292
1688	(112.0, 41.0)	0.003026825
1689	(112.0, 67.0)	0.002858385
1690	(112.0, 193.0)	0.002711345
1691	(112.0, 165.0)	0.002427969
1692	(112.0, 150.0)	0.000842694
1693	(112.0, 77.0)	0.003137668
1694	(112.0, 103.0)	0.001152826
1695	(112.0, 97.0)	0.00216314
1696	(112.0, 47.0)	0.003193709
1697	(27.0, 58.0)	0.000531338
1698	(27.0, 52.0)	0.000705609
1699	(27.0, 31.0)	0.00051533
1700	(343.0, 358.0)	0.00044664
1701	(343.0, 364.0)	0.000425091
1702	(75.0, 135.0)	0.001919319
1703	(75.0, 28.0)	0.0007875
1704	(75.0, 41.0)	0.003166065
1705	(75.0, 70.0)	0.003290067
1706	(75.0, 77.0)	0.000587981
1707	(75.0, 33.0)	0.002841644
1708	(164.0, 111.0)	0.000653333
1709	(164.0, 194.0)	0.000446222
1710	(164.0, 148.0)	0.001066207
1711	(313.0, 349.0)	0.000458979
1712	(313.0, 302.0)	0.001980983
1713	(313.0, 256.0)	0.001473579
1714	(313.0, 288.0)	0.000768781
1715	(313.0, 307.0)	0.002315079
1716	(173.0, 213.0)	0.001269095
1717	(173.0, 194.0)	0.001161378
1718	(173.0, 148.0)	0.001029579
1719	(173.0, 138.0)	0.001340881
1720	(173.0, 185.0)	0.003626785
1721	(173.0, 205.0)	0.001578082
1722	(173.0, 131.0)	0.003315618
1723	(208.0, 135.0)	0.003853593
1724	(208.0, 193.0)	0.001473642
1725	(208.0, 238.0)	0.005132321
1726	(208.0, 256.0)	0.000995075
1727	(208.0, 150.0)	0.004856458
1728	(208.0, 170.0)	0.004785638
1729	(208.0, 227.0)	0.001301466
1730	(208.0, 188.0)	0.001238912
1731	(208.0, 231.0)	0.002996636
1732	(213.0, 282.0)	0.002189342
1733	(213.0, 249.0)	0.002149065
1734	(213.0, 240.0)	0.001613769
1735	(213.0, 185.0)	0.002568501
1736	(213.0, 205.0)	0.00096799
1737	(213.0, 242.0)	0.001870639
1738	(105.0, 67.0)	0.000431479
1739	(105.0, 165.0)	0.001348435
1740	(105.0, 150.0)	0.002197787
1741	(105.0, 97.0)	0.000364116
1742	(105.0, 146.0)	0.00182109
1743	(111.0, 58.0)	0.001124736
1744	(111.0, 194.0)	0.00376859
1745	(111.0, 148.0)	0.001238076
1746	(111.0, 52.0)	0.002242075
1747	(111.0, 102.0)	0.000652908
1748	(358.0, 293.0)	0.000576743
1749	(358.0, 364.0)	0.001044144
1750	(358.0, 345.0)	0.000139819
1751	(358.0, 328.0)	0.000455236
1752	(135.0, 193.0)	0.002838543
1753	(135.0, 150.0)	0.001299793
1754	(135.0, 77.0)	0.001619472
1755	(135.0, 170.0)	0.000897131
1756	(135.0, 188.0)	0.000972169
1757	(135.0, 103.0)	0.001650282
1758	(135.0, 94.0)	0.00374616
1759	(135.0, 141.0)	0.000617077
1760	(58.0, 52.0)	0.001166304
1761	(58.0, 29.0)	0.00066079
1762	(58.0, 93.0)	0.001218207
1763	(58.0, 31.0)	0.000825445
1764	(58.0, 62.0)	0.00047765
1765	(58.0, 102.0)	0.001225737
1766	(28.0, 41.0)	0.000372595
1767	(28.0, 77.0)	0.001348453
1768	(28.0, 33.0)	0.000603804
1769	(215.0, 254.0)	0.000454815
1770	(215.0, 193.0)	0.001139013
1771	(215.0, 165.0)	0.000230644
1772	(215.0, 238.0)	0.000813453
1773	(215.0, 210.0)	0.00050111
1774	(41.0, 67.0)	0.000350338
1775	(41.0, 30.0)	0.002679694
1776	(41.0, 77.0)	0.002375363
1777	(41.0, 103.0)	0.000852636
1778	(41.0, 33.0)	0.000912161
1779	(41.0, 47.0)	0.000325833
1780	(254.0, 238.0)	0.000726926
1781	(254.0, 301.0)	0.000297858
1782	(254.0, 275.0)	0.000549882
1783	(254.0, 210.0)	0.001325324
1784	(254.0, 333.0)	0.002149216
1785	(254.0, 264.0)	0.000537454
1786	(67.0, 30.0)	0.001387332
1787	(67.0, 103.0)	0.001085339
1788	(67.0, 97.0)	0.000430589
1789	(67.0, 47.0)	0.000439079
1790	(194.0, 148.0)	0.001341567
1791	(194.0, 249.0)	0.003319511
1792	(194.0, 205.0)	0.000778001
1793	(194.0, 237.0)	0.001328567
1794	(194.0, 178.0)	0.00096158
1795	(193.0, 165.0)	0.00026646
1796	(193.0, 238.0)	0.00178343
1797	(193.0, 150.0)	0.00012953
1798	(193.0, 188.0)	0.000621481
1799	(193.0, 210.0)	0.001615847
1800	(193.0, 231.0)	0.002179747
1801	(193.0, 189.0)	0.001024735
1802	(148.0, 138.0)	0.001245606
1803	(148.0, 93.0)	0.001253491
1804	(148.0, 205.0)	0.002381981
1805	(148.0, 102.0)	0.003884865
1806	(148.0, 178.0)	0.001606944
1807	(148.0, 131.0)	0.000410029
1808	(148.0, 106.0)	0.003662443
1809	(148.0, 124.0)	0.003397805
1810	(282.0, 249.0)	0.001909081
1811	(282.0, 240.0)	0.000372201
1812	(282.0, 364.0)	0.003624528
1813	(282.0, 288.0)	0.001839111
1814	(282.0, 248.0)	0.00104155
1815	(282.0, 285.0)	0.001136051
1816	(282.0, 308.0)	0.001415292
1817	(282.0, 242.0)	0.003502913
1818	(85.0, 138.0)	0.000469056
1819	(85.0, 39.0)	0.00067496
1820	(85.0, 70.0)	0.000683633
1821	(85.0, 29.0)	0.002603367
1822	(85.0, 93.0)	0.0008231
1823	(85.0, 46.0)	0.002086713
1824	(85.0, 106.0)	0.00056323
1825	(85.0, 78.0)	0.0015342
1826	(165.0, 238.0)	0.002401936
1827	(165.0, 150.0)	0.000434726
1828	(165.0, 210.0)	0.00071051
1829	(165.0, 146.0)	0.000567273
1830	(238.0, 302.0)	0.001277895
1831	(238.0, 301.0)	0.003916557
1832	(238.0, 256.0)	0.002477659
1833	(238.0, 275.0)	0.000688658
1834	(238.0, 210.0)	0.002304672
1835	(238.0, 231.0)	0.000537636
1836	(238.0, 264.0)	0.00329612
1837	(349.0, 302.0)	0.000996676
1838	(349.0, 288.0)	0.001524893
1839	(349.0, 365.0)	0.00117286
1840	(349.0, 307.0)	0.000344236
1841	(349.0, 346.0)	0.000443316
1842	(52.0, 31.0)	0.000569977
1843	(52.0, 62.0)	0.000693497
1844	(52.0, 102.0)	0.00139446
1845	(52.0, 34.0)	0.000236133
1846	(52.0, 74.0)	0.000323895
1847	(302.0, 301.0)	0.001322596
1848	(302.0, 256.0)	0.004304961
1849	(302.0, 365.0)	0.002383824
1850	(302.0, 275.0)	0.000522479
1851	(302.0, 307.0)	0.000418507
1852	(302.0, 333.0)	0.002925975
1853	(302.0, 231.0)	0.001805522
1854	(302.0, 359.0)	0.003448998
1855	(302.0, 312.0)	0.003351442
1856	(138.0, 93.0)	0.00115378
1857	(138.0, 185.0)	0.002160064
1858	(138.0, 131.0)	0.000815883
1859	(138.0, 133.0)	0.001288858
1860	(138.0, 106.0)	0.000295439
1861	(138.0, 160.0)	0.001352695
1862	(301.0, 363.0)	0.001790038
1863	(301.0, 275.0)	0.000643973
1864	(301.0, 333.0)	0.000170657
1865	(301.0, 264.0)	0.000336277
1866	(39.0, 70.0)	0.000968259
1867	(39.0, 29.0)	0.000328146
1868	(39.0, 93.0)	0.001248733
1869	(39.0, 32.0)	0.000428805
1870	(39.0, 46.0)	0.000317913
1871	(39.0, 78.0)	0.000393162
1872	(39.0, 37.0)	0.000520306
1873	(70.0, 77.0)	0.002057776
1874	(70.0, 32.0)	0.001495824
1875	(70.0, 94.0)	0.000815711
1876	(70.0, 133.0)	0.001077815
1877	(70.0, 38.0)	0.001010504
1878	(70.0, 106.0)	0.001533144
1879	(70.0, 78.0)	0.000928674
1880	(70.0, 37.0)	0.003588736
1881	(256.0, 227.0)	0.000564501
1882	(256.0, 288.0)	0.001287237
1883	(256.0, 188.0)	0.00184887
1884	(256.0, 275.0)	0.005423597
1885	(256.0, 248.0)	0.006479211
1886	(256.0, 307.0)	0.003359339
1887	(256.0, 231.0)	0.00102407
1888	(256.0, 279.0)	0.002127714
1889	(256.0, 216.0)	0.001853993
1890	(29.0, 93.0)	0.000915773
1891	(29.0, 31.0)	0.001064764
1892	(29.0, 62.0)	0.000635383
1893	(29.0, 46.0)	0.000187809
1894	(29.0, 36.0)	0.003923647
1895	(30.0, 47.0)	0.001242174
1896	(93.0, 62.0)	0.001595279
1897	(93.0, 102.0)	0.00134798
1898	(93.0, 46.0)	0.000786336
1899	(93.0, 131.0)	0.001627976
1900	(93.0, 106.0)	0.001402323
1901	(93.0, 89.0)	0.001247832
1902	(150.0, 188.0)	0.000918775
1903	(150.0, 103.0)	0.001180801
1904	(150.0, 210.0)	0.002560478
1905	(150.0, 97.0)	0.001935789
1906	(150.0, 146.0)	0.002959475
1907	(150.0, 141.0)	0.002425691
1908	(150.0, 144.0)	0.001473647
1909	(150.0, 189.0)	0.001118746
1910	(363.0, 333.0)	0.00058922
1911	(293.0, 249.0)	0.000873738
1912	(293.0, 345.0)	0.000439071
1913	(293.0, 237.0)	0.001004633
1914	(293.0, 285.0)	0.00115841
1915	(293.0, 328.0)	0.00012441
1916	(293.0, 278.0)	0.00013788
1917	(293.0, 310.0)	0.00101742
1918	(249.0, 240.0)	0.002481302
1919	(249.0, 205.0)	0.001089417
1920	(249.0, 237.0)	0.000560789
1921	(249.0, 285.0)	0.000676178
1922	(249.0, 328.0)	0.002422341
1923	(249.0, 242.0)	0.000375377
1924	(249.0, 278.0)	0.000782872
1925	(240.0, 185.0)	0.002963346
1926	(240.0, 205.0)	0.00422269
1927	(240.0, 227.0)	0.002102625
1928	(240.0, 288.0)	0.00337544
1929	(240.0, 248.0)	0.000374112
1930	(240.0, 285.0)	0.001748092
1931	(240.0, 195.0)	0.001900831
1932	(240.0, 308.0)	0.002167794
1933	(240.0, 242.0)	0.001565127
1934	(240.0, 212.0)	0.001733299
1935	(240.0, 251.0)	0.002229001
1936	(77.0, 103.0)	0.001093015
1937	(77.0, 94.0)	0.00075526
1938	(77.0, 33.0)	0.001314675
1939	(77.0, 47.0)	0.00254357
1940	(77.0, 141.0)	0.001446137
1941	(77.0, 38.0)	0.001455558
1942	(77.0, 82.0)	0.00114569
1943	(185.0, 170.0)	0.002388824
1944	(185.0, 205.0)	0.003133443
1945	(185.0, 248.0)	0.007339501
1946	(185.0, 195.0)	0.00123661
1947	(185.0, 242.0)	0.004216254
1948	(185.0, 131.0)	0.00513735
1949	(185.0, 133.0)	0.001791757
1950	(185.0, 106.0)	0.004389914
1951	(185.0, 212.0)	0.001454787
1952	(185.0, 160.0)	0.001664494
1953	(185.0, 198.0)	0.003524117
1954	(170.0, 227.0)	0.001616597
1955	(170.0, 188.0)	0.001005793
1956	(170.0, 94.0)	0.002052109
1957	(170.0, 195.0)	0.000421308
1958	(170.0, 133.0)	0.001637453
1959	(170.0, 141.0)	0.000937358
1960	(205.0, 237.0)	0.001288514
1961	(205.0, 178.0)	0.00107493
1962	(205.0, 242.0)	0.000321022
1963	(205.0, 131.0)	0.001996708
1964	(205.0, 212.0)	0.000911408
1965	(205.0, 198.0)	0.001003112
1966	(364.0, 345.0)	0.001320874
1967	(364.0, 285.0)	0.000403861
1968	(364.0, 308.0)	0.000795516
1969	(364.0, 328.0)	0.000537047
1970	(364.0, 329.0)	0.000874589
1971	(227.0, 288.0)	0.000831532
1972	(227.0, 188.0)	0.000983099
1973	(227.0, 248.0)	0.000378382
1974	(227.0, 195.0)	0.000695028
1975	(227.0, 231.0)	0.002183999
1976	(227.0, 279.0)	0.001141897
1977	(227.0, 216.0)	0.000499635
1978	(288.0, 248.0)	0.00118493
1979	(288.0, 307.0)	0.002427429
1980	(288.0, 308.0)	0.000446239
1981	(288.0, 346.0)	0.001390592
1982	(288.0, 279.0)	0.000501672
1983	(345.0, 328.0)	0.000165278
1984	(345.0, 310.0)	0.000656724
1985	(32.0, 33.0)	0.001754701
1986	(32.0, 46.0)	0.001824388
1987	(32.0, 38.0)	0.000239689
1988	(32.0, 78.0)	0.000349481
1989	(32.0, 37.0)	9.38E-05
1990	(31.0, 62.0)	0.00014347
1991	(31.0, 34.0)	0.000980586
1992	(31.0, 46.0)	0.002026025
1993	(31.0, 36.0)	0.000384661
1994	(188.0, 195.0)	0.001720681
1995	(188.0, 231.0)	0.00129005
1996	(188.0, 141.0)	0.000822112
1997	(188.0, 144.0)	0.002242012
1998	(188.0, 189.0)	0.000914135
[truncated: 169 more rows]
