# Supplementary material for: X-ray computed tomography images and network data of sands under compression
Source: Data Brief. 2021 May 12;36:107122. doi: 10.1016/j.dib.2021.107122 (PMC8165412; doi:10.1016/j.dib.2021.107122)
Supplement: Supplementary file 1 [file mmc1.zip › data/Ottawa-sand_10.2MPa/networks/thermal_network.txt]

# Thermal conductance network output format:
num_nodes & num_node_metrics ; names of columns ; [num_nodes x num_node_metrics] array; num_edges & num_edge_metrics ; names of columns ; [num_edges x num_edge_metrics] array
366 6
x y z volume location particle_id blob_id num_solid_contacts num_proximity_contacts
0.245332	0.120586	0.0537629	0.017108	bottom	1	3	0	3
0.0973691	0.0343384	0.808391	0.00730942	left	2	76	2	1
0.32614	0.248226	1.98105	0.209216	left	3	162	7	4
0.381223	0.173638	2.84853	0.178704	left	4	225	4	5
0.0787151	0.22879	4.05458	0.054914	top	5	297	3	3
0.346764	0.347087	0.589123	0.226636	left	6	69	7	4
0.326051	0.503066	3.33381	0.206511	left	7	257	7	8
0.168516	0.64273	1.26382	0.160308	left	8	116	7	4
0.0394785	0.47798	2.37537	0.0197576	left	9	182	3	4
0.26955	0.535126	4.45707	0.0453768	top	10	351	3	3
0.215928	0.893474	2.72973	0.161609	left	11	211	7	4
0.0752785	0.967482	0.690603	0.0544153	left	12	72	4	5
0.070361	0.898648	3.74059	0.0312304	left	13	286	3	5
0.336957	0.763075	0.162652	0.131389	bottom	14	5	5	3
0.0131042	1.00677	2.06014	0.00301428	left	15	167	0	6
0.0444776	1.20839	4.32767	0.0225302	top	16	331	3	3
0.127625	1.32345	1.50427	0.0924695	left	17	128	5	7
0.117923	1.36803	3.1445	0.0777079	left	18	250	5	4
0.234159	1.43379	0.187036	0.10983	bottom	19	4	3	4
0.131532	1.62993	2.44242	0.100682	left	20	197	5	5
0.187531	1.6219	3.73935	0.112899	left	21	290	4	8
0.119629	1.89676	0.636881	0.111056	left	22	68	6	4
0.362924	1.5778	4.37325	0.111996	top	23	340	4	5
0.174941	1.79728	1.85848	0.108424	left	24	153	5	6
0.0758424	2.01641	4.30226	0.039858	top	25	334	4	2
0.226215	1.92816	3.04636	0.159091	left	26	229	7	5
0.30761	2.09678	1.41861	0.243748	left	27	120	9	4
0.264212	2.31862	3.74615	0.228435	left	28	289	7	7
0.0290213	2.22479	0.0363945	0.00206079	bottom	29	1	1	3
0.266851	2.28881	2.37657	0.201742	left	30	192	8	7
0.137522	2.69266	2.98609	0.145193	left	31	235	5	7
0.268796	2.67048	0.879662	0.207586	left	32	86	7	6
0.113459	2.65866	4.18355	0.0582644	top	33	321	3	5
0.169634	2.77418	0.0919402	0.0458096	bottom	34	2	2	3
0.148398	2.87739	1.7656	0.157009	left	35	143	8	4
0.246234	2.88403	4.46995	0.0295123	top	36	360	2	4
0.252397	3.29602	0.432525	0.224975	left	37	48	7	4
0.222684	3.16638	3.78375	0.175039	left	38	291	5	9
0.23434	3.23822	1.18903	0.154091	left	39	107	5	4
0.0110217	3.18225	4.49848	0.000707434	top	40	344	0	6
0.0850743	3.36899	2.35826	0.0362791	left	41	190	4	4
0.145637	3.49903	3.13408	0.0921729	left	42	246	4	6
0.209489	3.74981	4.03002	0.107912	left	43	311	5	5
0.177331	3.85803	4.42453	0.0592992	top	44	350	3	3
0.282674	3.7778	1.82519	0.152839	left	45	147	6	8
0.318365	3.95969	0.944215	0.304886	left	46	91	10	3
0.0473593	4.06397	1.39891	0.0179956	left	47	125	3	4
0.171621	4.14958	3.47421	0.126591	left	48	268	5	3
0.177192	4.13417	2.24146	0.169279	left	49	181	7	6
0.22353	4.18728	0.263128	0.179453	bottom	50	44	3	4
0.20586	4.38025	4.13942	0.101506	top	51	318	3	2
0.220338	4.40953	2.94252	0.0757811	left	52	234	4	3
0.0211434	4.46767	1.74436	0.0027111	left	53	145	1	5
0.291353	4.40689	1.3715	0.0826929	left	54	119	5	6
0.0442138	4.50808	0.667011	0.00289784	left	55	73	1	3
0.113162	4.5013	2.3785	0.0102995	left	56	199	2	5
0.500935	0.138043	1.25171	0.163672	front	57	108	6	4
0.323509	0.0578743	3.64764	0.0280733	front	58	283	3	2
0.443898	0.906983	4.15915	0.203508	middle	59	319	6	7
0.494933	1.27957	0.91294	0.2708	middle	60	87	10	7
0.395065	0.88332	1.99335	0.21381	middle	61	157	6	11
0.437043	2.30337	0.226207	0.153509	bottom	62	40	4	6
0.580746	3.07036	2.35737	0.306697	middle	63	191	10	5
0.614335	1.17309	3.57145	0.302382	middle	64	276	9	9
0.575483	3.69074	2.90161	0.344074	middle	65	232	9	9
0.504095	3.76791	0.0598456	0.0290685	bottom	66	6	2	4
0.678267	0.275095	4.09599	0.236518	front	67	315	7	5
0.637061	2.25853	4.35737	0.164744	top	68	338	5	9
0.661086	1.40273	2.80958	0.271947	middle	69	221	9	10
0.735581	2.84903	3.32089	0.374857	middle	70	252	10	10
0.701019	3.38148	4.33764	0.194938	top	71	336	5	10
0.797167	2.16193	0.877531	0.288539	middle	72	84	10	4
0.732249	1.49478	1.35576	0.179273	middle	73	117	7	8
0.673045	3.60281	3.63781	0.202766	middle	74	280	8	5
0.814731	4.36149	1.766	0.170856	back	75	149	6	10
0.724103	4.44024	0.512302	0.0843912	back	76	57	5	5
0.729301	2.45106	2.00103	0.227897	middle	77	168	10	4
0.698205	3.39478	1.58216	0.284898	middle	78	129	10	6
0.781852	0.631391	2.58176	0.217606	middle	79	207	8	6
0.728348	4.2669	3.53896	0.212799	back	80	272	7	6
0.760634	3.19526	0.167945	0.118772	bottom	81	7	4	7
0.738908	4.19027	4.26833	0.184664	top	82	327	6	3
0.890434	3.79913	0.389158	0.232157	bottom	83	53	8	7
0.891696	3.96597	2.37511	0.262443	middle	84	186	8	8
0.880873	0.723361	1.17219	0.259015	middle	85	104	11	9
0.822506	1.11785	0.26645	0.209752	bottom	86	43	6	6
0.828823	1.55646	1.96988	0.23482	middle	87	158	8	11
0.906081	2.62347	3.94592	0.237696	middle	88	304	8	9
1.0345	2.87965	1.35562	0.29991	middle	89	121	8	11
0.954824	1.66892	4.14274	0.259905	top	90	323	8	7
0.876281	2.05745	3.38788	0.198512	middle	91	265	6	11
0.841148	0.305778	0.117354	0.0611557	bottom	92	8	1	6
1.04591	0.167256	2.33214	0.131752	front	93	187	3	7
1.03861	2.27366	1.47683	0.210789	middle	94	130	7	8
0.9912	4.22772	1.20944	0.209339	back	95	109	9	5
1.01029	4.38174	2.79934	0.17498	back	96	223	6	6
0.949975	0.592307	1.87563	0.171392	middle	97	154	6	7
1.03472	2.40229	2.80537	0.16079	middle	98	222	9	6
1.03416	0.17844	3.47404	0.130924	front	99	273	4	9
0.885937	0.309431	4.51154	0.00872868	top	100	352	3	2
0.980996	2.24414	0.0681087	0.0422813	bottom	101	9	2	6
1.21198	1.51726	0.616734	0.253855	middle	102	66	9	5
0.977156	4.16715	0.0859639	0.0451769	bottom	103	10	3	5
1.17611	0.411495	0.50536	0.21198	front	104	61	6	8
1.14336	0.966426	4.36829	0.148177	top	105	342	5	7
1.15296	2.7293	0.44258	0.240901	middle	106	54	7	8
1.19905	3.45468	0.940944	0.270644	middle	107	90	8	13
1.20505	1.92199	2.48223	0.201335	middle	108	202	11	6
1.21072	1.26938	2.45165	0.180046	middle	109	200	9	6
1.21742	1.51347	3.43828	0.20411	middle	110	263	8	8
1.30571	3.40005	2.06395	0.307	middle	111	171	9	12
1.28963	0.708483	3.02048	0.284285	middle	112	236	9	10
1.22926	3.32776	3.81033	0.171113	middle	113	287	8	7
1.27291	0.211729	1.4678	0.150233	front	114	126	5	7
1.08335	2.74292	4.51461	0.00720616	top	115	361	0	5
1.37194	1.65446	0.0707962	0.0612941	bottom	116	11	3	5
1.35109	2.66126	2.14488	0.196805	middle	117	175	9	7
1.30619	3.00868	2.84388	0.25157	middle	118	226	8	6
1.36102	3.77605	3.20591	0.296228	middle	119	255	10	10
1.42692	3.84687	4.1637	0.376829	top	120	317	9	7
1.40068	0.786436	3.87975	0.313776	middle	121	294	10	7
1.12586	3.8042	1.55231	0.0120703	middle	122	134	3	5
1.3446	0.226486	4.30119	0.124236	top	123	332	4	5
1.42747	1.73885	1.26429	0.233084	middle	124	114	9	8
1.39385	4.15544	0.602816	0.254744	back	125	63	7	5
1.40872	4.40515	4.14155	0.102686	top	126	316	5	4
1.508	1.15467	1.7526	0.370999	middle	127	151	12	7
1.48759	2.06069	0.483853	0.240967	middle	128	55	7	7
1.33145	4.47397	0.117622	0.0181802	bottom	129	12	2	4
1.35268	4.42378	3.52218	0.0597848	back	130	277	5	3
1.47217	2.62881	4.3173	0.195043	top	131	347	4	10
1.49097	0.985847	0.168115	0.131227	bottom	132	15	6	5
1.47209	3.2325	0.102387	0.0733666	bottom	133	13	2	7
1.49858	4.30794	2.19066	0.141058	back	134	179	6	4
1.58665	0.215541	0.125845	0.103413	bottom	135	14	3	4
1.45169	0.730101	2.24172	0.149868	middle	136	174	5	9
1.7041	2.14504	3.79168	0.419717	middle	137	295	7	12
1.5113	2.70826	3.46244	0.244831	middle	138	269	11	6
1.65937	1.08445	0.956505	0.260138	middle	139	88	8	8
1.55406	3.26592	4.43878	0.0672018	top	140	354	3	6
1.69842	0.315814	0.993434	0.231937	front	141	92	7	6
1.61085	3.85145	1.59873	0.278529	middle	142	136	11	8
1.4319	1.81089	4.50118	0.0136412	top	143	353	2	5
1.68489	2.19349	1.92362	0.258336	middle	144	156	10	7
1.73001	3.21587	0.534747	0.221379	middle	145	59	9	8
1.70579	1.67153	3.00153	0.253457	middle	146	239	8	10
1.74907	4.37467	1.30777	0.135671	back	147	118	4	6
1.77386	4.28948	3.05221	0.235912	back	148	243	6	7
1.85265	1.55781	2.41401	0.211354	middle	149	201	7	8
1.82993	0.0678151	3.10672	0.0595958	front	150	241	3	5
1.7326	2.4828	1.13624	0.248323	middle	151	98	10	9
1.82337	2.46593	2.72878	0.333417	middle	152	214	10	6
1.69238	0.032223	1.84158	0.0149484	front	153	152	2	5
1.85626	1.48738	4.20934	0.356496	top	154	326	8	7
1.88713	0.308076	2.54908	0.324273	front	155	203	9	6
1.57494	2.96913	1.15171	0.0335877	middle	156	101	3	7
1.58515	0.0211057	3.63056	0.00388649	front	157	281	1	4
1.99468	1.42835	3.50296	0.276842	middle	158	274	11	4
1.85533	0.554751	3.41384	0.268471	middle	159	267	8	6
1.9441	3.97322	0.140722	0.169705	bottom	160	16	7	6
1.88542	2.70372	0.218824	0.162989	bottom	161	17	6	5
1.97694	3.17778	1.1598	0.195803	middle	162	99	9	6
1.83531	3.30427	2.69612	0.182338	middle	163	217	7	8
2.01838	0.215942	3.91267	0.181187	front	164	299	6	6
2.00288	2.9879	4.18296	0.24698	top	165	335	8	4
2.08114	3.41284	3.81581	0.243614	middle	166	298	9	7
1.98748	0.583398	0.414438	0.242496	bottom	167	49	8	4
2.11034	3.10679	1.91071	0.386259	middle	168	166	13	6
2.11212	0.300764	1.61652	0.249124	front	169	139	8	8
1.82801	0.67397	4.52438	0.00369975	top	170	362	0	7
2.07185	3.75996	2.20746	0.223362	middle	171	180	7	8
2.01992	3.97869	0.782893	0.230817	middle	172	79	10	6
1.91695	4.47172	0.297497	0.0388496	bottom	173	42	1	6
2.17769	0.997523	2.93453	0.221831	middle	174	233	7	12
2.11849	1.67547	0.537042	0.270268	middle	175	64	9	9
2.04213	4.30463	3.75618	0.194619	back	176	292	6	7
1.79265	4.226	4.14434	0.00595607	middle	177	322	3	2
2.22815	4.21298	2.49078	0.20215	back	178	196	7	6
2.17131	0.20567	4.38295	0.113196	top	179	348	1	5
2.07156	0.94137	2.2099	0.185291	middle	180	176	8	5
2.20312	4.3168	4.39247	0.09611	top	181	355	2	7
2.28096	0.971939	1.53645	0.223378	middle	182	127	9	6
2.30007	1.1639	0.201608	0.202047	bottom	183	19	6	7
2.26847	2.97031	3.37042	0.272784	middle	184	262	8	9
2.18423	1.83218	1.18059	0.208267	middle	185	110	7	7
2.20985	2.11778	0.0502024	0.0451066	bottom	186	18	2	6
2.23149	3.70793	4.34636	0.16251	top	187	337	7	4
2.26518	1.67195	1.81377	0.27466	middle	188	155	11	5
2.25276	2.31121	4.39726	0.134388	top	189	341	3	9
2.1707	4.46728	1.73348	0.0376258	back	190	142	2	6
2.14171	0.0509326	0.441615	0.0250458	front	191	50	4	2
2.31213	0.860189	4.11123	0.283692	top	192	305	6	8
2.36645	3.68438	3.15045	0.336903	middle	193	247	9	9
2.26717	3.38297	0.14834	0.0942359	bottom	194	20	6	3
2.39472	2.4328	1.56006	0.209271	middle	195	137	9	5
2.37026	3.88862	1.5251	0.253716	middle	196	132	9	6
2.0994	4.49911	2.67669	0.00226291	back	197	218	2	1
2.43927	0.844036	0.836919	0.310851	middle	198	81	9	8
2.4014	2.4	2.23266	0.213379	middle	199	183	9	5
2.40956	3.39095	0.660951	0.16374	middle	200	71	8	9
2.10198	0.051529	2.0031	0.00181912	front	201	169	1	3
2.42223	2.4579	0.696345	0.39876	middle	202	65	11	6
2.44224	2.03941	2.7188	0.199149	middle	203	219	6	8
2.49137	2.22695	3.37963	0.261797	middle	204	260	8	6
2.55515	0.203229	0.212043	0.112148	bottom	205	21	5	6
2.61692	4.3731	3.07045	0.206	back	206	244	7	6
2.60359	2.38732	4.01881	0.250902	middle	207	306	9	7
2.51077	0.161137	3.3679	0.124442	front	208	259	8	2
2.59719	0.646242	2.21373	0.236643	middle	209	184	8	9
2.59716	0.79188	3.51133	0.213781	middle	210	270	7	6
2.63131	1.3349	2.5069	0.20841	middle	211	206	8	7
2.57218	3.99048	3.88953	0.161785	middle	212	296	8	4
2.61471	1.44064	4.45882	0.0651191	top	213	356	3	6
2.65457	2.89329	2.72509	0.283496	middle	214	220	8	10
2.66891	2.91738	0.254525	0.211962	bottom	215	22	7	5
2.64385	0.101652	0.996295	0.102125	front	216	95	5	6
2.79986	3.89191	0.857609	0.235483	middle	217	83	9	4
2.62299	4.33929	1.14417	0.149249	back	218	100	3	10
2.71253	0.182194	2.59709	0.15658	front	219	209	5	7
2.66021	4.38846	0.346361	0.101855	bottom	220	51	4	7
2.67576	3.72426	0.413478	0.115094	middle	221	56	7	6
2.75393	1.60087	3.15997	0.188065	middle	222	245	7	8
2.71893	3.17838	1.29676	0.290883	middle	223	115	11	4
2.7678	1.52195	3.88889	0.314729	middle	224	300	10	7
2.85288	3.5619	2.18397	0.316357	middle	225	177	10	7
2.87001	1.71715	0.216339	0.210009	bottom	226	25	7	6
2.91076	1.30947	1.42214	0.300767	middle	227	123	8	9
2.84836	1.87446	0.90786	0.277641	middle	228	80	6	9
2.88009	3.18673	4.21597	0.293271	top	229	324	8	7
2.81044	4.4481	3.90359	0.0655189	back	230	303	3	6
2.92132	4.27476	2.04643	0.23505	back	231	163	8	6
2.98221	2.77625	1.97446	0.171709	middle	232	159	9	4
3.03026	0.559517	2.88676	0.246235	middle	233	228	10	5
2.98439	1.9028	1.96862	0.307215	middle	234	161	7	8
2.6352	3.28145	3.45724	0.00616258	middle	235	271	3	4
2.95329	0.641622	0.0813503	0.0674237	bottom	236	24	5	5
2.8595	0.303159	1.71675	0.17496	front	237	140	8	4
2.96259	0.181501	4.13509	0.183219	top	238	314	5	5
3.00198	0.621913	1.08572	0.277762	middle	239	96	8	6
2.69367	1.91291	4.3009	0.00578031	middle	240	330	2	3
2.91017	3.71332	0.0598879	0.0308063	bottom	241	23	2	7
3.06917	4.02126	4.37533	0.151279	top	242	339	7	4
2.91587	4.448	4.46046	0.0192018	top	243	357	1	5
3.01623	3.96017	2.76539	0.162991	middle	244	224	7	7
3.02917	3.14393	3.38061	0.27029	middle	245	261	10	6
3.12974	1.07045	0.437239	0.194496	middle	246	60	8	7
3.21935	2.19681	2.63506	0.331642	middle	247	204	11	8
3.2877	1.8458	4.22882	0.277378	top	248	320	8	8
3.25771	0.171405	3.27591	0.155464	front	249	258	6	6
3.18884	2.33201	3.25009	0.201665	middle	250	253	6	12
3.32229	2.44155	1.38412	0.447002	middle	251	122	10	11
3.23809	2.45083	0.331963	0.265376	bottom	252	45	6	7
3.03595	4.43032	0.068791	0.0145705	bottom	253	26	1	4
3.34731	0.772832	3.99173	0.34427	middle	254	309	10	8
3.13019	3.96112	3.72102	0.215236	middle	255	284	6	8
3.23664	0.907624	3.41727	0.170173	middle	256	266	6	6
3.30239	3.83258	1.26316	0.300793	middle	257	112	9	9
3.1258	0.112408	0.0785127	0.0189403	bottom	258	27	2	4
3.14479	1.09639	4.41921	0.0524666	top	259	343	4	3
3.21863	3.10702	0.710788	0.19775	middle	260	75	9	6
3.1533	0.0337435	1.97673	0.00939437	front	261	164	2	4
3.35227	2.58361	4.09591	0.197416	top	262	313	6	5
3.29577	1.08629	2.14736	0.258341	middle	263	173	10	5
3.30601	3.14062	2.57951	0.203023	middle	264	208	8	9
3.29524	1.28274	2.73223	0.218327	middle	265	213	9	6
3.34345	4.42395	1.20009	0.108611	back	266	105	5	5
3.36267	0.067373	1.30803	0.0573637	front	267	111	3	6
3.42447	0.388231	4.43804	0.0776508	top	268	358	4	4
3.43919	3.21652	1.62257	0.331929	middle	269	135	11	4
3.34774	0.384455	0.568621	0.239273	front	270	58	7	6
3.40253	3.10602	0.130121	0.0896134	bottom	271	28	5	4
3.22041	4.49241	2.69564	0.0145595	back	272	215	2	6
3.49497	3.72691	0.343765	0.260241	bottom	273	41	7	6
3.51132	4.48287	3.27249	0.0415387	back	274	254	3	8
3.50727	4.34024	0.591528	0.15145	back	275	67	6	5
3.47856	0.175342	2.41929	0.139184	front	276	194	6	7
3.53756	3.91861	2.39369	0.199881	middle	277	193	8	6
3.62013	0.562834	1.6971	0.337907	middle	278	148	8	8
3.54182	1.5149	3.55005	0.292014	middle	279	282	9	7
3.49434	1.55204	0.886294	0.194213	middle	280	85	6	9
3.49476	4.43688	2.02534	0.0786416	back	281	165	4	6
3.52782	3.91308	3.08914	0.294611	middle	282	238	9	7
3.57092	2.94357	4.42239	0.0857423	top	283	349	2	6
3.61997	0.0484037	0.459651	0.0236507	front	284	52	2	6
3.66527	3.59355	4.01139	0.296197	middle	285	302	7	9
3.63075	1.52436	1.60338	0.247802	middle	286	138	8	5
3.58181	4.29264	3.91585	0.106335	back	287	301	6	5
3.72776	1.65412	0.266778	0.189417	bottom	288	39	7	4
3.68357	2.22721	0.645522	0.231087	middle	289	70	9	6
3.73839	2.98228	3.34544	0.335702	middle	290	256	11	5
3.63997	1.02203	0.143975	0.0863707	bottom	291	29	3	8
3.6821	4.33918	0.115589	0.0641041	bottom	292	30	2	2
3.75108	0.951698	1.02079	0.21031	middle	293	93	6	9
3.8055	3.8894	1.77904	0.310071	middle	294	150	7	9
3.53888	4.51898	4.51698	0.000654706	top	295	363	0	4
3.82235	0.152071	3.78901	0.163061	front	296	293	8	4
3.75407	0.705704	3.21203	0.169538	middle	297	249	8	7
3.82416	1.66459	3.01272	0.226937	middle	298	240	6	11
3.78793	3.05268	0.759463	0.230059	middle	299	77	7	8
3.8325	1.67903	2.26319	0.30194	middle	300	185	8	10
3.77515	2.6487	2.05147	0.217775	middle	301	170	8	5
3.86546	0.755916	2.52566	0.247141	middle	302	205	9	6
3.8591	1.16379	4.39233	0.187951	top	303	364	7	3
3.89235	2.68592	2.88239	0.160908	middle	304	227	6	7
3.79493	2.30155	3.80184	0.148234	middle	305	288	7	6
3.94805	0.13105	4.41913	0.0531586	top	306	345	3	4
3.94408	2.20079	0.0843258	0.0538551	bottom	307	32	2	6
3.84842	0.455011	0.046826	0.0243823	bottom	308	31	2	7
4.00429	3.14545	2.29178	0.222736	middle	309	188	8	6
3.93892	0.488219	0.526404	0.220267	middle	310	62	7	5
4.02106	0.14458	3.01868	0.153045	front	311	237	7	3
4.08416	3.62586	1.14795	0.211582	right	312	103	9	2
3.9561	3.38297	4.47759	0.0264475	top	313	365	2	5
4.12348	4.00027	3.44412	0.242217	right	314	275	6	8
4.09609	4.29794	2.55537	0.221216	back	315	210	6	8
4.14078	2.11088	3.21862	0.224303	right	316	248	7	8
4.02894	3.07206	4.0314	0.217173	middle	317	307	6	7
4.13235	1.10703	3.71816	0.291039	middle	318	285	9	5
4.04551	0.217332	1.14637	0.140109	front	319	102	5	7
4.01884	4.2843	4.24119	0.152507	top	320	333	3	8
4.1438	2.51178	1.05694	0.211037	right	321	94	7	5
4.16893	3.23453	0.179823	0.175382	bottom	322	33	6	2
4.16191	4.33659	1.09924	0.195188	right	323	97	6	2
4.1946	0.242124	2.20245	0.207685	right	324	178	5	4
4.2339	2.30944	2.41841	0.216697	right	325	195	7	5
4.22248	4.03717	0.406268	0.322043	bottom	326	47	6	3
4.15007	0.0810598	0.160297	0.0295892	bottom	327	34	1	6
4.16809	1.89183	4.04984	0.245132	top	328	308	5	6
4.217	3.59077	2.92433	0.280832	right	329	231	6	8
4.13909	4.46187	1.78817	0.0431007	back	330	146	4	3
4.22715	1.23709	0.373861	0.211209	bottom	331	46	7	6
4.27543	0.610357	4.22865	0.206489	top	332	328	7	3
4.30275	0.793568	3.01678	0.289622	right	333	242	9	4
4.22914	0.936088	1.70988	0.233787	right	334	131	8	6
4.22936	2.15162	1.59521	0.25574	right	335	133	7	5
4.28945	3.07067	1.63579	0.266509	right	336	141	6	8
4.29941	2.54562	4.40403	0.101567	top	337	346	2	7
4.36853	2.52496	0.308522	0.124076	bottom	338	38	4	5
4.2559	1.43543	1.2216	0.211307	right	339	106	7	8
4.30257	4.46998	3.46744	0.0498961	right	340	264	1	7
4.31232	1.89319	0.732698	0.173354	right	341	78	6	5
4.36539	1.59624	2.62645	0.120947	right	342	212	6	4
4.35131	2.69825	3.6201	0.191609	right	343	279	5	5
4.36411	3.69004	4.45362	0.0366767	top	344	359	2	6
4.39409	3.14794	0.805626	0.143244	right	345	82	4	3
4.38717	0.390707	3.59997	0.102073	right	346	278	5	3
4.39789	0.589868	0.219375	0.115061	bottom	347	36	6	2
4.38553	3.97752	1.7298	0.15093	right	348	144	6	3
4.41202	0.699348	0.885546	0.0956288	right	349	89	7	2
4.42495	1.53363	1.93982	0.0962022	right	350	160	5	4
4.42181	0.1119	0.717217	0.0429316	right	351	74	4	4
4.42986	0.834235	2.42618	0.0573812	right	352	198	5	3
4.44664	0.332919	1.53474	0.0751616	right	353	124	3	4
4.44019	1.41419	4.26006	0.0667778	top	354	329	2	3
4.44921	4.10296	4.07945	0.0794479	right	355	312	3	5
4.45782	0.0852565	4.05782	0.0175738	right	356	310	1	4
4.45334	3.69046	2.3585	0.0712861	right	357	189	2	7
4.4624	1.91868	0.172455	0.0350202	bottom	358	37	2	4
4.46706	3.22899	4.17882	0.0556039	right	359	325	4	3
4.45268	4.34854	4.50656	0.00560015	top	360	366	0	3
4.47931	2.90116	2.6922	0.0549821	right	361	216	3	6
4.48343	1.58406	3.35726	0.0497335	right	362	251	3	4
4.49528	4.40649	2.87491	0.0125778	right	363	230	1	5
4.50203	0.066158	0.0185661	0.000764556	bottom	364	35	0	3
4.52177	4.516	2.20415	0.00105017	right	365	172	0	4
4.52457	1.86509	1.30258	0.00230685	right	366	113	0	5
2168 17
from_node to_node conductance conductance_penalized conductance_from_particle conductance_to_particle conductance_from_particle_solid_only conductance_to_particle_solid_only conductance_contact_only conductance_contact_only_penalized conductance_solid_only conductance_solid_only_penalized conductance_proximity_only gap_width solid_contact_area solid_contact_area_penalized proximity_contact_area_f…
1	6	0.0446501	0.0446501	16.9402	6.46403	0	0	0	0	0	0	0.0450803	0.193815	0	0	0.142974	0.309608	proximity
1	14	0.0192133	0.0192133	5.98907	5.0273	0	0	0	0	0	0	0.0193494	0.222948	0	0	0.098865	0.138073	proximity
1	92	0.0170795	0.0170795	2.74507	3.96731	0	0	0	0	0	0	0.0172612	0.208276	0	0	0.072839	0.119821	proximity
2	6	0.392347	0.15405	0.641904	2.93238	0.641904	2.93238	1.469	0.148001	0.387654	0.115532	0.0697447	0.163009	0.019097	0.00256535	0.071149	0.317382	physical_and_proximity
2	8	0.00758359	0.00758359	1.46376	1.50168	0	0	0	0	0	0	0.00766198	0.250908	0	0	0.046475	0.074698	proximity
2	57	0.0747268	0.0356531	0.13512	1.08663	0.13512	1.08663	0.169	0.022101	0.0702332	0.0186679	0.0285911	0.171211	0.002197	0.000383083	0.050024	0.147537	physical_and_proximity
3	4	0.186625	0.120478	0.42963	0.399871	0.42963	0.399871	1.82	0.221075	0.185948	0.106932	0.0669527	0.197456	0.02366	0.00383197	0.317551	0.260936	physical_and_proximity
3	8	0.0390659	0.0390659	0.933229	1.03758	0	0	0	0	0	0	0.0424405	0.224956	0	0	0.297778	0.257387	proximity
3	9	0.124107	0.0841803	0.693348	0.170572	0.693348	0.170572	1.261	0.150996	0.123489	0.0717999	0.0676135	0.18953	0.016393	0.00261726	0.309439	0.191984	physical_and_proximity
3	11	0.00773493	0.00773493	0.610089	0.723498	0	0	0	0	0	0	0.00792001	0.317031	0	0	0.091936	0.100386	proximity
3	57	0.244233	0.156833	0.607644	0.477435	0.607644	0.477435	2.73	0.286316	0.243515	0.138258	0.0930495	0.176733	0.03549	0.00496281	0.361322	0.367913	physical_and_proximity
3	61	0.375414	0.213617	0.962592	0.737913	0.962592	0.737913	3.588	0.317297	0.374148	0.180321	0.119909	0.18438	0.046644	0.00549981	0.566319	0.510887	physical_and_proximity
3	79	0.200457	0.118961	0.475523	0.484403	0.475523	0.484403	1.144	0.162264	0.198355	0.0968041	0.0736517	0.192082	0.014872	0.00281258	0.37011	0.336817	physical_and_proximity
3	85	0.0092857	0.0092857	0.636657	0.740675	0	0	0	0	0	0	0.00954457	0.314456	0	0	0.105118	0.119821	proximity
3	93	0.159132	0.0924875	0.553633	0.274738	0.553633	0.274738	1.131	0.124063	0.157972	0.0740385	0.0622887	0.192057	0.014703	0.00215043	0.318903	0.21632	physical_and_proximity
3	97	0.274159	0.145466	0.663077	0.585946	0.663077	0.585946	2.21	0.172487	0.272684	0.110959	0.100761	0.184501	0.02873	0.00298977	0.42081	0.393263	physical_and_proximity
3	114	0.00254499	0.00254499	0.663158	0.468915	0	0	0	0	0	0	0.00256879	0.352383	0	0	0.036166	0.025519	proximity
4	7	0.480823	0.225066	1.11167	1.47972	1.11167	1.47972	1.859	0.225205	0.473199	0.16623	0.123496	0.168388	0.024167	0.00390355	0.431795	0.534885	physical_and_proximity
4	9	0.0547927	0.0432096	0.818971	0.0974524	0.818971	0.0974524	0.104	0.0420081	0.0473982	0.0283387	0.0437511	0.213044	0.001352	0.000728141	0.258063	0.146185	physical_and_proximity
4	11	0.0541179	0.0541179	3.13297	1.39171	0	0	0	0	0	0	0.057338	0.205755	0	0	0.350506	0.274794	proximity
4	58	0.0138231	0.0138231	1.2509	0.693455	0	0	0	0	0	0	0.0142651	0.268697	0	0	0.138918	0.055939	proximity
4	79	0.444834	0.195194	1.16092	1.14358	1.16092	1.14358	1.833	0.175845	0.43833	0.134722	0.119377	0.196076	0.023829	0.00304798	0.519844	0.5408	physical_and_proximity
4	93	0.0261971	0.0261971	1.49454	1.39502	0	0	0	0	0	0	0.0271841	0.234601	0	0	0.208208	0.197561	proximity
4	99	0.0282014	0.0282014	1.00542	1.41509	0	0	0	0	0	0	0.0296226	0.233593	0	0	0.216827	0.217503	proximity
4	112	0.0166349	0.0166349	0.849017	1.2655	0	0	0	0	0	0	0.0171979	0.28838	0	0	0.152269	0.177281	proximity
5	7	0.0565814	0.0447343	0.2526	1.02861	0.2526	1.02861	0.039	0.017918	0.0327096	0.0164634	0.0394768	0.229438	0.000507	0.000310578	0.120159	0.281723	physical_and_proximity
5	10	0.0296294	0.0296294	1.0368	3.74022	0	0	0	0	0	0	0.0307518	0.211765	0	0	0.215306	0.191308	proximity
5	13	0.00782075	0.00782075	0.980342	1.01928	0	0	0	0	0	0	0.0079451	0.28288	0	0	0.087204	0.074191	proximity
5	58	0.213734	0.100683	0.462329	0.597635	0.462329	0.597635	1.131	0.108092	0.211847	0.0764082	0.0559506	0.18231	0.014703	0.0018736	0.227136	0.183703	physical_and_proximity
5	59	0.0225252	0.0225252	1.96931	1.89052	0	0	0	0	0	0	0.0230638	0.253357	0	0	0.142467	0.227981	proximity
5	67	0.542746	0.188655	2.43497	1.10884	2.43497	1.10884	1.794	0.157797	0.534776	0.130723	0.0929457	0.188634	0.023322	0.00273515	0.427401	0.43602	physical_and_proximity
6	8	0.236758	0.131188	0.726703	0.432848	0.726703	0.432848	1.768	0.161083	0.235185	0.101068	0.0929618	0.195745	0.022984	0.00279211	0.429767	0.354562	physical_and_proximity
6	12	0.0918826	0.0553405	0.474579	0.16765	0.474579	0.16765	0.299	0.0433417	0.0875933	0.0321085	0.0566782	0.202886	0.003887	0.000751255	0.298623	0.245219	physical_and_proximity
6	14	0.296991	0.149614	0.734009	0.666451	0.734009	0.666451	1.872	0.150545	0.294373	0.105203	0.111167	0.181579	0.024336	0.00260945	0.492635	0.445653	physical_and_proximity
6	57	0.239832	0.144282	0.691395	0.439594	0.691395	0.439594	2.119	0.200478	0.238487	0.11482	0.111076	0.169157	0.027547	0.00347496	0.426725	0.401206	physical_and_proximity
6	60	0.0176617	0.0176617	0.78253	0.921177	0	0	0	0	0	0	0.0184311	0.273449	0	0	0.166634	0.194181	proximity
6	85	0.22335	0.120977	0.458028	0.64195	0.458028	0.64195	1.274	0.13678	0.220948	0.0904811	0.0842145	0.205769	0.016562	0.00237086	0.394446	0.415402	physical_and_proximity
6	86	0.00535835	0.00535835	0.992537	0.777571	0	0	0	0	0	0	0.00542502	0.341037	0	0	0.074022	0.067431	proximity
6	92	0.0362881	0.0362881	1.20786	1.57931	0	0	0	0	0	0	0.0383199	0.245873	0	0	0.31096	0.285779	proximity
6	104	0.22341	0.130842	0.465937	0.536718	0.465937	0.536718	2.054	0.186483	0.222408	0.106703	0.0887384	0.203822	0.026702	0.00323237	0.368758	0.465595	physical_and_proximity
7	9	0.00329643	0.00329643	0.764599	0.061501	0	0	0	0	0	0	0.00349907	0.306072	0	0	0.042757	0.01352	proximity
7	11	0.247456	0.182164	0.528055	0.528211	0.528055	0.528211	3.848	0.501474	0.247109	0.172979	0.0858464	0.176964	0.050024	0.00869221	0.367406	0.345098	physical_and_proximity
7	13	0.0641221	0.0463007	0.512085	0.16688	0.512085	0.16688	0.091	0.0335278	0.0528146	0.0264753	0.0397171	0.209339	0.001183	0.000581149	0.221221	0.164437	physical_and_proximity
7	18	0.0167327	0.0167327	0.623421	0.494535	0	0	0	0	0	0	0.0178135	0.236639	0	0	0.139594	0.115765	proximity
7	58	0.154602	0.103681	0.482129	0.272973	0.482129	0.272973	1.274	0.161423	0.153317	0.0838053	0.0944986	0.177837	0.016562	0.00279799	0.443287	0.21294	physical_and_proximity
7	59	0.0148827	0.0148827	1.46636	0.683624	0	0	0	0	0	0	0.0153734	0.312682	0	0	0.183703	0.1183	proximity
7	64	0.344718	0.199645	0.979943	0.589764	0.979943	0.589764	5.265	0.29177	0.344116	0.162776	0.144374	0.19527	0.068445	0.00505735	0.630877	0.626314	physical_and_proximity
7	67	0.0316851	0.0316851	1.30383	1.10934	0	0	0	0	0	0	0.0334535	0.26662	0	0	0.324987	0.290342	proximity
7	69	0.00914561	0.00914561	0.624139	0.680496	0	0	0	0	0	0	0.00940996	0.316008	0	0	0.098189	0.117117	proximity
7	79	0.0217152	0.0217152	0.909233	1.0171	0	0	0	0	0	0	0.022744	0.286866	0	0	0.24336	0.227643	proximity
7	99	0.191716	0.123451	0.458139	0.432953	0.458139	0.432953	1.3	0.19514	0.190053	0.103983	0.0820284	0.199019	0.0169	0.00338242	0.416416	0.315692	physical_and_proximity
7	112	0.0318044	0.0318044	0.638029	0.863479	0	0	0	0	0	0	0.0348229	0.252622	0	0	0.26195	0.287976	proximity
7	121	0.00669836	0.00669836	0.512355	0.552623	0	0	0	0	0	0	0.00687149	0.328014	0	0	0.088049	0.08957	proximity
8	12	0.14653	0.0927455	0.495294	0.257775	0.495294	0.257775	1.027	0.152071	0.145516	0.0801653	0.0526859	0.194496	0.013351	0.00263591	0.232882	0.222066	physical_and_proximity
8	15	0.00144114	0.00144114	0.354426	0.138045	0	0	0	0	0	0	0.00146235	0.341675	0	0	0.019942	0.005408	proximity
8	17	0.141649	0.0752703	0.343193	0.356064	0.343193	0.356064	0.702	0.0865176	0.139923	0.0578682	0.0457022	0.209273	0.009126	0.00149964	0.240825	0.232206	physical_and_proximity
8	57	0.192939	0.140643	0.395599	0.454562	0.395599	0.454562	2.093	0.316212	0.192104	0.12674	0.103521	0.178502	0.027209	0.00548101	0.340535	0.477594	physical_and_proximity
8	60	0.214968	0.116405	0.531363	0.598983	0.531363	0.598983	0.832	0.12169	0.210377	0.0849685	0.0767526	0.203102	0.010816	0.00210929	0.311974	0.420641	physical_and_proximity
8	61	0.221206	0.12953	0.518139	0.454732	0.518139	0.454732	2.457	0.181764	0.220455	0.103835	0.0966984	0.1933	0.031941	0.00315058	0.384813	0.443118	physical_and_proximity
8	73	0.00678336	0.00678336	0.55747	0.547452	0	0	0	0	0	0	0.00695415	0.327034	0	0	0.090415	0.069966	proximity
8	85	0.288266	0.146091	0.724369	0.589197	0.724369	0.589197	2.457	0.166752	0.286966	0.110197	0.0986874	0.198577	0.031941	0.00289037	0.484354	0.460187	physical_and_proximity
9	11	0.120403	0.0625982	0.220079	1.02037	0.220079	1.02037	0.312	0.0481752	0.114561	0.0380497	0.047509	0.190974	0.004056	0.000835036	0.190463	0.234403	physical_and_proximity
9	15	0.00236976	0.00236976	0.348505	0.546072	0	0	0	0	0	0	0.00239645	0.304982	0	0	0.025857	0.013689	proximity
9	61	0.0437119	0.0437119	2.30545	2.63295	0	0	0	0	0	0	0.0453237	0.221735	0	0	0.150917	0.322959	proximity
9	79	0.0102609	0.0102609	4.40055	1.41158	0	0	0	0	0	0	0.0103604	0.314962	0	0	0.130299	0.096499	proximity
10	16	0.0517731	0.0280929	0.237414	0.179764	0.237414	0.179764	0.091	0.0249074	0.0481605	0.0200306	0.0138203	0.208378	0.001183	0.000431728	0.065234	0.074022	physical_and_proximity
10	59	0.539581	0.251773	1.03457	1.68549	1.03457	1.68549	3.276	0.282382	0.536155	0.196033	0.132219	0.161778	0.042588	0.00489463	0.208715	0.553982	physical_and_proximity
10	67	0.403828	0.150106	0.825659	1.6625	0.825659	1.6625	1.417	0.116391	0.397082	0.0961133	0.0898236	0.17831	0.018421	0.00201744	0.263978	0.421824	physical_and_proximity
10	100	0.00657757	0.00657757	0.62531	2.4069	0	0	0	0	0	0	0.0066659	0.273181	0	0	0.068783	0.060671	proximity
10	105	0.00347848	0.00347848	0.538817	1.0067	0	0	0	0	0	0	0.0035133	0.33872	0	0	0.018421	0.047489	proximity
11	15	0.0100628	0.0100628	0.502751	1.18402	0	0	0	0	0	0	0.0103582	0.279069	0	0	0.105287	0.034645	proximity
11	18	0.1639	0.100238	0.651226	0.3231	0.651226	0.3231	0.611	0.118118	0.15956	0.076355	0.0689504	0.170054	0.007943	0.00204737	0.304876	0.232206	physical_and_proximity
11	20	0.152303	0.0946437	0.376829	0.293757	0.376829	0.293757	1.911	0.164231	0.151948	0.0823257	0.057594	0.200054	0.024843	0.00284667	0.269048	0.248092	physical_and_proximity
11	61	0.222674	0.126662	0.572217	0.527066	0.572217	0.527066	1.105	0.15822	0.219787	0.100349	0.077066	0.210889	0.014365	0.00274249	0.376025	0.421317	physical_and_proximity
11	64	0.0224059	0.0224059	0.799636	0.855028	0	0	0	0	0	0	0.0236906	0.248844	0	0	0.22646	0.17914	proximity
11	69	0.327249	0.206009	0.588028	0.980717	0.588028	0.980717	2.86	0.34813	0.325742	0.178803	0.120499	0.201581	0.03718	0.00603425	0.528801	0.574938	physical_and_proximity
11	79	0.318287	0.163611	0.902676	0.634723	0.902676	0.634723	2.08	0.190656	0.316048	0.126129	0.100996	0.202876	0.02704	0.0033047	0.493311	0.448526	physical_and_proximity
12	14	0.151481	0.0793953	0.225646	0.975448	0.225646	0.975448	0.819	0.0854229	0.149748	0.0582637	0.0546662	0.205365	0.010647	0.00148066	0.205842	0.288821	physical_and_proximity
12	17	0.00971108	0.00971108	0.541642	0.613859	0	0	0	0	0	0	0.0100503	0.258916	0	0	0.087035	0.062023	proximity
12	19	0.0248057	0.0248057	1.61738	1.09528	0	0	0	0	0	0	0.0257852	0.2205	0	0	0.186914	0.172887	proximity
12	22	0.00735613	0.00735613	0.62666	0.622855	0	0	0	0	0	0	0.00753354	0.260719	0	0	0.058474	0.072163	proximity
12	60	0.317053	0.161055	0.491147	1.54203	0.491147	1.54203	2.028	0.181826	0.314699	0.122185	0.101902	0.182633	0.026364	0.00315165	0.29575	0.487396	physical_and_proximity
12	85	0.00140881	0.00140881	0.945863	1.01817	0	0	0	0	0	0	0.00141287	0.351934	0	0	0.019942	0.015717	proximity
12	86	0.0028203	0.0028203	1.33571	1.20738	0	0	0	0	0	0	0.0028329	0.348797	0	0	0.038194	0.039546	proximity
13	16	0.00755427	0.00755427	0.891081	1.10516	0	0	0	0	0	0	0.00767174	0.275978	0	0	0.077064	0.073684	proximity
13	18	0.00746702	0.00746702	0.874649	1.23159	0	0	0	0	0	0	0.00757765	0.263249	0	0	0.061009	0.074022	proximity
13	21	0.0181996	0.0181996	1.50299	1.54201	0	0	0	0	0	0	0.0186455	0.248976	0	0	0.109512	0.164944	proximity
13	59	0.29624	0.145422	0.760488	1.52198	0.760488	1.52198	0.637	0.128469	0.282339	0.102502	0.0754237	0.209045	0.008281	0.0022268	0.23322	0.450554	physical_and_proximity
13	64	0.416901	0.151431	1.02991	1.22716	1.02991	1.22716	1.56	0.135714	0.412053	0.109239	0.0718486	0.189699	0.02028	0.00235238	0.256711	0.350844	physical_and_proximity
13	67	0.000991745	0.000991745	0.670026	1.40891	0	0	0	0	0	0	0.000993916	0.357091	0	0	0.01183	0.014196	proximity
14	19	0.275502	0.140769	0.582424	0.669237	0.582424	0.669237	2.314	0.181619	0.274472	0.114715	0.0752771	0.159704	0.030082	0.00314807	0.250289	0.247416	physical_and_proximity
14	60	0.00783077	0.00783077	1.3735	1.34313	0	0	0	0	0	0	0.00792212	0.326336	0	0	0.09464	0.102583	proximity
14	86	0.465752	0.245859	0.916013	1.17798	0.916013	1.17798	4.732	0.358795	0.4647	0.211519	0.111402	0.181743	0.061516	0.00621911	0.369265	0.446667	physical_and_proximity
14	92	0.069312	0.047416	0.427025	0.426585	0.427025	0.426585	0.065	0.0233077	0.0498241	0.0210127	0.0376533	0.212504	0.000845	0.000403999	0.21801	0.234065	physical_and_proximity
14	104	0.00920728	0.00920728	0.749745	1.2164	0	0	0	0	0	0	0.00939375	0.324211	0	0	0.085345	0.121004	proximity
15	17	0.0130743	0.0130743	12.561	2.56357	0	0	0	0	0	0	0.0131551	0.252923	0	0	0.039715	0.118469	proximity
15	20	0.00454613	0.00454613	2.44193	2.85217	0	0	0	0	0	0	0.0045619	0.305493	0	0	0.023322	0.054587	proximity
15	61	0.0587214	0.0587214	22.2081	12.0373	0	0	0	0	0	0	0.0591665	0.207455	0	0	0.044785	0.384137	proximity
16	21	0.0196331	0.0196331	0.781675	1.73336	0	0	0	0	0	0	0.0203757	0.244624	0	0	0.079092	0.172887	proximity
16	23	0.214825	0.117328	0.333662	1.0383	0.333662	1.0383	1.378	0.157869	0.213408	0.097139	0.0612884	0.18329	0.017914	0.0027364	0.181675	0.284089	physical_and_proximity
16	25	0.00482924	0.00482924	0.238135	0.646299	0	0	0	0	0	0	0.00496708	0.282771	0	0	0.002704	0.054925	proximity
16	59	0.360724	0.182008	0.69821	1.31542	0.69821	1.31542	1.638	0.215996	0.356767	0.146581	0.0868672	0.182459	0.021294	0.00374393	0.204997	0.403065	physical_and_proximity
17	20	0.00335818	0.00335818	0.67635	0.439788	0	0	0	0	0	0	0.00340103	0.345289	0	0	0.046813	0.013013	proximity
17	22	0.00500516	0.00500516	0.304948	0.594502	0	0	0	0	0	0	0.00513262	0.249322	0	0	0.036335	0.04901	proximity
17	24	0.279022	0.165307	0.690242	0.598224	0.690242	0.598224	2.093	0.277247	0.277919	0.148648	0.0641725	0.18047	0.027209	0.00480561	0.237276	0.290173	physical_and_proximity
17	27	0.0455279	0.0455279	1.0755	1.17079	0	0	0	0	0	0	0.0495525	0.203583	0	0	0.236262	0.297271	proximity
17	60	0.190769	0.116531	0.296999	0.858036	0.296999	0.858036	1.313	0.150484	0.18889	0.0894638	0.0964942	0.206403	0.017069	0.00260838	0.289497	0.500916	physical_and_proximity
17	61	0.252434	0.168276	0.393193	1.13426	0.393193	1.13426	1.768	0.301333	0.250594	0.148291	0.0958554	0.20043	0.022984	0.00522311	0.303524	0.485706	physical_and_proximity
17	73	0.309205	0.162131	1.1271	0.549222	1.1271	0.549222	1.82	0.208295	0.30699	0.133176	0.0807339	0.210379	0.02366	0.00361045	0.4225	0.423345	physical_and_proximity
17	85	0.00151553	0.00151553	0.619634	0.686766	0	0	0	0	0	0	0.00152262	0.349897	0	0	0.021294	0.020956	proximity
17	87	0.0097642	0.0097642	0.666138	1.27996	0	0	0	0	0	0	0.00998677	0.33004	0	0	0.076557	0.120666	proximity
18	20	0.0198624	0.0198624	1.03518	0.743746	0	0	0	0	0	0	0.0208178	0.202188	0	0	0.148044	0.134186	proximity
18	21	0.151892	0.0911245	0.358172	0.56687	0.358172	0.56687	0.442	0.104616	0.14666	0.0708477	0.0511963	0.20225	0.005746	0.00181335	0.186576	0.283751	physical_and_proximity
18	26	0.323028	0.196333	0.538417	1.06393	0.538417	1.06393	3.263	0.348401	0.322199	0.176446	0.0871035	0.180338	0.042419	0.00603895	0.238459	0.379912	physical_and_proximity
18	28	0.00128545	0.00128545	0.323609	0.722929	0	0	0	0	0	0	0.00129289	0.352836	0	0	0.006422	0.018252	proximity
18	64	0.355957	0.209518	0.871617	0.858751	0.871617	0.858751	1.911	0.307485	0.352726	0.179728	0.0988394	0.192225	0.024843	0.00532973	0.313664	0.490438	physical_and_proximity
18	69	0.310027	0.128935	0.894541	0.963329	0.894541	0.963329	0.858	0.10162	0.301072	0.0833576	0.076954	0.19996	0.011154	0.00176142	0.33631	0.406445	physical_and_proximity
19	22	0.318575	0.139277	1.74962	0.558098	1.74962	0.558098	1.222	0.140342	0.314299	0.105387	0.0672746	0.205721	0.015886	0.00243259	0.338	0.272935	physical_and_proximity
19	29	0.00167056	0.00167056	0.742783	0.258319	0	0	0	0	0	0	0.00168525	0.323054	0	0	0.021632	0.006084	proximity
19	60	0.0326106	0.0326106	2.98758	2.65902	0	0	0	0	0	0	0.0333845	0.243807	0	0	0.27209	0.290511	proximity
19	62	0.0227087	0.0227087	1.46622	1.51882	0	0	0	0	0	0	0.0234216	0.251072	0	0	0.170352	0.203645	proximity
19	86	0.532421	0.206203	1.48632	1.29348	1.48632	1.29348	2.223	0.203606	0.527495	0.157298	0.0901943	0.189508	0.028899	0.00352916	0.365716	0.398333	physical_and_proximity
20	24	0.282953	0.14372	0.55985	0.772334	0.55985	0.772334	2.132	0.183309	0.281689	0.117147	0.0746228	0.201542	0.027716	0.00317735	0.278174	0.352196	physical_and_proximity
20	26	0.275765	0.179857	0.712492	0.515364	0.712492	0.515364	3.471	0.380849	0.27533	0.167515	0.0703999	0.183066	0.045123	0.00660138	0.280202	0.287976	physical_and_proximity
20	30	0.26529	0.15718	0.410522	1.22541	0.410522	1.22541	1.846	0.235134	0.263596	0.133247	0.0863913	0.185379	0.023998	0.00407565	0.226798	0.406445	physical_and_proximity
20	61	0.0106572	0.0106572	0.82683	1.28199	0	0	0	0	0	0	0.010888	0.319049	0	0	0.112047	0.139256	proximity
20	69	0.325435	0.15811	0.779332	0.894048	0.779332	0.894048	1.404	0.168918	0.32114	0.120168	0.0859844	0.195971	0.018252	0.00292791	0.410501	0.440752	physical_and_proximity
20	87	0.0219604	0.0219604	2.15532	0.816804	0	0	0	0	0	0	0.0228059	0.277935	0	0	0.229671	0.195533	proximity
21	23	0.0409138	0.0409138	2.16394	2.35857	0	0	0	0	0	0	0.0424529	0.221637	0	0	0.300989	0.282399	proximity
21	25	0.125463	0.0637844	0.62682	0.241005	0.62682	0.241005	0.416	0.0674048	0.122722	0.04859	0.0332679	0.202679	0.005408	0.00116835	0.174577	0.145509	physical_and_proximity
21	26	0.0336013	0.0336013	1.31918	1.36645	0	0	0	0	0	0	0.0353721	0.193699	0	0	0.215137	0.245219	proximity
21	28	0.327628	0.200527	0.777053	0.93848	0.777053	0.93848	1.352	0.302573	0.323404	0.176758	0.0770213	0.189271	0.017576	0.00524461	0.38363	0.348816	physical_and_proximity
21	59	0.0159985	0.0159985	1.18881	1.97349	0	0	0	0	0	0	0.0163511	0.301757	0	0	0.15717	0.196209	proximity
21	64	0.529281	0.239817	1.35621	1.46585	1.35621	1.46585	1.989	0.224063	0.520206	0.169993	0.139534	0.193799	0.025857	0.00388376	0.545363	0.637468	physical_and_proximity
21	69	0.000703075	0.000703075	0.799825	1.25843	0	0	0	0	0	0	0.000704087	0.359553	0	0	0.009126	0.01014	proximity
21	90	0.0269652	0.0269652	2.22734	1.42365	0	0	0	0	0	0	0.0278292	0.257463	0	0	0.2535	0.256035	proximity
21	91	0.0236969	0.0236969	1.20795	1.51634	0	0	0	0	0	0	0.0245627	0.266562	0	0	0.176943	0.228319	proximity
22	24	0.000217285	0.000217285	0.321088	0.233947	0	0	0	0	0	0	0.000217634	0.350295	0	0	0.003042	0.002366	proximity
22	27	0.187247	0.101985	0.415592	0.474511	0.415592	0.474511	1.131	0.110632	0.18526	0.0737863	0.0783425	0.189022	0.014703	0.00191761	0.276991	0.373152	physical_and_proximity
22	29	0.00447419	0.00447419	0.555878	0.544434	0	0	0	0	0	0	0.00454817	0.341009	0	0	0.05239	0.014872	proximity
22	32	0.166334	0.098802	0.289754	0.57729	0.289754	0.57729	1.157	0.152593	0.165351	0.0852019	0.0499259	0.199764	0.015041	0.00264494	0.218517	0.254683	physical_and_proximity
22	60	0.218864	0.121911	0.4928	0.550614	0.4928	0.550614	1.3	0.147635	0.216703	0.0941723	0.0818628	0.183075	0.0169	0.00255901	0.314847	0.376025	physical_and_proximity
22	62	0.233314	0.126014	0.606915	0.590741	0.606915	0.590741	0.975	0.135086	0.229037	0.0930824	0.0825336	0.205491	0.012675	0.00234149	0.352534	0.434668	physical_and_proximity
22	72	0.247556	0.127488	0.871405	0.541879	0.871405	0.541879	0.871	0.121563	0.241481	0.0891328	0.0845855	0.199954	0.011323	0.00210709	0.44954	0.394953	physical_and_proximity
23	25	0.158604	0.103297	0.718727	0.379431	0.718727	0.379431	0.377	0.114908	0.149714	0.0785578	0.0619592	0.16672	0.004901	0.00199174	0.217672	0.211757	physical_and_proximity
23	28	0.00390486	0.00390486	1.26655	1.13343	0	0	0	0	0	0	0.00393052	0.342357	0	0	0.053573	0.047827	proximity
23	59	0.0635196	0.0635196	2.0329	2.60965	0	0	0	0	0	0	0.0672582	0.211554	0	0	0.304031	0.440076	proximity
23	64	0.00762752	0.00762752	1.23031	1.69164	0	0	0	0	0	0	0.00771008	0.329995	0	0	0.068276	0.098527	proximity
23	68	0.273163	0.115424	0.563982	0.841581	0.563982	0.841581	1.378	0.123729	0.271221	0.0905508	0.0516369	0.197728	0.017914	0.00214464	0.205504	0.253162	physical_and_proximity
23	90	0.548937	0.257512	1.16129	1.37426	1.16129	1.37426	4.173	0.315718	0.546924	0.210254	0.120099	0.188973	0.054249	0.00547245	0.404924	0.490945	physical_and_proximity
23	105	0.00612203	0.00612203	0.730608	1.12256	0	0	0	0	0	0	0.00620791	0.32518	0	0	0.058305	0.080106	proximity
24	27	0.498797	0.322113	0.777773	1.7605	0.777773	1.7605	6.461	0.641658	0.49788	0.293066	0.15786	0.184047	0.083993	0.0111221	0.448357	0.634257	physical_and_proximity
24	30	0.264846	0.153993	0.625181	0.590602	0.625181	0.590602	2.002	0.244238	0.263697	0.135371	0.0681557	0.187606	0.026026	0.00423346	0.241501	0.324649	physical_and_proximity
24	35	0.00349614	0.00349614	0.430741	0.599501	0	0	0	0	0	0	0.0035456	0.325586	0	0	0.038532	0.038532	proximity
24	61	0.0129832	0.0129832	0.71029	1.1106	0	0	0	0	0	0	0.0133843	0.294046	0	0	0.13182	0.152776	proximity
24	69	1.16514e-05	1.16514e-05	0.513346	0.899102	0	0	0	0	0	0	1.16518e-05	0.362604	0	0	0.000169	0.000169	proximity
24	73	0.0246185	0.0246185	1.40454	1.01379	0	0	0	0	0	0	0.0256927	0.255599	0	0	0.249275	0.185224	proximity
24	77	0.0125229	0.0125229	1.08632	1.35415	0	0	0	0	0	0	0.0127886	0.304148	0	0	0.128609	0.154804	proximity
24	87	0.238488	0.113763	0.526167	0.833655	0.526167	0.833655	0.832	0.0928405	0.23245	0.0720916	0.0829032	0.223076	0.010816	0.00160923	0.373828	0.518492	physical_and_proximity
25	28	0.273151	0.161767	0.524669	0.873233	0.524669	0.873233	1.586	0.265685	0.271617	0.146736	0.0537406	0.193499	0.020618	0.00460521	0.236938	0.248261	physical_and_proximity
25	33	0.0134214	0.0134214	0.573046	0.812897	0	0	0	0	0	0	0.0139796	0.20263	0	0	0.071656	0.106639	proximity
25	68	0.220404	0.110113	0.579438	0.695722	0.579438	0.695722	0.676	0.117142	0.215403	0.0854715	0.0518216	0.18504	0.008788	0.00203046	0.242177	0.233051	physical_and_proximity
26	28	0.207142	0.109942	0.377543	0.576387	0.377543	0.576387	2.184	0.143718	0.206547	0.0881702	0.0685014	0.194188	0.028392	0.00249112	0.320931	0.299806	physical_and_proximity
26	30	0.23163	0.153859	0.445828	0.613144	0.445828	0.613144	2.158	0.282935	0.230556	0.134983	0.0979419	0.205178	0.028054	0.0049042	0.377208	0.474214	physical_and_proximity
26	31	0.153303	0.101435	0.518274	0.271896	0.518274	0.271896	1.04	0.183128	0.152233	0.0903504	0.0520997	0.206484	0.01352	0.00317421	0.279357	0.257387	physical_and_proximity
26	64	0.0159691	0.0159691	0.696434	0.886107	0	0	0	0	0	0	0.016651	0.289105	0	0	0.168831	0.188097	proximity
26	69	0.259871	0.12999	0.588026	0.756122	0.588026	0.756122	1.118	0.119902	0.255259	0.0880025	0.0942429	0.200638	0.014534	0.00207829	0.407966	0.493311	physical_and_proximity
26	70	0.00049212	0.00049212	0.876173	0.675281	0	0	0	0	0	0	0.000492755	0.360192	0	0	0.007098	0.005239	proximity
26	91	0.225513	0.124705	0.447055	0.643488	0.447055	0.643488	1.469	0.151394	0.223632	0.0961892	0.0851226	0.21523	0.019097	0.00262416	0.417937	0.444301	physical_and_proximity
26	98	0.00152687	0.00152687	0.729416	0.548844	0	0	0	0	0	0	0.00153435	0.399432	0	0	0.019266	0.017914	proximity
26	110	0.000943837	0.000943837	0.449498	0.563194	0	0	0	0	0	0	0.000947414	0.357081	0	0	0.012168	0.01352	proximity
27	30	0.0319085	0.0319085	0.58672	0.526297	0	0	0	0	0	0	0.0360554	0.218095	0	0	0.261443	0.220883	proximity
27	32	0.186027	0.102649	0.474079	0.471268	0.474079	0.471268	0.793	0.10055	0.182072	0.0705386	0.0809158	0.212732	0.010309	0.00174286	0.474045	0.381264	physical_and_proximity
27	35	0.141272	0.0974037	0.413556	0.26637	0.413556	0.26637	1.014	0.154885	0.139696	0.0791851	0.0893558	0.19554	0.013182	0.00268467	0.43602	0.266175	physical_and_proximity
27	60	0.121496	0.0796952	0.297665	0.328525	0.297665	0.328525	0.481	0.0965067	0.117891	0.0596468	0.0662427	0.206548	0.006253	0.00167278	0.269048	0.369603	physical_and_proximity
27	72	0.267254	0.160773	0.565488	0.620385	0.565488	0.620385	2.613	0.198699	0.265746	0.118863	0.153456	0.180036	0.033969	0.00344412	0.608738	0.551447	physical_and_proximity
27	73	0.210635	0.136613	0.611493	0.400715	0.611493	0.400715	1.534	0.225918	0.209084	0.11686	0.087653	0.187179	0.019942	0.00391591	0.382954	0.407121	physical_and_proximity
27	77	0.190243	0.123864	0.367856	0.519238	0.367856	0.519238	1.547	0.204844	0.189009	0.104975	0.0867819	0.193425	0.020111	0.00355064	0.404924	0.438724	physical_and_proximity
27	87	0.025779	0.025779	0.647768	0.807513	0	0	0	0	0	0	0.0277708	0.268552	0	0	0.234065	0.261105	proximity
27	89	0.0174981	0.0174981	0.748895	0.485195	0	0	0	0	0	0	0.0186037	0.305633	0	0	0.209391	0.172549	proximity
27	94	0.224681	0.155041	0.773693	0.350278	0.773693	0.350278	3.185	0.323037	0.224147	0.138064	0.111267	0.193135	0.041405	0.00559931	0.532857	0.356421	physical_and_proximity
28	31	0.0529237	0.0529237	1.04182	0.646958	0	0	0	0	0	0	0.0610144	0.198236	0	0	0.34814	0.263302	proximity
28	33	0.251219	0.145882	0.799072	0.419276	0.799072	0.419276	2.834	0.2383	0.250666	0.127666	0.0724181	0.188105	0.036842	0.00413053	0.311467	0.284427	physical_and_proximity
28	38	0.0317245	0.0317245	0.878871	1.15302	0	0	0	0	0	0	0.0338796	0.22547	0	0	0.254007	0.261612	proximity
28	64	0.00176068	0.00176068	0.644124	0.568325	0	0	0	0	0	0	0.00177101	0.377506	0	0	0.022984	0.021632	proximity
28	68	0.231331	0.124539	0.54141	0.721728	0.54141	0.721728	0.832	0.12321	0.225504	0.0881148	0.0852543	0.210612	0.010816	0.00213563	0.406107	0.477087	physical_and_proximity
28	70	0.280688	0.169593	0.533839	0.867739	0.533839	0.867739	1.742	0.228245	0.277801	0.135009	0.120089	0.197593	0.022646	0.00395625	0.550264	0.54925	physical_and_proximity
28	88	0.317041	0.175931	0.837616	0.6435	0.837616	0.6435	2.353	0.232325	0.315174	0.1418	0.108254	0.19493	0.030589	0.00402697	0.494325	0.428246	physical_and_proximity
28	90	0.0157731	0.0157731	0.889218	0.763183	0	0	0	0	0	0	0.016403	0.290928	0	0	0.181506	0.186745	proximity
28	91	0.0688179	0.0688179	1.7721	1.37773	0	0	0	0	0	0	0.0755232	0.218971	0	0	0.484016	0.430105	proximity
29	34	0.006249	0.006249	1.53854	1.71664	0	0	0	0	0	0	0.00629751	0.1809	0	0	0.009295	0.039377	proximity
29	62	0.10049	0.0597319	1.2405	2.90084	1.2405	2.90084	0.078	0.0285094	0.071575	0.0276038	0.0356317	0.200434	0.001014	0.000494164	0.018928	0.20787	physical_and_proximity
30	31	0.181304	0.109847	0.486381	0.435381	0.486381	0.435381	0.78	0.130471	0.177466	0.0832127	0.0800231	0.199592	0.01014	0.00226149	0.448864	0.298285	physical_and_proximity
30	35	0.149128	0.0897554	0.258252	0.48616	0.258252	0.48616	1.222	0.126065	0.148204	0.0721421	0.0657899	0.208832	0.015886	0.00218513	0.32786	0.268879	physical_and_proximity
30	41	0.000302468	0.000302468	0.284137	0.168254	0	0	0	0	0	0	0.000303336	0.347825	0	0	0.004225	0.00338	proximity
30	63	0.229539	0.15542	1.07079	0.322805	1.07079	0.322805	2.925	0.26262	0.228644	0.127559	0.153623	0.177736	0.038025	0.00455207	0.648284	0.496691	physical_and_proximity
30	69	0.0136017	0.0136017	0.514385	0.770396	0	0	0	0	0	0	0.0142292	0.308695	0	0	0.137397	0.17407	proximity
30	70	0.0133649	0.0133649	0.438671	0.592904	0	0	0	0	0	0	0.014113	0.277523	0	0	0.153452	0.130975	proximity
30	77	0.36805	0.206378	0.935788	0.744156	0.935788	0.744156	3.146	0.274013	0.366262	0.164965	0.136994	0.185215	0.040898	0.00474955	0.581867	0.5915	physical_and_proximity
30	87	0.0226085	0.0226085	1.10893	0.428605	0	0	0	0	0	0	0.0243925	0.275503	0	0	0.263133	0.183027	proximity
30	91	0.00440992	0.00440992	0.304324	0.577956	0	0	0	0	0	0	0.00450968	0.363606	0	0	0.05408	0.056108	proximity
30	98	0.148677	0.103427	0.319149	0.357684	0.319149	0.357684	1.183	0.19552	0.147615	0.0905498	0.0718889	0.213304	0.015379	0.00338902	0.378898	0.378053	physical_and_proximity
30	108	0.01079	0.01079	0.486474	0.727909	0	0	0	0	0	0	0.0112046	0.307126	0	0	0.121849	0.137059	proximity
31	35	0.00065111	0.00065111	0.36187	0.340244	0	0	0	0	0	0	0.000653536	0.349384	0	0	0.009126	0.004225	proximity
31	38	0.0122621	0.0122621	0.967937	0.961582	0	0	0	0	0	0	0.012582	0.286698	0	0	0.122356	0.14196	proximity
31	41	0.0170093	0.0170093	0.561897	0.53018	0	0	0	0	0	0	0.0181404	0.24749	0	0	0.142636	0.121173	proximity
31	42	0.160338	0.0754414	0.374487	0.418792	0.374487	0.418792	0.806	0.0795955	0.158759	0.0567483	0.0423977	0.206522	0.010478	0.00137965	0.210743	0.213278	physical_and_proximity
31	63	0.175342	0.117558	0.661678	0.578756	0.661678	0.578756	0.325	0.109005	0.158326	0.0805601	0.0808478	0.21006	0.004225	0.00188941	0.350337	0.467961	physical_and_proximity
31	65	0.0114123	0.0114123	0.678256	0.98927	0	0	0	0	0	0	0.0117454	0.308613	0	0	0.141284	0.144157	proximity
31	70	0.521013	0.219185	1.77722	0.958841	1.77722	0.958841	3.042	0.192845	0.516974	0.147251	0.145365	0.191875	0.039546	0.00334265	0.625131	0.604344	physical_and_proximity
31	91	0.000706188	0.000706188	0.564223	0.956737	0	0	0	0	0	0	0.000707596	0.358249	0	0	0.009295	0.01014	proximity
31	98	0.00467819	0.00467819	1.16271	0.679639	0	0	0	0	0	0	0.00472978	0.353724	0	0	0.061009	0.0507	proximity
32	34	0.0108206	0.0108206	0.746371	1.22583	0	0	0	0	0	0	0.011079	0.325365	0	0	0.126919	0.116272	proximity
32	35	0.14542	0.0927675	0.364334	0.307316	0.364334	0.307316	1.092	0.162113	0.144624	0.0821878	0.0470521	0.207773	0.014196	0.00280995	0.252486	0.21632	physical_and_proximity
32	37	0.252093	0.126026	0.729363	0.51212	0.729363	0.51212	1.456	0.117795	0.249343	0.084652	0.0990721	0.19584	0.018928	0.00204178	0.464243	0.430105	physical_and_proximity
32	39	0.264677	0.164423	0.599821	0.588644	0.599821	0.588644	2.314	0.256212	0.263287	0.137571	0.111993	0.168538	0.030082	0.00444101	0.427232	0.418613	physical_and_proximity
32	62	0.0457575	0.0457575	1.08144	1.4849	0	0	0	0	0	0	0.0493676	0.235977	0	0	0.364026	0.36842	proximity
32	72	0.234481	0.141842	0.693259	0.639259	0.693259	0.639259	0.689	0.14139	0.224308	0.0992122	0.105931	0.207721	0.008957	0.00245076	0.551616	0.498212	physical_and_proximity
32	81	0.00528324	0.00528324	0.522684	0.705674	0	0	0	0	0	0	0.00537786	0.359907	0	0	0.063206	0.065065	proximity
32	89	0.211681	0.121859	0.635391	0.416371	0.635391	0.416371	1.248	0.148472	0.209344	0.0933636	0.0878981	0.216181	0.016224	0.00257352	0.458835	0.465257	physical_and_proximity
32	94	0.00168588	0.00168588	0.831271	0.627447	0	0	0	0	0	0	0.00169387	0.352292	0	0	0.023829	0.022815	proximity
32	106	0.0266711	0.0266711	0.643108	0.933068	0	0	0	0	0	0	0.0286803	0.261006	0	0	0.205166	0.261612	proximity
32	107	0.00094997	0.00094997	0.450953	0.583952	0	0	0	0	0	0	0.00095353	0.355033	0	0	0.01352	0.009802	proximity
33	36	0.39267	0.176324	1.00176	0.96121	1.00176	0.96121	1.898	0.20504	0.389792	0.144599	0.0702305	0.193936	0.024674	0.00355404	0.292032	0.214123	physical_and_proximity
33	38	0.344906	0.198038	0.618493	1.36801	0.618493	1.36801	1.742	0.298963	0.342246	0.175663	0.0711721	0.202022	0.022646	0.00518203	0.232882	0.347295	physical_and_proximity
33	40	0.00183185	0.00183185	1.05575	0.626014	0	0	0	0	0	0	0.00184043	0.331359	0	0	0.024336	0.003887	proximity
33	68	0.031053	0.031053	2.99195	1.93284	0	0	0	0	0	0	0.0318965	0.227824	0	0	0.245219	0.233389	proximity
33	70	0.0122589	0.0122589	1.58193	1.03503	0	0	0	0	0	0	0.0125039	0.294019	0	0	0.137735	0.045968	proximity
33	88	0.0109043	0.0109043	2.01731	2.00168	0	0	0	0	0	0	0.0110239	0.307715	0	0	0.118131	0.133003	proximity
34	37	0.580083	0.259616	1.09773	2.02815	1.09773	2.02815	3.042	0.324163	0.577113	0.222772	0.0843643	0.181083	0.039546	0.00561883	0.209391	0.359125	physical_and_proximity
34	62	0.492178	0.210716	0.833513	2.64468	0.833513	2.64468	2.119	0.231671	0.487857	0.169655	0.0839997	0.186741	0.027547	0.00401563	0.216151	0.35997	physical_and_proximity
34	81	0.0158088	0.0158088	1.95939	3.2184	0	0	0	0	0	0	0.0160167	0.268544	0	0	0.097513	0.16562	proximity
35	39	0.208354	0.13644	0.408921	0.536216	0.408921	0.536216	1.963	0.24989	0.207477	0.120306	0.0813651	0.191615	0.025519	0.00433142	0.31603	0.34814	physical_and_proximity
35	41	0.0743539	0.0510009	0.205454	0.166646	0.205454	0.166646	0.351	0.0780058	0.0729023	0.0422163	0.0364169	0.183197	0.004563	0.0013521	0.180661	0.131144	physical_and_proximity
35	45	0.0170836	0.0170836	0.449855	0.757117	0	0	0	0	0	0	0.0181845	0.270522	0	0	0.142974	0.188097	proximity
35	63	0.105231	0.0857664	0.315588	0.662163	0.315588	0.662163	0.117	0.0529551	0.0756092	0.0424397	0.0902973	0.201272	0.001521	0.000917888	0.367744	0.506324	physical_and_proximity
35	77	0.185944	0.103376	0.646463	0.395532	0.646463	0.395532	0.689	0.100079	0.180946	0.071087	0.0785477	0.205455	0.008957	0.0017347	0.395798	0.385489	physical_and_proximity
35	78	0.151779	0.0937811	0.652968	0.420096	0.652968	0.420096	0.299	0.0735163	0.13781	0.0570962	0.0746045	0.219063	0.003887	0.00127428	0.460525	0.39546	physical_and_proximity
35	89	0.0145892	0.0145892	0.848216	0.525496	0	0	0	0	0	0	0.0152761	0.296621	0	0	0.178464	0.149565	proximity
36	38	0.020693	0.020693	5.6605	1.95986	0	0	0	0	0	0	0.0209914	0.269482	0	0	0.170859	0.206011	proximity
36	40	0.0116164	0.0116164	2.13585	2.72177	0	0	0	0	0	0	0.0117303	0.223085	0	0	0.090922	0.005746	proximity
36	68	0.0224274	0.0224274	2.592	2.43318	0	0	0	0	0	0	0.0228355	0.244041	0	0	0.111371	0.181506	proximity
36	71	0.146221	0.0759073	0.593037	1.48885	0.593037	1.48885	0.182	0.0512931	0.12735	0.0457589	0.041162	0.222545	0.002366	0.000889081	0.163761	0.243698	physical_and_proximity
36	88	0.00282885	0.00282885	1.126	2.17239	0	0	0	0	0	0	0.00283969	0.348894	0	0	0.035659	0.039715	proximity
37	39	0.216663	0.124266	0.69031	0.392082	0.69031	0.392082	1.547	0.171597	0.215261	0.101764	0.0754305	0.190688	0.020111	0.00297436	0.343408	0.331916	physical_and_proximity
37	46	0.254193	0.148582	0.637647	0.563812	0.637647	0.563812	1.599	0.205251	0.252061	0.121744	0.0898754	0.198805	0.020787	0.00355769	0.427908	0.460863	physical_and_proximity
37	50	0.181429	0.119002	0.43366	0.381961	0.43366	0.381961	1.638	0.224053	0.180684	0.106527	0.0633727	0.195446	0.021294	0.00388359	0.29237	0.281723	physical_and_proximity
37	62	0.0116591	0.0116591	0.635238	0.624325	0	0	0	0	0	0	0.0121074	0.308529	0	0	0.139932	0.135707	proximity
37	66	0.0496243	0.0496243	0.935249	1.44872	0	0	0	0	0	0	0.0543717	0.191881	0	0	0.289328	0.188435	proximity
37	81	0.311007	0.164792	1.2591	0.526243	1.2591	0.526243	1.807	0.183582	0.307893	0.122826	0.112821	0.196649	0.023491	0.0031821	0.575276	0.421655	physical_and_proximity
37	83	0.189375	0.102446	0.570477	0.521507	0.570477	0.521507	0.546	0.0891026	0.181754	0.0671436	0.0750807	0.204077	0.007098	0.00154444	0.382616	0.406107	physical_and_proximity
37	106	0.00765425	0.00765425	0.781292	0.674652	0	0	0	0	0	0	0.00781957	0.342736	0	0	0.096837	0.092105	proximity
37	107	0.00978289	0.00978289	0.647047	0.887845	0	0	0	0	0	0	0.0100455	0.321392	0	0	0.09464	0.128102	proximity
38	40	0.00419475	0.00419475	0.638147	1.08871	0	0	0	0	0	0	0.00423895	0.3273	0	0	0.055601	0.005746	proximity
38	42	0.247098	0.136426	0.484051	0.742006	0.484051	0.742006	1.508	0.184492	0.245295	0.1132	0.0708444	0.191812	0.019604	0.00319786	0.327522	0.307242	physical_and_proximity
38	43	0.262002	0.138914	0.787191	0.562951	0.787191	0.562951	1.222	0.164271	0.258731	0.109479	0.0765772	0.189926	0.015886	0.00284736	0.368082	0.335634	physical_and_proximity
38	44	0.00132754	0.00132754	0.715489	0.43913	0	0	0	0	0	0	0.00133405	0.348214	0	0	0.018252	0.018421	proximity
38	48	0.0115627	0.0115627	0.775594	0.570933	0	0	0	0	0	0	0.0119841	0.281436	0	0	0.134355	0.117962	proximity
38	65	0.00217858	0.00217858	0.593087	1.65972	0	0	0	0	0	0	0.00218949	0.351486	0	0	0.017238	0.030758	proximity
38	70	0.221317	0.118546	0.74274	0.622343	0.74274	0.622343	0.52	0.0635065	0.205075	0.053477	0.118896	0.192792	0.00676	0.00110078	0.559728	0.571051	physical_and_proximity
38	71	0.0540016	0.0540016	1.27923	2.0118	0	0	0	0	0	0	0.0580073	0.224962	0	0	0.368927	0.381095	proximity
38	74	0.44804	0.273176	1.29486	0.888702	1.29486	0.888702	2.873	0.449952	0.445317	0.24272	0.117226	0.190666	0.037349	0.00779917	0.50869	0.532688	physical_and_proximity
38	88	0.035506	0.035506	1.24945	1.05979	0	0	0	0	0	0	0.0378496	0.230526	0	0	0.27209	0.309439	proximity
39	45	0.0206239	0.0206239	1.08507	1.56476	0	0	0	0	0	0	0.0213098	0.281589	0	0	0.207701	0.215306	proximity
39	46	0.383867	0.18568	0.929063	0.895289	0.929063	0.895289	2.327	0.211661	0.381236	0.144554	0.101592	0.182086	0.030251	0.0036688	0.400868	0.432133	physical_and_proximity
39	47	0.00715946	0.00715946	0.920052	0.211337	0	0	0	0	0	0	0.00747067	0.310739	0	0	0.091429	0.026871	proximity
39	78	0.473358	0.197914	0.860181	1.83904	0.860181	1.83904	2.314	0.151347	0.467627	0.120284	0.147482	0.192396	0.030082	0.00262334	0.56108	0.620737	physical_and_proximity
39	89	0.0390702	0.0390702	1.71495	1.30206	0	0	0	0	0	0	0.0412476	0.245757	0	0	0.328367	0.328536	proximity
39	107	0.00428079	0.00428079	0.951373	1.19731	0	0	0	0	0	0	0.00431564	0.340532	0	0	0.058474	0.055939	proximity
40	43	0.00250168	0.00250168	6.1029	1.99721	0	0	0	0	0	0	0.00250585	0.330628	0	0	0.005239	0.033124	proximity
40	44	0.00224382	0.00224382	6.30218	1.58095	0	0	0	0	0	0	0.00224781	0.306719	0	0	0.005239	0.027209	proximity
40	71	0.0044049	0.0044049	5.44353	3.51713	0	0	0	0	0	0	0.004414	0.309363	0	0	0.005746	0.054587	proximity
41	42	0.00684521	0.00684521	0.479824	0.958024	0	0	0	0	0	0	0.00699498	0.304521	0	0	0.059657	0.084838	proximity
41	45	0.138254	0.0848288	0.228799	0.674318	0.228799	0.674318	0.676	0.119568	0.136371	0.0703381	0.0489286	0.217886	0.008788	0.00207251	0.180492	0.281216	physical_and_proximity
41	49	0.0393901	0.0333796	0.178795	0.72207	0.178795	0.72207	0.026	0.0151943	0.0220073	0.0137378	0.0283208	0.226359	0.000338	0.000263369	0.102752	0.197223	physical_and_proximity
41	63	0.370717	0.163142	0.829221	1.42965	0.829221	1.42965	1.17	0.144188	0.362302	0.113112	0.0925435	0.205165	0.01521	0.00249927	0.316199	0.514943	physical_and_proximity
41	65	0.0198999	0.0198999	1.70453	1.76976	0	0	0	0	0	0	0.0203667	0.285259	0	0	0.158691	0.228657	proximity
42	43	0.00221511	0.00221511	0.475589	1.11094	0	0	0	0	0	0	0.00222994	0.344829	0	0	0.009971	0.030758	proximity
42	48	0.234939	0.15051	0.445332	0.717485	0.445332	0.717485	1.56	0.272434	0.233628	0.136801	0.0603645	0.192525	0.02028	0.00472219	0.222066	0.284596	physical_and_proximity
42	49	0.00445407	0.00445407	0.684735	0.62509	0	0	0	0	0	0	0.00451562	0.324064	0	0	0.042419	0.058305	proximity
42	52	0.00206451	0.00206451	0.505482	0.92209	0	0	0	0	0	0	0.00207764	0.347748	0	0	0.015717	0.028899	proximity
42	65	0.807258	0.379427	1.59572	2.39278	1.59572	2.39278	4.992	0.470243	0.803265	0.315342	0.15831	0.189902	0.064896	0.00815088	0.458497	0.739037	physical_and_proximity
42	70	0.0292522	0.0292522	1.0804	2.25769	0	0	0	0	0	0	0.0304721	0.279919	0	0	0.199589	0.297102	proximity
42	74	0.0314302	0.0314302	2.10548	2.01487	0	0	0	0	0	0	0.0324199	0.246463	0	0	0.236262	0.289666	proximity
43	44	0.405737	0.197777	0.986463	0.858221	0.986463	0.858221	3.419	0.266708	0.404628	0.168681	0.0808423	0.186108	0.044447	0.00462294	0.389038	0.25012	physical_and_proximity
43	48	0.212756	0.111283	0.545435	0.49669	0.545435	0.49669	1.118	0.140922	0.210918	0.0913841	0.0536526	0.21325	0.014534	0.00244266	0.302679	0.306735	physical_and_proximity
43	51	0.0385961	0.0385961	1.09277	2.04463	0	0	0	0	0	0	0.0408077	0.208889	0	0	0.258401	0.267189	proximity
43	71	0.0647342	0.0647342	1.90595	1.7835	0	0	0	0	0	0	0.0696262	0.205234	0	0	0.388024	0.394277	proximity
43	74	0.358223	0.181491	1.00693	0.848422	1.00693	0.848422	1.508	0.194101	0.352745	0.136542	0.105468	0.206092	0.019604	0.00336441	0.517816	0.467285	physical_and_proximity
43	80	0.016073	0.016073	0.712158	1.55071	0	0	0	0	0	0	0.0166204	0.277045	0	0	0.137735	0.180323	proximity
43	82	0.222343	0.116104	0.526925	0.711184	0.526925	0.711184	0.767	0.117592	0.217029	0.0846889	0.0707668	0.213157	0.009971	0.00203825	0.347633	0.385151	physical_and_proximity
44	51	0.268652	0.094044	0.580923	0.93674	0.580923	0.93674	1.014	0.0700763	0.264892	0.0586198	0.0574033	0.190249	0.013182	0.00121466	0.151593	0.275639	physical_and_proximity
44	71	0.040458	0.040458	2.18833	2.0533	0	0	0	0	0	0	0.0420646	0.197561	0	0	0.180999	0.235079	proximity
44	82	0.280798	0.121812	0.646133	1.10007	0.646133	1.10007	0.858	0.126513	0.276075	0.0965155	0.0473188	0.192957	0.011154	0.00219289	0.210574	0.223925	physical_and_proximity
45	46	0.0326972	0.0326972	0.824824	1.62032	0	0	0	0	0	0	0.0347777	0.254011	0	0	0.218348	0.321776	proximity
45	47	0.0914822	0.0560963	0.585069	0.152301	0.585069	0.152301	0.325	0.0531819	0.0880896	0.0369296	0.0515156	0.205499	0.004225	0.00092182	0.280371	0.16393	physical_and_proximity
45	49	0.401007	0.189562	1.22324	0.711555	1.22324	0.711555	3.562	0.197487	0.399423	0.13724	0.130118	0.158534	0.046306	0.00342311	0.450216	0.400192	physical_and_proximity
45	53	0.00164665	0.00164665	0.774829	0.219805	0	0	0	0	0	0	0.00166264	0.351104	0	0	0.023322	0.003887	proximity
45	54	0.0276304	0.0276304	0.848592	1.09662	0	0	0	0	0	0	0.029324	0.224952	0	0	0.210405	0.21294	proximity
45	63	0.0553405	0.0553405	1.25481	0.859512	0	0	0	0	0	0	0.0620749	0.228695	0	0	0.39884	0.383799	proximity
45	75	0.144715	0.0911027	0.528001	0.446471	0.528001	0.446471	0.299	0.0849599	0.133722	0.0628773	0.061177	0.212617	0.003887	0.00147264	0.345436	0.275132	physical_and_proximity
45	78	0.452654	0.247727	1.16818	1.02108	1.16818	1.02108	2.548	0.327072	0.448863	0.204381	0.1272	0.207247	0.033124	0.00566925	0.596401	0.622765	physical_and_proximity
45	84	0.160762	0.108117	0.51928	0.606836	0.51928	0.606836	0.312	0.11037	0.14752	0.0791511	0.065822	0.210466	0.004056	0.00191308	0.365547	0.365885	physical_and_proximity
45	95	0.00109946	0.00109946	0.536919	0.934325	0	0	0	0	0	0	0.00110302	0.356663	0	0	0.013351	0.015717	proximity
45	111	0.00782157	0.00782157	0.715169	0.6916	0	0	0	0	0	0	0.00799953	0.316288	0	0	0.096161	0.100724	proximity
46	47	0.0452496	0.0421897	0.562949	0.0962204	0.562949	0.0962204	0.039	0.0250051	0.0264479	0.0191714	0.0617002	0.192902	0.000507	0.000433423	0.355407	0.142636	physical_and_proximity
46	50	0.191892	0.142236	0.450243	0.388502	0.450243	0.388502	2.301	0.345939	0.191219	0.130112	0.101381	0.18339	0.029913	0.00599628	0.514774	0.338507	physical_and_proximity
46	54	0.156754	0.126962	0.441948	0.258167	0.441948	0.258167	3.991	0.454926	0.156575	0.119986	0.11973	0.181738	0.051883	0.00788538	0.535899	0.316199	physical_and_proximity
46	55	0.0450503	0.033473	0.253269	0.0614222	0.253269	0.0614222	0.468	0.0636204	0.044711	0.0278185	0.0400526	0.199117	0.006084	0.00110275	0.224263	0.026871	physical_and_proximity
46	75	0.00172204	0.00172204	0.735306	0.390432	0	0	0	0	0	0	0.00173375	0.352722	0	0	0.024505	0.018759	proximity
46	76	0.111833	0.0796247	0.323621	0.215643	0.323621	0.215643	0.754	0.137649	0.110453	0.0667015	0.069322	0.184105	0.009802	0.00238592	0.347802	0.249275	physical_and_proximity
46	78	0.181269	0.132966	0.399756	0.381353	0.399756	0.381353	2.444	0.315955	0.180736	0.120645	0.10124	0.20075	0.031772	0.00547655	0.511732	0.431626	physical_and_proximity
46	83	0.196175	0.118172	0.622449	0.34641	0.622449	0.34641	1.547	0.143799	0.194563	0.0873557	0.108159	0.210895	0.020111	0.00249252	0.619892	0.447681	physical_and_proximity
46	95	0.220706	0.15821	0.672743	0.385771	0.672743	0.385771	2.106	0.340903	0.219611	0.142612	0.105116	0.197063	0.027378	0.00590898	0.516971	0.479622	physical_and_proximity
46	107	0.0283235	0.0283235	0.564109	0.789952	0	0	0	0	0	0	0.0309907	0.262419	0	0	0.260936	0.292539	proximity
47	49	0.00745766	0.00745766	0.823219	0.990362	0	0	0	0	0	0	0.00758346	0.282236	0	0	0.04225	0.0845	proximity
47	53	0.00276789	0.00276789	0.630544	0.901505	0	0	0	0	0	0	0.0027887	0.275818	0	0	0.030589	0.011999	proximity
47	54	0.236743	0.125362	0.392641	1.4239	0.392641	1.4239	0.962	0.147702	0.233173	0.0998052	0.0638137	0.18268	0.012506	0.00256018	0.122356	0.292539	physical_and_proximity
47	75	0.00144387	0.00144387	0.751033	0.930673	0	0	0	0	0	0	0.00144891	0.408655	0	0	0.0169	0.015548	proximity
48	51	0.170918	0.104836	0.440076	0.35602	0.440076	0.35602	1.261	0.185941	0.170236	0.0956094	0.0383969	0.198497	0.016393	0.00322298	0.201279	0.172887	physical_and_proximity
48	52	0.256159	0.135701	0.642249	0.546709	0.642249	0.546709	1.872	0.191311	0.25508	0.1161	0.0597577	0.16646	0.024336	0.00331606	0.243867	0.181844	physical_and_proximity
48	65	0.0458602	0.0458602	1.57537	1.40419	0	0	0	0	0	0	0.0488795	0.206677	0	0	0.29406	0.319579	proximity
48	74	0.0443265	0.0443265	0.966356	2.01099	0	0	0	0	0	0	0.0475561	0.220566	0	0	0.255528	0.344422	proximity
48	80	0.535547	0.221026	1.14815	1.26253	1.14815	1.26253	4.784	0.236841	0.534171	0.169916	0.112647	0.185088	0.062192	0.00410524	0.504803	0.394784	physical_and_proximity
49	52	0.119228	0.0617285	0.3349	0.270482	0.3349	0.270482	0.546	0.0643037	0.117446	0.0449756	0.0407726	0.214695	0.007098	0.0011146	0.233558	0.187252	physical_and_proximity
49	53	0.0211945	0.0211945	0.483442	1.58729	0	0	0	0	0	0	0.0224802	0.220511	0	0	0.161395	0.029575	proximity
49	54	0.0196485	0.0196485	0.482298	0.485262	0	0	0	0	0	0	0.0213856	0.228813	0	0	0.167479	0.153452	proximity
49	56	0.179163	0.121699	0.629974	0.273707	0.629974	0.273707	2.847	0.247041	0.178822	0.107656	0.0889691	0.158671	0.037011	0.00428204	0.358449	0.091091	physical_and_proximity
49	63	0.00668691	0.00668691	0.710414	0.492114	0	0	0	0	0	0	0.00684434	0.327296	0	0	0.089401	0.078416	proximity
49	65	0.19415	0.109924	0.385892	0.617056	0.385892	0.617056	0.975	0.114347	0.190926	0.0771764	0.0903533	0.207671	0.012675	0.00198201	0.371969	0.496691	physical_and_proximity
49	75	0.174816	0.11934	0.445659	0.340962	0.445659	0.340962	1.755	0.227493	0.174017	0.104466	0.0847453	0.187445	0.022815	0.00394321	0.38194	0.31772	physical_and_proximity
49	84	0.237369	0.10797	0.91059	0.474367	0.91059	0.474367	0.897	0.0686844	0.231423	0.0562885	0.0964521	0.206411	0.011661	0.00119053	0.500071	0.463567	physical_and_proximity
49	96	0.00209202	0.00209202	1.109	0.407031	0	0	0	0	0	0	0.00210682	0.356904	0	0	0.030082	0.01859	proximity
50	55	0.0207587	0.0207587	1.95004	1.31275	0	0	0	0	0	0	0.0213228	0.190443	0	0	0.135538	0.024336	proximity
50	66	0.0500744	0.0500744	3.23117	5.74576	0	0	0	0	0	0	0.0513169	0.185094	0	0	0.2704	0.189618	proximity
50	76	0.431764	0.246188	1.39519	0.826272	1.39519	0.826272	2.496	0.394226	0.429619	0.224034	0.0741732	0.186058	0.032448	0.00683325	0.33462	0.254852	physical_and_proximity
50	83	0.0593555	0.0593555	4.18466	2.12582	0	0	0	0	0	0	0.0619646	0.224097	0	0	0.413712	0.364364	proximity
50	103	0.0154665	0.0154665	2.12173	1.05902	0	0	0	0	0	0	0.0158127	0.252548	0	0	0.160888	0.109005	proximity
51	80	0.023838	0.023838	2.00266	2.26211	0	0	0	0	0	0	0.0243853	0.24184	0	0	0.194857	0.209391	proximity
51	82	0.537779	0.244208	1.16474	1.85992	1.16474	1.85992	2.067	0.27905	0.531913	0.200811	0.0915055	0.185307	0.026871	0.00483687	0.397319	0.394446	physical_and_proximity
52	56	0.103274	0.0777546	0.41578	0.164085	0.41578	0.164085	0.819	0.203297	0.102875	0.0745243	0.0259851	0.18666	0.010647	0.00352381	0.120497	0.07943	physical_and_proximity
52	65	0.275958	0.126375	1.49243	0.69434	1.49243	0.69434	0.585	0.0966028	0.261803	0.0802444	0.0757304	0.200175	0.007605	0.00167445	0.347126	0.426725	physical_and_proximity
52	80	0.0365361	0.0365361	1.41714	1.31005	0	0	0	0	0	0	0.0386082	0.200076	0	0	0.200603	0.194688	proximity
52	96	0.0293355	0.0293355	1.30654	1.03933	0	0	0	0	0	0	0.0309015	0.197182	0	0	0.146692	0.191477	proximity
53	54	0.201944	0.0966944	0.487465	1.9674	0.487465	1.9674	0.39	0.100468	0.195167	0.0799159	0.0280314	0.196224	0.00507	0.00174144	0.029575	0.148044	physical_and_proximity
53	56	0.00189567	0.00189567	3.53362	0.322746	0	0	0	0	0	0	0.0019079	0.252306	0	0	0.019435	0.004901	proximity
53	75	0.00495406	0.00495406	10.5698	2.38213	0	0	0	0	0	0	0.00496672	0.337415	0	0	0.029237	0.06084	proximity
54	55	0.00250854	0.00250854	0.521913	0.228235	0	0	0	0	0	0	0.0025488	0.3122	0	0	0.031096	0.008112	proximity
54	56	0.000175002	0.000175002	0.40146	0.0533938	0	0	0	0	0	0	0.000175655	0.360452	0	0	0.002535	0.000338	proximity
54	75	0.238676	0.119008	0.64446	0.671875	0.64446	0.671875	0.793	0.109695	0.232499	0.0822621	0.0767783	0.180855	0.010309	0.00190137	0.342901	0.287976	physical_and_proximity
54	76	0.0118537	0.0118537	0.296317	0.64608	0	0	0	0	0	0	0.0125883	0.237815	0	0	0.034983	0.115934	proximity
54	78	7.016e-05	7.016e-05	0.747342	0.626068	0	0	0	0	0	0	7.01745e-05	0.361225	0	0	0.001014	0.000845	proximity
54	95	0.16246	0.0982952	0.316993	0.567502	0.316993	0.567502	0.754	0.136872	0.160179	0.0818141	0.0533616	0.203036	0.009802	0.00237245	0.197223	0.306735	physical_and_proximity
55	76	0.00383234	0.00383234	3.93826	2.19629	0	0	0	0	0	0	0.00384279	0.284327	0	0	0.024336	0.04394	proximity
56	65	0.000695028	0.000695028	0.364545	1.62217	0	0	0	0	0	0	0.000696655	0.357814	0	0	0.002873	0.009971	proximity
56	75	0.00543495	0.00543495	0.567433	1.18453	0	0	0	0	0	0	0.00551305	0.309477	0	0	0.020787	0.063713	proximity
56	96	0.00358083	0.00358083	0.296262	1.46888	0	0	0	0	0	0	0.0036336	0.332834	0	0	0.004901	0.048165	proximity
57	61	0.00092709	0.00092709	0.93512	0.571283	0	0	0	0	0	0	0.00092952	0.358762	0	0	0.013351	0.011323	proximity
57	85	0.356363	0.211248	0.838644	0.808264	0.838644	0.808264	2.561	0.338994	0.354598	0.18589	0.0950034	0.20204	0.033293	0.0058759	0.486044	0.465595	physical_and_proximity
57	93	0.00253204	0.00253204	0.420158	0.349539	0	0	0	0	0	0	0.00256609	0.33161	0	0	0.0338	0.024167	proximity
57	97	0.021833	0.021833	0.81265	0.994802	0	0	0	0	0	0	0.0229535	0.272995	0	0	0.216151	0.22308	proximity
57	104	0.0135202	0.0135202	0.601353	0.781812	0	0	0	0	0	0	0.0140802	0.288783	0	0	0.128947	0.161733	proximity
57	114	0.188923	0.122991	0.444831	0.506985	0.444831	0.506985	0.858	0.181488	0.185667	0.10277	0.0742554	0.187118	0.011154	0.00314579	0.313664	0.295243	physical_and_proximity
58	67	0.185337	0.10079	0.411968	1.52922	0.411968	1.52922	0.377	0.0910895	0.174404	0.0711262	0.0551026	0.187552	0.004901	0.00157888	0.170014	0.281385	physical_and_proximity
58	99	0.0186846	0.0186846	1.26517	1.33425	0	0	0	0	0	0	0.0192382	0.215931	0	0	0.113906	0.120497	proximity
59	64	0.433457	0.235754	0.748911	1.30512	0.748911	1.30512	4.719	0.321247	0.432265	0.191778	0.145995	0.201266	0.061347	0.00556828	0.595049	0.698139	physical_and_proximity
59	67	0.378671	0.200029	0.908892	0.852262	0.908892	0.852262	2.6	0.243776	0.376194	0.156845	0.123105	0.197538	0.0338	0.00422545	0.612794	0.524407	physical_and_proximity
59	90	0.0297004	0.0297004	1.13665	1.326	0	0	0	0	0	0	0.0312152	0.265439	0	0	0.285441	0.272935	proximity
59	100	0.00713983	0.00713983	0.793402	0.134644	0	0	0	0	0	0	0.00761197	0.299747	0	0	0.08957	0.031265	proximity
59	105	0.27173	0.142584	0.683364	0.596017	0.683364	0.596017	1.755	0.157844	0.269472	0.105524	0.100403	0.197127	0.022815	0.00273596	0.483171	0.413881	physical_and_proximity
59	121	0.0142203	0.0142203	0.93622	1.23226	0	0	0	0	0	0	0.0146108	0.314138	0	0	0.150917	0.183027	proximity
60	61	0.000151365	0.000151365	0.44809	0.398532	0	0	0	0	0	0	0.000151474	0.362518	0	0	0.001014	0.002197	proximity
60	72	0.147185	0.095929	0.342023	0.323776	0.342023	0.323776	1.209	0.156619	0.14621	0.080663	0.0700333	0.212477	0.015717	0.00271473	0.358618	0.384137	physical_and_proximity
60	73	0.317274	0.205947	0.628305	0.747328	0.628305	0.747328	4.316	0.334084	0.316318	0.168835	0.185145	0.173512	0.056108	0.00579079	0.719433	0.745121	physical_and_proximity
60	85	0.278189	0.194652	0.405824	1.00267	0.405824	1.00267	7.345	0.435637	0.277963	0.173703	0.161055	0.186154	0.095485	0.00755103	0.609076	0.65741	physical_and_proximity
60	86	0.221246	0.136899	0.552045	0.451065	0.552045	0.451065	1.937	0.207412	0.220037	0.112998	0.0978173	0.212221	0.025181	0.00359514	0.487227	0.522041	physical_and_proximity
60	102	0.194816	0.124732	0.583631	0.380095	0.583631	0.380095	1.17	0.174387	0.192343	0.099219	0.0978805	0.205617	0.01521	0.0030227	0.429767	0.525928	physical_and_proximity
60	104	0.00483867	0.00483867	0.434325	0.387389	0	0	0	0	0	0	0.00495578	0.35283	0	0	0.06253	0.049179	proximity
60	124	0.00570973	0.00570973	0.469391	0.504861	0	0	0	0	0	0	0.00584698	0.337896	0	0	0.05746	0.073853	proximity
60	139	0.0100477	0.0100477	0.399112	0.430539	0	0	0	0	0	0	0.01056	0.312203	0	0	0.116779	0.120666	proximity
61	69	0.0194286	0.0194286	0.878763	1.15832	0	0	0	0	0	0	0.0202146	0.285836	0	0	0.22477	0.220376	proximity
61	73	0.0220209	0.0220209	1.09098	0.861511	0	0	0	0	0	0	0.0230766	0.278244	0	0	0.221559	0.228657	proximity
61	79	0.321057	0.199521	0.6517	0.915356	0.6517	0.915356	1.95	0.319198	0.318498	0.173618	0.100073	0.201522	0.02535	0.00553277	0.436358	0.506831	physical_and_proximity
61	85	0.035522	0.035522	1.16282	0.919585	0	0	0	0	0	0	0.0381619	0.243255	0	0	0.313664	0.284089	proximity
61	87	0.277953	0.131406	0.68142	0.659324	0.68142	0.659324	1.534	0.120179	0.275018	0.0884551	0.0960004	0.211045	0.019942	0.0020831	0.492128	0.498043	physical_and_proximity
61	97	0.0899052	0.0899052	2.53735	2.27928	0	0	0	0	0	0	0.0971819	0.199772	0	0	0.498381	0.478608	proximity
61	109	0.0106622	0.0106622	0.769837	0.945725	0	0	0	0	0	0	0.010937	0.309823	0	0	0.124384	0.134355	proximity
62	72	0.0692818	0.0692818	3.16681	2.51381	0	0	0	0	0	0	0.072885	0.22495	0	0	0.427401	0.45968	proximity
62	81	0.0155842	0.0155842	0.970932	1.10846	0	0	0	0	0	0	0.016068	0.271229	0	0	0.159705	0.137735	proximity
62	101	0.277191	0.172356	1.09548	0.462061	1.09548	0.462061	1.82	0.302206	0.275747	0.156591	0.0647798	0.209559	0.02366	0.00523824	0.341042	0.231361	physical_and_proximity
62	106	0.0313395	0.0313395	1.48948	2.24726	0	0	0	0	0	0	0.0324757	0.268346	0	0	0.269893	0.311298	proximity
63	65	0.245648	0.148682	0.952542	0.385047	0.952542	0.385047	2.249	0.215047	0.244406	0.120525	0.109751	0.216655	0.029237	0.00372747	0.624962	0.589472	physical_and_proximity
63	70	0.0350029	0.0350029	0.841301	0.555112	0	0	0	0	0	0	0.0390945	0.263421	0	0	0.371631	0.29744	proximity
63	77	0.208078	0.131469	0.462034	0.577912	0.462034	0.577912	1.001	0.172935	0.204344	0.103335	0.0964869	0.20785	0.013013	0.00299753	0.522041	0.495508	physical_and_proximity
63	78	0.203367	0.134692	0.827093	0.316314	0.827093	0.316314	1.716	0.214438	0.201889	0.110695	0.113018	0.20616	0.022308	0.00371692	0.592683	0.508183	physical_and_proximity
63	84	0.128314	0.0864936	0.254521	0.578442	0.254521	0.578442	0.377	0.0781453	0.120333	0.0541876	0.091237	0.213513	0.004901	0.00135452	0.41236	0.536068	physical_and_proximity
63	98	0.121939	0.0804911	0.329143	0.269367	0.329143	0.269367	0.611	0.0977221	0.119228	0.05888	0.0785474	0.216159	0.007943	0.00169385	0.419627	0.378222	physical_and_proximity
63	111	0.227099	0.151156	0.355528	0.712398	0.355528	0.712398	5.213	0.280057	0.226847	0.128417	0.13674	0.193508	0.067769	0.00485432	0.558207	0.603837	physical_and_proximity
63	117	0.036169	0.036169	0.857988	0.586526	0	0	0	0	0	0	0.0403592	0.22663	0	0	0.299299	0.300482	proximity
63	118	0.0478461	0.0478461	0.995261	0.871406	0	0	0	0	0	0	0.0533389	0.235324	0	0	0.398164	0.390221	proximity
64	67	0.0161345	0.0161345	0.531694	0.851589	0	0	0	0	0	0	0.0169711	0.310538	0	0	0.128102	0.197561	proximity
64	69	0.221504	0.126522	0.723061	0.42225	0.723061	0.42225	1.209	0.139739	0.218417	0.0916804	0.101081	0.205179	0.015717	0.00242215	0.587613	0.437879	physical_and_proximity
64	90	0.235041	0.133502	0.418476	0.687919	0.418476	0.687919	2.314	0.156783	0.233894	0.0978326	0.117398	0.191287	0.030082	0.00271757	0.489255	0.542321	physical_and_proximity
64	91	0.0335866	0.0335866	0.586021	0.803336	0	0	0	0	0	0	0.037282	0.219399	0	0	0.23998	0.274118	proximity
64	99	0.00401603	0.00401603	0.479773	0.517018	0	0	0	0	0	0	0.0040819	0.342631	0	0	0.055939	0.044785	proximity
64	105	0.00947283	0.00947283	0.601918	0.667482	0	0	0	0	0	0	0.00976509	0.317508	0	0	0.122694	0.107822	proximity
64	110	0.259744	0.18474	0.555927	0.64378	0.555927	0.64378	1.859	0.335497	0.257066	0.157909	0.149727	0.181739	0.024167	0.00581529	0.692055	0.527111	physical_and_proximity
64	112	0.0384317	0.0384317	1.02497	0.555348	0	0	0	0	0	0	0.043022	0.242254	0	0	0.360984	0.236093	proximity
64	121	0.184143	0.10496	0.430312	0.486227	0.430312	0.486227	0.858	0.0999227	0.180309	0.069501	0.0943705	0.199827	0.011154	0.00173199	0.444301	0.498719	physical_and_proximity
65	70	0.17023	0.104026	0.328484	0.592949	0.328484	0.592949	0.767	0.0974217	0.165712	0.066687	0.107405	0.209845	0.009971	0.00168864	0.510211	0.572741	physical_and_proximity
65	74	0.186674	0.127731	0.827577	0.41531	0.827577	0.41531	0.468	0.130909	0.173824	0.0888488	0.106464	0.189685	0.006084	0.00226909	0.548067	0.446667	physical_and_proximity
65	80	0.202196	0.112923	0.529367	0.40768	0.529367	0.40768	1.56	0.125228	0.200683	0.0811204	0.0963228	0.197378	0.02028	0.00217063	0.494325	0.366223	physical_and_proximity
65	84	0.359155	0.201819	1.12401	0.615596	1.12401	0.615596	3.536	0.244746	0.357536	0.151516	0.164953	0.196793	0.045968	0.00424227	0.765232	0.681915	physical_and_proximity
65	96	0.0668265	0.0668265	0.696486	1.30514	0	0	0	0	0	0	0.0783568	0.208186	0	0	0.394615	0.476411	proximity
65	111	0.000187138	0.000187138	0.47833	0.600056	0	0	0	0	0	0	0.00018727	0.360878	0	0	0.002197	0.002704	proximity
65	113	0.00339125	0.00339125	0.512512	0.361251	0	0	0	0	0	0	0.00344641	0.341981	0	0	0.038025	0.046982	proximity
65	118	0.0469238	0.0469238	0.581737	1.07126	0	0	0	0	0	0	0.0535943	0.239262	0	0	0.368082	0.425542	proximity
65	119	0.268302	0.164313	0.632441	0.552581	0.632441	0.552581	2.86	0.257305	0.267343	0.137414	0.113742	0.203564	0.03718	0.00445995	0.553306	0.536744	physical_and_proximity
66	76	0.000257115	0.000257115	0.515625	1.37484	0	0	0	0	0	0	0.000257291	0.361213	0	0	0.002028	0.003718	proximity
66	81	0.0387631	0.0361117	0.59653	1.10102	0.59653	1.10102	0.013	0.00975	0.0125774	0.00951034	0.0300791	0.21264	0.000169	0.000169	0.15886	0.167986	physical_and_proximity
66	83	0.610585	0.197507	1.29375	2.97688	1.29375	2.97688	1.807	0.169193	0.601586	0.142465	0.0837004	0.168711	0.023491	0.00293268	0.203307	0.39039	physical_and_proximity
66	103	0.0173494	0.0173494	1.41991	2.31771	0	0	0	0	0	0	0.0176981	0.217453	0	0	0.095147	0.123201	proximity
67	99	0.247245	0.180485	0.659315	0.459967	0.659315	0.459967	2.743	0.45692	0.246587	0.170086	0.0836666	0.200244	0.035659	0.00791995	0.39039	0.3211	physical_and_proximity
67	100	0.203886	0.0961621	0.607546	0.502203	0.607546	0.502203	0.715	0.0739331	0.198578	0.0582651	0.0739541	0.156476	0.009295	0.00128151	0.346281	0.11661	physical_and_proximity
67	105	0.0354517	0.0354517	1.14414	0.670157	0	0	0	0	0	0	0.038698	0.223882	0	0	0.27885	0.250627	proximity
67	121	0.0477734	0.0477734	1.10085	1.12743	0	0	0	0	0	0	0.0522553	0.237448	0	0	0.354224	0.406107	proximity
67	123	0.284505	0.174587	0.584089	0.665334	0.584089	0.665334	3.237	0.299503	0.283768	0.15258	0.0984712	0.173102	0.042081	0.00519138	0.403741	0.324818	physical_and_proximity
68	70	5.83475e-05	5.83475e-05	0.957456	0.5834	0	0	0	0	0	0	5.83568e-05	0.361853	0	0	0.000845	0.000676	proximity
68	71	0.00733234	0.00733234	0.757757	0.582664	0	0	0	0	0	0	0.00749928	0.310116	0	0	0.092105	0.05577	proximity
68	88	0.512737	0.228943	1.02369	1.3569	1.02369	1.3569	4.108	0.256253	0.51092	0.178056	0.120526	0.197964	0.053404	0.00444172	0.543842	0.592176	physical_and_proximity
68	90	0.404458	0.215892	0.73486	1.32099	0.73486	1.32099	2.717	0.294919	0.402274	0.181535	0.102833	0.188918	0.035321	0.00511193	0.423683	0.477087	physical_and_proximity
68	91	0.000175033	0.000175033	1.06951	0.889823	0	0	0	0	0	0	0.000175096	0.361902	0	0	0.002535	0.001352	proximity
68	115	0.0146893	0.0146893	0.90517	1.10289	0	0	0	0	0	0	0.0151365	0.237575	0	0	0.125736	0.071656	proximity
68	131	0.0186636	0.0186636	0.984023	1.21723	0	0	0	0	0	0	0.0193264	0.274138	0	0	0.184548	0.194519	proximity
68	137	0.00321519	0.00321519	0.722122	1.00097	0	0	0	0	0	0	0.00324002	0.349202	0	0	0.034307	0.045292	proximity
68	143	0.00306708	0.00306708	0.603026	0.237901	0	0	0	0	0	0	0.00312323	0.337292	0	0	0.041912	0.01183	proximity
69	79	0.0554964	0.0554964	1.0636	1.08706	0	0	0	0	0	0	0.0618848	0.224372	0	0	0.42419	0.410332	proximity
69	87	0.169266	0.0993963	0.408788	0.394643	0.408788	0.394643	1.001	0.119877	0.167247	0.0750635	0.0769518	0.217819	0.013013	0.00207787	0.427739	0.433654	physical_and_proximity
69	91	0.0277264	0.0277264	0.981123	0.766446	0	0	0	0	0	0	0.029636	0.274316	0	0	0.292877	0.24674	proximity
69	98	0.00123172	0.00123172	0.570426	0.531965	0	0	0	0	0	0	0.00123726	0.355399	0	0	0.017576	0.016731	proximity
69	108	0.168032	0.0983916	0.45261	0.469763	0.45261	0.469763	0.546	0.0977399	0.162084	0.0686371	0.0739241	0.208121	0.007098	0.00169416	0.361998	0.420979	physical_and_proximity
69	109	0.281517	0.184436	0.606649	0.615472	0.606649	0.615472	3.458	0.339315	0.280713	0.160764	0.126071	0.201045	0.044954	0.00588146	0.614991	0.537251	physical_and_proximity
69	110	0.177975	0.105046	0.515915	0.363652	0.515915	0.363652	0.988	0.12036	0.175428	0.0769432	0.0866174	0.222049	0.012844	0.00208624	0.496353	0.422669	physical_and_proximity
69	112	0.0275169	0.0275169	0.706896	0.799857	0	0	0	0	0	0	0.0296943	0.270533	0	0	0.282906	0.271414	proximity
69	146	0.0106755	0.0106755	0.817216	0.428677	0	0	0	0	0	0	0.0110968	0.318083	0	0	0.140777	0.112216	proximity
70	71	0.000987329	0.000987329	0.492067	0.598358	0	0	0	0	0	0	0.000990952	0.35818	0	0	0.014196	0.011154	proximity
70	74	0.22271	0.13303	0.509184	0.468046	0.509184	0.468046	2.47	0.196455	0.221959	0.108806	0.096229	0.204181	0.03211	0.00340523	0.499902	0.381602	physical_and_proximity
70	88	0.363068	0.249774	0.589683	1.11596	0.589683	1.11596	5.954	0.504138	0.362336	0.218555	0.204228	0.176141	0.077402	0.00873839	0.716898	0.829283	physical_and_proximity
70	91	0.068726	0.068726	1.07398	1.0934	0	0	0	0	0	0	0.0787101	0.207317	0	0	0.491283	0.390897	proximity
70	98	0.209599	0.146627	0.472322	0.504796	0.472322	0.504796	1.378	0.259109	0.207302	0.125666	0.108289	0.200619	0.017914	0.00449122	0.583388	0.428077	physical_and_proximity
70	113	0.176762	0.105374	0.38959	0.427709	0.38959	0.427709	1.235	0.124144	0.174992	0.0771605	0.093949	0.19711	0.016055	0.00215183	0.443456	0.439231	physical_and_proximity
70	118	0.274049	0.150471	0.807202	0.498224	0.807202	0.498224	2.353	0.165776	0.272408	0.107779	0.128358	0.195929	0.030589	0.00287345	0.59995	0.55094	physical_and_proximity
70	119	0.00634385	0.00634385	0.502909	0.853206	0	0	0	0	0	0	0.00647364	0.340161	0	0	0.06084	0.08788	proximity
70	131	0.00153725	0.00153725	0.474781	0.31224	0	0	0	0	0	0	0.0015499	0.356799	0	0	0.022139	0.015717	proximity
70	138	0.232822	0.132616	0.456804	0.657056	0.456804	0.657056	1.612	0.161006	0.230872	0.100786	0.100126	0.202734	0.020956	0.00279076	0.494832	0.535899	physical_and_proximity
71	74	0.37137	0.194262	0.987992	0.790109	0.987992	0.790109	2.327	0.265428	0.369339	0.165418	0.0830188	0.195394	0.030251	0.00460076	0.383461	0.3718	physical_and_proximity
71	82	0.053741	0.053741	1.22158	1.47985	0	0	0	0	0	0	0.0584337	0.192414	0	0	0.299299	0.322452	proximity
71	88	0.272515	0.149395	1.01693	0.489729	1.01693	0.489729	1.469	0.189346	0.26983	0.120386	0.0832538	0.205457	0.019097	0.003282	0.401206	0.435682	physical_and_proximity
71	113	0.216894	0.122853	0.992827	0.597981	0.992827	0.597981	0.442	0.107281	0.202349	0.0833274	0.0758593	0.210539	0.005746	0.00185953	0.420472	0.376532	physical_and_proximity
71	115	0.0133053	0.0133053	0.812738	1.85197	0	0	0	0	0	0	0.0136262	0.262435	0	0	0.132496	0.078923	proximity
71	120	0.292142	0.139066	0.708109	0.86754	0.708109	0.86754	1.092	0.142795	0.287303	0.104516	0.073377	0.188221	0.014196	0.00247512	0.318565	0.34814	physical_and_proximity
71	131	0.00966253	0.00966253	0.913432	0.726545	0	0	0	0	0	0	0.00989889	0.311739	0	0	0.121849	0.105625	proximity
71	140	0.0184387	0.0184387	1.08952	0.674691	0	0	0	0	0	0	0.0192925	0.250519	0	0	0.178126	0.113061	proximity
72	73	0.175531	0.11112	0.445643	0.345918	0.445643	0.345918	1.677	0.157034	0.174486	0.0869349	0.101731	0.188862	0.021801	0.00272192	0.431457	0.414726	physical_and_proximity
72	89	0.064315	0.064315	0.747729	0.780207	0	0	0	0	0	0	0.0773433	0.206512	0	0	0.348816	0.49179	proximity
72	94	0.318576	0.212195	0.611492	0.741588	0.611492	0.741588	6.305	0.438849	0.318227	0.190024	0.139575	0.179524	0.081965	0.00760671	0.603161	0.584402	physical_and_proximity
72	101	0.00355903	0.00355903	0.740557	0.491784	0	0	0	0	0	0	0.00360241	0.34459	0	0	0.049517	0.042757	proximity
72	102	0.203717	0.139174	0.636568	0.354444	0.636568	0.354444	1.82	0.242077	0.20236	0.117327	0.115961	0.188563	0.02366	0.00419599	0.574262	0.429091	physical_and_proximity
72	106	0.210982	0.135856	0.37143	0.651046	0.37143	0.651046	1.846	0.210054	0.209644	0.111248	0.109185	0.21067	0.023998	0.00364094	0.48841	0.564122	physical_and_proximity
72	124	0.175587	0.107597	0.381746	0.481839	0.381746	0.481839	0.923	0.140692	0.17306	0.0847269	0.0767438	0.202388	0.011999	0.00243867	0.385827	0.344591	physical_and_proximity
72	128	0.172516	0.103469	0.514638	0.363959	0.514638	0.363959	0.806	0.102788	0.168595	0.0693509	0.0982557	0.213484	0.010478	0.00178166	0.541645	0.455455	physical_and_proximity
72	151	0.0228042	0.0228042	0.551875	0.658841	0	0	0	0	0	0	0.0246782	0.269875	0	0	0.242684	0.227643	proximity
73	85	0.221584	0.130324	0.475572	0.562415	0.475572	0.562415	1.508	0.189876	0.220075	0.109321	0.0738086	0.216969	0.019604	0.00329119	0.414219	0.407797	physical_and_proximity
73	87	0.354549	0.186854	0.971151	0.77699	0.971151	0.77699	1.846	0.190422	0.349842	0.132131	0.139063	0.201086	0.023998	0.00330065	0.663832	0.646594	physical_and_proximity
73	94	0.0247318	0.0247318	1.13817	0.911317	0	0	0	0	0	0	0.0260025	0.248172	0	0	0.222066	0.224263	proximity
73	97	0.00109409	0.00109409	0.508444	0.674383	0	0	0	0	0	0	0.00109823	0.401974	0	0	0.012506	0.013182	proximity
73	102	0.0462165	0.0462165	0.85836	0.921955	0	0	0	0	0	0	0.0515793	0.208312	0	0	0.246064	0.347633	proximity
73	124	0.262647	0.158632	0.54685	0.652002	0.54685	0.652002	2.158	0.25079	0.261384	0.136058	0.0891698	0.201091	0.028054	0.00434703	0.448695	0.411008	physical_and_proximity
73	127	0.0215047	0.0215047	0.699967	1.61841	0	0	0	0	0	0	0.0224947	0.301989	0	0	0.160719	0.266851	proximity
73	139	0.0106948	0.0106948	0.553977	0.685918	0	0	0	0	0	0	0.0110815	0.305754	0	0	0.125229	0.134017	proximity
74	80	0.300982	0.15171	0.659741	0.628534	0.659741	0.628534	4.511	0.162128	0.300442	0.10782	0.124835	0.184209	0.058643	0.00281022	0.48672	0.514774	physical_and_proximity
74	82	0.0367631	0.0367631	0.90257	0.898418	0	0	0	0	0	0	0.0400318	0.24317	0	0	0.31603	0.307749	proximity
74	88	0.0151766	0.0151766	0.696488	0.438517	0	0	0	0	0	0	0.0160837	0.265826	0	0	0.149903	0.166803	proximity
74	113	0.294111	0.170084	1.04549	0.455731	1.04549	0.455731	3.887	0.24232	0.293424	0.137409	0.12416	0.195166	0.050531	0.00420021	0.564967	0.491114	physical_and_proximity
74	119	0.196439	0.113599	0.406522	0.631318	0.406522	0.631318	0.871	0.125797	0.192605	0.0833805	0.0843306	0.209647	0.011323	0.00218048	0.365885	0.464919	physical_and_proximity
74	120	0.0297204	0.0297204	0.799748	1.0754	0	0	0	0	0	0	0.0317797	0.265532	0	0	0.245726	0.300144	proximity
75	78	0.0160038	0.0160038	1.41582	0.70916	0	0	0	0	0	0	0.0165649	0.318106	0	0	0.189787	0.145847	proximity
75	84	0.306142	0.129254	1.09379	0.619033	1.09379	0.619033	1.261	0.0958029	0.300961	0.0771143	0.096244	0.19697	0.016393	0.00166058	0.478439	0.479284	physical_and_proximity
75	95	0.39857	0.250153	0.708423	1.06938	0.708423	1.06938	6.058	0.500771	0.398124	0.230222	0.104982	0.193325	0.078754	0.00868003	0.449033	0.451737	physical_and_proximity
75	96	0.0048	0.0048	0.923493	0.459621	0	0	0	0	0	0	0.00487627	0.336645	0	0	0.06591	0.044616	proximity
75	111	0.000280751	0.000280751	0.825899	0.673216	0	0	0	0	0	0	0.000280964	0.360921	0	0	0.00338	0.004056	proximity
75	122	0.013062	0.013062	1.16482	0.703431	0	0	0	0	0	0	0.013463	0.295623	0	0	0.157677	0.090077	proximity
75	134	0.127695	0.0660389	0.341943	0.475637	0.341943	0.475637	0.312	0.0542525	0.121477	0.0426271	0.0446039	0.234017	0.004056	0.000940377	0.27547	0.27716	physical_and_proximity
75	142	0.0441514	0.0441514	0.678781	0.98654	0	0	0	0	0	0	0.0495971	0.224942	0	0	0.276991	0.365547	proximity
75	147	0.0171943	0.0171943	0.376524	0.670058	0	0	0	0	0	0	0.0185149	0.218137	0	0	0.125398	0.142129	proximity
76	83	0.0487151	0.0487151	5.2729	1.48288	0	0	0	0	0	0	0.0508557	0.228714	0	0	0.377546	0.35997	proximity
76	95	0.154182	0.0685907	0.318188	0.647457	0.318188	0.647457	0.507	0.0520855	0.150157	0.0418646	0.049007	0.2085	0.006591	0.000902815	0.21801	0.270062	physical_and_proximity
76	103	0.150573	0.084763	0.391158	0.311762	0.391158	0.311762	1.079	0.104779	0.149457	0.0653254	0.0609619	0.169545	0.014027	0.00181617	0.196209	0.249613	physical_and_proximity
76	125	0.191024	0.110147	0.448896	0.804943	0.448896	0.804943	0.481	0.0926995	0.180212	0.0701382	0.0855931	0.205766	0.006253	0.00160679	0.255021	0.477594	physical_and_proximity
76	129	0.00841045	0.00841045	0.631922	0.593382	0	0	0	0	0	0	0.00864812	0.249838	0	0	0.079768	0.063037	proximity
77	78	0.133097	0.0973057	0.308266	0.268918	0.308266	0.268918	1.742	0.228043	0.132686	0.0881237	0.0736761	0.209787	0.022646	0.00395275	0.39208	0.357942	physical_and_proximity
77	87	0.155142	0.1186	0.352289	0.313659	0.352289	0.313659	2.301	0.329951	0.154767	0.110406	0.0858524	0.208887	0.029913	0.00571914	0.447681	0.403234	physical_and_proximity
77	89	0.193781	0.128008	0.356048	0.554275	0.356048	0.554275	1.729	0.215731	0.192636	0.108129	0.0968409	0.192299	0.022477	0.00373933	0.370448	0.470665	physical_and_proximity
77	94	0.263746	0.161903	0.717844	0.545183	0.717844	0.545183	1.651	0.217725	0.260892	0.127873	0.121345	0.18813	0.021463	0.00377389	0.562094	0.550602	physical_and_proximity
77	98	0.0288702	0.0288702	0.585541	0.618511	0	0	0	0	0	0	0.0319354	0.234482	0	0	0.270569	0.263133	proximity
77	108	0.153593	0.109272	0.301198	0.411037	0.301198	0.411037	1.235	0.209603	0.152377	0.0950221	0.0846411	0.209031	0.016055	0.00363312	0.429767	0.437541	physical_and_proximity
77	111	0.00232251	0.00232251	0.492216	0.566753	0	0	0	0	0	0	0.00234317	0.351753	0	0	0.032955	0.023153	proximity
77	117	0.253118	0.168005	0.640705	0.469652	0.640705	0.469652	3.718	0.324481	0.25259	0.14767	0.117571	0.202989	0.048334	0.00562434	0.550433	0.530491	physical_and_proximity
77	144	0.0110191	0.0110191	0.5059	0.59761	0	0	0	0	0	0	0.0114808	0.322329	0	0	0.11492	0.146861	proximity
78	84	0.00916041	0.00916041	0.918093	0.545925	0	0	0	0	0	0	0.00941226	0.331901	0	0	0.124553	0.084669	proximity
78	89	0.232626	0.151766	0.470123	0.709803	0.470123	0.709803	1.157	0.173584	0.22726	0.107564	0.153945	0.198093	0.015041	0.0030088	0.666367	0.757458	physical_and_proximity
78	95	0.0593187	0.0593187	0.467564	0.960622	0	0	0	0	0	0	0.0731082	0.217906	0	0	0.360308	0.427739	proximity
78	107	0.180021	0.0954286	0.36128	0.558031	0.36128	0.558031	0.91	0.0738834	0.176714	0.0552645	0.0950617	0.210644	0.01183	0.00128065	0.435006	0.523562	physical_and_proximity
78	111	0.262569	0.162723	0.685935	0.503432	0.685935	0.503432	2.626	0.251119	0.261435	0.134655	0.119088	0.207026	0.034138	0.00435274	0.592514	0.533533	physical_and_proximity
78	117	0.00599649	0.00599649	0.328151	0.512169	0	0	0	0	0	0	0.00618184	0.328846	0	0	0.072332	0.080951	proximity
78	122	0.0946967	0.0595263	0.393887	0.17464	0.393887	0.17464	0.377	0.0584772	0.0915972	0.0394236	0.0586949	0.19902	0.004901	0.0010136	0.33293	0.195533	physical_and_proximity
78	142	0.0114057	0.0114057	0.567709	0.755583	0	0	0	0	0	0	0.0118217	0.329613	0	0	0.144326	0.128778	proximity
79	87	0.00372391	0.00372391	0.611611	0.464557	0	0	0	0	0	0	0.00377719	0.336198	0	0	0.0507	0.041574	proximity
79	93	0.312466	0.176962	0.710612	0.766528	0.710612	0.766528	1.937	0.230277	0.309781	0.141755	0.109963	0.181102	0.025181	0.00399147	0.51207	0.454272	physical_and_proximity
79	97	0.230422	0.123639	0.63818	0.467101	0.63818	0.467101	1.482	0.12811	0.228176	0.0868538	0.100187	0.188181	0.019266	0.00222058	0.469313	0.36842	physical_and_proximity
79	99	0.00503634	0.00503634	0.622974	0.454376	0	0	0	0	0	0	0.00513476	0.360469	0	0	0.063375	0.04563	proximity
79	109	0.208967	0.122658	0.455469	0.509514	0.455469	0.509514	1.508	0.16406	0.207412	0.0975274	0.086283	0.204794	0.019604	0.00284371	0.423514	0.416754	physical_and_proximity
79	112	0.337014	0.221892	0.594523	0.992839	0.594523	0.992839	3.458	0.411086	0.335749	0.195243	0.139133	0.194317	0.044954	0.00712549	0.538265	0.631215	physical_and_proximity
79	136	0.0399902	0.0399902	0.993551	1.38786	0	0	0	0	0	0	0.042957	0.233752	0	0	0.339859	0.335803	proximity
80	82	0.286833	0.194337	0.627063	0.636994	0.627063	0.636994	3.016	0.412651	0.286027	0.178956	0.0921239	0.19214	0.039208	0.00715262	0.45123	0.413881	physical_and_proximity
80	96	0.213283	0.1585	0.582514	0.395274	0.582514	0.395274	2.197	0.419457	0.212686	0.150815	0.0653771	0.201453	0.028561	0.0072706	0.311129	0.313664	physical_and_proximity
80	113	0.0010472	0.0010472	0.672292	0.462519	0	0	0	0	0	0	0.00105121	0.353698	0	0	0.009633	0.014872	proximity
80	119	0.211265	0.103251	0.604593	0.547352	0.604593	0.547352	0.728	0.0907257	0.20599	0.0689502	0.0704574	0.216505	0.009464	0.00157258	0.408473	0.392418	physical_and_proximity
80	120	0.0213785	0.0213785	0.834508	1.0268	0	0	0	0	0	0	0.0224197	0.266457	0	0	0.229671	0.225277	proximity
80	126	0.0171676	0.0171676	0.672977	0.621246	0	0	0	0	0	0	0.0181311	0.249955	0	0	0.170521	0.157677	proximity
80	130	0.168284	0.0813873	0.631515	0.299544	0.631515	0.299544	0.91	0.0657839	0.166091	0.0496939	0.069993	0.201574	0.01183	0.00114025	0.37349	0.251134	physical_and_proximity
81	83	0.423173	0.230621	0.859746	1.31943	0.859746	1.31943	2.158	0.309938	0.419388	0.19427	0.104126	0.191178	0.028054	0.00537226	0.343239	0.505817	physical_and_proximity
81	101	0.00624531	0.00624531	0.730465	0.404172	0	0	0	0	0	0	0.0063989	0.291622	0	0	0.073515	0.052559	proximity
81	106	0.385896	0.154245	0.970589	1.28856	0.970589	1.28856	1.17	0.109951	0.375789	0.0917319	0.10387	0.200845	0.01521	0.00190582	0.44278	0.539279	physical_and_proximity
81	107	0.0134997	0.0134997	1.57628	1.58238	0	0	0	0	0	0	0.0137345	0.324375	0	0	0.132158	0.15717	proximity
81	133	0.0362953	0.0362953	1.7127	0.993978	0	0	0	0	0	0	0.0385181	0.202052	0	0	0.233389	0.177619	proximity
81	145	0.00188448	0.00188448	1.13564	0.797381	0	0	0	0	0	0	0.00189209	0.348727	0	0	0.026364	0.015886	proximity
82	120	0.409207	0.243826	0.997406	0.819699	0.997406	0.819699	4.407	0.418326	0.408251	0.216777	0.11395	0.178163	0.057291	0.00725098	0.470327	0.469651	physical_and_proximity
82	126	0.203922	0.0967684	0.565718	0.408979	0.565718	0.408979	1.378	0.0943119	0.202492	0.0674951	0.0690556	0.174932	0.017914	0.00163474	0.296764	0.250289	physical_and_proximity
82	130	0.000386342	0.000386342	0.701598	0.352794	0	0	0	0	0	0	0.000386979	0.360209	0	0	0.005577	0.004225	proximity
83	95	0.0167749	0.0167749	0.705189	0.943651	0	0	0	0	0	0	0.0175024	0.29672	0	0	0.198237	0.20449	proximity
83	103	0.20384	0.14831	0.823667	0.292594	0.823667	0.292594	3.536	0.360437	0.203475	0.135022	0.113313	0.1728	0.045968	0.00624757	0.464581	0.311805	physical_and_proximity
83	106	0.00294416	0.00294416	0.674292	0.534337	0	0	0	0	0	0	0.00297352	0.359279	0	0	0.040729	0.033293	proximity
83	107	0.288075	0.153516	0.936547	0.560168	0.936547	0.560168	1.508	0.164022	0.284409	0.111736	0.109125	0.209479	0.019604	0.00284305	0.56446	0.50024	physical_and_proximity
83	125	0.366591	0.223377	0.636963	1.0529	0.636963	1.0529	4.667	0.373232	0.365768	0.192344	0.137748	0.181182	0.060671	0.00646935	0.479622	0.594204	physical_and_proximity
83	129	0.000257658	0.000257658	0.666325	0.259803	0	0	0	0	0	0	0.000258014	0.360559	0	0	0.003718	0.003042	proximity
83	133	0.0680478	0.0559782	0.302758	0.232427	0.302758	0.232427	0.091	0.0474378	0.0537797	0.0348607	0.0500404	0.219861	0.001183	0.000822255	0.299299	0.233727	physical_and_proximity
83	145	0.0285372	0.0285372	0.642095	0.519433	0	0	0	0	0	0	0.0316863	0.258851	0	0	0.285441	0.230009	proximity
83	160	0.0165474	0.0165474	0.49332	0.338848	0	0	0	0	0	0	0.0180329	0.248897	0	0	0.172887	0.13013	proximity
84	96	0.367377	0.191862	0.813804	0.816899	0.813804	0.816899	3.575	0.220802	0.365944	0.143228	0.141631	0.190163	0.046475	0.00382724	0.663156	0.632905	physical_and_proximity
84	111	0.307972	0.157859	0.85848	0.605519	0.85848	0.605519	2.197	0.159552	0.305671	0.110085	0.124664	0.203605	0.028561	0.00276557	0.641355	0.575445	physical_and_proximity
84	118	0.00752347	0.00752347	0.548344	0.599946	0	0	0	0	0	0	0.00772637	0.321451	0	0	0.099034	0.096837	proximity
84	119	0.0465296	0.0465296	0.719137	0.998744	0	0	0	0	0	0	0.0523564	0.2244	0	0	0.374166	0.372307	proximity
84	122	0.00467162	0.00467162	0.63371	0.234279	0	0	0	0	0	0	0.0048028	0.330339	0	0	0.063206	0.034983	proximity
84	134	0.238079	0.163461	0.630413	0.466149	0.630413	0.466149	2.028	0.313955	0.236709	0.144578	0.105126	0.203908	0.026364	0.00544188	0.522379	0.473538	physical_and_proximity
84	142	0.0160019	0.0160019	0.840777	0.568811	0	0	0	0	0	0	0.016794	0.290598	0	0	0.17914	0.159536	proximity
84	148	0.00312807	0.00312807	0.515104	0.602185	0	0	0	0	0	0	0.00316371	0.344987	0	0	0.043264	0.043602	proximity
84	163	0.00524205	0.00524205	0.449194	0.424403	0	0	0	0	0	0	0.00537108	0.328998	0	0	0.070135	0.064727	proximity
84	171	0.00216673	0.00216673	0.45685	0.509674	0	0	0	0	0	0	0.00218639	0.350942	0	0	0.018252	0.030589	proximity
85	86	0.018149	0.018149	0.459414	0.675716	0	0	0	0	0	0	0.0194391	0.296327	0	0	0.155818	0.215813	proximity
85	87	0.0178353	0.0178353	0.488218	0.297007	0	0	0	0	0	0	0.019742	0.281447	0	0	0.204152	0.168831	proximity
85	97	0.180887	0.109801	0.549552	0.354628	0.549552	0.354628	1.027	0.125717	0.178151	0.0794036	0.0981017	0.203128	0.013351	0.0021791	0.533364	0.371293	physical_and_proximity
85	102	0.0175829	0.0175829	0.519512	0.601833	0	0	0	0	0	0	0.0187663	0.290995	0	0	0.166127	0.191646	proximity
85	104	0.148844	0.0872281	0.37698	0.32064	0.37698	0.32064	0.962	0.0817105	0.146823	0.0555255	0.0939509	0.21909	0.012506	0.00141632	0.478608	0.530491	physical_and_proximity
85	114	0.184973	0.111329	0.503875	0.356529	0.503875	0.356529	1.534	0.151088	0.183779	0.087657	0.0874066	0.195722	0.019942	0.00261886	0.435682	0.359463	physical_and_proximity
85	124	0.00175972	0.00175972	0.3965	0.444315	0	0	0	0	0	0	0.00177463	0.355328	0	0	0.012506	0.025181	proximity
85	127	0.152989	0.10091	0.455298	0.28706	0.455298	0.28706	1.092	0.160829	0.151614	0.0840496	0.075585	0.198802	0.014196	0.0027877	0.362674	0.388531	physical_and_proximity
85	132	0.00516838	0.00516838	0.388444	0.175687	0	0	0	0	0	0	0.00539905	0.338009	0	0	0.069459	0.019942	proximity
85	139	0.158197	0.106891	0.420114	0.305148	0.420114	0.305148	1.404	0.168006	0.156994	0.0861358	0.102416	0.202556	0.018252	0.0029121	0.483509	0.489762	physical_and_proximity
85	141	0.138046	0.0916405	0.388117	0.247414	0.388117	0.247414	1.521	0.155418	0.137442	0.0766129	0.0774734	0.204167	0.019773	0.00269391	0.358956	0.391911	physical_and_proximity
86	92	0.0290659	0.0290659	0.880849	0.625059	0	0	0	0	0	0	0.0315761	0.215184	0	0	0.22984	0.144833	proximity
86	102	0.403792	0.188234	0.832163	1.29176	0.832163	1.29176	1.872	0.174484	0.398404	0.129752	0.125212	0.193746	0.024336	0.00302438	0.550602	0.607893	physical_and_proximity
86	104	0.241252	0.120323	0.584467	0.65164	0.584467	0.65164	1.027	0.112674	0.237008	0.0825035	0.0847425	0.205757	0.013351	0.00195302	0.450216	0.41743	physical_and_proximity
86	116	0.0281586	0.0281586	1.21149	0.48408	0	0	0	0	0	0	0.0306543	0.225693	0	0	0.240149	0.151424	proximity
86	132	0.305988	0.161132	0.819016	0.594873	0.819016	0.594873	2.6	0.171101	0.304264	0.114332	0.131555	0.174414	0.0338	0.00296576	0.522548	0.388024	physical_and_proximity
86	139	0.00724251	0.00724251	0.734639	0.898582	0	0	0	0	0	0	0.00737465	0.333974	0	0	0.050193	0.097344	proximity
87	94	0.0433716	0.0433716	1.00423	0.845753	0	0	0	0	0	0	0.0478964	0.242135	0	0	0.357604	0.349323	proximity
87	97	0.0348873	0.0348873	0.503618	0.92425	0	0	0	0	0	0	0.0390684	0.240545	0	0	0.301665	0.303017	proximity
87	108	0.236063	0.135218	0.65689	0.495488	0.65689	0.495488	1.339	0.160843	0.233244	0.102482	0.0985632	0.209388	0.017407	0.00278795	0.425035	0.552968	physical_and_proximity
87	109	0.269947	0.201324	1.0274	0.417214	1.0274	0.417214	2.873	0.50735	0.268943	0.187223	0.118852	0.191246	0.037349	0.00879407	0.550771	0.455962	physical_and_proximity
87	124	0.025087	0.025087	0.808703	0.956789	0	0	0	0	0	0	0.0266102	0.275039	0	0	0.21632	0.256204	proximity
87	127	0.294619	0.157891	0.617715	0.712245	0.617715	0.712245	2.574	0.183025	0.293136	0.117832	0.119036	0.196957	0.033462	0.00317243	0.543673	0.566657	physical_and_proximity
87	136	0.00577942	0.00577942	0.467769	0.545174	0	0	0	0	0	0	0.00591521	0.324771	0	0	0.068614	0.076726	proximity
87	144	0.0182761	0.0182761	0.925354	0.484444	0	0	0	0	0	0	0.0193906	0.282073	0	0	0.215137	0.17407	proximity
88	90	0.0440186	0.0440186	0.56524	1.06601	0	0	0	0	0	0	0.0499739	0.231931	0	0	0.288652	0.361829	proximity
88	91	0.21136	0.119481	0.424131	0.621577	0.424131	0.621577	1.209	0.128408	0.208607	0.0850758	0.0987108	0.202855	0.015717	0.00222574	0.429767	0.497367	physical_and_proximity
88	110	0.000845357	0.000845357	0.335397	0.491971	0	0	0	0	0	0	0.000848955	0.354546	0	0	0.011999	0.004056	proximity
88	113	0.184068	0.115797	0.315506	0.712671	0.315506	0.712671	1.079	0.162437	0.181836	0.093206	0.0836778	0.219496	0.014027	0.00281557	0.389883	0.465933	physical_and_proximity
88	115	0.0174817	0.0174817	0.958592	4.45378	0	0	0	0	0	0	0.0178779	0.282837	0	0	0.202631	0.104104	proximity
88	131	0.310769	0.231392	1.03908	0.48022	1.03908	0.48022	5.642	0.64674	0.310366	0.217818	0.1364	0.194596	0.073346	0.0112102	0.609752	0.567333	physical_and_proximity
88	137	0.0675938	0.0675938	0.822568	1.04048	0	0	0	0	0	0	0.0792552	0.20488	0	0	0.39039	0.452751	proximity
88	138	0.178229	0.102348	0.578324	0.494755	0.578324	0.494755	0.455	0.0835902	0.16812	0.0636397	0.0825171	0.200655	0.005915	0.0014489	0.360646	0.4732	physical_and_proximity
88	140	0.000187338	0.000187338	0.389029	0.309967	0	0	0	0	0	0	0.000187542	0.360404	0	0	0.002535	0.002704	proximity
89	94	0.413378	0.224291	1.39839	0.690159	1.39839	0.690159	3.731	0.245973	0.411172	0.160526	0.189862	0.170994	0.048503	0.00426353	0.792779	0.585585	physical_and_proximity
89	106	0.0470296	0.0470296	0.85986	0.942984	0	0	0	0	0	0	0.0525216	0.21773	0	0	0.371124	0.350337	proximity
89	107	0.33574	0.216444	1.00588	0.616953	1.00588	0.616953	2.613	0.36052	0.333587	0.18557	0.138204	0.19666	0.033969	0.00624902	0.650143	0.599443	physical_and_proximity
89	111	0.197628	0.108674	0.349075	0.710382	0.349075	0.710382	1.183	0.116166	0.1954	0.0776352	0.086696	0.218263	0.015379	0.00201355	0.452075	0.466271	physical_and_proximity
89	117	0.190463	0.106256	0.421083	0.541677	0.421083	0.541677	0.897	0.118252	0.187414	0.0788803	0.0744165	0.212475	0.011661	0.00204971	0.431795	0.35828	physical_and_proximity
89	122	0.00156586	0.00156586	0.483119	0.21031	0	0	0	0	0	0	0.00158278	0.349338	0	0	0.022139	0.010985	proximity
89	142	0.0119417	0.0119417	0.470869	0.792311	0	0	0	0	0	0	0.0124449	0.313164	0	0	0.105963	0.153452	proximity
89	144	0.00976015	0.00976015	0.638565	0.645605	0	0	0	0	0	0	0.0100662	0.31342	0	0	0.125905	0.091429	proximity
89	151	0.053468	0.053468	1.24565	1.41105	0	0	0	0	0	0	0.058169	0.23001	0	0	0.471848	0.445991	proximity
89	156	0.213661	0.152851	0.644831	0.363325	0.644831	0.363325	2.548	0.343142	0.212964	0.138554	0.103451	0.196773	0.033124	0.00594779	0.548067	0.290849	physical_and_proximity
89	162	0.0226179	0.0226179	0.631479	0.638187	0	0	0	0	0	0	0.0243532	0.27375	0	0	0.232206	0.128947	proximity
89	168	0.0278815	0.0278815	0.598175	0.574655	0	0	0	0	0	0	0.0308127	0.25597	0	0	0.287976	0.284427	proximity
90	91	0.190396	0.108935	0.449604	0.460294	0.449604	0.460294	1.105	0.145159	0.188619	0.0886078	0.0639102	0.188492	0.014365	0.00251609	0.319579	0.289328	physical_and_proximity
90	105	0.223995	0.139447	0.59034	0.432725	0.59034	0.432725	2.093	0.232639	0.223082	0.120433	0.0831867	0.191259	0.027209	0.0040324	0.389545	0.36842	physical_and_proximity
90	110	0.237794	0.144605	0.570737	0.519859	0.570737	0.519859	1.794	0.214448	0.236232	0.119921	0.0942264	0.200321	0.023322	0.0037171	0.487734	0.353379	physical_and_proximity
90	121	0.0139778	0.0139778	0.822318	0.944175	0	0	0	0	0	0	0.0144369	0.301801	0	0	0.158184	0.172887	proximity
90	131	0.00291065	0.00291065	0.646072	0.425484	0	0	0	0	0	0	0.00294406	0.345673	0	0	0.040391	0.040729	proximity
90	137	0.189966	0.106623	0.572051	0.529663	0.572051	0.529663	0.533	0.0928814	0.181414	0.0694323	0.0812517	0.210594	0.006929	0.00160994	0.467623	0.3718	physical_and_proximity
90	143	0.0398241	0.037331	0.457334	0.08028	0.457334	0.08028	0.039	0.0258084	0.0248237	0.0187301	0.0565342	0.209165	0.000507	0.000447346	0.344929	0.122187	physical_and_proximity
90	154	0.0503677	0.0503677	1.06174	0.966896	0	0	0	0	0	0	0.0559349	0.217301	0	0	0.398671	0.3887	proximity
91	98	0.307811	0.164922	0.74872	0.677932	0.74872	0.677932	2.184	0.208626	0.305945	0.131511	0.0988028	0.217029	0.028392	0.00361619	0.511563	0.504803	physical_and_proximity
91	108	0.013647	0.013647	0.929393	0.921282	0	0	0	0	0	0	0.0140617	0.301345	0	0	0.166465	0.15548	proximity
91	110	0.44747	0.322763	1.16949	0.809623	1.16949	0.809623	6.786	0.86101	0.446911	0.307537	0.131023	0.192699	0.088218	0.0149242	0.607893	0.471172	physical_and_proximity
91	137	0.048286	0.048286	1.30339	1.43288	0	0	0	0	0	0	0.0519621	0.220614	0	0	0.320931	0.357097	proximity
91	138	0.18303	0.0998706	0.612697	0.39257	0.612697	0.39257	0.715	0.107685	0.179274	0.0742622	0.0637384	0.219562	0.009295	0.00186654	0.345267	0.376701	physical_and_proximity
91	146	0.0121826	0.0121826	0.821654	1.13086	0	0	0	0	0	0	0.0125026	0.312892	0	0	0.120666	0.154466	proximity
92	104	0.0847376	0.0847376	16.6954	16.0654	0	0	0	0	0	0	0.0856238	0.187171	0	0	0.340704	0.49855	proximity
92	132	0.0112099	0.0112099	2.10814	3.47954	0	0	0	0	0	0	0.0113065	0.252005	0	0	0.090922	0.09295	proximity
92	135	0.0211589	0.0211589	6.93809	2.60056	0	0	0	0	0	0	0.0213982	0.207591	0	0	0.157001	0.134524	proximity
93	97	0.0589656	0.0589656	5.32771	4.10518	0	0	0	0	0	0	0.0605043	0.227291	0	0	0.423852	0.423514	proximity
93	112	0.0306935	0.0306935	1.93253	2.05028	0	0	0	0	0	0	0.0316706	0.245355	0	0	0.273949	0.284427	proximity
93	114	0.0136674	0.0136674	1.64804	1.65012	0	0	0	0	0	0	0.0138978	0.291409	0	0	0.147199	0.145509	proximity
93	136	0.0598307	0.0598307	2.2869	3.80687	0	0	0	0	0	0	0.0624459	0.218734	0	0	0.364026	0.391911	proximity
93	153	0.00792895	0.00792895	1.35717	0.464051	0	0	0	0	0	0	0.00811502	0.291129	0	0	0.090922	0.038701	proximity
93	155	0.25399	0.0949929	0.768312	1.4068	0.768312	1.4068	0.442	0.0399034	0.233927	0.0369373	0.0775404	0.195655	0.005746	0.000691659	0.355745	0.359801	physical_and_proximity
94	108	0.00272415	0.00272415	0.699863	0.622646	0	0	0	0	0	0	0.00274686	0.348906	0	0	0.035321	0.038194	proximity
94	117	0.033596	0.033596	1.07623	1.19182	0	0	0	0	0	0	0.0357178	0.242817	0	0	0.289497	0.266006	proximity
94	124	0.328928	0.1522	0.84939	0.726192	0.84939	0.726192	1.95	0.140629	0.326032	0.103463	0.108378	0.189873	0.02535	0.00243757	0.502437	0.499395	physical_and_proximity
94	127	0.000364696	0.000364696	0.629974	0.478429	0	0	0	0	0	0	0.000365186	0.358759	0	0	0.004225	0.005239	proximity
94	128	0.00747677	0.00747677	0.618067	0.597063	0	0	0	0	0	0	0.00766549	0.331025	0	0	0.095147	0.088049	proximity
94	144	0.266105	0.129413	0.641536	0.637846	0.641536	0.637846	1.482	0.115517	0.263068	0.0848661	0.101842	0.21042	0.019266	0.0020023	0.513422	0.501592	physical_and_proximity
94	151	0.243017	0.129015	0.414921	0.908554	0.414921	0.908554	1.547	0.127742	0.240549	0.0881909	0.108089	0.201262	0.020111	0.00221419	0.426218	0.564798	physical_and_proximity
94	156	0.00446601	0.00446601	0.513573	0.439824	0	0	0	0	0	0	0.00455181	0.345738	0	0	0.055094	0.034645	proximity
95	107	0.126783	0.0889057	0.373872	0.506904	0.373872	0.506904	0.234	0.0768673	0.112095	0.0566351	0.0746389	0.205166	0.003042	0.00133237	0.364871	0.411346	physical_and_proximity
95	111	0.000280389	0.000280389	0.422676	0.446535	0	0	0	0	0	0	0.000280751	0.392947	0	0	0.002028	0.003718	proximity
95	122	0.0917635	0.0582852	0.400037	0.184342	0.400037	0.184342	0.286	0.057963	0.0875581	0.039719	0.0503496	0.172392	0.003718	0.00100469	0.221728	0.195533	physical_and_proximity
95	125	0.239942	0.161091	0.842969	0.378891	0.842969	0.378891	2.808	0.304816	0.239138	0.140722	0.114983	0.184697	0.036504	0.00528348	0.488748	0.491621	physical_and_proximity
95	142	0.194656	0.122344	0.344217	0.595352	0.344217	0.595352	1.703	0.171516	0.193348	0.0960137	0.107126	0.206212	0.022139	0.00297295	0.435344	0.536913	physical_and_proximity
95	147	0.134274	0.0840799	0.360825	0.330064	0.360825	0.330064	0.546	0.102721	0.131016	0.0643656	0.0614205	0.192779	0.007098	0.0017805	0.276822	0.273611	physical_and_proximity
95	172	0.0017546	0.0017546	0.417736	0.421265	0	0	0	0	0	0	0.0017694	0.35391	0	0	0.022139	0.025012	proximity
96	119	0.0621703	0.0599864	0.627194	0.737044	0.627194	0.737044	0.013	0.00975	0.0125197	0.0094773	0.0631401	0.221153	0.000169	0.000169	0.39884	0.385489	physical_and_proximity
96	130	0.11814	0.0654619	0.342882	0.291412	0.342882	0.291412	0.442	0.0815344	0.116138	0.0537265	0.0304724	0.198452	0.005746	0.00141326	0.17238	0.14534	physical_and_proximity
96	134	0.18164	0.092435	0.458727	0.454788	0.458727	0.454788	0.832	0.0996757	0.179189	0.06939	0.0556124	0.209673	0.010816	0.00172771	0.264654	0.320255	physical_and_proximity
96	148	0.257444	0.127134	0.572997	0.596331	0.572997	0.596331	2.08	0.141528	0.25622	0.0953483	0.0835143	0.188421	0.02704	0.00245316	0.378729	0.347802	physical_and_proximity
96	178	0.00312508	0.00312508	0.463834	0.331204	0	0	0	0	0	0	0.00317646	0.323103	0	0	0.041574	0.021801	proximity
97	109	0.0155903	0.0155903	0.747072	1.17898	0	0	0	0	0	0	0.0161405	0.28253	0	0	0.143143	0.180661	proximity
97	114	0.2618	0.138162	0.53377	1.13709	0.53377	1.13709	0.832	0.117595	0.252856	0.0888361	0.105371	0.199542	0.010816	0.00203831	0.46475	0.510887	physical_and_proximity
97	127	0.345097	0.173598	0.917619	0.673237	0.917619	0.673237	2.964	0.178064	0.343345	0.122084	0.135878	0.185623	0.038532	0.00308645	0.407628	0.558376	physical_and_proximity
97	136	0.283561	0.134853	0.835037	0.599637	0.835037	0.599637	1.404	0.111707	0.279527	0.0846223	0.108061	0.194808	0.018252	0.00193625	0.46813	0.509535	physical_and_proximity
97	169	0.00093358	0.00093358	0.575476	0.539424	0	0	0	0	0	0	0.000936721	0.356676	0	0	0.009802	0.013351	proximity
98	108	0.280121	0.154612	0.678947	0.601851	0.678947	0.601851	2.158	0.161694	0.277948	0.107308	0.138302	0.180969	0.028054	0.0028027	0.607386	0.502606	physical_and_proximity
98	117	0.163286	0.100647	0.364632	0.391181	0.364632	0.391181	1.144	0.148092	0.161996	0.0829779	0.0675686	0.200418	0.014872	0.00256693	0.335296	0.341042	physical_and_proximity
98	118	0.255524	0.178204	0.595438	0.515528	0.595438	0.515528	3.289	0.393394	0.254892	0.162307	0.108524	0.186891	0.042757	0.00681884	0.455286	0.509197	physical_and_proximity
98	137	4.66572e-05	4.66572e-05	0.272144	0.817394	0	0	0	0	0	0	4.66678e-05	0.362203	0	0	0.000507	0.000676	proximity
98	138	0.134782	0.104657	0.269835	0.31747	0.269835	0.31747	1.69	0.285862	0.134272	0.0965805	0.0846192	0.210074	0.02197	0.00495495	0.357942	0.454948	physical_and_proximity
98	146	0.0114484	0.0114484	0.420539	0.577833	0	0	0	0	0	0	0.0120135	0.301037	0	0	0.128778	0.143481	proximity
98	152	0.208411	0.107389	0.382645	0.605355	0.382645	0.605355	1.794	0.115635	0.207352	0.0774402	0.0825162	0.199503	0.023322	0.00200434	0.410332	0.378391	physical_and_proximity
99	112	0.374776	0.157464	1.05638	1.04089	1.05638	1.04089	1.222	0.132854	0.366881	0.105995	0.0922041	0.206564	0.015886	0.0023028	0.419458	0.487903	physical_and_proximity
99	121	0.0893386	0.0814321	1.23634	0.81052	1.23634	0.81052	0.039	0.027399	0.0361224	0.0259468	0.0702806	0.224174	0.000507	0.000474916	0.422838	0.405938	physical_and_proximity
99	123	0.011714	0.011714	1.12205	1.16218	0	0	0	0	0	0	0.0119594	0.280674	0	0	0.12844	0.131989	proximity
99	150	0.0241703	0.0241703	1.20673	0.544713	0	0	0	0	0	0	0.0258341	0.253352	0	0	0.193505	0.12844	proximity
99	157	0.0175118	0.0175118	1.02368	5.55581	0	0	0	0	0	0	0.0178739	0.225778	0	0	0.142636	0.058643	proximity
99	159	0.0292058	0.0292058	1.39058	1.67406	0	0	0	0	0	0	0.0303736	0.264335	0	0	0.240149	0.292032	proximity
99	164	0.00601893	0.00601893	0.842739	0.808653	0	0	0	0	0	0	0.00610801	0.323524	0	0	0.073008	0.078754	proximity
100	105	0.0626945	0.038734	0.109341	0.747656	0.109341	0.747656	0.156	0.0383044	0.0591945	0.02733	0.0269106	0.19027	0.002028	0.000663942	0.053066	0.151593	physical_and_proximity
100	123	0.0777611	0.0510748	0.227181	0.926685	0.227181	0.926685	0.104	0.0394114	0.0662415	0.0324104	0.0315195	0.194284	0.001352	0.000683131	0.090922	0.170183	physical_and_proximity
101	102	0.000889305	0.000889305	0.948426	2.81436	0	0	0	0	0	0	0.000890422	0.355501	0	0	0.011492	0.012675	proximity
101	106	0.48589	0.22967	0.949582	1.96137	0.949582	1.96137	1.924	0.262626	0.480148	0.186198	0.0956516	0.203517	0.025012	0.00455219	0.276146	0.487058	physical_and_proximity
101	116	0.0210331	0.0210331	1.74107	1.94578	0	0	0	0	0	0	0.0215259	0.228177	0	0	0.143312	0.140439	proximity
101	128	0.0536219	0.0536219	5.48891	3.84395	0	0	0	0	0	0	0.0549246	0.217587	0	0	0.24336	0.396136	proximity
101	161	0.00108525	0.00108525	0.748611	1.61683	0	0	0	0	0	0	0.00108756	0.353992	0	0	0.004901	0.015379	proximity
102	104	8.16491e-05	8.16491e-05	0.613335	0.419457	0	0	0	0	0	0	8.16759e-05	0.362079	0	0	0.001183	0.000845	proximity
102	116	0.230501	0.124734	0.457854	0.608744	0.457854	0.608744	1.872	0.155771	0.229304	0.0975941	0.0828787	0.181796	0.024336	0.00270003	0.395122	0.371124	physical_and_proximity
102	124	0.28321	0.195126	0.683548	0.539082	0.683548	0.539082	4.576	0.434354	0.282766	0.177929	0.119068	0.197693	0.059488	0.00752881	0.541814	0.47489	physical_and_proximity
102	128	0.401756	0.300808	0.952597	0.754732	0.952597	0.754732	8.593	0.900132	0.401428	0.286888	0.152897	0.19126	0.111709	0.0156023	0.682591	0.64389	physical_and_proximity
102	132	0.173026	0.103961	0.398604	0.412716	0.398604	0.412716	1.092	0.125726	0.171014	0.0776064	0.08762	0.213377	0.014196	0.00217925	0.469482	0.458159	physical_and_proximity
102	139	0.282179	0.19061	0.535196	0.794211	0.535196	0.794211	2.275	0.344699	0.280336	0.165874	0.127284	0.204693	0.029575	0.00597478	0.557531	0.636116	physical_and_proximity
102	175	0.171455	0.103024	0.341264	0.439319	0.341264	0.439319	1.521	0.14557	0.170532	0.0828083	0.0766528	0.204595	0.019773	0.00252321	0.348478	0.392925	physical_and_proximity
102	183	0.00815301	0.00815301	0.386011	0.348058	0	0	0	0	0	0	0.00853313	0.32615	0	0	0.09971	0.093964	proximity
103	125	0.0366005	0.0366005	4.01568	2.34537	0	0	0	0	0	0	0.0375281	0.230552	0	0	0.208884	0.322283	proximity
103	129	0.0979697	0.0502862	0.472786	0.280691	0.472786	0.280691	0.195	0.0446052	0.0925415	0.0355914	0.0257756	0.200909	0.002535	0.000773157	0.143819	0.099203	physical_and_proximity
103	133	0.00162929	0.00162929	0.25899	0.789661	0	0	0	0	0	0	0.00164302	0.338309	0	0	0.00507	0.022139	proximity
103	160	0.0140841	0.0140841	0.543526	0.946598	0	0	0	0	0	0	0.0146831	0.256633	0	0	0.068783	0.129792	proximity
104	114	0.00428016	0.00428016	0.697545	0.657558	0	0	0	0	0	0	0.00433498	0.344916	0	0	0.059657	0.052897	proximity
104	132	0.229535	0.152254	0.543473	0.547352	0.543473	0.547352	1.339	0.233669	0.226561	0.125841	0.111044	0.172608	0.017407	0.00405026	0.460187	0.434837	physical_and_proximity
104	135	0.342363	0.180376	0.910455	0.665991	0.910455	0.665991	3.003	0.22742	0.340962	0.142918	0.112242	0.167113	0.039039	0.00394194	0.43602	0.378898	physical_and_proximity
104	139	0.0273032	0.0273032	1.21371	1.03445	0	0	0	0	0	0	0.0287066	0.271798	0	0	0.271414	0.249951	proximity
104	141	0.331467	0.182648	0.962766	0.642135	0.962766	0.642135	2.262	0.233534	0.329157	0.145391	0.113805	0.200371	0.029406	0.00404792	0.541645	0.537758	physical_and_proximity
104	167	0.0478959	0.0478959	1.30108	1.56226	0	0	0	0	0	0	0.0513612	0.234831	0	0	0.371124	0.342732	proximity
105	121	0.656868	0.331232	1.6181	1.40911	1.6181	1.40911	4.992	0.447134	0.654451	0.280572	0.144107	0.186631	0.064896	0.00775032	0.559559	0.652002	physical_and_proximity
105	123	0.0393736	0.0393736	1.04099	1.12325	0	0	0	0	0	0	0.0424686	0.196016	0	0	0.247923	0.194688	proximity
105	143	0.00984098	0.00984098	0.661949	0.112377	0	0	0	0	0	0	0.0109641	0.260424	0	0	0.102752	0.011999	proximity
105	154	0.235887	0.142219	0.466031	0.931857	0.466031	0.931857	0.91	0.192294	0.231599	0.118775	0.070003	0.188272	0.01183	0.00333309	0.236431	0.347464	physical_and_proximity
105	170	0.00686487	0.00686487	0.710357	0.436237	0	0	0	0	0	0	0.00704378	0.305493	0	0	0.075036	0.028899	proximity
106	107	0.228946	0.122237	0.539321	0.566723	0.539321	0.566723	1.248	0.132323	0.226244	0.0894774	0.086873	0.214495	0.016224	0.00229359	0.469989	0.44109	physical_and_proximity
106	128	0.228976	0.123798	0.5249	0.740212	0.5249	0.740212	0.793	0.100451	0.22138	0.0756934	0.106949	0.20727	0.010309	0.00174115	0.473369	0.553306	physical_and_proximity
106	133	0.0568059	0.0568059	1.56105	1.16382	0	0	0	0	0	0	0.0620965	0.224619	0	0	0.42926	0.270738	proximity
106	145	0.183134	0.107935	0.702943	0.605596	0.702943	0.605596	0.338	0.0805251	0.16577	0.064548	0.0809997	0.219469	0.004394	0.00139577	0.476918	0.442104	physical_and_proximity
106	151	0.0380518	0.0380518	1.19172	0.831881	0	0	0	0	0	0	0.0412562	0.234162	0	0	0.313157	0.31434	proximity
106	156	0.00946607	0.00946607	0.789674	0.570535	0	0	0	0	0	0	0.00974456	0.310914	0	0	0.119483	0.092612	proximity
106	161	0.226238	0.133529	0.627049	0.467129	0.627049	0.467129	1.378	0.183728	0.224155	0.108952	0.0826905	0.212729	0.017914	0.00318462	0.436696	0.380419	physical_and_proximity
107	111	0.00700865	0.00700865	0.681854	0.707672	0	0	0	0	0	0	0.00715302	0.334399	0	0	0.082134	0.095147	proximity
107	122	0.0184533	0.0184533	0.838557	0.595489	0	0	0	0	0	0	0.0194859	0.242319	0	0	0.178464	0.08957	proximity
107	125	0.267248	0.178534	0.550116	0.670544	0.550116	0.670544	2.21	0.335349	0.265843	0.158955	0.100942	0.203356	0.02873	0.00581272	0.458666	0.49179	physical_and_proximity
107	133	0.000608384	0.000608384	0.853203	0.489369	0	0	0	0	0	0	0.000609576	0.36027	0	0	0.008788	0.005239	proximity
107	142	0.229935	0.108943	0.556108	0.506455	0.556108	0.506455	1.638	0.0878465	0.228143	0.0659796	0.0971206	0.207865	0.021294	0.00152267	0.505648	0.431626	physical_and_proximity
107	145	0.224559	0.1288	0.80758	0.454292	0.80758	0.454292	0.884	0.12874	0.218784	0.0892291	0.102501	0.215753	0.011492	0.00223149	0.550433	0.584402	physical_and_proximity
107	151	0.000586439	0.000586439	0.544337	0.578679	0	0	0	0	0	0	0.000587667	0.359548	0	0	0.00845	0.006422	proximity
107	156	0.0624553	0.0624553	1.11741	1.61463	0	0	0	0	0	0	0.0689789	0.208681	0	0	0.421993	0.217841	proximity
107	162	0.0439765	0.0439765	1.11751	0.839322	0	0	0	0	0	0	0.0484188	0.228483	0	0	0.35659	0.296257	proximity
107	168	0.000351802	0.000351802	0.595615	0.400454	0	0	0	0	0	0	0.00035232	0.359842	0	0	0.004563	0.00507	proximity
107	172	0.0225837	0.0225837	0.874841	0.670181	0	0	0	0	0	0	0.0240128	0.272029	0	0	0.236938	0.22477	proximity
108	109	0.19043	0.138316	0.508493	0.351486	0.508493	0.351486	2.132	0.270857	0.189369	0.117597	0.142678	0.167541	0.027716	0.00469485	0.636792	0.401544	physical_and_proximity
108	110	0.00918008	0.00918008	0.423224	0.45424	0	0	0	0	0	0	0.00958156	0.315228	0	0	0.119145	0.108667	proximity
108	117	0.131643	0.0744699	0.301416	0.32321	0.301416	0.32321	0.78	0.0783815	0.129977	0.0521655	0.0641376	0.222694	0.01014	0.00135861	0.340028	0.370279	physical_and_proximity
108	124	0.00029552	0.00029552	0.178358	0.372439	0	0	0	0	0	0	0.000296246	0.355604	0	0	0.001014	0.004225	proximity
108	127	0.0833287	0.0516161	0.175034	0.290284	0.175034	0.290284	0.299	0.0450964	0.0799836	0.0319155	0.052792	0.212329	0.003887	0.000781671	0.246571	0.279695	physical_and_proximity
108	138	0.000764507	0.000764507	0.333845	0.213361	0	0	0	0	0	0	0.000769024	0.357459	0	0	0.010985	0.007436	proximity
108	144	0.145578	0.10173	0.35837	0.276425	0.35837	0.276425	2.028	0.151732	0.144904	0.0769314	0.140504	0.186408	0.026364	0.00263002	0.630708	0.526435	physical_and_proximity
108	146	0.162385	0.0980544	0.300348	0.563426	0.300348	0.563426	0.858	0.105426	0.159494	0.0685418	0.0908796	0.214067	0.011154	0.00182739	0.463398	0.498719	physical_and_proximity
108	149	0.180342	0.14309	0.350745	0.412138	0.350745	0.412138	3.601	0.447881	0.180013	0.133152	0.136517	0.183304	0.046813	0.00776327	0.50362	0.518492	physical_and_proximity
108	152	0.141347	0.0958672	0.44308	0.344341	0.44308	0.344341	0.429	0.0962236	0.133475	0.0642942	0.0935272	0.215893	0.005577	0.00166787	0.508183	0.440414	physical_and_proximity
109	110	0.00775674	0.00775674	0.582875	0.494319	0	0	0	0	0	0	0.0079884	0.324888	0	0	0.103597	0.099203	proximity
109	112	0.180989	0.112664	0.315982	0.572002	0.315982	0.572002	1.547	0.165899	0.179876	0.0914014	0.0864386	0.203223	0.020111	0.00287558	0.375518	0.437034	physical_and_proximity
109	127	0.226953	0.145954	0.433969	0.590753	0.433969	0.590753	2.353	0.259118	0.226139	0.127286	0.0912194	0.201818	0.030589	0.00449137	0.393939	0.453427	physical_and_proximity
109	136	0.24617	0.147562	0.711992	0.427381	0.711992	0.427381	3.029	0.213096	0.24543	0.118525	0.116671	0.189365	0.039377	0.00369366	0.492128	0.484016	physical_and_proximity
109	144	0.00966291	0.00966291	0.478815	0.350816	0	0	0	0	0	0	0.0101472	0.306295	0	0	0.115934	0.08957	proximity
109	146	0.165263	0.12033	0.461385	0.317026	0.461385	0.317026	1.287	0.250347	0.163969	0.10734	0.0842405	0.199295	0.016731	0.00433935	0.437372	0.359125	physical_and_proximity
109	149	0.218559	0.145184	0.559242	0.442175	0.559242	0.442175	1.768	0.218298	0.216671	0.115867	0.134047	0.171986	0.022984	0.00378383	0.475566	0.537589	physical_and_proximity
109	174	0.00704976	0.00704976	0.418491	0.423653	0	0	0	0	0	0	0.007294	0.312072	0	0	0.088894	0.090246	proximity
109	180	0.00765446	0.00765446	0.530186	0.574933	0	0	0	0	0	0	0.00787294	0.326073	0	0	0.101569	0.090077	proximity
110	112	0.17003	0.102777	0.414546	0.448951	0.414546	0.448951	0.728	0.119057	0.166297	0.0766929	0.0774022	0.217029	0.009464	0.00206366	0.395798	0.421655	physical_and_proximity
110	121	0.206911	0.11996	0.446683	0.546081	0.446683	0.546081	1.222	0.145846	0.204571	0.0915206	0.0885558	0.208769	0.015886	0.002528	0.380081	0.497705	physical_and_proximity
110	137	0.0659129	0.0659129	1.00673	1.26835	0	0	0	0	0	0	0.0746837	0.222505	0	0	0.462553	0.514774	proximity
110	138	0.0031039	0.0031039	0.609366	0.309372	0	0	0	0	0	0	0.00315157	0.340718	0	0	0.042926	0.037011	proximity
110	146	0.299014	0.150761	0.630226	0.764644	0.630226	0.764644	2.106	0.150239	0.296792	0.104706	0.11725	0.205907	0.027378	0.00260415	0.562939	0.58981	physical_and_proximity
110	154	0.0513059	0.0513059	0.555331	0.980118	0	0	0	0	0	0	0.0599883	0.218664	0	0	0.302341	0.373152	proximity
110	158	0.22914	0.149589	0.717722	0.378609	0.717722	0.378609	2.899	0.242313	0.228337	0.122527	0.134982	0.19645	0.037687	0.00420009	0.633581	0.497874	physical_and_proximity
110	159	0.000586732	0.000586732	0.509489	0.576026	0	0	0	0	0	0	0.000588008	0.358622	0	0	0.00845	0.007943	proximity
111	117	0.264215	0.204708	0.520048	0.694543	0.520048	0.694543	2.262	0.549801	0.262827	0.192993	0.107096	0.203022	0.029406	0.00952988	0.500747	0.57291	physical_and_proximity
111	118	0.218751	0.137834	0.455176	0.527372	0.455176	0.527372	2.002	0.227314	0.217739	0.117753	0.0889435	0.210634	0.026026	0.00394011	0.446836	0.480129	physical_and_proximity
111	119	0.000128126	0.000128126	0.687329	0.453317	0	0	0	0	0	0	0.000128186	0.362475	0	0	0.001859	0.001521	proximity
111	122	0.0383945	0.0383945	0.684504	122.072	0	0	0	0	0	0	0.0406896	0.233047	0	0	0.313833	0.195533	proximity
111	134	0.0234614	0.0234614	0.895538	0.503999	0	0	0	0	0	0	0.0253021	0.264904	0	0	0.235755	0.185224	proximity
111	142	0.322251	0.199616	0.628667	0.855286	0.628667	0.855286	2.782	0.313619	0.320583	0.168111	0.130876	0.207033	0.036166	0.00543607	0.627666	0.666874	physical_and_proximity
111	156	0.000210195	0.000210195	0.559517	0.1705	0	0	0	0	0	0	0.000210533	0.360955	0	0	0.003042	0.00169	proximity
111	162	0.00401739	0.00401739	0.578048	0.373845	0	0	0	0	0	0	0.00408976	0.359963	0	0	0.051376	0.019435	proximity
111	163	0.18532	0.109903	0.456361	0.444497	0.456361	0.444497	0.962	0.129662	0.182466	0.0822817	0.0850265	0.214458	0.012506	0.00224747	0.440414	0.438893	physical_and_proximity
111	168	0.24973	0.148452	0.501169	0.660172	0.501169	0.660172	1.911	0.197632	0.247931	0.116686	0.112341	0.212258	0.024843	0.00342562	0.512577	0.600288	physical_and_proximity
111	171	0.03718	0.03718	1.19352	0.887304	0	0	0	0	0	0	0.0401103	0.247569	0	0	0.332592	0.336141	proximity
112	121	0.222214	0.146561	0.545468	0.44423	0.545468	0.44423	2.314	0.274062	0.221409	0.129313	0.0910692	0.199091	0.030082	0.00475041	0.433316	0.451737	physical_and_proximity
112	136	0.188218	0.12274	0.505795	0.366193	0.505795	0.366193	1.573	0.211154	0.187139	0.10589	0.0795949	0.198592	0.020449	0.00366	0.405769	0.373659	physical_and_proximity
112	146	0.043727	0.043727	0.751101	0.48753	0	0	0	0	0	0	0.0513172	0.226752	0	0	0.35321	0.316875	proximity
112	149	0.00651612	0.00651612	0.464171	0.400715	0	0	0	0	0	0	0.00671973	0.321342	0	0	0.085683	0.08281	proximity
112	150	0.0173534	0.0173534	0.62287	0.308676	0	0	0	0	0	0	0.0189464	0.295074	0	0	0.200265	0.150917	proximity
112	155	0.231895	0.160001	0.506654	0.557589	0.506654	0.557589	1.729	0.297358	0.230121	0.14025	0.105416	0.19751	0.022477	0.0051542	0.471003	0.493818	physical_and_proximity
112	158	0.0197755	0.0197755	0.733617	0.394325	0	0	0	0	0	0	0.0214277	0.2629	0	0	0.213447	0.206856	proximity
112	159	0.28595	0.149408	0.915189	0.597599	0.915189	0.597599	1.261	0.147819	0.280974	0.10492	0.106826	0.195866	0.016393	0.0025622	0.532181	0.467454	physical_and_proximity
112	174	0.159146	0.104736	0.423283	0.308624	0.423283	0.308624	1.391	0.175721	0.158188	0.0885464	0.0777538	0.198355	0.018083	0.00304583	0.408304	0.370617	physical_and_proximity
112	180	0.00837826	0.00837826	0.476448	0.446795	0	0	0	0	0	0	0.00869418	0.314177	0	0	0.107484	0.095485	proximity
113	118	0.0139498	0.0139498	0.567704	0.709865	0	0	0	0	0	0	0.0145952	0.31088	0	0	0.152269	0.168831	proximity
113	119	0.227865	0.1447	0.462968	0.702761	0.462968	0.702761	1.144	0.203207	0.224363	0.117591	0.0972801	0.211234	0.014872	0.00352225	0.431795	0.526097	physical_and_proximity
113	120	0.398056	0.221733	0.809002	0.964896	0.809002	0.964896	4.03	0.305746	0.396729	0.180402	0.14119	0.194198	0.05239	0.00529959	0.55263	0.661466	physical_and_proximity
113	131	0.0430179	0.0430179	0.866657	0.628492	0	0	0	0	0	0	0.0487777	0.230694	0	0	0.343577	0.324142	proximity
113	138	0.213841	0.12386	0.475465	0.531451	0.475465	0.531451	1.352	0.150512	0.211663	0.0940837	0.0940605	0.199786	0.017576	0.00260888	0.43095	0.428246	physical_and_proximity
113	140	0.0254401	0.0254401	0.65134	1.07965	0	0	0	0	0	0	0.0271397	0.234776	0	0	0.229164	0.234741	proximity
113	165	0.0421995	0.0421995	0.784511	0.587527	0	0	0	0	0	0	0.048262	0.205081	0	0	0.290849	0.262626	proximity
113	166	0.0819505	0.063712	0.437766	0.327786	0.437766	0.327786	0.091	0.0419045	0.0612591	0.0342479	0.0546157	0.204705	0.001183	0.000726344	0.273104	0.300482	physical_and_proximity
113	184	0.000669909	0.000669909	0.43644	0.469611	0	0	0	0	0	0	0.000671899	0.35834	0	0	0.009633	0.005746	proximity
114	127	0.0524857	0.0524857	1.57313	0.829278	0	0	0	0	0	0	0.0581015	0.208173	0	0	0.31265	0.353379	proximity
114	136	0.0143614	0.0143614	0.834645	0.877866	0	0	0	0	0	0	0.0148602	0.282505	0	0	0.13858	0.162071	proximity
114	141	0.455021	0.234846	1.04282	1.03769	1.04282	1.03769	3.51	0.302881	0.452997	0.191415	0.125294	0.18824	0.04563	0.00524994	0.41912	0.60671	physical_and_proximity
114	153	0.0373765	0.0373765	1.40318	3.941	0	0	0	0	0	0	0.0387771	0.212416	0	0	0.265837	0.159029	proximity
114	155	0.00186984	0.00186984	0.558744	0.782359	0	0	0	0	0	0	0.00188062	0.351062	0	0	0.016393	0.026364	proximity
114	169	0.258841	0.143532	0.580271	0.649334	0.580271	0.649334	1.599	0.202331	0.257151	0.121865	0.067668	0.216344	0.020787	0.00350707	0.365209	0.374166	physical_and_proximity
115	131	0.047126	0.047126	36.0706	7.21255	0	0	0	0	0	0	0.0474984	0.174271	0	0	0.105118	0.278512	proximity
115	140	0.00809217	0.00809217	2.25827	2.85709	0	0	0	0	0	0	0.00814442	0.268125	0	0	0.052897	0.082134	proximity
116	128	0.536332	0.216936	1.35728	1.36934	1.35728	1.36934	2.405	0.207273	0.53111	0.158942	0.110934	0.192101	0.031265	0.00359273	0.389038	0.537758	physical_and_proximity
116	132	0.111695	0.0598507	0.602394	0.868308	0.602394	0.868308	0.13	0.0391267	0.0952017	0.0352489	0.0328337	0.201308	0.00169	0.000678196	0.198406	0.170014	physical_and_proximity
116	175	0.0285831	0.0285831	1.00369	2.26102	0	0	0	0	0	0	0.0298088	0.259389	0	0	0.188266	0.272428	proximity
116	183	0.0119327	0.0119327	0.672374	1.01456	0	0	0	0	0	0	0.0122955	0.28012	0	0	0.102583	0.119652	proximity
116	186	0.00763939	0.00763939	0.457217	0.647853	0	0	0	0	0	0	0.0078635	0.262241	0	0	0.066079	0.070811	proximity
117	118	0.214086	0.130432	0.541781	0.434566	0.541781	0.434566	1.82	0.196137	0.212931	0.108162	0.0879628	0.189962	0.02366	0.0033997	0.454779	0.357773	physical_and_proximity
117	144	0.308701	0.176593	0.554631	0.890438	0.554631	0.890438	3.029	0.202983	0.307108	0.127347	0.162423	0.180325	0.039377	0.00351837	0.623948	0.566319	physical_and_proximity
117	151	0.0111492	0.0111492	0.505543	0.491829	0	0	0	0	0	0	0.0116711	0.297878	0	0	0.136383	0.131144	proximity
117	152	0.123077	0.0933383	0.539179	0.505946	0.539179	0.505946	0.143	0.0554017	0.0923858	0.0457014	0.0898934	0.198999	0.001859	0.000960295	0.481819	0.469144	physical_and_proximity
117	163	0.00887534	0.00887534	0.648797	0.566442	0	0	0	0	0	0	0.00914369	0.324658	0	0	0.100555	0.118807	proximity
117	168	0.161824	0.102411	0.315413	0.564902	0.315413	0.564902	0.728	0.128137	0.158371	0.0784633	0.0791654	0.217788	0.009464	0.00222104	0.407966	0.45799	physical_and_proximity
117	195	0.000303882	0.000303882	0.366519	0.334799	0	0	0	0	0	0	0.000304411	0.360948	0	0	0.003211	0.004394	proximity
117	199	0.00444043	0.00444043	0.446806	0.515304	0	0	0	0	0	0	0.00452438	0.335263	0	0	0.060671	0.043602	proximity
118	119	0.240476	0.150304	0.515334	0.588776	0.515334	0.588776	1.833	0.239769	0.238978	0.128048	0.0919873	0.220193	0.023829	0.004156	0.480467	0.507507	physical_and_proximity
118	138	0.309022	0.188042	0.506709	0.998852	0.506709	0.998852	3.705	0.30546	0.308207	0.16004	0.121289	0.1884	0.048165	0.00529464	0.552123	0.491959	physical_and_proximity
118	152	0.284561	0.15022	0.605652	0.921484	0.605652	0.921484	1.17	0.139498	0.278472	0.10096	0.115566	0.185006	0.01521	0.00241796	0.502268	0.500916	physical_and_proximity
118	163	0.335554	0.161636	0.917096	0.677102	0.917096	0.677102	2.301	0.155189	0.333125	0.110975	0.121094	0.196286	0.029913	0.00268995	0.545363	0.629187	physical_and_proximity
118	166	0.000116799	0.000116799	0.494591	0.328155	0	0	0	0	0	0	0.000116868	0.361708	0	0	0.001183	0.00169	proximity
118	184	0.0113895	0.0113895	0.66698	0.5845	0	0	0	0	0	0	0.0118217	0.295344	0	0	0.136383	0.124722	proximity
119	120	0.0411333	0.0411333	0.85673	0.869703	0	0	0	0	0	0	0.0454666	0.249194	0	0	0.407797	0.418444	proximity
119	126	1.16212e-05	1.16212e-05	0.433102	0.300208	0	0	0	0	0	0	1.1622e-05	0.363535	0	0	0.000169	0.000169	proximity
119	130	0.141485	0.0897215	0.366777	0.311651	0.366777	0.311651	0.819	0.128104	0.139739	0.072773	0.0638192	0.217099	0.010647	0.00222046	0.351858	0.332423	physical_and_proximity
119	138	0.0123401	0.0123401	0.54239	0.415977	0	0	0	0	0	0	0.0130227	0.305204	0	0	0.14196	0.147537	proximity
119	148	0.301542	0.171198	0.746285	0.592673	0.746285	0.592673	3.315	0.210693	0.300399	0.128642	0.14468	0.197844	0.043095	0.00365201	0.666367	0.638313	physical_and_proximity
119	163	0.167724	0.103319	0.473017	0.306284	0.473017	0.306284	1.612	0.129719	0.166684	0.076406	0.102852	0.20209	0.020956	0.00224847	0.477763	0.517309	physical_and_proximity
119	166	0.11265	0.0762138	0.400334	0.245551	0.400334	0.245551	0.364	0.0831327	0.107323	0.0537653	0.0695251	0.213009	0.004732	0.00144097	0.396643	0.376701	physical_and_proximity
119	171	0.00170891	0.00170891	0.448976	0.343137	0	0	0	0	0	0	0.00172406	0.351525	0	0	0.024167	0.007774	proximity
119	176	0.0130613	0.0130613	0.706406	0.511206	0	0	0	0	0	0	0.0136631	0.307861	0	0	0.166465	0.143988	proximity
119	184	0.0102743	0.0102743	0.493706	0.377177	0	0	0	0	0	0	0.0107929	0.312719	0	0	0.13351	0.111033	proximity
119	193	0.0332993	0.0332993	0.721702	0.734714	0	0	0	0	0	0	0.0366516	0.250384	0	0	0.324142	0.316199	proximity
120	126	0.446026	0.300271	0.874559	1.01439	0.874559	1.01439	8.697	0.662154	0.445587	0.274765	0.170436	0.164488	0.113061	0.0114773	0.623272	0.492297	physical_and_proximity
120	130	0.0143107	0.0143107	0.778134	0.899422	0	0	0	0	0	0	0.014819	0.298812	0	0	0.175591	0.170352	proximity
120	140	0.223052	0.12606	0.701195	0.404959	0.701195	0.404959	1.586	0.132252	0.220944	0.0872842	0.115443	0.18076	0.020618	0.00229237	0.503789	0.310453	physical_and_proximity
120	165	0.0396513	0.0396513	0.716128	0.629993	0	0	0	0	0	0	0.0449718	0.207043	0	0	0.288314	0.244543	proximity
120	166	0.23091	0.15087	0.404982	0.830913	0.404982	0.830913	1.417	0.235479	0.228391	0.126272	0.102873	0.208369	0.018421	0.00408163	0.536575	0.482495	physical_and_proximity
120	176	0.198148	0.118188	0.511115	0.430667	0.511115	0.430667	1.222	0.159424	0.196201	0.094777	0.0796635	0.211184	0.015886	0.00276334	0.419965	0.384137	physical_and_proximity
120	177	0.113218	0.0838798	0.709403	0.161567	0.709403	0.161567	0.741	0.161639	0.11175	0.0725392	0.0696928	0.206395	0.009633	0.00280175	0.406783	0.075712	physical_and_proximity
120	181	0.0165296	0.0165296	0.962962	0.246502	0	0	0	0	0	0	0.0180498	0.258234	0	0	0.183365	0.072332	proximity
120	187	0.191205	0.126491	0.648418	0.318033	0.648418	0.318033	1.742	0.212518	0.190092	0.106473	0.0981209	0.189464	0.022646	0.00368365	0.490438	0.43433	physical_and_proximity
120	212	0.00239476	0.00239476	0.522846	0.447219	0	0	0	0	0	0	0.00241879	0.351327	0	0	0.033969	0.03042	proximity
121	123	0.212618	0.142023	0.485996	0.471654	0.485996	0.471654	1.807	0.253088	0.211361	0.123016	0.0961589	0.213658	0.023491	0.00438686	0.513591	0.451737	physical_and_proximity
121	154	0.213189	0.142387	0.45271	0.490188	0.45271	0.490188	2.158	0.254552	0.212208	0.122288	0.10592	0.20002	0.028054	0.00441224	0.533364	0.527618	physical_and_proximity
121	158	0.0632211	0.0589698	0.426389	0.324472	0.426389	0.324472	0.026	0.0164819	0.0227849	0.0151286	0.0702437	0.218553	0.000338	0.000285686	0.414388	0.360139	physical_and_proximity
121	159	0.317038	0.228531	1.07426	0.495719	1.07426	0.495719	4.706	0.553112	0.316391	0.210256	0.14735	0.189415	0.061178	0.00958728	0.651833	0.572234	physical_and_proximity
121	164	0.0495137	0.0495137	0.795532	0.681507	0	0	0	0	0	0	0.0572342	0.218418	0	0	0.385658	0.381433	proximity
121	170	0.0192748	0.0192748	0.435145	1.72621	0	0	0	0	0	0	0.0204066	0.271234	0	0	0.213447	0.054587	proximity
121	179	0.00770971	0.00770971	0.391419	0.349033	0	0	0	0	0	0	0.00804591	0.318196	0	0	0.100217	0.101907	proximity
121	192	0.176268	0.105311	0.364845	0.44679	0.364845	0.44679	1.365	0.145692	0.17508	0.084439	0.0757115	0.202532	0.017745	0.00252533	0.370448	0.404586	physical_and_proximity
122	142	0.454059	0.168473	0.810236	2.03289	0.810236	2.03289	2.015	0.152768	0.449965	0.12089	0.0847864	0.174554	0.026195	0.00264798	0.195533	0.396812	physical_and_proximity
123	157	0.0062316	0.0062316	0.973031	0.379182	0	0	0	0	0	0	0.00637724	0.307177	0	0	0.077064	0.021632	proximity
123	164	0.217713	0.10963	0.829919	0.663959	0.829919	0.663959	0.468	0.0926837	0.206279	0.0740717	0.0633088	0.20216	0.006084	0.00160652	0.322114	0.300651	physical_and_proximity
123	170	0.00613004	0.00613004	1.15337	0.800975	0	0	0	0	0	0	0.00621058	0.318763	0	0	0.078754	0.023153	proximity
123	179	0.0279409	0.0279409	1.40663	0.724896	0	0	0	0	0	0	0.0296741	0.190047	0	0	0.180999	0.1521	proximity
124	127	0.251938	0.151793	0.570836	0.5412	0.570836	0.5412	2.587	0.216497	0.250871	0.121676	0.118133	0.198661	0.033631	0.00375262	0.543504	0.557869	physical_and_proximity
124	128	0.0538264	0.0538264	1.08678	0.769612	0	0	0	0	0	0	0.0611294	0.211034	0	0	0.387517	0.337662	proximity
124	139	0.211866	0.133401	0.445614	0.627151	0.445614	0.627151	1.04	0.178798	0.208327	0.106028	0.0946042	0.209624	0.01352	0.00309917	0.487227	0.505479	physical_and_proximity
124	144	0.194118	0.112967	0.401233	0.497348	0.401233	0.497348	1.456	0.143977	0.192686	0.0873473	0.0859514	0.200431	0.018928	0.0024956	0.36166	0.454272	physical_and_proximity
124	151	0.0601301	0.0582862	0.451959	0.511522	0.451959	0.511522	0.013	0.00975	0.0123319	0.00936929	0.0672371	0.211851	0.000169	0.000169	0.404417	0.386334	physical_and_proximity
124	175	0.0143589	0.0143589	0.617965	0.859903	0	0	0	0	0	0	0.0149561	0.30285	0	0	0.147199	0.178126	proximity
124	182	0.00659224	0.00659224	0.627655	0.309843	0	0	0	0	0	0	0.00680861	0.319887	0	0	0.086528	0.086359	proximity
124	185	0.211909	0.121405	0.529091	0.467488	0.529091	0.467488	1.365	0.153138	0.210008	0.0947042	0.0845163	0.209017	0.017745	0.00265439	0.450892	0.472017	physical_and_proximity
124	188	0.0146292	0.0146292	0.826877	0.666662	0	0	0	0	0	0	0.015233	0.311444	0	0	0.187421	0.164775	proximity
125	129	0.178107	0.0932872	0.523171	0.374874	0.523171	0.374874	0.897	0.0942359	0.175629	0.06583	0.0686146	0.175354	0.011661	0.00163342	0.345943	0.132327	physical_and_proximity
125	142	0.0142772	0.0142772	0.71003	0.895642	0	0	0	0	0	0	0.0148111	0.285983	0	0	0.155987	0.16562	proximity
125	145	0.0313615	0.0313615	0.89137	0.647333	0	0	0	0	0	0	0.0342237	0.24394	0	0	0.287469	0.25012	proximity
125	147	0.0449421	0.0449421	1.23606	0.949851	0	0	0	0	0	0	0.049046	0.235614	0	0	0.382278	0.270738	proximity
125	160	0.264854	0.149734	0.574709	0.665423	0.574709	0.665423	1.755	0.169354	0.262287	0.109318	0.121706	0.18632	0.022815	0.00293548	0.544011	0.443625	physical_and_proximity
125	172	0.365193	0.207092	0.794661	0.947595	0.794661	0.947595	2.249	0.291299	0.362537	0.174016	0.106303	0.203785	0.029237	0.00504919	0.537927	0.543504	physical_and_proximity
125	173	0.0376531	0.0376531	1.45305	1.28925	0	0	0	0	0	0	0.0398496	0.250881	0	0	0.359294	0.188097	proximity
126	130	0.189788	0.100867	0.475588	0.426728	0.475588	0.426728	1.17	0.137749	0.188652	0.0854288	0.0451354	0.199493	0.01521	0.00238765	0.226291	0.221559	physical_and_proximity
126	176	0.238216	0.113529	0.504104	0.66716	0.504104	0.66716	1.339	0.128686	0.236438	0.0888616	0.0590827	0.190692	0.017407	0.00223056	0.227136	0.295581	physical_and_proximity
126	177	0.0941188	0.0619622	0.682709	0.229509	0.682709	0.229509	0.156	0.0447237	0.0817518	0.0354844	0.0522038	0.190674	0.002028	0.000775211	0.284596	0.097682	physical_and_proximity
126	181	0.0171457	0.0171457	0.909866	0.607365	0	0	0	0	0	0	0.0179927	0.258592	0	0	0.164099	0.130468	proximity
126	187	0.0046972	0.0046972	0.855974	0.379867	0	0	0	0	0	0	0.00478258	0.348995	0	0	0.059657	0.049348	proximity
127	136	0.242866	0.189632	0.672002	0.40757	0.672002	0.40757	5.551	0.615244	0.242612	0.179629	0.135673	0.174893	0.072163	0.0106642	0.483509	0.528801	physical_and_proximity
127	139	0.185491	0.112088	0.598462	0.327268	0.598462	0.327268	1.404	0.137596	0.183864	0.0833737	0.100782	0.211505	0.018252	0.002385	0.575107	0.485875	physical_and_proximity
127	141	0.0189008	0.0189008	0.321746	0.474573	0	0	0	0	0	0	0.0209676	0.267156	0	0	0.203138	0.216996	proximity
127	144	0.0546998	0.0546998	0.393538	0.571355	0	0	0	0	0	0	0.071478	0.206286	0	0	0.381433	0.428922	proximity
127	149	0.173373	0.129628	0.462743	0.310003	0.462743	0.310003	2.522	0.327697	0.172911	0.118506	0.101932	0.184065	0.032786	0.00568008	0.387517	0.499057	physical_and_proximity
127	169	0.0341532	0.0341532	0.457111	0.488668	0	0	0	0	0	0	0.0399268	0.248442	0	0	0.336479	0.313326	proximity
127	180	0.192664	0.129149	0.561711	0.357729	0.561711	0.357729	1.534	0.222908	0.191293	0.110353	0.0928175	0.211351	0.019942	0.00386373	0.482157	0.43433	physical_and_proximity
127	182	0.160289	0.106441	0.599349	0.266746	0.599349	0.266746	1.105	0.138967	0.158169	0.0792812	0.112448	0.194816	0.014365	0.00240875	0.561756	0.467454	physical_and_proximity
127	185	0.00917466	0.00917466	0.464229	0.452998	0	0	0	0	0	0	0.0095571	0.317424	0	0	0.113906	0.120159	proximity
127	188	0.16394	0.120944	0.333259	0.393993	0.333259	0.393993	1.69	0.273863	0.163119	0.108811	0.0925	0.210377	0.02197	0.00474696	0.497536	0.45292	physical_and_proximity
128	145	0.00102894	0.00102894	0.774633	0.394815	0	0	0	0	0	0	0.001033	0.35547	0	0	0.014703	0.008788	proximity
128	151	0.267968	0.169222	0.609115	0.62392	0.609115	0.62392	1.95	0.273098	0.266148	0.144798	0.102149	0.205981	0.02535	0.00473369	0.476918	0.518323	physical_and_proximity
128	161	0.22936	0.162205	0.66841	0.414851	0.66841	0.414851	2.119	0.356041	0.228388	0.148915	0.0867389	0.212256	0.027547	0.00617137	0.460863	0.392756	physical_and_proximity
128	175	0.309194	0.177238	0.754515	0.721684	0.754515	0.721684	1.794	0.223889	0.305958	0.139324	0.117276	0.199474	0.023322	0.00388074	0.537927	0.588458	physical_and_proximity
128	185	0.0119928	0.0119928	0.738232	0.893791	0	0	0	0	0	0	0.0123595	0.308997	0	0	0.131482	0.152269	proximity
128	186	0.028509	0.028509	0.821315	0.543222	0	0	0	0	0	0	0.0312323	0.252762	0	0	0.258063	0.190801	proximity
128	202	0.0208521	0.0208521	0.802852	1.06953	0	0	0	0	0	0	0.0218454	0.288079	0	0	0.194012	0.239473	proximity
129	160	0.00897714	0.00897714	2.0619	2.04803	0	0	0	0	0	0	0.00905627	0.289145	0	0	0.073853	0.103766	proximity
129	173	0.0108324	0.0108324	1.55196	1.70523	0	0	0	0	0	0	0.0109787	0.226603	0	0	0.0676	0.084669	proximity
130	148	0.171706	0.0774238	0.357515	0.944526	0.357515	0.944526	0.442	0.0442713	0.163445	0.037816	0.0661027	0.187387	0.005746	0.000767369	0.276822	0.308425	physical_and_proximity
130	176	0.0319648	0.0319648	1.10525	1.42237	0	0	0	0	0	0	0.0336966	0.222901	0	0	0.166972	0.247585	proximity
131	137	0.0906927	0.0906927	4.42953	2.74363	0	0	0	0	0	0	0.0958221	0.207823	0	0	0.553475	0.576628	proximity
131	138	0.0320456	0.0320456	1.67172	1.62462	0	0	0	0	0	0	0.0333424	0.218592	0	0	0.252148	0.253669	proximity
131	140	0.320859	0.148515	1.06388	0.6089	1.06388	0.6089	1.794	0.163558	0.318505	0.114992	0.077343	0.175871	0.023322	0.00283501	0.304707	0.254007	physical_and_proximity
131	143	0.0181337	0.0181337	0.947914	0.678626	0	0	0	0	0	0	0.0190051	0.244062	0	0	0.151762	0.093288	proximity
131	154	0.00688652	0.00688652	0.668095	1.37289	0	0	0	0	0	0	0.00699369	0.329539	0	0	0.051883	0.092274	proximity
131	165	0.613605	0.267934	1.3517	1.71364	1.3517	1.71364	3.133	0.283888	0.608811	0.206361	0.13124	0.194753	0.040729	0.00492072	0.527787	0.568009	physical_and_proximity
131	189	0.181679	0.074358	0.507634	0.785931	0.507634	0.785931	0.39	0.045877	0.172224	0.0399365	0.0521032	0.217762	0.00507	0.000795201	0.232544	0.275808	physical_and_proximity
132	135	0.0167047	0.0167047	0.666375	0.832604	0	0	0	0	0	0	0.0174942	0.193212	0	0	0.092443	0.108329	proximity
132	139	0.0343015	0.0343015	1.52869	1.30707	0	0	0	0	0	0	0.0360568	0.255364	0	0	0.333099	0.301665	proximity
132	167	0.333132	0.184658	0.735473	0.804478	0.735473	0.804478	2.405	0.254921	0.331289	0.153245	0.10061	0.176472	0.031265	0.00441864	0.391573	0.361322	physical_and_proximity
132	175	0.0157733	0.0157733	0.75679	0.845121	0	0	0	0	0	0	0.0164221	0.285615	0	0	0.168831	0.157677	proximity
132	183	0.184809	0.0870473	0.459766	0.44615	0.459766	0.44615	0.949	0.0849453	0.18281	0.0617715	0.0564656	0.188056	0.012337	0.00147239	0.247416	0.252824	physical_and_proximity
133	145	1.12687	0.329786	2.83398	3.2663	2.83398	3.2663	4.238	0.28097	1.11735	0.237073	0.140392	0.181127	0.055094	0.00487015	0.42419	0.587951	physical_and_proximity
133	160	0.0264849	0.0264849	1.88382	1.76943	0	0	0	0	0	0	0.0272767	0.205184	0	0	0.12168	0.182182	proximity
133	161	0.0498304	0.0498304	2.6675	4.10955	0	0	0	0	0	0	0.0514142	0.201917	0	0	0.161395	0.295074	proximity
133	194	0.0238573	0.0238573	1.03522	2.4745	0	0	0	0	0	0	0.0246635	0.210378	0	0	0.086866	0.178802	proximity
134	142	0.288742	0.131595	0.799157	0.594547	0.799157	0.594547	1.781	0.10863	0.286143	0.0823805	0.105696	0.202192	0.023153	0.00188293	0.524576	0.462215	physical_and_proximity
134	147	0.0121998	0.0121998	1.01323	0.543841	0	0	0	0	0	0	0.0126354	0.277205	0	0	0.136045	0.101062	proximity
134	148	0.0169944	0.0169944	1.48593	0.839897	0	0	0	0	0	0	0.0175502	0.291505	0	0	0.202293	0.143988	proximity
134	171	0.217464	0.125418	0.569463	0.567978	0.569463	0.567978	0.845	0.144991	0.212761	0.0960276	0.0793911	0.209815	0.010985	0.00251317	0.43602	0.363519	physical_and_proximity
134	178	0.184506	0.130335	0.466269	0.385892	0.466269	0.385892	1.378	0.25615	0.183091	0.11574	0.0843967	0.187812	0.017914	0.00443994	0.389376	0.321945	physical_and_proximity
134	190	0.0140509	0.0140509	0.741933	0.429602	0	0	0	0	0	0	0.014816	0.261224	0	0	0.14196	0.096499	proximity
135	141	0.00433717	0.00433717	2.21535	1.06893	0	0	0	0	0	0	0.00436341	0.335317	0	0	0.058474	0.004225	proximity
135	167	0.470804	0.261863	0.731863	2.27047	0.731863	2.27047	3.055	0.399581	0.468572	0.232049	0.0974432	0.173841	0.039715	0.00692607	0.323973	0.394953	physical_and_proximity
135	191	0.0853233	0.0457357	0.560559	0.266126	0.560559	0.266126	0.13	0.0294129	0.0755637	0.0252907	0.0318497	0.210983	0.00169	0.000509823	0.179985	0.118638	physical_and_proximity
135	205	0.00952834	0.00952834	0.64366	1.17385	0	0	0	0	0	0	0.00975186	0.22597	0	0	0.066586	0.086866	proximity
136	149	0.0271833	0.0271833	1.23214	0.736757	0	0	0	0	0	0	0.0288864	0.20754	0	0	0.19942	0.210743	proximity
136	153	0.00126275	0.00126275	0.6933	0.255369	0	0	0	0	0	0	0.00127135	0.355989	0	0	0.0169	0.018083	proximity
136	155	0.442827	0.256101	0.833696	1.34037	0.833696	1.34037	3.068	0.380229	0.44024	0.218554	0.130191	0.20233	0.039884	0.00659064	0.570037	0.614653	physical_and_proximity
136	169	0.0163487	0.0163487	0.985619	0.910135	0	0	0	0	0	0	0.0169337	0.272583	0	0	0.181675	0.154297	proximity
136	174	0.00710244	0.00710244	0.873637	0.869614	0	0	0	0	0	0	0.00722011	0.323558	0	0	0.093119	0.086528	proximity
136	180	0.0712805	0.0712805	3.1572	1.72066	0	0	0	0	0	0	0.0761547	0.196108	0	0	0.475904	0.369265	proximity
137	138	0.549414	0.372633	1.18597	1.20971	1.18597	1.20971	6.461	0.793381	0.548062	0.341266	0.193033	0.176866	0.083993	0.0137519	0.638482	0.809679	physical_and_proximity
137	143	0.0147711	0.0147711	0.950291	0.701332	0	0	0	0	0	0	0.0153323	0.304817	0	0	0.174408	0.115596	proximity
137	146	0.245882	0.148355	0.764696	0.451313	0.764696	0.451313	1.755	0.226014	0.244304	0.125818	0.0848227	0.207957	0.022815	0.00391758	0.440245	0.452413	physical_and_proximity
137	152	0.0267565	0.0267565	0.869806	0.959851	0	0	0	0	0	0	0.0284231	0.268346	0	0	0.230178	0.264654	proximity
137	154	0.484566	0.295198	1.0983	1.00426	1.0983	1.00426	6.201	0.524579	0.48367	0.262291	0.150504	0.19831	0.080613	0.0090927	0.664677	0.65741	physical_and_proximity
137	158	0.286426	0.151523	0.722712	0.898893	0.722712	0.898893	0.897	0.135813	0.276933	0.101428	0.107881	0.195068	0.011661	0.00235408	0.483509	0.54756	physical_and_proximity
137	165	0.222545	0.12087	0.673529	0.469552	0.673529	0.469552	1.066	0.143077	0.21966	0.094307	0.0715647	0.214157	0.013858	0.00248	0.380081	0.381264	physical_and_proximity
137	184	0.0299918	0.0299918	0.950543	0.924343	0	0	0	0	0	0	0.0320425	0.26788	0	0	0.296595	0.292201	proximity
137	189	0.0510204	0.0510204	1.42427	1.0863	0	0	0	0	0	0	0.0556257	0.230723	0	0	0.410163	0.391911	proximity
137	204	0.250714	0.146477	0.721973	0.636452	0.721973	0.636452	0.871	0.16065	0.24364	0.10892	0.0976998	0.213402	0.011323	0.00278459	0.520013	0.49517	physical_and_proximity
137	207	0.0592544	0.0592544	1.33775	0.97676	0	0	0	0	0	0	0.066203	0.220621	0	0	0.461201	0.393939	proximity
137	224	0.00425374	0.00425374	0.845516	0.747784	0	0	0	0	0	0	0.00429983	0.340514	0	0	0.058305	0.045968	proximity
138	146	0.0163928	0.0163928	0.328283	0.407457	0	0	0	0	0	0	0.0180174	0.270209	0	0	0.186407	0.18252	proximity
138	152	0.198668	0.148566	0.402091	0.500353	0.402091	0.500353	1.729	0.349338	0.197474	0.136089	0.0960089	0.201521	0.022477	0.00605519	0.470327	0.471003	physical_and_proximity
138	163	0.00981828	0.00981828	0.427086	0.488494	0	0	0	0	0	0	0.0102604	0.303546	0	0	0.109005	0.121511	proximity
138	165	0.142928	0.112624	0.342375	0.273353	0.342375	0.273353	2.314	0.353507	0.142629	0.106294	0.0812707	0.188776	0.030082	0.00612745	0.36335	0.350168	physical_and_proximity
138	166	0.113231	0.0732945	0.26313	0.266847	0.26313	0.266847	0.715	0.099991	0.111776	0.056984	0.0640587	0.201968	0.009295	0.00173318	0.309101	0.326001	physical_and_proximity
138	184	0.186569	0.136081	0.361611	0.419785	0.361611	0.419785	4.602	0.347493	0.186398	0.124605	0.106848	0.195786	0.059826	0.00602321	0.486213	0.503789	physical_and_proximity
139	141	0.0610089	0.0610089	1.40253	1.08319	0	0	0	0	0	0	0.0677743	0.211213	0	0	0.435682	0.417092	proximity
139	167	0.221277	0.117509	0.595516	0.548476	0.595516	0.548476	0.884	0.100191	0.215812	0.0741654	0.0995091	0.213914	0.011492	0.00173665	0.516633	0.437034	physical_and_proximity
139	175	0.213796	0.121111	0.487587	0.581791	0.487587	0.581791	1.014	0.135058	0.210263	0.0894937	0.0878017	0.208199	0.013182	0.00234101	0.44278	0.460018	physical_and_proximity
139	182	0.201943	0.134513	0.59244	0.355183	0.59244	0.355183	2.132	0.243593	0.201109	0.116163	0.0976088	0.200681	0.027716	0.00422227	0.461877	0.480636	physical_and_proximity
139	183	0.0148861	0.0148861	0.646495	0.879902	0	0	0	0	0	0	0.0155055	0.296416	0	0	0.174408	0.181168	proximity
139	185	0.0378543	0.0378543	0.849392	0.756784	0	0	0	0	0	0	0.0418088	0.239205	0	0	0.318903	0.317044	proximity
139	198	0.22921	0.132055	0.474482	0.668659	0.474482	0.668659	1.222	0.157643	0.226172	0.100537	0.094278	0.213717	0.015886	0.00273247	0.443287	0.524914	physical_and_proximity
140	165	0.597845	0.321712	1.23806	1.69207	1.23806	1.69207	3.549	0.483806	0.595068	0.288546	0.101105	0.169849	0.046137	0.00838597	0.287469	0.388362	physical_and_proximity
140	166	0.00631578	0.00631578	1.47092	2.5803	0	0	0	0	0	0	0.00635864	0.335967	0	0	0.080444	0.073177	proximity
140	187	0.0259791	0.0259791	0.90332	2.17782	0	0	0	0	0	0	0.027081	0.229409	0	0	0.094471	0.196885	proximity
141	153	0.00600486	0.00600486	1.19045	0.0838442	0	0	0	0	0	0	0.00650344	0.326871	0	0	0.084669	0.0169	proximity
141	167	0.349032	0.209964	0.99749	0.616268	0.99749	0.616268	4.043	0.342062	0.348125	0.180225	0.125767	0.200649	0.052559	0.00592908	0.578656	0.520351	physical_and_proximity
141	169	0.306933	0.147627	0.61074	0.829904	0.61074	0.829904	2.301	0.149916	0.305166	0.105123	0.104438	0.184156	0.029913	0.00259855	0.481481	0.399685	physical_and_proximity
141	182	0.00594282	0.00594282	0.965306	0.674372	0	0	0	0	0	0	0.00603313	0.339425	0	0	0.081965	0.067262	proximity
141	191	0.0807144	0.0522137	0.343006	0.138842	0.343006	0.138842	0.403	0.0734561	0.0793699	0.0421382	0.0372341	0.210436	0.005239	0.00127324	0.202631	0.168324	physical_and_proximity
141	198	0.152363	0.092684	0.454232	0.402736	0.454232	0.402736	0.455	0.0865309	0.1453	0.0615722	0.077274	0.20241	0.005915	0.00149987	0.417092	0.376363	physical_and_proximity
141	216	0.0239713	0.0239713	0.492403	0.53587	0	0	0	0	0	0	0.0264414	0.204419	0	0	0.185731	0.119314	proximity
142	147	0.250869	0.162999	0.591067	0.513691	0.591067	0.513691	2.743	0.266708	0.249806	0.135355	0.133859	0.177345	0.035659	0.00462294	0.589472	0.498212	physical_and_proximity
142	156	0.00802555	0.00802555	0.373933	0.179091	0	0	0	0	0	0	0.0085952	0.326412	0	0	0.09971	0.038025	proximity
142	162	0.125089	0.0819619	0.278326	0.367175	0.278326	0.367175	0.52	0.0939552	0.121367	0.0589631	0.0759858	0.202013	0.00676	0.00162856	0.295412	0.425204	physical_and_proximity
142	168	0.125906	0.0811259	0.369572	0.297392	0.369572	0.297392	0.455	0.0811894	0.120975	0.0543913	0.0786029	0.218997	0.005915	0.00140728	0.451906	0.491959	physical_and_proximity
142	171	0.209979	0.158298	0.407371	0.498758	0.407371	0.498758	3.185	0.419168	0.20948	0.146083	0.119208	0.202979	0.041405	0.00726558	0.495339	0.585247	physical_and_proximity
142	172	0.123926	0.083865	0.36143	0.235965	0.36143	0.235965	0.858	0.12197	0.122396	0.0657746	0.0813139	0.213897	0.011154	0.00211415	0.457652	0.363857	physical_and_proximity
142	190	0.00198585	0.00198585	0.634934	0.337427	0	0	0	0	0	0	0.00200391	0.352723	0	0	0.025688	0.028223	proximity
142	196	0.188233	0.110065	0.401506	0.590226	0.401506	0.590226	0.793	0.110266	0.183624	0.0754497	0.0937878	0.206608	0.010309	0.00191128	0.497874	0.508859	physical_and_proximity
142	200	0.00238776	0.00238776	0.352728	0.161243	0	0	0	0	0	0	0.00244042	0.346261	0	0	0.0338	0.007774	proximity
143	154	0.27861	0.121027	0.650749	2.39931	0.650749	2.39931	0.546	0.0931684	0.264202	0.0788225	0.0653319	0.200081	0.007098	0.00161492	0.16731	0.343408	physical_and_proximity
143	189	0.00561152	0.00561152	0.615269	1.05473	0	0	0	0	0	0	0.00569374	0.294105	0	0	0.035152	0.064727	proximity
144	149	0.0632141	0.0632141	0.826439	1.18565	0	0	0	0	0	0	0.0726437	0.215463	0	0	0.366054	0.479791	proximity
144	151	0.174109	0.10665	0.421493	0.373819	0.421493	0.373819	1.352	0.146082	0.172794	0.0840827	0.0849264	0.193678	0.017576	0.0025321	0.435513	0.427232	physical_and_proximity
144	152	0.218525	0.128187	0.582543	0.402019	0.582543	0.402019	2.587	0.177362	0.217836	0.101603	0.100645	0.205898	0.033631	0.00307427	0.469144	0.482326	physical_and_proximity
144	168	0.114747	0.0762743	0.276757	0.502268	0.276757	0.502268	0.247	0.0587392	0.103597	0.0441918	0.0744817	0.205457	0.003211	0.00101815	0.330902	0.421317	physical_and_proximity
144	185	0.00483418	0.00483418	0.802213	0.605797	0	0	0	0	0	0	0.00490285	0.34589	0	0	0.067769	0.060671	proximity
144	188	0.210711	0.118479	0.630867	0.428928	0.630867	0.428928	1.118	0.133251	0.207858	0.0875567	0.087803	0.210585	0.014534	0.00230968	0.462891	0.405431	physical_and_proximity
144	195	0.164188	0.118661	0.369732	0.345857	0.369732	0.345857	1.937	0.268131	0.163605	0.107232	0.0850565	0.184043	0.025181	0.00464761	0.377208	0.365378	physical_and_proximity
144	199	0.18123	0.117415	0.319876	0.588412	0.319876	0.588412	1.352	0.178176	0.179683	0.0958027	0.0927439	0.200115	0.017576	0.00308839	0.404417	0.465257	physical_and_proximity
145	151	0.118561	0.0849468	0.272941	0.405371	0.272941	0.405371	0.364	0.107195	0.112639	0.0646853	0.0700658	0.207072	0.004732	0.00185805	0.251979	0.419965	physical_and_proximity
145	156	0.0379557	0.0379557	0.810123	0.688146	0	0	0	0	0	0	0.0422673	0.239296	0	0	0.318227	0.175253	proximity
145	160	0.131886	0.0929144	0.300135	0.295628	0.300135	0.295628	1.079	0.173727	0.130869	0.0801883	0.0733017	0.202392	0.014027	0.00301126	0.333606	0.355407	physical_and_proximity
145	161	0.235377	0.151976	0.454593	0.643988	0.454593	0.643988	1.898	0.235146	0.233674	0.124918	0.118537	0.193299	0.024674	0.00407587	0.543166	0.540293	physical_and_proximity
145	162	0.277382	0.18318	0.608296	0.607025	0.608296	0.607025	3.068	0.34274	0.276452	0.161057	0.118559	0.192978	0.039884	0.00594083	0.504972	0.481481	physical_and_proximity
145	172	0.0323409	0.0323409	0.846047	0.918926	0	0	0	0	0	0	0.0349035	0.252049	0	0	0.304538	0.285272	proximity
145	194	0.155926	0.0899785	0.495693	0.353347	0.495693	0.353347	0.572	0.0929502	0.151614	0.0640783	0.0666334	0.196512	0.007436	0.00161114	0.342056	0.325325	physical_and_proximity
145	200	0.216088	0.133442	0.596376	0.407832	0.596376	0.407832	1.898	0.19098	0.214793	0.106781	0.106189	0.203655	0.024674	0.00331032	0.515619	0.409149	physical_and_proximity
145	202	0.0357754	0.0357754	0.482971	1.01668	0	0	0	0	0	0	0.0401638	0.268489	0	0	0.280709	0.371462	proximity
145	215	0.0122646	0.0122646	0.669548	0.515036	0	0	0	0	0	0	0.0128041	0.301938	0	0	0.151931	0.145847	proximity
146	149	0.407265	0.24368	0.799633	0.976608	0.799633	0.976608	5.382	0.400158	0.406449	0.209488	0.146525	0.198997	0.069966	0.00693606	0.692562	0.701857	physical_and_proximity
146	152	0.241826	0.133996	0.462355	0.699036	0.462355	0.699036	1.742	0.154787	0.239956	0.0994642	0.103643	0.212638	0.022646	0.00268298	0.530322	0.510042	physical_and_proximity
146	158	0.44177	0.287684	1.16036	0.827513	1.16036	0.827513	5.005	0.545204	0.440521	0.25612	0.16614	0.188456	0.065065	0.0094502	0.664677	0.727714	physical_and_proximity
146	174	0.19416	0.115743	0.454915	0.436474	0.454915	0.436474	1.417	0.145274	0.192492	0.0879289	0.0956585	0.207526	0.018421	0.00251809	0.437879	0.500916	physical_and_proximity
146	180	0.0015755	0.0015755	0.507051	0.438325	0	0	0	0	0	0	0.00158613	0.399116	0	0	0.019942	0.016224	proximity
146	203	0.0504226	0.0504226	0.791858	1.04533	0	0	0	0	0	0	0.0567766	0.220104	0	0	0.343915	0.38363	proximity
146	204	0.0240991	0.0240991	0.519058	0.964561	0	0	0	0	0	0	0.0259524	0.260141	0	0	0.213616	0.258063	proximity
146	211	0.00380003	0.00380003	0.67488	0.494023	0	0	0	0	0	0	0.00385134	0.332466	0	0	0.0507	0.047658	proximity
146	222	0.0100031	0.0100031	0.752439	0.436848	0	0	0	0	0	0	0.0103788	0.319119	0	0	0.131651	0.099203	proximity
147	172	0.366061	0.172875	0.967596	0.986986	0.967596	0.986986	1.352	0.159919	0.358896	0.120484	0.107614	0.195883	0.017576	0.00277193	0.492128	0.510549	physical_and_proximity
147	173	0.000666763	0.000666763	0.775496	0.275313	0	0	0	0	0	0	0.000668958	0.351865	0	0	0.009464	0.009295	proximity
147	190	0.2013	0.10495	0.848359	0.355076	0.848359	0.355076	0.975	0.127623	0.199176	0.0845265	0.0531009	0.209247	0.012675	0.00221213	0.289159	0.16731	physical_and_proximity
147	196	0.0542053	0.0542053	2.18958	1.68842	0	0	0	0	0	0	0.0574733	0.211032	0	0	0.359125	0.360646	proximity
147	218	0.0189111	0.0189111	1.02727	1.35569	0	0	0	0	0	0	0.0195435	0.258161	0	0	0.148044	0.190294	proximity
148	163	0.0110058	0.0110058	1.17102	0.552939	0	0	0	0	0	0	0.011338	0.307152	0	0	0.138411	0.115089	proximity
148	166	4.68721e-05	4.68721e-05	0.764271	0.515006	0	0	0	0	0	0	4.68792e-05	0.360501	0	0	0.000676	0.000676	proximity
148	171	0.00471495	0.00471495	0.92346	0.917114	0	0	0	0	0	0	0.00476377	0.337503	0	0	0.06422	0.05577	proximity
148	176	0.327334	0.170896	0.623786	0.958061	0.623786	0.958061	2.327	0.188623	0.325031	0.12581	0.123428	0.187479	0.030251	0.00326946	0.45292	0.507169	physical_and_proximity
148	178	0.286676	0.159309	0.698074	0.693914	0.698074	0.693914	1.508	0.174845	0.282746	0.116374	0.118972	0.18907	0.019604	0.00303065	0.532857	0.56784	physical_and_proximity
148	193	0.0687355	0.0687355	1.71191	1.63389	0	0	0	0	0	0	0.0748933	0.221387	0	0	0.466102	0.457483	proximity
148	197	0.0272865	0.0272865	1.02056	1.77048	0	0	0	0	0	0	0.0284872	0.199933	0	0	0.175591	0.03887	proximity
148	206	0.164836	0.105475	0.656949	0.560741	0.656949	0.560741	0.299	0.0987563	0.150375	0.074452	0.0631769	0.175099	0.003887	0.00171178	0.288652	0.329888	physical_and_proximity
149	152	0.0420393	0.0420393	0.859855	1.11156	0	0	0	0	0	0	0.0460307	0.231356	0	0	0.347464	0.349492	proximity
149	174	0.0343953	0.0343953	1.15958	1.15379	0	0	0	0	0	0	0.0365702	0.250145	0	0	0.311467	0.317382	proximity
149	180	0.251274	0.159266	0.447852	0.836907	0.447852	0.836907	1.703	0.242034	0.249069	0.132285	0.108715	0.203383	0.022139	0.00419526	0.581867	0.51207	physical_and_proximity
149	188	0.241063	0.127571	0.656779	0.822596	0.656779	0.822596	0.624	0.110864	0.230372	0.0850464	0.0851946	0.222694	0.008112	0.00192165	0.501761	0.456131	physical_and_proximity
149	199	0.0272091	0.0272091	0.630508	0.752007	0	0	0	0	0	0	0.0295538	0.251361	0	0	0.247078	0.257556	proximity
149	203	0.217886	0.123358	0.428139	0.63336	0.428139	0.63336	1.391	0.148037	0.215821	0.093724	0.0905185	0.209454	0.018083	0.00256598	0.380588	0.482157	physical_and_proximity
149	211	0.0531011	0.0531011	1.63761	0.956732	0	0	0	0	0	0	0.0582204	0.229783	0	0	0.412529	0.337155	proximity
149	222	0.000888621	0.000888621	0.607733	0.415778	0	0	0	0	0	0	0.000891831	0.355457	0	0	0.012675	0.011999	proximity
150	155	0.544047	0.212651	0.928233	2.25155	0.928233	2.25155	3.068	0.224027	0.541302	0.167078	0.0903311	0.183352	0.039884	0.00388313	0.29068	0.412191	physical_and_proximity
150	157	0.00967039	0.00967039	1.04204	5.99354	0	0	0	0	0	0	0.0097769	0.238351	0	0	0.085007	0.054587	proximity
150	159	0.654926	0.21452	2.26673	1.53741	2.26673	1.53741	2.197	0.179741	0.646506	0.150259	0.100374	0.183426	0.028561	0.00311552	0.381095	0.526266	physical_and_proximity
150	164	0.0138606	0.0138606	1.11482	2.04545	0	0	0	0	0	0	0.0141321	0.264997	0	0	0.102921	0.139594	proximity
150	208	0.211524	0.0943936	0.397169	0.871298	0.397169	0.871298	0.897	0.0997742	0.209189	0.0730558	0.044559	0.207226	0.011661	0.00172942	0.190125	0.246571	physical_and_proximity
150	219	0.0102794	0.0102794	0.605498	1.04059	0	0	0	0	0	0	0.0105631	0.277858	0	0	0.075036	0.112216	proximity
151	156	0.151075	0.103231	0.789804	0.222347	0.789804	0.222347	1.053	0.139143	0.148958	0.0772174	0.115735	0.188144	0.013689	0.00241182	0.56277	0.278681	physical_and_proximity
151	161	0.0255459	0.0255459	0.53846	0.487399	0	0	0	0	0	0	0.0283798	0.253331	0	0	0.264654	0.193336	proximity
151	162	0.194456	0.133185	0.525054	0.355493	0.525054	0.355493	2.236	0.241322	0.193619	0.112849	0.116996	0.203082	0.029068	0.00418292	0.604513	0.38025	physical_and_proximity
151	168	0.0378459	0.0378459	0.533554	0.567006	0	0	0	0	0	0	0.0438884	0.223168	0	0	0.257387	0.330733	proximity
151	175	0.00454353	0.00454353	0.585731	0.577707	0	0	0	0	0	0	0.00461563	0.339312	0	0	0.06253	0.057798	proximity
151	185	0.140416	0.0859749	0.464668	0.380069	0.464668	0.380069	0.351	0.0694075	0.131024	0.0521082	0.0766178	0.221024	0.004563	0.00120306	0.45461	0.434837	physical_and_proximity
151	188	0.000634709	0.000634709	0.497613	0.425594	0	0	0	0	0	0	0.00063647	0.358621	0	0	0.007098	0.009126	proximity
151	195	0.160342	0.115295	0.352328	0.383075	0.352328	0.383075	1.183	0.22401	0.158881	0.10088	0.0861001	0.206575	0.015379	0.00388284	0.42081	0.437372	physical_and_proximity
151	202	0.204312	0.126141	0.502048	0.577903	0.502048	0.577903	0.754	0.138713	0.198079	0.09148	0.0990776	0.206819	0.009802	0.00240436	0.499395	0.547222	physical_and_proximity
152	163	0.179781	0.128025	0.460924	0.345829	0.460924	0.345829	1.898	0.266313	0.178954	0.113428	0.0973449	0.212445	0.024674	0.00461609	0.50362	0.445991	physical_and_proximity
152	168	0.0217537	0.0217537	0.657452	0.74459	0	0	0	0	0	0	0.0231991	0.273637	0	0	0.237952	0.239473	proximity
152	184	0.0536852	0.0536852	0.624656	1.2551	0	0	0	0	0	0	0.0616163	0.237497	0	0	0.404079	0.45799	proximity
152	199	0.198918	0.128023	0.590077	0.41562	0.590077	0.41562	0.962	0.152145	0.194543	0.0936908	0.117372	0.190095	0.012506	0.00263719	0.618033	0.423852	physical_and_proximity
152	203	0.201989	0.123268	0.719771	0.349721	0.719771	0.349721	1.313	0.147329	0.199586	0.0906101	0.111493	0.188572	0.017069	0.0025537	0.52559	0.421824	physical_and_proximity
152	204	0.0431362	0.0431362	0.714962	0.684734	0	0	0	0	0	0	0.0492046	0.230718	0	0	0.361998	0.342901	proximity
152	214	0.0484381	0.0484381	0.776182	0.835792	0	0	0	0	0	0	0.0550659	0.216806	0	0	0.384813	0.35152	proximity
153	155	0.155691	0.0704611	0.374581	1.52671	0.374581	1.52671	0.286	0.05526	0.146603	0.0466833	0.0367568	0.198079	0.003718	0.00095784	0.142805	0.199251	physical_and_proximity
153	169	0.246716	0.107628	0.531841	2.23494	0.531841	2.23494	0.52	0.0840778	0.235251	0.0703163	0.0595278	0.187037	0.00676	0.00145735	0.184548	0.312819	physical_and_proximity
153	201	0.00792539	0.00792539	1.32285	1.17952	0	0	0	0	0	0	0.00802742	0.234211	0	0	0.076895	0.021463	proximity
154	158	0.323382	0.174571	0.737327	0.760166	0.737327	0.760166	2.249	0.198413	0.320884	0.129672	0.128752	0.182506	0.029237	0.00343915	0.558038	0.597077	physical_and_proximity
154	159	0.00187904	0.00187904	0.656077	0.561859	0	0	0	0	0	0	0.00189078	0.352308	0	0	0.023153	0.026702	proximity
154	170	0.00288702	0.00288702	0.815858	0.139423	0	0	0	0	0	0	0.00295876	0.318696	0	0	0.039884	0.017069	proximity
154	189	0.146268	0.0863815	0.546745	0.240173	0.546745	0.240173	1.118	0.112373	0.145198	0.0671519	0.066714	0.194978	0.014534	0.0019478	0.328367	0.256711	physical_and_proximity
154	192	0.344625	0.21977	0.712392	0.798754	0.712392	0.798754	3.939	0.402346	0.343696	0.194511	0.125485	0.18577	0.051207	0.00697399	0.50362	0.572234	physical_and_proximity
154	207	0.0113961	0.0113961	0.762718	0.469781	0	0	0	0	0	0	0.0118611	0.315238	0	0	0.149058	0.115427	proximity
154	213	0.127777	0.0756981	0.535659	0.199657	0.535659	0.199657	0.988	0.0939635	0.126781	0.0570846	0.0638914	0.199463	0.012844	0.0016287	0.333775	0.220883	physical_and_proximity
154	224	0.0519929	0.0519929	0.901957	1.02302	0	0	0	0	0	0	0.0583186	0.209992	0	0	0.358618	0.389376	proximity
155	159	0.224045	0.162074	0.44896	0.5264	0.44896	0.5264	2.886	0.402115	0.223535	0.151196	0.08737	0.190221	0.037518	0.00697	0.428077	0.352872	physical_and_proximity
155	169	0.0378083	0.0378083	0.874841	0.934194	0	0	0	0	0	0	0.0412614	0.261306	0	0	0.373321	0.36673	proximity
155	174	0.0635885	0.0635885	0.905205	1.29039	0	0	0	0	0	0	0.0722208	0.208676	0	0	0.469651	0.448019	proximity
155	180	0.253276	0.165663	0.656384	0.506245	0.656384	0.506245	2.119	0.288114	0.251842	0.143479	0.105973	0.209998	0.027547	0.00499398	0.556179	0.477594	physical_and_proximity
155	201	0.0241028	0.0241028	0.665675	1.14752	0	0	0	0	0	0	0.0255655	0.24671	0	0	0.215475	0.040053	proximity
155	208	0.0128752	0.0128752	0.658879	0.42125	0	0	0	0	0	0	0.0135544	0.302221	0	0	0.163423	0.131144	proximity
155	209	0.222683	0.15169	0.556586	0.44165	0.556586	0.44165	2.236	0.304332	0.221822	0.136114	0.0906912	0.19742	0.029068	0.00527509	0.417768	0.440752	physical_and_proximity
155	219	0.161453	0.101947	0.558996	0.317538	0.558996	0.317538	0.715	0.123862	0.15781	0.0768541	0.0814397	0.191699	0.009295	0.00214694	0.427908	0.323973	physical_and_proximity
155	233	0.00834991	0.00834991	0.540357	0.402619	0	0	0	0	0	0	0.00866346	0.314263	0	0	0.108667	0.087373	proximity
156	162	0.848373	0.509206	1.95618	1.83721	1.95618	1.83721	7.982	0.967616	0.846894	0.478705	0.133294	0.164281	0.103766	0.016772	0.329381	0.433654	physical_and_proximity
156	168	0.0176535	0.0176535	1.39283	1.32144	0	0	0	0	0	0	0.0181254	0.26775	0	0	0.116103	0.181337	proximity
157	159	0.0216848	0.0216848	22.2232	7.36283	0	0	0	0	0	0	0.0217702	0.255133	0	0	0.058643	0.220207	proximity
157	164	0.0861686	0.0654254	0.807004	2.66386	0.807004	2.66386	0.065	0.0380586	0.0588264	0.0358554	0.035094	0.204975	0.000845	0.000659683	0.058643	0.230854	physical_and_proximity
158	159	0.159782	0.102775	0.3523	0.371438	0.3523	0.371438	1.3	0.164141	0.158731	0.086036	0.0739943	0.210971	0.0169	0.00284511	0.39884	0.393601	physical_and_proximity
158	174	0.180786	0.122275	0.523792	0.328726	0.523792	0.328726	1.625	0.211389	0.179643	0.103286	0.0984863	0.21366	0.021125	0.00366408	0.558038	0.490607	physical_and_proximity
158	192	0.157635	0.100794	0.573377	0.266215	0.573377	0.266215	1.092	0.132451	0.155856	0.0766262	0.0937522	0.188579	0.014196	0.00229582	0.455962	0.344084	physical_and_proximity
158	203	0.00640498	0.00640498	0.441411	0.448459	0	0	0	0	0	0	0.00659486	0.329081	0	0	0.086528	0.077571	proximity
158	204	0.125754	0.0843974	0.268236	0.366452	0.268236	0.366452	0.585	0.101627	0.122454	0.0613617	0.0838401	0.198678	0.007605	0.00176154	0.367237	0.428584	physical_and_proximity
158	207	0.00650056	0.00650056	0.331304	0.347941	0	0	0	0	0	0	0.00675948	0.322813	0	0	0.083824	0.087373	proximity
158	210	0.0452027	0.0452027	0.928098	0.483956	0	0	0	0	0	0	0.0526904	0.220463	0	0	0.36335	0.315185	proximity
158	222	0.153105	0.102132	0.339715	0.349719	0.339715	0.349719	1.287	0.164807	0.151974	0.0842405	0.0859345	0.215817	0.016731	0.00285666	0.463229	0.436865	physical_and_proximity
158	224	0.154987	0.112023	0.257031	0.52088	0.257031	0.52088	1.443	0.20565	0.153765	0.0936939	0.115242	0.175954	0.018759	0.00356459	0.350506	0.527449	physical_and_proximity
159	164	0.35585	0.16784	0.741569	0.901392	0.741569	0.901392	2.717	0.164084	0.353865	0.116927	0.121616	0.190924	0.035321	0.00284412	0.576459	0.556686	physical_and_proximity
159	174	0.0847377	0.0847377	1.59538	1.89537	0	0	0	0	0	0	0.0939257	0.212658	0	0	0.499395	0.597584	proximity
159	192	0.0608429	0.0608429	1.08696	0.812835	0	0	0	0	0	0	0.070001	0.208781	0	0	0.404079	0.387855	proximity
159	208	0.105983	0.0909025	0.508462	0.431744	0.508462	0.431744	0.117	0.0717796	0.0779429	0.0549015	0.0770763	0.208135	0.001521	0.00124418	0.452244	0.336141	physical_and_proximity
159	210	0.214874	0.118817	0.521332	0.555583	0.521332	0.555583	0.988	0.132251	0.211407	0.0886568	0.0805946	0.205742	0.012844	0.00229235	0.43602	0.428415	physical_and_proximity
160	172	0.266995	0.167043	0.829192	0.444176	0.829192	0.444176	3.354	0.277645	0.266276	0.141662	0.117745	0.190382	0.043602	0.00481251	0.502437	0.52728	physical_and_proximity
160	173	0.224471	0.134126	0.489357	0.50541	0.489357	0.50541	2.236	0.216888	0.223748	0.115838	0.0743507	0.176832	0.029068	0.00375938	0.314678	0.274625	physical_and_proximity
160	194	0.197009	0.139485	0.470911	0.443511	0.470911	0.443511	1.378	0.302884	0.195926	0.130211	0.0554176	0.189497	0.017914	0.00524999	0.273611	0.238459	physical_and_proximity
160	200	0.014448	0.014448	1.01938	0.600723	0	0	0	0	0	0	0.0150222	0.292692	0	0	0.169507	0.096668	proximity
160	220	0.107251	0.0714894	0.325198	0.256808	0.325198	0.256808	0.364	0.0818293	0.10292	0.0521117	0.0606394	0.202078	0.004732	0.00141837	0.260598	0.363688	physical_and_proximity
160	221	0.121631	0.0927781	0.323297	0.270806	0.323297	0.270806	0.637	0.190979	0.119679	0.083181	0.0594846	0.220066	0.008281	0.00331031	0.350506	0.325156	physical_and_proximity
160	241	0.00559474	0.00559474	0.354813	0.257529	0	0	0	0	0	0	0.00581267	0.303807	0	0	0.068783	0.036504	proximity
161	175	0.000967817	0.000967817	0.619208	0.789949	0	0	0	0	0	0	0.000970523	0.396887	0	0	0.010816	0.01183	proximity
161	186	0.0329949	0.0329949	1.33762	0.616129	0	0	0	0	0	0	0.0357947	0.215834	0	0	0.225108	0.18421	proximity
161	194	0.157723	0.0878811	0.425747	0.331005	0.425747	0.331005	0.988	0.123796	0.156689	0.074362	0.0426183	0.185681	0.012844	0.0021458	0.209053	0.172549	physical_and_proximity
161	202	0.294936	0.165502	0.738624	0.8207	0.738624	0.8207	1.118	0.184038	0.288451	0.124906	0.104157	0.205573	0.014534	0.00318999	0.45292	0.550602	physical_and_proximity
161	215	0.217638	0.133133	0.413459	0.610729	0.413459	0.610729	1.794	0.22738	0.216759	0.118288	0.0620327	0.187093	0.023322	0.00394125	0.23829	0.281385	physical_and_proximity
162	168	0.232477	0.147528	0.582759	0.450546	0.582759	0.450546	2.6	0.219511	0.231475	0.117771	0.132247	0.195627	0.0338	0.00380486	0.546377	0.680225	physical_and_proximity
162	172	0.15876	0.103995	0.316104	0.407712	0.316104	0.407712	1.391	0.176034	0.15785	0.0885196	0.0739906	0.19384	0.018083	0.00305126	0.362674	0.31941	physical_and_proximity
162	195	0.0356808	0.0356808	0.516122	0.650167	0	0	0	0	0	0	0.040732	0.211292	0	0	0.262626	0.245219	proximity
162	196	0.031574	0.031574	0.816032	0.709912	0	0	0	0	0	0	0.0344381	0.253271	0	0	0.291863	0.303017	proximity
162	200	0.200624	0.138428	0.402193	0.501008	0.402193	0.501008	1.885	0.258088	0.199487	0.11966	0.106663	0.192316	0.024505	0.00447352	0.520858	0.446836	physical_and_proximity
162	202	0.0976272	0.0718898	0.368486	0.380338	0.368486	0.380338	0.13	0.0426437	0.0767144	0.0347305	0.0740815	0.21816	0.00169	0.000739158	0.420472	0.338169	physical_and_proximity
162	217	0.0109023	0.0109023	0.445975	0.405915	0	0	0	0	0	0	0.0114919	0.295817	0	0	0.11661	0.105625	proximity
162	223	0.241877	0.150937	0.48905	0.633568	0.48905	0.633568	1.859	0.235848	0.240323	0.127175	0.0972482	0.194206	0.024167	0.00408803	0.476411	0.450216	physical_and_proximity
163	168	0.207815	0.113665	0.491453	0.70103	0.491453	0.70103	0.663	0.110043	0.201225	0.0796902	0.0773441	0.222702	0.008619	0.00190741	0.396305	0.43095	physical_and_proximity
163	171	0.292532	0.191149	0.833284	0.524128	0.833284	0.524128	3.107	0.356585	0.291557	0.169137	0.114333	0.2073	0.040391	0.00618081	0.541814	0.507338	physical_and_proximity
163	178	0.00867179	0.00867179	0.659157	0.603544	0	0	0	0	0	0	0.00891723	0.329644	0	0	0.110357	0.08788	proximity
163	184	0.0568089	0.0568089	1.32441	0.993736	0	0	0	0	0	0	0.0631252	0.228339	0	0	0.382954	0.427401	proximity
163	193	0.250355	0.135702	0.589845	0.641076	0.589845	0.641076	1.261	0.151071	0.24702	0.10127	0.0920114	0.21805	0.016393	0.00261857	0.508183	0.494325	physical_and_proximity
163	214	0.0386884	0.0386884	0.931954	1.035	0	0	0	0	0	0	0.0420021	0.24181	0	0	0.269217	0.348816	proximity
163	225	0.00175464	0.00175464	0.737236	0.515254	0	0	0	0	0	0	0.00176485	0.349134	0	0	0.024674	0.014872	proximity
164	170	5.8405e-05	5.8405e-05	0.649039	0.0921418	0	0	0	0	0	0	5.84473e-05	0.36135	0	0	0.000845	0.000507	proximity
164	179	0.52102	0.374781	1.21548	1.05468	1.21548	1.05468	6.63	1.00729	0.52037	0.361841	0.107115	0.179393	0.08619	0.0174596	0.424528	0.448357	physical_and_proximity
164	192	0.315102	0.175903	0.678029	1.0286	0.678029	1.0286	1.287	0.219419	0.310168	0.142764	0.0894222	0.20427	0.016731	0.00380327	0.401375	0.45461	physical_and_proximity
164	208	0.236316	0.126776	0.467292	0.607127	0.467292	0.607127	2.184	0.178325	0.235573	0.106441	0.0655287	0.200213	0.028392	0.00309096	0.323297	0.248768	physical_and_proximity
164	210	0.0252544	0.0252544	0.833024	0.846769	0	0	0	0	0	0	0.0268705	0.261576	0	0	0.240318	0.217672	proximity
164	238	0.0195146	0.0195146	0.641755	0.942207	0	0	0	0	0	0	0.020566	0.244964	0	0	0.182351	0.190632	proximity
165	166	0.479169	0.299512	1.12676	0.935328	1.12676	0.935328	7.475	0.524161	0.478373	0.258769	0.199363	0.173653	0.097175	0.00908546	0.75205	0.64558	physical_and_proximity
165	184	0.051882	0.051882	1.09336	0.923923	0	0	0	0	0	0	0.0578786	0.233005	0	0	0.392418	0.354731	proximity
165	187	0.164359	0.105527	0.416037	0.348481	0.416037	0.348481	1.157	0.161927	0.162932	0.087345	0.0759981	0.168154	0.015041	0.00280674	0.313664	0.291863	physical_and_proximity
165	189	0.0610474	0.0610474	1.12271	0.978987	0	0	0	0	0	0	0.0691154	0.200401	0	0	0.401375	0.309608	proximity
165	207	0.105849	0.0802998	0.426875	0.55803	0.426875	0.55803	0.117	0.0489857	0.0788542	0.0407353	0.0712252	0.220102	0.001521	0.000849085	0.426556	0.376701	physical_and_proximity
165	229	0.195639	0.121336	0.384857	0.518241	0.384857	0.518241	1.638	0.193403	0.19461	0.103109	0.0758746	0.196397	0.021294	0.00335232	0.366899	0.369265	physical_and_proximity
166	176	0.0237762	0.0237762	0.783112	0.772023	0	0	0	0	0	0	0.025325	0.271582	0	0	0.24843	0.233727	proximity
166	184	0.223475	0.140785	0.508664	0.684995	0.508664	0.684995	0.819	0.137636	0.215202	0.0935335	0.134309	0.198058	0.010647	0.00238569	0.675324	0.665353	physical_and_proximity
166	187	0.253683	0.180064	0.43884	0.692653	0.43884	0.692653	4.446	0.435829	0.253333	0.166198	0.110284	0.196298	0.057798	0.00755437	0.462722	0.511394	physical_and_proximity
166	193	0.274538	0.168845	0.643818	0.571818	0.643818	0.571818	2.821	0.265282	0.273484	0.14141	0.116319	0.204948	0.036673	0.00459822	0.582881	0.542997	physical_and_proximity
166	207	0.00595291	0.00595291	0.423838	0.548794	0	0	0	0	0	0	0.00610487	0.333568	0	0	0.062023	0.081289	proximity
166	212	0.204792	0.131756	0.424665	0.488538	0.424665	0.488538	1.989	0.224904	0.203895	0.113019	0.088763	0.193906	0.025857	0.00389833	0.431119	0.408135	physical_and_proximity
166	229	0.0584873	0.0584873	0.636656	1.13563	0	0	0	0	0	0	0.068276	0.215968	0	0	0.39039	0.453258	proximity
166	235	0.0105914	0.0105914	0.793294	0.429592	0	0	0	0	0	0	0.0110098	0.322219	0	0	0.141284	0.049686	proximity
167	175	0.00514243	0.00514243	0.643384	0.604127	0	0	0	0	0	0	0.00522873	0.332863	0	0	0.069459	0.055263	proximity
167	183	0.299294	0.161014	0.586764	0.762901	0.586764	0.762901	2.951	0.1979	0.298159	0.123945	0.115032	0.183077	0.038363	0.00343027	0.470327	0.440076	physical_and_proximity
167	191	0.220256	0.127869	0.465158	0.713318	0.465158	0.713318	0.91	0.132581	0.215026	0.0901368	0.101678	0.168678	0.01183	0.00229808	0.477425	0.255866	physical_and_proximity
167	198	0.32387	0.181571	0.653878	0.871517	0.653878	0.871517	2.301	0.220577	0.321403	0.13869	0.132692	0.206316	0.029913	0.00382333	0.594035	0.700505	physical_and_proximity
167	205	0.128292	0.0831447	0.340016	0.606078	0.340016	0.606078	0.234	0.056339	0.11281	0.0447614	0.0781375	0.191556	0.003042	0.000976543	0.447174	0.356252	physical_and_proximity
167	216	0.00344385	0.00344385	0.537503	0.503037	0	0	0	0	0	0	0.00349011	0.346598	0	0	0.033969	0.047827	proximity
167	236	0.00235836	0.00235836	0.633104	0.191148	0	0	0	0	0	0	0.00239686	0.351143	0	0	0.033631	0.005915	proximity
168	171	0.171546	0.10639	0.465914	0.322346	0.465914	0.322346	1.599	0.118054	0.170243	0.0728901	0.122865	0.188544	0.020787	0.00204627	0.587275	0.568178	physical_and_proximity
168	195	0.142391	0.106807	0.511696	0.237711	0.511696	0.237711	1.066	0.218017	0.140862	0.0930416	0.0943254	0.207265	0.013858	0.00377895	0.523055	0.370448	physical_and_proximity
168	196	0.138527	0.0890721	0.31347	0.347926	0.31347	0.347926	0.78	0.107545	0.136122	0.0650928	0.0861562	0.207828	0.01014	0.00186412	0.48503	0.390897	physical_and_proximity
168	199	0.163141	0.110251	0.414923	0.354197	0.414923	0.354197	1.014	0.158906	0.160783	0.0867573	0.101727	0.2006	0.013182	0.00275437	0.525759	0.466778	physical_and_proximity
168	214	0.133909	0.0982485	0.270204	0.333954	0.270204	0.333954	1.209	0.201526	0.132935	0.085782	0.0855872	0.214225	0.015717	0.00349312	0.433147	0.461201	physical_and_proximity
168	223	0.0708535	0.0708535	0.930327	0.71772	0	0	0	0	0	0	0.0858706	0.215382	0	0	0.518323	0.431964	proximity
168	225	0.131633	0.0973166	0.33531	0.317069	0.33531	0.317069	0.559	0.115946	0.126181	0.0677465	0.125627	0.182879	0.007267	0.00200973	0.539279	0.642538	physical_and_proximity
168	232	0.118681	0.0855182	0.362013	0.205734	0.362013	0.205734	1.17	0.170291	0.117957	0.0741	0.0753821	0.205672	0.01521	0.00295171	0.379574	0.362336	physical_and_proximity
169	180	0.0359686	0.0359686	1.11186	0.814551	0	0	0	0	0	0	0.0389485	0.265705	0	0	0.34814	0.2704	proximity
169	182	0.279805	0.158891	0.704467	0.749576	0.704467	0.749576	1.118	0.181439	0.274119	0.120991	0.101046	0.205851	0.014534	0.00314494	0.532688	0.560404	physical_and_proximity
169	198	0.0335939	0.0335939	1.05686	0.636544	0	0	0	0	0	0	0.0366971	0.248361	0	0	0.31941	0.30927	proximity
169	201	0.0311589	0.0296151	0.751226	0.0581841	0.751226	0.0581841	0.026	0.0179184	0.0175502	0.0134541	0.0476614	0.20226	0.000338	0.000310585	0.290004	0.040053	physical_and_proximity
169	209	0.187739	0.0959855	0.595534	0.366888	0.595534	0.366888	1.001	0.0823968	0.185055	0.0604552	0.0838973	0.197671	0.013013	0.00142821	0.382785	0.473707	physical_and_proximity
169	216	0.111337	0.0679187	0.53144	0.204029	0.53144	0.204029	0.39	0.0611433	0.106986	0.043219	0.0647927	0.179377	0.00507	0.00105982	0.291525	0.231023	physical_and_proximity
169	219	0.0120131	0.0120131	0.253378	0.597313	0	0	0	0	0	0	0.012883	0.262568	0	0	0.036504	0.115765	proximity
169	237	0.22631	0.108756	0.459844	0.662958	0.459844	0.662958	1.274	0.0961394	0.223815	0.0709995	0.0852873	0.19472	0.016562	0.00166642	0.419965	0.414388	physical_and_proximity
169	239	0.00995109	0.00995109	0.641042	0.756855	0	0	0	0	0	0	0.0102448	0.319025	0	0	0.119483	0.13013	proximity
170	179	0.0132925	0.0132925	14.0449	4.57604	0	0	0	0	0	0	0.0133439	0.261	0	0	0.037518	0.131144	proximity
170	192	0.0191493	0.0191493	17.7442	7.47293	0	0	0	0	0	0	0.0192192	0.267959	0	0	0.053066	0.188604	proximity
171	178	0.471924	0.268451	1.0277	1.06528	1.0277	1.06528	4.68	0.40566	0.470491	0.228473	0.145819	0.20271	0.06084	0.00703143	0.669409	0.679211	physical_and_proximity
171	190	0.00684897	0.00684897	0.695835	0.443005	0	0	0	0	0	0	0.00702677	0.325802	0	0	0.09126	0.080275	proximity
171	193	0.0270156	0.0270156	1.09185	0.882908	0	0	0	0	0	0	0.0285982	0.263486	0	0	0.271245	0.271583	proximity
171	196	0.273776	0.173848	0.502074	0.858152	0.502074	0.858152	1.924	0.29153	0.271977	0.151809	0.0938065	0.202598	0.025012	0.00505319	0.460863	0.466947	physical_and_proximity
171	214	0.00566666	0.00566666	0.736063	0.575309	0	0	0	0	0	0	0.00576788	0.334063	0	0	0.077233	0.066586	proximity
171	225	0.302527	0.171608	0.513882	0.945874	0.513882	0.945874	3.172	0.218109	0.301345	0.131786	0.135993	0.184219	0.041236	0.00378056	0.484185	0.583895	physical_and_proximity
171	231	0.00984808	0.00984808	0.751772	0.903794	0	0	0	0	0	0	0.0100902	0.313635	0	0	0.108836	0.125736	proximity
172	173	0.0404523	0.0404523	0.633206	0.639136	0	0	0	0	0	0	0.0463465	0.224086	0	0	0.371124	0.194519	proximity
172	194	0.0113104	0.0113104	0.449275	0.569993	0	0	0	0	0	0	0.0118436	0.282858	0	0	0.131651	0.129623	proximity
172	196	0.138659	0.0914458	0.40479	0.372237	0.40479	0.372237	0.403	0.0894507	0.13092	0.0612137	0.0836029	0.210592	0.005239	0.00155048	0.408642	0.43602	physical_and_proximity
172	200	0.194303	0.142823	0.616811	0.32673	0.616811	0.32673	2.002	0.281318	0.192999	0.12141	0.149751	0.183817	0.026026	0.00487618	0.665691	0.419796	physical_and_proximity
172	217	0.167537	0.107161	0.683146	0.282702	0.683146	0.282702	0.949	0.146552	0.165157	0.0845692	0.0843607	0.216889	0.012337	0.00254023	0.50193	0.369772	physical_and_proximity
172	218	0.0374361	0.0374361	0.932428	0.621586	0	0	0	0	0	0	0.0416131	0.245774	0	0	0.390559	0.280033	proximity
172	220	0.058517	0.0414025	0.224535	0.175182	0.224535	0.175182	0.104	0.0311124	0.0505628	0.0236387	0.0403616	0.221023	0.001352	0.000539281	0.291694	0.223925	physical_and_proximity
172	221	0.124647	0.0874358	0.341568	0.215882	0.341568	0.215882	2.054	0.151184	0.124275	0.0705501	0.106739	0.182123	0.026702	0.00262051	0.503451	0.204997	physical_and_proximity
173	218	0.00159491	0.00159491	0.941244	2.57099	0	0	0	0	0	0	0.00159861	0.344595	0	0	0.004225	0.02197	proximity
173	220	0.0145462	0.0145462	3.94092	4.24195	0	0	0	0	0	0	0.0146506	0.261768	0	0	0.100217	0.140439	proximity
174	180	0.268862	0.150145	0.881342	0.454345	0.881342	0.454345	2.509	0.204071	0.267797	0.12142	0.0967159	0.21113	0.032617	0.00353724	0.528294	0.425373	physical_and_proximity
174	203	0.000728425	0.000728425	0.692947	0.579418	0	0	0	0	0	0	0.00073011	0.358708	0	0	0.007943	0.010478	proximity
174	208	0.00416184	0.00416184	0.552479	0.611515	0	0	0	0	0	0	0.00422239	0.337892	0	0	0.057122	0.047996	proximity
174	209	0.0194632	0.0194632	0.903756	1.20182	0	0	0	0	0	0	0.0202263	0.284527	0	0	0.225784	0.212433	proximity
174	210	0.273197	0.16795	0.671275	0.564845	0.671275	0.564845	2.379	0.251813	0.271706	0.138288	0.119376	0.213364	0.030927	0.00436475	0.673803	0.459511	physical_and_proximity
174	211	0.288291	0.155189	0.59777	0.745779	0.59777	0.745779	2.08	0.173503	0.286161	0.113929	0.118043	0.200327	0.02704	0.00300738	0.604513	0.488748	physical_and_proximity
174	219	0.00901365	0.00901365	0.534607	0.754658	0	0	0	0	0	0	0.00928098	0.300454	0	0	0.109681	0.108836	proximity
174	222	0.0626309	0.0626309	1.36393	0.707284	0	0	0	0	0	0	0.0723614	0.209666	0	0	0.480974	0.352196	proximity
174	233	0.167145	0.0948348	0.325656	0.57986	0.325656	0.57986	0.767	0.0988752	0.16396	0.0670734	0.0750568	0.214867	0.009971	0.00171384	0.387686	0.406783	physical_and_proximity
174	256	0.00799149	0.00799149	0.39393	0.566066	0	0	0	0	0	0	0.00827623	0.311478	0	0	0.102752	0.095147	proximity
174	265	0.00617797	0.00617797	0.375458	0.736086	0	0	0	0	0	0	0.00633539	0.332134	0	0	0.0676	0.084162	proximity
175	182	0.000128473	0.000128473	0.536934	0.317244	0	0	0	0	0	0	0.000128555	0.361716	0	0	0.001859	0.001521	proximity
175	183	0.285987	0.18201	0.858902	0.489735	0.858902	0.489735	3.276	0.270264	0.284783	0.144796	0.166798	0.171064	0.042588	0.00468458	0.680732	0.586261	physical_and_proximity
175	185	0.302657	0.199938	0.615364	0.714642	0.615364	0.714642	3.445	0.375715	0.301693	0.175872	0.13005	0.189747	0.044785	0.00651239	0.593697	0.589134	physical_and_proximity
175	186	0.148049	0.102779	0.416934	0.28003	0.416934	0.28003	1.196	0.188088	0.146937	0.0886041	0.0778634	0.198167	0.015548	0.0032602	0.415909	0.255021	physical_and_proximity
175	198	0.0547862	0.0547862	0.861674	0.688375	0	0	0	0	0	0	0.0639405	0.229743	0	0	0.40729	0.445991	proximity
175	202	0.262198	0.161513	0.557292	0.593745	0.557292	0.593745	2.873	0.259151	0.261323	0.136289	0.109468	0.202482	0.037349	0.00449195	0.508521	0.531167	physical_and_proximity
175	226	0.171749	0.117495	0.662372	0.343467	0.662372	0.343467	0.624	0.154863	0.166009	0.0919243	0.0896484	0.194379	0.008112	0.0026843	0.45799	0.387855	physical_and_proximity
175	227	0.00399404	0.00399404	0.450975	0.506399	0	0	0	0	0	0	0.00406205	0.342549	0	0	0.047658	0.055601	proximity
175	228	0.205297	0.133241	0.433408	0.484749	0.433408	0.484749	1.898	0.22008	0.204203	0.112183	0.098904	0.198751	0.024674	0.00381471	0.456131	0.506831	physical_and_proximity
176	177	0.178444	0.10731	0.717881	0.29735	0.717881	0.29735	1.105	0.144873	0.176647	0.0857735	0.0742903	0.193298	0.014365	0.00251114	0.375349	0.083993	physical_and_proximity
176	181	0.0506061	0.0506061	1.22473	1.8938	0	0	0	0	0	0	0.0543009	0.183762	0	0	0.293384	0.301327	proximity
176	187	0.039475	0.039475	1.38676	0.550449	0	0	0	0	0	0	0.0438698	0.201981	0	0	0.266344	0.228657	proximity
176	193	0.0360766	0.0360766	1.19456	1.35578	0	0	0	0	0	0	0.0382496	0.249877	0	0	0.296426	0.326508	proximity
176	206	0.035205	0.035205	0.917486	1.04263	0	0	0	0	0	0	0.037942	0.210395	0	0	0.239135	0.274625	proximity
176	212	0.352256	0.196581	1.09555	0.731489	1.09555	0.731489	1.677	0.24427	0.347685	0.156895	0.111969	0.199015	0.021801	0.00423401	0.550433	0.52728	physical_and_proximity
176	230	0.049575	0.0406178	0.410338	0.253909	0.410338	0.253909	0.039	0.0213269	0.0312339	0.0187742	0.0334847	0.21592	0.000507	0.000369667	0.223249	0.182858	physical_and_proximity
177	181	0.0258377	0.0258377	3.89603	1.76621	0	0	0	0	0	0	0.0263989	0.235114	0	0	0.080444	0.207194	proximity
177	187	0.0327402	0.0327402	9.7204	0.910492	0	0	0	0	0	0	0.0340804	0.224392	0	0	0.093119	0.23829	proximity
178	190	0.0240304	0.0240304	0.837769	0.461799	0	0	0	0	0	0	0.0261405	0.238365	0	0	0.216996	0.127764	proximity
178	193	0.244029	0.152932	0.45705	0.799894	0.45705	0.799894	1.417	0.223805	0.241323	0.126482	0.0986964	0.205432	0.018421	0.00387929	0.458835	0.509197	physical_and_proximity
178	196	0.00727938	0.00727938	0.858516	0.584145	0	0	0	0	0	0	0.00743508	0.334227	0	0	0.099372	0.088049	proximity
178	197	0.130832	0.073872	0.91329	0.193716	0.91329	0.193716	0.663	0.0789982	0.128776	0.0528662	0.0583685	0.165642	0.008619	0.0013693	0.252993	0.03887	physical_and_proximity
178	206	0.290026	0.159785	0.871731	0.53726	0.871731	0.53726	2.145	0.177514	0.2878	0.115717	0.130181	0.170669	0.027885	0.00307691	0.498043	0.4563	physical_and_proximity
178	225	0.0276046	0.0276046	0.942283	0.997509	0	0	0	0	0	0	0.0292722	0.272578	0	0	0.270907	0.280033	proximity
178	231	0.206358	0.11056	0.501708	0.579802	0.501708	0.579802	0.806	0.107218	0.201669	0.0766592	0.0805073	0.216753	0.010478	0.00185844	0.418951	0.433992	physical_and_proximity
178	244	0.0416155	0.0416155	0.703598	1.25167	0	0	0	0	0	0	0.0458519	0.232181	0	0	0.274794	0.328367	proximity
179	192	0.068032	0.068032	8.97448	8.03111	0	0	0	0	0	0	0.0691418	0.209966	0	0	0.33462	0.4563	proximity
179	238	0.0492495	0.0492495	3.824	6.09131	0	0	0	0	0	0	0.050304	0.186938	0	0	0.234234	0.295412	proximity
180	182	0.249325	0.149371	0.450405	0.807792	0.450405	0.807792	1.716	0.215546	0.247468	0.123494	0.0934211	0.215981	0.022308	0.00373613	0.426049	0.528463	physical_and_proximity
180	188	0.167952	0.104164	0.367426	0.504605	0.367426	0.504605	0.728	0.132661	0.164555	0.0816899	0.0715526	0.21594	0.009464	0.00229945	0.370448	0.402558	physical_and_proximity
180	209	0.376406	0.181611	1.00574	0.741227	1.00574	0.741227	3.055	0.179292	0.374428	0.126248	0.136877	0.173552	0.039715	0.00310773	0.45461	0.61854	physical_and_proximity
180	211	0.208393	0.130159	0.416097	0.638362	0.416097	0.638362	1.118	0.180801	0.205582	0.105255	0.0885136	0.206441	0.014534	0.00313389	0.450047	0.434837	physical_and_proximity
181	187	0.650572	0.297924	2.01651	1.37002	2.01651	1.37002	3.081	0.337876	0.644999	0.238921	0.131446	0.170224	0.040053	0.00585651	0.357435	0.49855	physical_and_proximity
181	212	0.487263	0.190436	1.20235	1.68556	1.20235	1.68556	1.508	0.175236	0.478902	0.140222	0.0861243	0.187779	0.019604	0.00303743	0.324818	0.383123	physical_and_proximity
181	230	0.0158632	0.0158632	1.87111	2.0962	0	0	0	0	0	0	0.0161219	0.260445	0	0	0.164944	0.144157	proximity
181	242	0.0134289	0.0134289	1.95675	1.89779	0	0	0	0	0	0	0.0136188	0.28874	0	0	0.143312	0.114413	proximity
181	243	0.0147898	0.0147898	1.63532	1.18915	0	0	0	0	0	0	0.0151144	0.233729	0	0	0.125567	0.070135	proximity
182	185	0.0421197	0.0421197	0.522612	0.66781	0	0	0	0	0	0	0.049186	0.210147	0	0	0.287469	0.312819	proximity
182	188	0.20349	0.120236	0.521276	0.46303	0.521276	0.46303	1.092	0.132009	0.200248	0.0858128	0.103902	0.212004	0.014196	0.00228816	0.588627	0.462215	physical_and_proximity
182	198	0.239529	0.141948	0.560041	0.53081	0.560041	0.53081	1.872	0.189514	0.237886	0.11178	0.106751	0.209773	0.024336	0.00328491	0.57122	0.565136	physical_and_proximity
182	209	0.180427	0.112179	0.298918	0.679631	0.298918	0.679631	1.287	0.152909	0.17877	0.0880543	0.0911388	0.213184	0.016731	0.00265042	0.364871	0.513591	physical_and_proximity
182	227	0.257578	0.151905	0.438078	0.878515	0.438078	0.878515	2.041	0.189625	0.255693	0.115014	0.126624	0.203389	0.026533	0.00328683	0.648453	0.624793	physical_and_proximity
182	237	0.0668877	0.0569876	0.240737	0.3571	0.240737	0.3571	0.065	0.0343384	0.044765	0.0277191	0.0600597	0.222491	0.000845	0.000595199	0.340873	0.361998	physical_and_proximity
182	239	0.0285845	0.0285845	0.668734	0.992206	0	0	0	0	0	0	0.0307875	0.274463	0	0	0.296764	0.297778	proximity
182	263	2.32709e-05	2.32709e-05	0.239133	0.975122	0	0	0	0	0	0	2.32737e-05	0.36307	0	0	0.000338	0.000338	proximity
183	186	0.0108963	0.0108963	0.693534	0.314966	0	0	0	0	0	0	0.0114735	0.277662	0	0	0.120666	0.064558	proximity
183	198	0.353168	0.171204	0.702124	0.949349	0.702124	0.949349	2.704	0.175743	0.351194	0.122433	0.121576	0.206114	0.035152	0.00304622	0.499057	0.617864	physical_and_proximity
183	205	0.010146	0.010146	0.619352	0.785055	0	0	0	0	0	0	0.0104523	0.298356	0	0	0.123032	0.115765	proximity
183	226	0.249467	0.131392	0.648663	0.628436	0.648663	0.628436	1.066	0.147327	0.245642	0.100802	0.0759913	0.200075	0.013858	0.00255368	0.35321	0.372645	physical_and_proximity
183	228	0.00343384	0.00343384	0.90865	0.633214	0	0	0	0	0	0	0.00346574	0.345592	0	0	0.047827	0.04056	proximity
183	236	0.119901	0.0653587	0.44816	0.217851	0.44816	0.217851	0.611	0.0704435	0.118227	0.0475796	0.0475014	0.211838	0.007943	0.00122102	0.274625	0.197054	physical_and_proximity
183	246	0.0519304	0.0519304	1.00752	1.21395	0	0	0	0	0	0	0.0573387	0.214549	0	0	0.344084	0.38025	proximity
184	193	0.255797	0.150334	0.565121	1.02202	0.565121	1.02202	0.728	0.123096	0.242623	0.0919817	0.13306	0.193487	0.009464	0.00213366	0.667381	0.678704	physical_and_proximity
184	204	0.290778	0.185797	0.804722	0.533112	0.804722	0.533112	3.003	0.325669	0.289734	0.161576	0.116072	0.193083	0.039039	0.00564493	0.534885	0.484354	physical_and_proximity
184	207	0.187513	0.105873	0.394483	0.521123	0.394483	0.521123	1.053	0.11579	0.185063	0.0763929	0.0845566	0.213225	0.013689	0.00200702	0.387348	0.447512	physical_and_proximity
184	214	0.312791	0.181659	0.551277	0.931716	0.551277	0.931716	3.107	0.260744	0.311613	0.148755	0.121291	0.190289	0.040391	0.00451956	0.528125	0.540631	physical_and_proximity
184	229	0.00801649	0.00801649	0.747093	0.810156	0	0	0	0	0	0	0.00818532	0.336895	0	0	0.110357	0.085007	proximity
184	235	0.0951577	0.065283	0.745266	0.138087	0.745266	0.138087	0.455	0.0840773	0.092752	0.0488342	0.0644163	0.202663	0.005915	0.00145734	0.375856	0.117286	physical_and_proximity
184	245	0.248472	0.137296	0.468766	0.833904	0.468766	0.833904	1.339	0.147348	0.245142	0.098823	0.105746	0.202629	0.017407	0.00255403	0.470158	0.546715	physical_and_proximity
184	250	0.00738004	0.00738004	0.674626	0.483307	0	0	0	0	0	0	0.00757867	0.335015	0	0	0.101231	0.062868	proximity
185	188	0.437258	0.309112	0.911225	0.979189	0.911225	0.979189	5.811	0.765018	0.436536	0.2919	0.13072	0.193542	0.075543	0.0132603	0.597246	0.588965	physical_and_proximity
185	195	0.244726	0.145867	0.527117	0.653907	0.527117	0.653907	1.417	0.193044	0.242008	0.11619	0.0985697	0.202015	0.018421	0.00334609	0.381433	0.491621	physical_and_proximity
185	198	0.0170655	0.0170655	0.751251	0.723566	0	0	0	0	0	0	0.017894	0.287127	0	0	0.185055	0.203138	proximity
185	202	0.280611	0.176666	0.478378	0.986872	0.478378	0.986872	2.067	0.28396	0.278746	0.150936	0.10717	0.202128	0.026871	0.00492198	0.390052	0.552123	physical_and_proximity
185	227	0.0411634	0.0411634	1.08895	0.925037	0	0	0	0	0	0	0.0448549	0.227006	0	0	0.316537	0.323128	proximity
185	228	0.341907	0.196022	0.668452	0.874391	0.668452	0.874391	3.367	0.265931	0.340525	0.15625	0.140273	0.193135	0.043771	0.00460947	0.506662	0.640003	physical_and_proximity
186	202	0.596554	0.224215	1.47245	1.59796	1.47245	1.59796	2.6	0.224128	0.591873	0.173411	0.0928228	0.183528	0.0338	0.00388489	0.350844	0.415233	physical_and_proximity
186	215	0.0138933	0.0138933	0.642964	2.35593	0	0	0	0	0	0	0.0142862	0.21711	0	0	0.054587	0.108498	proximity
186	226	0.0433184	0.0433184	1.82502	2.66396	0	0	0	0	0	0	0.0451232	0.210498	0	0	0.156663	0.284258	proximity
187	212	0.249317	0.137952	0.732208	0.566426	0.732208	0.566426	1.04	0.146202	0.244336	0.100291	0.096651	0.19746	0.01352	0.00253417	0.504803	0.403065	physical_and_proximity
187	229	0.0915755	0.0794404	0.295942	0.938271	0.295942	0.938271	0.065	0.0333641	0.05043	0.0290553	0.0894374	0.193613	0.000845	0.000578312	0.263302	0.45799	physical_and_proximity
187	242	0.124441	0.0737334	0.370832	0.241954	0.370832	0.241954	0.78	0.0995438	0.123279	0.0592576	0.0489845	0.203205	0.01014	0.00172543	0.233727	0.215644	physical_and_proximity
188	195	0.173929	0.11052	0.348755	0.466766	0.348755	0.466766	1.274	0.169795	0.172572	0.0917499	0.0778288	0.191961	0.016562	0.00294312	0.368758	0.384306	physical_and_proximity
188	199	0.158418	0.106547	0.441628	0.297966	0.441628	0.297966	1.365	0.185437	0.157405	0.090801	0.0801585	0.204894	0.017745	0.00321425	0.41236	0.314171	physical_and_proximity
188	203	0.0109161	0.0109161	0.588373	0.500799	0	0	0	0	0	0	0.0113751	0.305302	0	0	0.132834	0.136552	proximity
188	209	0.00779248	0.00779248	0.402799	0.399441	0	0	0	0	0	0	0.00810749	0.319031	0	0	0.088556	0.103259	proximity
188	211	0.161469	0.105889	0.378344	0.340523	0.378344	0.340523	1.547	0.175451	0.160612	0.0886575	0.0833398	0.215309	0.020111	0.00304115	0.43602	0.415064	physical_and_proximity
188	227	0.183511	0.112688	0.434142	0.435726	0.434142	0.435726	1.079	0.137592	0.180989	0.0842723	0.0962903	0.209672	0.014027	0.00238492	0.505479	0.499733	physical_and_proximity
188	228	0.0101278	0.0101278	0.619519	0.432694	0	0	0	0	0	0	0.0105471	0.317381	0	0	0.132834	0.121004	proximity
188	234	0.239285	0.149863	0.550759	0.50582	0.550759	0.50582	2.47	0.229554	0.238236	0.122715	0.117655	0.193123	0.03211	0.00397894	0.571051	0.535561	physical_and_proximity
189	207	1.05463	0.574791	2.18507	3.07372	2.18507	3.07372	5.889	0.881407	1.04954	0.521502	0.163772	0.181887	0.076557	0.0152777	0.563615	0.684112	physical_and_proximity
189	213	0.0128434	0.0128434	1.64974	0.513577	0	0	0	0	0	0	0.0132789	0.284411	0	0	0.132834	0.071825	proximity
189	224	0.000945612	0.000945612	1.66664	1.53361	0	0	0	0	0	0	0.000946733	0.356854	0	0	0.01352	0.009295	proximity
189	229	0.0186728	0.0186728	1.10455	1.36926	0	0	0	0	0	0	0.0192611	0.252996	0	0	0.168493	0.165451	proximity
189	240	0.0147714	0.0147714	1.71611	3.76453	0	0	0	0	0	0	0.0149588	0.289243	0	0	0.13858	0.094978	proximity
189	248	0.00568084	0.00568084	0.848181	1.21185	0	0	0	0	0	0	0.00574626	0.323453	0	0	0.065741	0.044954	proximity
189	262	0.00191164	0.00191164	0.561942	1.13342	0	0	0	0	0	0	0.00192141	0.346692	0	0	0.022139	0.026871	proximity
190	196	0.599484	0.221269	2.3124	1.56153	2.3124	1.56153	1.599	0.209185	0.588845	0.170843	0.0809615	0.201896	0.020787	0.00362587	0.296088	0.431626	physical_and_proximity
190	218	0.0212173	0.0212173	1.3279	3.33728	0	0	0	0	0	0	0.0217021	0.263302	0	0	0.093119	0.199082	proximity
190	231	0.0172558	0.0172558	2.0274	2.93046	0	0	0	0	0	0	0.0175079	0.297367	0	0	0.099203	0.191646	proximity
191	198	0.0131942	0.0131942	0.703602	0.884569	0	0	0	0	0	0	0.0136539	0.288832	0	0	0.107315	0.154804	proximity
191	205	0.156909	0.0700115	0.338889	0.980602	0.338889	0.980602	0.364	0.044737	0.148857	0.037989	0.0522302	0.194895	0.004732	0.000775442	0.183703	0.261274	physical_and_proximity
191	216	0.0115566	0.0115566	0.638021	1.16364	0	0	0	0	0	0	0.01189	0.260639	0	0	0.100217	0.11323	proximity
192	210	0.462738	0.278278	0.820067	1.53628	0.820067	1.53628	3.302	0.442509	0.460155	0.24212	0.13781	0.203585	0.042926	0.00767016	0.550602	0.689351	physical_and_proximity
192	213	0.0408225	0.0408225	1.42695	0.906378	0	0	0	0	0	0	0.044068	0.247014	0	0	0.382785	0.209222	proximity
192	224	0.254948	0.154268	0.823181	0.842303	0.823181	0.842303	0.572	0.159342	0.240948	0.115236	0.0857437	0.202974	0.007436	0.00276194	0.435006	0.451399	physical_and_proximity
192	238	0.0324293	0.0324293	0.732115	1.25151	0	0	0	0	0	0	0.034878	0.260488	0	0	0.307073	0.311805	proximity
192	254	0.0246483	0.0246483	1.12337	1.1411	0	0	0	0	0	0	0.0257704	0.292899	0	0	0.298623	0.281554	proximity
192	259	0.0202886	0.0202886	0.569256	0.604714	0	0	0	0	0	0	0.0217967	0.248935	0	0	0.198575	0.14365	proximity
192	268	0.0094485	0.0094485	0.327927	0.409394	0	0	0	0	0	0	0.00996564	0.249691	0	0	0.093457	0.087711	proximity
193	206	0.268744	0.138646	0.630298	0.683248	0.630298	0.683248	1.404	0.153624	0.265788	0.104607	0.0866186	0.208084	0.018252	0.00266282	0.451737	0.488917	physical_and_proximity
193	212	0.180757	0.121426	0.550921	0.367513	0.550921	0.367513	0.923	0.189471	0.17795	0.101895	0.0808505	0.218169	0.011999	0.00328416	0.457145	0.415571	physical_and_proximity
193	214	0.0448345	0.0448345	0.972121	0.815363	0	0	0	0	0	0	0.0498774	0.24443	0	0	0.413205	0.357097	proximity
193	225	0.0231707	0.0231707	0.689786	0.80439	0	0	0	0	0	0	0.0247127	0.293252	0	0	0.242177	0.262626	proximity
193	229	0.00204596	0.00204596	0.493389	0.460711	0	0	0	0	0	0	0.00206368	0.350779	0	0	0.028899	0.028223	proximity
193	235	0.13038	0.0914172	0.480971	0.209781	0.480971	0.209781	1.144	0.174546	0.129532	0.0795219	0.0697818	0.188917	0.014872	0.00302547	0.375856	0.117286	physical_and_proximity
193	244	0.205311	0.157616	0.651432	0.347535	0.651432	0.347535	2.08	0.414957	0.204363	0.146577	0.102624	0.209261	0.02704	0.0071926	0.555672	0.525083	physical_and_proximity
193	245	0.203832	0.100556	0.470312	0.555378	0.470312	0.555378	0.936	0.0809028	0.200192	0.0613974	0.0852682	0.216361	0.012168	0.00140231	0.481819	0.475228	physical_and_proximity
193	255	0.0205676	0.0205676	0.816041	0.759237	0	0	0	0	0	0	0.0217025	0.303964	0	0	0.239304	0.229333	proximity
193	264	0.00190527	0.00190527	0.578471	0.352099	0	0	0	0	0	0	0.001922	0.351578	0	0	0.02704	0.019773	proximity
194	200	0.343327	0.193081	0.67725	0.909406	0.67725	0.909406	2.886	0.298414	0.342152	0.168713	0.0857605	0.18167	0.037518	0.0051725	0.387179	0.325325	physical_and_proximity
194	215	0.315656	0.202918	0.837039	0.682553	0.837039	0.682553	1.872	0.345245	0.313091	0.179977	0.0956095	0.180882	0.024336	0.00598424	0.308763	0.406614	physical_and_proximity
194	221	0.087005	0.0706913	0.449294	0.7299	0.449294	0.7299	0.065	0.0331674	0.052686	0.0296333	0.0616171	0.199818	0.000845	0.000574901	0.282906	0.322959	physical_and_proximity
194	241	0.0169281	0.0169281	0.608753	0.877905	0	0	0	0	0	0	0.0177647	0.251535	0	0	0.142467	0.116779	proximity
195	199	0.25316	0.152514	0.6061	0.534667	0.6061	0.534667	2.223	0.225977	0.251885	0.125858	0.103342	0.1855	0.028899	0.00391694	0.493142	0.35659	physical_and_proximity
195	202	0.241468	0.159573	0.709953	0.418938	0.709953	0.418938	2.769	0.281834	0.240577	0.136171	0.122828	0.177424	0.035997	0.00488513	0.485199	0.450554	physical_and_proximity
195	223	0.181276	0.111709	0.438665	0.433426	0.438665	0.433426	1.001	0.154368	0.179024	0.0903761	0.0747275	0.20773	0.013013	0.00267571	0.343408	0.379743	physical_and_proximity
195	228	0.0382641	0.0382641	0.578849	0.683052	0	0	0	0	0	0	0.043587	0.225853	0	0	0.270231	0.318396	proximity
195	232	0.0480107	0.0480107	1.4244	0.560738	0	0	0	0	0	0	0.0545159	0.216107	0	0	0.372476	0.304369	proximity
195	234	0.0426154	0.0426154	0.699019	0.99488	0	0	0	0	0	0	0.0475512	0.227447	0	0	0.31603	0.354055	proximity
195	251	0.194409	0.107179	0.368198	0.574994	0.368198	0.574994	1.365	0.11818	0.192765	0.077419	0.0869445	0.215102	0.017745	0.00204846	0.421317	0.454103	physical_and_proximity
196	200	0.0272146	0.0272146	0.674981	0.425224	0	0	0	0	0	0	0.0303843	0.2612	0	0	0.250289	0.170859	proximity
196	217	0.197411	0.119776	0.578564	0.358599	0.578564	0.358599	1.729	0.166884	0.196255	0.0951545	0.094083	0.209187	0.022477	0.00289266	0.46982	0.465764	physical_and_proximity
196	218	0.246788	0.136025	0.922518	0.425141	0.922518	0.425141	1.521	0.152775	0.244283	0.100183	0.102625	0.205175	0.019773	0.00264809	0.51376	0.490776	physical_and_proximity
196	223	0.235606	0.171058	0.413626	0.673453	0.413626	0.673453	2.795	0.384248	0.234725	0.153728	0.130304	0.192364	0.036335	0.00666031	0.52052	0.554658	physical_and_proximity
196	225	0.0579573	0.0579573	0.958977	0.989453	0	0	0	0	0	0	0.0657867	0.221016	0	0	0.423683	0.46137	proximity
196	231	0.164621	0.114041	0.439419	0.452715	0.439419	0.452715	0.546	0.150452	0.158325	0.0898372	0.0829652	0.22126	0.007098	0.00260784	0.458497	0.488748	physical_and_proximity
196	257	0.0321728	0.0321728	0.911673	0.661823	0	0	0	0	0	0	0.0351194	0.251432	0	0	0.30927	0.298285	proximity
197	206	0.137157	0.064705	0.325317	0.970553	0.325317	0.970553	0.286	0.0602939	0.131566	0.0483332	0.0278079	0.185456	0.003718	0.00104509	0.025688	0.149396	physical_and_proximity
198	205	0.0252857	0.0252857	0.613148	0.890323	0	0	0	0	0	0	0.0271784	0.269176	0	0	0.278512	0.249613	proximity
198	216	0.168428	0.100635	0.293632	0.577037	0.293632	0.577037	1.17	0.126255	0.166852	0.076575	0.0821541	0.202844	0.01521	0.00218842	0.391911	0.412022	physical_and_proximity
198	226	0.0134264	0.0134264	0.370678	0.730434	0	0	0	0	0	0	0.0142019	0.290128	0	0	0.149227	0.158691	proximity
198	227	0.202225	0.119776	0.481422	0.449161	0.481422	0.449161	1.469	0.157208	0.20063	0.0937685	0.0899875	0.217162	0.019097	0.00272494	0.506493	0.446498	physical_and_proximity
198	228	0.0405578	0.0405578	0.457381	0.73698	0	0	0	0	0	0	0.0473644	0.227663	0	0	0.334789	0.343746	proximity
198	236	0.00708326	0.00708326	0.544571	0.661637	0	0	0	0	0	0	0.0072553	0.337006	0	0	0.073853	0.097513	proximity
198	239	0.330567	0.209269	1.0693	0.550521	1.0693	0.550521	3.484	0.320421	0.329091	0.170284	0.172944	0.195662	0.045292	0.00555396	0.85007	0.650312	physical_and_proximity
198	246	0.198675	0.116266	0.404422	0.529785	0.404422	0.529785	1.391	0.141195	0.196884	0.0873927	0.094611	0.205248	0.018083	0.00244739	0.515281	0.483847	physical_and_proximity
199	203	0.352708	0.239118	0.773084	0.702257	0.773084	0.702257	8.359	0.545886	0.352469	0.21981	0.136923	0.187523	0.108667	0.00946203	0.541307	0.558714	physical_and_proximity
199	211	0.00206455	0.00206455	0.38044	0.454359	0	0	0	0	0	0	0.00208535	0.351352	0	0	0.029237	0.02535	proximity
199	214	0.267645	0.198472	0.51598	0.643194	0.51598	0.643194	3.991	0.531076	0.26714	0.18602	0.115879	0.192018	0.051883	0.00920532	0.455117	0.545194	physical_and_proximity
199	232	0.203046	0.140745	0.38846	0.548061	0.38846	0.548061	1.807	0.27576	0.201927	0.124607	0.0937655	0.208379	0.023491	0.00477983	0.452244	0.48503	physical_and_proximity
199	234	0.20783	0.111087	0.505402	0.507657	0.505402	0.507657	1.066	0.105351	0.204644	0.0744016	0.0925311	0.202858	0.013858	0.00182608	0.414388	0.478608	physical_and_proximity
199	247	0.0202006	0.0202006	0.855547	0.806651	0	0	0	0	0	0	0.0212337	0.286076	0	0	0.236093	0.235755	proximity
199	251	0.000480204	0.000480204	0.391158	0.651724	0	0	0	0	0	0	0.00048115	0.360077	0	0	0.006929	0.005408	proximity
200	202	0.0446193	0.0446193	0.738978	0.993904	0	0	0	0	0	0	0.0498692	0.222303	0	0	0.301665	0.332761	proximity
200	215	0.256072	0.152387	0.579994	0.610585	0.579994	0.610585	1.716	0.187582	0.253506	0.115036	0.124886	0.183649	0.022308	0.00325141	0.376532	0.600964	physical_and_proximity
200	217	0.187196	0.129981	0.432319	0.411362	0.432319	0.411362	1.547	0.213629	0.185513	0.1061	0.125429	0.188524	0.020111	0.0037029	0.46982	0.647777	physical_and_proximity
200	218	6.99099e-05	6.99099e-05	0.32926	0.540743	0	0	0	0	0	0	6.99338e-05	0.3624	0	0	0.000338	0.001014	proximity
200	220	0.000636948	0.000636948	0.29046	0.347273	0	0	0	0	0	0	0.000639523	0.34236	0	0	0.007605	0.008788	proximity
200	221	0.418182	0.382921	0.762645	0.977921	0.762645	0.977921	17.238	3.44715	0.418092	0.381112	0.153858	0.172663	0.224094	0.0597505	0.482664	0.514605	physical_and_proximity
200	223	0.185809	0.123008	0.379009	0.534871	0.379009	0.534871	1.053	0.184688	0.183226	0.10078	0.0914431	0.208887	0.013689	0.00320126	0.497705	0.473876	physical_and_proximity
200	241	0.00222573	0.00222573	0.494574	0.312558	0	0	0	0	0	0	0.0022519	0.341357	0	0	0.007267	0.030589	proximity
200	260	0.0527873	0.0527873	0.477927	1.64566	0	0	0	0	0	0	0.0615615	0.229768	0	0	0.21294	0.424866	proximity
200	271	0.000709938	0.000709938	0.231297	0.374145	0	0	0	0	0	0	0.000713482	0.35527	0	0	0.002873	0.01014	proximity
201	209	0.0071455	0.0071455	5.69907	3.4949	0	0	0	0	0	0	0.00716915	0.31324	0	0	0.023829	0.090584	proximity
202	215	0.261914	0.145678	0.848311	0.481467	0.848311	0.481467	1.625	0.123521	0.258319	0.0880932	0.15359	0.179761	0.021125	0.00214102	0.633074	0.628511	physical_and_proximity
202	223	0.177875	0.123103	0.369042	0.394405	0.369042	0.394405	2.548	0.241114	0.177379	0.106467	0.106334	0.19537	0.033124	0.00417932	0.465426	0.496184	physical_and_proximity
202	226	0.135139	0.0872398	0.319705	0.291486	0.319705	0.291486	1.118	0.133185	0.134174	0.0710888	0.0707262	0.199298	0.014534	0.00230854	0.349492	0.352027	physical_and_proximity
202	228	0.0935318	0.0935318	1.25701	1.38775	0	0	0	0	0	0	0.108987	0.196844	0	0	0.622934	0.553644	proximity
202	251	0.0403936	0.0403936	0.68002	0.541843	0	0	0	0	0	0	0.0466412	0.23458	0	0	0.377546	0.359801	proximity
202	252	0.182533	0.121282	0.498822	0.349525	0.498822	0.349525	1.547	0.21084	0.181417	0.104073	0.0850647	0.210858	0.020111	0.00365457	0.457821	0.429767	physical_and_proximity
202	260	0.0198316	0.0198316	0.824233	0.343144	0	0	0	0	0	0	0.0215996	0.288563	0	0	0.242853	0.178126	proximity
203	204	0.422418	0.237353	1.03704	0.877698	1.03704	0.877698	3.679	0.360861	0.420975	0.205138	0.113183	0.193689	0.047827	0.00625492	0.517309	0.531843	physical_and_proximity
203	211	0.288416	0.151973	0.553856	0.884759	0.553856	0.884759	1.781	0.17372	0.285938	0.115046	0.10068	0.20398	0.023153	0.00301114	0.425035	0.510549	physical_and_proximity
203	214	0.053279	0.053279	1.02247	1.47479	0	0	0	0	0	0	0.0584351	0.218951	0	0	0.292539	0.392418	proximity
203	222	0.0640839	0.0640839	1.70407	2.16762	0	0	0	0	0	0	0.0686985	0.216763	0	0	0.440245	0.44447	proximity
203	234	0.0380995	0.0380995	1.09841	1.18425	0	0	0	0	0	0	0.0408292	0.245769	0	0	0.291018	0.331071	proximity
203	247	0.348814	0.259695	0.812939	0.733739	0.812939	0.733739	3.549	0.692802	0.347856	0.247746	0.10231	0.201729	0.046137	0.0120086	0.44616	0.535561	physical_and_proximity
203	250	0.00958244	0.00958244	1.21914	0.778747	0	0	0	0	0	0	0.00977964	0.316935	0	0	0.122187	0.110526	proximity
204	207	0.387129	0.266166	0.745329	0.940629	0.745329	0.940629	5.473	0.604377	0.38647	0.246342	0.135133	0.19561	0.071149	0.0104759	0.586261	0.609752	physical_and_proximity
204	214	0.0456389	0.0456389	0.82113	0.99756	0	0	0	0	0	0	0.050785	0.227348	0	0	0.339014	0.358111	proximity
204	222	0.245505	0.136176	0.601545	0.707103	0.601545	0.707103	0.91	0.140985	0.239492	0.0983328	0.0933805	0.202479	0.01183	0.00244375	0.509704	0.436189	physical_and_proximity
204	224	0.218492	0.14294	0.480969	0.534942	0.480969	0.534942	1.508	0.244626	0.216843	0.124434	0.0835191	0.196443	0.019604	0.00424019	0.399685	0.396643	physical_and_proximity
204	245	0.0133658	0.0133658	0.72658	0.678944	0	0	0	0	0	0	0.0138949	0.287604	0	0	0.152438	0.157001	proximity
204	247	0.013775	0.013775	0.992818	0.615484	0	0	0	0	0	0	0.0142932	0.288042	0	0	0.162747	0.13689	proximity
204	248	0.00934161	0.00934161	0.543703	0.463144	0	0	0	0	0	0	0.00970407	0.311331	0	0	0.119145	0.110526	proximity
204	250	0.280651	0.194191	0.699785	0.573975	0.699785	0.573975	2.444	0.397831	0.279298	0.175905	0.10765	0.209566	0.031772	0.00689574	0.571558	0.521534	physical_and_proximity
205	216	0.0964311	0.0550013	0.446321	0.261737	0.446321	0.261737	0.195	0.0454308	0.0893706	0.0356218	0.0370759	0.225132	0.002535	0.000787467	0.225953	0.188266	physical_and_proximity
205	236	0.192606	0.0886309	0.768399	0.360021	0.768399	0.360021	0.845	0.0852761	0.190025	0.0632686	0.0535409	0.196477	0.010985	0.00147812	0.268372	0.236431	physical_and_proximity
205	239	0.00318766	0.00318766	0.747559	0.954577	0	0	0	0	0	0	0.00321208	0.345872	0	0	0.036166	0.044447	proximity
205	246	0.000764635	0.000764635	0.927487	0.621917	0	0	0	0	0	0	0.000766209	0.358609	0	0	0.008788	0.010985	proximity
205	258	0.0781533	0.0374471	0.457702	0.151854	0.457702	0.151854	0.221	0.0283297	0.0752164	0.0226918	0.0274296	0.202452	0.002873	0.000491048	0.151424	0.085514	physical_and_proximity
205	270	0.0187222	0.0187222	1.01461	1.29624	0	0	0	0	0	0	0.019359	0.291215	0	0	0.179816	0.204321	proximity
206	212	0.0281576	0.0281576	0.824485	0.84423	0	0	0	0	0	0	0.0301959	0.255786	0	0	0.274118	0.264147	proximity
206	230	0.109984	0.0749366	0.408003	0.170913	0.408003	0.170913	1.222	0.154994	0.109646	0.0677794	0.0433118	0.212669	0.015886	0.00268656	0.218517	0.186407	physical_and_proximity
206	231	0.0131645	0.0131645	0.646269	0.568088	0	0	0	0	0	0	0.0137638	0.255425	0	0	0.138073	0.123708	proximity
206	244	0.188519	0.129308	0.584087	0.545881	0.584087	0.545881	0.468	0.138687	0.176034	0.0929846	0.100007	0.204134	0.006084	0.00240391	0.510887	0.527618	physical_and_proximity
206	255	0.0429133	0.0429133	0.867023	0.833221	0	0	0	0	0	0	0.0477344	0.227657	0	0	0.34138	0.310115	proximity
206	272	0.023519	0.023519	0.675703	0.604394	0	0	0	0	0	0	0.0253908	0.228695	0	0	0.190463	0.077909	proximity
206	274	0.0430616	0.0331461	0.310788	0.108635	0.310788	0.108635	0.065	0.0287539	0.0359616	0.0211861	0.0275946	0.227179	0.000845	0.000498401	0.185731	0.096837	physical_and_proximity
206	282	0.017513	0.017513	0.607079	0.832774	0	0	0	0	0	0	0.0184324	0.272847	0	0	0.188097	0.196209	proximity
207	213	0.0068829	0.0068829	0.412328	0.209952	0	0	0	0	0	0	0.00724116	0.316296	0	0	0.0845	0.078754	proximity
207	224	0.186454	0.133075	0.34465	0.576682	0.34465	0.576682	1.287	0.260138	0.184756	0.117929	0.0872045	0.199428	0.016731	0.00450907	0.371631	0.436358	physical_and_proximity
207	229	0.200663	0.125594	0.429813	0.491178	0.429813	0.491178	1.508	0.175438	0.198979	0.0993786	0.102369	0.206882	0.019604	0.00304093	0.498043	0.497029	physical_and_proximity
207	240	0.117174	0.0855514	0.378711	0.22496	0.378711	0.22496	0.624	0.150897	0.115097	0.0729245	0.0663475	0.207301	0.008112	0.00261554	0.360815	0.127933	physical_and_proximity
207	245	0.0181906	0.0181906	0.561366	0.537049	0	0	0	0	0	0	0.0194818	0.299628	0	0	0.202293	0.189956	proximity
207	248	0.17116	0.0993148	0.521416	0.36331	0.521416	0.36331	0.767	0.0991025	0.167389	0.0677466	0.0861284	0.212887	0.009971	0.00171778	0.445315	0.481143	physical_and_proximity
207	250	0.000467593	0.000467593	0.912531	0.522136	0	0	0	0	0	0	0.000468252	0.360763	0	0	0.00676	0.005239	proximity
207	262	0.219855	0.140116	0.363872	0.715399	0.363872	0.715399	2.392	0.241365	0.219101	0.12064	0.0929797	0.205551	0.031096	0.00418366	0.423176	0.481988	physical_and_proximity
208	210	0.243008	0.139094	0.693641	0.477886	0.693641	0.477886	1.599	0.151044	0.240407	0.0984757	0.122539	0.19061	0.020787	0.0026181	0.473031	0.573248	physical_and_proximity
208	219	0.100312	0.0694274	0.272288	0.359501	0.272288	0.359501	0.234	0.0752787	0.0932164	0.0506632	0.0505184	0.213235	0.003042	0.00130483	0.235248	0.289159	physical_and_proximity
208	233	0.172962	0.106145	0.51905	0.345752	0.51905	0.345752	0.962	0.140638	0.170697	0.0838272	0.0766472	0.208681	0.012506	0.00243772	0.374166	0.383968	physical_and_proximity
208	238	0.113456	0.0735231	0.194181	0.361701	0.194181	0.361701	1.066	0.130087	0.112961	0.0640955	0.0457643	0.210516	0.013858	0.00225484	0.189956	0.233389	physical_and_proximity
208	249	0.16322	0.113868	0.405224	0.299737	0.405224	0.299737	3.042	0.278569	0.163059	0.106453	0.0572158	0.183089	0.039546	0.00482852	0.240994	0.216996	physical_and_proximity
209	211	0.273772	0.151979	0.512599	0.69803	0.512599	0.69803	3.601	0.19961	0.273138	0.119144	0.113241	0.182041	0.046813	0.00345991	0.462215	0.435851	physical_and_proximity
209	219	0.301461	0.1933	0.592005	0.759174	0.592005	0.759174	3.094	0.337826	0.300336	0.167602	0.123658	0.193146	0.040222	0.00585564	0.582712	0.504803	physical_and_proximity
209	227	0.0125316	0.0125316	0.528619	0.748209	0	0	0	0	0	0	0.01306	0.325781	0	0	0.127257	0.149903	proximity
209	233	0.0536218	0.0536218	1.48225	1.05537	0	0	0	0	0	0	0.0587305	0.224583	0	0	0.402051	0.37349	proximity
209	237	0.287016	0.170181	1.02195	0.463711	1.02195	0.463711	2.73	0.230228	0.285605	0.133715	0.134596	0.195672	0.03549	0.00399061	0.627666	0.557362	physical_and_proximity
209	261	0.000691339	0.000691339	0.554709	0.116847	0	0	0	0	0	0	0.000696327	0.352258	0	0	0.009802	0.007098	proximity
209	263	0.230254	0.137628	0.418843	0.611106	0.418843	0.611106	3.016	0.190784	0.229596	0.107928	0.117661	0.211341	0.039208	0.00330692	0.463567	0.60671	physical_and_proximity
209	265	0.00238347	0.00238347	0.4962	0.885433	0	0	0	0	0	0	0.00240147	0.355688	0	0	0.034138	0.026702	proximity
209	276	0.00148089	0.00148089	0.735831	0.489504	0	0	0	0	0	0	0.00148839	0.352427	0	0	0.020956	0.017238	proximity
209	278	0.00650753	0.00650753	0.604811	0.629565	0	0	0	0	0	0	0.00664777	0.343489	0	0	0.080444	0.076726	proximity
210	222	0.0353664	0.0353664	0.788996	0.888691	0	0	0	0	0	0	0.0386358	0.252745	0	0	0.324311	0.307749	proximity
210	224	0.245017	0.141976	0.435565	0.897161	0.435565	0.897161	1.404	0.188615	0.242557	0.11478	0.0866447	0.208046	0.018252	0.00326933	0.347633	0.476242	physical_and_proximity
210	233	0.0589808	0.0589808	1.63421	0.999393	0	0	0	0	0	0	0.0651799	0.225566	0	0	0.445484	0.39377	proximity
210	238	0.0323756	0.0323756	0.541864	1.19573	0	0	0	0	0	0	0.0354539	0.256978	0	0	0.26026	0.317382	proximity
210	249	0.0156044	0.0156044	0.61897	0.769697	0	0	0	0	0	0	0.016348	0.289841	0	0	0.188604	0.164944	proximity
210	254	0.203722	0.115783	0.610384	0.524573	0.610384	0.524573	0.637	0.100258	0.195523	0.0739706	0.09612	0.212893	0.008281	0.00173781	0.528294	0.455455	physical_and_proximity
210	256	0.325403	0.209623	1.02881	0.567877	1.02881	0.567877	2.834	0.385134	0.324065	0.187637	0.105654	0.201385	0.036842	0.00667565	0.526942	0.461708	physical_and_proximity
211	222	0.242296	0.140358	0.642284	0.492946	0.642284	0.492946	1.755	0.191221	0.240653	0.113442	0.0913375	0.20513	0.022815	0.00331451	0.459849	0.463736	physical_and_proximity
211	227	0.00522452	0.00522452	0.650514	0.605531	0	0	0	0	0	0	0.00531303	0.331307	0	0	0.070304	0.068783	proximity
211	233	0.025917	0.025917	0.667703	1.00047	0	0	0	0	0	0	0.0277104	0.276153	0	0	0.213954	0.268034	proximity
211	234	0.0576839	0.0576839	1.21665	1.02061	0	0	0	0	0	0	0.0643744	0.222417	0	0	0.410839	0.415233	proximity
211	247	0.0182854	0.0182854	0.735587	0.592707	0	0	0	0	0	0	0.0193642	0.269399	0	0	0.203645	0.176098	proximity
211	263	0.203653	0.113236	0.634692	0.43572	0.634692	0.43572	0.884	0.123768	0.199926	0.0836802	0.0778262	0.207839	0.011492	0.00214531	0.421655	0.38701	physical_and_proximity
211	265	0.283773	0.164896	0.534201	0.78245	0.534201	0.78245	2.574	0.243028	0.282606	0.137651	0.10009	0.192978	0.033462	0.00421248	0.456976	0.47827	physical_and_proximity
212	229	0.0355217	0.0355217	1.01884	0.683681	0	0	0	0	0	0	0.0388989	0.239542	0	0	0.302848	0.309946	proximity
212	230	0.223457	0.136974	0.566878	0.518131	0.566878	0.518131	1.183	0.17998	0.220295	0.108106	0.0972885	0.187568	0.015379	0.00311966	0.481312	0.43602	physical_and_proximity
212	242	0.177609	0.119459	0.332837	0.50187	0.332837	0.50187	1.495	0.212425	0.176494	0.103044	0.0839579	0.204147	0.019435	0.00368203	0.380757	0.428584	physical_and_proximity
212	243	0.00445679	0.00445679	0.488952	0.294797	0	0	0	0	0	0	0.00456747	0.340563	0	0	0.06253	0.051883	proximity
212	255	0.367239	0.268968	0.611775	1.06957	0.611775	1.06957	6.383	0.738331	0.36681	0.254846	0.132461	0.211624	0.082979	0.0127977	0.583895	0.634088	physical_and_proximity
213	224	0.793961	0.33335	2.61735	1.61472	2.61735	1.61472	3.77	0.396518	0.789503	0.283823	0.103862	0.189794	0.04901	0.00687298	0.434837	0.508014	physical_and_proximity
213	240	0.0227477	0.0227477	1.00348	4.39196	0	0	0	0	0	0	0.0233993	0.208242	0	0	0.155987	0.090922	proximity
213	248	0.0239034	0.0239034	1.61405	2.04391	0	0	0	0	0	0	0.0245542	0.231659	0	0	0.128271	0.204321	proximity
213	254	0.00362358	0.00362358	0.516726	1.74556	0	0	0	0	0	0	0.00365681	0.354265	0	0	0.04732	0.044954	proximity
213	259	0.185195	0.0916537	0.327136	1.11909	0.327136	1.11909	0.637	0.0906871	0.181151	0.0667675	0.0529866	0.206443	0.008281	0.00157191	0.180323	0.280371	physical_and_proximity
214	225	0.240862	0.134021	0.533074	0.618918	0.533074	0.618918	1.417	0.154033	0.238245	0.100163	0.0978655	0.215642	0.018421	0.0026699	0.489593	0.535392	physical_and_proximity
214	232	0.0260723	0.0260723	1.1878	1.28559	0	0	0	0	0	0	0.0272219	0.285102	0	0	0.306228	0.286117	proximity
214	235	0.000677638	0.000677638	0.858635	0.16418	0	0	0	0	0	0	0.000680986	0.353416	0	0	0.009633	0.009295	proximity
214	244	0.00339611	0.00339611	0.624764	0.466044	0	0	0	0	0	0	0.00343988	0.34813	0	0	0.047827	0.035659	proximity
214	245	0.257144	0.160542	0.620244	0.571996	0.620244	0.571996	1.781	0.236888	0.254971	0.131892	0.111743	0.19019	0.023153	0.00410606	0.459849	0.538603	physical_and_proximity
214	247	0.204453	0.117024	0.510528	0.603923	0.510528	0.603923	0.702	0.121429	0.198448	0.0843892	0.0813838	0.224942	0.009126	0.00210477	0.477763	0.465933	physical_and_proximity
214	250	0.158544	0.0852009	0.436114	0.386103	0.436114	0.386103	0.624	0.0678588	0.154189	0.0509698	0.0780413	0.212335	0.008112	0.00117622	0.397995	0.431119	physical_and_proximity
214	264	0.318482	0.203048	0.764344	0.647244	0.764344	0.647244	3.38	0.373205	0.317543	0.18074	0.109511	0.205233	0.04394	0.00646889	0.537927	0.498381	physical_and_proximity
214	290	0.000479833	0.000479833	0.579298	0.57513	0	0	0	0	0	0	0.000480632	0.360211	0	0	0.00676	0.006929	proximity
215	221	0.0315955	0.0315955	1.16022	0.543111	0	0	0	0	0	0	0.034546	0.228934	0	0	0.24843	0.182351	proximity
215	223	0.0141811	0.0141811	0.906455	0.583762	0	0	0	0	0	0	0.014771	0.284861	0	0	0.166127	0.110526	proximity
215	241	0.00953858	0.00953858	0.944841	0.266058	0	0	0	0	0	0	0.00999796	0.319688	0	0	0.127088	0.044616	proximity
215	252	0.27213	0.154939	0.538417	0.813546	0.538417	0.813546	1.599	0.195917	0.269406	0.12209	0.101025	0.19588	0.020787	0.0033959	0.465088	0.466609	physical_and_proximity
215	260	0.21178	0.13122	0.569316	0.727571	0.569316	0.727571	0.546	0.140168	0.201514	0.0974163	0.0825567	0.218076	0.007098	0.00242958	0.439231	0.483002	physical_and_proximity
215	271	0.150845	0.095282	0.454555	0.308567	0.454555	0.308567	0.78	0.136497	0.148748	0.0783274	0.0613497	0.187906	0.01014	0.00236594	0.280371	0.247247	physical_and_proximity
216	237	0.190916	0.0837628	0.376234	0.562147	0.376234	0.562147	1.196	0.0809936	0.189648	0.0595825	0.0523101	0.20187	0.015548	0.00140389	0.233727	0.251134	physical_and_proximity
216	239	0.415079	0.19181	1.45757	0.87819	1.45757	0.87819	1.612	0.195942	0.408977	0.144335	0.0991544	0.188262	0.020956	0.00339633	0.464074	0.453934	physical_and_proximity
216	258	0.000140373	0.000140373	0.222901	0.390137	0	0	0	0	0	0	0.000140512	0.360856	0	0	0.000845	0.002028	proximity
216	267	0.0162442	0.0162442	0.806993	0.381726	0	0	0	0	0	0	0.0173305	0.168822	0	0	0.101738	0.086021	proximity
216	270	0.0475135	0.0475135	0.713147	1.36721	0	0	0	0	0	0	0.0528736	0.205369	0	0	0.222742	0.271583	proximity
217	218	0.319599	0.168943	0.692746	0.728293	0.692746	0.728293	3.016	0.136463	0.317645	0.0985747	0.185851	0.179131	0.039208	0.00236536	0.759993	0.547729	physical_and_proximity
217	220	0.0527381	0.0527381	0.769365	1.25046	0	0	0	0	0	0	0.0593044	0.215951	0	0	0.414895	0.373997	proximity
217	221	0.406316	0.250422	1.01585	0.801774	1.01585	0.801774	4.186	0.396506	0.404773	0.210364	0.171149	0.188767	0.054418	0.00687277	0.783653	0.541983	physical_and_proximity
217	223	0.214283	0.144587	0.43198	0.550701	0.43198	0.550701	1.768	0.261148	0.212929	0.125628	0.0978613	0.199582	0.022984	0.00452657	0.47489	0.477763	physical_and_proximity
217	257	0.347794	0.194736	0.738217	0.942977	0.738217	0.942977	2.054	0.248554	0.344597	0.155319	0.119081	0.190651	0.026702	0.00430828	0.564798	0.583388	physical_and_proximity
217	260	0.0930106	0.06695	0.301346	0.428233	0.301346	0.428233	0.13	0.0415637	0.0749292	0.0336552	0.0661612	0.224051	0.00169	0.000720438	0.373152	0.36842	physical_and_proximity
217	266	0.0380268	0.0380268	0.601048	0.406711	0	0	0	0	0	0	0.0450964	0.218777	0	0	0.333944	0.181506	proximity
217	273	0.056253	0.056253	0.891491	0.82537	0	0	0	0	0	0	0.0647521	0.227232	0	0	0.455624	0.365378	proximity
217	275	0.140559	0.0908916	0.272492	0.402227	0.272492	0.402227	0.975	0.138025	0.139244	0.0746211	0.0683253	0.209474	0.012675	0.00239244	0.382954	0.316875	physical_and_proximity
218	220	0.027079	0.027079	1.50385	1.87138	0	0	0	0	0	0	0.027988	0.224527	0	0	0.159536	0.211757	proximity
218	221	0.00024715	0.00024715	1.46367	0.908327	0	0	0	0	0	0	0.000247259	0.359239	0	0	0.00338	0.003549	proximity
218	231	0.0278008	0.0278008	1.66394	1.89586	0	0	0	0	0	0	0.0287012	0.262038	0	0	0.218855	0.268372	proximity
218	257	0.0544604	0.0544604	2.6818	2.08577	0	0	0	0	0	0	0.0571114	0.227925	0	0	0.381264	0.342394	proximity
218	266	0.318529	0.154534	1.06669	0.685968	1.06669	0.685968	1.287	0.188555	0.315231	0.129891	0.0567957	0.204382	0.016731	0.00326828	0.269386	0.247247	physical_and_proximity
218	275	0.000234194	0.000234194	1.10637	1.25224	0	0	0	0	0	0	0.000234287	0.360762	0	0	0.002535	0.00338	proximity
219	233	0.57808	0.262181	1.02899	2.02473	1.02899	2.02473	3.614	0.253921	0.573912	0.18505	0.171894	0.171243	0.046982	0.0044013	0.635778	0.666198	physical_and_proximity
219	237	0.0167515	0.0167515	0.980648	1.21262	0	0	0	0	0	0	0.0172855	0.278934	0	0	0.163085	0.177788	proximity
219	249	0.0181071	0.0181071	1.17521	1.03797	0	0	0	0	0	0	0.0187222	0.253036	0	0	0.177619	0.139425	proximity
219	261	0.00759269	0.00759269	0.691917	0.695822	0	0	0	0	0	0	0.00776257	0.276436	0	0	0.081289	0.053911	proximity
219	263	0.00455192	0.00455192	0.837294	0.594253	0	0	0	0	0	0	0.00461233	0.33207	0	0	0.061178	0.051207	proximity
219	276	0.232878	0.132054	0.534751	0.608445	0.534751	0.608445	1.222	0.187171	0.230846	0.112914	0.0591886	0.196863	0.015886	0.0032443	0.296088	0.263133	physical_and_proximity
220	221	0.211471	0.150088	0.583946	0.420935	0.583946	0.420935	1.482	0.309472	0.209956	0.136622	0.0789399	0.212434	0.019266	0.00536418	0.429091	0.322621	physical_and_proximity
220	241	0.00786842	0.00786842	1.31607	0.485972	0	0	0	0	0	0	0.00804682	0.315555	0	0	0.100386	0.046644	proximity
220	253	0.170947	0.0843109	0.801077	0.313871	0.801077	0.313871	0.663	0.0911453	0.168275	0.0649105	0.0435072	0.206333	0.008619	0.00157985	0.25012	0.115258	physical_and_proximity
220	266	0.00847096	0.00847096	0.499029	0.439456	0	0	0	0	0	0	0.00878959	0.22459	0	0	0.079599	0.04394	proximity
220	275	0.0245202	0.0245202	0.96082	1.00559	0	0	0	0	0	0	0.0258081	0.221439	0	0	0.17576	0.177281	proximity
221	223	0.00301796	0.00301796	0.368557	0.831873	0	0	0	0	0	0	0.00305404	0.34733	0	0	0.003887	0.042419	proximity
221	241	0.230177	0.125063	0.692031	0.517499	0.692031	0.517499	0.949	0.131478	0.225676	0.0910479	0.0850393	0.199908	0.012337	0.00227895	0.487396	0.260598	physical_and_proximity
221	260	0.0339097	0.0339097	0.522998	1.24246	0	0	0	0	0	0	0.0373508	0.242146	0	0	0.20111	0.291356	proximity
221	271	0.00535292	0.00535292	0.348781	0.421292	0	0	0	0	0	0	0.00550742	0.333851	0	0	0.064727	0.073515	proximity
221	273	0.04037	0.04037	1.11736	1.02346	0	0	0	0	0	0	0.0436704	0.231888	0	0	0.326339	0.318227	proximity
222	224	0.349941	0.175476	0.92243	0.684858	0.92243	0.684858	3.081	0.206949	0.348575	0.135568	0.110056	0.192603	0.040053	0.00358711	0.441935	0.526604	physical_and_proximity
222	247	0.214466	0.134513	0.55877	0.446628	0.55877	0.446628	1.495	0.211622	0.212877	0.114233	0.0820115	0.198889	0.019435	0.00366811	0.382447	0.407628	physical_and_proximity
222	250	0.115312	0.0873216	0.310989	0.503446	0.310989	0.503446	0.221	0.0928343	0.102809	0.0626027	0.0671643	0.214415	0.002873	0.00160913	0.342732	0.395967	physical_and_proximity
222	256	0.015953	0.015953	1.17281	0.748865	0	0	0	0	0	0	0.01653	0.30616	0	0	0.179985	0.174577	proximity
222	265	0.0584959	0.0584959	1.76119	1.17336	0	0	0	0	0	0	0.0637951	0.226833	0	0	0.431626	0.396305	proximity
222	279	0.190172	0.113201	0.383028	0.639918	0.383028	0.639918	0.845	0.13786	0.186675	0.0875104	0.0767154	0.216124	0.010985	0.00238957	0.351013	0.428584	physical_and_proximity
222	298	0.00971683	0.00971683	0.481916	0.734651	0	0	0	0	0	0	0.0100525	0.309034	0	0	0.105963	0.123877	proximity
223	225	0.155967	0.110696	0.379114	0.319901	0.379114	0.319901	1.469	0.23137	0.155173	0.0991495	0.0744317	0.205326	0.019097	0.00401041	0.325832	0.400361	physical_and_proximity
223	232	0.140666	0.0960616	0.388001	0.257702	0.388001	0.257702	1.456	0.173541	0.139966	0.0818324	0.0794813	0.206592	0.018928	0.00300804	0.354055	0.390897	physical_and_proximity
223	251	0.0599501	0.0599501	1.09752	0.630049	0	0	0	0	0	0	0.0705108	0.225692	0	0	0.478439	0.455286	proximity
223	257	0.175062	0.111628	0.315073	0.559807	0.315073	0.559807	1.248	0.16845	0.173567	0.0917711	0.0816682	0.198147	0.016224	0.0029198	0.356252	0.435344	physical_and_proximity
223	260	0.199214	0.107919	0.461983	0.411865	0.461983	0.411865	2.223	0.0960235	0.198318	0.066637	0.117943	0.195978	0.028899	0.00166441	0.525759	0.558376	physical_and_proximity
223	269	0.244241	0.183132	0.535744	0.515932	0.535744	0.515932	3.341	0.490905	0.243658	0.171179	0.113056	0.202268	0.043433	0.00850902	0.530322	0.56615	physical_and_proximity
224	240	0.04175	0.04175	0.807982	2.96656	0	0	0	0	0	0	0.0446881	0.21137	0	0	0.282399	0.102752	proximity
224	248	0.303915	0.230654	0.750453	0.578281	0.750453	0.578281	4.238	0.648787	0.303237	0.217244	0.136318	0.183899	0.055094	0.0112456	0.562601	0.625469	physical_and_proximity
224	250	0.00628115	0.00628115	0.560127	0.382377	0	0	0	0	0	0	0.0064597	0.331884	0	0	0.085176	0.059657	proximity
224	254	0.180719	0.115653	0.506212	0.378948	0.506212	0.378948	0.988	0.14801	0.177731	0.0879457	0.0999949	0.212677	0.012844	0.0025655	0.536913	0.50362	physical_and_proximity
224	256	0.0243135	0.0243135	0.765404	0.824088	0	0	0	0	0	0	0.0259004	0.271063	0	0	0.269893	0.243191	proximity
224	259	0.0302949	0.0302949	0.701887	1.01705	0	0	0	0	0	0	0.0326787	0.247619	0	0	0.28392	0.235079	proximity
224	279	0.208553	0.0976939	0.449583	0.565203	0.449583	0.565203	1.157	0.0693502	0.205852	0.0543091	0.0908423	0.210615	0.015041	0.00120207	0.466102	0.488579	physical_and_proximity
225	231	0.230712	0.132131	0.483828	0.650977	0.483828	0.650977	1.235	0.119952	0.226618	0.0837544	0.132241	0.185748	0.016055	0.00207917	0.576628	0.568685	physical_and_proximity
225	232	0.103517	0.074785	0.411617	0.402831	0.411617	0.402831	0.143	0.0506099	0.0839992	0.0405337	0.0675963	0.194635	0.001859	0.000877238	0.349492	0.383461	physical_and_proximity
225	244	0.224704	0.151619	0.499294	0.462449	0.499294	0.462449	3.393	0.296666	0.224218	0.132696	0.114812	0.198075	0.044109	0.00514221	0.483509	0.543673	physical_and_proximity
225	245	0.00400701	0.00400701	0.473021	0.334841	0	0	0	0	0	0	0.00409062	0.334388	0	0	0.054756	0.047489	proximity
225	257	0.0186189	0.0186189	0.702831	0.61165	0	0	0	0	0	0	0.0197429	0.295378	0	0	0.217841	0.225953	proximity
225	264	0.16902	0.117171	0.53725	0.572812	0.53725	0.572812	0.299	0.068923	0.143852	0.0551997	0.134023	0.181449	0.003887	0.00119466	0.536406	0.580684	physical_and_proximity
225	269	0.212752	0.138235	0.612424	0.415575	0.612424	0.415575	1.404	0.204508	0.210464	0.111995	0.108491	0.202431	0.018252	0.0035448	0.573248	0.478608	physical_and_proximity
225	277	0.202649	0.123909	0.472541	0.439528	0.472541	0.439528	1.742	0.173041	0.201392	0.0983248	0.098768	0.203639	0.022646	0.00299937	0.484354	0.457483	physical_and_proximity
225	294	0.0108194	0.0108194	0.736128	0.59881	0	0	0	0	0	0	0.0111859	0.318866	0	0	0.142129	0.132496	proximity
226	228	0.371284	0.232183	1.24272	0.610957	1.24272	0.610957	3.835	0.401117	0.370066	0.202655	0.134934	0.193509	0.049855	0.00695269	0.617019	0.517816	physical_and_proximity
226	236	0.00712826	0.00712826	0.748799	0.171425	0	0	0	0	0	0	0.00751214	0.323727	0	0	0.096499	0.023829	proximity
226	246	0.287174	0.187928	0.630686	0.630559	0.630686	0.630559	3.107	0.354025	0.28626	0.166774	0.111152	0.199726	0.040391	0.00613644	0.494832	0.532857	physical_and_proximity
226	252	0.222912	0.114779	0.653893	0.534176	0.653893	0.534176	0.845	0.111395	0.218113	0.0807857	0.0768922	0.197125	0.010985	0.00193084	0.381433	0.422331	physical_and_proximity
226	280	0.0178257	0.0178257	0.874278	0.84904	0	0	0	0	0	0	0.0185952	0.282167	0	0	0.196378	0.192153	proximity
226	288	0.148001	0.0939122	0.41034	0.461266	0.41034	0.461266	0.403	0.103734	0.141117	0.0702001	0.0617388	0.19429	0.005239	0.00179806	0.301158	0.323297	physical_and_proximity
226	289	0.0110929	0.0110929	0.709176	0.677944	0	0	0	0	0	0	0.0114597	0.311466	0	0	0.142129	0.119821	proximity
226	291	0.00322354	0.00322354	0.513054	0.462305	0	0	0	0	0	0	0.00326684	0.342442	0	0	0.044785	0.032279	proximity
227	228	0.288408	0.169311	0.642414	0.67339	0.642414	0.67339	2.223	0.222797	0.28641	0.132801	0.126286	0.20949	0.028899	0.00386181	0.625131	0.623441	physical_and_proximity
227	234	0.298944	0.162448	0.770009	0.615401	0.770009	0.615401	2.262	0.198732	0.297112	0.125699	0.110656	0.209175	0.029406	0.00344469	0.551616	0.531167	physical_and_proximity
227	237	0.006222	0.006222	0.796699	0.468685	0	0	0	0	0	0	0.00635602	0.333159	0	0	0.0845	0.062192	proximity
227	239	0.316997	0.161321	0.756782	0.670512	0.756782	0.670512	2.808	0.177804	0.315566	0.118526	0.117525	0.211506	0.036504	0.00308194	0.596908	0.562601	physical_and_proximity
227	246	0.00445555	0.00445555	0.660893	0.970191	0	0	0	0	0	0	0.00450663	0.347235	0	0	0.050362	0.06253	proximity
227	263	0.244907	0.152962	0.468173	0.696577	0.468173	0.696577	1.859	0.241586	0.24334	0.129687	0.0955679	0.209798	0.024167	0.00418749	0.454948	0.483002	physical_and_proximity
227	278	0.0310068	0.0310068	0.804082	0.77459	0	0	0	0	0	0	0.0336515	0.254528	0	0	0.304369	0.255697	proximity
227	280	0.0595278	0.0595278	1.24128	1.1763	0	0	0	0	0	0	0.0660366	0.225491	0	0	0.449371	0.424021	proximity
227	286	0.283265	0.163312	0.64834	0.703906	0.64834	0.703906	1.651	0.204459	0.280211	0.127323	0.111978	0.183037	0.021463	0.00354395	0.496522	0.491621	physical_and_proximity
227	293	0.021279	0.021279	0.848419	0.743044	0	0	0	0	0	0	0.022487	0.271866	0	0	0.235417	0.212602	proximity
228	234	0.02352	0.02352	0.891803	1.13656	0	0	0	0	0	0	0.0246817	0.283155	0	0	0.24167	0.251303	proximity
228	246	0.0205066	0.0205066	1.05588	1.0247	0	0	0	0	0	0	0.0213485	0.285101	0	0	0.222911	0.195871	proximity
228	251	0.340319	0.164109	0.708359	1.13723	0.708359	1.13723	1.43	0.148281	0.334409	0.11068	0.114708	0.202086	0.01859	0.0025702	0.58305	0.540462	physical_and_proximity
228	252	0.0580058	0.0580058	1.45329	1.16429	0	0	0	0	0	0	0.0637241	0.213916	0	0	0.382109	0.400192	proximity
228	280	0.2729	0.155731	1.00589	0.673757	1.00589	0.673757	0.741	0.151437	0.261241	0.11011	0.10218	0.201554	0.009633	0.0026249	0.526773	0.473876	physical_and_proximity
228	289	0.0539213	0.0539213	1.39728	0.804861	0	0	0	0	0	0	0.0602867	0.206828	0	0	0.392756	0.273611	proximity
229	235	0.00902599	0.00902599	0.692098	0.339443	0	0	0	0	0	0	0.00939847	0.325862	0	0	0.122018	0.04225	proximity
229	242	0.129333	0.0838699	0.587559	0.287988	0.587559	0.287988	0.325	0.0821932	0.121194	0.0576675	0.065979	0.194277	0.004225	0.00142468	0.339859	0.303862	physical_and_proximity
229	245	0.21946	0.117039	0.665729	0.515065	0.665729	0.515065	0.806	0.103606	0.213479	0.0763619	0.0924512	0.218806	0.010478	0.00179584	0.537251	0.466271	physical_and_proximity
229	255	0.169315	0.102741	0.386242	0.448673	0.386242	0.448673	0.845	0.129583	0.166631	0.0797772	0.0738625	0.208093	0.010985	0.0022461	0.407966	0.340197	physical_and_proximity
229	262	0.188175	0.106592	0.58875	0.568822	0.58875	0.568822	0.455	0.0854695	0.176855	0.0659778	0.0833065	0.206886	0.005915	0.00148147	0.417261	0.438386	physical_and_proximity
229	283	0.0795684	0.0646738	0.539204	0.242834	0.539204	0.242834	0.091	0.0447526	0.0589566	0.0353136	0.0606259	0.192674	0.001183	0.000775713	0.309101	0.246571	physical_and_proximity
229	285	0.0587028	0.0587028	1.15285	0.925639	0	0	0	0	0	0	0.0662813	0.226589	0	0	0.479622	0.440583	proximity
230	242	0.0411227	0.0411227	1.5691	2.53615	0	0	0	0	0	0	0.0429445	0.230457	0	0	0.210405	0.332085	proximity
230	243	0.0212828	0.0212828	1.23759	6.44164	0	0	0	0	0	0	0.0217282	0.233492	0	0	0.171366	0.133341	proximity
230	255	0.0570725	0.0570725	6.68001	2.41432	0	0	0	0	0	0	0.0589704	0.217767	0	0	0.366223	0.398502	proximity
230	274	0.00445388	0.00445388	0.68001	0.497795	0	0	0	0	0	0	0.00452399	0.302119	0	0	0.054925	0.019435	proximity
230	287	0.0214763	0.0214763	0.84795	2.06616	0	0	0	0	0	0	0.0222719	0.275583	0	0	0.107822	0.201617	proximity
231	244	0.168988	0.12083	0.376569	0.418871	0.376569	0.418871	1.066	0.231996	0.167196	0.106914	0.0773005	0.21003	0.013858	0.00402127	0.338338	0.384813	physical_and_proximity
231	257	0.167893	0.0927671	0.448173	0.389405	0.448173	0.389405	0.78	0.0827977	0.164437	0.0592525	0.0844157	0.221501	0.01014	0.00143516	0.466778	0.423683	physical_and_proximity
231	266	0.0189007	0.0189007	0.736714	0.450482	0	0	0	0	0	0	0.0202712	0.280889	0	0	0.204659	0.124046	proximity
231	272	0.0722524	0.0459886	0.296215	0.115987	0.296215	0.115987	0.507	0.0669376	0.071582	0.0371238	0.0356591	0.201237	0.006591	0.00116025	0.18928	0.102583	physical_and_proximity
231	277	0.227339	0.153618	0.723877	0.381694	0.723877	0.381694	2.418	0.300156	0.226505	0.136371	0.0985234	0.205947	0.031434	0.00520271	0.47151	0.389883	physical_and_proximity
231	281	0.261745	0.164451	0.690912	0.498637	0.690912	0.498637	2.613	0.273843	0.26072	0.140755	0.106675	0.161358	0.033969	0.00474661	0.377039	0.303862	physical_and_proximity
231	294	0.0218937	0.0218937	0.758801	0.862685	0	0	0	0	0	0	0.0231491	0.273023	0	0	0.214123	0.226967	proximity
232	234	0.0251345	0.0251345	1.00481	0.932824	0	0	0	0	0	0	0.026512	0.274452	0	0	0.270062	0.273273	proximity
232	247	0.153911	0.09785	0.348759	0.370175	0.348759	0.370175	1.001	0.139038	0.15226	0.0783637	0.0759698	0.204131	0.013013	0.00240999	0.406614	0.374842	physical_and_proximity
232	251	0.275581	0.156135	0.688534	0.670882	0.688534	0.670882	1.339	0.169641	0.27102	0.113151	0.119228	0.189579	0.017407	0.00294044	0.475228	0.56446	physical_and_proximity
232	264	0.154117	0.0948868	0.302211	0.46367	0.302211	0.46367	0.91	0.129508	0.152333	0.0758311	0.0676056	0.192265	0.01183	0.0022448	0.342901	0.293046	physical_and_proximity
232	269	0.236857	0.158667	0.59086	0.50792	0.59086	0.50792	1.677	0.272117	0.234876	0.136311	0.106494	0.203888	0.021801	0.00471669	0.519675	0.503451	physical_and_proximity
232	301	0.146603	0.0886266	0.270129	0.558952	0.270129	0.558952	0.663	0.0838346	0.142872	0.0574078	0.0888083	0.200091	0.008619	0.00145313	0.384137	0.433654	physical_and_proximity
232	309	0.00453879	0.00453879	0.306651	0.534982	0	0	0	0	0	0	0.00464699	0.325415	0	0	0.060502	0.051207	proximity
233	249	0.311071	0.232191	0.642565	0.709355	0.642565	0.709355	3.887	0.611944	0.310245	0.217385	0.133873	0.181818	0.050531	0.010607	0.584233	0.52052	physical_and_proximity
233	256	0.223508	0.140537	0.590637	0.437238	0.590637	0.437238	1.924	0.218406	0.222226	0.116839	0.100535	0.188654	0.025012	0.0037857	0.444977	0.469651	physical_and_proximity
233	263	0.140989	0.0987933	0.357493	0.283096	0.357493	0.283096	1.235	0.188284	0.140069	0.085905	0.0753935	0.207037	0.016055	0.00326358	0.400023	0.354731	physical_and_proximity
233	265	0.164762	0.101719	0.476907	0.375226	0.476907	0.375226	0.676	0.108431	0.160226	0.0715085	0.0888413	0.197343	0.008788	0.00187947	0.429936	0.459004	physical_and_proximity
233	276	0.166119	0.0938927	0.402674	0.386072	0.402674	0.386072	0.975	0.0974418	0.163955	0.0652055	0.0818703	0.203754	0.012675	0.00168899	0.410163	0.410163	physical_and_proximity
233	297	0.150497	0.0947961	0.386393	0.304077	0.386393	0.304077	1.222	0.133925	0.149365	0.0749426	0.0801033	0.204298	0.015886	0.00232137	0.400023	0.370786	physical_and_proximity
233	302	0.122152	0.0823426	0.291513	0.37231	0.291513	0.37231	0.416	0.098852	0.117369	0.061605	0.0670384	0.207773	0.005408	0.00171343	0.354224	0.323804	physical_and_proximity
233	311	0.00561245	0.00561245	0.429759	0.403675	0	0	0	0	0	0	0.00576797	0.333307	0	0	0.065572	0.076557	proximity
234	247	0.32304	0.150733	0.78013	0.922528	0.78013	0.922528	1.261	0.124999	0.316572	0.0964702	0.10928	0.215312	0.016393	0.00216664	0.608907	0.596908	physical_and_proximity
234	251	0.0912193	0.0893044	0.626712	1.02119	0.626712	1.02119	0.013	0.00975	0.0125789	0.00951122	0.106222	0.214315	0.000169	0.000169	0.54756	0.623779	physical_and_proximity
234	263	0.228787	0.124619	0.897062	0.400369	0.897062	0.400369	1.222	0.130153	0.225694	0.088529	0.0965016	0.200567	0.015886	0.00225598	0.501761	0.393601	physical_and_proximity
234	265	0.0189438	0.0189438	0.94429	0.710896	0	0	0	0	0	0	0.019872	0.273367	0	0	0.209729	0.184548	proximity
234	286	0.266081	0.145894	0.71491	0.596785	0.71491	0.596785	1.365	0.167203	0.262672	0.110434	0.0973562	0.206786	0.017745	0.00289818	0.505648	0.43771	physical_and_proximity
234	300	0.0511488	0.0511488	1.19225	1.0737	0	0	0	0	0	0	0.0562407	0.224538	0	0	0.399685	0.405938	proximity
234	301	0.00775525	0.00775525	0.719099	0.768642	0	0	0	0	0	0	0.00792059	0.319932	0	0	0.100217	0.094809	proximity
235	245	0.431852	0.204686	0.74425	2.36839	0.74425	2.36839	1.742	0.243526	0.427366	0.170294	0.0770204	0.179147	0.022646	0.00422111	0.117286	0.384137	physical_and_proximity
235	255	0.000493317	0.000493317	0.306395	1.33479	0	0	0	0	0	0	0.000494296	0.358943	0	0	0.001183	0.007098	proximity
236	246	0.376615	0.206285	0.951251	0.767009	0.951251	0.767009	3.224	0.294272	0.375208	0.173815	0.106909	0.186477	0.041912	0.00510071	0.387179	0.538434	physical_and_proximity
236	258	0.115672	0.0602979	0.277696	0.341355	0.277696	0.341355	0.442	0.0685516	0.113727	0.0473527	0.0309137	0.194143	0.005746	0.00118823	0.159198	0.099203	physical_and_proximity
236	270	0.228022	0.122201	0.465384	0.761572	0.465384	0.761572	1.001	0.130204	0.224173	0.0897496	0.0815982	0.1993	0.013013	0.00225686	0.291356	0.426218	physical_and_proximity
236	291	0.0193029	0.0193029	0.720571	0.897519	0	0	0	0	0	0	0.0202825	0.247231	0	0	0.132158	0.154635	proximity
236	308	0.00166152	0.00166152	0.384461	0.248465	0	0	0	0	0	0	0.00168002	0.335502	0	0	0.022477	0.014703	proximity
237	239	0.270717	0.18698	0.607155	0.628506	0.607155	0.628506	2.093	0.372957	0.269115	0.168937	0.100964	0.205913	0.027209	0.00646458	0.437541	0.518661	physical_and_proximity
237	261	0.0821531	0.0569911	0.562758	0.112629	0.562758	0.112629	0.611	0.096794	0.0813514	0.0476487	0.0483251	0.195295	0.007943	0.00167776	0.237445	0.112723	physical_and_proximity
237	263	0.0173618	0.0173618	0.542006	0.774369	0	0	0	0	0	0	0.0183617	0.293864	0	0	0.170521	0.196885	proximity
237	267	0.109169	0.0616623	0.378514	0.193971	0.378514	0.193971	0.689	0.0739706	0.108123	0.0469127	0.0447936	0.223894	0.008957	0.00128216	0.226967	0.214968	physical_and_proximity
237	276	0.00823598	0.00823598	0.745067	0.541972	0	0	0	0	0	0	0.00845801	0.328275	0	0	0.110526	0.095823	proximity
237	278	0.214994	0.129075	0.481184	0.531946	0.481184	0.531946	1.352	0.173323	0.212868	0.1028	0.0905736	0.212629	0.017576	0.00300427	0.485368	0.46475	physical_and_proximity
238	249	0.181756	0.0937216	0.45009	0.46873	0.45009	0.46873	0.832	0.118268	0.179949	0.0780604	0.0400929	0.213116	0.010816	0.00204998	0.201955	0.213109	physical_and_proximity
238	254	0.486774	0.261416	1.15724	1.17506	1.15724	1.17506	2.834	0.359738	0.483558	0.222472	0.114158	0.209303	0.036842	0.00623546	0.543335	0.580684	physical_and_proximity
238	268	0.297107	0.168786	0.971962	0.505738	0.971962	0.505738	2.691	0.253029	0.296054	0.143714	0.0896125	0.170708	0.034983	0.00438583	0.34307	0.290849	physical_and_proximity
238	296	0.170163	0.0766341	0.451866	0.453648	0.451866	0.453648	0.65	0.0806083	0.167902	0.0594422	0.0352447	0.218687	0.00845	0.00139721	0.188435	0.210912	physical_and_proximity
238	306	0.00562362	0.00562362	0.848872	0.27248	0	0	0	0	0	0	0.00578124	0.314472	0	0	0.071994	0.041912	proximity
239	246	0.216817	0.112005	0.537026	0.522481	0.537026	0.522481	1.118	0.116118	0.214109	0.0807236	0.0779753	0.210573	0.014534	0.00201272	0.428246	0.415402	physical_and_proximity
239	267	0.0388253	0.0388253	0.972114	1.13276	0	0	0	0	0	0	0.0419377	0.216718	0	0	0.29406	0.281385	proximity
239	270	0.384119	0.24006	0.990232	0.718801	0.990232	0.718801	4.797	0.420232	0.38321	0.209174	0.146483	0.199017	0.062361	0.00728402	0.681239	0.612625	physical_and_proximity
239	278	0.254395	0.167344	0.518394	0.649884	0.518394	0.649884	2.054	0.293498	0.252868	0.145456	0.105233	0.203005	0.026702	0.0050873	0.479622	0.508352	physical_and_proximity
239	280	0.00907776	0.00907776	0.702585	0.610865	0	0	0	0	0	0	0.00933716	0.317687	0	0	0.118807	0.080106	proximity
239	286	0.00188256	0.00188256	0.581508	0.468092	0	0	0	0	0	0	0.00189633	0.351985	0	0	0.026702	0.020449	proximity
239	293	0.0786018	0.0752826	0.502153	0.582206	0.502153	0.582206	0.026	0.0195	0.0237132	0.0181848	0.0849468	0.200077	0.000338	0.000338	0.432302	0.480636	physical_and_proximity
240	248	0.149531	0.0787221	0.42341	1.90963	0.42341	1.90963	0.208	0.0468504	0.129986	0.0412712	0.0550088	0.211644	0.002704	0.000812074	0.094978	0.352534	physical_and_proximity
241	253	0.00284957	0.00284957	0.812622	1.43987	0	0	0	0	0	0	0.00286529	0.311608	0	0	0.031941	0.034645	proximity
241	271	0.0133596	0.0133596	1.31064	1.56857	0	0	0	0	0	0	0.0136143	0.243705	0	0	0.085345	0.115934	proximity
241	273	0.295792	0.106332	0.749343	1.93291	0.749343	1.93291	0.598	0.0763352	0.283761	0.0668808	0.056068	0.207567	0.007774	0.00132314	0.214461	0.323466	physical_and_proximity
242	243	0.109973	0.0722999	0.471023	0.174169	0.471023	0.174169	0.741	0.0946345	0.108529	0.0542548	0.0729625	0.184247	0.009633	0.00164033	0.345943	0.134186	physical_and_proximity
242	255	0.278917	0.153237	0.869828	0.586763	0.869828	0.586763	1.274	0.179051	0.274812	0.118499	0.0932869	0.201872	0.016562	0.00310355	0.502268	0.339183	physical_and_proximity
242	285	0.176778	0.0999796	0.559593	0.438883	0.559593	0.438883	0.559	0.0990327	0.170811	0.0706055	0.0694162	0.220819	0.007267	0.00171657	0.349661	0.404079	physical_and_proximity
242	287	0.0903629	0.0713671	0.34575	0.370823	0.34575	0.370823	0.117	0.053157	0.0707415	0.0409817	0.0655641	0.200683	0.001521	0.000921388	0.36842	0.247247	physical_and_proximity
242	295	0.00900462	0.00900462	0.372761	0.43358	0	0	0	0	0	0	0.00942817	0.27865	0	0	0.102245	0.004225	proximity
242	320	0.00856489	0.00856489	0.340258	0.806787	0	0	0	0	0	0	0.00888278	0.322003	0	0	0.057629	0.113906	proximity
243	287	0.00581291	0.00581291	1.18482	2.07332	0	0	0	0	0	0	0.00585807	0.281932	0	0	0.030251	0.064389	proximity
243	295	0.00118	0.00118	0.755282	3.21866	0	0	0	0	0	0	0.00118228	0.30323	0	0	0.014196	0.004056	proximity
244	245	0.0338019	0.0338019	0.817621	0.681508	0	0	0	0	0	0	0.0371833	0.263072	0	0	0.332423	0.284934	proximity
244	255	0.0102816	0.0102816	0.839066	0.683575	0	0	0	0	0	0	0.0105701	0.316991	0	0	0.135876	0.120497	proximity
244	264	0.0322148	0.0322148	0.793925	0.799966	0	0	0	0	0	0	0.0350483	0.229431	0	0	0.250289	0.269048	proximity
244	272	0.130176	0.0924618	0.340778	0.41087	0.340778	0.41087	0.377	0.12836	0.124675	0.0759942	0.0552284	0.190728	0.004901	0.00222491	0.308256	0.153114	physical_and_proximity
244	274	0.00459643	0.00459643	0.514438	0.260581	0	0	0	0	0	0	0.00472191	0.349146	0	0	0.05915	0.045461	proximity
244	277	0.307016	0.14651	0.782188	0.70207	0.782188	0.70207	1.703	0.141612	0.303949	0.102413	0.10095	0.186347	0.022139	0.00245461	0.451906	0.477087	physical_and_proximity
244	281	0.00471348	0.00471348	0.449098	0.301862	0	0	0	0	0	0	0.00483985	0.326355	0	0	0.062868	0.055601	proximity
244	282	0.361729	0.217333	0.660761	1.13009	0.660761	1.13009	2.574	0.297251	0.358835	0.173537	0.156688	0.200605	0.033462	0.00515235	0.613301	0.756782	physical_and_proximity
245	250	0.158084	0.109761	0.372468	0.413442	0.372468	0.413442	0.741	0.172386	0.154966	0.0917056	0.0771669	0.209133	0.009633	0.00298802	0.427908	0.420979	physical_and_proximity
245	255	0.151931	0.0851075	0.43788	0.299748	0.43788	0.299748	0.962	0.0857264	0.150164	0.057854	0.0774062	0.228771	0.012506	0.00148592	0.433485	0.408473	physical_and_proximity
245	262	0.0343473	0.0343473	0.55694	0.777958	0	0	0	0	0	0	0.0384122	0.259842	0	0	0.284427	0.339352	proximity
245	264	0.115801	0.078083	0.347522	0.287296	0.347522	0.287296	0.364	0.0799452	0.109824	0.0530031	0.0751261	0.219107	0.004732	0.00138572	0.4394	0.407459	physical_and_proximity
245	282	0.14917	0.100186	0.407439	0.31031	0.407439	0.31031	0.884	0.142422	0.146883	0.0787507	0.0898928	0.202538	0.011492	0.00246865	0.405938	0.448864	physical_and_proximity
245	285	0.0331411	0.0331411	0.831989	0.548175	0	0	0	0	0	0	0.0368353	0.25256	0	0	0.319917	0.28054	proximity
245	290	0.235887	0.149038	0.712908	0.489588	0.712908	0.489588	1.118	0.165014	0.230431	0.105204	0.141315	0.196236	0.014534	0.00286024	0.732953	0.615667	physical_and_proximity
246	270	0.246575	0.148772	0.497877	0.69222	0.497877	0.69222	1.56	0.205958	0.244249	0.120359	0.0999896	0.200102	0.02028	0.00356994	0.466271	0.479622	physical_and_proximity
246	280	0.207623	0.124082	0.403705	0.585147	0.403705	0.585147	1.495	0.166874	0.205976	0.0982455	0.0913143	0.206124	0.019435	0.00289248	0.447005	0.48165	physical_and_proximity
246	288	0.164323	0.1098	0.353171	0.446768	0.353171	0.446768	0.91	0.173193	0.162109	0.0922194	0.074472	0.200117	0.01183	0.003002	0.328536	0.37856	physical_and_proximity
246	291	0.224926	0.137975	0.61734	0.486021	0.61734	0.486021	1.209	0.187919	0.222	0.111126	0.0921691	0.193447	0.015717	0.00325727	0.464074	0.342732	physical_and_proximity
246	293	0.0400975	0.0400975	1.03947	0.84951	0	0	0	0	0	0	0.0438595	0.242203	0	0	0.350337	0.327691	proximity
246	310	0.00680059	0.00680059	0.731685	0.592663	0	0	0	0	0	0	0.00694483	0.318933	0	0	0.078585	0.08957	proximity
246	331	0.000292986	0.000292986	0.398408	0.630358	0	0	0	0	0	0	0.000293338	0.36015	0	0	0.00169	0.004225	proximity
247	250	0.31777	0.232147	0.763576	0.625676	0.763576	0.625676	4.03	0.560924	0.316853	0.213189	0.153504	0.186353	0.05239	0.00972268	0.675155	0.590655	physical_and_proximity
247	251	0.00378629	0.00378629	0.367154	0.604489	0	0	0	0	0	0	0.00385011	0.345299	0	0	0.042419	0.053066	proximity
247	264	0.0319981	0.0319981	0.52931	0.723372	0	0	0	0	0	0	0.0357396	0.241164	0	0	0.294229	0.297609	proximity
247	265	0.11559	0.0818951	0.33309	0.321462	0.33309	0.321462	0.325	0.095029	0.108815	0.0601103	0.0689654	0.211579	0.004225	0.00164717	0.412191	0.401206	physical_and_proximity
247	279	0.0082392	0.0082392	0.374595	0.533488	0	0	0	0	0	0	0.00855966	0.323138	0	0	0.110188	0.108667	proximity
247	298	0.161936	0.10544	0.422615	0.335283	0.422615	0.335283	1.118	0.149903	0.160174	0.0831964	0.0919196	0.212052	0.014534	0.00259832	0.490776	0.439569	physical_and_proximity
247	300	0.172915	0.119443	0.684408	0.291392	0.684408	0.291392	1.027	0.191169	0.170456	0.0987761	0.096249	0.214429	0.013351	0.00331359	0.524914	0.501085	physical_and_proximity
247	301	0.156425	0.112972	0.327099	0.369498	0.327099	0.369498	1.495	0.229681	0.155462	0.0988395	0.0941279	0.205012	0.019435	0.00398114	0.489255	0.396812	physical_and_proximity
247	304	0.138437	0.0981577	0.440028	0.236787	0.440028	0.236787	1.287	0.183661	0.137499	0.0837479	0.0872019	0.200986	0.016731	0.00318346	0.450723	0.370279	physical_and_proximity
247	316	0.0125546	0.0125546	0.591382	0.437821	0	0	0	0	0	0	0.0132141	0.308773	0	0	0.160888	0.118131	proximity
247	325	0.0283831	0.0283831	0.640725	0.357114	0	0	0	0	0	0	0.0323926	0.242696	0	0	0.273442	0.207363	proximity
248	250	0.00946851	0.00946851	0.549708	0.658553	0	0	0	0	0	0	0.00977751	0.319586	0	0	0.124046	0.116779	proximity
248	254	0.0190575	0.0190575	0.739406	0.671742	0	0	0	0	0	0	0.0201485	0.268026	0	0	0.207025	0.202124	proximity
248	259	0.133188	0.0858881	0.40115	0.2382	0.40115	0.2382	1.17	0.148262	0.132526	0.0744281	0.0536733	0.180843	0.01521	0.00256988	0.259753	0.170183	physical_and_proximity
248	262	0.237006	0.137966	0.482336	0.668226	0.482336	0.668226	1.43	0.16233	0.234245	0.102775	0.109525	0.212485	0.01859	0.00281372	0.648284	0.590317	physical_and_proximity
248	279	0.27545	0.149213	0.833363	0.529135	0.833363	0.529135	1.742	0.16902	0.272934	0.111033	0.107835	0.207029	0.022646	0.00292968	0.55601	0.513591	physical_and_proximity
248	283	0.00478721	0.00478721	0.357325	0.215162	0	0	0	0	0	0	0.00496416	0.283854	0	0	0.046137	0.053404	proximity
248	303	0.169211	0.102303	0.513543	0.292011	0.513543	0.292011	1.768	0.136416	0.168424	0.078726	0.0906974	0.200826	0.022984	0.00236455	0.428922	0.352872	physical_and_proximity
248	305	0.167262	0.102056	0.609423	0.353353	0.609423	0.353353	0.585	0.109451	0.161804	0.0734892	0.0782512	0.227005	0.007605	0.00189715	0.472862	0.386334	physical_and_proximity
248	328	0.0443359	0.0443359	0.850679	1.19345	0	0	0	0	0	0	0.0486815	0.242943	0	0	0.382447	0.400699	proximity
248	337	0.0038762	0.0038762	0.301866	0.311516	0	0	0	0	0	0	0.00397675	0.319127	0	0	0.029406	0.050362	proximity
249	254	0.0188111	0.0188111	1.12096	1.23072	0	0	0	0	0	0	0.0194342	0.311808	0	0	0.204321	0.216827	proximity
249	256	0.0309149	0.0309149	1.63989	1.15182	0	0	0	0	0	0	0.0323951	0.231028	0	0	0.26026	0.273104	proximity
249	276	0.0215504	0.0215504	0.786498	0.777498	0	0	0	0	0	0	0.0228075	0.242334	0	0	0.181506	0.191646	proximity
[truncated: 540 more rows]
