# Supplementary material for: X-ray computed tomography images and network data of sands under compression
Source: Data Brief. 2021 May 12;36:107122. doi: 10.1016/j.dib.2021.107122 (PMC8165412; doi:10.1016/j.dib.2021.107122)
Supplement: Supplementary file 1 [file mmc1.zip › data/Ottawa-sand_2MPa/features/contact-network_edge-betweeness-centrality.csv]

	edge ID	edge betweenness centrality
0	(52.0, 3.0)	0.005449591
1	(117.0, 174.0)	0.003062499
2	(117.0, 60.0)	0.00525458
3	(117.0, 141.0)	0.005527629
4	(117.0, 118.0)	0.001280942
5	(174.0, 190.0)	0.005449591
6	(174.0, 219.0)	0.005336347
7	(174.0, 164.0)	0.001848198
8	(174.0, 150.0)	0.000584337
9	(174.0, 141.0)	0.006724831
10	(260.0, 219.0)	0.00121329
11	(260.0, 253.0)	0.00174044
12	(260.0, 322.0)	0.001848366
13	(260.0, 235.0)	0.003984591
14	(219.0, 253.0)	0.00339185
15	(219.0, 205.0)	0.004193089
16	(219.0, 235.0)	0.002281965
17	(3.0, 60.0)	0.010839624
18	(3.0, 55.0)	2.98E-05
19	(81.0, 124.0)	0.009322551
20	(81.0, 86.0)	0.005449591
21	(81.0, 60.0)	0.001960168
22	(370.0, 345.0)	0.001677256
23	(370.0, 321.0)	0.003772335
24	(253.0, 301.0)	0.004055875
25	(253.0, 210.0)	0.005449591
26	(253.0, 276.0)	0.007423384
27	(253.0, 205.0)	0.008426656
28	(253.0, 263.0)	0.004654113
29	(1.0, 6.0)	0.005449591
30	(301.0, 345.0)	0.002507201
31	(124.0, 164.0)	0.001488701
32	(124.0, 138.0)	0.003612191
33	(124.0, 142.0)	0.007636559
34	(124.0, 141.0)	0.002996143
35	(124.0, 76.0)	0.002242313
36	(164.0, 205.0)	0.003525562
37	(164.0, 142.0)	0.003823979
38	(345.0, 336.0)	0.003130876
39	(345.0, 276.0)	0.004410924
40	(345.0, 321.0)	0.001227817
41	(345.0, 372.0)	0.001055429
42	(345.0, 328.0)	0.003244725
43	(42.0, 4.0)	0.002861583
44	(42.0, 6.0)	0.002588008
45	(138.0, 187.0)	0.001931797
46	(138.0, 99.0)	0.001579033
47	(138.0, 114.0)	0.006406398
48	(138.0, 142.0)	0.006882306
49	(257.0, 276.0)	0.005449591
50	(187.0, 157.0)	0.004887245
51	(99.0, 114.0)	0.002927961
52	(99.0, 77.0)	0.00112457
53	(231.0, 284.0)	0.005821558
54	(231.0, 157.0)	0.011960574
55	(231.0, 258.0)	0.003908579
56	(231.0, 213.0)	0.005490736
57	(284.0, 336.0)	0.002862504
58	(284.0, 302.0)	0.00373581
59	(284.0, 276.0)	0.003834699
60	(336.0, 302.0)	0.002704734
61	(336.0, 371.0)	0.001592975
62	(336.0, 341.0)	0.002705091
63	(45.0, 90.0)	0.00115525
64	(45.0, 4.0)	0.001994325
65	(45.0, 63.0)	0.003445125
66	(167.0, 114.0)	0.004126589
67	(167.0, 200.0)	0.004292417
68	(167.0, 157.0)	0.002535934
69	(90.0, 114.0)	0.003959038
70	(90.0, 104.0)	0.001497465
71	(90.0, 63.0)	0.001053979
72	(114.0, 104.0)	0.008058236
73	(114.0, 77.0)	0.013908815
74	(114.0, 157.0)	0.014922828
75	(114.0, 63.0)	0.004753308
76	(114.0, 152.0)	0.003381701
77	(114.0, 107.0)	0.005070747
78	(114.0, 115.0)	0.005012416
79	(344.0, 302.0)	0.005449591
80	(302.0, 248.0)	0.004860434
81	(302.0, 340.0)	0.006141149
82	(302.0, 258.0)	0.004553487
83	(302.0, 341.0)	0.00166935
84	(302.0, 299.0)	0.00421327
85	(302.0, 296.0)	0.007798492
86	(200.0, 248.0)	0.004936879
87	(200.0, 160.0)	0.003630338
88	(200.0, 183.0)	0.003355162
89	(200.0, 203.0)	0.001459147
90	(200.0, 211.0)	0.006770268
91	(248.0, 281.0)	0.011679539
92	(248.0, 258.0)	0.005538777
93	(248.0, 211.0)	0.009233706
94	(248.0, 262.0)	0.003951083
95	(104.0, 160.0)	0.003350299
96	(104.0, 57.0)	0.002651721
97	(104.0, 130.0)	0.006184772
98	(104.0, 152.0)	0.000979
99	(104.0, 89.0)	0.002864319
100	(160.0, 183.0)	0.001255928
101	(2.0, 57.0)	0.001657653
102	(2.0, 63.0)	0.004335858
103	(340.0, 281.0)	0.003180921
104	(340.0, 359.0)	0.005713921
105	(340.0, 299.0)	0.002839327
106	(340.0, 354.0)	0.001299881
107	(286.0, 281.0)	0.005449591
108	(57.0, 61.0)	0.00239795
109	(57.0, 89.0)	0.005287788
110	(57.0, 53.0)	0.000900944
111	(281.0, 239.0)	0.00379832
112	(281.0, 303.0)	0.005520412
113	(281.0, 282.0)	0.00236188
114	(281.0, 316.0)	0.003184831
115	(281.0, 236.0)	0.01037715
116	(281.0, 278.0)	0.003362817
117	(239.0, 183.0)	0.003435855
118	(130.0, 183.0)	0.004429205
119	(130.0, 91.0)	0.006661682
120	(130.0, 132.0)	0.006661682
121	(130.0, 181.0)	0.007231835
122	(130.0, 140.0)	0.002375599
123	(130.0, 100.0)	0.004041608
124	(130.0, 139.0)	0.01132181
125	(183.0, 203.0)	0.002755465
126	(183.0, 181.0)	0.001691337
127	(91.0, 98.0)	0.001487016
128	(303.0, 359.0)	0.001031465
129	(303.0, 282.0)	0.000481639
130	(359.0, 349.0)	0.005449591
131	(359.0, 333.0)	0.000292575
132	(359.0, 316.0)	0.004772511
133	(37.0, 61.0)	0.005449591
134	(282.0, 233.0)	0.003332661
135	(282.0, 316.0)	0.001957486
136	(184.0, 181.0)	0.005449591
137	(132.0, 98.0)	0.001487016
138	(230.0, 233.0)	0.005449591
139	(98.0, 61.0)	0.002950963
140	(61.0, 5.0)	0.005449591
141	(61.0, 100.0)	0.010721628
142	(61.0, 53.0)	0.004790089
143	(61.0, 64.0)	0.001298043
144	(276.0, 321.0)	0.004726709
145	(276.0, 258.0)	0.012941991
146	(276.0, 328.0)	0.004082973
147	(276.0, 213.0)	0.00827949
148	(276.0, 263.0)	0.003718379
149	(4.0, 6.0)	0.001104449
150	(4.0, 77.0)	0.003642457
151	(4.0, 7.0)	0.001262892
152	(4.0, 46.0)	0.004653911
153	(371.0, 341.0)	0.003856616
154	(60.0, 6.0)	0.004723893
155	(60.0, 55.0)	0.005419812
156	(60.0, 76.0)	0.015165313
157	(60.0, 9.0)	0.002685606
158	(6.0, 77.0)	0.013927488
159	(6.0, 9.0)	0.003384517
160	(6.0, 34.0)	0.004368628
161	(321.0, 322.0)	0.003491985
162	(321.0, 363.0)	0.002404003
163	(321.0, 328.0)	0.002663845
164	(321.0, 285.0)	0.003219026
165	(321.0, 263.0)	0.005866138
166	(322.0, 348.0)	0.001039216
167	(205.0, 235.0)	0.00417551
168	(205.0, 142.0)	0.012513661
169	(205.0, 213.0)	0.006494698
170	(205.0, 166.0)	0.005820799
171	(205.0, 229.0)	0.004259803
172	(77.0, 63.0)	0.006970522
173	(77.0, 76.0)	0.008656991
174	(77.0, 107.0)	0.006994346
175	(77.0, 46.0)	0.002144294
176	(77.0, 58.0)	0.002685658
177	(233.0, 181.0)	0.007056897
178	(233.0, 236.0)	0.006447686
179	(233.0, 223.0)	0.000494516
180	(157.0, 152.0)	0.004377318
181	(157.0, 211.0)	0.021796235
182	(157.0, 154.0)	0.006145117
183	(157.0, 115.0)	0.010239332
184	(157.0, 159.0)	0.003061692
185	(63.0, 89.0)	0.009122283
186	(63.0, 7.0)	0.00225958
187	(63.0, 58.0)	0.000879718
188	(63.0, 51.0)	0.005476709
189	(258.0, 211.0)	0.011303829
190	(258.0, 296.0)	0.004515875
191	(258.0, 256.0)	0.00333933
192	(152.0, 89.0)	0.002068109
193	(152.0, 139.0)	0.005358388
194	(203.0, 211.0)	0.006002638
195	(203.0, 181.0)	0.002324356
196	(203.0, 236.0)	0.003193838
197	(203.0, 201.0)	0.003306459
198	(150.0, 141.0)	0.004865254
199	(372.0, 328.0)	0.004394162
200	(211.0, 262.0)	0.014129957
201	(211.0, 188.0)	0.015031725
202	(211.0, 201.0)	0.007542385
203	(211.0, 245.0)	0.007640552
204	(181.0, 236.0)	0.011617538
205	(181.0, 139.0)	0.014410962
206	(181.0, 179.0)	0.002076334
207	(235.0, 285.0)	0.006748424
208	(235.0, 263.0)	0.001583579
209	(235.0, 198.0)	0.004057628
210	(235.0, 229.0)	0.004587174
211	(333.0, 316.0)	0.005157016
212	(142.0, 141.0)	0.005440362
213	(142.0, 154.0)	0.004338671
214	(142.0, 107.0)	0.009293473
215	(142.0, 166.0)	0.004566325
216	(142.0, 92.0)	0.005416323
217	(142.0, 143.0)	0.011528981
218	(141.0, 118.0)	0.002825165
219	(141.0, 198.0)	0.004383135
220	(141.0, 166.0)	0.011499818
221	(141.0, 116.0)	0.005276903
222	(76.0, 34.0)	0.002745722
223	(76.0, 92.0)	0.009493514
224	(76.0, 116.0)	0.011940575
225	(154.0, 107.0)	0.004518533
226	(154.0, 188.0)	0.009473288
227	(154.0, 143.0)	0.004902608
228	(341.0, 299.0)	0.004452685
229	(341.0, 354.0)	0.001107058
230	(341.0, 296.0)	0.004020073
231	(341.0, 350.0)	0.007118959
232	(140.0, 100.0)	0.001975469
233	(140.0, 161.0)	0.002413081
234	(140.0, 122.0)	0.001284547
235	(363.0, 348.0)	0.000627548
236	(363.0, 339.0)	0.003497885
237	(328.0, 296.0)	0.005590396
238	(328.0, 364.0)	0.001618092
239	(328.0, 339.0)	0.002642718
240	(328.0, 307.0)	0.007172917
241	(107.0, 115.0)	0.004675366
242	(107.0, 92.0)	0.002492257
243	(107.0, 85.0)	0.00690355
244	(89.0, 100.0)	0.004879237
245	(89.0, 53.0)	0.007639957
246	(89.0, 115.0)	0.008206517
247	(89.0, 139.0)	0.011189218
248	(89.0, 51.0)	0.006101952
249	(89.0, 109.0)	0.009819873
250	(7.0, 58.0)	0.003042617
251	(100.0, 53.0)	0.00305387
252	(100.0, 139.0)	0.017247397
253	(100.0, 64.0)	0.0030005
254	(100.0, 122.0)	0.004785014
255	(100.0, 83.0)	0.003847831
256	(299.0, 316.0)	0.007379355
257	(299.0, 354.0)	0.000729951
258	(299.0, 262.0)	0.008060467
259	(299.0, 313.0)	0.004103857
260	(299.0, 305.0)	0.004810255
261	(9.0, 34.0)	0.001235477
262	(9.0, 72.0)	0.001530245
263	(9.0, 13.0)	0.004241058
264	(213.0, 263.0)	0.004554522
265	(213.0, 229.0)	0.005076439
266	(213.0, 188.0)	0.013213951
267	(213.0, 256.0)	0.00536762
268	(316.0, 360.0)	0.002234942
269	(316.0, 278.0)	0.00665873
270	(316.0, 346.0)	0.001668078
271	(8.0, 53.0)	0.001843359
272	(8.0, 51.0)	0.003606233
273	(285.0, 263.0)	0.003746127
274	(285.0, 317.0)	0.005449591
275	(285.0, 348.0)	0.003914237
276	(285.0, 339.0)	0.004397569
277	(285.0, 264.0)	0.008323522
278	(285.0, 337.0)	0.002841587
279	(118.0, 72.0)	0.002091222
280	(118.0, 116.0)	0.004418926
281	(118.0, 96.0)	0.001510484
282	(263.0, 229.0)	0.005139035
283	(263.0, 259.0)	0.009339454
284	(354.0, 313.0)	0.004441027
285	(53.0, 64.0)	0.001409161
286	(53.0, 51.0)	0.008054648
287	(53.0, 11.0)	0.004888338
288	(53.0, 14.0)	0.002028492
289	(53.0, 83.0)	0.00111052
290	(115.0, 58.0)	0.008812381
291	(115.0, 159.0)	0.005656389
292	(115.0, 109.0)	0.006387803
293	(115.0, 85.0)	0.006707704
294	(115.0, 137.0)	0.007913911
295	(296.0, 256.0)	0.004062664
296	(296.0, 350.0)	0.003859772
297	(296.0, 307.0)	0.005550897
298	(296.0, 275.0)	0.008783281
299	(46.0, 58.0)	0.004811554
300	(46.0, 34.0)	0.003922633
301	(46.0, 92.0)	0.009567106
302	(46.0, 15.0)	0.002708027
303	(262.0, 236.0)	0.00816533
304	(262.0, 278.0)	0.007891743
305	(262.0, 245.0)	0.010728063
306	(262.0, 313.0)	0.004134828
307	(262.0, 305.0)	0.005321143
308	(262.0, 224.0)	0.004077377
309	(262.0, 273.0)	0.006263455
310	(10.0, 13.0)	0.005449591
311	(198.0, 166.0)	0.00230995
312	(198.0, 229.0)	0.00293648
313	(198.0, 237.0)	0.002792768
314	(198.0, 158.0)	0.004578406
315	(58.0, 51.0)	0.005772397
316	(58.0, 54.0)	0.00226198
317	(236.0, 278.0)	0.003474798
318	(236.0, 223.0)	0.004903422
319	(236.0, 179.0)	0.006244066
320	(236.0, 254.0)	0.003830681
321	(236.0, 224.0)	0.012412893
322	(236.0, 265.0)	0.009498073
323	(34.0, 13.0)	0.003581264
324	(34.0, 74.0)	0.006818599
325	(72.0, 96.0)	0.002613514
326	(72.0, 13.0)	0.000851913
327	(166.0, 229.0)	0.006783357
328	(166.0, 116.0)	0.009131616
329	(166.0, 158.0)	0.002571995
330	(166.0, 143.0)	0.006068806
331	(166.0, 196.0)	0.017908504
332	(92.0, 116.0)	0.005313871
333	(92.0, 143.0)	0.009423374
334	(92.0, 85.0)	0.012792122
335	(92.0, 97.0)	0.006801819
336	(139.0, 159.0)	0.015800432
337	(139.0, 179.0)	0.011839665
338	(139.0, 109.0)	0.01269977
339	(139.0, 156.0)	0.018863325
340	(360.0, 346.0)	0.00321465
341	(229.0, 264.0)	0.006624479
342	(229.0, 259.0)	0.003110031
343	(229.0, 196.0)	0.008421093
344	(229.0, 209.0)	0.004256106
345	(188.0, 256.0)	0.005391902
346	(188.0, 159.0)	0.020421672
347	(188.0, 234.0)	0.022122122
348	(188.0, 175.0)	0.01681494
349	(364.0, 339.0)	0.001632129
350	(364.0, 350.0)	0.003402141
351	(364.0, 307.0)	0.002627313
352	(364.0, 374.0)	0.001038386
353	(348.0, 337.0)	0.001764883
354	(278.0, 346.0)	0.002140032
355	(278.0, 305.0)	0.002536622
356	(278.0, 254.0)	0.001640783
357	(278.0, 304.0)	0.002333349
358	(278.0, 265.0)	0.005376614
359	(64.0, 11.0)	0.001972926
360	(64.0, 122.0)	0.004072118
361	(64.0, 83.0)	0.001019083
362	(51.0, 12.0)	0.005449591
363	(51.0, 17.0)	0.016467874
364	(256.0, 245.0)	0.004127323
365	(256.0, 259.0)	0.004500104
366	(256.0, 275.0)	0.004098208
367	(11.0, 40.0)	0.001637037
368	(223.0, 254.0)	8.74E-05
369	(339.0, 307.0)	0.004812439
370	(339.0, 337.0)	0.001934146
371	(339.0, 309.0)	0.001467647
372	(339.0, 331.0)	0.006001099
373	(159.0, 201.0)	0.00320987
374	(159.0, 137.0)	0.004182549
375	(116.0, 158.0)	0.009649944
376	(116.0, 96.0)	0.00594677
377	(116.0, 74.0)	0.006392228
378	(116.0, 136.0)	0.011370036
379	(237.0, 264.0)	0.003823431
380	(346.0, 305.0)	0.005006227
381	(346.0, 373.0)	0.000620599
382	(346.0, 304.0)	0.000931864
383	(346.0, 355.0)	0.00166587
384	(201.0, 179.0)	0.003713108
385	(201.0, 224.0)	0.003386584
386	(201.0, 156.0)	0.008349271
387	(201.0, 192.0)	0.005440452
388	(161.0, 179.0)	0.005682043
389	(161.0, 122.0)	0.005024605
390	(161.0, 212.0)	0.004832817
391	(179.0, 224.0)	0.00806574
392	(179.0, 212.0)	0.00521886
393	(350.0, 313.0)	0.005446585
394	(350.0, 287.0)	0.004155194
395	(350.0, 374.0)	0.001995971
396	(350.0, 335.0)	0.004204472
397	(350.0, 332.0)	0.011190172
398	(245.0, 275.0)	0.003147351
399	(245.0, 224.0)	0.00819572
400	(245.0, 234.0)	0.01950406
401	(245.0, 192.0)	0.005739578
402	(245.0, 273.0)	0.004619267
403	(264.0, 309.0)	0.002097082
404	(264.0, 289.0)	0.002870414
405	(264.0, 209.0)	0.003240256
406	(264.0, 243.0)	0.009906872
407	(264.0, 291.0)	0.007325064
408	(313.0, 305.0)	0.001676062
409	(313.0, 275.0)	0.007123472
410	(313.0, 273.0)	0.003703542
411	(313.0, 335.0)	0.001197153
412	(158.0, 196.0)	0.011405636
413	(158.0, 209.0)	0.005925294
414	(158.0, 123.0)	0.009334827
415	(158.0, 136.0)	0.003457853
416	(158.0, 182.0)	0.003825591
417	(259.0, 307.0)	0.0067227
418	(259.0, 309.0)	0.005192041
419	(259.0, 196.0)	0.00975193
420	(259.0, 234.0)	0.008162213
421	(259.0, 243.0)	0.005402249
422	(109.0, 85.0)	0.013936347
423	(109.0, 137.0)	0.009074652
424	(109.0, 156.0)	0.013425577
425	(109.0, 73.0)	0.013953286
426	(109.0, 112.0)	0.008079717
427	(305.0, 373.0)	0.002839698
428	(305.0, 273.0)	0.006057949
429	(305.0, 265.0)	0.003486276
430	(305.0, 355.0)	0.002506779
431	(305.0, 335.0)	0.002419734
432	(305.0, 298.0)	0.004816606
433	(307.0, 275.0)	0.011301254
434	(307.0, 309.0)	0.003860887
435	(307.0, 287.0)	0.002948936
436	(307.0, 331.0)	0.005576085
437	(143.0, 137.0)	0.018159231
438	(143.0, 196.0)	0.01512891
439	(143.0, 136.0)	0.006997858
440	(143.0, 97.0)	0.010469098
441	(143.0, 175.0)	0.009763483
442	(122.0, 113.0)	0.009358413
443	(96.0, 13.0)	0.003544434
444	(96.0, 123.0)	0.005957669
445	(96.0, 67.0)	0.00166173
446	(85.0, 54.0)	0.007546309
447	(85.0, 17.0)	0.009228153
448	(85.0, 129.0)	0.013705187
449	(85.0, 65.0)	0.009796003
450	(337.0, 309.0)	0.002966469
451	(337.0, 289.0)	0.001082537
452	(337.0, 357.0)	0.0019206
453	(337.0, 329.0)	0.001989479
454	(275.0, 234.0)	0.013158643
455	(275.0, 273.0)	0.008408387
456	(275.0, 287.0)	0.000900216
457	(275.0, 249.0)	0.005823286
458	(275.0, 297.0)	0.00731916
459	(13.0, 74.0)	0.008026992
460	(13.0, 16.0)	0.000931861
461	(13.0, 19.0)	0.005449591
462	(13.0, 67.0)	0.005300628
463	(137.0, 192.0)	0.008939662
464	(137.0, 129.0)	0.004797606
465	(137.0, 112.0)	0.009647657
466	(309.0, 331.0)	0.002051014
467	(309.0, 291.0)	0.003808812
468	(54.0, 15.0)	0.003576099
469	(54.0, 18.0)	0.001602985
470	(14.0, 73.0)	0.004240771
471	(14.0, 35.0)	0.000412999
472	(289.0, 291.0)	0.002538172
473	(74.0, 16.0)	0.001563112
474	(74.0, 97.0)	0.013076101
475	(74.0, 67.0)	0.002007915
476	(74.0, 56.0)	0.004373634
477	(196.0, 234.0)	0.019880503
478	(196.0, 209.0)	0.004544958
479	(196.0, 175.0)	0.004850523
480	(196.0, 185.0)	0.005507912
481	(196.0, 204.0)	0.021414483
482	(373.0, 355.0)	0.000520559
483	(373.0, 335.0)	0.002376297
484	(224.0, 273.0)	0.005118142
485	(224.0, 265.0)	0.004874145
486	(224.0, 199.0)	0.013766463
487	(224.0, 225.0)	0.003606661
488	(83.0, 73.0)	0.004432329
489	(83.0, 35.0)	0.001819223
490	(40.0, 35.0)	0.00400814
491	(156.0, 173.0)	0.007570638
492	(156.0, 199.0)	0.017480847
493	(156.0, 135.0)	0.016628492
494	(304.0, 265.0)	0.00273235
495	(304.0, 355.0)	0.000603016
496	(304.0, 290.0)	0.002035563
497	(15.0, 16.0)	0.003229651
498	(234.0, 287.0)	0.009875709
499	(234.0, 175.0)	0.014688619
500	(234.0, 243.0)	0.012179972
501	(234.0, 249.0)	0.008193401
502	(234.0, 288.0)	0.011446098
503	(234.0, 204.0)	0.011286308
504	(234.0, 267.0)	0.016932216
505	(192.0, 175.0)	0.009111679
506	(192.0, 249.0)	0.008541053
507	(192.0, 165.0)	0.004548456
508	(192.0, 199.0)	0.004107816
509	(209.0, 247.0)	0.00384324
510	(209.0, 243.0)	0.003318044
511	(209.0, 185.0)	0.001777568
512	(209.0, 215.0)	0.005782771
513	(212.0, 265.0)	0.006165463
514	(212.0, 173.0)	0.003480299
515	(212.0, 240.0)	0.002440027
516	(212.0, 206.0)	0.003897437
517	(273.0, 249.0)	0.00476589
518	(273.0, 297.0)	0.005439291
519	(273.0, 298.0)	0.00472051
520	(273.0, 225.0)	0.007801872
521	(273.0, 255.0)	0.008656083
522	(265.0, 298.0)	0.004733195
523	(265.0, 290.0)	0.006635549
524	(265.0, 225.0)	0.004747976
525	(265.0, 266.0)	0.004677814
526	(16.0, 67.0)	0.00128145
527	(16.0, 56.0)	0.003655067
528	(123.0, 136.0)	0.003608455
529	(123.0, 67.0)	0.008180886
530	(123.0, 153.0)	0.008098952
531	(123.0, 102.0)	0.003807282
532	(287.0, 288.0)	0.002084653
533	(287.0, 297.0)	0.004089602
534	(287.0, 332.0)	0.003202472
535	(355.0, 298.0)	0.004197073
536	(355.0, 334.0)	0.001507264
537	(136.0, 185.0)	0.008334429
538	(136.0, 133.0)	0.010361418
539	(136.0, 110.0)	0.006951501
540	(97.0, 65.0)	0.007548717
541	(97.0, 56.0)	0.007447982
542	(97.0, 133.0)	0.015443945
543	(374.0, 331.0)	0.001876758
544	(374.0, 332.0)	0.002701868
545	(175.0, 129.0)	0.009459457
546	(175.0, 204.0)	0.008055501
547	(175.0, 133.0)	0.025038045
548	(73.0, 17.0)	0.005907328
549	(73.0, 35.0)	0.011345483
550	(73.0, 101.0)	0.007155279
551	(73.0, 20.0)	0.005519209
552	(17.0, 65.0)	0.008988151
553	(17.0, 20.0)	0.006489952
554	(17.0, 22.0)	0.008925434
555	(35.0, 21.0)	0.004698312
556	(331.0, 357.0)	0.005392049
557	(331.0, 288.0)	0.008215192
558	(331.0, 332.0)	0.006121311
559	(331.0, 376.0)	0.003764329
560	(331.0, 300.0)	0.005882302
561	(182.0, 185.0)	0.001673973
562	(182.0, 153.0)	0.001467461
563	(182.0, 215.0)	0.002363942
564	(357.0, 365.0)	0.002495289
565	(335.0, 297.0)	0.003482444
566	(335.0, 298.0)	0.004034332
567	(335.0, 375.0)	0.002743069
568	(129.0, 112.0)	0.005368728
569	(129.0, 165.0)	0.003619681
570	(129.0, 133.0)	0.008324602
571	(129.0, 106.0)	0.006982211
572	(129.0, 163.0)	0.005916032
573	(247.0, 291.0)	0.002346011
574	(67.0, 56.0)	0.002669944
575	(67.0, 50.0)	0.004969799
576	(67.0, 71.0)	0.005031459
577	(243.0, 291.0)	0.01083679
578	(243.0, 185.0)	0.006445224
579	(243.0, 288.0)	0.003807028
580	(243.0, 204.0)	0.011390079
581	(243.0, 232.0)	0.007881299
582	(18.0, 65.0)	0.004609951
583	(249.0, 297.0)	0.007095497
584	(249.0, 199.0)	0.01128773
585	(249.0, 267.0)	0.010107621
586	(249.0, 255.0)	0.004857718
587	(112.0, 165.0)	0.001518197
588	(112.0, 101.0)	0.006611886
589	(112.0, 135.0)	0.007756639
590	(112.0, 127.0)	0.005047226
591	(291.0, 329.0)	0.003960612
592	(291.0, 300.0)	0.003649993
593	(291.0, 318.0)	0.004237856
594	(291.0, 269.0)	0.008974806
595	(173.0, 199.0)	0.007006443
596	(173.0, 225.0)	0.003819557
597	(173.0, 155.0)	0.007487112
598	(173.0, 206.0)	0.003771167
599	(113.0, 101.0)	0.004544188
600	(113.0, 155.0)	0.002855057
601	(113.0, 78.0)	0.004124342
602	(113.0, 144.0)	0.00496077
603	(185.0, 153.0)	0.004953627
604	(185.0, 215.0)	0.003354461
605	(185.0, 176.0)	0.004701225
606	(288.0, 332.0)	0.006407524
607	(288.0, 267.0)	0.003951149
608	(288.0, 270.0)	0.007010458
609	(297.0, 332.0)	0.007459899
610	(297.0, 323.0)	0.003082009
611	(297.0, 377.0)	0.005088101
612	(297.0, 292.0)	0.009323484
613	(298.0, 290.0)	0.003180828
614	(298.0, 266.0)	0.002409973
615	(298.0, 334.0)	0.005959303
616	(298.0, 255.0)	0.011986202
617	(298.0, 292.0)	0.005475144
618	(165.0, 199.0)	0.007119622
619	(165.0, 135.0)	0.004850464
620	(165.0, 127.0)	0.003479533
621	(165.0, 163.0)	0.00466945
622	(332.0, 375.0)	0.004041481
623	(332.0, 323.0)	0.004301625
624	(332.0, 320.0)	0.013127582
625	(332.0, 358.0)	0.0056878
626	(199.0, 225.0)	0.004904416
627	(199.0, 218.0)	0.019088799
628	(199.0, 180.0)	0.010637044
629	(329.0, 318.0)	0.001588224
630	(65.0, 48.0)	0.009582121
631	(65.0, 106.0)	0.014190574
632	(65.0, 22.0)	0.002510951
633	(56.0, 110.0)	0.004656021
634	(56.0, 48.0)	0.005777365
635	(56.0, 71.0)	0.002629682
636	(56.0, 24.0)	0.004313519
637	(101.0, 135.0)	0.006687949
638	(101.0, 78.0)	0.005386247
639	(101.0, 84.0)	0.004627132
640	(204.0, 267.0)	0.006940909
641	(204.0, 218.0)	0.015887321
642	(204.0, 176.0)	0.013526145
643	(204.0, 163.0)	0.010848706
644	(204.0, 186.0)	0.009137269
645	(204.0, 217.0)	0.014214684
646	(240.0, 206.0)	0.003009564
647	(153.0, 110.0)	0.004249649
648	(153.0, 102.0)	0.003131888
649	(153.0, 176.0)	0.007269158
650	(153.0, 168.0)	0.005848664
651	(290.0, 266.0)	0.000801448
652	(290.0, 334.0)	0.001044955
653	(290.0, 251.0)	0.002492707
654	(290.0, 310.0)	0.005500365
655	(225.0, 206.0)	0.004784001
656	(225.0, 266.0)	0.00194294
657	(225.0, 255.0)	0.004532295
658	(225.0, 226.0)	0.006048749
659	(135.0, 127.0)	0.002860943
660	(135.0, 144.0)	0.007833137
661	(135.0, 180.0)	0.012783063
662	(135.0, 93.0)	0.014088225
663	(135.0, 131.0)	0.003739333
664	(133.0, 110.0)	0.013867478
665	(133.0, 106.0)	0.011920736
666	(133.0, 163.0)	0.013978195
667	(133.0, 125.0)	0.021833945
668	(133.0, 146.0)	0.006479039
669	(155.0, 144.0)	0.001390952
670	(155.0, 151.0)	0.002356613
671	(215.0, 269.0)	0.006822782
672	(215.0, 176.0)	0.002473728
673	(215.0, 207.0)	0.002614729
674	(110.0, 102.0)	0.002954754
675	(110.0, 71.0)	0.007845128
676	(110.0, 125.0)	0.003732619
677	(110.0, 69.0)	0.005601331
678	(376.0, 320.0)	0.002579912
679	(48.0, 22.0)	0.005347164
680	(48.0, 24.0)	0.004217289
681	(48.0, 79.0)	0.00393299
682	(48.0, 69.0)	0.005170641
683	(48.0, 27.0)	0.005449591
684	(365.0, 318.0)	0.002089344
685	(365.0, 330.0)	0.0025988
686	(20.0, 22.0)	0.00315205
687	(20.0, 84.0)	0.004117446
688	(20.0, 43.0)	0.007716952
689	(102.0, 71.0)	0.001647873
690	(102.0, 120.0)	0.00216117
691	(102.0, 80.0)	0.002924081
692	(206.0, 266.0)	0.002735695
693	(206.0, 251.0)	0.001894502
694	(206.0, 226.0)	0.001813058
695	(206.0, 193.0)	0.006529783
696	(300.0, 318.0)	0.000709507
697	(300.0, 269.0)	0.003673244
698	(300.0, 320.0)	0.003819791
699	(300.0, 270.0)	0.002946902
700	(300.0, 330.0)	0.002521644
701	(21.0, 41.0)	0.002419585
702	(266.0, 292.0)	0.005610104
703	(266.0, 251.0)	0.002078278
704	(266.0, 226.0)	0.003188164
705	(334.0, 310.0)	0.00113384
706	(334.0, 369.0)	0.003118278
707	(50.0, 23.0)	0.001042642
708	(318.0, 269.0)	0.003524819
709	(318.0, 330.0)	0.002204134
710	(267.0, 270.0)	0.009554504
711	(267.0, 308.0)	0.015378933
712	(267.0, 217.0)	0.005629278
713	(267.0, 261.0)	0.006974324
714	(78.0, 41.0)	0.006435911
715	(78.0, 43.0)	0.002704912
716	(78.0, 93.0)	0.003999825
717	(78.0, 66.0)	0.001613737
718	(232.0, 269.0)	0.00530651
719	(232.0, 270.0)	0.00105162
720	(232.0, 176.0)	0.00221792
721	(232.0, 186.0)	0.002004303
722	(232.0, 217.0)	0.007736681
723	(232.0, 227.0)	0.002993119
724	(106.0, 127.0)	0.00347707
725	(106.0, 163.0)	0.011625688
726	(106.0, 84.0)	0.014522206
727	(106.0, 79.0)	0.009174694
728	(106.0, 146.0)	0.010579142
729	(106.0, 68.0)	0.005615702
730	(106.0, 126.0)	0.00755141
731	(255.0, 218.0)	0.015659927
732	(255.0, 292.0)	0.005517956
733	(255.0, 261.0)	0.009704889
734	(255.0, 250.0)	0.006412545
735	(22.0, 79.0)	0.004356723
736	(22.0, 68.0)	0.006223692
737	(127.0, 84.0)	0.00315176
738	(127.0, 178.0)	0.003519216
739	(127.0, 131.0)	0.001660365
740	(127.0, 126.0)	0.004786067
741	(71.0, 23.0)	0.003858226
742	(71.0, 69.0)	0.002696911
743	(71.0, 47.0)	0.008089318
744	(323.0, 358.0)	0.001542095
745	(323.0, 377.0)	0.0006561
746	(323.0, 292.0)	0.004838858
747	(323.0, 308.0)	0.003351791
748	(323.0, 319.0)	0.001697335
749	(269.0, 270.0)	0.003798949
750	(269.0, 207.0)	0.003455179
751	(269.0, 294.0)	0.004406079
752	(269.0, 214.0)	0.006707349
753	(269.0, 280.0)	0.009039201
754	(41.0, 28.0)	0.00117916
755	(320.0, 358.0)	0.001157325
756	(320.0, 366.0)	0.003247367
757	(320.0, 308.0)	0.005361296
758	(320.0, 330.0)	0.00503827
759	(320.0, 283.0)	0.004041545
760	(320.0, 325.0)	0.003811379
761	(218.0, 163.0)	0.02044485
762	(218.0, 180.0)	0.012945618
763	(218.0, 217.0)	0.010205593
764	(218.0, 178.0)	0.003980292
765	(218.0, 261.0)	0.018550451
766	(270.0, 283.0)	0.00347095
767	(270.0, 214.0)	0.009387193
768	(358.0, 308.0)	0.002117269
769	(358.0, 343.0)	0.003465865
770	(358.0, 338.0)	0.001145566
771	(176.0, 186.0)	0.002062222
772	(176.0, 168.0)	0.005516402
773	(176.0, 214.0)	0.008977517
774	(163.0, 178.0)	0.005603081
775	(163.0, 146.0)	0.004972645
776	(377.0, 292.0)	0.001152797
777	(377.0, 319.0)	0.001083054
778	(377.0, 315.0)	0.002418869
779	(144.0, 93.0)	0.004093234
780	(144.0, 193.0)	0.009884156
781	(144.0, 119.0)	0.003160138
782	(23.0, 24.0)	0.00205726
783	(84.0, 43.0)	0.004897725
784	(84.0, 93.0)	0.006376203
785	(84.0, 68.0)	0.002530004
786	(24.0, 69.0)	0.002023213
787	(24.0, 30.0)	0.003894171
788	(180.0, 178.0)	0.003682311
789	(180.0, 226.0)	0.008103302
790	(180.0, 131.0)	0.011191113
791	(180.0, 250.0)	0.011368568
792	(180.0, 197.0)	0.006519751
793	(366.0, 330.0)	0.001474704
794	(366.0, 367.0)	0.001295896
795	(366.0, 325.0)	0.002147483
796	(292.0, 310.0)	0.007931294
797	(292.0, 250.0)	0.007573969
798	(292.0, 319.0)	0.004867844
799	(292.0, 315.0)	0.005569415
800	(43.0, 25.0)	0.003220094
801	(43.0, 59.0)	0.004068869
802	(43.0, 31.0)	0.002528714
803	(308.0, 261.0)	0.006331142
804	(308.0, 283.0)	0.005266688
805	(308.0, 319.0)	0.005416282
806	(308.0, 325.0)	0.007804992
807	(308.0, 338.0)	0.002863396
808	(308.0, 295.0)	0.001806741
809	(125.0, 168.0)	0.007774511
810	(125.0, 69.0)	0.006979144
811	(125.0, 120.0)	0.006496545
812	(125.0, 146.0)	0.004919071
813	(125.0, 94.0)	0.008087338
814	(125.0, 105.0)	0.006579923
815	(125.0, 171.0)	0.004293708
816	(125.0, 128.0)	0.007049585
817	(79.0, 69.0)	0.005729625
818	(79.0, 68.0)	0.003285746
819	(79.0, 36.0)	0.006210585
820	(79.0, 105.0)	0.002972567
821	(251.0, 226.0)	0.002429226
822	(251.0, 241.0)	0.001803811
823	(251.0, 242.0)	0.001925293
824	(186.0, 217.0)	0.005846675
825	(186.0, 146.0)	0.012479334
826	(186.0, 214.0)	0.009289545
827	(186.0, 227.0)	0.005504356
828	(186.0, 171.0)	0.005145032
829	(207.0, 168.0)	0.003234583
830	(207.0, 220.0)	0.001439834
831	(168.0, 120.0)	0.004501706
832	(168.0, 214.0)	0.008952987
833	(168.0, 171.0)	0.001078206
834	(168.0, 169.0)	0.006902179
835	(217.0, 261.0)	0.00618442
836	(217.0, 227.0)	0.009476709
837	(217.0, 221.0)	0.012943515
838	(217.0, 172.0)	0.012987898
839	(217.0, 246.0)	0.00687349
840	(69.0, 94.0)	0.002034914
841	(69.0, 30.0)	0.007591182
842	(178.0, 126.0)	0.004836731
843	(178.0, 221.0)	0.005871083
844	(93.0, 131.0)	0.003342229
845	(93.0, 66.0)	0.003945439
846	(93.0, 119.0)	0.005488433
847	(93.0, 59.0)	0.008452541
848	(93.0, 95.0)	0.004974316
849	(151.0, 193.0)	0.002954309
850	(151.0, 119.0)	0.001722231
851	(330.0, 283.0)	0.004525905
852	(330.0, 367.0)	0.004153695
853	(330.0, 280.0)	0.007008395
854	(226.0, 250.0)	0.002750828
855	(226.0, 193.0)	0.004116621
856	(226.0, 242.0)	0.004290556
857	(25.0, 59.0)	0.002229497
858	(120.0, 80.0)	0.002580025
859	(120.0, 94.0)	0.001072336
860	(120.0, 103.0)	0.004280872
861	(261.0, 319.0)	0.008453098
862	(261.0, 221.0)	0.004313639
863	(261.0, 295.0)	0.012631086
864	(261.0, 279.0)	0.00610507
865	(261.0, 246.0)	0.003001468
866	(146.0, 126.0)	0.008810708
867	(146.0, 105.0)	0.003143433
868	(146.0, 171.0)	0.007259411
869	(294.0, 280.0)	0.001043513
870	(310.0, 369.0)	0.002245385
871	(310.0, 315.0)	0.002018548
872	(310.0, 277.0)	0.002926956
873	(310.0, 314.0)	0.004032873
874	(131.0, 95.0)	0.007834577
875	(131.0, 148.0)	0.003072358
876	(66.0, 119.0)	0.000944174
877	(66.0, 59.0)	0.000709562
878	(66.0, 87.0)	0.001145169
879	(80.0, 47.0)	0.000938376
880	(68.0, 126.0)	0.003491988
881	(68.0, 95.0)	0.006683281
882	(68.0, 105.0)	0.003813787
883	(68.0, 31.0)	0.003291077
884	(250.0, 221.0)	0.003607202
885	(250.0, 197.0)	0.005563209
886	(250.0, 279.0)	0.007200112
887	(250.0, 268.0)	0.00677168
888	(369.0, 356.0)	0.001226804
889	(369.0, 314.0)	0.000604417
890	(193.0, 197.0)	0.00590133
891	(193.0, 241.0)	0.002694887
892	(193.0, 242.0)	0.00432267
893	(193.0, 162.0)	0.003179532
894	(193.0, 177.0)	0.003853445
895	(119.0, 162.0)	0.00396731
896	(119.0, 111.0)	0.004683344
897	(26.0, 47.0)	0.005449591
898	(283.0, 227.0)	0.004590745
899	(283.0, 325.0)	0.001257586
900	(283.0, 252.0)	0.005469923
901	(283.0, 295.0)	0.004656075
902	(283.0, 311.0)	0.00264544
903	(283.0, 272.0)	0.000789813
904	(126.0, 95.0)	0.01245052
905	(126.0, 105.0)	0.004317697
906	(126.0, 172.0)	0.009734654
907	(126.0, 148.0)	0.008298635
908	(126.0, 134.0)	0.001948254
909	(368.0, 319.0)	0.005449591
910	(319.0, 315.0)	0.003919175
911	(319.0, 338.0)	0.001296103
912	(319.0, 342.0)	0.002365367
913	(47.0, 94.0)	0.004423209
914	(47.0, 30.0)	0.001477865
915	(47.0, 103.0)	0.004240514
916	(47.0, 33.0)	0.002421589
917	(94.0, 30.0)	0.002883895
918	(94.0, 128.0)	0.001347005
919	(94.0, 108.0)	0.001944077
920	(214.0, 227.0)	0.003292089
921	(214.0, 220.0)	0.004269211
922	(214.0, 280.0)	0.017387468
923	(214.0, 171.0)	0.011400989
924	(214.0, 252.0)	0.004494838
925	(214.0, 208.0)	0.010918501
926	(227.0, 252.0)	0.004435201
927	(227.0, 202.0)	0.003790274
928	(227.0, 272.0)	0.004544686
929	(221.0, 197.0)	0.010341432
930	(221.0, 246.0)	0.001959064
931	(221.0, 238.0)	0.004240352
932	(221.0, 194.0)	0.002340799
933	(59.0, 28.0)	0.005385907
934	(59.0, 95.0)	0.00835811
935	(59.0, 87.0)	0.002380258
936	(59.0, 32.0)	0.005449591
937	(59.0, 70.0)	0.000762554
938	(325.0, 343.0)	0.001647629
939	(325.0, 361.0)	0.006779717
940	(325.0, 295.0)	0.003663287
941	(325.0, 311.0)	0.002330844
942	(325.0, 326.0)	0.00099854
943	(315.0, 356.0)	0.003136574
944	(315.0, 314.0)	0.006097099
945	(315.0, 279.0)	0.00491628
946	(315.0, 342.0)	0.001713427
947	(315.0, 268.0)	0.002770991
948	(343.0, 338.0)	0.00039683
949	(343.0, 295.0)	0.003714299
950	(343.0, 342.0)	0.00261298
951	(343.0, 326.0)	0.00081688
952	(343.0, 380.0)	0.003109355
953	(338.0, 295.0)	0.001205339
954	(338.0, 342.0)	0.000933279
955	(351.0, 280.0)	0.005229653
956	(351.0, 353.0)	0.000219938
957	(197.0, 242.0)	0.008216982
958	(197.0, 162.0)	0.006340394
959	(197.0, 148.0)	0.008716725
960	(197.0, 195.0)	0.003292974
961	(241.0, 242.0)	0.001218993
962	(220.0, 169.0)	0.00124679
963	(220.0, 208.0)	0.000489953
964	(36.0, 31.0)	0.002483248
965	(36.0, 44.0)	0.003304757
966	(277.0, 242.0)	0.005097703
967	(277.0, 314.0)	0.002174413
968	(280.0, 252.0)	0.001615013
969	(280.0, 353.0)	0.007119126
970	(280.0, 311.0)	0.003556303
971	(280.0, 274.0)	0.003420312
972	(280.0, 327.0)	0.005229653
973	(95.0, 31.0)	0.002896289
974	(95.0, 121.0)	0.004536837
975	(95.0, 82.0)	0.004293048
976	(95.0, 70.0)	0.004687037
977	(105.0, 134.0)	0.002743237
978	(105.0, 147.0)	0.001621109
979	(105.0, 108.0)	0.00385854
980	(242.0, 268.0)	0.002105302
981	(242.0, 244.0)	0.005360489
982	(171.0, 128.0)	0.0048245
983	(171.0, 147.0)	0.003278606
984	(31.0, 82.0)	0.001306792
985	(169.0, 103.0)	0.005795477
986	(169.0, 128.0)	0.002953233
987	(169.0, 208.0)	0.005246711
988	(169.0, 189.0)	0.00212578
989	(169.0, 170.0)	0.00212578
990	(30.0, 44.0)	0.005019921
991	(30.0, 33.0)	0.003028003
992	(30.0, 75.0)	0.003327
993	(252.0, 208.0)	0.005650874
994	(252.0, 272.0)	0.00235093
995	(252.0, 271.0)	0.004183474
996	(356.0, 314.0)	0.000507589
997	(356.0, 342.0)	0.002399723
998	(172.0, 202.0)	0.007773149
999	(172.0, 134.0)	0.005223094
1000	(172.0, 147.0)	0.00297134
1001	(361.0, 353.0)	0.00225404
1002	(361.0, 311.0)	0.000894121
1003	(361.0, 326.0)	0.001828857
1004	(361.0, 347.0)	0.002963461
1005	(295.0, 279.0)	0.005053753
1006	(295.0, 246.0)	0.004173344
1007	(295.0, 326.0)	0.00518291
1008	(295.0, 272.0)	0.003260137
1009	(295.0, 312.0)	0.00263432
1010	(314.0, 293.0)	0.001421607
1011	(314.0, 352.0)	0.005449591
1012	(162.0, 177.0)	0.001596147
1013	(162.0, 121.0)	0.003786458
1014	(162.0, 195.0)	0.000939193
1015	(87.0, 111.0)	0.000817936
1016	(87.0, 121.0)	0.00320608
1017	(148.0, 121.0)	0.003990211
1018	(148.0, 134.0)	0.004749827
1019	(148.0, 194.0)	0.005103226
1020	(279.0, 342.0)	0.002948599
1021	(279.0, 246.0)	0.002197268
1022	(279.0, 238.0)	0.001527152
1023	(279.0, 312.0)	0.002510582
1024	(103.0, 128.0)	0.00461149
1025	(103.0, 75.0)	0.002713262
1026	(103.0, 149.0)	0.005449591
1027	(353.0, 327.0)	0.000219938
1028	(353.0, 347.0)	0.002486131
1029	(128.0, 108.0)	0.001699195
1030	(342.0, 312.0)	0.000500946
1031	(246.0, 194.0)	0.004565887
1032	(246.0, 222.0)	0.004955947
1033	(311.0, 272.0)	0.000918353
1034	(311.0, 271.0)	0.001297196
1035	(44.0, 39.0)	0.002546624
1036	(208.0, 274.0)	0.002789497
1037	(208.0, 202.0)	0.006171314
1038	(208.0, 189.0)	0.003323811
1039	(208.0, 228.0)	0.005449591
1040	(208.0, 170.0)	0.003323811
1041	(274.0, 271.0)	0.000560994
1042	(202.0, 222.0)	0.002611497
1043	(134.0, 147.0)	0.001998217
1044	(134.0, 82.0)	0.005473579
1045	(326.0, 272.0)	0.002486766
1046	(326.0, 380.0)	0.002340237
1047	(268.0, 238.0)	0.00203639
1048	(268.0, 293.0)	0.004297191
1049	(147.0, 108.0)	0.001902998
1050	(238.0, 194.0)	0.000945264
1051	(82.0, 39.0)	0.005273026
1052	(244.0, 293.0)	0.000683993
1053	(195.0, 194.0)	0.002069098
