# Supplementary material for: X-ray computed tomography images and network data of sands under compression
Source: Data Brief. 2021 May 12;36:107122. doi: 10.1016/j.dib.2021.107122 (PMC8165412; doi:10.1016/j.dib.2021.107122)
Supplement: Supplementary file 1 [file mmc1.zip › data/Ottawa-sand_2MPa/features/thermal-network_edge-betweeness-centrality.csv]

	edge ID	edge betweenness centrality
0	(52.0, 117.0)	0.001516438
1	(52.0, 3.0)	0.000154825
2	(52.0, 81.0)	0.000424435
3	(52.0, 1.0)	0.000218785
4	(52.0, 60.0)	0.003053903
5	(52.0, 55.0)	9.63E-05
6	(117.0, 174.0)	0.002265578
7	(117.0, 81.0)	0.000490162
8	(117.0, 124.0)	0.002122789
9	(117.0, 164.0)	0.002418705
10	(117.0, 60.0)	0.000457913
11	(117.0, 55.0)	0.001681628
12	(117.0, 150.0)	0.000774309
13	(117.0, 88.0)	0.000877272
14	(117.0, 141.0)	0.001463403
15	(117.0, 118.0)	0.000620581
16	(174.0, 190.0)	0.003161587
17	(174.0, 260.0)	0.003306024
18	(174.0, 219.0)	0.000330465
19	(174.0, 124.0)	0.004802626
20	(174.0, 164.0)	0.000270466
21	(174.0, 205.0)	0.002471316
22	(174.0, 150.0)	0.000540959
23	(174.0, 235.0)	0.001180975
24	(174.0, 141.0)	0.001080078
25	(174.0, 198.0)	0.002926992
26	(190.0, 260.0)	0.001186357
27	(190.0, 219.0)	0.000915213
28	(260.0, 306.0)	0.000760802
29	(260.0, 219.0)	0.000274207
30	(260.0, 253.0)	0.000937206
31	(260.0, 321.0)	0.001435992
32	(260.0, 322.0)	0.001163455
33	(260.0, 235.0)	0.00163893
34	(260.0, 285.0)	0.002323982
35	(306.0, 370.0)	0.000271453
36	(306.0, 253.0)	0.002824544
37	(306.0, 301.0)	0.000545694
38	(306.0, 321.0)	0.001161278
39	(306.0, 322.0)	0.000201254
40	(362.0, 370.0)	0.001030173
41	(362.0, 322.0)	0.004232985
42	(219.0, 253.0)	0.000625394
43	(219.0, 164.0)	0.000978767
44	(219.0, 210.0)	0.000719897
45	(219.0, 205.0)	0.002658689
46	(219.0, 235.0)	0.001040071
47	(3.0, 1.0)	0.000112225
48	(3.0, 60.0)	0.002923042
49	(3.0, 6.0)	0.002078357
50	(3.0, 55.0)	0.000148021
51	(3.0, 9.0)	0.00017291
52	(3.0, 10.0)	0.000552513
53	(81.0, 1.0)	0.000198175
54	(81.0, 124.0)	0.0019913
55	(81.0, 86.0)	0.000449707
56	(81.0, 60.0)	0.000408773
57	(81.0, 6.0)	0.00038673
58	(81.0, 76.0)	0.002198987
59	(370.0, 301.0)	0.001039789
60	(370.0, 345.0)	0.001306961
61	(370.0, 321.0)	0.001509452
62	(370.0, 322.0)	0.000405318
63	(370.0, 363.0)	0.00198279
64	(253.0, 301.0)	0.001185001
65	(253.0, 210.0)	0.000689869
66	(253.0, 257.0)	0.00077895
67	(253.0, 276.0)	0.00130377
68	(253.0, 321.0)	0.000595646
69	(253.0, 322.0)	0.004092819
70	(253.0, 205.0)	0.003287049
71	(253.0, 235.0)	0.000852594
72	(253.0, 213.0)	0.007962178
73	(253.0, 285.0)	0.001772772
74	(253.0, 263.0)	0.001103104
75	(1.0, 42.0)	0.000985508
76	(1.0, 60.0)	0.003026392
77	(1.0, 6.0)	0.001213839
78	(301.0, 345.0)	9.12E-05
79	(301.0, 257.0)	0.000309837
80	(301.0, 284.0)	0.002007435
81	(301.0, 276.0)	0.002581672
82	(301.0, 321.0)	0.00066976
83	(124.0, 164.0)	0.000956656
84	(124.0, 86.0)	0.001231461
85	(124.0, 138.0)	0.001640323
86	(124.0, 99.0)	0.002140357
87	(124.0, 60.0)	0.001142427
88	(124.0, 77.0)	0.002624214
89	(124.0, 142.0)	0.00126908
90	(124.0, 141.0)	0.000739597
91	(124.0, 76.0)	0.000287629
92	(124.0, 118.0)	0.000994873
93	(124.0, 92.0)	0.005428019
94	(124.0, 116.0)	0.003510922
95	(164.0, 210.0)	0.001553676
96	(164.0, 138.0)	0.001691198
97	(164.0, 187.0)	0.00167745
98	(164.0, 205.0)	0.000955316
99	(164.0, 142.0)	0.000959896
100	(164.0, 141.0)	0.000331581
101	(164.0, 198.0)	0.002154622
102	(164.0, 166.0)	0.002390542
103	(210.0, 257.0)	0.000449138
104	(210.0, 187.0)	0.00130368
105	(210.0, 231.0)	0.002343235
106	(210.0, 276.0)	0.00119199
107	(210.0, 205.0)	0.00097486
108	(86.0, 42.0)	0.00022464
109	(86.0, 138.0)	0.002264449
110	(86.0, 99.0)	0.00043859
111	(86.0, 60.0)	0.001278652
112	(86.0, 6.0)	0.000282383
113	(86.0, 77.0)	0.001618768
114	(345.0, 284.0)	0.001270851
115	(345.0, 336.0)	0.000692152
116	(345.0, 276.0)	0.002715059
117	(345.0, 321.0)	0.000402393
118	(345.0, 372.0)	0.000474453
119	(345.0, 328.0)	0.00155514
120	(42.0, 99.0)	0.000757773
121	(42.0, 45.0)	0.000327244
122	(42.0, 4.0)	0.00056626
123	(42.0, 6.0)	0.000483389
124	(42.0, 77.0)	0.003827167
125	(138.0, 187.0)	0.000553728
126	(138.0, 99.0)	0.000566217
127	(138.0, 167.0)	0.001945783
128	(138.0, 114.0)	0.001063978
129	(138.0, 77.0)	0.000691885
130	(138.0, 157.0)	0.003066401
131	(138.0, 142.0)	0.000872841
132	(138.0, 154.0)	0.001360705
133	(138.0, 107.0)	0.001014685
134	(257.0, 231.0)	0.003136531
135	(257.0, 284.0)	0.000628373
136	(257.0, 276.0)	0.000763121
137	(187.0, 231.0)	0.0013619
138	(187.0, 167.0)	0.001332887
139	(187.0, 216.0)	0.001403129
140	(187.0, 114.0)	0.003310624
141	(187.0, 205.0)	0.001471539
142	(187.0, 157.0)	0.000905054
143	(187.0, 142.0)	0.00173543
144	(187.0, 154.0)	0.000765103
145	(187.0, 213.0)	0.002340271
146	(99.0, 45.0)	0.00042843
147	(99.0, 90.0)	0.000566396
148	(99.0, 114.0)	0.001393049
149	(99.0, 77.0)	0.000201235
150	(99.0, 63.0)	0.001007879
151	(99.0, 107.0)	0.002729053
152	(231.0, 284.0)	0.002566809
153	(231.0, 216.0)	0.000655784
154	(231.0, 302.0)	0.005074072
155	(231.0, 248.0)	0.004870827
156	(231.0, 276.0)	0.001572076
157	(231.0, 205.0)	0.00561298
158	(231.0, 157.0)	0.002340185
159	(231.0, 258.0)	0.000582112
160	(231.0, 211.0)	0.003759765
161	(231.0, 154.0)	0.003432199
162	(231.0, 213.0)	0.001142362
163	(231.0, 188.0)	0.003723994
164	(231.0, 256.0)	0.001652465
165	(284.0, 336.0)	0.000165588
166	(284.0, 344.0)	0.001942924
167	(284.0, 302.0)	0.001055719
168	(284.0, 276.0)	0.000553811
169	(284.0, 258.0)	0.002589763
170	(284.0, 341.0)	0.000851291
171	(284.0, 328.0)	0.001405686
172	(284.0, 296.0)	0.002431123
173	(336.0, 344.0)	0.000931008
174	(336.0, 302.0)	0.000906718
175	(336.0, 276.0)	0.001777712
176	(336.0, 371.0)	0.000738409
177	(336.0, 372.0)	0.000506222
178	(336.0, 341.0)	0.000354149
179	(336.0, 328.0)	0.001348213
180	(336.0, 296.0)	0.00328856
181	(45.0, 90.0)	0.000229193
182	(45.0, 2.0)	0.000529809
183	(45.0, 4.0)	0.000278844
184	(45.0, 77.0)	0.002551558
185	(45.0, 63.0)	0.001128369
186	(45.0, 7.0)	0.000566203
187	(167.0, 216.0)	0.000545633
188	(167.0, 114.0)	0.000615773
189	(167.0, 200.0)	0.000729793
190	(167.0, 104.0)	0.001495454
191	(167.0, 160.0)	0.000498399
192	(167.0, 157.0)	0.000734364
193	(167.0, 152.0)	0.001108552
194	(167.0, 211.0)	0.003408584
195	(90.0, 114.0)	0.002082832
196	(90.0, 104.0)	0.0007807
197	(90.0, 2.0)	0.000299945
198	(90.0, 57.0)	0.00200703
199	(90.0, 77.0)	0.002366624
200	(90.0, 63.0)	0.000314532
201	(216.0, 200.0)	0.000356654
202	(216.0, 248.0)	0.000667382
203	(216.0, 258.0)	0.000916658
204	(216.0, 211.0)	0.002174279
205	(114.0, 104.0)	0.001415299
206	(114.0, 160.0)	0.002475251
207	(114.0, 77.0)	0.002316641
208	(114.0, 157.0)	0.002502871
209	(114.0, 63.0)	0.001087871
210	(114.0, 152.0)	0.002696669
211	(114.0, 154.0)	0.00426875
212	(114.0, 107.0)	0.000952578
213	(114.0, 89.0)	0.004126744
214	(114.0, 115.0)	0.000466935
215	(114.0, 58.0)	0.001403478
216	(344.0, 302.0)	0.001564677
217	(344.0, 340.0)	0.001226482
218	(344.0, 371.0)	0.000161183
219	(302.0, 248.0)	0.000910223
220	(302.0, 340.0)	0.001600553
221	(302.0, 286.0)	0.001909317
222	(302.0, 281.0)	0.0029009
223	(302.0, 371.0)	0.001801551
224	(302.0, 258.0)	0.002119927
225	(302.0, 341.0)	0.000948079
226	(302.0, 299.0)	0.000723409
227	(302.0, 296.0)	0.003048558
228	(200.0, 248.0)	0.000905335
229	(200.0, 160.0)	0.000394887
230	(200.0, 239.0)	0.001695076
231	(200.0, 183.0)	0.000907814
232	(200.0, 157.0)	0.002592059
233	(200.0, 152.0)	0.001203846
234	(200.0, 203.0)	0.000502603
235	(200.0, 211.0)	0.002265471
236	(248.0, 340.0)	0.002428643
237	(248.0, 286.0)	0.00211612
238	(248.0, 281.0)	0.001018629
239	(248.0, 239.0)	0.002599759
240	(248.0, 258.0)	0.001374168
241	(248.0, 203.0)	0.001959404
242	(248.0, 211.0)	0.002924264
243	(248.0, 299.0)	0.000913335
244	(248.0, 262.0)	0.002252132
245	(104.0, 160.0)	0.00041935
246	(104.0, 57.0)	0.000970301
247	(104.0, 130.0)	0.000705527
248	(104.0, 91.0)	0.002452718
249	(104.0, 63.0)	0.000706816
250	(104.0, 152.0)	0.002159592
251	(104.0, 89.0)	0.000562524
252	(104.0, 115.0)	0.002713719
253	(160.0, 130.0)	0.000586918
254	(160.0, 183.0)	0.00059883
255	(160.0, 152.0)	0.001048504
256	(160.0, 203.0)	0.002420702
257	(2.0, 57.0)	0.000389521
258	(2.0, 63.0)	0.000884689
259	(2.0, 89.0)	0.0027423
260	(2.0, 7.0)	0.001087326
261	(2.0, 8.0)	0.000254608
262	(340.0, 286.0)	0.000190869
263	(340.0, 281.0)	0.000935173
264	(340.0, 303.0)	0.000949632
265	(340.0, 359.0)	0.000806513
266	(340.0, 282.0)	0.001636071
267	(340.0, 371.0)	0.000915776
268	(340.0, 299.0)	0.000879758
269	(340.0, 316.0)	0.000342094
270	(340.0, 354.0)	0.001563426
271	(340.0, 360.0)	0.000551991
272	(286.0, 281.0)	0.001315906
273	(286.0, 303.0)	0.000403787
274	(57.0, 130.0)	0.001531678
275	(57.0, 91.0)	0.001161242
276	(57.0, 37.0)	0.003159713
277	(57.0, 61.0)	0.000356317
278	(57.0, 5.0)	0.001855026
279	(57.0, 63.0)	0.002302989
280	(57.0, 89.0)	0.000869485
281	(57.0, 100.0)	0.001895147
282	(57.0, 8.0)	0.000296087
283	(57.0, 53.0)	0.000972231
284	(57.0, 51.0)	0.004445809
285	(281.0, 239.0)	0.000848773
286	(281.0, 303.0)	0.002427864
287	(281.0, 359.0)	0.002638816
288	(281.0, 282.0)	0.000720369
289	(281.0, 233.0)	0.000889286
290	(281.0, 203.0)	0.00460927
291	(281.0, 299.0)	0.000868415
292	(281.0, 316.0)	0.000799881
293	(281.0, 262.0)	0.004037937
294	(281.0, 236.0)	0.003022112
295	(281.0, 278.0)	0.000986868
296	(239.0, 183.0)	0.000678746
297	(239.0, 303.0)	0.001513217
298	(239.0, 282.0)	0.000967425
299	(239.0, 184.0)	0.001206149
300	(239.0, 230.0)	0.000922496
301	(239.0, 233.0)	0.000257801
302	(239.0, 203.0)	0.002821504
303	(130.0, 183.0)	0.0009866
304	(130.0, 91.0)	0.001337205
305	(130.0, 184.0)	0.001518652
306	(130.0, 132.0)	0.000833311
307	(130.0, 98.0)	0.001552806
308	(130.0, 61.0)	0.001420532
309	(130.0, 152.0)	0.003610548
310	(130.0, 181.0)	0.001899312
311	(130.0, 140.0)	0.000362375
312	(130.0, 89.0)	0.001890714
313	(130.0, 100.0)	0.000639473
314	(130.0, 139.0)	0.002012232
315	(183.0, 184.0)	0.00025168
316	(183.0, 132.0)	0.000763905
317	(183.0, 230.0)	0.001889915
318	(183.0, 233.0)	0.000829969
319	(183.0, 152.0)	0.00352295
320	(183.0, 203.0)	0.001817784
321	(183.0, 181.0)	0.00069765
322	(91.0, 37.0)	0.000432505
323	(91.0, 132.0)	0.000736402
324	(91.0, 98.0)	0.000197214
325	(91.0, 61.0)	0.000404696
326	(303.0, 359.0)	9.59E-05
327	(303.0, 282.0)	0.000664545
328	(303.0, 349.0)	0.000612164
329	(359.0, 282.0)	0.000614831
330	(359.0, 349.0)	0.00056539
331	(359.0, 333.0)	0.000154075
332	(359.0, 316.0)	0.000432759
333	(359.0, 360.0)	0.001435539
334	(37.0, 98.0)	0.000720601
335	(37.0, 61.0)	0.000801712
336	(37.0, 5.0)	0.000246177
337	(282.0, 230.0)	0.001339952
338	(282.0, 349.0)	0.003492119
339	(282.0, 233.0)	0.00050218
340	(282.0, 333.0)	0.000799192
341	(282.0, 316.0)	0.000587411
342	(282.0, 236.0)	0.006332389
343	(282.0, 278.0)	0.001268962
344	(282.0, 223.0)	0.001988097
345	(184.0, 132.0)	0.000230526
346	(184.0, 230.0)	0.000429973
347	(184.0, 233.0)	0.000972006
348	(184.0, 181.0)	0.002249739
349	(184.0, 140.0)	0.000817927
350	(132.0, 98.0)	0.000356932
351	(132.0, 181.0)	0.003413505
352	(132.0, 140.0)	0.000516323
353	(230.0, 233.0)	0.001075889
354	(349.0, 333.0)	0.000607505
355	(98.0, 61.0)	0.000309874
356	(98.0, 140.0)	0.001067872
357	(98.0, 100.0)	0.002691184
358	(61.0, 5.0)	0.000471968
359	(61.0, 89.0)	0.002893681
360	(61.0, 100.0)	0.001384707
361	(61.0, 53.0)	0.000863859
362	(61.0, 64.0)	0.000631261
363	(61.0, 11.0)	0.000811989
364	(5.0, 53.0)	0.002097994
365	(5.0, 64.0)	0.000644182
366	(5.0, 11.0)	0.000509693
367	(276.0, 321.0)	0.002604472
368	(276.0, 205.0)	0.003934794
369	(276.0, 258.0)	0.003344434
370	(276.0, 328.0)	0.001061463
371	(276.0, 213.0)	0.002710361
372	(276.0, 263.0)	0.000975968
373	(276.0, 296.0)	0.003828171
374	(276.0, 256.0)	0.002695632
375	(4.0, 6.0)	0.000896761
376	(4.0, 77.0)	0.001192414
377	(4.0, 63.0)	0.000959825
378	(4.0, 7.0)	0.000211892
379	(4.0, 46.0)	0.001970237
380	(4.0, 58.0)	0.002206114
381	(371.0, 372.0)	0.000762457
382	(371.0, 341.0)	0.000929249
383	(371.0, 354.0)	0.00144292
384	(60.0, 6.0)	0.000796203
385	(60.0, 55.0)	0.00138806
386	(60.0, 88.0)	0.000977091
387	(60.0, 141.0)	0.004016278
388	(60.0, 76.0)	0.000682581
389	(60.0, 9.0)	0.000504706
390	(60.0, 118.0)	0.000542836
391	(60.0, 34.0)	0.001037372
392	(60.0, 72.0)	0.000255836
393	(60.0, 116.0)	0.010097492
394	(6.0, 77.0)	0.003868684
395	(6.0, 76.0)	0.001038948
396	(6.0, 9.0)	0.000730323
397	(6.0, 46.0)	0.003128897
398	(6.0, 34.0)	0.000626851
399	(55.0, 88.0)	7.07E-05
400	(55.0, 9.0)	0.000303133
401	(55.0, 10.0)	0.000550127
402	(55.0, 72.0)	0.002080948
403	(321.0, 322.0)	0.000586778
404	(321.0, 363.0)	0.00040107
405	(321.0, 328.0)	0.001346177
406	(321.0, 285.0)	0.000889596
407	(321.0, 263.0)	0.00196987
408	(321.0, 339.0)	0.002681598
409	(322.0, 363.0)	0.001090737
410	(322.0, 285.0)	0.003139733
411	(322.0, 317.0)	0.000673396
412	(322.0, 348.0)	0.000621511
413	(205.0, 235.0)	0.001316642
414	(205.0, 142.0)	0.003234742
415	(205.0, 141.0)	0.004578343
416	(205.0, 154.0)	0.005613727
417	(205.0, 213.0)	0.00103939
418	(205.0, 263.0)	0.002958682
419	(205.0, 198.0)	0.001987712
420	(205.0, 166.0)	0.002455954
421	(205.0, 229.0)	0.001887404
422	(77.0, 63.0)	0.001790046
423	(77.0, 142.0)	0.006789221
424	(77.0, 76.0)	0.002665409
425	(77.0, 107.0)	0.001104667
426	(77.0, 7.0)	0.001747983
427	(77.0, 115.0)	0.006306304
428	(77.0, 46.0)	0.001802625
429	(77.0, 58.0)	0.001751323
430	(77.0, 92.0)	0.002118693
431	(233.0, 203.0)	0.002106211
432	(233.0, 181.0)	0.001051367
433	(233.0, 236.0)	0.001721659
434	(233.0, 278.0)	0.002028127
435	(233.0, 223.0)	0.000454024
436	(157.0, 258.0)	0.004383383
437	(157.0, 152.0)	0.003245715
438	(157.0, 211.0)	0.001483097
439	(157.0, 154.0)	0.000442674
440	(157.0, 107.0)	0.002536144
441	(157.0, 213.0)	0.0058526
442	(157.0, 115.0)	0.002820613
443	(157.0, 188.0)	0.00234163
444	(157.0, 159.0)	0.001711872
445	(157.0, 137.0)	0.002756512
446	(63.0, 107.0)	0.003012477
447	(63.0, 89.0)	0.001458569
448	(63.0, 7.0)	0.00034873
449	(63.0, 8.0)	0.000951238
450	(63.0, 115.0)	0.001832897
451	(63.0, 58.0)	0.000431171
452	(63.0, 51.0)	0.001391882
453	(258.0, 211.0)	0.001030562
454	(258.0, 299.0)	0.004986133
455	(258.0, 213.0)	0.003527673
456	(258.0, 296.0)	0.00103663
457	(258.0, 262.0)	0.003934571
458	(258.0, 188.0)	0.003970598
459	(258.0, 256.0)	0.001023413
460	(258.0, 245.0)	0.002858203
461	(152.0, 203.0)	0.001951315
462	(152.0, 211.0)	0.004511903
463	(152.0, 181.0)	0.001940276
464	(152.0, 89.0)	0.003048393
465	(152.0, 115.0)	0.001869847
466	(152.0, 139.0)	0.000521403
467	(152.0, 159.0)	0.001788946
468	(152.0, 201.0)	0.00379385
469	(152.0, 109.0)	0.004776788
470	(203.0, 211.0)	0.001816389
471	(203.0, 181.0)	0.000768661
472	(203.0, 262.0)	0.004279803
473	(203.0, 236.0)	0.001075875
474	(203.0, 139.0)	0.003376058
475	(203.0, 159.0)	0.006332581
476	(203.0, 201.0)	0.00186589
477	(203.0, 179.0)	0.001170331
478	(150.0, 141.0)	0.000448716
479	(150.0, 118.0)	0.000346409
480	(150.0, 198.0)	0.001666553
481	(150.0, 158.0)	0.003160291
482	(372.0, 341.0)	0.001254574
483	(372.0, 328.0)	0.001857366
484	(372.0, 364.0)	0.001514646
485	(211.0, 262.0)	0.002323894
486	(211.0, 188.0)	0.00217805
487	(211.0, 256.0)	0.005143222
488	(211.0, 159.0)	0.001515765
489	(211.0, 201.0)	0.001630969
490	(211.0, 245.0)	0.001381889
491	(211.0, 224.0)	0.004824081
492	(211.0, 192.0)	0.006620792
493	(181.0, 140.0)	0.000801511
494	(181.0, 236.0)	0.001772827
495	(181.0, 139.0)	0.000841372
496	(181.0, 223.0)	0.001241197
497	(181.0, 201.0)	0.006695355
498	(181.0, 161.0)	0.001799229
499	(181.0, 179.0)	0.001102845
500	(235.0, 285.0)	0.001553494
501	(235.0, 263.0)	0.001128602
502	(235.0, 198.0)	0.000411416
503	(235.0, 166.0)	0.004669294
504	(235.0, 229.0)	0.000863093
505	(235.0, 237.0)	0.00072709
506	(235.0, 264.0)	0.001502069
507	(333.0, 316.0)	0.000496585
508	(333.0, 278.0)	0.002477777
509	(333.0, 346.0)	0.002053794
510	(142.0, 141.0)	0.000895998
511	(142.0, 76.0)	0.003313449
512	(142.0, 154.0)	0.000936881
513	(142.0, 107.0)	0.00139715
514	(142.0, 213.0)	0.010432637
515	(142.0, 166.0)	0.002708484
516	(142.0, 92.0)	0.00229966
517	(142.0, 116.0)	0.003427399
518	(142.0, 143.0)	0.002366725
519	(88.0, 118.0)	0.002128039
520	(88.0, 72.0)	0.001289741
521	(141.0, 76.0)	0.001579768
522	(141.0, 118.0)	0.000660619
523	(141.0, 198.0)	0.002870208
524	(141.0, 166.0)	0.001462487
525	(141.0, 116.0)	0.002210707
526	(141.0, 158.0)	0.00216915
527	(76.0, 9.0)	0.002486555
528	(76.0, 118.0)	0.000691607
529	(76.0, 46.0)	0.000972471
530	(76.0, 34.0)	0.000503178
531	(76.0, 72.0)	0.001259508
532	(76.0, 92.0)	0.003186366
533	(76.0, 116.0)	0.00124513
534	(76.0, 74.0)	0.002573056
535	(154.0, 107.0)	0.001261289
536	(154.0, 213.0)	0.003219183
537	(154.0, 115.0)	0.0047608
538	(154.0, 166.0)	0.005183047
539	(154.0, 188.0)	0.001636705
540	(154.0, 159.0)	0.004315524
541	(154.0, 143.0)	0.003109925
542	(154.0, 137.0)	0.003368572
543	(341.0, 328.0)	0.001789656
544	(341.0, 299.0)	0.001455642
545	(341.0, 354.0)	0.000973118
546	(341.0, 296.0)	0.001798337
547	(341.0, 364.0)	0.001314256
548	(341.0, 350.0)	0.001664419
549	(341.0, 313.0)	0.002075888
550	(140.0, 100.0)	0.000538971
551	(140.0, 139.0)	0.002577348
552	(140.0, 161.0)	0.002571278
553	(140.0, 122.0)	0.000783933
554	(363.0, 328.0)	0.001618086
555	(363.0, 285.0)	0.001247385
556	(363.0, 364.0)	0.002857442
557	(363.0, 348.0)	0.000355131
558	(363.0, 339.0)	0.000692639
559	(363.0, 337.0)	0.002306402
560	(328.0, 263.0)	0.001716837
561	(328.0, 296.0)	0.003884845
562	(328.0, 364.0)	0.000337491
563	(328.0, 339.0)	0.000890334
564	(328.0, 307.0)	0.001668897
565	(328.0, 309.0)	0.005264019
566	(107.0, 115.0)	0.000434865
567	(107.0, 58.0)	0.000699193
568	(107.0, 92.0)	0.000710417
569	(107.0, 143.0)	0.004336186
570	(107.0, 85.0)	0.002436544
571	(107.0, 137.0)	0.003551209
572	(107.0, 54.0)	0.001734599
573	(89.0, 100.0)	0.001139567
574	(89.0, 8.0)	0.001589733
575	(89.0, 53.0)	0.00172452
576	(89.0, 115.0)	0.00212485
577	(89.0, 58.0)	0.003037408
578	(89.0, 139.0)	0.002668952
579	(89.0, 51.0)	0.000852075
580	(89.0, 109.0)	0.002807577
581	(89.0, 83.0)	0.00354707
582	(7.0, 8.0)	0.00082323
583	(7.0, 46.0)	0.003113385
584	(7.0, 58.0)	0.000769549
585	(7.0, 51.0)	0.001635884
586	(7.0, 12.0)	0.000498148
587	(100.0, 53.0)	0.000840153
588	(100.0, 139.0)	0.001665163
589	(100.0, 64.0)	0.001359041
590	(100.0, 161.0)	0.005076905
591	(100.0, 109.0)	0.005218445
592	(100.0, 122.0)	0.000900698
593	(100.0, 83.0)	0.000595542
594	(299.0, 316.0)	0.001661824
595	(299.0, 354.0)	0.000743632
596	(299.0, 296.0)	0.003743295
597	(299.0, 262.0)	0.001031878
598	(299.0, 360.0)	0.001131214
599	(299.0, 278.0)	0.001905551
600	(299.0, 346.0)	0.001613983
601	(299.0, 313.0)	0.000753393
602	(299.0, 305.0)	0.001504566
603	(9.0, 10.0)	0.000573171
604	(9.0, 34.0)	0.001207833
605	(9.0, 72.0)	0.000430802
606	(9.0, 13.0)	0.000908949
607	(213.0, 263.0)	0.002643378
608	(213.0, 296.0)	0.009453037
609	(213.0, 166.0)	0.004189064
610	(213.0, 229.0)	0.002171
611	(213.0, 188.0)	0.002060224
612	(213.0, 256.0)	0.001049412
613	(213.0, 259.0)	0.004885918
614	(213.0, 196.0)	0.004120655
615	(316.0, 354.0)	0.000808709
616	(316.0, 360.0)	0.000119058
617	(316.0, 278.0)	0.000439625
618	(316.0, 346.0)	0.000263203
619	(316.0, 305.0)	0.002512725
620	(8.0, 53.0)	0.000535957
621	(8.0, 51.0)	0.001214429
622	(8.0, 12.0)	0.000373762
623	(8.0, 14.0)	0.000986603
624	(285.0, 263.0)	0.001523456
625	(285.0, 317.0)	0.002077723
626	(285.0, 229.0)	0.005022029
627	(285.0, 348.0)	0.001354712
628	(285.0, 339.0)	0.001264052
629	(285.0, 237.0)	0.000740955
630	(285.0, 264.0)	0.00111755
631	(285.0, 337.0)	0.001534948
632	(285.0, 309.0)	0.003558799
633	(285.0, 289.0)	0.000668512
634	(118.0, 72.0)	0.00040704
635	(118.0, 116.0)	0.001702748
636	(118.0, 158.0)	0.004513835
637	(118.0, 96.0)	0.000622734
638	(263.0, 198.0)	0.003547338
639	(263.0, 229.0)	0.000953197
640	(263.0, 256.0)	0.002994869
641	(263.0, 339.0)	0.002198068
642	(263.0, 264.0)	0.000975184
643	(263.0, 259.0)	0.001081871
644	(263.0, 307.0)	0.003348477
645	(263.0, 309.0)	0.001947324
646	(354.0, 360.0)	0.000200072
647	(354.0, 346.0)	0.000702185
648	(354.0, 350.0)	0.003546635
649	(354.0, 313.0)	0.000965365
650	(354.0, 305.0)	0.001917861
651	(354.0, 373.0)	0.00049881
652	(53.0, 64.0)	0.000532307
653	(53.0, 51.0)	0.001774
654	(53.0, 11.0)	0.000433653
655	(53.0, 14.0)	0.000325575
656	(53.0, 83.0)	0.000528235
657	(53.0, 73.0)	0.003689828
658	(53.0, 35.0)	0.001930196
659	(115.0, 58.0)	0.000813288
660	(115.0, 139.0)	0.004787428
661	(115.0, 51.0)	0.002349966
662	(115.0, 159.0)	0.002068636
663	(115.0, 109.0)	0.002344538
664	(115.0, 85.0)	0.003782378
665	(115.0, 137.0)	0.002252791
666	(296.0, 262.0)	0.007244605
667	(296.0, 364.0)	0.003842437
668	(296.0, 256.0)	0.001070332
669	(296.0, 350.0)	0.003354632
670	(296.0, 245.0)	0.006539454
671	(296.0, 313.0)	0.002850448
672	(296.0, 307.0)	0.00206037
673	(296.0, 275.0)	0.001252781
674	(296.0, 287.0)	0.004583097
675	(46.0, 58.0)	0.002675231
676	(46.0, 34.0)	0.000604393
677	(46.0, 92.0)	0.000835534
678	(46.0, 54.0)	0.001038493
679	(46.0, 74.0)	0.002948098
680	(46.0, 15.0)	0.000623631
681	(46.0, 16.0)	0.001731431
682	(46.0, 97.0)	0.007170202
683	(262.0, 236.0)	0.00298754
684	(262.0, 278.0)	0.003714031
685	(262.0, 201.0)	0.003553994
686	(262.0, 245.0)	0.001183008
687	(262.0, 313.0)	0.001474214
688	(262.0, 305.0)	0.001635013
689	(262.0, 275.0)	0.007580185
690	(262.0, 224.0)	0.001580531
691	(262.0, 273.0)	0.002568513
692	(262.0, 265.0)	0.007292672
693	(10.0, 72.0)	0.001846116
694	(10.0, 13.0)	0.001878222
695	(10.0, 19.0)	0.001153905
696	(198.0, 166.0)	0.000817261
697	(198.0, 229.0)	0.000375378
698	(198.0, 237.0)	0.001509911
699	(198.0, 264.0)	0.002025528
700	(198.0, 158.0)	0.001456951
701	(198.0, 196.0)	0.003442107
702	(198.0, 191.0)	0.001012701
703	(198.0, 209.0)	0.003373723
704	(198.0, 182.0)	0.001856718
705	(58.0, 92.0)	0.002263493
706	(58.0, 51.0)	0.000544874
707	(58.0, 109.0)	0.005600125
708	(58.0, 12.0)	0.001153551
709	(58.0, 85.0)	0.001956733
710	(58.0, 54.0)	0.000583744
711	(236.0, 278.0)	0.001354025
712	(236.0, 223.0)	0.000575168
713	(236.0, 201.0)	0.005102769
714	(236.0, 161.0)	0.005522816
715	(236.0, 179.0)	0.000389683
716	(236.0, 254.0)	0.001636084
717	(236.0, 224.0)	0.004678815
718	(236.0, 212.0)	0.001532815
719	(236.0, 265.0)	0.002352784
720	(34.0, 72.0)	0.000471794
721	(34.0, 92.0)	0.003622888
722	(34.0, 13.0)	0.000620806
723	(34.0, 74.0)	0.001799869
724	(34.0, 15.0)	0.001400983
725	(34.0, 16.0)	0.000428997
726	(72.0, 116.0)	0.00355482
727	(72.0, 96.0)	0.001282139
728	(72.0, 13.0)	0.000157602
729	(72.0, 74.0)	0.003604932
730	(166.0, 229.0)	0.001515417
731	(166.0, 116.0)	0.003808581
732	(166.0, 158.0)	0.000710454
733	(166.0, 143.0)	0.003968827
734	(166.0, 196.0)	0.001077381
735	(166.0, 209.0)	0.008123773
736	(166.0, 136.0)	0.007334268
737	(92.0, 116.0)	0.002362401
738	(92.0, 143.0)	0.001305414
739	(92.0, 85.0)	0.004352419
740	(92.0, 137.0)	0.011625419
741	(92.0, 54.0)	0.001164009
742	(92.0, 74.0)	0.002820199
743	(92.0, 15.0)	0.001893977
744	(92.0, 97.0)	0.00245348
745	(139.0, 159.0)	0.003188908
746	(139.0, 201.0)	0.003122223
747	(139.0, 161.0)	0.001844064
748	(139.0, 179.0)	0.003906291
749	(139.0, 109.0)	0.00172108
750	(139.0, 83.0)	0.003977855
751	(139.0, 156.0)	0.00179569
752	(360.0, 346.0)	0.000287227
753	(360.0, 313.0)	0.002713355
754	(360.0, 305.0)	0.001603673
755	(360.0, 373.0)	0.000616986
756	(317.0, 348.0)	0.000102627
757	(317.0, 337.0)	0.001841222
758	(317.0, 289.0)	0.001032906
759	(229.0, 264.0)	0.000455153
760	(229.0, 158.0)	0.00392558
761	(229.0, 259.0)	0.001107838
762	(229.0, 196.0)	0.001641312
763	(229.0, 209.0)	0.000870636
764	(229.0, 243.0)	0.004168213
765	(188.0, 256.0)	0.000877995
766	(188.0, 159.0)	0.00436287
767	(188.0, 245.0)	0.00230505
768	(188.0, 259.0)	0.006167417
769	(188.0, 143.0)	0.00551354
770	(188.0, 137.0)	0.003195824
771	(188.0, 196.0)	0.00245982
772	(188.0, 234.0)	0.002891971
773	(188.0, 192.0)	0.002169652
774	(188.0, 175.0)	0.004030978
775	(364.0, 339.0)	0.000691557
776	(364.0, 350.0)	0.00212443
777	(364.0, 307.0)	0.001052461
778	(364.0, 374.0)	0.001236895
779	(364.0, 331.0)	0.002864678
780	(348.0, 339.0)	0.001851964
781	(348.0, 337.0)	0.001020524
782	(348.0, 289.0)	0.000849878
783	(278.0, 223.0)	0.001365605
784	(278.0, 346.0)	0.000357924
785	(278.0, 305.0)	0.001002783
786	(278.0, 254.0)	0.000590448
787	(278.0, 304.0)	0.001158325
788	(278.0, 265.0)	0.002506205
789	(278.0, 355.0)	0.0022658
790	(64.0, 11.0)	5.47E-05
791	(64.0, 122.0)	0.00063138
792	(64.0, 83.0)	0.00132497
793	(64.0, 40.0)	0.000537862
794	(64.0, 35.0)	0.001903539
795	(51.0, 109.0)	0.002056578
796	(51.0, 12.0)	0.000445321
797	(51.0, 85.0)	0.005210395
798	(51.0, 54.0)	0.002152058
799	(51.0, 14.0)	0.001235188
800	(51.0, 73.0)	0.002020782
801	(51.0, 17.0)	0.001957686
802	(256.0, 245.0)	0.002847987
803	(256.0, 259.0)	0.00089356
804	(256.0, 307.0)	0.002020508
805	(256.0, 275.0)	0.001381419
806	(256.0, 196.0)	0.003915695
807	(256.0, 234.0)	0.001399625
808	(256.0, 287.0)	0.00285575
809	(11.0, 14.0)	0.001064052
810	(11.0, 83.0)	0.002013229
811	(11.0, 40.0)	0.000587494
812	(11.0, 35.0)	0.001604412
813	(223.0, 161.0)	0.002948668
814	(223.0, 179.0)	0.000988333
815	(223.0, 254.0)	0.000339653
816	(223.0, 212.0)	0.001824259
817	(339.0, 307.0)	0.002152556
818	(339.0, 337.0)	0.000582537
819	(339.0, 309.0)	0.000935244
820	(339.0, 374.0)	0.004325881
821	(339.0, 331.0)	0.001314127
822	(339.0, 357.0)	0.001074601
823	(159.0, 201.0)	0.000701623
824	(159.0, 109.0)	0.002521308
825	(159.0, 137.0)	0.000735879
826	(159.0, 156.0)	0.001194573
827	(159.0, 192.0)	0.002951788
828	(159.0, 112.0)	0.004984158
829	(159.0, 165.0)	0.006297519
830	(116.0, 158.0)	0.001879339
831	(116.0, 143.0)	0.003872352
832	(116.0, 96.0)	0.000624838
833	(116.0, 13.0)	0.003594083
834	(116.0, 74.0)	0.000625318
835	(116.0, 123.0)	0.001509291
836	(116.0, 136.0)	0.009704318
837	(116.0, 97.0)	0.00702223
838	(116.0, 67.0)	0.005694202
839	(237.0, 264.0)	0.000723324
840	(237.0, 289.0)	0.000499676
841	(237.0, 191.0)	0.000386407
842	(237.0, 209.0)	0.001979627
843	(237.0, 247.0)	0.00055787
844	(346.0, 313.0)	0.002485514
845	(346.0, 305.0)	0.000447745
846	(346.0, 373.0)	0.000393184
847	(346.0, 304.0)	0.000508695
848	(346.0, 265.0)	0.002959891
849	(346.0, 355.0)	0.000618397
850	(201.0, 179.0)	0.000981392
851	(201.0, 245.0)	0.002908541
852	(201.0, 137.0)	0.008555955
853	(201.0, 224.0)	0.001143702
854	(201.0, 156.0)	0.000732883
855	(201.0, 192.0)	0.005306213
856	(201.0, 173.0)	0.004390488
857	(201.0, 199.0)	0.006521846
858	(161.0, 179.0)	0.000546114
859	(161.0, 122.0)	0.002122787
860	(161.0, 156.0)	0.003039837
861	(161.0, 212.0)	0.003977686
862	(161.0, 173.0)	0.002582129
863	(161.0, 113.0)	0.006921296
864	(161.0, 155.0)	0.002820937
865	(179.0, 224.0)	0.001820173
866	(179.0, 156.0)	0.001937471
867	(179.0, 212.0)	0.000868918
868	(179.0, 265.0)	0.004654222
869	(179.0, 173.0)	0.001237406
870	(350.0, 313.0)	0.000756634
871	(350.0, 307.0)	0.001868258
872	(350.0, 275.0)	0.000918677
873	(350.0, 373.0)	0.002079327
874	(350.0, 287.0)	0.001406728
875	(350.0, 374.0)	0.001137345
876	(350.0, 335.0)	0.001535063
877	(350.0, 297.0)	0.002470051
878	(350.0, 332.0)	0.003059686
879	(350.0, 375.0)	0.001880655
880	(245.0, 313.0)	0.003425521
881	(245.0, 275.0)	0.000821404
882	(245.0, 224.0)	0.001275597
883	(245.0, 234.0)	0.002167013
884	(245.0, 192.0)	0.002781408
885	(245.0, 273.0)	0.001382606
886	(245.0, 249.0)	0.002508606
887	(245.0, 199.0)	0.008958651
888	(264.0, 259.0)	0.002539938
889	(264.0, 337.0)	0.001307184
890	(264.0, 309.0)	0.000493812
891	(264.0, 289.0)	0.000869972
892	(264.0, 209.0)	0.000662291
893	(264.0, 247.0)	0.000843306
894	(264.0, 243.0)	0.003627013
895	(264.0, 291.0)	0.001365708
896	(313.0, 305.0)	0.00056863
897	(313.0, 275.0)	0.002789612
898	(313.0, 373.0)	0.000975483
899	(313.0, 273.0)	0.001747785
900	(313.0, 335.0)	0.001333604
901	(313.0, 297.0)	0.003010227
902	(158.0, 143.0)	0.005844286
903	(158.0, 96.0)	0.001587898
904	(158.0, 196.0)	0.002673887
905	(158.0, 191.0)	0.002063588
906	(158.0, 209.0)	0.004284191
907	(158.0, 123.0)	0.001661672
908	(158.0, 136.0)	0.001871428
909	(158.0, 182.0)	0.00061521
910	(158.0, 185.0)	0.001702223
911	(158.0, 153.0)	0.004833215
912	(259.0, 307.0)	0.000570114
913	(259.0, 275.0)	0.003003074
914	(259.0, 309.0)	0.001648205
915	(259.0, 196.0)	0.001821899
916	(259.0, 234.0)	0.000632866
917	(259.0, 287.0)	0.00125208
918	(259.0, 331.0)	0.005630103
919	(259.0, 243.0)	0.001762845
920	(259.0, 288.0)	0.002780519
921	(109.0, 85.0)	0.0041131
922	(109.0, 137.0)	0.003557736
923	(109.0, 83.0)	0.003009195
924	(109.0, 156.0)	0.002320801
925	(109.0, 73.0)	0.00123013
926	(109.0, 17.0)	0.003163885
927	(109.0, 112.0)	0.001585384
928	(109.0, 101.0)	0.004292911
929	(109.0, 135.0)	0.008839427
930	(305.0, 373.0)	0.000754554
931	(305.0, 224.0)	0.006002358
932	(305.0, 304.0)	0.001015377
933	(305.0, 273.0)	0.001755151
934	(305.0, 265.0)	0.001251006
935	(305.0, 355.0)	0.000884181
936	(305.0, 335.0)	0.002028354
937	(305.0, 298.0)	0.002547213
938	(307.0, 275.0)	0.001222613
939	(307.0, 309.0)	0.000967196
940	(307.0, 234.0)	0.004120998
941	(307.0, 287.0)	0.000417403
942	(307.0, 374.0)	0.001451948
943	(307.0, 331.0)	0.001308371
944	(307.0, 288.0)	0.001799917
945	(307.0, 332.0)	0.002723507
946	(254.0, 304.0)	0.000442924
947	(254.0, 212.0)	0.001302183
948	(254.0, 265.0)	0.00135068
949	(12.0, 54.0)	0.001515436
950	(12.0, 14.0)	0.000581631
951	(12.0, 17.0)	0.002148077
952	(143.0, 85.0)	0.006824504
953	(143.0, 137.0)	0.004146506
954	(143.0, 196.0)	0.00380084
955	(143.0, 136.0)	0.003237226
956	(143.0, 97.0)	0.002460155
957	(143.0, 175.0)	0.000909916
958	(143.0, 129.0)	0.004676866
959	(143.0, 133.0)	0.006814475
960	(122.0, 83.0)	0.001051122
961	(122.0, 113.0)	0.002329691
962	(96.0, 13.0)	0.000805803
963	(96.0, 74.0)	0.000587758
964	(96.0, 123.0)	0.000195056
965	(96.0, 136.0)	0.004130034
966	(96.0, 67.0)	0.000580124
967	(85.0, 137.0)	0.001811207
968	(85.0, 54.0)	0.000494889
969	(85.0, 97.0)	0.005101108
970	(85.0, 73.0)	0.007797749
971	(85.0, 17.0)	0.001623744
972	(85.0, 129.0)	0.002522907
973	(85.0, 18.0)	0.002076259
974	(85.0, 112.0)	0.001273156
975	(85.0, 65.0)	0.002071729
976	(85.0, 106.0)	0.006843355
977	(337.0, 309.0)	0.000889203
978	(337.0, 289.0)	0.000124098
979	(337.0, 331.0)	0.002060823
980	(337.0, 357.0)	0.000251181
981	(337.0, 291.0)	0.003609309
982	(337.0, 329.0)	0.000418098
983	(337.0, 318.0)	0.002895366
984	(275.0, 234.0)	0.001696778
985	(275.0, 273.0)	0.001585048
986	(275.0, 287.0)	0.000358825
987	(275.0, 249.0)	0.001624336
988	(275.0, 288.0)	0.007456612
989	(275.0, 297.0)	0.002113337
990	(13.0, 74.0)	0.001788619
991	(13.0, 16.0)	0.000438958
992	(13.0, 19.0)	0.000950907
993	(13.0, 67.0)	0.001620927
994	(137.0, 156.0)	0.004279566
995	(137.0, 192.0)	0.003900432
996	(137.0, 175.0)	0.002201856
997	(137.0, 129.0)	0.002544633
998	(137.0, 112.0)	0.002404038
999	(137.0, 165.0)	0.007377284
1000	(309.0, 289.0)	0.00165433
1001	(309.0, 331.0)	0.000388309
1002	(309.0, 357.0)	0.001023623
1003	(309.0, 243.0)	0.004910431
1004	(309.0, 291.0)	0.001187482
1005	(309.0, 288.0)	0.003791572
1006	(309.0, 300.0)	0.003674575
1007	(54.0, 15.0)	0.000786748
1008	(54.0, 97.0)	0.003368641
1009	(54.0, 17.0)	0.001944971
1010	(54.0, 18.0)	0.000488863
1011	(54.0, 65.0)	0.001313199
1012	(14.0, 83.0)	0.001078131
1013	(14.0, 73.0)	0.000837624
1014	(14.0, 17.0)	0.002001384
1015	(14.0, 35.0)	0.000754182
1016	(14.0, 20.0)	0.00173266
1017	(289.0, 247.0)	0.001228835
1018	(289.0, 291.0)	0.002790027
1019	(289.0, 329.0)	0.000404815
1020	(74.0, 15.0)	0.000666631
1021	(74.0, 16.0)	0.001055615
1022	(74.0, 123.0)	0.000874858
1023	(74.0, 136.0)	0.005710169
1024	(74.0, 97.0)	0.002139714
1025	(74.0, 67.0)	0.001072794
1026	(74.0, 56.0)	0.001643994
1027	(74.0, 110.0)	0.005487878
1028	(196.0, 234.0)	0.001981448
1029	(196.0, 209.0)	0.002105144
1030	(196.0, 136.0)	0.005681291
1031	(196.0, 175.0)	0.002566279
1032	(196.0, 243.0)	0.002939978
1033	(196.0, 185.0)	0.001211134
1034	(196.0, 204.0)	0.004587006
1035	(373.0, 355.0)	0.000606699
1036	(373.0, 335.0)	0.000531066
1037	(373.0, 298.0)	0.002317597
1038	(224.0, 156.0)	0.00335614
1039	(224.0, 192.0)	0.005404127
1040	(224.0, 212.0)	0.002604106
1041	(224.0, 273.0)	0.000902332
1042	(224.0, 265.0)	0.002895252
1043	(224.0, 249.0)	0.008321509
1044	(224.0, 173.0)	0.004318475
1045	(224.0, 199.0)	0.001602306
1046	(224.0, 225.0)	0.001861439
1047	(83.0, 40.0)	0.001882071
1048	(83.0, 73.0)	0.001073806
1049	(83.0, 35.0)	0.000888042
1050	(83.0, 113.0)	0.00331848
1051	(83.0, 101.0)	0.002507792
1052	(40.0, 35.0)	0.000306283
1053	(40.0, 113.0)	0.002029834
1054	(40.0, 21.0)	0.000464241
1055	(40.0, 78.0)	0.001601696
1056	(40.0, 41.0)	0.000494293
1057	(191.0, 209.0)	0.001678745
1058	(191.0, 182.0)	0.00046131
1059	(156.0, 112.0)	0.001680111
1060	(156.0, 173.0)	0.00140281
1061	(156.0, 165.0)	0.002294787
1062	(156.0, 199.0)	0.003157543
1063	(156.0, 101.0)	0.00246107
1064	(156.0, 135.0)	0.001117937
1065	(304.0, 265.0)	0.001500059
1066	(304.0, 355.0)	9.73E-05
1067	(304.0, 298.0)	0.002139905
1068	(304.0, 290.0)	0.00086652
1069	(304.0, 324.0)	0.000914519
1070	(15.0, 16.0)	0.000467254
1071	(15.0, 97.0)	0.001313477
1072	(15.0, 18.0)	0.00083343
1073	(15.0, 65.0)	0.00117522
1074	(15.0, 56.0)	0.00092121
1075	(15.0, 48.0)	0.001360673
1076	(234.0, 192.0)	0.003949345
1077	(234.0, 287.0)	0.001368813
1078	(234.0, 175.0)	0.004424329
1079	(234.0, 243.0)	0.002343283
1080	(234.0, 249.0)	0.001390762
1081	(234.0, 288.0)	0.001689798
1082	(234.0, 204.0)	0.002124132
1083	(234.0, 267.0)	0.004170185
1084	(192.0, 175.0)	0.002823513
1085	(192.0, 129.0)	0.005067203
1086	(192.0, 249.0)	0.004603734
1087	(192.0, 112.0)	0.007288475
1088	(192.0, 165.0)	0.001226828
1089	(192.0, 199.0)	0.00109546
1090	(192.0, 204.0)	0.008389328
1091	(192.0, 218.0)	0.00657519
1092	(209.0, 182.0)	0.000593037
1093	(209.0, 247.0)	0.000993413
1094	(209.0, 243.0)	0.0014915
1095	(209.0, 291.0)	0.003765764
1096	(209.0, 185.0)	0.000433553
1097	(209.0, 215.0)	0.001018778
1098	(209.0, 232.0)	0.004886141
1099	(209.0, 269.0)	0.008991105
1100	(212.0, 265.0)	0.000601016
1101	(212.0, 173.0)	0.001276313
1102	(212.0, 240.0)	0.001048885
1103	(212.0, 225.0)	0.002171701
1104	(212.0, 155.0)	0.001170309
1105	(212.0, 206.0)	0.00107463
1106	(212.0, 266.0)	0.004497598
1107	(273.0, 265.0)	0.001496575
1108	(273.0, 335.0)	0.001674693
1109	(273.0, 249.0)	0.002464238
1110	(273.0, 297.0)	0.00088456
1111	(273.0, 298.0)	0.001344458
1112	(273.0, 199.0)	0.003260287
1113	(273.0, 225.0)	0.001035402
1114	(273.0, 255.0)	0.003197908
1115	(265.0, 355.0)	0.001690887
1116	(265.0, 298.0)	0.002330221
1117	(265.0, 240.0)	0.00169634
1118	(265.0, 290.0)	0.003936127
1119	(265.0, 225.0)	0.001910209
1120	(265.0, 206.0)	0.005846625
1121	(265.0, 266.0)	0.003897183
1122	(16.0, 67.0)	0.001411537
1123	(16.0, 56.0)	0.001555692
1124	(123.0, 136.0)	0.00182751
1125	(123.0, 182.0)	0.001049054
1126	(123.0, 67.0)	0.000437364
1127	(123.0, 153.0)	0.000736606
1128	(123.0, 110.0)	0.001169812
1129	(123.0, 102.0)	0.001896459
1130	(287.0, 374.0)	0.001860897
1131	(287.0, 331.0)	0.002320601
1132	(287.0, 249.0)	0.003040973
1133	(287.0, 288.0)	0.000735554
1134	(287.0, 297.0)	0.002216023
1135	(287.0, 332.0)	0.000883523
1136	(287.0, 267.0)	0.005063733
1137	(355.0, 335.0)	0.002163362
1138	(355.0, 298.0)	0.001313413
1139	(355.0, 290.0)	0.000914031
1140	(355.0, 324.0)	0.001482487
1141	(355.0, 334.0)	0.001317786
1142	(19.0, 67.0)	0.004186819
1143	(19.0, 50.0)	0.001076836
1144	(136.0, 97.0)	0.003113844
1145	(136.0, 175.0)	0.003953847
1146	(136.0, 182.0)	0.002706926
1147	(136.0, 67.0)	0.008859213
1148	(136.0, 185.0)	0.001121279
1149	(136.0, 204.0)	0.019351183
1150	(136.0, 153.0)	0.001961759
1151	(136.0, 133.0)	0.001588149
1152	(136.0, 110.0)	0.002880874
1153	(136.0, 176.0)	0.004776564
1154	(136.0, 125.0)	0.009816406
1155	(97.0, 175.0)	0.004777449
1156	(97.0, 129.0)	0.002682887
1157	(97.0, 65.0)	0.000767399
1158	(97.0, 56.0)	0.002885391
1159	(97.0, 133.0)	0.002460016
1160	(97.0, 110.0)	0.005773931
1161	(97.0, 48.0)	0.002231146
1162	(97.0, 106.0)	0.005866256
1163	(97.0, 79.0)	0.00721629
1164	(374.0, 331.0)	0.000751203
1165	(374.0, 332.0)	0.000555253
1166	(374.0, 375.0)	0.002008715
1167	(374.0, 376.0)	0.000585732
1168	(374.0, 358.0)	0.004404531
1169	(175.0, 129.0)	0.000727542
1170	(175.0, 165.0)	0.003929363
1171	(175.0, 204.0)	0.001268601
1172	(175.0, 133.0)	0.003782584
1173	(175.0, 163.0)	0.002232839
1174	(73.0, 17.0)	0.000428701
1175	(73.0, 35.0)	0.001790214
1176	(73.0, 112.0)	0.002816532
1177	(73.0, 101.0)	0.00096648
1178	(73.0, 20.0)	0.001201966
1179	(73.0, 78.0)	0.005128235
1180	(73.0, 84.0)	0.003356847
1181	(17.0, 18.0)	0.000852659
1182	(17.0, 112.0)	0.002333855
1183	(17.0, 65.0)	0.002998281
1184	(17.0, 20.0)	0.001918473
1185	(17.0, 22.0)	0.00323293
1186	(17.0, 84.0)	0.003599729
1187	(35.0, 113.0)	0.001844944
1188	(35.0, 101.0)	0.002101411
1189	(35.0, 20.0)	0.001331337
1190	(35.0, 21.0)	0.000699838
1191	(35.0, 78.0)	0.000943003
1192	(35.0, 41.0)	0.001251584
1193	(35.0, 43.0)	0.002472892
1194	(331.0, 357.0)	0.000864762
1195	(331.0, 291.0)	0.001697354
1196	(331.0, 288.0)	0.001396226
1197	(331.0, 332.0)	0.002024941
1198	(331.0, 376.0)	0.001411138
1199	(331.0, 365.0)	0.002212458
1200	(331.0, 300.0)	0.000894594
1201	(331.0, 318.0)	0.004099235
1202	(331.0, 320.0)	0.002034558
1203	(182.0, 247.0)	0.001547068
1204	(182.0, 185.0)	0.000631793
1205	(182.0, 153.0)	0.001246666
1206	(182.0, 215.0)	0.000727855
1207	(357.0, 291.0)	0.001349033
1208	(357.0, 329.0)	0.000203834
1209	(357.0, 376.0)	0.000645567
1210	(357.0, 365.0)	0.000276218
1211	(357.0, 300.0)	0.001112351
1212	(357.0, 318.0)	0.000337394
1213	(335.0, 297.0)	0.000362383
1214	(335.0, 298.0)	0.000842124
1215	(335.0, 332.0)	0.0043365
1216	(335.0, 375.0)	0.000734286
1217	(335.0, 377.0)	0.00218415
1218	(129.0, 112.0)	0.001006506
1219	(129.0, 165.0)	0.001261773
1220	(129.0, 65.0)	0.00183102
1221	(129.0, 133.0)	0.002038891
1222	(129.0, 106.0)	0.000736361
1223	(129.0, 127.0)	0.005398192
1224	(129.0, 163.0)	0.001315289
1225	(129.0, 146.0)	0.005119431
1226	(247.0, 291.0)	0.001228034
1227	(247.0, 215.0)	0.001094479
1228	(247.0, 269.0)	0.001546465
1229	(67.0, 56.0)	0.001325925
1230	(67.0, 110.0)	0.001889189
1231	(67.0, 102.0)	0.001497462
1232	(67.0, 50.0)	0.00410398
1233	(67.0, 71.0)	0.001631374
1234	(67.0, 23.0)	0.003469702
1235	(243.0, 291.0)	0.001279761
1236	(243.0, 185.0)	0.000969264
1237	(243.0, 288.0)	0.001247549
1238	(243.0, 204.0)	0.003226473
1239	(243.0, 215.0)	0.001522776
1240	(243.0, 300.0)	0.002009066
1241	(243.0, 267.0)	0.005472793
1242	(243.0, 232.0)	0.000551045
1243	(243.0, 269.0)	0.002801391
1244	(243.0, 270.0)	0.002347832
1245	(243.0, 176.0)	0.006892927
1246	(18.0, 65.0)	0.000692542
1247	(18.0, 48.0)	0.00101895
1248	(18.0, 22.0)	0.001249242
1249	(249.0, 288.0)	0.007263941
1250	(249.0, 297.0)	0.003625324
1251	(249.0, 199.0)	0.004270142
1252	(249.0, 204.0)	0.009227787
1253	(249.0, 225.0)	0.005710164
1254	(249.0, 267.0)	0.003881697
1255	(249.0, 255.0)	0.001573423
1256	(249.0, 218.0)	0.001272457
1257	(249.0, 261.0)	0.007552172
1258	(112.0, 165.0)	0.000966229
1259	(112.0, 101.0)	0.001889629
1260	(112.0, 135.0)	0.001201628
1261	(112.0, 106.0)	0.004385075
1262	(112.0, 127.0)	0.001606526
1263	(112.0, 84.0)	0.004693494
1264	(291.0, 288.0)	0.004253377
1265	(291.0, 329.0)	0.003402987
1266	(291.0, 215.0)	0.003696345
1267	(291.0, 365.0)	0.002009064
1268	(291.0, 300.0)	0.000452468
1269	(291.0, 318.0)	0.000997618
1270	(291.0, 232.0)	0.003571064
1271	(291.0, 269.0)	0.001737465
1272	(291.0, 270.0)	0.002868205
1273	(173.0, 113.0)	0.005356905
1274	(173.0, 199.0)	0.00252577
1275	(173.0, 101.0)	0.003466598
1276	(173.0, 225.0)	0.002884587
1277	(173.0, 135.0)	0.001074769
1278	(173.0, 155.0)	0.001429866
1279	(173.0, 206.0)	0.002225775
1280	(173.0, 144.0)	0.002460881
1281	(173.0, 180.0)	0.003232675
1282	(113.0, 101.0)	0.000891961
1283	(113.0, 135.0)	0.00266493
1284	(113.0, 155.0)	0.000950059
1285	(113.0, 78.0)	0.001111158
1286	(113.0, 41.0)	0.003309685
1287	(113.0, 144.0)	0.001961043
1288	(113.0, 93.0)	0.002383306
1289	(113.0, 151.0)	0.00170541
1290	(113.0, 66.0)	0.003033029
1291	(113.0, 119.0)	0.002925377
1292	(185.0, 204.0)	0.002739716
1293	(185.0, 153.0)	0.000994207
1294	(185.0, 215.0)	0.000363205
1295	(185.0, 232.0)	0.001322582
1296	(185.0, 176.0)	0.000644584
1297	(288.0, 332.0)	0.001128404
1298	(288.0, 300.0)	0.001869591
1299	(288.0, 267.0)	0.00091086
1300	(288.0, 232.0)	0.003156407
1301	(288.0, 320.0)	0.002033925
1302	(288.0, 270.0)	0.004308094
1303	(288.0, 308.0)	0.005293135
1304	(297.0, 298.0)	0.001494193
1305	(297.0, 332.0)	0.001246787
1306	(297.0, 375.0)	0.001092737
1307	(297.0, 255.0)	0.002825516
1308	(297.0, 323.0)	0.00202029
1309	(297.0, 377.0)	0.003847179
1310	(297.0, 292.0)	0.001815769
1311	(298.0, 290.0)	0.000727404
1312	(298.0, 225.0)	0.00154513
1313	(298.0, 266.0)	0.000924023
1314	(298.0, 334.0)	0.001048073
1315	(298.0, 255.0)	0.0057574
1316	(298.0, 377.0)	0.002320952
1317	(298.0, 292.0)	0.000888873
1318	(298.0, 310.0)	0.002292624
1319	(165.0, 199.0)	0.001494104
1320	(165.0, 135.0)	0.002321707
1321	(165.0, 106.0)	0.0050329
1322	(165.0, 127.0)	0.001527945
1323	(165.0, 218.0)	0.004070884
1324	(165.0, 163.0)	0.001464493
1325	(165.0, 180.0)	0.008532538
1326	(165.0, 178.0)	0.003186027
1327	(332.0, 375.0)	0.000801029
1328	(332.0, 376.0)	0.001364455
1329	(332.0, 267.0)	0.003796592
1330	(332.0, 323.0)	0.001240721
1331	(332.0, 320.0)	0.001675547
1332	(332.0, 358.0)	0.00140324
1333	(332.0, 308.0)	0.002626585
1334	(199.0, 225.0)	0.000768088
1335	(199.0, 135.0)	0.00984749
1336	(199.0, 255.0)	0.007158171
1337	(199.0, 218.0)	0.00257631
1338	(199.0, 180.0)	0.002362692
1339	(199.0, 178.0)	0.006592342
1340	(329.0, 365.0)	0.000733437
1341	(329.0, 318.0)	0.00035852
1342	(65.0, 56.0)	0.002579549
1343	(65.0, 133.0)	0.003577945
1344	(65.0, 48.0)	0.000423546
1345	(65.0, 106.0)	0.000899348
1346	(65.0, 22.0)	0.001625045
1347	(65.0, 79.0)	0.001556262
1348	(56.0, 110.0)	0.001152135
1349	(56.0, 48.0)	0.000400512
1350	(56.0, 71.0)	0.001369884
1351	(56.0, 23.0)	0.002391473
1352	(56.0, 24.0)	0.001232468
1353	(56.0, 79.0)	0.003453323
1354	(56.0, 69.0)	0.000797751
1355	(101.0, 135.0)	0.000480178
1356	(101.0, 20.0)	0.001873047
1357	(101.0, 78.0)	0.000757424
1358	(101.0, 127.0)	0.003128758
1359	(101.0, 144.0)	0.003108246
1360	(101.0, 84.0)	0.001205236
1361	(101.0, 43.0)	0.002614944
1362	(101.0, 93.0)	0.001477323
1363	(204.0, 133.0)	0.006802447
1364	(204.0, 267.0)	0.008644528
1365	(204.0, 232.0)	0.002587916
1366	(204.0, 218.0)	0.008538272
1367	(204.0, 176.0)	0.003272787
1368	(204.0, 163.0)	0.002857683
1369	(204.0, 186.0)	0.002033922
1370	(204.0, 217.0)	0.005968316
1371	(240.0, 290.0)	0.000265872
1372	(240.0, 206.0)	0.000889777
1373	(240.0, 266.0)	0.001481454
1374	(240.0, 251.0)	0.000442296
1375	(375.0, 323.0)	0.001090787
1376	(375.0, 358.0)	0.000948291
1377	(375.0, 377.0)	0.00252901
1378	(153.0, 215.0)	0.001869019
1379	(153.0, 110.0)	0.001139954
1380	(153.0, 102.0)	0.002150985
1381	(153.0, 176.0)	0.00091318
1382	(153.0, 125.0)	0.001686309
1383	(153.0, 207.0)	0.00240916
1384	(153.0, 168.0)	0.000982339
1385	(153.0, 120.0)	0.002893656
1386	(290.0, 324.0)	0.002191039
1387	(290.0, 206.0)	0.002432
1388	(290.0, 266.0)	0.000819071
1389	(290.0, 334.0)	0.000272993
1390	(290.0, 292.0)	0.002647689
1391	(290.0, 251.0)	0.000665603
1392	(290.0, 310.0)	0.000657754
1393	(290.0, 277.0)	0.002589414
1394	(225.0, 206.0)	0.001738449
1395	(225.0, 266.0)	0.00050231
1396	(225.0, 255.0)	0.001947807
1397	(225.0, 180.0)	0.001502419
1398	(225.0, 226.0)	0.001829028
1399	(225.0, 250.0)	0.002546001
1400	(135.0, 78.0)	0.005239565
1401	(135.0, 127.0)	0.000793728
1402	(135.0, 144.0)	0.001736175
1403	(135.0, 84.0)	0.001997294
1404	(135.0, 180.0)	0.005604881
1405	(135.0, 93.0)	0.003958984
1406	(135.0, 131.0)	0.002643736
1407	(324.0, 334.0)	0.000693022
1408	(133.0, 110.0)	0.001269471
1409	(133.0, 106.0)	0.001956979
1410	(133.0, 176.0)	0.004130789
1411	(133.0, 163.0)	0.001331061
1412	(133.0, 125.0)	0.002125686
1413	(133.0, 79.0)	0.002674112
1414	(133.0, 186.0)	0.003364862
1415	(133.0, 69.0)	0.010309486
1416	(133.0, 146.0)	0.001378709
1417	(155.0, 206.0)	0.000839728
1418	(155.0, 144.0)	0.000750836
1419	(155.0, 151.0)	0.000364096
1420	(155.0, 193.0)	0.002705102
1421	(215.0, 232.0)	0.001032931
1422	(215.0, 269.0)	0.000440765
1423	(215.0, 176.0)	0.001624582
1424	(215.0, 207.0)	0.000453967
1425	(215.0, 168.0)	0.003167585
1426	(110.0, 48.0)	0.002209822
1427	(110.0, 102.0)	0.001545321
1428	(110.0, 71.0)	0.001446031
1429	(110.0, 176.0)	0.005320469
1430	(110.0, 125.0)	0.000863479
1431	(110.0, 79.0)	0.00347206
1432	(110.0, 168.0)	0.005415684
1433	(110.0, 69.0)	0.00118656
1434	(110.0, 120.0)	0.002298088
1435	(110.0, 94.0)	0.002522864
1436	(376.0, 365.0)	0.000257607
1437	(376.0, 300.0)	0.001302916
1438	(376.0, 320.0)	0.000546679
1439	(376.0, 358.0)	0.000838967
1440	(376.0, 366.0)	0.000724809
1441	(48.0, 106.0)	0.002985973
1442	(48.0, 22.0)	0.002258891
1443	(48.0, 24.0)	0.002173982
1444	(48.0, 79.0)	0.000558131
1445	(48.0, 69.0)	0.000888716
1446	(48.0, 27.0)	0.000836571
1447	(365.0, 300.0)	0.000503187
1448	(365.0, 318.0)	0.000162241
1449	(365.0, 320.0)	0.001379118
1450	(365.0, 366.0)	0.001239653
1451	(365.0, 330.0)	0.000630211
1452	(365.0, 367.0)	0.001008233
1453	(20.0, 21.0)	0.001298612
1454	(20.0, 22.0)	0.001873098
1455	(20.0, 84.0)	0.000988101
1456	(20.0, 43.0)	0.000189303
1457	(20.0, 25.0)	0.001970802
1458	(20.0, 68.0)	0.003441307
1459	(102.0, 50.0)	0.001235611
1460	(102.0, 71.0)	0.0001577
1461	(102.0, 168.0)	0.003478488
1462	(102.0, 120.0)	0.000134868
1463	(102.0, 80.0)	0.001506809
1464	(102.0, 47.0)	0.002309426
1465	(102.0, 94.0)	0.000955845
1466	(206.0, 266.0)	0.000621007
1467	(206.0, 144.0)	0.003029674
1468	(206.0, 180.0)	0.003580186
1469	(206.0, 251.0)	0.001092504
1470	(206.0, 151.0)	0.002469327
1471	(206.0, 226.0)	0.00033931
1472	(206.0, 193.0)	0.00214566
1473	(206.0, 241.0)	0.002119366
1474	(300.0, 318.0)	0.000599541
1475	(300.0, 232.0)	0.001777334
1476	(300.0, 269.0)	0.001464691
1477	(300.0, 320.0)	0.000481058
1478	(300.0, 270.0)	0.000640545
1479	(300.0, 330.0)	0.001710989
1480	(300.0, 283.0)	0.003928516
1481	(21.0, 78.0)	0.001981965
1482	(21.0, 41.0)	0.000135022
1483	(21.0, 43.0)	0.001020714
1484	(21.0, 25.0)	8.08E-05
1485	(266.0, 334.0)	0.002746974
1486	(266.0, 255.0)	0.003917356
1487	(266.0, 180.0)	0.005119818
1488	(266.0, 292.0)	0.001316311
1489	(266.0, 251.0)	0.001262479
1490	(266.0, 226.0)	0.000454729
1491	(266.0, 310.0)	0.001546539
1492	(266.0, 250.0)	0.001826432
1493	(266.0, 242.0)	0.0031865
1494	(334.0, 377.0)	0.001463784
1495	(334.0, 310.0)	0.000445641
1496	(334.0, 369.0)	0.001072016
1497	(50.0, 71.0)	0.000866173
1498	(50.0, 23.0)	0.000288537
1499	(50.0, 80.0)	0.000390377
1500	(50.0, 26.0)	0.001109231
1501	(50.0, 47.0)	0.001016779
1502	(318.0, 269.0)	0.002802032
1503	(318.0, 330.0)	0.00136856
1504	(318.0, 294.0)	0.000909637
1505	(318.0, 367.0)	0.001552798
1506	(318.0, 351.0)	0.002472295
1507	(267.0, 232.0)	0.003046812
1508	(267.0, 255.0)	0.006425984
1509	(267.0, 323.0)	0.005501635
1510	(267.0, 320.0)	0.002754955
1511	(267.0, 218.0)	0.003120416
1512	(267.0, 270.0)	0.002021163
1513	(267.0, 308.0)	0.001713048
1514	(267.0, 217.0)	0.002554111
1515	(267.0, 261.0)	0.003524672
1516	(267.0, 283.0)	0.005374919
1517	(267.0, 227.0)	0.006628034
1518	(78.0, 41.0)	0.000967275
1519	(78.0, 144.0)	0.003303086
1520	(78.0, 84.0)	0.002077691
1521	(78.0, 43.0)	0.000604433
1522	(78.0, 93.0)	0.000234598
1523	(78.0, 25.0)	0.002377724
1524	(78.0, 66.0)	0.001122995
1525	(78.0, 119.0)	0.001785647
1526	(78.0, 59.0)	0.003619614
1527	(232.0, 269.0)	0.000849018
1528	(232.0, 270.0)	0.000407545
1529	(232.0, 176.0)	0.001729881
1530	(232.0, 186.0)	0.002144472
1531	(232.0, 207.0)	0.002350252
1532	(232.0, 217.0)	0.00473693
1533	(232.0, 214.0)	0.001942638
1534	(232.0, 227.0)	0.002369192
1535	(106.0, 22.0)	0.001870677
1536	(106.0, 127.0)	0.002361277
1537	(106.0, 163.0)	0.001854131
1538	(106.0, 84.0)	0.003285946
1539	(106.0, 79.0)	0.002343666
1540	(106.0, 146.0)	0.00318468
1541	(106.0, 68.0)	0.001876489
1542	(106.0, 126.0)	0.003296562
1543	(106.0, 105.0)	0.006634587
1544	(255.0, 323.0)	0.003558868
1545	(255.0, 218.0)	0.002754961
1546	(255.0, 180.0)	0.006479838
1547	(255.0, 292.0)	0.001103549
1548	(255.0, 308.0)	0.006010413
1549	(255.0, 261.0)	0.001447419
1550	(255.0, 250.0)	0.001067267
1551	(255.0, 319.0)	0.005290341
1552	(255.0, 221.0)	0.005244373
1553	(22.0, 84.0)	0.001948215
1554	(22.0, 43.0)	0.003201891
1555	(22.0, 79.0)	0.003084257
1556	(22.0, 68.0)	0.000306638
1557	(22.0, 27.0)	0.002890805
1558	(22.0, 36.0)	0.001124306
1559	(22.0, 31.0)	0.002497932
1560	(127.0, 163.0)	0.004054552
1561	(127.0, 84.0)	0.000586935
1562	(127.0, 180.0)	0.004483184
1563	(127.0, 178.0)	0.002059164
1564	(127.0, 93.0)	0.003791083
1565	(127.0, 131.0)	0.001874472
1566	(127.0, 68.0)	0.001980268
1567	(127.0, 126.0)	0.000889686
1568	(127.0, 95.0)	0.003589545
1569	(71.0, 23.0)	0.000287082
1570	(71.0, 24.0)	0.000517396
1571	(71.0, 125.0)	0.003354928
1572	(71.0, 69.0)	0.000555388
1573	(71.0, 120.0)	0.000308964
1574	(71.0, 80.0)	0.001393849
1575	(71.0, 47.0)	0.000717556
1576	(71.0, 94.0)	0.000448366
1577	(323.0, 320.0)	0.002063517
1578	(323.0, 358.0)	0.000720979
1579	(323.0, 377.0)	0.002326911
1580	(323.0, 292.0)	0.00141981
1581	(323.0, 308.0)	0.000366052
1582	(323.0, 261.0)	0.000830483
1583	(323.0, 368.0)	0.002284445
1584	(323.0, 319.0)	0.000510617
1585	(323.0, 343.0)	0.002288587
1586	(323.0, 338.0)	0.000985559
1587	(269.0, 270.0)	0.000819575
1588	(269.0, 176.0)	0.007524564
1589	(269.0, 207.0)	0.000686206
1590	(269.0, 330.0)	0.005782028
1591	(269.0, 294.0)	0.002984847
1592	(269.0, 214.0)	0.001153351
1593	(269.0, 220.0)	0.0041914
1594	(269.0, 280.0)	0.003910591
1595	(41.0, 43.0)	0.00156619
1596	(41.0, 25.0)	0.000251811
1597	(41.0, 66.0)	0.000166074
1598	(41.0, 59.0)	0.000790465
1599	(41.0, 28.0)	0.001535428
1600	(320.0, 270.0)	0.000996161
1601	(320.0, 358.0)	0.000555129
1602	(320.0, 366.0)	0.001032272
1603	(320.0, 308.0)	0.000895331
1604	(320.0, 330.0)	0.002088652
1605	(320.0, 283.0)	0.000846297
1606	(320.0, 325.0)	0.001301367
1607	(218.0, 163.0)	0.001308907
1608	(218.0, 180.0)	0.00476563
1609	(218.0, 186.0)	0.007748289
1610	(218.0, 217.0)	0.002310627
1611	(218.0, 178.0)	0.000772991
1612	(218.0, 261.0)	0.004774924
1613	(218.0, 250.0)	0.009330347
1614	(218.0, 221.0)	0.001868739
1615	(270.0, 217.0)	0.004642441
1616	(270.0, 330.0)	0.001563633
1617	(270.0, 283.0)	0.000920944
1618	(270.0, 214.0)	0.002063596
1619	(270.0, 227.0)	0.000789875
1620	(270.0, 280.0)	0.003134589
1621	(270.0, 252.0)	0.002131371
1622	(358.0, 366.0)	0.000770741
1623	(358.0, 308.0)	0.001686467
1624	(358.0, 368.0)	0.001037795
1625	(358.0, 319.0)	0.00209607
1626	(358.0, 325.0)	0.001163988
1627	(358.0, 343.0)	0.001154534
1628	(358.0, 338.0)	0.000966912
1629	(176.0, 125.0)	0.002995971
1630	(176.0, 186.0)	0.000653197
1631	(176.0, 207.0)	0.0019606
1632	(176.0, 168.0)	0.00094332
1633	(176.0, 146.0)	0.005425378
1634	(176.0, 214.0)	0.003066549
1635	(176.0, 171.0)	0.002465478
1636	(163.0, 186.0)	0.001767677
1637	(163.0, 217.0)	0.004494103
1638	(163.0, 178.0)	0.000825491
1639	(163.0, 146.0)	0.000358585
1640	(163.0, 126.0)	0.002202518
1641	(377.0, 292.0)	0.000265028
1642	(377.0, 310.0)	0.002037907
1643	(377.0, 369.0)	0.00205745
1644	(377.0, 368.0)	0.001598526
1645	(377.0, 319.0)	0.000988119
1646	(377.0, 315.0)	0.001110526
1647	(377.0, 356.0)	0.001809554
1648	(377.0, 378.0)	0.001441932
1649	(144.0, 180.0)	0.003510422
1650	(144.0, 93.0)	0.001251397
1651	(144.0, 151.0)	0.000656779
1652	(144.0, 226.0)	0.003416277
1653	(144.0, 131.0)	0.001290267
1654	(144.0, 193.0)	0.001416431
1655	(144.0, 119.0)	0.001018833
1656	(144.0, 162.0)	0.003223568
1657	(23.0, 24.0)	0.000210092
1658	(23.0, 69.0)	0.002226936
1659	(23.0, 26.0)	0.00239523
1660	(23.0, 47.0)	0.000590915
1661	(23.0, 30.0)	0.000739629
1662	(84.0, 43.0)	0.000849962
1663	(84.0, 93.0)	0.001117536
1664	(84.0, 131.0)	0.003696076
1665	(84.0, 68.0)	0.000879373
1666	(84.0, 126.0)	0.00470552
1667	(84.0, 95.0)	0.001485802
1668	(84.0, 31.0)	0.004399571
1669	(24.0, 69.0)	0.001296886
1670	(24.0, 27.0)	0.000541859
1671	(24.0, 47.0)	0.000758836
1672	(24.0, 30.0)	0.000186048
1673	(180.0, 178.0)	0.001948558
1674	(180.0, 226.0)	0.002163072
1675	(180.0, 131.0)	0.002588875
1676	(180.0, 250.0)	0.00326384
1677	(180.0, 193.0)	0.005967498
1678	(180.0, 221.0)	0.003566013
1679	(180.0, 197.0)	0.002411871
1680	(366.0, 330.0)	0.000805516
1681	(366.0, 283.0)	0.002115982
1682	(366.0, 367.0)	0.001005286
1683	(366.0, 325.0)	0.000121642
1684	(366.0, 343.0)	0.000936251
1685	(366.0, 338.0)	0.001186998
1686	(366.0, 361.0)	0.00062173
1687	(292.0, 261.0)	0.003118703
1688	(292.0, 310.0)	0.00080743
1689	(292.0, 250.0)	0.001031169
1690	(292.0, 319.0)	0.000746861
1691	(292.0, 315.0)	0.000526838
1692	(43.0, 93.0)	0.000602998
1693	(43.0, 25.0)	0.000973133
1694	(43.0, 68.0)	0.003285128
1695	(43.0, 59.0)	0.001091136
1696	(43.0, 95.0)	0.001522468
1697	(43.0, 31.0)	0.000887172
1698	(308.0, 217.0)	0.005416044
1699	(308.0, 261.0)	0.000470145
1700	(308.0, 283.0)	0.000867801
1701	(308.0, 319.0)	0.002136639
1702	(308.0, 325.0)	0.003361931
1703	(308.0, 343.0)	0.002760511
1704	(308.0, 338.0)	0.001306086
1705	(308.0, 295.0)	0.001650082
1706	(308.0, 246.0)	0.002382594
1707	(125.0, 79.0)	0.002298188
1708	(125.0, 186.0)	0.003465802
1709	(125.0, 168.0)	0.000762805
1710	(125.0, 69.0)	0.001424188
1711	(125.0, 120.0)	0.001729931
1712	(125.0, 146.0)	0.002325755
1713	(125.0, 94.0)	0.001600002
1714	(125.0, 105.0)	0.002892292
1715	(125.0, 171.0)	0.001608345
1716	(125.0, 169.0)	0.003858887
1717	(125.0, 128.0)	0.002225605
1718	(125.0, 147.0)	0.001797469
1719	(125.0, 108.0)	0.002424225
1720	(79.0, 69.0)	0.001451764
1721	(79.0, 146.0)	0.0027512
1722	(79.0, 68.0)	0.003366761
1723	(79.0, 126.0)	0.008459187
1724	(79.0, 27.0)	0.002132262
1725	(79.0, 94.0)	0.003291313
1726	(79.0, 36.0)	0.002809586
1727	(79.0, 105.0)	0.000742962
1728	(79.0, 44.0)	0.004570768
1729	(251.0, 226.0)	0.000470943
1730	(251.0, 310.0)	0.000594889
1731	(251.0, 193.0)	0.001703864
1732	(251.0, 241.0)	4.35E-05
1733	(251.0, 277.0)	0.00036266
1734	(251.0, 242.0)	0.000509414
1735	(186.0, 168.0)	0.00372399
1736	(186.0, 217.0)	0.001151309
1737	(186.0, 146.0)	0.000601424
1738	(186.0, 214.0)	0.003269584
1739	(186.0, 227.0)	0.001990127
1740	(186.0, 171.0)	0.000848788
1741	(186.0, 172.0)	0.001841487
1742	(207.0, 168.0)	0.000667656
1743	(207.0, 214.0)	0.000162822
1744	(207.0, 220.0)	0.000325126
1745	(207.0, 280.0)	0.00281971
1746	(207.0, 169.0)	0.001368916
1747	(168.0, 120.0)	0.001626592
1748	(168.0, 214.0)	0.001415217
1749	(168.0, 220.0)	0.00256433
1750	(168.0, 171.0)	0.000998108
1751	(168.0, 169.0)	0.000591857
1752	(168.0, 128.0)	0.001432741
1753	(168.0, 208.0)	0.003228577
1754	(217.0, 178.0)	0.006688936
1755	(217.0, 261.0)	0.004787982
1756	(217.0, 146.0)	0.005356814
1757	(217.0, 283.0)	0.007946814
1758	(217.0, 227.0)	0.000860808
1759	(217.0, 221.0)	0.003287331
1760	(217.0, 171.0)	0.00493582
1761	(217.0, 172.0)	0.002471175
1762	(217.0, 246.0)	0.001779385
1763	(217.0, 202.0)	0.002784001
1764	(69.0, 27.0)	0.000898157
1765	(69.0, 47.0)	0.006176672
1766	(69.0, 94.0)	0.000208884
1767	(69.0, 105.0)	0.002871472
1768	(69.0, 30.0)	0.002017366
1769	(69.0, 44.0)	0.001047424
1770	(69.0, 108.0)	0.000727818
1771	(178.0, 146.0)	0.003590766
1772	(178.0, 131.0)	0.003430614
1773	(178.0, 126.0)	0.001818047
1774	(178.0, 221.0)	0.000541014
1775	(178.0, 197.0)	0.003363071
1776	(178.0, 172.0)	0.002571787
1777	(178.0, 148.0)	0.002847133
1778	(93.0, 131.0)	0.000942915
1779	(93.0, 66.0)	0.001514774
1780	(93.0, 119.0)	0.00049803
1781	(93.0, 59.0)	0.00250048
1782	(93.0, 95.0)	0.001348581
1783	(93.0, 87.0)	0.003241213
1784	(93.0, 121.0)	0.001242995
1785	(151.0, 193.0)	0.000789673
1786	(151.0, 119.0)	0.000476827
1787	(151.0, 162.0)	0.001536772
1788	(330.0, 294.0)	0.000834266
1789	(330.0, 283.0)	0.002397875
1790	(330.0, 367.0)	0.000632452
1791	(330.0, 325.0)	0.001403336
1792	(330.0, 351.0)	0.001240408
1793	(330.0, 280.0)	0.000582096
1794	(330.0, 252.0)	0.000838497
1795	(330.0, 361.0)	0.002719849
1796	(330.0, 353.0)	0.002122967
1797	(330.0, 311.0)	0.001104305
1798	(226.0, 310.0)	0.002378113
1799	(226.0, 250.0)	0.001235814
1800	(226.0, 193.0)	0.000406842
1801	(226.0, 197.0)	0.000846544
1802	(226.0, 241.0)	0.00070925
1803	(226.0, 242.0)	0.000738875
1804	(25.0, 59.0)	0.000297911
1805	(25.0, 28.0)	0.000681249
1806	(120.0, 80.0)	0.001617564
1807	(120.0, 47.0)	0.00172756
1808	(120.0, 94.0)	0.000416244
1809	(120.0, 169.0)	0.000972768
1810	(120.0, 103.0)	0.001187388
1811	(120.0, 128.0)	0.000606195
1812	(261.0, 250.0)	0.00224351
1813	(261.0, 283.0)	0.005234813
1814	(261.0, 319.0)	0.001828564
1815	(261.0, 221.0)	0.002528627
1816	(261.0, 315.0)	0.006132171
1817	(261.0, 338.0)	0.003358549
1818	(261.0, 295.0)	0.004293835
1819	(261.0, 279.0)	0.001619157
1820	(261.0, 246.0)	0.001508927
1821	(146.0, 126.0)	0.002296015
1822	(146.0, 105.0)	0.001285555
1823	(146.0, 171.0)	0.002151489
1824	(146.0, 172.0)	0.001337462
1825	(146.0, 134.0)	0.003042891
1826	(146.0, 147.0)	0.001720245
1827	(294.0, 351.0)	0.000211303
1828	(294.0, 280.0)	0.000792369
1829	(310.0, 250.0)	0.003205846
1830	(310.0, 369.0)	0.001387116
1831	(310.0, 315.0)	0.000724004
1832	(310.0, 241.0)	0.001037748
1833	(310.0, 277.0)	0.001181839
1834	(310.0, 242.0)	0.000724368
1835	(310.0, 356.0)	0.001448987
1836	(310.0, 314.0)	0.001368505
1837	(131.0, 193.0)	0.004247768
1838	(131.0, 119.0)	0.002328272
1839	(131.0, 126.0)	0.005329392
1840	(131.0, 197.0)	0.002474087
1841	(131.0, 95.0)	0.001200566
1842	(131.0, 162.0)	0.002866763
1843	(131.0, 148.0)	0.000804652
1844	(131.0, 121.0)	0.001729256
1845	(66.0, 119.0)	0.000699137
1846	(66.0, 59.0)	0.000615596
1847	(66.0, 28.0)	0.001106855
1848	(66.0, 87.0)	0.00059235
1849	(80.0, 26.0)	0.000483395
1850	(80.0, 47.0)	0.000265779
1851	(80.0, 103.0)	0.000843247
1852	(68.0, 126.0)	0.001379389
1853	(68.0, 36.0)	0.000830711
1854	(68.0, 95.0)	0.00111436
1855	(68.0, 105.0)	0.00537411
1856	(68.0, 31.0)	0.001198988
1857	(68.0, 82.0)	0.00065022
1858	(250.0, 221.0)	0.001742477
1859	(250.0, 315.0)	0.002210279
1860	(250.0, 197.0)	0.001331606
1861	(250.0, 242.0)	0.00293288
1862	(250.0, 279.0)	0.002618344
1863	(250.0, 268.0)	0.003315048
1864	(250.0, 238.0)	0.001172647
1865	(369.0, 315.0)	0.001903937
1866	(369.0, 356.0)	0.000151651
1867	(369.0, 314.0)	0.000225975
1868	(369.0, 352.0)	0.001231854
1869	(193.0, 119.0)	0.002204522
1870	(193.0, 197.0)	0.001107153
1871	(193.0, 241.0)	0.001526074
1872	(193.0, 242.0)	0.002869816
1873	(193.0, 162.0)	0.00150616
1874	(193.0, 177.0)	0.003678005
1875	(193.0, 244.0)	0.003609109
1876	(119.0, 162.0)	0.000619966
1877	(119.0, 87.0)	0.001271605
1878	(119.0, 111.0)	0.002135372
1879	(119.0, 121.0)	0.000538881
1880	(26.0, 47.0)	0.001473042
1881	(26.0, 29.0)	0.000258224
1882	(283.0, 227.0)	0.001025077
1883	(283.0, 325.0)	0.000879432
1884	(283.0, 338.0)	0.001885655
1885	(283.0, 280.0)	0.003952993
1886	(283.0, 252.0)	0.001343767
1887	(283.0, 295.0)	0.001235184
1888	(283.0, 246.0)	0.002561136
1889	(283.0, 311.0)	0.003731361
1890	(283.0, 326.0)	0.004554841
1891	(283.0, 272.0)	0.001134391
1892	(126.0, 221.0)	0.009219206
1893	(126.0, 95.0)	0.003462018
1894	(126.0, 105.0)	0.00363134
1895	(126.0, 172.0)	0.002884294
1896	(126.0, 148.0)	0.002650015
1897	(126.0, 134.0)	0.000762644
1898	(126.0, 82.0)	0.002242269
1899	(368.0, 319.0)	0.000711506
1900	(368.0, 343.0)	0.000336899
1901	(368.0, 338.0)	0.000523186
1902	(368.0, 378.0)	0.000286657
1903	(368.0, 342.0)	0.000540862
1904	(368.0, 379.0)	0.000851315
1905	(319.0, 315.0)	0.0007028
1906	(319.0, 338.0)	0.00048316
1907	(319.0, 356.0)	0.002761399
1908	(319.0, 378.0)	0.001939199
1909	(319.0, 295.0)	0.001706592
1910	(319.0, 279.0)	0.000856661
1911	(319.0, 342.0)	0.001170997
1912	(367.0, 351.0)	8.16E-05
1913	(367.0, 280.0)	0.001903369
1914	(367.0, 361.0)	0.000370872
1915	(367.0, 353.0)	0.000223131
1916	(27.0, 36.0)	0.000343745
1917	(27.0, 30.0)	0.001160654
1918	(27.0, 44.0)	0.000322613
1919	(47.0, 94.0)	0.001683361
1920	(47.0, 30.0)	0.000320213
1921	(47.0, 103.0)	0.000970401
1922	(47.0, 29.0)	0.004158535
1923	(47.0, 33.0)	0.001215493
1924	(47.0, 75.0)	0.000405002
1925	(47.0, 62.0)	0.002473364
1926	(94.0, 105.0)	0.003135372
1927	(94.0, 30.0)	0.000586059
1928	(94.0, 103.0)	0.001770463
1929	(94.0, 128.0)	0.000782669
1930	(94.0, 44.0)	0.000602196
1931	(94.0, 108.0)	0.0003227
1932	(94.0, 75.0)	0.001453111
1933	(214.0, 227.0)	0.000712031
1934	(214.0, 220.0)	0.000688188
1935	(214.0, 280.0)	0.002167962
1936	(214.0, 171.0)	0.001718869
1937	(214.0, 169.0)	0.002160267
1938	(214.0, 252.0)	0.001176196
1939	(214.0, 208.0)	0.000467484
1940	(214.0, 274.0)	0.003020132
1941	(227.0, 171.0)	0.001860515
1942	(227.0, 252.0)	0.000632375
1943	(227.0, 246.0)	0.001325658
1944	(227.0, 208.0)	0.00411556
1945	(227.0, 202.0)	0.000643512
1946	(227.0, 272.0)	0.001785579
1947	(227.0, 222.0)	0.001740122
1948	(221.0, 197.0)	0.001581005
1949	(221.0, 172.0)	0.00231905
1950	(221.0, 148.0)	0.003489248
1951	(221.0, 279.0)	0.004924017
1952	(221.0, 246.0)	0.002440952
1953	(221.0, 238.0)	0.001611033
1954	(221.0, 194.0)	0.001332605
1955	(59.0, 28.0)	0.000997023
1956	(59.0, 95.0)	0.00322362
1957	(59.0, 31.0)	0.001319537
1958	(59.0, 87.0)	0.00027515
1959	(59.0, 32.0)	0.000819777
1960	(59.0, 70.0)	0.000489962
1961	(59.0, 49.0)	0.002654078
1962	(59.0, 38.0)	0.002029491
1963	(325.0, 343.0)	0.000334871
1964	(325.0, 338.0)	0.000360165
1965	(325.0, 361.0)	0.001528437
1966	(325.0, 295.0)	0.00034379
1967	(325.0, 311.0)	0.000685947
1968	(325.0, 326.0)	0.000267028
1969	(325.0, 272.0)	0.000854742
1970	(325.0, 380.0)	0.001122943
1971	(315.0, 242.0)	0.001652944
1972	(315.0, 356.0)	0.000661511
1973	(315.0, 378.0)	0.00118603
1974	(315.0, 314.0)	0.002001497
1975	(315.0, 279.0)	0.001058211
1976	(315.0, 342.0)	0.000800217
1977	(315.0, 268.0)	0.000630671
1978	(343.0, 338.0)	4.76E-05
1979	(343.0, 295.0)	0.000173269
1980	(343.0, 279.0)	0.002129101
1981	(343.0, 342.0)	0.000750002
1982	(343.0, 379.0)	0.000767815
1983	(343.0, 326.0)	0.000884988
1984	(343.0, 380.0)	0.000959807
1985	(343.0, 312.0)	0.000534343
1986	(338.0, 295.0)	0.000112065
1987	(338.0, 279.0)	0.001363203
1988	(338.0, 342.0)	0.000919849
1989	(338.0, 379.0)	0.002062909
1990	(338.0, 312.0)	0.000924783
1991	(351.0, 280.0)	0.001946491
1992	(351.0, 353.0)	0.000178573
1993	(351.0, 327.0)	0.000608522
1994	(197.0, 242.0)	0.002036202
1995	(197.0, 162.0)	0.003178265
1996	(197.0, 148.0)	0.001439765
1997	(197.0, 268.0)	0.003414331
1998	(197.0, 238.0)	0.000840614
[truncated: 225 more rows]
