# Supplementary material for: X-ray computed tomography images and network data of sands under compression
Source: Data Brief. 2021 May 12;36:107122. doi: 10.1016/j.dib.2021.107122 (PMC8165412; doi:10.1016/j.dib.2021.107122)
Supplement: Supplementary file 1 [file mmc1.zip › data/Ottawa-sand_2MPa/networks/contact_network.txt]

# Contact network output format:
num_nodes & num_node_metrics ; names of columns ; [num_nodes x num_node_metrics] array; num_edges & num_edge_metrics ; names of columns ; [num_edges x num_edge_metrics] array
380 6
x y z volume location particle_id blob_id num_solid_contacts num_proximity_contacts
0.0460764	0.218172	0.401913	0.019026	left	1	52	1	5
0.257144	0.222156	1.32842	0.162508	left	2	117	4	7
0.307617	0.297817	2.10755	0.181037	left	3	174	6	5
0.0743266	0.0355726	2.39298	0.00499158	left	4	190	1	2
0.268622	0.149371	3.23343	0.138371	left	5	260	4	5
0.0385911	0.245975	3.86675	0.0151571	left	6	306	0	6
0.0178655	0.186105	4.50689	0.000751374	top	7	362	0	2
0.159005	0.479808	2.73812	0.110089	left	8	219	5	3
0.278546	0.267928	0.0540198	0.0302044	bottom	9	3	3	4
0.156199	0.709435	0.802173	0.0936537	left	10	81	3	5
0.162493	0.777718	4.41185	0.0637679	top	11	370	2	5
0.245611	0.830277	3.28926	0.192611	left	12	253	7	7
0.0434636	0.901561	0.117107	0.015491	bottom	13	1	1	5
0.0585097	1.0706	3.80099	0.0293124	left	14	301	2	6
0.345126	0.971764	1.29774	0.240987	left	15	124	6	9
0.273382	0.906254	2.0178	0.134964	left	16	164	4	8
0.043706	1.21174	2.66967	0.0269286	left	17	210	1	7
0.0425355	1.18399	0.847186	0.0140322	left	18	86	1	7
0.190269	1.47846	4.26498	0.114916	top	19	345	7	1
0.0829379	1.61982	0.324764	0.0571813	bottom	20	42	2	5
0.18136	1.68824	1.6034	0.134771	left	21	138	5	7
0.0264749	1.52141	3.29397	0.00781912	left	22	257	1	5
0.189184	1.80534	2.23255	0.187861	left	23	187	2	10
0.0804115	1.99098	1.05088	0.0505376	left	24	99	3	7
0.311833	2.01197	2.86814	0.205108	left	25	231	4	12
0.158144	1.9972	3.6131	0.116953	left	26	284	4	8
0.221011	2.09641	4.18838	0.149233	top	27	336	5	5
0.133416	2.40751	0.282566	0.111023	bottom	28	45	3	5
0.0836991	2.59874	2.04473	0.0529763	left	29	167	3	7
0.0986496	2.75971	0.92032	0.0827786	left	30	90	4	4
0.0274918	2.58215	2.72932	0.0071029	left	31	216	0	7
0.351072	2.48012	1.33067	0.198009	left	32	114	11	5
0.0294937	2.7502	4.3338	0.0118374	top	33	344	1	4
0.290407	2.67293	3.75883	0.25644	left	34	302	9	4
0.213053	3.09197	2.42512	0.127846	left	35	200	6	4
0.309881	3.08071	3.15643	0.290762	left	36	248	6	7
0.233236	3.26107	1.19305	0.203794	left	37	104	7	4
0.101423	3.30108	1.91374	0.0576647	left	38	160	3	5
0.311395	3.15771	0.128049	0.0834948	bottom	39	2	2	5
0.328107	3.41225	4.21795	0.231052	top	40	340	5	8
0.047166	3.33607	3.66154	0.00435445	left	41	286	1	4
0.326627	3.66391	0.410402	0.23567	bottom	42	57	5	9
0.46914	3.73139	3.48472	0.311601	left	43	281	9	6
0.123613	3.89153	2.92572	0.0907559	left	44	239	2	8
0.387032	3.85394	1.53042	0.333366	left	45	130	8	7
0.24885	3.79188	2.24654	0.169272	left	46	183	6	5
0.0416651	4.02806	0.92971	0.0200828	left	47	91	2	5
0.069056	4.06263	3.88246	0.0392714	left	48	303	3	4
0.306414	4.13458	4.39324	0.135392	top	49	359	5	3
0.0439615	4.23596	0.225681	0.0182483	bottom	50	37	1	4
0.433199	4.34668	3.54907	0.177533	left	51	282	4	9
0.188592	4.43655	2.21527	0.0334471	left	52	184	1	7
0.0993581	4.39411	1.52813	0.049204	left	53	132	2	5
0.087266	4.44279	2.88304	0.0304812	left	54	230	1	4
0.0389778	4.48151	4.37801	0.00385573	top	55	349	1	3
0.252829	4.41969	0.992133	0.054066	left	56	98	3	4
0.457256	4.28823	0.499436	0.192233	back	57	61	7	4
0.515936	4.43304	0.0480454	0.0185031	bottom	58	5	1	5
0.450976	1.50699	3.48078	0.237614	middle	59	276	9	7
0.530748	1.86713	0.119617	0.105054	bottom	60	4	6	2
0.365692	2.5574	4.48656	0.0287455	top	61	371	2	5
0.476801	0.473943	0.556885	0.222492	middle	62	60	7	10
0.461741	1.20226	0.178382	0.154946	bottom	63	6	7	5
0.478427	0.0791304	0.3519	0.0355255	front	64	55	2	6
0.55835	0.902619	3.94658	0.294791	middle	65	321	8	5
0.499094	0.171972	4.11506	0.1934	top	66	322	3	7
0.555055	1.04248	2.53371	0.236584	middle	67	205	8	9
0.500885	1.85784	0.688545	0.263341	middle	68	77	9	10
0.56743	4.345	2.86737	0.125787	back	69	233	5	6
0.633404	2.367	2.02206	0.270255	middle	70	157	9	7
0.617075	2.77815	0.523085	0.257385	middle	71	63	9	7
0.668469	2.28965	3.19852	0.204451	middle	72	258	7	8
0.687567	3.11292	1.76182	0.212689	middle	73	152	5	12
0.742328	3.4663	2.57764	0.231428	middle	74	203	6	10
0.764121	0.0250126	1.8521	0.0148385	front	75	150	2	4
0.547797	1.77412	4.50272	0.0110114	top	76	372	2	4
0.882084	2.71682	2.60823	0.353278	middle	77	211	9	8
0.783299	4.10078	2.26264	0.285313	back	78	181	8	6
0.732779	0.436229	2.89537	0.16644	middle	79	235	7	5
0.749877	4.49668	4.2541	0.0292245	top	80	333	2	4
0.846155	1.34067	1.67408	0.291113	middle	81	142	10	5
0.620668	0.0119529	0.952522	0.00210033	front	82	88	0	5
0.836027	0.505033	1.72015	0.229384	middle	83	141	9	5
0.870059	1.01263	0.695796	0.166669	middle	84	76	6	9
0.910501	1.87458	1.86041	0.232779	middle	85	154	5	10
0.833556	2.48459	4.24674	0.18002	top	86	341	7	5
0.954972	4.39415	1.6342	0.0992055	back	87	140	4	5
0.838839	0.742579	4.43669	0.0914391	top	88	363	3	6
0.851853	1.56226	4.1471	0.219731	top	89	328	8	6
0.948423	2.00237	1.1535	0.169657	middle	90	107	7	8
0.88126	3.3878	0.937109	0.2631	middle	91	89	10	7
0.835089	2.55372	0.0634185	0.0519041	bottom	92	7	3	7
1.02483	4.11357	1.06857	0.326962	back	93	100	9	4
0.88695	3.19874	3.81902	0.271075	middle	94	299	8	7
0.959863	0.538991	0.161601	0.12636	bottom	95	9	5	4
0.921203	1.50754	2.76665	0.21635	middle	96	213	7	10
0.879803	4.04032	4.03998	0.223415	middle	97	316	8	3
0.881863	3.41729	0.0667738	0.0351652	bottom	98	8	2	7
1.05539	0.360634	3.65164	0.303428	front	99	285	8	8
0.989947	0.181122	1.26488	0.122463	front	100	118	5	6
1.01185	1.00892	3.29355	0.225764	middle	101	263	8	8
1.0172	3.16926	4.40507	0.102791	top	102	354	4	7
1.08304	3.9132	0.336623	0.234262	bottom	103	53	10	3
1.07009	2.63744	1.2348	0.270271	middle	104	115	9	7
1.05123	2.1495	3.74932	0.210916	middle	105	296	8	10
1.18505	1.60544	0.284239	0.179198	bottom	106	46	6	7
1.2113	3.19656	3.25195	0.294824	middle	107	262	10	7
1.25233	0.0553804	0.0867618	0.018613	bottom	108	10	1	5
1.17221	0.339624	2.41459	0.248349	front	109	198	6	10
1.14952	2.38155	0.479847	0.286179	middle	110	58	7	8
1.2969	3.97596	2.93375	0.250643	middle	111	236	11	4
1.25638	1.02731	0.21117	0.133641	bottom	112	34	6	5
1.16038	0.245745	0.662162	0.165858	front	113	72	4	8
1.25409	1.01422	2.06318	0.213788	middle	114	166	9	6
1.33721	1.46277	0.955445	0.312798	middle	115	92	8	8
1.23703	3.58147	1.68447	0.240358	middle	116	139	9	6
1.07605	3.74129	4.45189	0.0359847	top	117	360	2	7
1.04184	0.0304016	3.96889	0.0044643	front	118	317	1	4
1.30676	0.917849	2.75978	0.166765	middle	119	229	10	3
1.34955	2.05119	2.40441	0.290874	middle	120	188	7	9
1.35068	1.7661	4.41156	0.122024	top	121	364	5	5
1.21318	0.165088	4.34529	0.078914	top	122	348	4	3
1.29741	4.17504	3.50433	0.231939	back	123	278	9	6
1.35101	4.40136	0.619418	0.11088	back	124	64	6	3
1.34294	3.1269	0.334821	0.167447	middle	125	51	7	8
1.29686	1.92571	3.19447	0.176101	middle	126	256	7	8
1.35927	4.24536	0.0970145	0.061795	bottom	127	11	3	5
1.28548	4.45204	2.80969	0.0474684	back	128	223	3	6
1.39321	0.984701	4.27315	0.235402	top	129	339	8	5
1.34264	2.81331	1.90628	0.229275	middle	130	159	6	9
1.4934	0.789555	1.26053	0.326079	middle	131	116	9	9
1.44065	0.0739475	2.96147	0.0494545	front	132	237	2	6
1.4412	4.16831	4.24236	0.198117	top	133	346	7	5
1.59416	3.26321	2.42881	0.225834	middle	134	201	7	9
1.59849	4.30419	2.03252	0.196331	back	135	161	4	9
1.59035	3.90236	2.31217	0.160847	middle	136	179	7	5
1.68153	2.43702	4.29579	0.258027	top	137	350	8	6
1.52941	2.59577	3.08314	0.178306	middle	138	245	8	7
1.67876	0.553058	3.23979	0.250407	middle	139	264	8	6
1.54212	2.99412	3.95024	0.210297	middle	140	313	8	7
1.59135	0.424059	1.92825	0.256862	front	141	158	8	9
1.6399	1.35771	3.23214	0.218839	middle	142	259	8	7
1.6753	3.24706	1.19426	0.280996	middle	143	109	8	9
1.68674	3.59879	3.87347	0.258558	middle	144	305	11	5
1.56769	1.66163	3.83251	0.168868	middle	145	307	9	7
1.52097	4.47764	3.19393	0.0195643	back	146	254	3	3
1.51603	2.90755	0.0317531	0.0128678	bottom	147	12	1	6
1.70363	1.54241	1.64102	0.318227	middle	148	143	9	7
1.66618	4.40441	1.35292	0.0966922	back	149	122	5	1
1.66557	0.192557	1.08102	0.149967	front	150	96	6	3
1.84868	2.50871	0.906499	0.347844	middle	151	85	8	9
1.79735	0.282346	4.23243	0.209146	top	152	337	7	6
1.72754	2.34486	3.49336	0.151439	middle	153	275	10	4
1.69453	0.312124	0.271862	0.154647	bottom	154	13	9	1
1.69271	2.41864	1.63937	0.215565	middle	155	137	7	10
1.80991	0.924133	3.87217	0.218008	middle	156	309	7	8
1.73529	2.18577	0.390247	0.205993	bottom	157	54	4	8
1.79643	3.70186	0.146043	0.106842	bottom	158	14	3	7
1.7496	0.113422	3.62599	0.0612655	front	159	289	3	7
1.79827	0.907942	0.649478	0.20783	middle	160	74	7	9
1.82698	1.2817	2.43215	0.268588	middle	161	196	10	6
1.88706	3.57019	4.47376	0.0732348	top	162	373	4	5
1.9074	3.37832	2.81184	0.266588	middle	163	224	9	7
1.81362	3.99799	0.851832	0.197923	middle	164	83	5	9
1.97719	4.49235	0.303271	0.0400008	bottom	165	40	2	6
1.75292	0.0101072	2.40519	0.00243867	front	166	191	0	5
1.96273	3.49232	1.89834	0.210956	middle	167	156	6	8
1.89938	4.40114	3.80578	0.0754494	back	168	304	5	4
1.99037	1.5872	0.200432	0.114598	bottom	169	15	3	8
2.05696	1.9127	2.91517	0.268513	middle	170	234	12	3
1.96838	2.53642	2.41677	0.180312	middle	171	192	7	9
1.94925	0.484297	2.64042	0.22443	middle	172	209	8	8
2.10206	4.33078	2.60243	0.162629	back	173	212	6	7
2.1094	3.07904	3.37472	0.222207	middle	174	273	11	3
2.08037	4.0725	3.28139	0.28113	back	175	265	10	8
1.99868	0.927818	0.137429	0.10728	bottom	176	16	5	2
2.11468	0.218089	1.40066	0.156954	front	177	123	6	4
2.05421	2.03495	3.70705	0.1138	middle	178	287	7	7
2.08139	4.18063	4.28846	0.191631	top	179	355	6	5
2.19345	0.0487762	0.114872	0.0185515	bottom	180	19	1	3
2.2001	0.916173	1.6619	0.205672	middle	181	136	7	12
2.14248	1.53298	0.987751	0.232383	middle	182	97	6	12
2.1064	1.81455	4.45712	0.0483867	top	183	374	4	6
2.13983	1.90923	2.11955	0.259912	middle	184	175	8	5
2.15545	3.43672	0.634879	0.260184	middle	185	73	7	6
2.23581	2.89053	0.269665	0.229681	bottom	186	17	6	7
2.24293	4.1331	0.26344	0.213337	bottom	187	35	5	9
2.20556	1.25816	4.19297	0.249678	top	188	331	9	8
2.22518	0.222132	2.17794	0.141862	front	189	182	4	6
2.22238	0.560949	4.45014	0.0470114	top	190	357	3	7
2.18151	3.15384	4.20858	0.17759	top	191	335	7	4
2.34707	2.15808	1.53691	0.26201	middle	192	129	8	6
2.18778	0.0828763	3.09974	0.0386452	front	193	247	2	6
2.27439	0.354492	0.584112	0.266707	front	194	67	8	6
2.28521	1.12758	3.01995	0.22521	middle	195	243	9	9
2.25381	2.22615	0.0893407	0.0606592	bottom	196	18	2	5
2.37873	2.50049	3.1177	0.223929	middle	197	249	8	8
2.28083	2.97934	1.38493	0.23074	middle	198	112	7	8
2.34922	0.441162	3.62165	0.273122	front	199	291	9	9
2.36169	3.94775	2.11613	0.227895	middle	200	173	6	9
2.49971	4.34436	1.2693	0.190091	back	201	113	5	11
2.37189	0.785398	2.32045	0.140401	middle	202	185	8	3
2.43366	1.55283	3.60125	0.194566	middle	203	288	7	10
2.47992	2.836	3.89613	0.259802	middle	204	297	9	5
2.49632	3.73612	3.8031	0.283136	middle	205	298	10	6
2.52739	2.82889	1.94638	0.227603	middle	206	165	7	8
2.4566	2.05676	4.15895	0.24334	top	207	332	10	5
2.4801	3.10789	2.50318	0.275293	middle	208	199	9	6
2.41798	0.0762571	4.18579	0.0429997	front	209	329	3	3
2.42689	2.09251	0.599743	0.202691	middle	210	65	7	6
2.55061	1.04798	0.442885	0.216165	middle	211	56	8	5
2.53086	3.72169	1.05468	0.228807	middle	212	101	6	10
2.60914	1.67339	2.53198	0.288387	middle	213	204	10	6
2.39329	4.5019	2.97695	0.0087177	back	214	240	2	4
2.48859	2.63672	4.47377	0.0431227	top	215	375	2	6
2.63676	0.346571	1.80953	0.227765	front	216	153	7	6
2.69659	4.33946	3.64438	0.141742	back	217	290	7	6
2.63015	3.61933	2.85537	0.236004	middle	218	225	9	5
2.74422	3.54769	1.58311	0.162734	middle	219	135	9	6
2.44675	4.52227	4.09653	0.00328012	back	220	324	0	4
2.77846	1.5471	1.57388	0.240826	middle	221	133	9	7
2.71936	4.40019	1.84581	0.0858961	back	222	155	4	4
2.70346	0.289798	2.6473	0.177421	front	223	215	6	6
2.75107	0.838554	1.18217	0.318418	middle	224	110	8	10
2.59944	1.36705	4.47422	0.0208979	top	225	376	2	7
2.88122	1.65093	0.307769	0.246246	bottom	226	48	7	5
2.79756	0.739941	4.43411	0.0861817	top	227	365	3	8
2.75715	3.29002	0.187169	0.166124	bottom	228	20	5	6
2.93128	0.142661	1.07082	0.134052	front	229	102	6	5
2.85047	4.28203	2.5931	0.23304	back	230	206	8	7
2.83678	0.854368	3.83663	0.151149	middle	231	300	7	8
2.78894	4.21217	0.0761969	0.041486	bottom	232	21	2	5
2.93083	3.90822	3.24259	0.21238	middle	233	266	8	8
2.86955	4.34755	4.22771	0.158158	top	234	334	5	3
2.8812	0.13257	0.263228	0.0922432	bottom	235	50	2	6
2.91042	0.284027	4.11256	0.191099	top	236	318	6	6
2.95693	1.92144	3.28013	0.24988	middle	237	267	8	10
2.99209	4.09605	0.730009	0.218933	middle	238	78	6	10
2.95008	1.11783	2.8671	0.196383	middle	239	232	7	10
2.91762	2.28695	1.14482	0.309186	middle	240	106	10	7
2.898	3.04235	3.24209	0.271877	middle	241	255	8	9
3.01476	2.45648	0.196043	0.223602	bottom	242	22	6	7
3.03164	2.91178	1.48494	0.209965	middle	243	127	8	7
3.00428	0.536016	0.638491	0.167679	middle	244	71	7	6
2.9698	2.62203	4.08882	0.188298	middle	245	323	7	8
3.04874	0.383139	3.29806	0.286311	front	246	269	10	6
3.14472	4.41605	0.284102	0.0879591	bottom	247	41	3	7
3.01	1.41655	4.05841	0.218024	middle	248	320	9	6
3.02513	2.49597	2.63235	0.212591	middle	249	218	8	7
3.16078	1.08009	3.34477	0.208454	middle	250	270	7	8
3.08582	2.04765	4.40484	0.111366	top	251	358	6	7
3.00321	0.960101	2.25955	0.206145	middle	252	176	8	9
2.97864	2.22427	1.96461	0.165568	middle	253	163	8	5
3.1833	3.34384	4.39062	0.201772	top	254	377	5	9
3.12211	4.07874	1.71192	0.132525	middle	255	144	6	9
3.14483	0.534626	0.10397	0.0600418	bottom	256	23	3	6
3.08987	3.09641	0.837289	0.237893	middle	257	84	7	10
3.23412	1.04262	0.126903	0.107207	bottom	258	24	5	3
3.1706	3.39002	2.28735	0.332646	middle	259	180	8	10
3.35201	1.31703	4.4343	0.107367	top	260	366	4	7
3.19141	3.4143	3.7786	0.209319	middle	261	292	10	2
3.28046	3.45128	0.293401	0.20199	bottom	262	43	6	8
3.33902	2.16819	3.77587	0.210651	middle	263	308	10	6
3.41723	0.998622	1.49099	0.244801	middle	264	125	10	9
3.30601	1.83822	0.793333	0.285469	middle	265	79	7	11
3.27833	4.37551	3.1242	0.0763457	back	266	251	6	4
3.3159	1.44226	2.30876	0.18105	middle	267	186	8	6
3.25363	0.20568	2.66277	0.134834	front	268	207	4	6
3.35157	0.424465	2.01925	0.234431	front	269	168	8	7
3.53956	1.95374	2.72456	0.314417	middle	270	217	10	8
3.44642	1.18189	0.685505	0.239833	middle	271	69	8	8
3.38822	2.71245	2.16556	0.193162	middle	272	178	6	8
3.44067	3.79716	1.06846	0.271712	middle	273	93	9	6
3.25507	4.48913	1.815	0.0220974	back	274	151	3	4
3.45699	0.695623	4.08249	0.237008	middle	275	330	8	9
3.36532	3.93126	2.74904	0.106642	middle	276	226	8	4
3.32306	3.96151	0.0439829	0.0171322	bottom	277	25	2	5
3.49992	0.277255	1.37977	0.213641	front	278	120	6	6
3.56629	2.53505	3.28479	0.237902	middle	279	261	10	7
3.47175	1.79019	1.68333	0.220346	middle	280	146	8	8
3.46874	0.0358553	3.80963	0.0189184	front	281	294	2	3
3.46668	4.19278	3.87069	0.248832	back	282	310	7	9
3.55049	3.4088	1.58976	0.219272	middle	283	131	6	9
3.54361	4.38398	0.700826	0.0807947	back	284	66	5	3
3.48356	0.0630738	0.714862	0.0346225	front	285	80	3	4
3.52784	2.55712	0.753563	0.148089	middle	286	68	8	5
3.68408	3.39016	3.11014	0.311616	middle	287	250	8	8
3.73886	4.3144	4.44489	0.0892399	top	288	369	4	3
3.63309	4.29952	2.37393	0.221262	back	289	193	9	6
3.63011	4.35679	1.38657	0.150954	back	290	119	6	6
3.46782	0.0767618	0.0647646	0.00934164	bottom	291	26	1	4
3.71646	1.48041	3.56649	0.258216	middle	292	283	10	9
3.70481	2.51107	1.49027	0.335671	middle	293	126	10	6
3.61329	2.67881	4.50514	0.0147748	top	294	368	1	8
3.61341	2.90551	4.07353	0.158775	middle	295	319	9	6
3.57005	0.63576	4.48087	0.0280535	top	296	367	2	6
3.65938	1.67449	0.0860661	0.0480001	bottom	297	27	1	7
3.8066	0.409356	0.424597	0.307912	bottom	298	47	7	9
3.84465	0.902702	0.953721	0.193773	middle	299	94	7	8
3.65798	0.707196	2.7546	0.222719	middle	300	214	11	4
3.76876	1.40701	2.88787	0.197137	middle	301	227	8	6
3.8418	2.76029	2.70997	0.259672	middle	302	221	8	7
3.87302	3.80585	0.368478	0.333724	bottom	303	59	9	5
3.78327	1.58462	4.05363	0.162246	middle	304	325	9	5
3.84878	3.51416	3.92946	0.2325	middle	305	315	9	5
3.92393	2.10445	4.33314	0.1291	top	306	343	7	7
3.74493	2.3384	4.16149	0.107479	middle	307	338	6	9
3.75945	0.0982445	4.37655	0.0402051	top	308	351	2	5
3.89062	3.47047	2.39824	0.349444	middle	309	197	8	6
3.78065	4.46858	2.99466	0.0211066	back	310	241	3	5
3.83254	0.128005	2.67602	0.084668	front	311	220	4	6
3.85865	2.24237	0.287171	0.215339	bottom	312	36	3	6
3.84029	4.36003	0.0998363	0.0546218	bottom	313	28	2	6
3.80861	4.48303	3.50187	0.0240945	back	314	277	3	5
3.90699	0.356713	3.68266	0.285102	front	315	280	10	7
3.94128	3.19853	0.972127	0.258725	middle	316	95	9	6
3.95685	1.8273	1.17241	0.318752	middle	317	105	8	9
3.97296	4.09981	3.10374	0.205327	middle	318	242	8	8
3.89654	1.16643	2.0459	0.224988	middle	319	171	7	9
4.04714	2.98743	0.281971	0.244476	bottom	320	31	5	6
4.00374	0.273577	2.02386	0.204618	front	321	169	7	6
4.06007	1.01856	0.258085	0.211677	bottom	322	30	7	3
4.10766	0.944333	3.15737	0.142361	right	323	252	7	5
4.18628	3.68125	4.37229	0.183535	top	324	356	4	6
4.10183	2.08808	2.07798	0.226919	middle	325	172	5	10
3.78396	3.17815	4.51671	0.0011007	top	326	378	0	6
4.14524	1.11109	4.41848	0.103824	top	327	361	5	4
4.21198	2.06529	3.703	0.24934	right	328	295	11	4
4.16638	4.23608	3.98248	0.14924	right	329	314	7	2
4.18455	4.06451	1.928	0.28686	right	330	162	6	7
4.21439	4.22218	0.857911	0.237524	right	331	87	4	9
4.20441	3.06856	1.8031	0.213381	right	332	148	6	7
4.2287	2.84834	3.52259	0.189331	right	333	279	8	6
4.20785	0.246721	1.19123	0.238965	right	334	103	6	4
4.09709	0.0273973	0.0245242	0.00181912	bottom	335	29	0	4
4.16065	0.398907	4.39276	0.0991945	top	336	353	5	3
4.25725	0.77208	1.52451	0.16704	right	337	128	6	8
4.26763	2.93127	4.23909	0.23424	top	338	342	7	5
4.09288	4.50347	2.20631	0.00776859	back	339	177	2	0
4.25315	2.19379	3.08003	0.227638	right	340	246	7	7
4.22178	0.903848	3.87686	0.151945	middle	341	311	6	8
4.27958	4.49376	1.2555	0.020977	right	342	111	2	3
4.29152	1.58611	0.349299	0.193703	bottom	343	44	3	8
4.30098	3.75505	1.36338	0.167585	right	344	121	4	5
4.29299	0.625212	2.61843	0.301791	right	345	208	9	6
4.34401	3.85891	0.0721928	0.0536925	bottom	346	32	1	6
4.32352	0.19461	3.3681	0.107497	right	347	274	3	6
4.33614	1.52341	2.46164	0.155345	right	348	202	4	7
4.34505	2.35111	1.57764	0.185407	right	349	134	6	4
4.29793	2.39435	4.52076	0.00385573	top	350	379	0	7
4.37117	1.57012	4.1307	0.131592	right	351	326	6	5
4.38079	3.69582	3.36519	0.151947	right	352	268	5	7
4.38835	1.55501	1.71169	0.0998053	right	353	147	5	5
4.39817	1.39969	3.37627	0.0984322	right	354	272	6	5
4.36736	3.14833	2.95951	0.10436	right	355	238	4	5
4.35288	1.84804	4.49519	0.0140432	top	356	380	2	5
4.38515	0.407943	0.123874	0.0522842	bottom	357	33	2	4
4.40477	1.37067	1.10865	0.118152	right	358	108	4	6
4.40226	2.66066	0.845401	0.137824	right	359	82	4	6
4.39627	4.425	2.99371	0.0401216	right	360	244	2	4
4.40739	4.30466	3.58409	0.0688276	right	361	293	3	3
4.43336	0.728279	0.646642	0.0748078	right	362	75	2	7
4.42832	3.47685	0.588334	0.0944227	right	363	70	2	6
4.42731	4.50966	0.346004	0.00645479	right	364	49	0	5
4.4299	0.100207	0.449652	0.023275	right	365	62	0	5
4.42706	2.21879	0.259871	0.06785	bottom	366	39	2	2
4.44518	0.103636	2.28792	0.0198741	right	367	189	2	4
4.45303	0.180678	4.14985	0.0465303	top	368	327	2	5
4.45212	3.65279	2.38637	0.0534596	right	369	195	3	4
4.44404	2.81757	2.49833	0.0880975	right	370	194	5	5
4.46597	0.0549836	2.82855	0.00897914	right	371	228	1	3
4.45347	0.655916	2.00411	0.0410773	right	372	170	2	7
4.47391	0.125968	1.74667	0.0158601	right	373	149	1	4
4.47004	0.691483	3.43667	0.0290421	right	374	271	3	4
4.47747	4.35886	4.38554	0.0181296	top	375	352	1	3
4.4852	1.94371	2.74899	0.0221545	right	376	222	2	4
4.50216	0.693008	4.38283	0.0101106	top	377	347	2	3
4.50311	2.45706	3.9735	0.0147397	right	378	312	3	5
4.51399	4.27354	0.259131	0.00443574	right	379	38	0	6
4.51918	4.48317	1.71377	0.00192018	right	380	145	0	2
1054 17
from_node to_node conductance conductance_penalized conductance_from_particle conductance_to_particle conductance_from_particle_solid_only conductance_to_particle_solid_only conductance_contact_only conductance_contact_only_penalized conductance_solid_only conductance_solid_only_penalized conductance_proximity_only gap_width solid_contact_area solid_contact_area_penalized proximity_contact_area_f…
1	9	0.15428	0.0535972	0.624119	1.43083	0.624119	1.43083	0.208	0.0299345	0.14067	0.0280054	0.0312031	0.171561	0.002704	0.000518865	0.111709	0.136552	physical_and_proximity
2	3	0.28447	0.136249	0.741225	0.704117	0.741225	0.704117	1.274	0.152284	0.281352	0.107112	0.0665274	0.189585	0.016562	0.00263959	0.302172	0.304031	physical_and_proximity
2	62	0.28216	0.146613	0.736479	0.746528	0.736479	0.746528	1.105	0.166522	0.277599	0.114909	0.0760005	0.207745	0.014365	0.00288638	0.287807	0.426387	physical_and_proximity
2	83	0.316938	0.13492	0.893194	1.08724	0.893194	1.08724	0.819	0.108955	0.306716	0.0891467	0.0771792	0.210818	0.010647	0.00188855	0.429598	0.415571	physical_and_proximity
2	100	0.272212	0.116489	0.987817	0.583786	0.987817	0.583786	0.988	0.104173	0.267563	0.081138	0.0664977	0.198422	0.012844	0.00180567	0.324649	0.299637	physical_and_proximity
3	4	0.0718862	0.0428842	0.715755	0.136606	0.715755	0.136606	0.156	0.0319369	0.0661039	0.0249818	0.0365507	0.20776	0.002028	0.000553573	0.20449	0.051376	physical_and_proximity
3	8	0.234525	0.142267	0.784957	0.458077	0.784957	0.458077	1.157	0.19771	0.231412	0.117441	0.082242	0.197241	0.015041	0.00342697	0.406445	0.372138	physical_and_proximity
3	16	0.368265	0.238811	0.688753	0.981906	0.688753	0.981906	3.965	0.467566	0.367305	0.216964	0.114818	0.178591	0.051545	0.00810447	0.450047	0.462722	physical_and_proximity
3	75	0.0409487	0.0310422	0.89792	0.0523056	0.89792	0.0523056	0.195	0.0397197	0.0394317	0.0220223	0.0437379	0.221211	0.002535	0.000688474	0.260091	0.122356	physical_and_proximity
3	83	0.280541	0.150169	0.858708	0.722252	0.858708	0.722252	0.897	0.155515	0.272931	0.111367	0.0877902	0.208185	0.011661	0.0026956	0.46475	0.455962	physical_and_proximity
5	8	0.131037	0.0804622	0.410976	0.730375	0.410976	0.730375	0.182	0.0367676	0.107563	0.0322578	0.0791635	0.192646	0.002366	0.000637304	0.409656	0.337662	physical_and_proximity
5	12	0.27779	0.168482	0.713225	0.629604	0.713225	0.629604	1.56	0.258759	0.275375	0.145879	0.0808017	0.194076	0.02028	0.00448516	0.370448	0.395629	physical_and_proximity
5	66	0.2539	0.132523	0.66064	0.545197	0.66064	0.545197	1.625	0.170241	0.252317	0.108437	0.0679674	0.193644	0.021125	0.00295085	0.283413	0.289835	physical_and_proximity
5	79	0.312064	0.13573	0.637601	1.29073	0.637601	1.29073	1.053	0.0910424	0.303693	0.0750355	0.107985	0.2103	0.013689	0.00157807	0.494832	0.53404	physical_and_proximity
8	12	0.188162	0.0979782	0.374155	1.14542	0.374155	1.14542	0.494	0.0787922	0.179533	0.0615864	0.071344	0.201858	0.006422	0.00136573	0.301665	0.388024	physical_and_proximity
8	67	0.0875116	0.0735224	0.647337	0.893783	0.647337	0.893783	0.052	0.0293166	0.0456738	0.0271931	0.0621106	0.204008	0.000676	0.000508154	0.284089	0.370617	physical_and_proximity
8	79	0.295294	0.145315	0.940344	0.74603	0.940344	0.74603	0.923	0.128607	0.286755	0.0982368	0.0947199	0.212183	0.011999	0.00222919	0.50362	0.44785	physical_and_proximity
9	62	0.371287	0.162513	0.995459	1.00346	0.995459	1.00346	1.365	0.161209	0.365803	0.121888	0.0796254	0.182774	0.017745	0.00279429	0.246909	0.375518	physical_and_proximity
9	64	0.201099	0.10124	0.498269	0.599751	0.498269	0.599751	0.728	0.119011	0.198101	0.0828028	0.0421968	0.174167	0.009464	0.00206286	0.170352	0.180154	physical_and_proximity
10	15	0.572736	0.272152	1.04167	2.1349	1.04167	2.1349	3.042	0.338682	0.56911	0.228257	0.10655	0.196351	0.039546	0.00587049	0.36335	0.51038	physical_and_proximity
10	18	0.0587817	0.0491421	1.03399	0.224497	1.03399	0.224497	0.052	0.0327129	0.0405642	0.0277851	0.0342771	0.203588	0.000676	0.000567023	0.207363	0.127088	physical_and_proximity
10	62	0.935801	0.529317	2.01844	2.58719	2.01844	2.58719	5.213	0.848237	0.93129	0.485233	0.144541	0.189401	0.067769	0.0147028	0.456976	0.643045	physical_and_proximity
11	19	0.21398	0.0711601	0.538268	1.20833	0.538268	1.20833	0.468	0.0529399	0.207376	0.0463505	0.0350309	0.197455	0.006084	0.000917624	0.140777	0.171704	physical_and_proximity
11	65	0.808413	0.265262	2.41197	2.44529	2.41197	2.44529	2.314	0.234698	0.796368	0.196682	0.10471	0.181144	0.030082	0.0040681	0.329888	0.519506	physical_and_proximity
12	14	0.0826409	0.0556279	0.56995	0.147364	0.56995	0.147364	0.234	0.0590827	0.0780398	0.0392682	0.0468933	0.218955	0.003042	0.0010241	0.283582	0.165113	physical_and_proximity
12	17	0.0946875	0.0618193	0.312004	0.17149	0.312004	0.17149	0.611	0.0952057	0.0936944	0.0511773	0.0448534	0.204207	0.007943	0.00165023	0.222404	0.203138	physical_and_proximity
12	59	0.250765	0.134585	0.709168	0.540172	0.709168	0.540172	1.287	0.150279	0.247625	0.100851	0.0895935	0.199195	0.016731	0.00260484	0.405938	0.48165	physical_and_proximity
12	67	0.209358	0.120824	0.388969	0.586498	0.388969	0.586498	1.898	0.150251	0.208212	0.091479	0.099712	0.203359	0.024674	0.00260435	0.386334	0.519506	physical_and_proximity
12	101	0.22498	0.11972	0.583777	0.568985	0.583777	0.568985	0.949	0.127494	0.221032	0.088386	0.0773262	0.208958	0.012337	0.0022099	0.399347	0.394108	physical_and_proximity
13	63	0.546483	0.153593	1.22715	3.34505	1.22715	3.34505	1.339	0.127711	0.53744	0.111807	0.0575818	0.152525	0.017407	0.00221366	0.13351	0.231023	physical_and_proximity
14	19	0.182731	0.073423	0.47529	1.45053	0.47529	1.45053	0.338	0.0571135	0.173854	0.0492553	0.035254	0.183991	0.004394	0.000989967	0.109681	0.173056	physical_and_proximity
15	16	0.229264	0.10715	0.723416	0.532831	0.723416	0.532831	0.832	0.0897784	0.224164	0.0694559	0.0748682	0.209668	0.010816	0.00155616	0.425711	0.376701	physical_and_proximity
15	21	0.195436	0.118407	0.607595	0.376222	0.607595	0.376222	1.157	0.168308	0.193493	0.0976056	0.0731452	0.209378	0.015041	0.00291735	0.375518	0.31603	physical_and_proximity
15	81	0.254027	0.147196	0.979706	0.963389	0.979706	0.963389	0.429	0.107679	0.227805	0.0881398	0.103516	0.215637	0.005577	0.00186643	0.580177	0.609076	physical_and_proximity
15	83	0.280449	0.157405	0.775223	0.665924	0.775223	0.665924	1.196	0.184942	0.275653	0.12197	0.0958461	0.21631	0.015548	0.00320565	0.516971	0.433823	physical_and_proximity
15	84	0.190607	0.101628	0.615142	0.571307	0.615142	0.571307	0.455	0.0750609	0.17941	0.0598856	0.079647	0.230501	0.005915	0.00130106	0.471172	0.477594	physical_and_proximity
16	67	0.554587	0.277689	1.13393	1.59398	1.13393	1.59398	3.263	0.338438	0.550747	0.224014	0.139597	0.18838	0.042419	0.00586626	0.559221	0.575276	physical_and_proximity
16	81	0.323494	0.14749	0.997553	0.90829	0.997553	0.90829	0.936	0.137501	0.315278	0.106654	0.0763253	0.210635	0.012168	0.00238335	0.408135	0.395967	physical_and_proximity
19	27	0.261353	0.146329	0.575429	0.55776	0.575429	0.55776	3.289	0.207952	0.260772	0.119911	0.0947836	0.167214	0.042757	0.0036045	0.27716	0.364195	physical_and_proximity
19	59	0.076037	0.0609836	0.425818	0.429399	0.425818	0.429399	0.065	0.0323151	0.0498458	0.0280721	0.0530048	0.209101	0.000845	0.000560129	0.283582	0.309946	physical_and_proximity
19	65	0.210381	0.129551	0.55591	0.57774	0.55591	0.57774	0.741	0.162412	0.204949	0.103232	0.0762957	0.203976	0.009633	0.00281515	0.370786	0.386503	physical_and_proximity
19	76	0.0660069	0.0400723	0.43074	0.0958201	0.43074	0.0958201	0.377	0.0409471	0.0648915	0.0268965	0.0410397	0.21132	0.004901	0.000709749	0.23829	0.108667	physical_and_proximity
19	89	0.14067	0.0925648	0.459344	0.688137	0.459344	0.688137	0.208	0.0599409	0.118513	0.0492288	0.0794703	0.196223	0.002704	0.00103898	0.296088	0.449371	physical_and_proximity
20	60	0.404722	0.151646	1.31794	1.09158	1.31794	1.09158	1.196	0.142944	0.398251	0.115332	0.0603314	0.18172	0.015548	0.0024777	0.256373	0.227812	physical_and_proximity
20	63	0.413255	0.150599	1.48422	1.71256	1.48422	1.71256	0.78	0.105304	0.393743	0.0929888	0.0804834	0.180057	0.01014	0.00182527	0.248937	0.396136	physical_and_proximity
21	23	0.372597	0.192194	0.868752	0.877417	0.868752	0.877417	2.457	0.256338	0.370674	0.161502	0.0870343	0.184485	0.031941	0.00444318	0.402558	0.374842	physical_and_proximity
21	24	0.166071	0.0932641	0.542221	0.366373	0.542221	0.366373	0.637	0.108941	0.162771	0.0727115	0.0536996	0.206411	0.008281	0.00188831	0.296088	0.197392	physical_and_proximity
21	32	0.21212	0.110289	0.460113	0.616185	0.460113	0.616185	1.014	0.114457	0.209097	0.0797882	0.0752667	0.210911	0.013182	0.00198392	0.337155	0.402051	physical_and_proximity
21	81	0.270652	0.116148	0.865563	0.860975	0.865563	0.860975	0.65	0.0832114	0.259386	0.0697624	0.0756978	0.218405	0.00845	0.00144233	0.414726	0.467623	physical_and_proximity
22	59	0.460892	0.1607	1.78228	5.08451	1.78228	5.08451	0.624	0.0987433	0.423672	0.0918693	0.0842381	0.18968	0.008112	0.00171155	0.101907	0.462384	physical_and_proximity
23	70	0.851826	0.356531	2.86804	1.85851	2.86804	1.85851	3.367	0.406604	0.844782	0.298852	0.114754	0.200037	0.043771	0.0070478	0.525421	0.551785	physical_and_proximity
24	32	0.35353	0.159495	0.854442	1.33895	0.854442	1.33895	1.014	0.146542	0.344424	0.114401	0.0832077	0.205884	0.013182	0.00254006	0.27209	0.43433	physical_and_proximity
24	68	0.501007	0.21636	1.41669	1.758	1.41669	1.758	1.287	0.199338	0.487401	0.15895	0.0994168	0.196998	0.016731	0.00345519	0.326846	0.555334	physical_and_proximity
25	26	0.215688	0.095801	0.741526	0.534836	0.741526	0.534836	0.65	0.0833014	0.210227	0.0656905	0.0552026	0.204895	0.00845	0.00144389	0.316368	0.22308	physical_and_proximity
25	70	0.272047	0.133813	0.933341	0.569853	0.933341	0.569853	1.092	0.130138	0.267236	0.0951437	0.0850624	0.216788	0.014196	0.00225572	0.482833	0.31941	physical_and_proximity
25	72	0.764121	0.378108	1.79397	1.97259	1.79397	1.97259	3.926	0.465809	0.758102	0.311413	0.166951	0.175935	0.051038	0.00807403	0.678197	0.581867	physical_and_proximity
25	96	0.310109	0.15157	0.649367	1.43825	0.649367	1.43825	0.923	0.141542	0.301325	0.107523	0.0876929	0.214971	0.011999	0.00245339	0.450385	0.499395	physical_and_proximity
26	27	0.5021	0.366618	1.0094	1.22669	1.0094	1.22669	5.291	0.992076	0.50128	0.355381	0.0928292	0.180175	0.068783	0.017196	0.356252	0.380926	physical_and_proximity
26	34	0.460473	0.264223	0.918228	1.21047	0.918228	1.21047	3.796	0.432333	0.459008	0.236507	0.102567	0.179853	0.049348	0.00749377	0.357435	0.427739	physical_and_proximity
26	59	0.46655	0.218428	0.905487	2.24844	0.905487	2.24844	1.547	0.194377	0.455468	0.149393	0.13576	0.179764	0.020111	0.0033692	0.472693	0.58474	physical_and_proximity
27	34	0.308452	0.134096	0.696812	1.10206	0.696812	1.10206	1.027	0.110767	0.301549	0.0879474	0.0847429	0.195101	0.013351	0.00191997	0.348647	0.435682	physical_and_proximity
27	61	0.157629	0.105442	0.69739	0.244657	0.69739	0.244657	1.144	0.180925	0.156362	0.0905105	0.0714362	0.191007	0.014872	0.00313603	0.33969	0.228488	physical_and_proximity
27	86	0.289689	0.159169	0.785984	0.680978	0.785984	0.680978	1.326	0.202288	0.28613	0.130137	0.0800501	0.211997	0.017238	0.00350632	0.419796	0.425373	physical_and_proximity
28	30	0.154903	0.0621006	0.661101	0.632649	0.661101	0.632649	0.26	0.0394558	0.144104	0.0351641	0.0374105	0.217569	0.00338	0.0006839	0.200265	0.218517	physical_and_proximity
28	60	0.226294	0.107325	0.743884	0.539646	0.743884	0.539646	0.767	0.111849	0.222166	0.0823859	0.0515472	0.20376	0.009971	0.00193871	0.257218	0.229333	physical_and_proximity
28	71	0.585587	0.278804	1.85065	1.30661	1.85065	1.30661	2.366	0.316839	0.57859	0.224121	0.121555	0.178094	0.030758	0.00549187	0.430443	0.54418	physical_and_proximity
29	32	0.23816	0.121194	0.491025	0.833245	0.491025	0.833245	0.975	0.135118	0.234614	0.0940061	0.0643022	0.224469	0.012675	0.00234205	0.201617	0.35828	physical_and_proximity
29	35	0.218611	0.108251	0.53454	0.977185	0.53454	0.977185	0.546	0.108478	0.211613	0.0825586	0.0491596	0.211286	0.007098	0.00188028	0.206518	0.269048	physical_and_proximity
29	70	0.42075	0.153839	1.3933	1.40427	1.3933	1.40427	0.975	0.116109	0.407253	0.0995773	0.0811125	0.205165	0.012675	0.00201255	0.318734	0.469144	physical_and_proximity
30	32	0.385576	0.213374	0.572904	2.68283	0.572904	2.68283	1.976	0.261382	0.381053	0.168235	0.127969	0.195173	0.025688	0.00453062	0.32448	0.646594	physical_and_proximity
30	37	0.348497	0.146953	0.697298	1.41897	0.697298	1.41897	1.274	0.119612	0.342024	0.095245	0.0947024	0.180842	0.016562	0.00207327	0.290342	0.430781	physical_and_proximity
30	71	0.254428	0.159892	1.20317	1.01046	1.20317	1.01046	0.39	0.141534	0.228056	0.112534	0.0840246	0.204668	0.00507	0.00245326	0.409487	0.480129	physical_and_proximity
32	37	0.127037	0.0780814	0.305076	0.314254	0.305076	0.314254	0.637	0.0862003	0.124535	0.0553682	0.0713513	0.202553	0.008281	0.00149414	0.394446	0.382954	physical_and_proximity
32	68	0.0891859	0.064331	0.252025	0.364553	0.252025	0.364553	0.156	0.0470596	0.0762126	0.0357646	0.0661436	0.230321	0.002028	0.000815699	0.333944	0.426049	physical_and_proximity
32	70	0.161745	0.111661	0.472574	0.339732	0.472574	0.339732	0.793	0.159197	0.158213	0.0881751	0.097469	0.203637	0.010309	0.00275942	0.512408	0.49517	physical_and_proximity
32	71	0.117218	0.0770395	0.204652	0.439883	0.204652	0.439883	0.65	0.0926356	0.114967	0.0556959	0.0791657	0.210017	0.00845	0.00160568	0.37856	0.432978	physical_and_proximity
32	73	0.121701	0.0760048	0.275528	0.330968	0.275528	0.330968	0.572	0.0871242	0.119061	0.0551612	0.0665745	0.222899	0.007436	0.00151015	0.386841	0.352196	physical_and_proximity
32	90	0.126782	0.0853469	0.326169	0.258475	0.326169	0.258475	0.962	0.121551	0.125404	0.0659553	0.087561	0.20451	0.012506	0.00210688	0.421486	0.432302	physical_and_proximity
32	104	0.20448	0.147866	0.431241	0.442101	0.431241	0.442101	3.12	0.348836	0.204026	0.134273	0.109447	0.196864	0.04056	0.0060465	0.534547	0.499902	physical_and_proximity
33	34	0.21557	0.0991848	0.844748	3.39091	0.844748	3.39091	0.273	0.0727927	0.194488	0.0657189	0.0434391	0.210931	0.003549	0.00126174	0.148213	0.257894	physical_and_proximity
34	36	0.241509	0.157937	0.500199	0.570216	0.500199	0.570216	2.444	0.252532	0.240264	0.129654	0.135257	0.17585	0.031772	0.00437722	0.575445	0.529646	physical_and_proximity
34	40	0.157861	0.0944884	0.310563	0.439311	0.310563	0.439311	1.105	0.1089	0.15622	0.0681244	0.0876777	0.197005	0.014365	0.00188759	0.382785	0.398502	physical_and_proximity
34	72	0.216636	0.133844	0.374999	0.673256	0.374999	0.673256	2.041	0.187263	0.215427	0.105351	0.113998	0.195514	0.026533	0.00324589	0.54418	0.525252	physical_and_proximity
34	86	0.140683	0.0883088	0.504577	0.345683	0.504577	0.345683	0.364	0.0713298	0.1312	0.0529267	0.0837278	0.213913	0.004732	0.00123638	0.484354	0.404924	physical_and_proximity
34	94	0.228463	0.137814	0.663933	0.445147	0.663933	0.445147	1.508	0.192026	0.226462	0.111604	0.0933999	0.22076	0.019604	0.00332846	0.517478	0.50869	physical_and_proximity
34	105	0.106062	0.0684962	0.306226	0.411809	0.306226	0.411809	0.208	0.0525226	0.0952239	0.0404313	0.0597679	0.213406	0.002704	0.000910391	0.342225	0.348647	physical_and_proximity
35	36	0.251733	0.130185	0.504361	0.740205	0.504361	0.740205	1.482	0.146534	0.249473	0.0984442	0.0834726	0.202837	0.019266	0.00253992	0.315861	0.404755	physical_and_proximity
35	38	0.227175	0.162553	0.705005	0.399831	0.705005	0.399831	2.002	0.376971	0.226296	0.152156	0.0709885	0.199246	0.026026	0.00653417	0.34138	0.232882	physical_and_proximity
35	46	0.225228	0.103168	0.556957	0.566188	0.556957	0.566188	1.066	0.0905075	0.222234	0.068444	0.0725912	0.190121	0.013858	0.0015688	0.249951	0.372138	physical_and_proximity
35	74	0.318175	0.185255	0.667847	0.884798	0.667847	0.884798	1.846	0.266626	0.315531	0.156786	0.0943293	0.204269	0.023998	0.00462152	0.438893	0.451399	physical_and_proximity
35	77	0.28809	0.179022	0.686918	0.725042	0.686918	0.725042	1.482	0.273512	0.284919	0.154056	0.0900047	0.209673	0.019266	0.00474088	0.415233	0.463905	physical_and_proximity
36	43	0.461032	0.257304	0.901766	1.27745	0.901766	1.27745	3.458	0.35315	0.45852	0.211712	0.148177	0.183293	0.044954	0.00612126	0.561249	0.63882	physical_and_proximity
36	72	0.238893	0.123971	0.708797	0.584982	0.708797	0.584982	0.858	0.12181	0.233329	0.0882628	0.0803705	0.213533	0.011154	0.00211137	0.439569	0.417261	physical_and_proximity
36	77	0.269994	0.146535	0.793277	0.847942	0.793277	0.847942	0.702	0.13886	0.258771	0.103719	0.0892229	0.218453	0.009126	0.0024069	0.48672	0.494663	physical_and_proximity
36	107	0.251762	0.139589	0.837072	0.517542	0.837072	0.517542	1.105	0.16949	0.248027	0.11078	0.0782161	0.219373	0.014365	0.00293783	0.442611	0.394784	physical_and_proximity
37	38	0.150507	0.100149	0.424209	0.285278	0.424209	0.285278	1.235	0.198018	0.149871	0.0916361	0.0445553	0.183744	0.016055	0.00343231	0.199082	0.19097	physical_and_proximity
37	42	0.197903	0.106721	0.44793	0.493593	0.44793	0.493593	1.183	0.119999	0.195934	0.0794165	0.0756266	0.197658	0.015379	0.00207999	0.342394	0.379574	physical_and_proximity
37	45	0.391118	0.217854	0.840011	0.83425	0.840011	0.83425	5.824	0.312926	0.390496	0.179058	0.141396	0.176919	0.075712	0.00542405	0.44616	0.533871	physical_and_proximity
37	73	0.258267	0.174213	0.571886	0.616883	0.571886	0.616883	1.898	0.329056	0.256639	0.156039	0.0928066	0.202507	0.024674	0.00570363	0.459173	0.441597	physical_and_proximity
37	91	0.334988	0.156084	0.672368	0.876525	0.672368	0.876525	2.691	0.154806	0.33336	0.110037	0.109839	0.211612	0.034983	0.0026833	0.515112	0.564122	physical_and_proximity
38	46	0.376827	0.144632	0.869555	1.22103	0.869555	1.22103	1.365	0.106815	0.370152	0.0882539	0.0954056	0.18738	0.017745	0.00185147	0.246571	0.429429	physical_and_proximity
39	42	0.765095	0.354031	1.52439	3.01217	1.52439	3.01217	3.042	0.452088	0.759465	0.312505	0.0923892	0.184038	0.039546	0.00783619	0.316537	0.399854	physical_and_proximity
39	71	0.527362	0.206347	1.11079	2.83189	1.11079	2.83189	1.443	0.165751	0.513773	0.137239	0.112582	0.19506	0.018759	0.00287301	0.328198	0.57629	physical_and_proximity
40	43	0.429693	0.232444	1.23053	0.784095	1.23053	0.784095	4.069	0.340535	0.428491	0.199022	0.111116	0.189648	0.052897	0.0059026	0.474383	0.489086	physical_and_proximity
40	49	0.311269	0.173739	0.944648	0.559791	0.944648	0.559791	2.626	0.249787	0.310002	0.14602	0.0937629	0.18473	0.034138	0.00432963	0.405769	0.29068	physical_and_proximity
40	94	0.454536	0.217962	1.10366	1.1476	1.10366	1.1476	2.249	0.238442	0.450025	0.167466	0.117367	0.199475	0.029237	0.004133	0.457145	0.573755	physical_and_proximity
40	102	0.231778	0.114648	0.925352	0.400296	0.925352	0.400296	1.287	0.122082	0.229578	0.0849615	0.0723373	0.201754	0.016731	0.00211609	0.341211	0.275639	physical_and_proximity
41	43	0.466214	0.134692	1.82713	3.44891	1.82713	3.44891	0.702	0.0891022	0.442135	0.0829165	0.0627094	0.189529	0.009126	0.00154444	0.06422	0.317213	physical_and_proximity
42	57	0.440554	0.232694	1.34271	0.829064	1.34271	0.829064	3.016	0.306618	0.438115	0.191853	0.119539	0.193767	0.039208	0.00531471	0.55432	0.530829	physical_and_proximity
42	91	0.275857	0.12787	0.923911	0.826164	0.923911	0.826164	0.65	0.0803283	0.261013	0.0678349	0.10058	0.207009	0.00845	0.00139236	0.525928	0.498381	physical_and_proximity
42	103	0.207047	0.114155	0.730012	0.812441	0.730012	0.812441	0.364	0.0777472	0.186987	0.0646709	0.0846087	0.20166	0.004732	0.00134762	0.442949	0.41743	physical_and_proximity
43	44	0.195753	0.116478	0.669411	0.336931	0.669411	0.336931	1.456	0.152132	0.194227	0.0906204	0.0903803	0.191574	0.018928	0.00263696	0.465088	0.317889	physical_and_proximity
43	48	0.120056	0.0972525	0.498565	0.17097	0.498565	0.17097	2.028	0.333417	0.119792	0.0921322	0.0784809	0.195618	0.026364	0.00577923	0.404586	0.187928	physical_and_proximity
43	51	0.336424	0.197198	0.787062	0.695878	0.787062	0.695878	3.601	0.248548	0.334977	0.148567	0.174559	0.174053	0.046813	0.00430816	0.686816	0.678535	physical_and_proximity
43	97	0.209297	0.131056	0.629465	0.458325	0.629465	0.458325	0.884	0.150417	0.204009	0.0959813	0.108663	0.205922	0.011492	0.00260723	0.62699	0.51376	physical_and_proximity
43	111	0.157468	0.103034	0.336717	0.375076	0.336717	0.375076	1.313	0.159149	0.156309	0.0838968	0.0865813	0.211535	0.017069	0.00275858	0.472355	0.393094	physical_and_proximity
43	123	0.132086	0.0884411	0.319958	0.49943	0.319958	0.49943	0.338	0.090526	0.123666	0.0618267	0.0713053	0.208768	0.004394	0.00156912	0.346957	0.41067	physical_and_proximity
44	46	0.455535	0.18617	1.06359	1.82117	1.06359	1.82117	1.339	0.179989	0.4472	0.141941	0.0776011	0.223682	0.017407	0.00311981	0.271752	0.441259	physical_and_proximity
45	46	0.230659	0.122978	0.758162	0.459334	0.758162	0.459334	1.092	0.116346	0.226665	0.0827054	0.099382	0.197195	0.014196	0.00201666	0.516633	0.408642	physical_and_proximity
45	47	0.10168	0.0679276	0.451204	0.163762	0.451204	0.163762	0.611	0.105923	0.100408	0.056295	0.0503557	0.200875	0.007943	0.00183599	0.266175	0.181337	physical_and_proximity
45	53	0.117249	0.0948275	0.645984	0.416071	0.645984	0.416071	0.13	0.0631882	0.0858828	0.0505632	0.0884648	0.19231	0.00169	0.00109526	0.454441	0.272766	physical_and_proximity
45	78	0.267736	0.158954	0.656914	0.564367	0.656914	0.564367	2.171	0.236346	0.266327	0.132886	0.097327	0.204015	0.028223	0.00409666	0.485706	0.508352	physical_and_proximity
45	87	0.161696	0.106696	0.543245	0.345014	0.543245	0.345014	0.611	0.134908	0.156841	0.0822932	0.080927	0.207707	0.007943	0.00233841	0.416416	0.398671	physical_and_proximity
45	93	0.267405	0.142302	0.682042	0.667536	0.682042	0.667536	1.183	0.139478	0.262499	0.0986795	0.106641	0.209937	0.015379	0.00241762	0.488241	0.555841	physical_and_proximity
45	116	0.217969	0.130559	0.514779	0.485571	0.514779	0.485571	1.625	0.191337	0.216572	0.108361	0.0820856	0.219246	0.021125	0.0033165	0.404755	0.444977	physical_and_proximity
46	74	0.335662	0.187232	0.71904	0.927485	0.71904	0.927485	1.833	0.221408	0.331732	0.143154	0.126776	0.190711	0.023829	0.00383773	0.570544	0.55094	physical_and_proximity
46	78	0.498794	0.274152	1.07169	1.24106	1.07169	1.24106	3.601	0.36502	0.495892	0.223292	0.158884	0.191955	0.046813	0.00632701	0.649805	0.677521	physical_and_proximity
47	56	0.26308	0.131562	0.491603	1.35312	0.491603	1.35312	0.923	0.157308	0.259295	0.109527	0.0498259	0.188195	0.011999	0.00272668	0.161057	0.229333	physical_and_proximity
48	49	0.245586	0.125712	0.432738	1.39405	0.432738	1.39405	0.897	0.141835	0.241369	0.0992197	0.0611488	0.209843	0.011661	0.00245848	0.204997	0.3211	physical_and_proximity
48	51	0.32074	0.157678	0.697112	1.10042	0.697112	1.10042	1.183	0.142027	0.313623	0.106563	0.108048	0.184242	0.015379	0.0024618	0.281047	0.500409	physical_and_proximity
49	55	0.182172	0.116011	0.526054	0.350465	0.526054	0.350465	1.326	0.224206	0.181539	0.108525	0.0344881	0.160419	0.017238	0.00388624	0.136383	0.024674	physical_and_proximity
49	80	0.0571418	0.0529727	0.533321	0.30045	0.533321	0.30045	0.026	0.017809	0.0229017	0.0162986	0.0553211	0.199623	0.000338	0.000308689	0.258232	0.210743	physical_and_proximity
49	97	0.307054	0.142364	0.812155	0.866817	0.812155	0.866817	1.053	0.121519	0.299886	0.0942143	0.0940292	0.196788	0.013689	0.00210633	0.35828	0.502775	physical_and_proximity
50	57	0.763842	0.190384	2.15528	3.83247	2.15528	3.83247	1.625	0.13432	0.746108	0.122402	0.0865457	0.179427	0.021125	0.00232822	0.17407	0.409318	physical_and_proximity
51	69	0.357189	0.188278	0.64894	1.24993	0.64894	1.24993	2.106	0.262186	0.355132	0.162467	0.0744836	0.191159	0.027378	0.00454455	0.357097	0.350337	physical_and_proximity
51	97	0.253646	0.132297	0.777999	1.43214	0.777999	1.43214	0.429	0.0978741	0.231771	0.0819618	0.0814934	0.211603	0.005577	0.00169648	0.431457	0.45292	physical_and_proximity
52	78	0.352381	0.191962	1.85873	3.51081	1.85873	3.51081	0.429	0.160693	0.317074	0.141927	0.067278	0.200311	0.005577	0.00278534	0.240149	0.349154	physical_and_proximity
53	56	0.316229	0.139392	0.554022	1.52135	0.554022	1.52135	1.365	0.148609	0.312999	0.108798	0.0636277	0.18164	0.017745	0.00257588	0.152607	0.231023	physical_and_proximity
54	69	0.70669	0.215733	5.15656	2.66702	5.15656	2.66702	1.105	0.169118	0.678493	0.154275	0.0767948	0.174472	0.014365	0.00293138	0.205166	0.332761	physical_and_proximity
56	57	0.525303	0.225997	1.03845	1.67538	1.03845	1.67538	2.821	0.261432	0.522373	0.185703	0.0876119	0.198083	0.036673	0.00453148	0.264654	0.431119	physical_and_proximity
57	58	0.201898	0.141683	0.450715	0.446915	0.450715	0.446915	1.95	0.321163	0.201244	0.132101	0.063193	0.173915	0.02535	0.00556682	0.314678	0.149565	physical_and_proximity
57	93	0.283967	0.176276	0.704933	0.601589	0.704933	0.601589	2.132	0.24864	0.2817	0.140791	0.137149	0.178874	0.027716	0.00430976	0.451568	0.583895	physical_and_proximity
57	103	0.281106	0.170329	0.661097	0.603649	0.661097	0.603649	2.457	0.250765	0.279624	0.139723	0.119366	0.187131	0.031941	0.0043466	0.468975	0.514436	physical_and_proximity
57	124	0.056774	0.0415253	0.305177	0.220082	0.305177	0.220082	0.065	0.024384	0.0430939	0.0204788	0.0371123	0.227748	0.000845	0.000422656	0.222235	0.199251	physical_and_proximity
59	65	0.258684	0.177349	0.635675	0.541134	0.635675	0.541134	2.132	0.333867	0.25706	0.155853	0.11709	0.20413	0.027716	0.00578702	0.566319	0.54756	physical_and_proximity
59	72	0.171811	0.111662	0.442592	0.35209	0.442592	0.35209	1.313	0.184866	0.170613	0.0951571	0.0744691	0.216868	0.017069	0.00320434	0.370786	0.372814	physical_and_proximity
59	89	0.191855	0.107488	0.397471	0.536163	0.397471	0.536163	1.118	0.118167	0.189557	0.0778596	0.0849894	0.205326	0.014534	0.00204822	0.40729	0.453258	physical_and_proximity
59	96	0.182573	0.127146	0.549609	0.31242	0.549609	0.31242	2.093	0.256175	0.181882	0.112059	0.0953612	0.20985	0.027209	0.00444037	0.46813	0.467961	physical_and_proximity
59	101	0.0959548	0.0786764	0.606027	0.432534	0.606027	0.432534	0.078	0.0374985	0.0595857	0.032648	0.0768102	0.220327	0.001014	0.000649974	0.449202	0.436527	physical_and_proximity
60	63	0.246805	0.175405	0.496451	0.58743	0.496451	0.58743	2.912	0.432184	0.246303	0.165825	0.0717329	0.175167	0.037856	0.00749118	0.185055	0.335127	physical_and_proximity
60	68	0.461388	0.269476	1.17553	1.02257	1.17553	1.02257	2.834	0.413304	0.458406	0.235397	0.117964	0.201868	0.036842	0.00716394	0.497874	0.605527	physical_and_proximity
60	92	0.0884273	0.0509036	0.433553	0.140315	0.433553	0.140315	0.494	0.0587082	0.0872782	0.0377833	0.0392192	0.207641	0.006422	0.00101761	0.211926	0.154297	physical_and_proximity
60	106	0.190342	0.104887	0.360224	0.680219	0.360224	0.680219	0.91	0.106577	0.187088	0.0733724	0.0825342	0.193527	0.01183	0.00184733	0.245219	0.396643	physical_and_proximity
61	86	0.371852	0.16809	0.639807	2.8382	0.639807	2.8382	1.209	0.164798	0.364639	0.125261	0.083102	0.199859	0.015717	0.0028565	0.221559	0.424866	physical_and_proximity
62	63	0.163689	0.0949546	0.435258	0.398684	0.435258	0.398684	0.702	0.109424	0.160507	0.0717126	0.0652305	0.215033	0.009126	0.00189668	0.354731	0.329719	physical_and_proximity
62	64	0.269583	0.154129	1.1615	0.504263	1.1615	0.504263	1.053	0.171869	0.263594	0.115441	0.102554	0.189476	0.013689	0.00297907	0.540462	0.287638	physical_and_proximity
62	84	0.279345	0.149593	0.572964	0.865013	0.572964	0.865013	1.378	0.168347	0.275706	0.113104	0.0959632	0.206711	0.017914	0.00291802	0.390728	0.507845	physical_and_proximity
62	95	0.132013	0.101721	0.800538	0.599563	0.800538	0.599563	0.13	0.0599543	0.0942565	0.0510297	0.0846851	0.206624	0.00169	0.00103921	0.501085	0.432302	physical_and_proximity
63	68	0.166045	0.0988789	0.499257	0.51733	0.499257	0.51733	0.416	0.0986025	0.157733	0.0710343	0.0632779	0.206128	0.005408	0.00170911	0.378898	0.298792	physical_and_proximity
63	95	0.0880905	0.0498451	0.379362	0.26205	0.379362	0.26205	0.169	0.0383884	0.0808458	0.0307677	0.0350864	0.221315	0.002197	0.0006654	0.221728	0.197392	physical_and_proximity
63	112	0.140207	0.0874899	0.441448	0.306986	0.441448	0.306986	0.559	0.107008	0.136768	0.0672593	0.0622783	0.190036	0.007267	0.00185481	0.318565	0.239642	physical_and_proximity
65	66	0.283455	0.172229	0.48962	0.893097	0.48962	0.893097	2.626	0.270483	0.282254	0.14579	0.107716	0.211442	0.034138	0.00468837	0.47489	0.557531	physical_and_proximity
65	88	0.321945	0.14218	0.742731	0.785903	0.742731	0.785903	1.95	0.124466	0.319323	0.093869	0.102058	0.193864	0.02535	0.00215741	0.521534	0.424697	physical_and_proximity
65	89	0.222746	0.143308	0.523342	0.575695	0.523342	0.575695	1.079	0.191069	0.218598	0.112593	0.109218	0.207373	0.014027	0.00331187	0.59488	0.556855	physical_and_proximity
65	99	0.303422	0.19654	0.762645	0.608364	0.762645	0.608364	2.821	0.35516	0.302164	0.173292	0.113653	0.200777	0.036673	0.00615611	0.473369	0.582881	physical_and_proximity
65	101	0.248005	0.167508	0.447362	0.782372	0.447362	0.782372	1.807	0.286129	0.245888	0.142686	0.120978	0.195547	0.023491	0.00495957	0.48672	0.580853	physical_and_proximity
66	122	0.286152	0.10501	0.812481	0.82697	0.812481	0.82697	0.897	0.0899689	0.281305	0.0737736	0.0512162	0.186195	0.011661	0.00155946	0.236431	0.206687	physical_and_proximity
67	79	0.226631	0.141311	0.497727	0.643651	0.497727	0.643651	1.079	0.186683	0.222739	0.112115	0.0979083	0.18593	0.014027	0.00323584	0.479453	0.378898	physical_and_proximity
67	81	0.186202	0.112255	0.401983	0.451183	0.401983	0.451183	1.417	0.154375	0.18485	0.0894312	0.0834797	0.217664	0.018421	0.00267584	0.385151	0.439231	physical_and_proximity
67	96	0.319456	0.169215	0.901312	0.654045	0.901312	0.654045	1.898	0.170672	0.315925	0.11768	0.135027	0.192996	0.024674	0.00295832	0.581698	0.685802	physical_and_proximity
67	114	0.193247	0.117721	0.559371	0.389554	0.559371	0.389554	1.131	0.152972	0.190879	0.0918112	0.0885801	0.210642	0.014703	0.00265151	0.489086	0.429936	physical_and_proximity
67	119	0.189021	0.114766	0.700897	0.311274	0.700897	0.311274	1.43	0.139546	0.187313	0.0847066	0.105912	0.205419	0.01859	0.00241879	0.545532	0.377208	physical_and_proximity
68	71	0.162126	0.113345	0.363062	0.418725	0.363062	0.418725	0.897	0.193597	0.159811	0.0970127	0.0781385	0.221202	0.011661	0.00335567	0.438724	0.421824	physical_and_proximity
68	84	0.136475	0.0885844	0.425963	0.237548	0.425963	0.237548	1.209	0.121721	0.13542	0.0676919	0.0896338	0.220829	0.015717	0.00210983	0.469651	0.38532	physical_and_proximity
68	90	0.25534	0.146539	0.736809	0.521973	0.736809	0.521973	1.417	0.144188	0.251337	0.0979585	0.137415	0.191698	0.018421	0.00249926	0.600795	0.574093	physical_and_proximity
68	106	0.162174	0.102698	0.53011	0.280791	0.53011	0.280791	1.313	0.154266	0.161047	0.0838217	0.0788625	0.206414	0.017069	0.00267394	0.421824	0.319748	physical_and_proximity
68	110	0.197598	0.116219	0.406602	0.582052	0.406602	0.582052	1.04	0.133789	0.19459	0.0858229	0.0920988	0.210421	0.01352	0.00231902	0.503282	0.497029	physical_and_proximity
69	78	0.376013	0.207029	0.86898	1.04817	0.86898	1.04817	1.703	0.267026	0.371469	0.170947	0.0998901	0.199977	0.022139	0.00462845	0.407966	0.494325	physical_and_proximity
69	111	0.156494	0.0997951	0.602994	0.619417	0.602994	0.619417	0.247	0.0743962	0.136586	0.0598288	0.0738021	0.212093	0.003211	0.00128953	0.371462	0.431288	physical_and_proximity
69	128	0.0815937	0.0530279	0.358468	0.293535	0.358468	0.293535	0.13	0.0439475	0.0720009	0.0345413	0.0350315	0.222882	0.00169	0.000761756	0.207532	0.17745	physical_and_proximity
70	73	0.215087	0.111673	0.475402	0.549787	0.475402	0.549787	1.287	0.110043	0.212794	0.0768657	0.0886704	0.19854	0.016731	0.00190742	0.425373	0.454779	physical_and_proximity
70	77	0.248412	0.174339	0.510607	0.629086	0.510607	0.629086	1.95	0.312857	0.246252	0.148271	0.144207	0.192579	0.02535	0.00542285	0.588796	0.685633	physical_and_proximity
70	85	0.404298	0.242051	0.855139	0.990871	0.855139	0.990871	3.237	0.357074	0.402003	0.200837	0.155025	0.188568	0.042081	0.00618928	0.693069	0.722813	physical_and_proximity
70	104	0.182776	0.12357	0.34366	0.486154	0.34366	0.486154	1.898	0.235167	0.182027	0.10847	0.0847532	0.211645	0.024674	0.00407623	0.395291	0.447343	physical_and_proximity
70	130	0.199863	0.116473	0.360792	0.568023	0.360792	0.568023	2.015	0.139658	0.198868	0.0855249	0.107042	0.212234	0.026195	0.00242074	0.433823	0.571727	physical_and_proximity
71	91	0.22415	0.141639	0.49415	0.594102	0.49415	0.594102	1.209	0.181681	0.220555	0.108565	0.116532	0.204808	0.015717	0.00314913	0.569361	0.587613	physical_and_proximity
71	92	0.164376	0.11392	0.495435	0.301859	0.495435	0.301859	1.222	0.183002	0.162613	0.0926299	0.10712	0.183094	0.015886	0.00317204	0.488748	0.350844	physical_and_proximity
71	110	0.32144	0.174875	0.851273	0.692187	0.851273	0.692187	1.911	0.199494	0.318198	0.131026	0.123193	0.19545	0.024843	0.0034579	0.564122	0.620061	physical_and_proximity
71	125	0.178165	0.114694	0.364004	0.44922	0.364004	0.44922	1.469	0.172156	0.176865	0.0927473	0.0948248	0.2053	0.019097	0.00298404	0.407459	0.495339	physical_and_proximity
72	77	0.328027	0.18888	0.6486	0.945258	0.6486	0.945258	2.093	0.236114	0.324941	0.146307	0.134988	0.196226	0.027209	0.00409265	0.558376	0.621413	physical_and_proximity
72	105	0.29308	0.174238	0.87722	0.614036	0.87722	0.614036	1.443	0.225638	0.288889	0.138881	0.11098	0.202739	0.018759	0.00391105	0.515619	0.553813	physical_and_proximity
72	126	0.239032	0.135408	0.623425	0.537061	0.623425	0.537061	1.3	0.161458	0.236113	0.103524	0.0937054	0.212171	0.0169	0.0027986	0.49517	0.453089	physical_and_proximity
73	91	0.245684	0.118706	0.699473	0.682142	0.699473	0.682142	0.78	0.109564	0.239368	0.083176	0.0713159	0.211802	0.01014	0.00189911	0.374842	0.393601	physical_and_proximity
73	116	0.322995	0.172113	0.898948	0.886427	0.898948	0.886427	1.053	0.164217	0.31346	0.120048	0.115927	0.20099	0.013689	0.00284643	0.490438	0.578318	physical_and_proximity
74	77	0.377941	0.166565	0.729059	1.16649	0.729059	1.16649	2.275	0.141881	0.374747	0.107793	0.123035	0.189588	0.029575	0.00245928	0.495001	0.571896	physical_and_proximity
74	78	0.364966	0.163721	1.20606	0.678837	1.20606	0.678837	2.171	0.149235	0.361943	0.111073	0.113529	0.184703	0.028223	0.00258675	0.526604	0.493818	physical_and_proximity
74	111	0.252287	0.1316	0.716768	0.589412	0.716768	0.589412	1.053	0.128053	0.247437	0.0917347	0.0938228	0.208291	0.013689	0.00221959	0.497029	0.441935	physical_and_proximity
74	134	0.253167	0.149761	0.573004	0.585855	0.573004	0.585855	1.924	0.225507	0.251772	0.126798	0.0845517	0.209817	0.025012	0.00390879	0.390897	0.444301	physical_and_proximity
75	83	0.662667	0.192626	3.59678	1.79995	3.59678	1.79995	1.391	0.139995	0.644121	0.125365	0.0894773	0.180119	0.018083	0.00242658	0.205842	0.455962	physical_and_proximity
76	89	0.420082	0.169772	0.775378	2.05776	0.775378	2.05776	1.586	0.175682	0.415597	0.133909	0.0673545	0.183159	0.020618	0.00304516	0.115089	0.345098	physical_and_proximity
77	107	0.207188	0.116523	0.640885	0.409106	0.640885	0.409106	1.105	0.106691	0.20368	0.0747523	0.111778	0.196533	0.014365	0.00184932	0.559052	0.548912	physical_and_proximity
77	120	0.253058	0.159115	0.607718	0.553747	0.607718	0.553747	1.898	0.252065	0.251367	0.134796	0.100868	0.199899	0.024674	0.00436912	0.512408	0.479622	physical_and_proximity
77	134	0.193319	0.122278	0.440097	0.454788	0.440097	0.454788	1.339	0.183752	0.191649	0.100876	0.0860039	0.216387	0.017407	0.00318503	0.454103	0.452582	physical_and_proximity
77	138	0.225879	0.142845	0.405311	0.76115	0.405311	0.76115	1.443	0.205878	0.223511	0.115764	0.104725	0.211069	0.018759	0.00356855	0.496522	0.531674	physical_and_proximity
78	111	0.219272	0.114467	0.485692	0.59646	0.485692	0.59646	1.131	0.118945	0.216467	0.082354	0.0810275	0.215667	0.014703	0.00206172	0.416585	0.457652	physical_and_proximity
78	116	0.199251	0.109283	0.538268	0.427532	0.538268	0.427532	1.131	0.116277	0.196812	0.0781433	0.0855918	0.204619	0.014703	0.00201546	0.454272	0.377546	physical_and_proximity
78	136	0.167363	0.105945	0.51239	0.343642	0.51239	0.343642	0.819	0.139307	0.164402	0.0830563	0.0791681	0.206392	0.010647	0.00241466	0.417768	0.369096	physical_and_proximity
79	99	0.241776	0.143046	0.611229	0.538833	0.611229	0.538833	1.469	0.202383	0.239656	0.118581	0.0834261	0.204998	0.019097	0.00350797	0.363519	0.483847	physical_and_proximity
79	101	0.229351	0.13326	0.606501	0.577887	0.606501	0.577887	0.936	0.158936	0.224839	0.103401	0.0834947	0.190831	0.012168	0.00275489	0.417768	0.329212	physical_and_proximity
79	109	0.321146	0.166134	0.665487	0.940075	0.665487	0.940075	1.69	0.152933	0.316644	0.109827	0.136683	0.179909	0.02197	0.00265084	0.531505	0.572403	physical_and_proximity
79	119	0.191645	0.113988	0.544996	0.438183	0.544996	0.438183	0.832	0.138472	0.188007	0.0881936	0.076312	0.205256	0.010816	0.00240019	0.417599	0.285948	physical_and_proximity
80	97	0.737131	0.350651	1.84465	1.85342	1.84465	1.85342	3.523	0.451021	0.732332	0.303137	0.11389	0.164108	0.045799	0.0078177	0.274963	0.475904	physical_and_proximity
81	83	0.183312	0.11194	0.4685	0.417918	0.4685	0.417918	1.001	0.150261	0.180953	0.0894263	0.0766988	0.200481	0.013013	0.00260452	0.399516	0.330395	physical_and_proximity
81	85	0.406942	0.230864	0.800876	1.06686	0.800876	1.06686	3.445	0.226399	0.403839	0.151448	0.239673	0.172465	0.044785	0.00392425	0.942006	0.871871	physical_and_proximity
81	90	0.151169	0.0975117	0.377815	0.358631	0.377815	0.358631	0.767	0.126951	0.148391	0.0751188	0.0805181	0.206863	0.009971	0.00220048	0.426725	0.411515	physical_and_proximity
81	114	0.29698	0.184508	0.601827	0.789349	0.601827	0.789349	2.145	0.267197	0.294579	0.149902	0.134193	0.196496	0.027885	0.00463141	0.634595	0.590148	physical_and_proximity
81	115	0.20604	0.138861	0.444553	0.490674	0.444553	0.490674	1.664	0.240255	0.204565	0.118347	0.102916	0.214025	0.021632	0.00416443	0.563784	0.475904	physical_and_proximity
81	148	0.146405	0.0884179	0.395732	0.496363	0.395732	0.496363	0.351	0.0618276	0.135307	0.0482727	0.0859197	0.212369	0.004563	0.00107168	0.485199	0.49179	physical_and_proximity
83	100	0.255054	0.133543	0.568186	0.746904	0.568186	0.746904	1.105	0.116114	0.249761	0.0853893	0.111707	0.185949	0.014365	0.00201265	0.558714	0.472862	physical_and_proximity
83	109	0.214154	0.136297	0.468454	0.538917	0.468454	0.538917	1.378	0.204666	0.212047	0.11266	0.0941385	0.206841	0.017914	0.00354754	0.47996	0.489762	physical_and_proximity
83	114	0.219716	0.137566	0.49959	0.573141	0.49959	0.573141	1.157	0.198496	0.216886	0.113839	0.0853673	0.193622	0.015041	0.0034406	0.422838	0.405431	physical_and_proximity
83	131	0.21122	0.126706	0.513644	0.487216	0.513644	0.487216	1.261	0.157427	0.208665	0.0966043	0.0994488	0.203942	0.016393	0.00272873	0.491283	0.474214	physical_and_proximity
84	112	0.321015	0.199014	1.18656	0.503464	1.18656	0.503464	3.38	0.340267	0.320014	0.173374	0.115157	0.196336	0.04394	0.00589795	0.537927	0.510549	physical_and_proximity
84	115	0.344814	0.194785	1.09053	0.692349	1.09053	0.692349	1.703	0.207606	0.339151	0.139312	0.153075	0.189806	0.022139	0.00359851	0.635271	0.649467	physical_and_proximity
84	131	0.198272	0.0991408	0.408461	0.758608	0.408461	0.758608	0.702	0.0772295	0.192644	0.0598271	0.0809922	0.218411	0.009126	0.00133864	0.374842	0.448864	physical_and_proximity
85	90	0.327007	0.208385	0.585288	1.06274	0.585288	1.06274	2.327	0.344411	0.324753	0.180082	0.120858	0.207436	0.030251	0.00596978	0.550433	0.618709	physical_and_proximity
85	120	0.453165	0.214547	0.841166	1.72535	0.841166	1.72535	2.158	0.222085	0.448067	0.159459	0.123628	0.192594	0.028054	0.00384947	0.574262	0.551616	physical_and_proximity
85	148	0.311526	0.159912	0.769391	0.862919	0.769391	0.862919	1.248	0.180695	0.306761	0.125113	0.0828194	0.209798	0.016224	0.00313205	0.441766	0.428077	physical_and_proximity
86	94	0.221533	0.123713	0.611823	0.498294	0.611823	0.498294	1.066	0.145247	0.21837	0.0950015	0.0798799	0.217138	0.013858	0.00251761	0.452751	0.416585	physical_and_proximity
86	102	0.171345	0.0965142	0.374565	0.397204	0.374565	0.397204	1.482	0.134038	0.170587	0.0790643	0.0592434	0.19343	0.019266	0.00232333	0.306566	0.225615	physical_and_proximity
86	105	0.305502	0.172607	0.68731	0.843486	0.68731	0.843486	1.469	0.205881	0.301093	0.133375	0.111275	0.207939	0.019097	0.0035686	0.513929	0.59319	physical_and_proximity
86	137	0.206053	0.11868	0.482368	0.454553	0.482368	0.454553	1.651	0.167774	0.20497	0.0977186	0.0730199	0.200752	0.021463	0.00290809	0.363857	0.298623	physical_and_proximity
87	93	0.496963	0.223882	0.981682	1.40538	0.981682	1.40538	3.432	0.251494	0.494661	0.17524	0.113945	0.173753	0.044616	0.00435923	0.324987	0.516971	physical_and_proximity
87	135	0.253403	0.119613	0.702137	0.747084	0.702137	0.747084	0.767	0.100716	0.245909	0.0787918	0.0779344	0.209962	0.009971	0.00174574	0.32955	0.424697	physical_and_proximity
87	149	0.173805	0.0807962	0.387492	0.58817	0.387492	0.58817	0.637	0.0814854	0.170918	0.0604119	0.0420334	0.203131	0.008281	0.00141241	0.160381	0.230347	physical_and_proximity
88	122	0.189106	0.105752	0.5288	0.772391	0.5288	0.772391	0.429	0.112811	0.181266	0.0829869	0.0466703	0.209617	0.005577	0.0019554	0.209391	0.244712	physical_and_proximity
88	129	0.597651	0.352053	1.16478	1.8964	1.16478	1.8964	3.38	0.587612	0.594634	0.323871	0.0998474	0.186985	0.04394	0.0101853	0.343408	0.431457	physical_and_proximity
89	105	0.252606	0.187551	0.680913	0.486991	0.680913	0.486991	2.184	0.446611	0.251262	0.173577	0.105923	0.206904	0.028392	0.00774125	0.500409	0.50531	physical_and_proximity
89	121	0.284953	0.17094	0.792177	0.503907	0.792177	0.503907	3.692	0.266862	0.284277	0.142978	0.117283	0.191384	0.047996	0.00462561	0.508521	0.400192	physical_and_proximity
89	129	0.213742	0.122557	0.540312	0.471324	0.540312	0.471324	1.326	0.148562	0.211568	0.0934261	0.0902721	0.20804	0.017238	0.00257508	0.433147	0.479284	physical_and_proximity
89	145	0.0900677	0.0768108	0.404328	0.530873	0.404328	0.530873	0.078	0.045206	0.0582159	0.0377674	0.0702397	0.213891	0.001014	0.000783571	0.322621	0.428077	physical_and_proximity
90	104	0.399191	0.261622	0.96931	0.772002	0.96931	0.772002	5.46	0.513137	0.398383	0.233875	0.155622	0.193258	0.07098	0.00889437	0.672282	0.553475	physical_and_proximity
90	115	0.340034	0.211926	0.670762	0.94926	0.670762	0.94926	2.379	0.317417	0.337309	0.175601	0.142494	0.197759	0.030927	0.00550189	0.64051	0.625638	physical_and_proximity
90	151	0.159923	0.10134	0.324921	0.415572	0.324921	0.415572	1.235	0.162758	0.158889	0.0859987	0.0653568	0.193433	0.016055	0.00282114	0.261612	0.315692	physical_and_proximity
91	93	0.282848	0.203686	0.668962	0.568528	0.668962	0.568528	3.419	0.472953	0.281987	0.186284	0.131008	0.193805	0.044447	0.00819785	0.623441	0.542152	physical_and_proximity
91	103	0.183251	0.116278	0.387827	0.478702	0.387827	0.478702	1.183	0.17075	0.181397	0.0950211	0.083531	0.213793	0.015379	0.00295966	0.446329	0.431795	physical_and_proximity
91	104	0.180809	0.114832	0.445869	0.469089	0.445869	0.469089	0.78	0.145768	0.176783	0.0890088	0.0849779	0.21262	0.01014	0.00252664	0.490269	0.450385	physical_and_proximity
91	116	0.168644	0.0975104	0.361358	0.481698	0.361358	0.481698	0.845	0.109228	0.165927	0.0714361	0.0755474	0.211238	0.010985	0.00189328	0.414895	0.370448	physical_and_proximity
91	125	0.141599	0.105034	0.399563	0.256537	0.399563	0.256537	1.43	0.238563	0.140843	0.0944058	0.0819584	0.205495	0.01859	0.00413509	0.431626	0.435175	physical_and_proximity
91	143	0.186792	0.0994984	0.45028	0.434537	0.45028	0.434537	1.118	0.0961236	0.184618	0.0669998	0.0847649	0.208992	0.014534	0.00166614	0.47658	0.40898	physical_and_proximity
92	110	0.465483	0.265499	0.866603	1.671	0.866603	1.671	2.405	0.375817	0.461217	0.226591	0.120677	0.184719	0.031265	0.00651416	0.330733	0.582036	physical_and_proximity
93	103	0.267374	0.169871	0.630295	0.583604	0.630295	0.583604	2.171	0.285006	0.26591	0.14687	0.101578	0.189687	0.028223	0.00494011	0.483509	0.454948	physical_and_proximity
93	116	0.20349	0.130198	0.51765	0.473646	0.51765	0.473646	1.053	0.180016	0.20029	0.104187	0.0948954	0.21309	0.013689	0.00312028	0.526942	0.457145	physical_and_proximity
93	124	0.225517	0.146279	0.731719	0.419476	0.731719	0.419476	1.326	0.187415	0.221989	0.110055	0.136661	0.183179	0.017238	0.00324852	0.620737	0.332085	physical_and_proximity
93	149	0.14208	0.093632	0.602497	0.247498	0.602497	0.247498	0.676	0.129482	0.139286	0.0744975	0.0713245	0.184467	0.008788	0.00224435	0.359294	0.264147	physical_and_proximity
93	164	0.119069	0.0786552	0.459615	0.47763	0.459615	0.47763	0.169	0.0452397	0.0981685	0.0379163	0.0731832	0.217931	0.002197	0.000784154	0.417599	0.431795	physical_and_proximity
94	97	0.206259	0.132054	0.533861	0.434523	0.533861	0.434523	1.404	0.214044	0.204634	0.11304	0.0802322	0.20707	0.018252	0.0037101	0.436865	0.37518	physical_and_proximity
94	102	0.312865	0.160178	0.693563	0.778869	0.693563	0.778869	2.015	0.173995	0.310364	0.118022	0.110311	0.191633	0.026195	0.00301592	0.546208	0.46982	physical_and_proximity
94	107	0.434773	0.304614	0.749604	1.33135	0.749604	1.33135	4.498	0.679546	0.433374	0.281157	0.155395	0.198784	0.058474	0.0117788	0.675324	0.737009	physical_and_proximity
94	140	0.26591	0.146997	0.686964	0.753513	0.686964	0.753513	0.923	0.149131	0.258651	0.105393	0.0996217	0.202931	0.011999	0.00258493	0.47151	0.532519	physical_and_proximity
94	144	0.206006	0.129714	0.491584	0.473411	0.491584	0.473411	1.339	0.206602	0.204357	0.111274	0.0740838	0.214206	0.017407	0.0035811	0.395798	0.39039	physical_and_proximity
95	112	0.320204	0.13821	0.730622	1.02646	0.730622	1.02646	1.183	0.10548	0.313653	0.084578	0.0989179	0.184756	0.015379	0.00182832	0.357435	0.445822	physical_and_proximity
95	113	0.303975	0.15421	0.797183	1.05654	0.797183	1.05654	0.832	0.147032	0.293874	0.111085	0.0864068	0.203694	0.010816	0.00254856	0.406445	0.441766	physical_and_proximity
95	154	0.151623	0.0767457	0.420964	0.473211	0.420964	0.473211	0.429	0.0713798	0.146634	0.054059	0.045698	0.221767	0.005577	0.00123725	0.232375	0.279188	physical_and_proximity
96	101	0.225656	0.120801	0.489689	0.691884	0.489689	0.691884	0.962	0.111509	0.2209	0.0802871	0.0972297	0.196645	0.012506	0.00193283	0.493649	0.502437	physical_and_proximity
96	119	0.248852	0.146369	0.853003	0.445619	0.853003	0.445619	1.56	0.191785	0.246462	0.115867	0.100986	0.212208	0.02028	0.00332428	0.581022	0.3718	physical_and_proximity
96	120	0.278692	0.164234	0.737103	0.644467	0.737103	0.644467	1.365	0.208526	0.274655	0.129804	0.105887	0.215509	0.017745	0.00361444	0.5915	0.547391	physical_and_proximity
96	126	0.199886	0.111934	0.533314	0.61734	0.533314	0.61734	0.572	0.0926943	0.190724	0.0700129	0.0911655	0.215358	0.007436	0.0016067	0.499902	0.480298	physical_and_proximity
97	117	0.157315	0.0937221	0.696433	0.255553	0.696433	0.255553	0.91	0.105601	0.15509	0.0674829	0.0823377	0.198186	0.01183	0.00183042	0.438555	0.237107	physical_and_proximity
97	123	0.305891	0.20884	0.607446	0.801828	0.607446	0.801828	2.548	0.414407	0.304335	0.188449	0.113306	0.202404	0.033124	0.00718306	0.499733	0.565643	physical_and_proximity
97	133	0.385116	0.229922	0.780479	0.919462	0.780479	0.919462	4.264	0.378366	0.384116	0.199529	0.126574	0.185583	0.055432	0.00655834	0.557193	0.536913	physical_and_proximity
98	103	0.429533	0.166001	0.926676	2.37758	0.926676	2.37758	1.131	0.144863	0.419482	0.119008	0.0761643	0.201833	0.014703	0.00251096	0.215475	0.381771	physical_and_proximity
98	125	0.428461	0.168498	1.2182	1.51448	1.2182	1.51448	1.092	0.143872	0.417201	0.118598	0.0806644	0.192332	0.014196	0.00249378	0.251472	0.402896	physical_and_proximity
99	101	0.265949	0.146986	0.741398	0.580525	0.741398	0.580525	1.352	0.168009	0.262396	0.110822	0.099946	0.202071	0.017576	0.00291215	0.54756	0.40729	physical_and_proximity
99	118	0.123678	0.0763124	0.807836	0.190689	0.807836	0.190689	0.559	0.0863843	0.120905	0.0553765	0.0646275	0.192598	0.007267	0.00149733	0.357604	0.05915	physical_and_proximity
99	122	0.102151	0.0783593	0.481592	0.438941	0.481592	0.438941	0.117	0.0519465	0.0775094	0.0423635	0.0670011	0.196247	0.001521	0.000900405	0.384475	0.25181	physical_and_proximity
99	129	0.162294	0.0981294	0.435221	0.454749	0.435221	0.454749	0.52	0.0950051	0.155769	0.066567	0.0806205	0.217145	0.00676	0.00164675	0.457314	0.402727	physical_and_proximity
99	139	0.270937	0.164674	0.826792	0.533058	0.826792	0.533058	1.534	0.217065	0.267569	0.129999	0.117705	0.212384	0.019942	0.00376246	0.601471	0.563615	physical_and_proximity
99	152	0.171092	0.0979481	0.415854	0.416634	0.415854	0.416634	0.884	0.107438	0.168461	0.0708587	0.0775897	0.20995	0.011492	0.00186225	0.427739	0.290173	physical_and_proximity
100	113	0.338019	0.206918	1.04382	0.707512	1.04382	0.707512	1.612	0.314667	0.33425	0.1802	0.0916057	0.189402	0.020956	0.00545422	0.393601	0.409487	physical_and_proximity
100	131	0.287764	0.13676	0.645649	0.92535	0.645649	0.92535	1.105	0.135917	0.282927	0.100131	0.0776409	0.205948	0.014365	0.00235589	0.387348	0.396136	physical_and_proximity
100	150	0.271931	0.163259	0.508348	0.74892	0.508348	0.74892	2.6	0.287473	0.271221	0.147471	0.0667832	0.181051	0.0338	0.00498287	0.287807	0.274794	physical_and_proximity
101	119	0.334221	0.205621	0.585682	1.03926	0.585682	1.03926	2.99	0.344098	0.33288	0.179347	0.111758	0.182587	0.03887	0.00596437	0.500747	0.436865	physical_and_proximity
101	142	0.294126	0.176424	0.833025	0.502915	0.833025	0.502915	4.576	0.241189	0.29348	0.136333	0.16215	0.182205	0.059488	0.00418062	0.634257	0.452244	physical_and_proximity
102	140	0.302003	0.152871	0.732826	0.840636	0.732826	0.840636	1.235	0.164918	0.297276	0.116039	0.085877	0.211684	0.016055	0.00285858	0.346788	0.464412	physical_and_proximity
103	124	0.0823714	0.0786568	0.383501	0.668904	0.383501	0.668904	0.026	0.0177165	0.023494	0.016516	0.0984152	0.192076	0.000338	0.000307085	0.494663	0.472017	physical_and_proximity
103	125	0.149687	0.100575	0.43415	0.26656	0.43415	0.26656	1.508	0.167116	0.148854	0.0830654	0.0900875	0.210551	0.019604	0.00289668	0.461877	0.430781	physical_and_proximity
103	127	0.219416	0.131585	1.08099	0.298682	1.08099	0.298682	3.393	0.177698	0.218921	0.101004	0.122918	0.163289	0.044109	0.0030801	0.453934	0.317889	physical_and_proximity
103	158	0.140943	0.0924352	0.414036	0.247809	0.414036	0.247809	1.469	0.146228	0.140226	0.0752489	0.0827213	0.205437	0.019097	0.00253462	0.418444	0.330057	physical_and_proximity
103	164	0.135458	0.0838144	0.287215	0.345132	0.287215	0.345132	0.923	0.106344	0.134002	0.0633608	0.0737723	0.209399	0.011999	0.00184329	0.372307	0.406445	physical_and_proximity
104	110	0.239206	0.14709	0.636429	0.456779	0.636429	0.456779	2.275	0.223154	0.238091	0.121334	0.106005	0.193474	0.029575	0.003868	0.482833	0.494663	physical_and_proximity
104	130	0.224298	0.136384	0.589919	0.501504	0.589919	0.501504	1.196	0.170463	0.220981	0.104651	0.104031	0.197147	0.015548	0.00295468	0.524407	0.431964	physical_and_proximity
104	143	0.223654	0.146154	0.503561	0.486922	0.503561	0.486922	2.223	0.263011	0.222746	0.127523	0.0938134	0.193745	0.028899	0.00455885	0.452751	0.426387	physical_and_proximity
104	151	0.222621	0.148775	0.529233	0.510697	0.529233	0.510697	1.456	0.25188	0.220534	0.127914	0.096075	0.194465	0.018928	0.00436593	0.4225	0.463736	physical_and_proximity
104	155	0.230904	0.152583	0.550579	0.515439	0.550579	0.515439	1.651	0.267643	0.22925	0.133463	0.0898254	0.187271	0.021463	0.00463914	0.41574	0.373152	physical_and_proximity
105	126	0.294508	0.166846	0.713689	0.633144	0.713689	0.633144	2.301	0.222682	0.29281	0.133845	0.109218	0.198006	0.029913	0.00385982	0.526604	0.480129	physical_and_proximity
105	137	0.186882	0.126891	0.387605	0.518279	0.387605	0.518279	1.105	0.213362	0.184693	0.10874	0.0832511	0.225685	0.014365	0.00369827	0.4056	0.454103	physical_and_proximity
105	145	0.220002	0.119182	0.637905	0.470151	0.637905	0.470151	1.092	0.129607	0.216903	0.0876404	0.0833445	0.20008	0.014196	0.00224651	0.393939	0.402558	physical_and_proximity
105	153	0.191045	0.102368	0.533123	0.375421	0.533123	0.375421	1.352	0.104294	0.189428	0.0707832	0.0869374	0.198246	0.017576	0.00180777	0.420979	0.386672	physical_and_proximity
106	110	0.282572	0.156476	0.89868	0.562844	0.89868	0.562844	1.456	0.20193	0.279623	0.127524	0.0836762	0.208258	0.018928	0.00350012	0.433485	0.43771	physical_and_proximity
106	112	0.318371	0.185353	0.849292	0.675613	0.849292	0.675613	1.95	0.246597	0.315417	0.148969	0.118696	0.180517	0.02535	0.00427435	0.50024	0.468975	physical_and_proximity
106	115	0.364143	0.169125	0.711331	1.12518	0.711331	1.12518	2.106	0.168095	0.36109	0.121307	0.108283	0.211314	0.027378	0.00291365	0.474214	0.585247	physical_and_proximity
106	169	0.175614	0.107078	0.446471	0.419329	0.446471	0.419329	0.871	0.148327	0.173231	0.0879787	0.0637852	0.201341	0.011323	0.00257101	0.335803	0.288652	physical_and_proximity
107	111	0.169699	0.108365	0.431878	0.397404	0.431878	0.397404	0.845	0.129952	0.166245	0.0798278	0.097512	0.208016	0.010985	0.0022525	0.506155	0.500071	physical_and_proximity
107	123	0.12807	0.0641968	0.325142	0.277389	0.325142	0.277389	0.819	0.0445718	0.126556	0.034345	0.0678322	0.209431	0.010647	0.000772579	0.362674	0.344253	physical_and_proximity
107	138	0.228828	0.134843	0.720275	0.404606	0.720275	0.404606	1.833	0.154154	0.226991	0.0966472	0.12705	0.187771	0.023829	0.00267201	0.583388	0.539448	physical_and_proximity
107	140	0.19221	0.119426	0.469485	0.418528	0.469485	0.418528	1.378	0.174035	0.190657	0.0974155	0.0854313	0.195641	0.017914	0.0030166	0.39377	0.428922	physical_and_proximity
107	144	0.173757	0.102658	0.336384	0.536579	0.336384	0.536579	1.001	0.116408	0.171366	0.0744772	0.0874806	0.205133	0.013013	0.00201774	0.415233	0.453765	physical_and_proximity
107	163	0.19433	0.122941	0.624714	0.350326	0.624714	0.350326	1.352	0.175944	0.192498	0.0986305	0.0958859	0.208513	0.017576	0.00304969	0.507507	0.421655	physical_and_proximity
107	174	0.11574	0.0812942	0.371586	0.334793	0.371586	0.334793	0.273	0.0863767	0.107054	0.0579533	0.0646144	0.196622	0.003549	0.0014972	0.347633	0.294229	physical_and_proximity
108	154	0.328026	0.172031	0.53414	4.71457	0.53414	4.71457	0.988	0.219133	0.322954	0.150428	0.0490618	0.170625	0.012844	0.0037983	0.103428	0.211588	physical_and_proximity
109	114	0.30708	0.162223	0.953523	0.599965	0.953523	0.599965	1.755	0.196445	0.304386	0.128107	0.0935055	0.202964	0.022815	0.00340504	0.466609	0.431795	physical_and_proximity
109	119	0.335814	0.167504	0.669726	1.18449	0.669726	1.18449	1.443	0.156887	0.32999	0.114792	0.118395	0.18848	0.018759	0.00271938	0.546377	0.481988	physical_and_proximity
109	132	0.168369	0.125024	0.753365	0.25181	0.753365	0.25181	1.495	0.30462	0.167574	0.116531	0.0657752	0.208442	0.019435	0.00528008	0.348647	0.227643	physical_and_proximity
109	141	0.404759	0.192263	0.937853	1.53654	0.937853	1.53654	1.157	0.116928	0.387389	0.0973775	0.170088	0.172727	0.015041	0.00202676	0.624624	0.67262	physical_and_proximity
110	125	0.277319	0.160439	0.573413	0.683068	0.573413	0.683068	2.405	0.223247	0.275959	0.130085	0.107332	0.204997	0.031265	0.00386962	0.500071	0.532519	physical_and_proximity
110	157	0.415927	0.209776	1.38651	0.724986	1.38651	0.724986	3.133	0.215277	0.413265	0.148242	0.159757	0.187523	0.040729	0.00373147	0.679887	0.666029	physical_and_proximity
111	123	0.319903	0.218583	0.936299	0.534978	0.936299	0.534978	5.135	0.445474	0.319284	0.192973	0.165159	0.182892	0.066755	0.00772155	0.714532	0.637975	physical_and_proximity
111	128	0.165882	0.109381	0.538685	0.26411	0.538685	0.26411	2.47	0.163031	0.165357	0.084915	0.122709	0.184345	0.03211	0.00282587	0.584402	0.325832	physical_and_proximity
111	136	0.167243	0.117959	0.438462	0.314735	0.438462	0.314735	1.82	0.233099	0.166461	0.102585	0.0980786	0.210547	0.02366	0.00404038	0.524576	0.460525	physical_and_proximity
111	146	0.0660904	0.0554831	0.292972	0.183471	0.292972	0.183471	0.091	0.0406082	0.0503708	0.0298602	0.0685649	0.20534	0.001183	0.000703875	0.437879	0.138242	physical_and_proximity
111	163	0.151276	0.0973505	0.277661	0.481698	0.277661	0.481698	0.975	0.120731	0.149184	0.0716312	0.0969135	0.211682	0.012675	0.00209266	0.488917	0.484523	physical_and_proximity
111	175	0.123676	0.0909647	0.197891	0.590165	0.197891	0.590165	0.65	0.138119	0.120683	0.0714905	0.0974215	0.205504	0.00845	0.00239406	0.506324	0.508352	physical_and_proximity
112	154	0.147246	0.0858888	0.317274	0.386014	0.317274	0.386014	0.91	0.126108	0.14617	0.0731415	0.0433681	0.2043	0.01183	0.00218588	0.234572	0.215137	physical_and_proximity
112	160	0.209881	0.113611	0.762929	0.60248	0.762929	0.60248	0.481	0.0950888	0.198038	0.0741453	0.0763961	0.219967	0.006253	0.00164821	0.449709	0.452244	physical_and_proximity
113	150	0.227994	0.119419	1.09657	0.96087	1.09657	0.96087	0.338	0.0827895	0.203615	0.0712683	0.0729436	0.190089	0.004394	0.00143502	0.347295	0.333606	physical_and_proximity
113	154	0.369709	0.166247	0.822998	0.960944	0.822998	0.960944	2.132	0.171409	0.367005	0.123614	0.0945884	0.190063	0.027716	0.00297109	0.362167	0.419796	physical_and_proximity
114	119	0.1817	0.13313	0.419832	0.390196	0.419832	0.390196	1.69	0.290205	0.180622	0.119181	0.0993973	0.206572	0.02197	0.00503021	0.518323	0.501592	physical_and_proximity
114	131	0.179091	0.106654	0.297401	0.761514	0.297401	0.761514	1.001	0.11258	0.176223	0.0737561	0.100164	0.197848	0.013013	0.00195139	0.379405	0.488917	physical_and_proximity
114	141	0.282124	0.197133	0.797655	0.521731	0.797655	0.521731	2.548	0.401043	0.280675	0.176558	0.124626	0.180267	0.033124	0.00695141	0.499564	0.56784	physical_and_proximity
114	148	0.222148	0.160725	0.38577	0.669482	0.38577	0.669482	2.301	0.362974	0.221214	0.146179	0.105213	0.206265	0.029913	0.00629155	0.496522	0.539786	physical_and_proximity
114	161	0.235525	0.158329	0.482984	0.643781	0.482984	0.643781	1.508	0.27184	0.233268	0.136941	0.0996046	0.211205	0.019604	0.00471189	0.502944	0.521872	physical_and_proximity
115	131	0.362624	0.205785	0.684413	1.04855	0.684413	1.04855	2.756	0.248537	0.360017	0.15532	0.16052	0.182729	0.035828	0.00430798	0.613808	0.641186	physical_and_proximity
115	148	0.26524	0.155676	0.624382	0.626591	0.624382	0.626591	1.638	0.201699	0.262604	0.122618	0.108276	0.21523	0.021294	0.00349611	0.588627	0.605189	physical_and_proximity
115	151	0.143568	0.0860311	0.367795	0.358368	0.367795	0.358368	0.624	0.100745	0.140609	0.0647863	0.0628039	0.203869	0.008112	0.00174625	0.333606	0.336817	physical_and_proximity
115	182	0.244486	0.140678	0.6493	0.51177	0.6493	0.51177	1.573	0.172079	0.24214	0.107464	0.104599	0.198874	0.020449	0.0029827	0.571389	0.463567	physical_and_proximity
116	130	0.203126	0.113522	0.45301	0.477859	0.45301	0.477859	1.508	0.124477	0.201481	0.0810784	0.0973148	0.201492	0.019604	0.0021576	0.446498	0.484523	physical_and_proximity
116	136	0.158807	0.0983096	0.517478	0.268368	0.517478	0.268368	1.469	0.123872	0.157743	0.072825	0.0976969	0.198893	0.019097	0.00214711	0.479115	0.346619	physical_and_proximity
116	143	0.283021	0.187629	0.465852	0.878457	0.465852	0.878457	3.887	0.349404	0.282308	0.162682	0.139663	0.197855	0.050531	0.00605634	0.52728	0.651495	physical_and_proximity
116	167	0.226578	0.135484	0.52141	0.488746	0.52141	0.488746	2.119	0.187237	0.225436	0.107472	0.105417	0.210997	0.027547	0.00324544	0.455286	0.540293	physical_and_proximity
117	133	0.527195	0.17937	1.46685	1.68542	1.46685	1.68542	1.547	0.171266	0.520436	0.140569	0.0612915	0.176841	0.020111	0.00296861	0.211588	0.267865	physical_and_proximity
119	139	0.19861	0.138022	0.33836	0.614431	0.33836	0.614431	2.093	0.256464	0.1976	0.117895	0.119153	0.200894	0.027209	0.00444537	0.463398	0.609921	physical_and_proximity
119	142	0.111526	0.0868115	0.416061	0.434394	0.416061	0.434394	0.156	0.0680771	0.089962	0.0515603	0.0786868	0.200955	0.002028	0.00118	0.394953	0.417599	physical_and_proximity
119	161	0.217043	0.133834	0.449413	0.529451	0.449413	0.529451	1.924	0.195508	0.215814	0.108357	0.102283	0.205778	0.025012	0.0033888	0.478439	0.52559	physical_and_proximity
119	172	0.150379	0.09857	0.306463	0.447036	0.306463	0.447036	0.793	0.138602	0.147907	0.078648	0.0766791	0.210161	0.010309	0.00240244	0.344591	0.423007	physical_and_proximity
120	126	0.224369	0.11788	0.592845	0.551267	0.592845	0.551267	0.962	0.116854	0.220251	0.0829292	0.0838528	0.213074	0.012506	0.00202547	0.472186	0.397657	physical_and_proximity
120	130	0.194689	0.1175	0.56213	0.422874	0.56213	0.422874	0.923	0.144622	0.191309	0.0904297	0.0843726	0.213773	0.011999	0.00250678	0.4563	0.40898	physical_and_proximity
120	170	0.244913	0.133898	0.654915	0.56785	0.654915	0.56785	1.17	0.151567	0.241392	0.101156	0.0876425	0.211203	0.01521	0.00262715	0.478101	0.386841	physical_and_proximity
120	184	0.277044	0.161336	0.661503	0.615467	0.661503	0.615467	2.015	0.227647	0.275272	0.132815	0.0989647	0.198227	0.026195	0.00394588	0.496353	0.415571	physical_and_proximity
121	129	0.253116	0.149013	0.508914	0.737045	0.508914	0.737045	1.508	0.213296	0.250949	0.124843	0.081769	0.177433	0.019604	0.00369713	0.222911	0.378729	physical_and_proximity
121	137	0.271211	0.166468	0.457217	1.06186	0.457217	1.06186	1.716	0.272202	0.269423	0.147002	0.075231	0.200948	0.022308	0.00471816	0.317044	0.360139	physical_and_proximity
121	145	0.067935	0.0656982	0.799117	0.770037	0.799117	0.770037	0.013	0.00975	0.0125829	0.00951347	0.0691697	0.206829	0.000169	0.000169	0.385658	0.387348	physical_and_proximity
121	183	0.0470662	0.037432	0.411686	0.229088	0.411686	0.229088	0.039	0.0200062	0.0308307	0.0176123	0.0301922	0.229905	0.000507	0.000346774	0.204152	0.151424	physical_and_proximity
122	152	0.447793	0.252491	1.1197	0.99965	1.1197	0.99965	2.847	0.387229	0.445495	0.223419	0.096543	0.144055	0.037011	0.00671198	0.313495	0.255359	physical_and_proximity
123	133	0.207438	0.125377	0.68876	0.343244	0.68876	0.343244	2.106	0.187378	0.206607	0.103071	0.0895767	0.189623	0.027378	0.00324788	0.400868	0.391573	physical_and_proximity
123	144	0.187084	0.125627	0.492149	0.488293	0.492149	0.488293	0.702	0.169408	0.181674	0.100173	0.0883081	0.212721	0.009126	0.0029364	0.461877	0.47827	physical_and_proximity
123	146	0.111775	0.0785829	0.730965	0.148686	0.730965	0.148686	1.105	0.14843	0.111128	0.067427	0.0674706	0.189873	0.014365	0.00257278	0.339183	0.141284	physical_and_proximity
123	168	0.141289	0.0937217	0.433155	0.265486	0.433155	0.265486	0.936	0.15603	0.139984	0.0801003	0.0616183	0.189826	0.012168	0.00270452	0.282061	0.269724	physical_and_proximity
123	175	0.201063	0.112922	0.467286	0.515999	0.467286	0.515999	1.04	0.132675	0.198431	0.0860937	0.0766338	0.215275	0.01352	0.00229969	0.39884	0.450892	physical_and_proximity
124	127	0.189142	0.12023	0.323217	0.746435	0.323217	0.746435	1.105	0.190744	0.187316	0.103346	0.0667369	0.176328	0.014365	0.00330623	0.247247	0.281216	physical_and_proximity
124	149	0.116616	0.058998	0.281061	0.340109	0.281061	0.340109	0.442	0.056206	0.114147	0.0411694	0.0394738	0.212422	0.005746	0.000974237	0.17576	0.229502	physical_and_proximity
124	164	0.174761	0.123931	0.405669	1.11782	0.405669	1.11782	0.325	0.114052	0.155362	0.0824565	0.0982908	0.21119	0.004225	0.0019769	0.356759	0.560911	physical_and_proximity
125	147	0.216636	0.130575	0.803348	0.363575	0.803348	0.363575	1.508	0.170138	0.214667	0.101288	0.102847	0.18758	0.019604	0.00294906	0.535561	0.149903	physical_and_proximity
125	186	0.168013	0.106196	0.335698	0.456221	0.335698	0.456221	1.209	0.164309	0.166724	0.0888345	0.0712191	0.207168	0.015717	0.00284802	0.36335	0.373152	physical_and_proximity
126	138	0.25604	0.14942	0.660936	0.521732	0.660936	0.521732	2.002	0.207379	0.254505	0.121186	0.0991039	0.205061	0.026026	0.00359456	0.422669	0.481143	physical_and_proximity
126	142	0.28951	0.155534	0.585032	0.860564	0.585032	0.860564	1.612	0.177133	0.286395	0.117415	0.103914	0.205337	0.020956	0.0030703	0.487058	0.533533	physical_and_proximity
126	153	0.234465	0.159722	0.601389	0.56153	0.601389	0.56153	1.118	0.255474	0.230515	0.135907	0.0994861	0.196721	0.014534	0.00442821	0.389376	0.477932	physical_and_proximity
127	165	0.0459648	0.0353935	0.370697	0.226077	0.370697	0.226077	0.039	0.0179898	0.0305232	0.0159469	0.0293299	0.200261	0.000507	0.000311823	0.178126	0.151593	physical_and_proximity
128	146	0.218478	0.102888	0.601649	0.550404	0.601649	0.550404	0.871	0.120643	0.21612	0.084977	0.0396054	0.196576	0.011323	0.00209114	0.206856	0.08788	physical_and_proximity
129	145	0.159325	0.105494	0.407239	0.385751	0.407239	0.385751	0.741	0.152717	0.156313	0.0862368	0.0729519	0.205115	0.009633	0.00264709	0.387348	0.316368	physical_and_proximity
129	152	0.204652	0.129427	0.439887	0.502648	0.439887	0.502648	1.521	0.206075	0.203242	0.109705	0.0826419	0.1983	0.019773	0.00357196	0.372814	0.387855	physical_and_proximity
129	156	0.424816	0.233423	1.34642	0.77025	1.34642	0.77025	3.029	0.279627	0.421739	0.178025	0.166189	0.184451	0.039377	0.00484687	0.650988	0.702871	physical_and_proximity
129	188	0.184661	0.117433	0.335417	0.610347	0.335417	0.610347	1.183	0.182707	0.18298	0.0990785	0.0739829	0.192355	0.015379	0.00316693	0.279019	0.360477	physical_and_proximity
130	134	0.316196	0.157193	0.579224	1.2971	0.579224	1.2971	1.404	0.159474	0.31156	0.114051	0.0993106	0.215494	0.018252	0.00276422	0.53742	0.52052	physical_and_proximity
130	155	0.54427	0.255688	0.966764	1.72039	0.966764	1.72039	4.316	0.240678	0.541319	0.173293	0.194982	0.177912	0.056108	0.00417175	0.683267	0.766246	physical_and_proximity
131	141	0.278308	0.150275	0.581019	0.737593	0.581019	0.737593	1.833	0.175535	0.276058	0.113976	0.103982	0.208324	0.023829	0.00304261	0.464919	0.533702	physical_and_proximity
131	150	0.233993	0.152369	0.756352	0.43161	0.756352	0.43161	1.443	0.209171	0.230838	0.118767	0.132832	0.190432	0.018759	0.00362563	0.604682	0.572234	physical_and_proximity
131	160	0.322737	0.179802	0.65101	0.757758	0.65101	0.757758	3.978	0.227839	0.321839	0.13803	0.141722	0.197807	0.051714	0.00394921	0.608738	0.674479	physical_and_proximity
131	181	0.159148	0.095309	0.638858	0.313841	0.638858	0.313841	0.546	0.0673873	0.151904	0.0510433	0.106812	0.194362	0.007098	0.00116805	0.54249	0.521196	physical_and_proximity
132	139	0.591958	0.194317	3.33396	1.79259	3.33396	1.79259	1.105	0.135558	0.567288	0.121437	0.0976276	0.196507	0.014365	0.00234967	0.391066	0.536744	physical_and_proximity
133	144	0.312977	0.196611	0.636191	0.758905	0.636191	0.758905	3.146	0.32878	0.311778	0.168603	0.126459	0.192923	0.040898	0.00569885	0.50531	0.581867	physical_and_proximity
133	162	0.109972	0.0651617	0.454205	0.198452	0.454205	0.198452	0.494	0.0775745	0.107934	0.0496734	0.0457939	0.214859	0.006422	0.00134462	0.25688	0.206518	physical_and_proximity
133	168	0.143584	0.0795308	0.566317	0.355818	0.566317	0.355818	0.364	0.0703383	0.136547	0.0532107	0.0547004	0.185311	0.004732	0.0012192	0.263978	0.258401	physical_and_proximity
133	179	0.277271	0.155565	0.701008	0.564428	0.701008	0.564428	2.34	0.200769	0.275819	0.122263	0.108833	0.17152	0.03042	0.00347999	0.461877	0.454779	physical_and_proximity
134	136	0.35442	0.242411	0.550101	1.22744	0.550101	1.22744	5.148	0.525702	0.353756	0.220518	0.144242	0.160452	0.066924	0.00911216	0.467623	0.506662	physical_and_proximity
134	163	0.650258	0.382139	1.39527	1.36966	1.39527	1.36966	10.777	0.646719	0.649516	0.334104	0.207958	0.172286	0.140101	0.0112098	0.792103	0.724841	physical_and_proximity
134	167	0.331226	0.207946	0.592137	0.87697	0.592137	0.87697	5.135	0.376918	0.330706	0.182409	0.128169	0.198907	0.066755	0.00653325	0.565474	0.592176	physical_and_proximity
134	171	0.199269	0.09893	0.398146	0.63156	0.398146	0.63156	0.988	0.0712536	0.195803	0.055159	0.0950489	0.2101	0.012844	0.00123506	0.386334	0.526435	physical_and_proximity
135	136	0.838906	0.322432	2.89951	1.54571	2.89951	1.54571	4.797	0.275799	0.833124	0.21656	0.198225	0.177264	0.062361	0.00478052	0.824382	0.592683	physical_and_proximity
135	149	0.332352	0.177582	1.09643	0.679345	1.09643	0.679345	1.508	0.215449	0.328172	0.142338	0.0925123	0.20818	0.019604	0.00373446	0.512239	0.315861	physical_and_proximity
135	173	0.380391	0.218642	0.748581	1.01926	0.748581	1.01926	3.107	0.343982	0.378957	0.191421	0.0991387	0.174152	0.040391	0.00596236	0.432302	0.29744	physical_and_proximity
136	163	0.229701	0.138241	0.494271	0.564346	0.494271	0.564346	1.716	0.215773	0.22842	0.118629	0.0750438	0.189024	0.022308	0.00374006	0.340704	0.317382	physical_and_proximity
136	173	0.179502	0.0998904	0.363432	0.77678	0.363432	0.77678	0.572	0.0867328	0.172796	0.064232	0.0807136	0.218214	0.007436	0.00150337	0.373321	0.459511	physical_and_proximity
137	140	0.302819	0.165888	0.750049	0.71264	0.750049	0.71264	1.664	0.200457	0.299631	0.129448	0.103338	0.214514	0.021632	0.00347458	0.557024	0.568854	physical_and_proximity
137	178	0.110182	0.0742509	0.567696	0.266618	0.567696	0.266618	0.208	0.0530888	0.0969003	0.0410702	0.072608	0.213801	0.002704	0.000920207	0.433823	0.314171	physical_and_proximity
137	183	0.0873648	0.0521122	0.398569	0.165406	0.398569	0.165406	0.299	0.047199	0.0840395	0.0336229	0.0468329	0.205722	0.003887	0.000818115	0.262457	0.163254	physical_and_proximity
137	191	0.164456	0.107698	0.549519	0.285127	0.549519	0.285127	1.248	0.173809	0.163178	0.0902492	0.0788311	0.206476	0.016224	0.00301269	0.391404	0.359294	physical_and_proximity
137	207	0.215277	0.12166	0.429853	0.553725	0.429853	0.553725	1.846	0.140807	0.213948	0.0890135	0.103851	0.191622	0.023998	0.00244065	0.461201	0.420979	physical_and_proximity
138	153	0.315751	0.173247	0.911755	0.825677	0.911755	0.825677	1.04	0.164706	0.305862	0.119341	0.123961	0.18663	0.01352	0.0028549	0.602823	0.46813	physical_and_proximity
138	163	0.168215	0.102312	0.39035	0.398655	0.39035	0.398655	1.066	0.135111	0.166436	0.0801824	0.0774841	0.196536	0.013858	0.00234192	0.3718	0.355576	physical_and_proximity
138	170	0.123546	0.0741173	0.393413	0.388486	0.393413	0.388486	0.273	0.0566104	0.113909	0.0438971	0.062776	0.215602	0.003549	0.000981247	0.350168	0.331409	physical_and_proximity
138	171	0.16501	0.0959178	0.412175	0.426756	0.412175	0.426756	0.702	0.104097	0.161449	0.069561	0.0727014	0.21093	0.009126	0.00180434	0.371124	0.399178	physical_and_proximity
138	174	0.072847	0.0654601	0.398119	0.489847	0.398119	0.489847	0.039	0.0232533	0.0331188	0.021027	0.0700022	0.190273	0.000507	0.000403057	0.378729	0.289328	physical_and_proximity
139	156	0.27764	0.186578	0.573544	0.661676	0.573544	0.661676	2.769	0.361704	0.276549	0.166125	0.113394	0.205886	0.035997	0.00626953	0.475059	0.572234	physical_and_proximity
139	159	0.20743	0.119876	0.736518	0.404948	0.736518	0.404948	0.923	0.138176	0.20364	0.0903804	0.0833212	0.208156	0.011999	0.00239505	0.466271	0.3549	physical_and_proximity
139	172	0.256621	0.148755	0.589227	0.692556	0.589227	0.692556	1.196	0.152008	0.251434	0.102884	0.127212	0.200783	0.015548	0.00263481	0.605189	0.65403	physical_and_proximity
139	195	0.191	0.110975	0.337003	0.738627	0.337003	0.738627	1.001	0.120618	0.187963	0.0792905	0.0926103	0.221391	0.013013	0.00209071	0.414219	0.519168	physical_and_proximity
139	199	0.25945	0.152543	0.537212	0.773809	0.537212	0.773809	1.326	0.19249	0.255891	0.119777	0.101476	0.212091	0.017238	0.00333649	0.505648	0.561925	physical_and_proximity
140	144	0.345998	0.207235	0.806103	0.786115	0.806103	0.786115	2.496	0.279903	0.343259	0.164331	0.152467	0.179567	0.032448	0.00485165	0.683605	0.603161	physical_and_proximity
140	153	0.177403	0.111955	0.406395	0.373204	0.406395	0.373204	1.924	0.174536	0.176681	0.0919995	0.089175	0.20981	0.025012	0.0030253	0.470834	0.402051	physical_and_proximity
140	174	0.174673	0.109922	0.405573	0.4706	0.405573	0.4706	0.806	0.146359	0.171489	0.0875417	0.0755308	0.213213	0.010478	0.00253688	0.398671	0.395798	physical_and_proximity
140	191	0.208075	0.121132	0.527708	0.618027	0.527708	0.618027	0.689	0.126422	0.201433	0.0875423	0.0844416	0.211974	0.008957	0.00219132	0.454779	0.484185	physical_and_proximity
141	161	0.0515077	0.0498022	0.300744	0.472756	0.300744	0.472756	0.013	0.00975	0.0121413	0.00925888	0.0585603	0.211565	0.000169	0.000169	0.356252	0.31434	physical_and_proximity
141	172	0.233721	0.14095	0.583477	0.463476	0.583477	0.463476	2.353	0.207088	0.23275	0.114938	0.103158	0.195526	0.030589	0.00358952	0.512239	0.423514	physical_and_proximity
141	177	0.154749	0.0898202	0.683951	0.318409	0.683951	0.318409	0.455	0.0703031	0.147048	0.0531157	0.0828213	0.196565	0.005915	0.00121859	0.410163	0.336817	physical_and_proximity
141	181	0.186486	0.107596	0.610925	0.394303	0.610925	0.394303	0.754	0.108471	0.181843	0.074671	0.0868011	0.211164	0.009802	0.00188016	0.471679	0.455793	physical_and_proximity
141	189	0.199099	0.116539	0.942661	0.334967	0.942661	0.334967	0.923	0.119397	0.194946	0.0805048	0.101128	0.173398	0.011999	0.00206955	0.450723	0.364871	physical_and_proximity
142	145	0.20182	0.128329	0.588345	0.531227	0.588345	0.531227	0.611	0.120064	0.191616	0.0839557	0.117446	0.19965	0.007943	0.0020811	0.479115	0.533364	physical_and_proximity
142	156	0.221927	0.135683	0.409105	0.590647	0.409105	0.590647	2.587	0.183103	0.221045	0.104179	0.126237	0.189689	0.033631	0.00317378	0.391742	0.587613	physical_and_proximity
142	161	0.199459	0.128594	0.508086	0.416848	0.508086	0.416848	1.456	0.202369	0.197865	0.107428	0.0909459	0.176084	0.018928	0.00350772	0.430781	0.33462	physical_and_proximity
142	170	0.25466	0.15823	0.402261	1.03593	0.402261	1.03593	2.002	0.247747	0.253116	0.133554	0.10085	0.196766	0.026026	0.00429429	0.454441	0.468468	physical_and_proximity
142	195	0.256345	0.139302	0.664844	0.578444	0.664844	0.578444	1.404	0.160662	0.253477	0.10574	0.0927752	0.207136	0.018252	0.0027848	0.470665	0.468299	physical_and_proximity
143	151	0.281451	0.166924	0.771299	0.545924	0.771299	0.545924	2.236	0.231022	0.279681	0.134105	0.118324	0.202728	0.029068	0.00400439	0.545194	0.60164	physical_and_proximity
143	155	0.170973	0.11013	0.574643	0.307437	0.574643	0.307437	1.092	0.168391	0.169243	0.091479	0.0762702	0.216612	0.014196	0.00291878	0.393432	0.382954	physical_and_proximity
143	167	0.180758	0.0907179	0.521381	0.608854	0.521381	0.608854	0.429	0.0558612	0.169739	0.0465942	0.0781374	0.211306	0.005577	0.000968261	0.423683	0.45123	physical_and_proximity
143	185	0.296107	0.164161	0.736216	0.648109	0.736216	0.648109	1.989	0.201236	0.293771	0.127056	0.11221	0.208266	0.025857	0.00348809	0.518323	0.586937	physical_and_proximity
143	198	0.298059	0.202999	0.598765	0.726877	0.598765	0.726877	3.094	0.3915	0.296819	0.178567	0.140335	0.201805	0.040222	0.00678599	0.587275	0.662142	physical_and_proximity
144	162	0.142527	0.094223	0.315499	0.312868	0.315499	0.312868	1.443	0.140879	0.141667	0.0742714	0.094565	0.20394	0.018759	0.0024419	0.426387	0.495339	physical_and_proximity
144	174	0.162266	0.109524	0.376642	0.360649	0.376642	0.360649	1.274	0.183328	0.160959	0.0918904	0.0867521	0.210228	0.016562	0.00317769	0.428246	0.456131	physical_and_proximity
144	175	0.1797	0.122275	0.361202	0.447108	0.361202	0.447108	1.69	0.218472	0.178672	0.104358	0.0966716	0.202762	0.02197	0.00378686	0.408642	0.504465	physical_and_proximity
144	179	0.131505	0.0793823	0.677548	0.209943	0.677548	0.209943	0.65	0.0747704	0.128575	0.0509856	0.0825078	0.198885	0.00845	0.00129602	0.421486	0.426387	physical_and_proximity
144	191	0.170182	0.116405	0.391178	0.375107	0.391178	0.375107	1.43	0.197308	0.168874	0.0971771	0.0995684	0.203407	0.01859	0.00342001	0.448019	0.540124	physical_and_proximity
144	205	0.193105	0.127826	0.503326	0.369072	0.503326	0.369072	1.976	0.222222	0.192221	0.10874	0.0975863	0.210981	0.025688	0.00385185	0.503282	0.444301	physical_and_proximity
145	153	0.140957	0.0896514	0.346125	0.350637	0.346125	0.350637	0.676	0.121797	0.138497	0.071677	0.0629357	0.205754	0.008788	0.00211114	0.264992	0.353548	physical_and_proximity
145	156	0.181483	0.111749	0.437545	0.408869	0.437545	0.408869	1.209	0.162289	0.179909	0.0918014	0.074825	0.197848	0.015717	0.00281302	0.356252	0.368251	physical_and_proximity
145	178	0.210953	0.154186	0.444374	0.467275	0.444374	0.467275	2.743	0.362895	0.210305	0.139938	0.114379	0.209585	0.035659	0.00629018	0.520013	0.508521	physical_and_proximity
145	188	0.121202	0.0709686	0.45617	0.320697	0.45617	0.320697	0.273	0.0467943	0.111441	0.0374805	0.0670963	0.21687	0.003549	0.000811101	0.360984	0.383292	physical_and_proximity
148	155	0.189864	0.131832	0.663394	0.295918	0.663394	0.295918	2.522	0.26242	0.189278	0.114977	0.10813	0.199938	0.032786	0.00454861	0.50531	0.425373	physical_and_proximity
148	161	0.209447	0.0974483	0.549538	0.531434	0.549538	0.531434	0.845	0.065511	0.204715	0.0527259	0.0869177	0.210441	0.010985	0.00113552	0.446667	0.480805	physical_and_proximity
148	181	0.233	0.149711	0.480123	0.624052	0.480123	0.624052	1.547	0.232469	0.230859	0.125205	0.101499	0.21127	0.020111	0.00402947	0.495001	0.529139	physical_and_proximity
148	182	0.217473	0.116929	0.530848	0.575505	0.530848	0.575505	0.923	0.102143	0.212549	0.0745626	0.100664	0.209753	0.011999	0.00177048	0.558545	0.523731	physical_and_proximity
148	184	0.283363	0.177222	0.685579	0.671278	0.685579	0.671278	1.599	0.248181	0.279821	0.143315	0.122967	0.206869	0.020787	0.00430181	0.61854	0.523393	physical_and_proximity
149	201	0.185536	0.0970943	0.484425	0.421343	0.484425	0.421343	1.001	0.121313	0.183936	0.0788592	0.0492893	0.215264	0.013013	0.00210275	0.261443	0.2704	physical_and_proximity
150	154	0.183074	0.107438	0.431476	0.425037	0.431476	0.425037	1.209	0.161871	0.181901	0.0921818	0.053772	0.175994	0.015717	0.00280576	0.200434	0.256711	physical_and_proximity
150	177	0.432739	0.253308	0.896438	1.13714	0.896438	1.13714	3.055	0.401832	0.430615	0.223038	0.110245	0.154345	0.039715	0.00696509	0.374504	0.420472	physical_and_proximity
150	194	0.183058	0.100114	0.527656	0.736441	0.527656	0.736441	0.377	0.0729146	0.169332	0.0589354	0.0755521	0.199272	0.004901	0.00126385	0.366223	0.387517	physical_and_proximity
151	157	0.359946	0.232577	1.11233	0.635125	1.11233	0.635125	3.094	0.359556	0.357563	0.190305	0.188048	0.170724	0.040222	0.0062323	0.796159	0.663663	physical_and_proximity
151	186	0.242942	0.137585	0.478399	0.673848	0.478399	0.673848	1.729	0.154294	0.240808	0.0994486	0.11642	0.207423	0.022477	0.00267443	0.573755	0.559897	physical_and_proximity
151	192	0.209279	0.117083	0.571272	0.458494	0.571272	0.458494	1.079	0.115003	0.205833	0.0791958	0.101944	0.214712	0.014027	0.00199339	0.577473	0.497705	physical_and_proximity
151	210	0.245748	0.124747	0.674723	0.618096	0.674723	0.618096	0.936	0.107675	0.239904	0.080729	0.0957318	0.217092	0.012168	0.00186637	0.540462	0.532519	physical_and_proximity
152	156	0.256449	0.145193	0.832812	0.512532	0.832812	0.512532	1.248	0.178028	0.252964	0.114039	0.0896711	0.217431	0.016224	0.00308583	0.488072	0.497705	physical_and_proximity
152	159	0.156084	0.109347	0.567029	0.256267	0.567029	0.256267	1.274	0.212001	0.155022	0.096314	0.0754002	0.193532	0.016562	0.00367469	0.339352	0.2704	physical_and_proximity
152	190	0.232638	0.124165	0.545734	0.550896	0.545734	0.550896	1.456	0.146627	0.230711	0.0955325	0.080327	0.187941	0.018928	0.00254154	0.368927	0.303355	physical_and_proximity
152	209	0.15638	0.0878068	0.504702	0.278364	0.504702	0.278364	1.157	0.110799	0.155326	0.0684973	0.0611741	0.182621	0.015041	0.00192052	0.270231	0.192491	physical_and_proximity
153	170	0.1639	0.108922	0.313694	0.462423	0.313694	0.462423	1.248	0.177393	0.162559	0.091012	0.0836689	0.203479	0.016224	0.0030748	0.372476	0.420134	physical_and_proximity
153	174	0.138211	0.0862383	0.310935	0.319281	0.310935	0.319281	1.053	0.11635	0.137027	0.0669214	0.0742122	0.225178	0.013689	0.00201673	0.39715	0.390221	physical_and_proximity
153	178	0.205853	0.133165	0.495253	0.53381	0.495253	0.53381	0.91	0.150562	0.200345	0.0949284	0.12591	0.191174	0.01183	0.00260975	0.588965	0.57291	physical_and_proximity
153	197	0.148041	0.090285	0.308609	0.444959	0.308609	0.444959	0.715	0.104757	0.145215	0.0665176	0.0741884	0.20169	0.009295	0.00181579	0.27209	0.407966	physical_and_proximity
153	204	0.111039	0.0752999	0.346346	0.190592	0.346346	0.190592	1.079	0.126175	0.110364	0.0622679	0.0681464	0.213457	0.014027	0.00218703	0.330057	0.364026	physical_and_proximity
154	160	0.171429	0.092805	0.531979	0.385122	0.531979	0.385122	0.663	0.084813	0.167094	0.0614742	0.073944	0.194371	0.008619	0.00147009	0.370279	0.384475	physical_and_proximity
154	176	0.117419	0.0764889	0.406612	0.216894	0.406612	0.216894	0.637	0.112279	0.115744	0.0625926	0.0542802	0.20054	0.008281	0.00194616	0.303693	0.218348	physical_and_proximity
154	180	0.0601334	0.0471452	0.384845	0.0758867	0.384845	0.0758867	1.118	0.130613	0.0599864	0.0426763	0.0533782	0.17799	0.014534	0.00226396	0.227305	0.111878	physical_and_proximity
154	194	0.267754	0.144746	0.523721	0.715267	0.523721	0.715267	2.236	0.173278	0.266331	0.11015	0.104411	0.172724	0.029068	0.00300348	0.45123	0.409825	physical_and_proximity
155	171	0.188551	0.099009	0.569099	0.407034	0.569099	0.407034	0.845	0.0971472	0.185275	0.0689293	0.0727437	0.219981	0.010985	0.00168389	0.398502	0.398502	physical_and_proximity
155	192	0.151286	0.110244	1.12742	0.496588	1.12742	0.496588	0.169	0.0614762	0.113406	0.0521725	0.100596	0.197803	0.002197	0.00106559	0.55094	0.483678	physical_and_proximity
155	198	0.191311	0.106257	0.444389	0.526445	0.444389	0.526445	0.845	0.106792	0.187503	0.0739982	0.0832741	0.219628	0.010985	0.00185105	0.502437	0.431795	physical_and_proximity
156	188	0.234287	0.141513	0.609057	0.75643	0.609057	0.75643	0.611	0.0881032	0.217366	0.0698606	0.155644	0.183608	0.007943	0.00152712	0.70135	0.653354	physical_and_proximity
156	199	0.281028	0.154185	0.609572	0.700872	0.609572	0.700872	1.924	0.180164	0.278781	0.116039	0.112368	0.208358	0.025012	0.00312284	0.538434	0.56953	physical_and_proximity
157	169	0.335624	0.165094	1.13648	0.793221	1.13648	0.793221	1.105	0.168327	0.328346	0.123741	0.0869982	0.203198	0.014365	0.00291768	0.466271	0.379067	physical_and_proximity
157	196	0.352997	0.154956	1.13017	0.788934	1.13017	0.788934	1.378	0.141045	0.347458	0.108198	0.0914536	0.180202	0.017914	0.00244478	0.428077	0.295243	physical_and_proximity
158	185	0.468507	0.189752	1.41446	1.59501	1.41446	1.59501	1.144	0.148844	0.452885	0.124187	0.105215	0.195172	0.014872	0.00257996	0.393432	0.537758	physical_and_proximity
158	187	0.487479	0.178175	1.19465	1.59199	1.19465	1.59199	1.586	0.121115	0.477162	0.102861	0.120008	0.169703	0.020618	0.00209932	0.333099	0.437879	physical_and_proximity
159	199	0.270335	0.112886	0.618775	1.55807	0.618775	1.55807	0.624	0.0816361	0.259035	0.0689304	0.0698648	0.20503	0.008112	0.00141503	0.243867	0.372645	physical_and_proximity
160	176	0.3353	0.166296	0.981031	0.704874	0.981031	0.704874	1.729	0.171706	0.331521	0.121037	0.107988	0.203599	0.022477	0.00297624	0.573755	0.444301	physical_and_proximity
160	182	0.224471	0.126611	0.493067	0.678173	0.493067	0.678173	0.949	0.126362	0.219471	0.0875928	0.101142	0.22007	0.012337	0.00219027	0.500071	0.582205	physical_and_proximity
160	194	0.266513	0.160467	0.591786	0.792995	0.591786	0.792995	1.144	0.20084	0.26144	0.126104	0.103947	0.200419	0.014872	0.00348122	0.548912	0.501423	physical_and_proximity
160	211	0.116668	0.0875334	0.465319	0.465025	0.465319	0.465025	0.156	0.0622664	0.0933729	0.0491171	0.0780899	0.211813	0.002028	0.00107928	0.432809	0.460525	physical_and_proximity
161	170	0.19072	0.123112	0.428363	0.502154	0.428363	0.502154	1.001	0.174337	0.187797	0.0993848	0.0890431	0.204243	0.013013	0.00302184	0.474045	0.395967	physical_and_proximity
161	172	0.179725	0.122305	0.545639	0.308888	0.545639	0.308888	1.937	0.234287	0.179006	0.107085	0.0876551	0.198778	0.025181	0.00406097	0.417937	0.371462	physical_and_proximity
161	184	0.223383	0.136101	0.553667	0.487934	0.553667	0.487934	1.521	0.197118	0.221579	0.111998	0.0892607	0.205412	0.019773	0.00341671	0.487396	0.41743	physical_and_proximity
161	202	0.154962	0.101872	0.375974	0.471102	0.375974	0.471102	0.52	0.120129	0.149131	0.0762962	0.078527	0.214659	0.00676	0.00208224	0.41912	0.418613	physical_and_proximity
161	213	0.159235	0.102569	0.488378	0.32558	0.488378	0.32558	0.78	0.134627	0.156223	0.0797006	0.0813312	0.203903	0.01014	0.00233354	0.429091	0.403572	physical_and_proximity
162	179	0.228465	0.0817041	0.318017	1.45933	0.318017	1.45933	1.755	0.0467934	0.227297	0.0396821	0.0721189	0.214715	0.022815	0.000811086	0.29744	0.4056	physical_and_proximity
162	191	0.325191	0.181469	0.499785	1.38701	0.499785	1.38701	2.717	0.244983	0.323636	0.146978	0.113603	0.197903	0.035321	0.00424637	0.378729	0.562432	physical_and_proximity
163	174	0.317859	0.224068	0.639476	0.727952	0.639476	0.727952	4.667	0.52751	0.317282	0.206902	0.12804	0.195929	0.060671	0.00914351	0.547053	0.61178	physical_and_proximity
163	175	0.216011	0.12281	0.646061	0.396133	0.646061	0.396133	1.703	0.153776	0.214618	0.0945606	0.0918994	0.204892	0.022139	0.00266545	0.46475	0.446329	physical_and_proximity
163	208	0.334399	0.210622	0.705346	0.745359	0.705346	0.745359	4.186	0.361008	0.333526	0.180852	0.141893	0.186106	0.054418	0.00625748	0.605865	0.552799	physical_and_proximity
163	218	0.231269	0.13766	0.622061	0.50462	0.622061	0.50462	1.248	0.15905	0.227763	0.10125	0.113059	0.192908	0.016224	0.00275686	0.55263	0.519506	physical_and_proximity
164	185	0.464377	0.253195	1.55035	0.879476	1.55035	0.879476	2.561	0.329615	0.460293	0.207645	0.131751	0.196802	0.033293	0.00571332	0.610428	0.541645	physical_and_proximity
164	187	0.292674	0.136824	0.668875	1.036	0.668875	1.036	0.962	0.122749	0.28573	0.0942774	0.0835068	0.212851	0.012506	0.00212765	0.422331	0.452413	physical_and_proximity
165	187	1.01141	0.58316	1.77885	3.20065	1.77885	3.20065	8.632	1.05971	1.00965	0.549979	0.130485	0.162935	0.112216	0.0183683	0.320593	0.508014	physical_and_proximity
167	200	0.47185	0.264685	0.96169	1.14373	0.96169	1.14373	4.732	0.393939	0.470478	0.224586	0.142568	0.177376	0.061516	0.00682827	0.54249	0.595556	physical_and_proximity
167	208	0.223343	0.11432	0.529689	0.680467	0.529689	0.680467	0.819	0.111634	0.218413	0.0811998	0.0738983	0.209103	0.010647	0.00193499	0.335972	0.396981	physical_and_proximity
167	219	0.191542	0.117043	0.819579	0.342046	0.819579	0.342046	0.858	0.156822	0.188352	0.0950537	0.0704441	0.202027	0.011154	0.00271825	0.3549	0.3211	physical_and_proximity
168	175	0.375454	0.213714	0.834963	0.944247	0.834963	0.944247	2.366	0.320233	0.373224	0.185893	0.0925716	0.186811	0.030758	0.00555071	0.344084	0.393094	physical_and_proximity
168	179	0.310349	0.140564	0.775195	0.83091	0.775195	0.83091	1.274	0.118076	0.305024	0.0912192	0.0983412	0.177982	0.016562	0.00204666	0.37518	0.407797	physical_and_proximity
168	217	0.15303	0.0884562	0.431246	0.336281	0.431246	0.336281	0.754	0.115224	0.151084	0.0715752	0.0510971	0.207007	0.009802	0.00199721	0.205166	0.266006	physical_and_proximity
169	176	0.31134	0.160118	1.94596	0.530587	1.94596	0.530587	1.157	0.187456	0.306476	0.129313	0.0725002	0.203087	0.015041	0.00324923	0.331916	0.255866	physical_and_proximity
170	178	0.104402	0.0675815	0.327195	0.197641	0.327195	0.197641	0.624	0.0898874	0.102896	0.0519724	0.0597909	0.202925	0.008112	0.00155805	0.303186	0.33124	physical_and_proximity
170	184	0.173111	0.12025	0.447142	0.331856	0.447142	0.331856	1.807	0.235073	0.172319	0.105221	0.0910639	0.203431	0.023491	0.00407459	0.460525	0.457145	physical_and_proximity
170	195	0.153548	0.104972	0.336256	0.357974	0.336256	0.357974	1.261	0.185074	0.152429	0.0895201	0.0809598	0.207812	0.016393	0.00320795	0.428077	0.389883	physical_and_proximity
170	197	0.227108	0.15484	0.554399	0.439708	0.554399	0.439708	2.964	0.309051	0.226481	0.13673	0.11107	0.203369	0.038532	0.00535688	0.542152	0.549419	physical_and_proximity
170	203	0.132022	0.0895545	0.328208	0.289387	0.328208	0.289387	0.858	0.13964	0.130413	0.0731867	0.0747701	0.212422	0.011154	0.00242043	0.398671	0.374673	physical_and_proximity
170	213	0.238911	0.162732	0.433067	0.656036	0.433067	0.656036	2.704	0.297642	0.237912	0.139021	0.134945	0.194582	0.035152	0.00515913	0.602654	0.649129	physical_and_proximity
170	237	0.0466713	0.0452661	0.316805	0.232957	0.316805	0.232957	0.013	0.00975	0.0118522	0.00908981	0.0585446	0.225223	0.000169	0.000169	0.372983	0.367406	physical_and_proximity
171	184	0.313438	0.171801	1.00531	0.573612	1.00531	0.573612	2.08	0.193824	0.310672	0.126625	0.130575	0.189849	0.02704	0.00335962	0.616512	0.499226	physical_and_proximity
171	197	0.180598	0.111691	0.489481	0.492765	0.489481	0.492765	0.611	0.133203	0.175162	0.086358	0.0716775	0.215873	0.007943	0.00230884	0.391573	0.406445	physical_and_proximity
171	206	0.0886595	0.0818877	0.519668	0.554875	0.519668	0.554875	0.039	0.0244456	0.0340512	0.0224046	0.0934049	0.214634	0.000507	0.000423724	0.499564	0.538434	physical_and_proximity
171	208	0.191848	0.107036	0.669773	0.523287	0.669773	0.523287	0.455	0.0704195	0.178513	0.0568032	0.0979692	0.210365	0.005915	0.0012206	0.554996	0.457821	physical_and_proximity
172	193	0.131795	0.0884423	0.416938	0.233786	0.416938	0.233786	1.014	0.133059	0.130514	0.0704656	0.0828793	0.198892	0.013182	0.00230635	0.437541	0.254176	physical_and_proximity
172	195	0.154077	0.0878955	0.500619	0.456627	0.500619	0.456627	0.364	0.068825	0.144201	0.0534271	0.070264	0.20784	0.004732	0.00119297	0.388193	0.39208	physical_and_proximity
172	202	0.323679	0.219907	0.766323	0.633765	0.766323	0.633765	4.706	0.468156	0.32307	0.199249	0.132598	0.181957	0.061178	0.0081147	0.566826	0.396981	physical_and_proximity
172	223	0.169861	0.0910196	0.46291	0.470915	0.46291	0.470915	0.559	0.0845143	0.164672	0.0620498	0.0646755	0.216979	0.007267	0.00146491	0.389376	0.35828	physical_and_proximity
173	175	0.315636	0.1356	0.651433	0.990964	0.651433	0.990964	1.508	0.112473	0.311786	0.0874493	0.0945484	0.195491	0.019604	0.00194954	0.443794	0.468468	physical_and_proximity
173	200	0.353491	0.184808	0.676466	1.07507	0.676466	1.07507	2.275	0.229846	0.351123	0.147947	0.1032	0.196515	0.029575	0.00398399	0.428077	0.505648	physical_and_proximity
173	214	0.102909	0.0547878	0.625958	0.178476	0.625958	0.178476	0.351	0.044154	0.0995068	0.0335025	0.0463299	0.199881	0.004563	0.000765337	0.259922	0.104442	physical_and_proximity
173	230	0.291934	0.156331	0.613978	0.727207	0.613978	0.727207	2.288	0.210733	0.290621	0.129046	0.0840069	0.193298	0.029744	0.0036527	0.38025	0.390052	physical_and_proximity
174	197	0.227521	0.161645	0.443608	0.549757	0.443608	0.549757	2.977	0.344448	0.226802	0.14334	0.128777	0.193632	0.038701	0.00597043	0.492973	0.590317	physical_and_proximity
174	204	0.244612	0.165445	0.516565	0.525499	0.516565	0.525499	3.874	0.316124	0.244084	0.142814	0.137288	0.19793	0.050362	0.00547948	0.547898	0.676	physical_and_proximity
174	205	0.140528	0.0938367	0.341714	0.338574	0.341714	0.338574	0.728	0.128303	0.137862	0.0731311	0.0810417	0.207182	0.009464	0.00222391	0.422669	0.437034	physical_and_proximity
174	218	0.123172	0.0841913	0.367762	0.235007	0.367762	0.235007	0.793	0.123111	0.121427	0.0662379	0.0808306	0.212584	0.010309	0.00213393	0.432809	0.38363	physical_and_proximity
174	241	0.174715	0.122259	0.304916	0.545767	0.304916	0.545767	1.534	0.225278	0.173498	0.104703	0.100724	0.211035	0.019942	0.00390481	0.42926	0.5408	physical_and_proximity
175	205	0.219398	0.141857	0.568819	0.596667	0.568819	0.596667	0.767	0.153852	0.211069	0.100667	0.122745	0.198563	0.009971	0.00266676	0.6253	0.535392	physical_and_proximity
175	217	0.128992	0.0802507	0.518536	0.211976	0.518536	0.211976	0.819	0.0871239	0.127113	0.0551757	0.0848477	0.202288	0.010647	0.00151015	0.431288	0.386334	physical_and_proximity
175	218	0.12753	0.0827985	0.413774	0.387535	0.413774	0.387535	0.26	0.0496325	0.113079	0.0397689	0.0916038	0.210628	0.00338	0.000860297	0.507	0.466271	physical_and_proximity
175	233	0.171842	0.102503	0.459618	0.328196	0.459618	0.328196	1.599	0.143495	0.170997	0.0820241	0.0771035	0.204007	0.020787	0.00248726	0.389038	0.3549	physical_and_proximity
176	194	0.217875	0.124488	0.484829	0.864669	0.484829	0.864669	0.637	0.115172	0.208814	0.0840213	0.0925625	0.203155	0.008281	0.00199632	0.312988	0.490269	physical_and_proximity
176	211	0.347084	0.1744	0.874525	0.88186	0.874525	0.88186	1.534	0.166858	0.341374	0.120911	0.122453	0.191722	0.019942	0.0028922	0.350844	0.592683	physical_and_proximity
177	181	0.268185	0.171783	0.793497	0.525387	0.793497	0.525387	1.677	0.283878	0.265964	0.149561	0.0923887	0.214349	0.021801	0.00492055	0.477425	0.465426	physical_and_proximity
177	194	0.246915	0.132651	0.5516	0.613148	0.5516	0.613148	1.56	0.154413	0.244806	0.100807	0.0898017	0.194398	0.02028	0.0026765	0.390559	0.401037	physical_and_proximity
177	216	0.32292	0.207364	0.998929	0.608552	0.998929	0.608552	2.119	0.367822	0.3209	0.186462	0.0912876	0.193684	0.027547	0.00637558	0.366223	0.424866	physical_and_proximity
177	229	0.0943549	0.0610202	0.379424	0.270323	0.379424	0.270323	0.195	0.0599179	0.0872367	0.0434322	0.0395532	0.221256	0.002535	0.00103858	0.246571	0.183027	physical_and_proximity
178	203	0.237227	0.155801	0.394621	0.838374	0.394621	0.838374	1.937	0.261512	0.235676	0.132437	0.110016	0.19303	0.025181	0.00453287	0.475059	0.491283	physical_and_proximity
178	204	0.153141	0.0946807	0.588176	0.257885	0.588176	0.257885	0.975	0.125305	0.151435	0.073755	0.075339	0.2151	0.012675	0.00217195	0.424021	0.358956	physical_and_proximity
178	207	0.325488	0.211907	0.730556	0.751322	0.730556	0.751322	2.574	0.38472	0.323802	0.188711	0.110518	0.200091	0.033462	0.00666848	0.534209	0.496522	physical_and_proximity
179	205	0.31005	0.195812	0.664227	0.83728	0.664227	0.83728	1.794	0.306227	0.307006	0.167633	0.109212	0.20649	0.023322	0.00530793	0.561418	0.508521	physical_and_proximity
179	234	0.18687	0.099529	0.433322	0.433073	0.433322	0.433073	1.3	0.122664	0.185664	0.0783137	0.0614812	0.197181	0.0169	0.00212618	0.284089	0.283582	physical_and_proximity
181	202	0.238385	0.139672	0.797658	0.446931	0.797658	0.446931	1.326	0.17761	0.235555	0.109631	0.0949808	0.213553	0.017238	0.00307857	0.519675	0.397319	physical_and_proximity
181	221	0.188437	0.111752	0.463053	0.483605	0.463053	0.483605	0.845	0.130391	0.184815	0.0840573	0.081429	0.222803	0.010985	0.00226011	0.424528	0.446667	physical_and_proximity
181	224	0.306689	0.153538	0.629963	1.02916	0.629963	1.02916	1.313	0.140534	0.301144	0.103361	0.112377	0.215689	0.017069	0.00243592	0.503451	0.614653	physical_and_proximity
182	210	0.331371	0.217277	1.18563	0.532999	1.18563	0.532999	3.211	0.38818	0.32992	0.188831	0.14294	0.19117	0.041743	0.00672845	0.617864	0.521703	physical_and_proximity
182	211	0.184576	0.105878	0.916285	0.456769	0.916285	0.456769	0.39	0.08432	0.171093	0.0660492	0.0779067	0.217775	0.00507	0.00146155	0.445484	0.40729	physical_and_proximity
182	221	0.227317	0.129625	0.682934	0.556007	0.682934	0.556007	0.793	0.137606	0.221051	0.0949673	0.0870248	0.216018	0.010309	0.00238517	0.479622	0.412867	physical_and_proximity
183	188	0.338831	0.175598	0.657442	1.20242	0.657442	1.20242	1.586	0.214704	0.335209	0.142648	0.0845055	0.204889	0.020618	0.00372154	0.268034	0.432471	physical_and_proximity
183	207	0.402232	0.232577	0.654724	1.6799	0.654724	1.6799	2.639	0.347254	0.39975	0.199905	0.112092	0.182033	0.034307	0.00601907	0.278005	0.484185	physical_and_proximity
184	192	0.391464	0.250638	0.723084	1.01101	0.723084	1.01101	5.33	0.466873	0.390672	0.221534	0.15127	0.196017	0.06929	0.00809247	0.58474	0.645411	physical_and_proximity
184	213	0.403903	0.217725	0.973059	0.796628	0.973059	0.796628	5.005	0.252907	0.402775	0.160334	0.179997	0.193096	0.065065	0.00438372	0.748501	0.72501	physical_and_proximity
184	221	0.106466	0.0794632	0.374374	0.49666	0.374374	0.49666	0.143	0.0571859	0.0856342	0.0451032	0.0693985	0.216604	0.001859	0.000991223	0.364195	0.404248	physical_and_proximity
185	186	0.376627	0.182453	0.818825	0.951295	0.818825	0.951295	2.431	0.12957	0.372604	0.100097	0.182112	0.176179	0.031603	0.00224588	0.705744	0.660452	physical_and_proximity
185	187	0.271693	0.148661	0.613724	0.654815	0.613724	0.654815	1.82	0.192007	0.269833	0.11955	0.0880926	0.210044	0.02366	0.00332813	0.403572	0.459511	physical_and_proximity
185	212	0.41333	0.239232	0.798396	1.2092	0.798396	1.2092	2.782	0.315755	0.410011	0.190602	0.160315	0.204608	0.036166	0.00547308	0.657917	0.799032	physical_and_proximity
185	228	0.256945	0.133471	0.624656	0.609405	0.624656	0.609405	1.443	0.13995	0.254141	0.0962718	0.0953199	0.213513	0.018759	0.00242579	0.507338	0.466102	physical_and_proximity
186	210	0.223378	0.13226	0.626971	0.438035	0.626971	0.438035	1.586	0.187566	0.221808	0.108585	0.0839555	0.214319	0.020618	0.00325114	0.45968	0.393939	physical_and_proximity
186	228	0.261825	0.149845	0.637108	0.672507	0.637108	0.672507	1.222	0.187468	0.258071	0.119178	0.0890035	0.187366	0.015886	0.00324945	0.42588	0.369772	physical_and_proximity
186	242	0.234095	0.139571	0.53848	0.579343	0.53848	0.579343	1.378	0.20498	0.23208	0.11818	0.0742236	0.194256	0.017914	0.00355298	0.369603	0.300482	physical_and_proximity
187	232	0.209182	0.130331	0.919613	0.336442	0.919613	0.336442	1.313	0.202488	0.207413	0.111133	0.0742836	0.181352	0.017069	0.00350979	0.337155	0.265161	physical_and_proximity
188	190	0.102137	0.0715902	0.378544	0.161683	0.378544	0.161683	0.975	0.13234	0.101499	0.0610391	0.0621467	0.200457	0.012675	0.00229389	0.304538	0.233051	physical_and_proximity
188	203	0.28426	0.20309	0.574648	0.635154	0.574648	0.635154	4.784	0.48616	0.283797	0.186166	0.135229	0.194888	0.062192	0.00842677	0.576966	0.541307	physical_and_proximity
188	207	0.0779655	0.0664194	0.45485	0.451634	0.45485	0.451634	0.052	0.0271005	0.042295	0.0242058	0.0668569	0.201148	0.000676	0.000469741	0.361998	0.365378	physical_and_proximity
188	225	0.124291	0.0837646	0.637694	0.18349	0.637694	0.18349	0.897	0.127084	0.122958	0.0671733	0.0761611	0.19437	0.011661	0.00220279	0.37687	0.165958	physical_and_proximity
188	231	0.157887	0.114313	0.433403	0.313749	0.433403	0.313749	1.105	0.220567	0.156261	0.0997173	0.0868132	0.201888	0.014365	0.00382316	0.414895	0.371631	physical_and_proximity
189	202	0.460112	0.222248	1.16609	1.13675	1.16609	1.13675	2.184	0.253047	0.455551	0.175775	0.108983	0.194627	0.028392	0.00438616	0.492635	0.421824	physical_and_proximity
189	216	0.634893	0.29271	1.67077	1.4329	1.67077	1.4329	3.432	0.315066	0.629807	0.223696	0.156647	0.163713	0.044616	0.00546114	0.46475	0.541645	physical_and_proximity
189	223	0.380016	0.186574	0.721505	1.45436	0.721505	1.45436	1.703	0.214813	0.37583	0.148615	0.0894863	0.185183	0.022139	0.00372343	0.368251	0.387179	physical_and_proximity
190	227	0.151041	0.0822772	0.809524	0.588347	0.809524	0.588347	0.234	0.0711542	0.138726	0.0588618	0.0373168	0.214275	0.003042	0.00123334	0.220038	0.176436	physical_and_proximity
191	204	0.554199	0.360772	1.26109	1.25105	1.26109	1.25105	4.563	0.696297	0.552044	0.3302	0.15149	0.201722	0.059319	0.0120691	0.733798	0.686816	physical_and_proximity
191	205	0.252152	0.151214	0.384149	1.01409	0.384149	1.01409	2.548	0.223414	0.251147	0.123989	0.107286	0.200779	0.033124	0.00387251	0.454948	0.52052	physical_and_proximity
191	215	0.124356	0.0816274	0.408364	0.265475	0.408364	0.265475	0.481	0.0989847	0.12056	0.0612812	0.066711	0.203944	0.006253	0.00171573	0.365378	0.208208	physical_and_proximity
192	198	0.239161	0.18218	0.672185	0.410485	0.672185	0.410485	3.77	0.524691	0.238716	0.171535	0.114183	0.211684	0.04901	0.00909465	0.560742	0.475735	physical_and_proximity
192	206	0.20541	0.118389	0.557188	0.465389	0.557188	0.465389	0.975	0.115784	0.201243	0.0794899	0.106277	0.193148	0.012675	0.00200693	0.486382	0.532688	physical_and_proximity
192	221	0.283381	0.158393	0.611498	0.711723	0.611498	0.711723	1.937	0.195218	0.281165	0.122506	0.110309	0.19355	0.025181	0.00338378	0.452413	0.526604	physical_and_proximity
192	240	0.359117	0.217413	0.8062	0.872159	0.8062	0.872159	2.392	0.329116	0.356503	0.184318	0.122845	0.194809	0.031096	0.00570468	0.568854	0.600457	physical_and_proximity
192	253	0.228283	0.143005	0.377512	0.8754	0.377512	0.8754	1.599	0.214354	0.226416	0.118253	0.0979993	0.210798	0.020787	0.00371547	0.430612	0.509197	physical_and_proximity
193	199	0.407697	0.188751	0.820331	2.24809	0.820331	2.24809	1.196	0.203683	0.400006	0.152127	0.0714855	0.194718	0.015548	0.0035305	0.216996	0.364195	physical_and_proximity
194	211	0.230692	0.141847	0.556633	0.594572	0.556633	0.594572	1.079	0.191304	0.227005	0.114867	0.088693	0.207571	0.014027	0.00331593	0.485706	0.47489	physical_and_proximity
194	235	0.156375	0.0952995	0.609095	0.287423	0.609095	0.287423	0.715	0.116148	0.153384	0.0728296	0.0699936	0.18514	0.009295	0.00201323	0.335634	0.280202	physical_and_proximity
194	244	0.227351	0.138823	0.941473	0.336774	0.941473	0.336774	2.613	0.203288	0.226541	0.111724	0.11198	0.205904	0.033969	0.00352366	0.568854	0.406783	physical_and_proximity
195	199	0.0554235	0.0538013	0.38783	0.357706	0.38783	0.357706	0.013	0.00975	0.0121511	0.00926457	0.0659338	0.223599	0.000169	0.000169	0.42419	0.396136	physical_and_proximity
195	202	0.16895	0.11806	0.349854	0.398297	0.349854	0.398297	1.729	0.232886	0.168141	0.103488	0.0895636	0.202215	0.022477	0.0040367	0.438555	0.348309	physical_and_proximity
195	203	0.218149	0.130132	0.407226	0.627492	0.407226	0.627492	1.768	0.173006	0.21669	0.101735	0.102082	0.206994	0.022984	0.00299876	0.497367	0.509197	physical_and_proximity
195	213	0.217693	0.148115	0.525076	0.482737	0.525076	0.482737	1.521	0.262155	0.215821	0.128361	0.0981391	0.206656	0.019773	0.00454402	0.446836	0.523731	physical_and_proximity
195	239	0.246626	0.170302	0.873199	0.372713	0.873199	0.372713	4.251	0.324868	0.246094	0.144793	0.164443	0.19152	0.055263	0.00563105	0.709293	0.542997	physical_and_proximity
196	210	0.655048	0.249151	2.30856	2.00792	2.30856	2.00792	1.599	0.243904	0.642431	0.198761	0.080516	0.186536	0.020787	0.00422766	0.391573	0.371462	physical_and_proximity
197	204	0.171478	0.108176	0.637926	0.27977	0.637926	0.27977	1.378	0.171859	0.170426	0.0912352	0.0719095	0.204516	0.017914	0.00297889	0.39039	0.321269	physical_and_proximity
197	208	0.221183	0.134258	0.581056	0.398887	0.581056	0.398887	3.302	0.201364	0.22071	0.108765	0.109158	0.192486	0.042926	0.00349031	0.486551	0.485875	physical_and_proximity
197	237	0.191513	0.110662	0.396042	0.653578	0.396042	0.653578	0.767	0.110522	0.186609	0.0763184	0.0902209	0.209722	0.009971	0.00191571	0.469313	0.497705	physical_and_proximity
197	241	0.240535	0.137463	0.49811	0.714505	0.49811	0.714505	1.235	0.160653	0.237142	0.103823	0.0979109	0.208823	0.016055	0.00278464	0.516971	0.492128	physical_and_proximity
198	206	0.270519	0.146576	0.585547	0.786228	0.585547	0.786228	1.248	0.113346	0.264482	0.0847294	0.146889	0.19017	0.016224	0.00196466	0.583219	0.717574	physical_and_proximity
198	212	0.242969	0.147757	0.478925	0.617194	0.478925	0.617194	2.34	0.212929	0.241803	0.118982	0.113909	0.198901	0.03042	0.00369077	0.415402	0.541645	physical_and_proximity
198	219	0.176313	0.120596	0.567736	0.385172	0.567736	0.385172	0.676	0.169176	0.171323	0.0973841	0.0849819	0.20898	0.008788	0.00293239	0.46137	0.401544	physical_and_proximity
198	243	0.214492	0.120906	0.860408	0.407574	0.860408	0.407574	0.858	0.117167	0.209149	0.0823005	0.0976516	0.216928	0.011154	0.0020309	0.585416	0.416416	physical_and_proximity
199	209	0.116858	0.07548	0.489633	0.203415	0.489633	0.203415	0.559	0.0925864	0.114321	0.0563091	0.0663925	0.195669	0.007267	0.00160483	0.33462	0.22477	physical_and_proximity
199	231	0.192381	0.119423	0.452569	0.448985	0.452569	0.448985	1.209	0.149233	0.18997	0.0897845	0.104782	0.198752	0.015717	0.0025867	0.542828	0.465595	physical_and_proximity
199	236	0.192261	0.113375	0.716407	0.348466	0.716407	0.348466	0.975	0.125836	0.188993	0.0818838	0.0937164	0.220261	0.012675	0.00218116	0.545532	0.430443	physical_and_proximity
199	246	0.211276	0.145851	0.543508	0.612239	0.543508	0.612239	0.676	0.177867	0.201917	0.109945	0.117723	0.204795	0.008788	0.00308302	0.629018	0.56784	physical_and_proximity
200	208	0.243425	0.135955	0.641695	0.523427	0.641695	0.523427	1.482	0.174792	0.241335	0.108815	0.0825097	0.213248	0.019266	0.00302973	0.43433	0.379574	physical_and_proximity
200	218	0.248907	0.120653	0.552495	0.711413	0.552495	0.711413	1.17	0.120164	0.245681	0.0866732	0.0769741	0.205004	0.01521	0.00208284	0.350675	0.386165	physical_and_proximity
200	222	0.303846	0.1943	0.703841	0.760782	0.703841	0.760782	1.703	0.31889	0.300986	0.170326	0.0957943	0.21072	0.022139	0.00552743	0.489255	0.394615	physical_and_proximity
200	230	0.303432	0.168824	0.859934	0.735963	0.859934	0.735963	1.209	0.210956	0.298617	0.137704	0.0830175	0.198453	0.015717	0.00365657	0.391235	0.425204	physical_and_proximity
201	212	0.463204	0.275513	1.41777	0.931249	1.41777	0.931249	2.509	0.415896	0.459195	0.239028	0.124517	0.208252	0.032617	0.00720887	0.629525	0.562263	physical_and_proximity
201	222	0.266189	0.161076	0.992371	0.509535	0.992371	0.509535	1.183	0.22032	0.262084	0.133172	0.0885141	0.188593	0.015379	0.00381888	0.416585	0.274963	physical_and_proximity
201	238	0.315687	0.178959	0.970839	0.636721	0.970839	0.636721	1.651	0.222424	0.311888	0.140915	0.112329	0.191186	0.021463	0.00385535	0.409656	0.536744	physical_and_proximity
201	255	0.213553	0.117278	0.555226	0.556726	0.555226	0.556726	0.845	0.126537	0.209174	0.0869558	0.0763251	0.212697	0.010985	0.00219331	0.408642	0.367913	physical_and_proximity
202	216	0.107475	0.0736617	0.474806	0.356776	0.474806	0.356776	0.156	0.0438788	0.088345	0.0361023	0.071507	0.214303	0.002028	0.000760565	0.388869	0.413036	physical_and_proximity
202	223	0.210222	0.13414	0.500232	0.49298	0.500232	0.49298	1.287	0.207638	0.208136	0.113076	0.0841315	0.20045	0.016731	0.00359905	0.354055	0.442949	physical_and_proximity
202	252	0.21489	0.12345	0.363277	0.887279	0.363277	0.887279	1.196	0.140573	0.212049	0.0909628	0.0963552	0.211145	0.015548	0.0024366	0.408642	0.520182	physical_and_proximity
203	207	0.257054	0.154898	0.658309	0.655529	0.658309	0.655529	1.092	0.202691	0.252507	0.125342	0.0904485	0.208179	0.014196	0.00351332	0.418613	0.489086	physical_and_proximity
203	237	0.311645	0.220741	0.594678	0.829091	0.594678	0.829091	2.964	0.458094	0.310067	0.197212	0.150747	0.182235	0.038532	0.0079403	0.558038	0.61009	physical_and_proximity
203	250	0.143357	0.087402	0.582596	0.316609	0.582596	0.316609	0.403	0.0792468	0.135938	0.0571633	0.0730422	0.217676	0.005239	0.00137361	0.427063	0.338845	physical_and_proximity
204	207	0.135565	0.103153	0.531864	0.446356	0.531864	0.446356	0.221	0.0932864	0.115668	0.0673844	0.0861255	0.215545	0.002873	0.00161696	0.478777	0.441259	physical_and_proximity
204	245	0.408854	0.268338	0.955689	0.823024	0.955689	0.823024	5.252	0.513342	0.407864	0.237563	0.169134	0.199159	0.068276	0.00889794	0.751205	0.679887	physical_and_proximity
204	254	0.124332	0.0853373	0.240956	0.315566	0.240956	0.315566	1.3	0.14595	0.123636	0.0705681	0.0813665	0.195706	0.0169	0.0025298	0.318227	0.387517	physical_and_proximity
204	261	0.13123	0.0891285	0.251039	0.435273	0.251039	0.435273	0.676	0.131832	0.128864	0.0721176	0.0706418	0.21087	0.008788	0.00228509	0.360477	0.399516	physical_and_proximity
205	217	0.207927	0.129941	0.737788	0.339348	0.737788	0.339348	1.846	0.16889	0.206443	0.0978163	0.125784	0.200283	0.023998	0.00292743	0.571896	0.54925	physical_and_proximity
205	233	0.249372	0.174678	0.580366	0.517176	0.580366	0.517176	2.717	0.371218	0.248467	0.157469	0.112295	0.198086	0.035321	0.00643445	0.539448	0.447343	physical_and_proximity
205	234	0.152168	0.088897	0.35904	0.385048	0.35904	0.385048	0.767	0.0966895	0.149565	0.0635944	0.0737644	0.218385	0.009971	0.00167595	0.409487	0.42757	physical_and_proximity
205	241	0.14704	0.100602	0.374702	0.319527	0.374702	0.319527	0.923	0.166902	0.14531	0.0848179	0.0745448	0.197937	0.011999	0.00289297	0.381771	0.311298	physical_and_proximity
205	261	0.209384	0.129729	0.46729	0.502548	0.46729	0.502548	1.456	0.18758	0.207612	0.105698	0.0918636	0.202886	0.018928	0.00325139	0.466778	0.489593	physical_and_proximity
206	208	0.377647	0.189073	0.875159	1.00886	0.875159	1.00886	1.82	0.191847	0.372673	0.136122	0.125101	0.198833	0.02366	0.00332535	0.600964	0.612287	physical_and_proximity
206	219	0.187917	0.108235	0.383317	0.611838	0.383317	0.611838	0.845	0.117764	0.184276	0.0785251	0.0824	0.202149	0.010985	0.00204124	0.392418	0.414388	physical_and_proximity
206	243	0.329938	0.200404	0.630311	0.9067	0.630311	0.9067	2.808	0.314058	0.328348	0.170255	0.120628	0.191215	0.036504	0.00544367	0.51038	0.592683	physical_and_proximity
206	253	0.226043	0.126562	0.568033	0.60421	0.568033	0.60421	0.91	0.141274	0.221513	0.0952928	0.0816541	0.215543	0.01183	0.00244874	0.458159	0.409994	physical_and_proximity
207	215	0.085314	0.0617741	0.381205	0.149227	0.381205	0.149227	0.338	0.0664992	0.0814131	0.0410471	0.0791979	0.183832	0.004394	0.00115265	0.347464	0.251134	physical_and_proximity
207	245	0.175704	0.112477	0.60127	0.307148	0.60127	0.307148	1.196	0.153269	0.173761	0.0873867	0.0985051	0.197564	0.015548	0.00265666	0.492635	0.43433	physical_and_proximity
207	248	0.163661	0.0915461	0.405522	0.356754	0.405522	0.356754	1.105	0.0930295	0.16197	0.0624287	0.0838223	0.206156	0.014365	0.00161251	0.447512	0.390559	physical_and_proximity
207	251	0.180699	0.13931	0.460501	0.332451	0.460501	0.332451	2.73	0.409801	0.180316	0.131238	0.0905147	0.1897	0.03549	0.00710322	0.43095	0.25688	physical_and_proximity
208	218	0.332352	0.160011	0.720104	0.954894	0.720104	0.954894	1.625	0.141812	0.327728	0.105402	0.120404	0.194647	0.021125	0.00245808	0.564291	0.565812	physical_and_proximity
208	249	0.20661	0.13725	0.466195	0.472131	0.466195	0.472131	1.638	0.235553	0.205188	0.117531	0.0952578	0.19697	0.021294	0.00408293	0.45968	0.443794	physical_and_proximity
208	259	0.297219	0.178452	0.542642	0.808529	0.542642	0.808529	3.38	0.265798	0.296252	0.146158	0.130381	0.19207	0.04394	0.00460716	0.55601	0.58136	physical_and_proximity
209	236	0.256208	0.125461	0.566192	1.40051	0.566192	1.40051	0.624	0.103331	0.244932	0.0822516	0.0788059	0.187885	0.008112	0.00179108	0.250965	0.39377	physical_and_proximity
210	226	0.33806	0.223152	0.911841	0.646909	0.911841	0.646909	3.042	0.416906	0.336561	0.198369	0.126942	0.202098	0.039546	0.00722637	0.62361	0.56446	physical_and_proximity
210	240	0.324615	0.199093	0.796975	0.684766	0.796975	0.684766	2.613	0.310139	0.32281	0.168366	0.123198	0.207554	0.033969	0.00537575	0.617019	0.591669	physical_and_proximity
210	242	0.211233	0.124805	0.517626	0.520223	0.517626	0.520223	1.053	0.157073	0.208168	0.0978417	0.083407	0.210264	0.013689	0.00272261	0.440076	0.439062	physical_and_proximity
211	224	0.252108	0.161711	0.65764	0.521153	0.65764	0.521153	1.794	0.261386	0.250199	0.137643	0.102984	0.211931	0.023322	0.0045307	0.547729	0.507845	physical_and_proximity
211	226	0.31027	0.181365	1.02876	0.51552	1.02876	0.51552	3.094	0.264614	0.309115	0.149456	0.119717	0.194374	0.040222	0.00458665	0.570206	0.489931	physical_and_proximity
211	244	0.225119	0.149066	0.435404	0.645229	0.435404	0.645229	1.586	0.256244	0.22336	0.129047	0.0931756	0.206823	0.020618	0.00444157	0.431964	0.47827	physical_and_proximity
211	258	0.135067	0.0871895	0.452318	0.348068	0.452318	0.348068	0.351	0.076554	0.126058	0.055107	0.0800525	0.204293	0.004563	0.00132694	0.435175	0.317044	physical_and_proximity
212	219	0.305522	0.15743	0.908362	0.822262	0.908362	0.822262	0.897	0.0988587	0.291387	0.0804344	0.148972	0.189353	0.011661	0.00171355	0.725179	0.614484	physical_and_proximity
212	238	0.366826	0.188404	1.10973	0.772011	1.10973	0.772011	1.755	0.188375	0.361502	0.133245	0.133034	0.198107	0.022815	0.00326517	0.614822	0.630032	physical_and_proximity
212	257	0.250391	0.137883	0.582801	0.638107	0.582801	0.638107	1.313	0.157982	0.247243	0.104028	0.0939352	0.20651	0.017069	0.00273836	0.455793	0.499733	physical_and_proximity
213	237	0.156295	0.0926753	0.481683	0.336718	0.481683	0.336718	0.663	0.0975869	0.152574	0.0653886	0.0764937	0.213985	0.008619	0.00169151	0.462891	0.421317	physical_and_proximity
213	249	0.137994	0.0796703	0.304759	0.39693	0.304759	0.39693	0.611	0.0676027	0.134458	0.0485604	0.0805209	0.216433	0.007943	0.00117178	0.452244	0.413881	physical_and_proximity
213	252	0.152728	0.102783	0.443328	0.33405	0.443328	0.33405	0.689	0.142006	0.14924	0.0813591	0.0812097	0.211387	0.008957	0.00246144	0.491452	0.387686	physical_and_proximity
213	253	0.0521627	0.0506309	0.421391	0.268426	0.421391	0.268426	0.013	0.00975	0.0120451	0.0092028	0.0634978	0.229362	0.000169	0.000169	0.3887	0.390221	physical_and_proximity
213	267	0.166272	0.114646	0.557622	0.300699	0.557622	0.300699	1.027	0.187588	0.164133	0.0956961	0.0899105	0.210158	0.013351	0.00325152	0.469482	0.380588	physical_and_proximity
213	270	0.16117	0.0958874	0.450611	0.308232	0.450611	0.308232	1.274	0.126069	0.16004	0.0746511	0.0753248	0.18045	0.016562	0.0021852	0.330564	0.314678	physical_and_proximity
214	230	0.204377	0.092697	0.400642	1.59832	0.400642	1.59832	0.52	0.0858744	0.198227	0.0677206	0.0445684	0.206583	0.00676	0.00148849	0.104442	0.258908	physical_and_proximity
216	224	0.27339	0.142242	0.936457	0.508677	0.936457	0.508677	1.495	0.142758	0.270078	0.0996154	0.107459	0.206177	0.019435	0.00247447	0.571896	0.528294	physical_and_proximity
216	229	0.138626	0.0840187	0.435927	0.316395	0.435927	0.316395	0.52	0.106618	0.135545	0.0674133	0.0484798	0.217082	0.00676	0.00184804	0.271076	0.233389	physical_and_proximity
216	252	0.189482	0.0970916	0.368873	0.765372	0.368873	0.765372	0.715	0.0805449	0.184634	0.0608533	0.0786391	0.208103	0.009295	0.00139611	0.426387	0.398502	physical_and_proximity
216	269	0.28073	0.182623	0.892818	0.491015	0.892818	0.491015	2.353	0.318071	0.279202	0.158715	0.113127	0.174618	0.030589	0.00551323	0.485875	0.467454	physical_and_proximity
217	233	0.23754	0.123632	0.495016	0.764561	0.495016	0.764561	1.04	0.115956	0.233121	0.0836677	0.0941081	0.216484	0.01352	0.0020099	0.563784	0.516633	physical_and_proximity
217	234	0.261748	0.135983	1.00972	0.446747	1.00972	0.446747	1.599	0.151381	0.25946	0.101681	0.0910379	0.183255	0.020787	0.00262393	0.405093	0.392925	physical_and_proximity
217	266	0.0790618	0.0448987	0.208253	0.306692	0.208253	0.306692	0.182	0.0343127	0.0737628	0.0268773	0.0360606	0.233837	0.002366	0.000594754	0.240656	0.220883	physical_and_proximity
217	282	0.171264	0.111375	0.2605	0.815353	0.2605	0.815353	1.209	0.172033	0.169711	0.0919282	0.083494	0.19892	0.015717	0.00298191	0.279526	0.433992	physical_and_proximity
218	230	0.253156	0.170895	0.437075	0.70425	0.437075	0.70425	4.004	0.34255	0.252676	0.150894	0.123939	0.190839	0.052052	0.00593754	0.493818	0.551785	physical_and_proximity
218	233	0.422038	0.234194	1.29748	0.677975	1.29748	0.677975	7.917	0.330031	0.421582	0.189548	0.163975	0.180442	0.102921	0.00572054	0.631215	0.63206	physical_and_proximity
218	241	0.258549	0.153795	0.567418	0.621601	0.567418	0.621601	1.885	0.190753	0.256304	0.116097	0.128631	0.191614	0.024505	0.00330639	0.560235	0.581022	physical_and_proximity
218	276	0.131234	0.0758083	0.31124	0.383476	0.31124	0.383476	0.494	0.0739111	0.12747	0.0516784	0.0617651	0.223202	0.006422	0.00128113	0.339521	0.357942	physical_and_proximity
219	243	0.211321	0.14549	0.516215	0.459597	0.516215	0.459597	1.534	0.281143	0.209869	0.13038	0.0811316	0.214321	0.019942	0.00487314	0.420979	0.445991	physical_and_proximity
219	255	0.195213	0.139116	0.363534	0.501006	0.363534	0.501006	2.561	0.309892	0.194657	0.125412	0.0996981	0.20511	0.033293	0.00537146	0.435513	0.492128	physical_and_proximity
219	259	0.183495	0.112378	0.549086	0.360482	0.549086	0.360482	1.092	0.154067	0.181454	0.0902042	0.0783139	0.206577	0.014196	0.00267049	0.394615	0.419965	physical_and_proximity
219	273	0.140742	0.0885164	0.243694	0.477461	0.243694	0.477461	1.027	0.120894	0.139438	0.0691103	0.0752065	0.211012	0.013351	0.00209549	0.318396	0.405938	physical_and_proximity
219	283	0.148979	0.0942656	0.292154	0.427055	0.292154	0.427055	0.975	0.126462	0.147273	0.0731424	0.0799849	0.198787	0.012675	0.00219202	0.311805	0.421486	physical_and_proximity
221	224	0.240847	0.155624	0.67734	0.447579	0.67734	0.447579	2.145	0.247834	0.239417	0.129106	0.12047	0.205329	0.027885	0.0042958	0.592514	0.522379	physical_and_proximity
221	240	0.183617	0.0985479	0.548572	0.412013	0.548572	0.412013	0.754	0.0875163	0.179331	0.0637899	0.0820522	0.213069	0.009802	0.00151695	0.42081	0.407121	physical_and_proximity
221	253	0.169705	0.107238	0.390047	0.388917	0.390047	0.388917	1.248	0.166624	0.168455	0.0897944	0.072038	0.195781	0.016224	0.00288816	0.378391	0.290004	physical_and_proximity
221	264	0.202632	0.142792	0.357164	0.586569	0.357164	0.586569	2.236	0.312697	0.201943	0.129825	0.0875366	0.205509	0.029068	0.00542008	0.459849	0.426725	physical_and_proximity
221	280	0.211865	0.11926	0.387023	0.716466	0.387023	0.716466	1.222	0.0983965	0.208425	0.0707087	0.128594	0.183611	0.015886	0.00170554	0.599105	0.491114	physical_and_proximity
222	255	0.255681	0.157257	0.727945	1.59737	0.727945	1.59737	0.429	0.13521	0.230906	0.106432	0.0941873	0.206414	0.005577	0.00234364	0.381095	0.516971	physical_and_proximity
222	274	0.154158	0.0771898	0.581943	0.335925	0.581943	0.335925	0.52	0.0829155	0.151096	0.0596811	0.0381523	0.193671	0.00676	0.0014372	0.195702	0.146016	physical_and_proximity
223	246	0.322067	0.186704	0.79386	0.740016	0.79386	0.740016	1.924	0.263806	0.319413	0.156209	0.100483	0.201466	0.025012	0.00457263	0.450723	0.521534	physical_and_proximity
223	252	0.0913757	0.0743816	0.505363	0.55252	0.505363	0.55252	0.078	0.0418085	0.0602077	0.0360916	0.0617593	0.218088	0.001014	0.00072468	0.348647	0.363181	physical_and_proximity
223	268	0.434814	0.218963	0.918369	1.09411	0.918369	1.09411	3.25	0.272573	0.432795	0.176317	0.117425	0.170659	0.04225	0.0047246	0.444132	0.466609	physical_and_proximity
224	229	0.253233	0.139369	0.502387	0.791481	0.502387	0.791481	1.339	0.155133	0.249951	0.103092	0.0998895	0.196231	0.017407	0.00268897	0.494325	0.455624	physical_and_proximity
224	244	0.321578	0.184759	0.724883	0.804958	0.724883	0.804958	1.924	0.232443	0.318311	0.144426	0.125898	0.186336	0.025012	0.00402901	0.60333	0.44447	physical_and_proximity
224	264	0.207302	0.131606	0.738364	0.418369	0.738364	0.418369	0.793	0.12595	0.199776	0.0855852	0.133531	0.181019	0.010309	0.00218313	0.652678	0.541814	physical_and_proximity
224	271	0.186398	0.112442	0.589194	0.345174	0.589194	0.345174	1.209	0.143828	0.184452	0.0866022	0.0887743	0.207093	0.015717	0.00249302	0.483171	0.385489	physical_and_proximity
225	248	0.49954	0.169242	1.36243	1.6866	1.36243	1.6866	1.404	0.140666	0.490403	0.118541	0.0775883	0.191652	0.018252	0.00243822	0.184886	0.409825	physical_and_proximity
226	242	0.235253	0.146208	0.694803	0.447981	0.694803	0.447981	1.638	0.227255	0.233536	0.123888	0.0883945	0.191095	0.021294	0.00393908	0.406276	0.365885	physical_and_proximity
226	258	0.213027	0.141022	0.812257	0.330456	0.812257	0.330456	2.197	0.26147	0.212205	0.123735	0.0914087	0.170331	0.028561	0.00453215	0.387348	0.269724	physical_and_proximity
226	265	0.332775	0.188897	0.690282	1.11926	0.690282	1.11926	1.378	0.208273	0.325965	0.139987	0.130509	0.208073	0.017914	0.00361007	0.622089	0.684281	physical_and_proximity
226	271	0.20799	0.101331	0.519881	0.633047	0.519881	0.633047	0.689	0.079668	0.201834	0.0622848	0.0774289	0.213818	0.008957	0.00138091	0.40391	0.428922	physical_and_proximity
226	297	0.102032	0.0688984	0.442184	0.166497	0.442184	0.166497	0.598	0.105883	0.100605	0.0564588	0.0542069	0.217666	0.007774	0.0018353	0.287807	0.206687	physical_and_proximity
227	236	0.486388	0.250708	1.19359	1.54935	1.19359	1.54935	1.638	0.291097	0.477613	0.203313	0.108032	0.192495	0.021294	0.00504568	0.354562	0.517647	physical_and_proximity
227	275	0.357136	0.173438	0.877901	1.15377	0.877901	1.15377	1.183	0.189914	0.35074	0.137526	0.0760476	0.181334	0.015379	0.00329185	0.252824	0.380588	physical_and_proximity
228	242	0.235854	0.12472	0.454039	0.734999	0.454039	0.734999	1.417	0.164177	0.234262	0.103584	0.0602932	0.199867	0.018421	0.00284574	0.26702	0.289835	physical_and_proximity
228	257	0.32907	0.166956	0.836906	0.840217	0.836906	0.840217	1.443	0.190952	0.324881	0.1312	0.0864735	0.215934	0.018759	0.00330984	0.429936	0.457483	physical_and_proximity
228	262	0.545516	0.272123	1.24906	1.38958	1.24906	1.38958	3.055	0.32303	0.541249	0.216641	0.141102	0.163963	0.039715	0.00559919	0.440076	0.527787	physical_and_proximity
229	244	0.360751	0.199369	0.85022	0.833629	0.85022	0.833629	2.405	0.260149	0.358225	0.16078	0.118626	0.18164	0.031265	0.00450924	0.478946	0.509704	physical_and_proximity
229	278	0.313876	0.180582	0.5159	1.11382	0.5159	1.11382	2.756	0.267396	0.312596	0.152069	0.102771	0.170619	0.035828	0.00463486	0.332761	0.405769	physical_and_proximity
229	285	0.0860671	0.0523972	0.42206	0.226547	0.42206	0.226547	0.169	0.0434826	0.0787365	0.0335783	0.0378079	0.190648	0.002197	0.000753698	0.200096	0.146354	physical_and_proximity
230	233	0.195008	0.103857	0.474894	0.464131	0.474894	0.464131	1.066	0.0998061	0.192368	0.0700294	0.0864705	0.19973	0.013858	0.00172997	0.413036	0.463736	physical_and_proximity
230	266	0.162038	0.09615	0.577661	0.282664	0.577661	0.282664	1.04	0.126844	0.160503	0.0760307	0.0680295	0.200737	0.01352	0.00219863	0.339014	0.300482	physical_and_proximity
230	276	0.213324	0.121688	0.660171	0.409925	0.660171	0.409925	1.261	0.132167	0.210648	0.0868025	0.102383	0.189817	0.016393	0.0022909	0.49517	0.353548	physical_and_proximity
230	289	0.22512	0.136655	0.488823	0.516705	0.488823	0.516705	2.093	0.223559	0.224273	0.118285	0.0761434	0.183943	0.027209	0.00387503	0.342056	0.323128	physical_and_proximity
231	236	0.333691	0.236587	0.737231	0.700535	0.737231	0.700535	4.563	0.558528	0.332993	0.218611	0.134533	0.182181	0.059319	0.00968115	0.55263	0.456976	physical_and_proximity
231	246	0.233459	0.123514	0.55074	0.692164	0.55074	0.692164	0.897	0.126202	0.228555	0.089411	0.0805913	0.200929	0.011661	0.00218749	0.421824	0.360984	physical_and_proximity
231	248	0.336323	0.188958	1.05843	0.630521	1.05843	0.630521	2.145	0.247496	0.333669	0.152178	0.114638	0.191656	0.027885	0.00428993	0.479622	0.532688	physical_and_proximity
231	250	0.291675	0.19383	0.544992	0.924025	0.544992	0.924025	1.833	0.323444	0.288795	0.166422	0.122578	0.19434	0.023829	0.00560636	0.473369	0.612625	physical_and_proximity
231	275	0.271821	0.152884	0.485536	0.979799	0.485536	0.979799	1.573	0.191662	0.269112	0.120515	0.0972961	0.202408	0.020449	0.00332214	0.366561	0.507169	physical_and_proximity
232	247	0.530754	0.219129	1.07532	2.1087	1.07532	2.1087	2.015	0.247892	0.526189	0.183885	0.0686298	0.186364	0.026195	0.0042968	0.25012	0.285103	physical_and_proximity
233	261	0.216382	0.137317	0.537345	0.468391	0.537345	0.468391	1.508	0.213514	0.214634	0.115214	0.0907648	0.21378	0.019604	0.00370092	0.45461	0.44109	physical_and_proximity
233	266	0.233576	0.143631	0.599945	0.53159	0.599945	0.53159	1.261	0.19016	0.230362	0.11355	0.102724	0.195765	0.016393	0.00329611	0.522041	0.372645	physical_and_proximity
233	276	0.184994	0.11117	0.407465	0.476097	0.407465	0.476097	1.079	0.129047	0.182435	0.0812761	0.0961469	0.191801	0.014027	0.00223681	0.473538	0.388024	physical_and_proximity
234	282	0.315725	0.15046	0.734874	1.04138	0.734874	1.04138	1.079	0.12855	0.307898	0.0990089	0.102651	0.177447	0.014027	0.00222821	0.364533	0.420472	physical_and_proximity
234	288	0.134456	0.0950576	0.450049	0.219725	0.450049	0.219725	1.469	0.230487	0.134159	0.0899948	0.0364061	0.198166	0.019097	0.00399512	0.170183	0.13858	physical_and_proximity
235	256	0.160107	0.103318	1.61498	1.93574	1.61498	1.93574	0.13	0.0513606	0.113275	0.0485296	0.0656934	0.183885	0.00169	0.000890251	0.312819	0.256204	physical_and_proximity
236	246	0.241751	0.127204	0.419454	1.10201	0.419454	1.10201	1.105	0.14039	0.238296	0.0960199	0.0784338	0.219976	0.014365	0.00243343	0.352365	0.461708	physical_and_proximity
236	275	0.295495	0.168389	0.942926	0.549305	0.942926	0.549305	1.859	0.198555	0.292489	0.126304	0.128498	0.185146	0.024167	0.00344163	0.483678	0.599612	physical_and_proximity
237	250	0.176678	0.109081	0.408589	0.4318	0.408589	0.4318	1.04	0.151831	0.174676	0.0881089	0.0752283	0.212325	0.01352	0.00263174	0.408304	0.398502	physical_and_proximity
237	263	0.235364	0.138245	0.556044	0.627479	0.556044	0.627479	1.04	0.132973	0.229693	0.0916386	0.127345	0.196924	0.01352	0.00230486	0.619216	0.608907	physical_and_proximity
237	270	0.269023	0.165774	0.905841	0.492808	0.905841	0.492808	1.599	0.231648	0.266062	0.134228	0.11328	0.207441	0.020787	0.00401523	0.548236	0.596401	physical_and_proximity
237	279	0.195629	0.150998	0.413474	0.512737	0.413474	0.512737	1.261	0.358553	0.193728	0.139707	0.0851551	0.207683	0.016393	0.00621493	0.354393	0.433992	physical_and_proximity
238	247	0.243389	0.146536	0.996691	0.35816	0.996691	0.35816	3.042	0.180156	0.242477	0.106996	0.149999	0.178512	0.039546	0.0031227	0.645918	0.43095	physical_and_proximity
238	262	0.253103	0.147569	0.60668	0.593376	0.60668	0.593376	1.534	0.204704	0.250911	0.121674	0.0857476	0.198547	0.019942	0.00354821	0.402051	0.435344	physical_and_proximity
238	273	0.482858	0.263291	0.785897	1.54241	0.785897	1.54241	6.474	0.35045	0.481874	0.209457	0.182226	0.178429	0.084162	0.00607447	0.664001	0.587106	physical_and_proximity
238	284	0.255885	0.133073	0.688075	0.73171	0.688075	0.73171	0.832	0.125896	0.248638	0.0929104	0.0871116	0.177237	0.010816	0.0021822	0.427401	0.295581	physical_and_proximity
239	246	0.195892	0.114927	0.502857	0.514008	0.502857	0.514008	0.767	0.122588	0.190916	0.0827025	0.0871841	0.217263	0.009971	0.00212486	0.487058	0.438048	physical_and_proximity
239	250	0.448584	0.264011	1.22307	0.826605	1.22307	0.826605	4.784	0.398034	0.447145	0.220277	0.170038	0.180447	0.062192	0.00689925	0.655213	0.689182	physical_and_proximity
239	252	0.292528	0.157122	0.853966	0.585278	0.853966	0.585278	1.716	0.147271	0.288822	0.103415	0.139683	0.189366	0.022308	0.0025527	0.625638	0.563108	physical_and_proximity
239	267	0.23989	0.153901	0.444062	0.749481	0.444062	0.749481	1.625	0.251391	0.238006	0.132204	0.0920757	0.197589	0.021125	0.00435744	0.418613	0.429598	physical_and_proximity
239	270	0.147673	0.0859362	0.298917	0.447757	0.298917	0.447757	0.767	0.0938275	0.145295	0.0615892	0.0712494	0.212823	0.009971	0.00162634	0.267865	0.402896	physical_and_proximity
239	301	0.129971	0.0864629	0.415475	0.481284	0.415475	0.481284	0.247	0.0766337	0.117189	0.0570329	0.0645894	0.211011	0.003211	0.00132832	0.381771	0.324987	physical_and_proximity
240	243	0.273637	0.173476	0.474004	0.770129	0.474004	0.770129	3.9	0.264394	0.272883	0.139074	0.159996	0.189251	0.0507	0.00458283	0.593359	0.64896	physical_and_proximity
240	253	0.15889	0.106364	0.568117	0.262195	0.568117	0.262195	1.313	0.18443	0.157834	0.0909401	0.0768344	0.18922	0.017069	0.00319679	0.394953	0.307749	physical_and_proximity
240	257	0.156975	0.103013	0.439441	0.362406	0.439441	0.362406	0.663	0.128226	0.152829	0.07792	0.0857904	0.206747	0.008619	0.00222259	0.441766	0.468468	physical_and_proximity
240	265	0.250297	0.171698	0.520531	0.680626	0.520531	0.680626	1.482	0.239722	0.245995	0.132243	0.17115	0.18351	0.019266	0.00415519	0.668733	0.749515	physical_and_proximity
240	280	0.121583	0.0806184	0.404803	0.332474	0.404803	0.332474	0.299	0.0793125	0.113346	0.05529	0.0650704	0.212495	0.003887	0.00137475	0.308594	0.375518	physical_and_proximity
240	286	0.173959	0.108395	0.528973	0.351085	0.528973	0.351085	0.91	0.142496	0.171301	0.0850594	0.0803817	0.207151	0.01183	0.00246994	0.433992	0.371969	physical_and_proximity
240	293	0.211326	0.147368	0.596237	0.38376	0.596237	0.38376	2.132	0.304589	0.210437	0.132169	0.0949751	0.200009	0.027716	0.00527954	0.449371	0.509028	physical_and_proximity
241	249	0.21052	0.127079	0.446466	0.577629	0.446466	0.577629	1.196	0.169045	0.208024	0.101147	0.0874921	0.21248	0.015548	0.00293012	0.416247	0.464581	physical_and_proximity
241	261	0.263081	0.140271	0.769608	0.594377	0.769608	0.594377	1.105	0.125597	0.257283	0.091376	0.115525	0.196631	0.014365	0.00217701	0.561925	0.550771	physical_and_proximity
241	279	0.220732	0.141332	0.637086	0.423743	0.637086	0.423743	1.56	0.213472	0.21879	0.11609	0.104396	0.21508	0.02028	0.00370018	0.554151	0.469313	physical_and_proximity
241	287	0.22117	0.109972	0.746174	0.424702	0.746174	0.424702	1.118	0.0935204	0.217902	0.0695043	0.0917185	0.208652	0.014534	0.00162102	0.489762	0.453089	physical_and_proximity
242	265	0.242112	0.125042	0.903431	0.461779	0.903431	0.461779	1.079	0.125002	0.23814	0.0887129	0.0866432	0.209536	0.014027	0.0021667	0.483509	0.374673	physical_and_proximity
242	286	0.196943	0.11478	0.664048	0.376896	0.664048	0.376896	1.001	0.131825	0.193867	0.085143	0.0878033	0.20939	0.013013	0.00228498	0.481481	0.346281	physical_and_proximity
243	257	0.321484	0.153785	0.600291	0.897239	0.600291	0.897239	2.899	0.139032	0.319966	0.100271	0.129628	0.198093	0.037687	0.00240988	0.494325	0.643045	physical_and_proximity
243	272	0.163989	0.0908901	0.393508	0.473064	0.393508	0.473064	0.624	0.0884816	0.159804	0.0626688	0.0690687	0.192446	0.008112	0.00153368	0.323466	0.361998	physical_and_proximity
243	283	0.233863	0.13072	0.512429	0.66693	0.512429	0.66693	1.105	0.131191	0.229575	0.0903065	0.10696	0.207343	0.014365	0.00227397	0.520013	0.549926	physical_and_proximity
243	293	0.233368	0.126228	0.408534	0.908447	0.408534	0.908447	1.261	0.131914	0.230331	0.0898532	0.096731	0.202797	0.016393	0.0022865	0.466778	0.500747	physical_and_proximity
244	256	0.238881	0.131503	0.557586	0.590685	0.557586	0.590685	1.352	0.165823	0.236628	0.105076	0.0770135	0.208752	0.017576	0.00287427	0.411177	0.375011	physical_and_proximity
244	271	0.237943	0.128073	0.485249	0.618506	0.485249	0.618506	1.82	0.157658	0.236572	0.0997962	0.0844476	0.190142	0.02366	0.00273275	0.347126	0.40898	physical_and_proximity
244	298	0.237768	0.152833	0.535339	0.53861	0.535339	0.53861	1.989	0.265567	0.236554	0.133509	0.0892356	0.198206	0.025857	0.00460317	0.411515	0.447512	physical_and_proximity
245	251	0.225131	0.153586	0.598941	0.434374	0.598941	0.434374	2.028	0.294519	0.223971	0.135738	0.0993027	0.191529	0.026364	0.005105	0.493142	0.314847	physical_and_proximity
245	254	0.182011	0.102449	0.527196	0.460761	0.527196	0.460761	0.611	0.0858712	0.175321	0.0636436	0.0897589	0.194845	0.007943	0.00148843	0.420472	0.403572	physical_and_proximity
245	261	0.188566	0.117234	0.387993	0.495797	0.387993	0.495797	1.339	0.182383	0.187226	0.0992329	0.0717059	0.210466	0.017407	0.0031613	0.334113	0.364026	physical_and_proximity
245	263	0.231706	0.150005	0.724688	0.534484	0.724688	0.534484	0.819	0.172761	0.22362	0.110629	0.120014	0.193683	0.010647	0.00299452	0.572234	0.522548	physical_and_proximity
245	295	0.216314	0.114883	0.55632	0.46724	0.55632	0.46724	1.365	0.115251	0.214117	0.0792742	0.0945345	0.207739	0.017745	0.00199769	0.50531	0.48165	physical_and_proximity
246	250	0.272936	0.179749	0.546787	0.636331	0.546787	0.636331	3.666	0.33301	0.272246	0.15617	0.129328	0.189604	0.047658	0.00577217	0.529477	0.578994	physical_and_proximity
246	268	0.188619	0.135024	0.808766	0.27271	0.808766	0.27271	2.405	0.294149	0.188	0.120438	0.105414	0.179428	0.031265	0.00509858	0.454103	0.359294	physical_and_proximity
246	281	0.044267	0.0333974	0.348797	0.0598806	0.348797	0.0598806	0.286	0.051618	0.0433588	0.0256805	0.044762	0.219991	0.003718	0.000894711	0.271752	0.134355	physical_and_proximity
246	300	0.13655	0.0884557	0.417265	0.26954	0.417265	0.26954	0.754	0.1245	0.134538	0.0707277	0.0678631	0.213704	0.009802	0.00215799	0.380419	0.314847	physical_and_proximity
246	315	0.141353	0.0830035	0.364183	0.345798	0.364183	0.345798	0.624	0.0839975	0.138116	0.0570033	0.07201	0.201739	0.008112	0.00145596	0.375856	0.366392	physical_and_proximity
247	313	0.189543	0.0998706	0.528064	0.456298	0.528064	0.456298	0.806	0.134768	0.18776	0.0869156	0.0339317	0.162116	0.010478	0.00233598	0.140101	0.112216	physical_and_proximity
248	251	0.0855903	0.0761328	0.383243	0.348785	0.383243	0.348785	0.078	0.0474689	0.054654	0.0376749	0.0831043	0.205933	0.001014	0.000822794	0.475904	0.352872	physical_and_proximity
248	260	0.127156	0.102039	0.557413	0.284114	0.557413	0.284114	0.273	0.103837	0.111399	0.0669154	0.119056	0.189353	0.003549	0.00179983	0.604851	0.492635	physical_and_proximity
248	263	0.159252	0.104967	0.32677	0.42995	0.32677	0.42995	1.04	0.161987	0.157539	0.0865094	0.0795173	0.216209	0.01352	0.00280778	0.400361	0.446667	physical_and_proximity
248	275	0.15859	0.0963083	0.370347	0.465437	0.370347	0.465437	0.598	0.0922806	0.153352	0.0637543	0.0884	0.209663	0.007774	0.00159953	0.366054	0.500409	physical_and_proximity
248	292	0.177131	0.0972311	0.453232	0.396065	0.453232	0.396065	1.001	0.087359	0.174514	0.0618115	0.0927055	0.193469	0.013013	0.00151422	0.442273	0.417599	physical_and_proximity
248	304	0.16214	0.0892183	0.406977	0.382142	0.406977	0.382142	0.845	0.0935416	0.159811	0.063434	0.0694712	0.209521	0.010985	0.00162139	0.375011	0.349661	physical_and_proximity
249	253	0.222882	0.127687	0.681682	0.426782	0.681682	0.426782	1.391	0.161672	0.2208	0.100046	0.0869873	0.206431	0.018083	0.00280231	0.435344	0.431119	physical_and_proximity
249	259	0.0551827	0.0534447	0.373263	0.440882	0.373263	0.440882	0.013	0.00975	0.0122144	0.00930134	0.062905	0.200069	0.000169	0.000169	0.327353	0.342394	physical_and_proximity
249	270	0.258233	0.155957	0.43277	0.880198	0.43277	0.880198	2.223	0.211016	0.256631	0.122163	0.126225	0.19258	0.028899	0.00365761	0.406952	0.610935	physical_and_proximity
249	272	0.334552	0.203927	0.837491	0.634821	0.837491	0.634821	4.407	0.32562	0.333756	0.171223	0.142891	0.171078	0.057291	0.00564408	0.542997	0.497536	physical_and_proximity
249	279	0.167618	0.0816859	0.548203	0.391861	0.548203	0.391861	0.559	0.0571449	0.162207	0.0457133	0.0699855	0.21801	0.007267	0.000990511	0.386165	0.389376	physical_and_proximity
250	292	0.26596	0.148797	0.688743	0.705583	0.688743	0.705583	1.014	0.151032	0.259378	0.105371	0.108615	0.215226	0.013182	0.00261789	0.596232	0.578656	physical_and_proximity
250	300	0.169753	0.096592	0.407474	0.536975	0.407474	0.536975	0.559	0.0895305	0.163791	0.0645752	0.0761314	0.206435	0.007267	0.00155186	0.418275	0.346788	physical_and_proximity
251	263	0.283	0.161434	0.853455	0.558665	0.853455	0.558665	1.664	0.224726	0.28069	0.134924	0.0846058	0.20396	0.021632	0.00389524	0.391573	0.429091	physical_and_proximity
251	306	0.148264	0.103757	0.461454	0.249686	0.461454	0.249686	1.69	0.232189	0.147846	0.0954295	0.0563459	0.176854	0.02197	0.00402461	0.255697	0.128778	physical_and_proximity
251	307	0.0540351	0.0391428	0.398846	0.34651	0.398846	0.34651	0.039	0.0123588	0.0322225	0.0115865	0.0372583	0.218868	0.000507	0.00021422	0.232037	0.213954	physical_and_proximity
252	267	0.339428	0.211	1.09603	0.635429	1.09603	0.635429	2.028	0.297939	0.335659	0.171159	0.14587	0.184047	0.026364	0.00516428	0.644904	0.644735	physical_and_proximity
252	269	0.252044	0.135919	0.576458	0.617296	0.576458	0.617296	1.508	0.126152	0.248891	0.0886394	0.123685	0.184362	0.019604	0.00218663	0.518661	0.535223	physical_and_proximity
252	300	0.119277	0.0879328	0.343594	0.545649	0.343594	0.545649	0.208	0.0841782	0.104703	0.0601589	0.0666689	0.206816	0.002704	0.00145909	0.328367	0.366054	physical_and_proximity
253	272	0.235085	0.141101	0.513411	0.577153	0.513411	0.577153	1.651	0.200507	0.233313	0.11537	0.0930301	0.192498	0.021463	0.00347545	0.33631	0.44785	physical_and_proximity
253	280	0.239008	0.144793	0.535204	0.562943	0.535204	0.562943	1.755	0.206767	0.237269	0.117908	0.0998344	0.195166	0.022815	0.00358396	0.488072	0.39884	physical_and_proximity
254	261	0.501002	0.306269	2.15197	0.762549	2.15197	0.762549	4.42	0.544449	0.499419	0.276794	0.127133	0.193943	0.05746	0.00943712	0.630201	0.440752	physical_and_proximity
254	295	0.28742	0.151771	0.718733	0.624833	0.718733	0.624833	1.95	0.176567	0.28534	0.115536	0.101433	0.196348	0.02535	0.00306049	0.354393	0.525252	physical_and_proximity
254	305	0.27057	0.131738	0.691188	0.739246	0.691188	0.739246	1.04	0.133129	0.265883	0.0969838	0.0755823	0.206431	0.01352	0.00230758	0.402389	0.371462	physical_and_proximity
255	273	0.25907	0.142901	0.682607	0.625347	0.682607	0.625347	1.17	0.167742	0.255181	0.110796	0.0864685	0.210614	0.01521	0.00290753	0.454779	0.438724	physical_and_proximity
255	289	0.16185	0.0950527	0.408558	0.512299	0.408558	0.512299	0.494	0.0952421	0.155668	0.0671178	0.0681335	0.223711	0.006422	0.00165086	0.357435	0.401544	physical_and_proximity
255	290	0.238835	0.134016	0.649154	0.592599	0.649154	0.592599	0.962	0.155485	0.234332	0.103526	0.0807085	0.202567	0.012506	0.00269507	0.418613	0.408642	physical_and_proximity
256	258	0.462743	0.193742	1.06956	1.21736	1.06956	1.21736	2.405	0.227183	0.46036	0.162386	0.0664943	0.183554	0.031265	0.00393783	0.221728	0.302679	physical_and_proximity
257	262	0.308878	0.162276	0.671957	0.852853	0.671957	0.852853	1.625	0.176888	0.30524	0.120279	0.108694	0.207025	0.021125	0.00306606	0.54249	0.56615	physical_and_proximity
257	273	0.203202	0.11501	0.687891	0.568363	0.687891	0.568363	0.481	0.0779652	0.188959	0.0623465	0.104457	0.197186	0.006253	0.0013514	0.532519	0.444808	physical_and_proximity
257	286	0.224729	0.126005	0.590119	0.526071	0.590119	0.526071	1.053	0.112882	0.220016	0.0802938	0.117493	0.196271	0.013689	0.00195662	0.564967	0.522041	physical_and_proximity
258	271	0.35482	0.165889	1.28446	0.944993	1.28446	0.944993	0.923	0.14282	0.342446	0.113141	0.0957645	0.202878	0.011999	0.00247555	0.482664	0.505479	physical_and_proximity
258	322	0.170338	0.101432	0.312619	0.728018	0.312619	0.728018	0.715	0.133923	0.167477	0.0830609	0.0552388	0.204364	0.009295	0.00232133	0.223925	0.28054	physical_and_proximity
259	272	0.338288	0.232556	0.803853	0.657026	0.803853	0.657026	5.135	0.524817	0.337751	0.214067	0.127068	0.185765	0.066755	0.00909683	0.524069	0.532012	physical_and_proximity
259	276	0.210068	0.115498	0.716604	0.380521	0.716604	0.380521	1.261	0.119756	0.207621	0.0808164	0.0960063	0.207175	0.016393	0.00207578	0.510549	0.352027	physical_and_proximity
259	283	0.231757	0.133872	0.713032	0.490244	0.713032	0.490244	1.04	0.142298	0.227076	0.095513	0.105991	0.205652	0.01352	0.0024665	0.531674	0.535223	physical_and_proximity
259	287	0.190454	0.111757	0.429342	0.48624	0.429342	0.48624	1.079	0.141954	0.188234	0.087487	0.0772346	0.213261	0.014027	0.00246054	0.416247	0.4225	physical_and_proximity
259	309	0.426834	0.257443	0.963196	0.896963	0.963196	0.896963	5.122	0.429457	0.425836	0.223134	0.148154	0.179807	0.066586	0.00744391	0.624455	0.602823	physical_and_proximity
260	275	0.211319	0.110758	0.619616	1.17079	0.619616	1.17079	0.364	0.074755	0.191744	0.0631112	0.0776678	0.189245	0.004732	0.00129575	0.319072	0.407797	physical_and_proximity
260	296	0.0848834	0.0527352	0.444764	0.237703	0.444764	0.237703	0.156	0.0481792	0.0777269	0.0367496	0.0317737	0.217536	0.002028	0.000835105	0.19435	0.104104	physical_and_proximity
260	304	0.362228	0.186904	0.702617	1.14391	0.702617	1.14391	2.054	0.222881	0.359157	0.147403	0.104676	0.193398	0.026702	0.00386327	0.4056	0.488072	physical_and_proximity
261	282	0.163876	0.100184	0.390993	0.387021	0.390993	0.387021	0.962	0.127733	0.161788	0.0770995	0.0788704	0.210487	0.012506	0.00221404	0.403741	0.434668	physical_and_proximity
261	287	0.16599	0.10042	0.327981	0.556378	0.327981	0.556378	0.767	0.113839	0.1626	0.0733643	0.0817842	0.226277	0.009971	0.00197321	0.394277	0.513422	physical_and_proximity
261	295	0.156775	0.0927103	0.469088	0.334188	0.469088	0.334188	0.715	0.0944373	0.15331	0.0636409	0.0821735	0.212418	0.009295	0.00163691	0.430105	0.397488	physical_and_proximity
261	305	0.24951	0.17478	0.786122	0.428784	0.786122	0.428784	2.366	0.360633	0.24833	0.15681	0.111678	0.202344	0.030758	0.00625098	0.545363	0.477763	physical_and_proximity
262	277	0.169399	0.094235	0.511969	0.308903	0.511969	0.308903	1.326	0.107363	0.168218	0.0689433	0.0770956	0.183158	0.017238	0.00186097	0.389038	0.154635	physical_and_proximity
262	303	0.4708	0.248996	1.22216	0.946022	1.22216	0.946022	3.887	0.334221	0.468923	0.205452	0.132882	0.186098	0.050531	0.00579317	0.619892	0.51207	physical_and_proximity
262	320	0.206339	0.11467	0.41424	0.630819	0.41424	0.630819	1.105	0.136299	0.203904	0.0882135	0.0755053	0.202357	0.014365	0.00236251	0.353041	0.392418	physical_and_proximity
263	279	0.235396	0.144002	0.337455	1.25458	0.337455	1.25458	1.924	0.187758	0.233635	0.110054	0.126323	0.194455	0.025012	0.00325448	0.528294	0.613301	physical_and_proximity
263	292	0.174152	0.11064	0.415159	0.398806	0.415159	0.398806	1.131	0.162811	0.172403	0.0904299	0.0797813	0.210372	0.014703	0.00282206	0.427739	0.466778	physical_and_proximity
263	295	0.0971247	0.0760784	0.356852	0.254429	0.356852	0.254429	0.208	0.0833334	0.0866525	0.0533827	0.0726319	0.216223	0.002704	0.00144444	0.397826	0.335296	physical_and_proximity
263	304	0.124038	0.0790626	0.538457	0.244895	0.538457	0.244895	0.403	0.0807244	0.118738	0.0545603	0.0683585	0.209997	0.005239	0.00139922	0.350168	0.385489	physical_and_proximity
263	307	0.161068	0.106189	0.654536	0.328803	0.654536	0.328803	0.507	0.103295	0.15287	0.0701746	0.102975	0.189527	0.006591	0.00179044	0.518661	0.433147	physical_and_proximity
263	328	0.14512	0.101525	0.291616	0.351546	0.291616	0.351546	1.547	0.20619	0.144505	0.0898987	0.0734477	0.211267	0.020111	0.00357396	0.396981	0.360477	physical_and_proximity
264	269	0.18435	0.119657	0.480831	0.37025	0.480831	0.37025	1.456	0.182468	0.182901	0.0974562	0.0971269	0.201086	0.018928	0.00316278	0.492635	0.436865	physical_and_proximity
264	271	0.16237	0.0814739	0.510076	0.338496	0.510076	0.338496	0.728	0.0600526	0.159024	0.0463676	0.075833	0.208813	0.009464	0.00104091	0.44447	0.352027	physical_and_proximity
264	278	0.225902	0.163238	0.636608	0.389675	0.636608	0.389675	3.341	0.391043	0.225409	0.14938	0.111736	0.197717	0.043433	0.00677808	0.532688	0.418613	physical_and_proximity
264	280	0.160767	0.105756	0.435164	0.338727	0.435164	0.338727	0.949	0.155836	0.158631	0.0857104	0.081946	0.217153	0.012337	0.00270116	0.479622	0.330733	physical_and_proximity
264	299	0.233925	0.155717	0.5257	0.489147	0.5257	0.489147	2.912	0.269802	0.2331	0.130667	0.134189	0.184198	0.037856	0.00467656	0.544349	0.547053	physical_and_proximity
264	317	0.107184	0.0834514	0.326231	0.2706	0.326231	0.2706	0.325	0.12723	0.10165	0.0683967	0.0642591	0.21028	0.004225	0.00220532	0.36166	0.340197	physical_and_proximity
264	319	0.163687	0.0900703	0.354796	0.581364	0.354796	0.581364	0.546	0.0616496	0.156983	0.0481712	0.0907004	0.201367	0.007098	0.00106859	0.446498	0.484185	physical_and_proximity
264	337	0.119381	0.084585	0.318713	0.301668	0.318713	0.301668	0.455	0.121473	0.115603	0.0680977	0.0647496	0.211386	0.005915	0.00210554	0.357435	0.346281	physical_and_proximity
265	271	0.353415	0.248115	0.514258	1.52726	0.514258	1.52726	4.186	0.541072	0.352335	0.224845	0.157703	0.195117	0.054418	0.00937858	0.63375	0.703716	physical_and_proximity
265	286	0.269028	0.147397	0.622515	0.614536	0.622515	0.614536	1.963	0.176155	0.267161	0.112228	0.105476	0.196971	0.025519	0.00305335	0.508521	0.431457	physical_and_proximity
265	312	0.229452	0.139802	0.42143	0.888564	0.42143	0.888564	1.079	0.189724	0.225985	0.114037	0.0838968	0.205806	0.014027	0.00328854	0.432809	0.425711	physical_and_proximity
265	317	0.330801	0.168806	1.02278	0.7514	1.02278	0.7514	1.287	0.163804	0.324089	0.118857	0.112791	0.206124	0.016731	0.00283926	0.597753	0.556179	physical_and_proximity
266	276	0.154377	0.0861323	0.427321	0.610591	0.427321	0.610591	0.338	0.0689847	0.144165	0.0541305	0.0620405	0.209839	0.004394	0.00119574	0.35152	0.319748	physical_and_proximity
266	310	0.0738506	0.0504217	0.415215	0.173648	0.415215	0.173648	0.143	0.0426302	0.0659622	0.0316208	0.0430924	0.208822	0.001859	0.000738923	0.258232	0.085345	physical_and_proximity
266	318	0.189042	0.106875	0.403423	0.527421	0.403423	0.527421	1.027	0.134861	0.186968	0.0848186	0.0658642	0.191547	0.013351	0.00233759	0.316537	0.276484	physical_and_proximity
267	270	0.266595	0.157598	0.609699	0.730123	0.609699	0.730123	1.209	0.159672	0.260626	0.107844	0.140135	0.192556	0.015717	0.00276764	0.461032	0.673972	physical_and_proximity
267	280	0.224555	0.142054	0.468306	0.580113	0.468306	0.580113	1.573	0.204206	0.222475	0.114205	0.110216	0.205928	0.020449	0.00353958	0.543166	0.457314	physical_and_proximity
267	300	0.0657797	0.0555574	0.304438	0.374856	0.304438	0.374856	0.052	0.0268983	0.039709	0.023186	0.0561101	0.204469	0.000676	0.000466238	0.319748	0.289159	physical_and_proximity
267	301	0.218763	0.133059	0.534819	0.489027	0.534819	0.489027	1.43	0.184461	0.216733	0.107114	0.0932548	0.208804	0.01859	0.00319732	0.439738	0.482833	physical_and_proximity
267	319	0.232005	0.131133	0.493437	0.741412	0.493437	0.741412	0.962	0.127612	0.226507	0.0891931	0.107657	0.195124	0.012506	0.00221194	0.476749	0.566657	physical_and_proximity
268	269	0.476362	0.270921	0.836609	1.46544	0.836609	1.46544	4.394	0.431885	0.474998	0.238486	0.119559	0.191583	0.057122	0.00748601	0.44616	0.494663	physical_and_proximity
268	311	0.249267	0.119319	0.837055	0.59706	0.837055	0.59706	0.806	0.111952	0.243295	0.084732	0.0694904	0.176791	0.010478	0.00194051	0.328536	0.267527	physical_and_proximity
269	278	0.224735	0.14201	0.56846	0.478693	0.56846	0.478693	1.534	0.184683	0.22222	0.107958	0.128445	0.177289	0.019942	0.00320117	0.546546	0.515281	physical_and_proximity
269	300	0.167371	0.0936879	0.401026	0.438842	0.401026	0.438842	0.754	0.0918013	0.163972	0.0638349	0.0776497	0.197515	0.009802	0.00159122	0.341549	0.403234	physical_and_proximity
269	319	0.150777	0.0934165	0.385992	0.408554	0.385992	0.408554	0.559	0.108092	0.146471	0.0699801	0.0683882	0.211697	0.007267	0.00187359	0.37349	0.361153	physical_and_proximity
269	321	0.305533	0.222926	0.619319	0.717247	0.619319	0.717247	3.653	0.543194	0.304632	0.206191	0.1339	0.178636	0.047489	0.00941535	0.575445	0.520351	physical_and_proximity
270	279	0.119006	0.0937275	0.651589	0.367139	0.651589	0.367139	0.143	0.0577023	0.0888772	0.0463203	0.0982855	0.194332	0.001859	0.00100017	0.525421	0.435344	physical_and_proximity
270	301	0.318631	0.186783	0.627675	0.799622	0.627675	0.799622	3.237	0.241629	0.317188	0.143218	0.156774	0.194052	0.042081	0.00418823	0.73346	0.661466	physical_and_proximity
270	302	0.19754	0.131318	0.378618	0.543117	0.378618	0.543117	1.638	0.232683	0.196351	0.113894	0.0865295	0.20502	0.021294	0.00403318	0.418613	0.449878	physical_and_proximity
270	325	0.169778	0.0981906	0.369831	0.495793	0.369831	0.495793	0.767	0.0947149	0.165984	0.0654497	0.0883223	0.226539	0.009971	0.00164173	0.472186	0.507338	physical_and_proximity
270	340	0.191316	0.118943	0.403558	0.493023	0.403558	0.493023	1.274	0.142799	0.188993	0.0868878	0.113538	0.19835	0.016562	0.00247519	0.451568	0.553644	physical_and_proximity
271	299	0.464728	0.314164	1.03546	0.969746	1.03546	0.969746	6.253	0.638078	0.463634	0.280571	0.205021	0.170139	0.081289	0.01106	0.80951	0.546377	physical_and_proximity
271	322	0.206204	0.132109	0.523711	0.518213	0.523711	0.518213	0.871	0.149371	0.200511	0.0949317	0.118702	0.20541	0.011323	0.0025891	0.581022	0.501085	physical_and_proximity
272	293	0.34447	0.199855	0.855604	0.800606	0.855604	0.800606	1.95	0.27569	0.341222	0.165424	0.111037	0.208812	0.02535	0.00477862	0.557531	0.484861	physical_and_proximity
272	302	0.389141	0.218588	0.885518	0.898075	0.885518	0.898075	2.951	0.321616	0.38735	0.186843	0.107192	0.19581	0.038363	0.00557467	0.476242	0.509028	physical_and_proximity
273	283	0.280282	0.140952	0.723485	0.576588	0.723485	0.576588	2.08	0.115564	0.277986	0.0849633	0.135814	0.18341	0.02704	0.0020031	0.534378	0.612118	physical_and_proximity
273	284	0.111961	0.0807107	0.551174	0.282444	0.551174	0.282444	0.208	0.0705703	0.0984007	0.0512161	0.0715744	0.208792	0.002704	0.00122322	0.399178	0.39377	physical_and_proximity
273	290	0.259755	0.163025	0.484317	0.767251	0.484317	0.767251	1.963	0.248412	0.257895	0.13525	0.113133	0.205695	0.025519	0.0043058	0.549588	0.563953	physical_and_proximity
273	303	0.232967	0.141519	0.412138	0.877257	0.412138	0.877257	1.274	0.182643	0.229821	0.110602	0.103078	0.199296	0.016562	0.00316581	0.46475	0.503282	physical_and_proximity
273	316	0.24898	0.16265	0.608076	0.516907	0.608076	0.516907	2.184	0.286362	0.247709	0.141419	0.102883	0.199138	0.028392	0.00496361	0.484354	0.491114	physical_and_proximity
274	289	0.0600033	0.0528255	0.260716	1.13173	0.260716	1.13173	0.039	0.0256618	0.0329378	0.0228897	0.044706	0.217588	0.000507	0.000444804	0.148889	0.28223	physical_and_proximity
274	290	0.216684	0.111625	0.413803	1.14492	0.413803	1.14492	0.702	0.12368	0.21211	0.0879089	0.0527312	0.204239	0.009126	0.00214379	0.138242	0.296257	physical_and_proximity
275	292	0.1511	0.0986116	0.293172	0.510862	0.293172	0.510862	0.715	0.124328	0.147775	0.0745619	0.0852125	0.209233	0.009295	0.00215502	0.427232	0.420641	physical_and_proximity
275	296	0.291209	0.18516	0.961571	0.483859	0.961571	0.483859	2.938	0.318379	0.290103	0.160061	0.11753	0.196055	0.038194	0.00551856	0.623441	0.232544	physical_and_proximity
275	315	0.325918	0.19957	0.685678	0.896721	0.685678	0.896721	1.885	0.273751	0.322156	0.160603	0.136556	0.19908	0.024505	0.00474502	0.661297	0.622596	physical_and_proximity
276	287	0.183215	0.11324	0.337989	0.717232	0.337989	0.717232	0.819	0.137475	0.179407	0.0860068	0.0858471	0.203585	0.010647	0.00238289	0.42757	0.474383	physical_and_proximity
276	289	0.240882	0.139628	0.459066	0.805876	0.459066	0.805876	1.261	0.162408	0.237403	0.104422	0.104782	0.205305	0.016393	0.00281508	0.425711	0.535561	physical_and_proximity
276	318	0.16322	0.10266	0.31017	0.533509	0.31017	0.533509	0.897	0.139903	0.160946	0.0816577	0.0755	0.205998	0.011661	0.00242498	0.362674	0.408304	physical_and_proximity
277	303	0.297426	0.143119	0.507055	2.23605	0.507055	2.23605	0.988	0.14624	0.291415	0.108021	0.0726845	0.179774	0.012844	0.00253483	0.164944	0.328029	physical_and_proximity
278	285	0.111077	0.0573853	0.572673	0.180911	0.572673	0.180911	0.533	0.0531316	0.10929	0.0383216	0.0453683	0.207374	0.006929	0.000920948	0.242008	0.152438	physical_and_proximity
278	299	0.164181	0.0965202	0.892609	0.367327	0.892609	0.367327	0.377	0.0856137	0.15396	0.0644203	0.0678114	0.223301	0.004901	0.00148397	0.368082	0.368251	physical_and_proximity
278	334	0.335162	0.199559	0.606488	1.14399	0.606488	1.14399	2.054	0.285117	0.332245	0.165829	0.1168	0.170214	0.026702	0.00494203	0.410839	0.443287	physical_and_proximity
279	295	0.136817	0.090162	0.321728	0.287481	0.321728	0.287481	1.313	0.15058	0.136085	0.0755989	0.0714235	0.217462	0.017069	0.00261005	0.405431	0.358787	physical_and_proximity
279	302	0.257205	0.133088	0.743005	0.50184	0.743005	0.50184	1.703	0.122324	0.254728	0.0868541	0.117181	0.192517	0.022139	0.00212028	0.553982	0.541645	physical_and_proximity
279	328	0.145831	0.0847077	0.333595	0.376189	0.333595	0.376189	0.754	0.0842425	0.143222	0.0570568	0.0783746	0.209128	0.009802	0.0014602	0.407966	0.396643	physical_and_proximity
279	333	0.094476	0.072204	0.397691	0.430872	0.397691	0.430872	0.104	0.0410015	0.0692005	0.0342176	0.069934	0.227439	0.001352	0.000710692	0.454272	0.431626	physical_and_proximity
279	340	0.20284	0.143231	0.381245	0.514599	0.381245	0.514599	2.639	0.303808	0.202217	0.127262	0.11019	0.199824	0.034307	0.00526601	0.484692	0.519168	physical_and_proximity
280	293	0.291661	0.152035	0.584296	0.742418	0.584296	0.742418	2.561	0.144148	0.289949	0.100043	0.140023	0.186273	0.033293	0.00249857	0.556348	0.597922	physical_and_proximity
280	317	0.238796	0.155905	0.735318	0.614894	0.735318	0.614894	0.689	0.148372	0.225346	0.102816	0.14335	0.204083	0.008957	0.00257178	0.602992	0.703547	physical_and_proximity
280	319	0.200796	0.11489	0.445816	0.508993	0.445816	0.508993	1.209	0.136787	0.198615	0.0868178	0.0856218	0.212601	0.015717	0.00237097	0.364364	0.456807	physical_and_proximity
281	315	0.146717	0.0876028	0.375169	2.40529	0.375169	2.40529	0.208	0.0602258	0.12676	0.0507991	0.0597655	0.218851	0.002704	0.00104391	0.188266	0.363857	physical_and_proximity
282	288	0.199325	0.141559	0.420366	0.438707	0.420366	0.438707	2.704	0.331326	0.198881	0.130268	0.0843226	0.189568	0.035152	0.00574298	0.390897	0.383799	physical_and_proximity
282	305	0.263987	0.142913	0.761506	0.506303	0.761506	0.506303	1.898	0.16674	0.262112	0.107693	0.102877	0.197782	0.024674	0.00289016	0.521534	0.445484	physical_and_proximity
282	314	0.113755	0.0731851	0.585651	0.176504	0.585651	0.176504	0.637	0.0905977	0.11182	0.0543156	0.0683627	0.211584	0.008281	0.00157036	0.400361	0.156494	physical_and_proximity
282	329	0.246033	0.138379	0.808198	0.478783	0.808198	0.478783	1.274	0.176346	0.243257	0.111153	0.0800267	0.217257	0.016562	0.00305666	0.474214	0.373997	physical_and_proximity
283	316	0.302545	0.164596	0.639699	0.882403	0.639699	0.882403	1.547	0.20033	0.29914	0.130068	0.095617	0.205744	0.020111	0.00347239	0.469313	0.481988	physical_and_proximity
283	332	0.194871	0.117261	0.706281	0.688281	0.706281	0.688281	0.351	0.0857804	0.174894	0.06884	0.0909226	0.209061	0.004563	0.00148686	0.455286	0.480298	physical_and_proximity
284	290	0.170042	0.100583	0.362018	0.477422	0.362018	0.477422	0.923	0.143107	0.168342	0.0844264	0.0535443	0.200812	0.011999	0.00248053	0.272428	0.261274	physical_and_proximity
284	303	0.213495	0.108504	0.467005	0.937861	0.467005	0.937861	0.598	0.0870974	0.204926	0.0680783	0.0793284	0.199055	0.007774	0.00150969	0.344929	0.406614	physical_and_proximity
284	331	0.213444	0.122859	0.467891	0.63184	0.467891	0.63184	0.975	0.165159	0.210723	0.102305	0.06111	0.2039	0.012675	0.00286276	0.24843	0.340197	physical_and_proximity
285	298	0.544149	0.283217	1.07543	1.98669	1.07543	1.98669	2.366	0.370682	0.538833	0.242076	0.106042	0.203662	0.030758	0.00642516	0.266175	0.590993	physical_and_proximity
286	293	0.248505	0.154337	0.399154	0.821615	0.399154	0.821615	3.185	0.232528	0.247746	0.124642	0.130196	0.191719	0.041405	0.00403048	0.467623	0.589979	physical_and_proximity
286	316	0.183629	0.108741	0.40593	0.532846	0.40593	0.532846	0.832	0.133423	0.180436	0.084494	0.0725085	0.224836	0.010816	0.00231266	0.404586	0.404248	physical_and_proximity
286	317	0.157121	0.0918988	0.353454	0.382461	0.353454	0.382461	1.014	0.111714	0.155519	0.0694669	0.0721888	0.203562	0.013182	0.00193637	0.328874	0.366392	physical_and_proximity
286	320	0.148757	0.0870305	0.486943	0.383032	0.486943	0.383032	0.403	0.0635918	0.139943	0.0490444	0.08291	0.195497	0.005239	0.00110226	0.414388	0.387855	physical_and_proximity
287	302	0.288569	0.1766	0.679969	0.619694	0.679969	0.619694	2.496	0.259313	0.286944	0.144078	0.128562	0.183599	0.032448	0.00449475	0.499395	0.57291	physical_and_proximity
287	309	0.363546	0.21607	0.87637	0.769034	0.87637	0.769034	3.107	0.330988	0.361892	0.183061	0.126315	0.192695	0.040391	0.00573713	0.602823	0.601809	physical_and_proximity
287	333	0.166527	0.0987353	0.616895	0.367664	0.616895	0.367664	0.52	0.0918821	0.159643	0.065684	0.0809132	0.221267	0.00676	0.00159262	0.434837	0.434837	physical_and_proximity
287	352	0.220638	0.130995	0.415668	0.756254	0.415668	0.756254	1.157	0.169605	0.217752	0.103906	0.0864247	0.210984	0.015041	0.00293982	0.442949	0.438724	physical_and_proximity
288	324	0.192733	0.0647459	0.509593	0.72576	0.509593	0.72576	0.494	0.035577	0.18641	0.0317982	0.0470351	0.213296	0.006422	0.000616667	0.24167	0.258908	physical_and_proximity
288	329	0.297482	0.162762	0.602847	0.967886	0.602847	0.967886	1.417	0.213192	0.294317	0.135454	0.0764989	0.196444	0.018421	0.00369533	0.316706	0.375518	physical_and_proximity
289	309	0.196176	0.115586	0.634574	0.404561	0.634574	0.404561	0.858	0.122625	0.191822	0.0819496	0.0945827	0.207805	0.011154	0.0021255	0.507845	0.472524	physical_and_proximity
289	310	0.103576	0.0738908	0.331853	0.175078	0.331853	0.175078	1.027	0.159262	0.103105	0.0666485	0.048709	0.181178	0.013351	0.00276054	0.236769	0.12506	physical_and_proximity
289	318	0.175497	0.120754	0.370549	0.463653	0.370549	0.463653	1.105	0.210106	0.173597	0.104004	0.0817938	0.206502	0.014365	0.00364183	0.421148	0.427739	physical_and_proximity
289	330	0.25848	0.151222	0.590584	0.613197	0.590584	0.613197	1.729	0.197299	0.256252	0.119154	0.106766	0.206791	0.022477	0.00341985	0.449371	0.598598	physical_and_proximity
289	339	0.0686926	0.0496885	0.511632	0.0959394	0.511632	0.0959394	0.416	0.0863185	0.0676515	0.0417314	0.0427538	0.211426	0.005408	0.00149619	0.262457	0.090753	physical_and_proximity
290	330	0.196039	0.108154	0.547597	0.667197	0.547597	0.667197	0.481	0.0868452	0.185049	0.0673868	0.0820411	0.214546	0.006253	0.00150532	0.388531	0.469144	physical_and_proximity
290	342	0.0448406	0.0358211	0.514852	0.0974228	0.514852	0.0974228	0.065	0.0295898	0.0362431	0.021738	0.0340653	0.226481	0.000845	0.000512889	0.220714	0.132158	physical_and_proximity
291	298	0.262163	0.102813	0.853158	3.80276	0.853158	3.80276	0.377	0.077322	0.244642	0.069599	0.0432859	0.186393	0.004901	0.00134025	0.075543	0.237783	physical_and_proximity
292	301	0.243824	0.166602	0.743717	0.407324	0.743717	0.407324	3.185	0.324192	0.243095	0.145259	0.1298	0.188923	0.041405	0.00561933	0.603837	0.488748	physical_and_proximity
292	304	0.441375	0.300077	0.993905	0.910463	0.993905	0.910463	6.032	0.641675	0.440479	0.273008	0.172654	0.157222	0.078416	0.0111224	0.608231	0.657917	physical_and_proximity
292	323	0.10153	0.0740055	0.370921	0.369414	0.370921	0.369414	0.156	0.0544094	0.0846508	0.0420483	0.0689023	0.199105	0.002028	0.000943096	0.356421	0.388362	physical_and_proximity
292	328	0.200214	0.133798	0.397146	0.584663	0.397146	0.584663	1.209	0.212136	0.197805	0.111828	0.0959738	0.194081	0.015717	0.00367703	0.495846	0.416247	physical_and_proximity
292	341	0.145782	0.0945908	0.409266	0.278873	0.409266	0.278873	1.118	0.133782	0.144431	0.0740515	0.0863569	0.215559	0.014534	0.00231888	0.445991	0.404079	physical_and_proximity
292	354	0.166308	0.103794	0.302617	0.613892	0.302617	0.613892	0.845	0.131342	0.163482	0.0796994	0.0813776	0.191474	0.010985	0.0022766	0.397826	0.365209	physical_and_proximity
293	316	0.179342	0.110231	0.374236	0.467063	0.374236	0.467063	1.209	0.13284	0.177296	0.0810307	0.101974	0.206955	0.015717	0.00230256	0.498212	0.529984	physical_and_proximity
293	317	0.208738	0.141553	0.573258	0.481803	0.573258	0.481803	0.923	0.201058	0.203941	0.113719	0.107154	0.201826	0.011999	0.00348501	0.544518	0.554996	physical_and_proximity
293	325	0.19862	0.125301	0.495259	0.458763	0.495259	0.458763	1.105	0.173008	0.195929	0.10021	0.0914097	0.211356	0.014365	0.00299881	0.490945	0.44109	physical_and_proximity
293	332	0.196234	0.118691	0.477886	0.467166	0.477886	0.467166	1.066	0.145564	0.193379	0.090066	0.0929788	0.217927	0.013858	0.0025231	0.505986	0.521027	physical_and_proximity
293	349	0.315934	0.230257	0.73002	0.637807	0.73002	0.637807	4.264	0.580443	0.315237	0.214568	0.131165	0.198649	0.055432	0.010061	0.617019	0.544856	physical_and_proximity
294	295	0.501782	0.154336	1.26717	3.23606	1.26717	3.23606	1.053	0.121163	0.488318	0.106934	0.06467	0.201512	0.013689	0.00210015	0.170014	0.342225	physical_and_proximity
295	305	0.240607	0.162247	0.487731	0.590069	0.487731	0.590069	2.314	0.295184	0.239396	0.140198	0.118312	0.197189	0.030082	0.00511653	0.560404	0.498381	physical_and_proximity
295	307	0.213629	0.148826	0.493977	0.466117	0.493977	0.466117	1.859	0.295199	0.212418	0.132322	0.0970357	0.20254	0.024167	0.00511678	0.491452	0.432471	physical_and_proximity
295	338	0.230119	0.157441	0.39324	0.65988	0.39324	0.65988	3.38	0.33399	0.22966	0.141794	0.102087	0.200796	0.04394	0.00578916	0.489255	0.40222	physical_and_proximity
298	299	0.35482	0.250623	0.674344	0.924502	0.674344	0.924502	3.809	0.569571	0.353717	0.231466	0.13195	0.193622	0.049517	0.00987256	0.601978	0.518492	physical_and_proximity
298	322	0.275141	0.154776	0.805841	0.55615	0.805841	0.55615	1.547	0.159946	0.271339	0.10763	0.132287	0.173403	0.020111	0.0027724	0.603668	0.485368	physical_and_proximity
298	334	0.256115	0.162057	0.688229	0.513972	0.688229	0.513972	1.885	0.268918	0.254509	0.140504	0.0918278	0.203257	0.024505	0.00466124	0.378898	0.449033	physical_and_proximity
298	357	0.222525	0.124534	0.677712	0.477626	0.677712	0.477626	1.001	0.143665	0.218903	0.0949677	0.0805162	0.180305	0.013013	0.00249019	0.384982	0.273949	physical_and_proximity
299	322	0.285595	0.197562	0.636752	0.625087	0.636752	0.625087	2.925	0.434542	0.284728	0.182765	0.0941511	0.194666	0.038025	0.00753206	0.338	0.449202	physical_and_proximity
299	337	0.200858	0.106912	0.589931	0.454338	0.589931	0.454338	0.845	0.104474	0.196868	0.0742509	0.078763	0.213257	0.010985	0.00181089	0.420979	0.444977	physical_and_proximity
299	358	0.191113	0.107728	0.408266	0.506288	0.408266	0.506288	1.157	0.125173	0.189077	0.0805576	0.0806686	0.207635	0.015041	0.00216967	0.420472	0.390728	physical_and_proximity
300	301	0.175866	0.109445	0.379383	0.434729	0.379383	0.434729	1.248	0.152695	0.174294	0.0870689	0.0853498	0.211925	0.016224	0.00264671	0.463229	0.435344	physical_and_proximity
300	311	0.172355	0.108781	0.405252	0.389798	0.405252	0.389798	1.209	0.14891	0.170644	0.0851171	0.0914875	0.204675	0.015717	0.0025811	0.481312	0.398164	physical_and_proximity
300	315	0.114421	0.077406	0.239388	0.266367	0.239388	0.266367	1.157	0.120002	0.11369	0.0614827	0.0805051	0.210465	0.015041	0.00208003	0.368251	0.421655	physical_and_proximity
300	319	0.138192	0.0958989	0.269242	0.365314	0.269242	0.365314	1.196	0.173326	0.137219	0.0818264	0.078174	0.199217	0.015548	0.00300431	0.377715	0.376363	physical_and_proximity
300	323	0.140237	0.0963073	0.471733	0.258027	0.471733	0.258027	0.793	0.140131	0.137809	0.0761523	0.0877621	0.19983	0.010309	0.00242894	0.427063	0.445315	physical_and_proximity
300	345	0.215921	0.152094	0.458177	0.773727	0.458177	0.773727	0.728	0.185782	0.206244	0.112897	0.136813	0.187579	0.009464	0.00322022	0.632229	0.658255	physical_and_proximity
301	323	0.233198	0.144721	0.618369	0.507001	0.618369	0.507001	1.339	0.208868	0.230608	0.119371	0.0923088	0.193538	0.017407	0.00362037	0.428415	0.477256	physical_and_proximity
301	348	0.212687	0.139202	0.446282	0.562425	0.446282	0.562425	1.378	0.229806	0.210773	0.119471	0.0861427	0.218633	0.017914	0.00398331	0.485368	0.425035	physical_and_proximity
301	354	0.143775	0.0896581	0.358972	0.301683	0.358972	0.301683	1.105	0.133079	0.142746	0.0734493	0.0648232	0.219976	0.014365	0.0023067	0.348985	0.260429	physical_and_proximity
302	309	0.314483	0.180734	0.840893	0.672466	0.840893	0.672466	1.872	0.236127	0.311481	0.144691	0.113926	0.190988	0.024336	0.00409287	0.53742	0.544011	physical_and_proximity
302	340	0.149839	0.0910355	0.568303	0.476141	0.568303	0.476141	0.273	0.0579873	0.132928	0.0473822	0.0823659	0.210042	0.003549	0.00100511	0.467961	0.469651	physical_and_proximity
302	355	0.221249	0.129609	0.543772	0.509541	0.543772	0.509541	1.313	0.176197	0.219146	0.105518	0.0793	0.203974	0.017069	0.00305408	0.393263	0.354055	physical_and_proximity
302	370	0.186803	0.116472	0.503011	0.549851	0.503011	0.549851	0.559	0.121641	0.178712	0.0831421	0.0876059	0.207621	0.007267	0.00210845	0.467116	0.457652	physical_and_proximity
303	313	0.236382	0.185388	0.582735	0.448703	0.582735	0.448703	3.393	0.583482	0.235882	0.176724	0.106455	0.168442	0.044109	0.0101137	0.459004	0.283413	physical_and_proximity
303	316	0.155792	0.119664	0.51352	0.529622	0.51352	0.529622	0.299	0.133079	0.139276	0.0881071	0.0880982	0.203771	0.003887	0.0023067	0.446329	0.480805	physical_and_proximity
303	331	0.312436	0.178247	0.601477	0.849829	0.601477	0.849829	2.613	0.206671	0.310368	0.130244	0.15422	0.192958	0.033969	0.0035823	0.623441	0.667888	physical_and_proximity
303	346	0.192777	0.147569	0.816975	0.270564	0.816975	0.270564	3.627	0.424846	0.192466	0.13748	0.113801	0.188463	0.047151	0.007364	0.543842	0.335465	physical_and_proximity
303	363	0.270439	0.179734	0.477127	0.763036	0.477127	0.763036	3.328	0.358092	0.269766	0.161316	0.105441	0.185818	0.043264	0.00620693	0.475059	0.451061	physical_and_proximity
304	306	0.207455	0.130109	0.498478	0.496068	0.498478	0.496068	1.157	0.17738	0.204655	0.103524	0.0955543	0.200408	0.015041	0.00307458	0.514605	0.34645	physical_and_proximity
304	327	0.131356	0.0851138	0.332451	0.295015	0.332451	0.295015	0.754	0.118008	0.129469	0.067242	0.0688612	0.211217	0.009802	0.00204547	0.385996	0.364702	physical_and_proximity
304	328	0.168366	0.0979509	0.321872	0.643249	0.321872	0.643249	0.702	0.0997872	0.164313	0.0681071	0.0804656	0.19666	0.009126	0.00172965	0.415571	0.356421	physical_and_proximity
304	341	0.125144	0.0859016	0.278113	0.317545	0.278113	0.317545	0.741	0.142648	0.123543	0.0727004	0.0615838	0.193738	0.009633	0.00247257	0.279188	0.297778	physical_and_proximity
304	351	0.195311	0.132963	0.362368	0.527886	0.362368	0.527886	2.041	0.244136	0.194404	0.114285	0.104673	0.191108	0.026533	0.00423169	0.499395	0.466271	physical_and_proximity
305	324	0.320498	0.216949	0.74764	0.695169	0.74764	0.695169	2.769	0.408328	0.318757	0.191386	0.137126	0.184382	0.035997	0.00707769	0.597584	0.644904	physical_and_proximity
305	329	0.167206	0.120207	0.45042	0.326036	0.45042	0.326036	1.365	0.252556	0.166116	0.108145	0.0772954	0.220958	0.017745	0.00437764	0.420641	0.381433	physical_and_proximity
305	333	0.154195	0.093722	0.35647	0.385527	0.35647	0.385527	0.845	0.114065	0.151916	0.0705912	0.0756626	0.21332	0.010985	0.00197713	0.346957	0.418106	physical_and_proximity
305	338	0.156345	0.102159	0.391646	0.471166	0.391646	0.471166	0.494	0.108315	0.149253	0.0719009	0.0872667	0.209011	0.006422	0.00187746	0.425035	0.465764	physical_and_proximity
305	352	0.137118	0.0828626	0.36308	0.342451	0.36308	0.342451	0.546	0.0846064	0.13323	0.0571632	0.0717941	0.219609	0.007098	0.00146651	0.404248	0.392756	physical_and_proximity
306	307	0.828923	0.718857	1.73071	1.70932	1.73071	1.70932	22.789	4.21247	0.828702	0.714175	0.168286	0.153875	0.296257	0.0730161	0.255021	0.595556	physical_and_proximity
306	328	0.260243	0.186091	0.415828	0.851889	0.415828	0.851889	3.679	0.446135	0.259705	0.171816	0.110962	0.207758	0.047827	0.007733	0.332761	0.537589	physical_and_proximity
306	338	0.126806	0.0735118	0.291151	0.452865	0.291151	0.452865	0.39	0.0698438	0.121849	0.050099	0.055777	0.222673	0.00507	0.00121063	0.206011	0.325494	physical_and_proximity
306	351	0.0866981	0.0647097	0.445502	0.316416	0.445502	0.316416	0.104	0.0403636	0.0665759	0.0331347	0.0591531	0.205643	0.001352	0.000699637	0.342225	0.303017	physical_and_proximity
306	356	0.109027	0.0710563	0.433518	0.184081	0.433518	0.184081	0.65	0.110024	0.107787	0.0594249	0.0478473	0.205225	0.00845	0.00190709	0.27547	0.09295	physical_and_proximity
307	328	0.223844	0.128092	0.551563	0.762702	0.551563	0.762702	0.676	0.145079	0.217228	0.0998309	0.0684719	0.202952	0.008788	0.00251471	0.290849	0.359125	physical_and_proximity
307	338	0.172289	0.105907	0.377747	0.572908	0.377747	0.572908	0.65	0.139547	0.1686	0.0865142	0.0584932	0.198656	0.00845	0.00241882	0.247923	0.289666	physical_and_proximity
308	315	0.165916	0.0964768	0.467917	1.37742	0.467917	1.37742	0.273	0.090242	0.15323	0.0717132	0.0430547	0.192965	0.003549	0.0015642	0.176943	0.219869	physical_and_proximity
308	336	0.457679	0.20339	0.98371	1.35669	0.98371	1.35669	2.262	0.259545	0.455429	0.178363	0.0566095	0.179608	0.029406	0.00449877	0.186914	0.2366	physical_and_proximity
309	318	0.186653	0.115861	0.449821	0.417078	0.449821	0.417078	1.274	0.166135	0.184991	0.0939854	0.0832236	0.210502	0.016562	0.00287967	0.435513	0.444301	physical_and_proximity
309	330	0.28562	0.173251	1.08243	0.470187	1.08243	0.470187	2.106	0.253666	0.283648	0.143003	0.113804	0.214177	0.027378	0.00439688	0.592345	0.592852	physical_and_proximity
309	332	0.297475	0.18824	0.554601	0.75917	0.554601	0.75917	4.017	0.328957	0.2968	0.162331	0.127238	0.198817	0.052221	0.00570192	0.530322	0.562601	physical_and_proximity
309	369	0.238794	0.149561	0.797016	0.415837	0.797016	0.415837	1.794	0.231292	0.237142	0.125266	0.0990953	0.1938	0.023322	0.00400906	0.514943	0.365547	physical_and_proximity
310	318	0.338332	0.15935	0.927105	1.90504	0.927105	1.90504	0.637	0.11147	0.315119	0.0945663	0.102574	0.188979	0.008281	0.00193214	0.196547	0.55939	physical_and_proximity
311	321	0.320318	0.188677	0.688157	0.906261	0.688157	0.906261	1.703	0.298541	0.318087	0.169313	0.0659613	0.195692	0.022139	0.0051747	0.293891	0.29744	physical_and_proximity
311	345	0.290419	0.147027	0.701998	0.965625	0.701998	0.965625	0.923	0.136246	0.282205	0.102043	0.094096	0.202763	0.011999	0.00236159	0.300651	0.522379	physical_and_proximity
312	320	0.481991	0.226357	1.2654	1.48039	1.2654	1.48039	1.547	0.243621	0.473446	0.179517	0.0951274	0.201288	0.020111	0.00422277	0.423852	0.485368	physical_and_proximity
312	343	0.420346	0.205501	1.16832	1.29301	1.16832	1.29301	1.248	0.223022	0.41142	0.163581	0.0859222	0.199294	0.016224	0.00386572	0.370786	0.426556	physical_and_proximity
314	318	0.369244	0.155583	1.07663	1.06141	1.07663	1.06141	1.118	0.143117	0.361609	0.112889	0.0763501	0.188909	0.014534	0.0024807	0.17914	0.414388	physical_and_proximity
314	329	0.0551998	0.041699	0.189906	1.00351	0.189906	1.00351	0.052	0.0240746	0.0392264	0.0209206	0.0323615	0.240815	0.000676	0.000417293	0.125567	0.207363	physical_and_proximity
315	323	0.126518	0.0823366	0.31726	0.32694	0.31726	0.32694	0.507	0.0849613	0.122204	0.0556151	0.0835416	0.215491	0.006591	0.00147266	0.43264	0.458497	physical_and_proximity
315	336	0.182538	0.13339	0.309645	0.547492	0.309645	0.547492	2.275	0.31665	0.181965	0.121742	0.0930554	0.200473	0.029575	0.0054886	0.400361	0.445315	physical_and_proximity
315	341	0.254525	0.171818	0.576841	0.541631	0.576841	0.541631	2.743	0.324255	0.253523	0.150063	0.122119	0.209863	0.035659	0.00562042	0.56446	0.589134	physical_and_proximity
315	347	0.200623	0.132356	0.753148	0.35337	0.753148	0.35337	1.079	0.163866	0.196679	0.0974639	0.13045	0.177747	0.014027	0.00284034	0.571896	0.455286	physical_and_proximity
315	368	0.1277	0.0774007	0.294433	0.29905	0.294433	0.29905	0.858	0.102876	0.12649	0.0607505	0.0589499	0.188659	0.011154	0.00178318	0.285948	0.262457	physical_and_proximity
316	320	0.240883	0.135402	0.584317	0.537851	0.584317	0.537851	1.625	0.165211	0.238889	0.103912	0.096928	0.204779	0.021125	0.00286366	0.492973	0.495677	physical_and_proximity
316	344	0.182596	0.101492	0.501886	0.405253	0.501886	0.405253	0.884	0.0856645	0.178849	0.0619827	0.0997639	0.210209	0.011492	0.00148485	0.543335	0.457483	physical_and_proximity
316	359	0.205832	0.112275	0.473839	0.498005	0.473839	0.498005	1.248	0.105327	0.203264	0.0734607	0.103519	0.19844	0.016224	0.00182566	0.514605	0.445822	physical_and_proximity
316	363	0.168474	0.0973335	0.588893	0.314993	0.588893	0.314993	0.858	0.102303	0.16561	0.0682702	0.0828419	0.195318	0.011154	0.00177325	0.435006	0.307073	physical_and_proximity
317	349	0.0898167	0.0859123	0.713118	0.458639	0.713118	0.458639	0.026	0.0176833	0.0237845	0.0166298	0.10643	0.204228	0.000338	0.000306511	0.600457	0.437541	physical_and_proximity
317	353	0.203857	0.128745	0.449606	0.51084	0.449606	0.51084	1.287	0.184034	0.201664	0.103999	0.0948627	0.199342	0.016731	0.00318993	0.48503	0.320255	physical_and_proximity
317	358	0.28409	0.168212	0.829194	0.542847	0.829194	0.542847	2.002	0.228026	0.281878	0.134525	0.117188	0.185084	0.026026	0.00395246	0.556855	0.417937	physical_and_proximity
318	352	0.290011	0.188396	0.825348	0.522744	0.825348	0.522744	2.951	0.318309	0.288729	0.159587	0.139699	0.180661	0.038363	0.00551736	0.564122	0.489762	physical_and_proximity
318	360	0.191699	0.11593	0.524817	0.487369	0.524817	0.487369	0.715	0.135083	0.186711	0.0880271	0.0791136	0.204809	0.009295	0.00234143	0.475228	0.245895	physical_and_proximity
319	337	0.182333	0.0938936	0.475126	0.64819	0.475126	0.64819	0.468	0.0664319	0.172884	0.0534746	0.0763663	0.217417	0.006084	0.00115149	0.418782	0.415909	physical_and_proximity
319	353	0.203066	0.109155	0.597033	0.441258	0.597033	0.441258	0.936	0.110597	0.199618	0.0770238	0.0809711	0.225118	0.012168	0.00191702	0.465764	0.385827	physical_and_proximity
320	359	0.230004	0.113673	1.03951	0.546491	1.03951	0.546491	0.546	0.0698022	0.216293	0.0584179	0.0967169	0.196775	0.007098	0.00120991	0.519506	0.376701	physical_and_proximity
321	334	0.213309	0.131015	0.6003	0.39747	0.6003	0.39747	1.898	0.212633	0.212377	0.112553	0.0771389	0.188612	0.024674	0.00368564	0.363012	0.279188	physical_and_proximity
321	337	0.217884	0.130685	0.680303	0.458687	0.680303	0.458687	0.975	0.160506	0.213871	0.101211	0.0893728	0.203106	0.012675	0.00278211	0.470496	0.392418	physical_and_proximity
321	345	0.282229	0.158092	0.740996	0.749197	0.740996	0.749197	1.066	0.176399	0.276061	0.119714	0.0982402	0.21139	0.013858	0.00305758	0.492297	0.532519	physical_and_proximity
321	367	0.165416	0.0971156	0.542277	0.315832	0.542277	0.315832	0.91	0.133018	0.163687	0.0798205	0.0561365	0.18027	0.01183	0.00230564	0.274118	0.138073	physical_and_proximity
321	372	0.167111	0.0950493	0.586883	0.330645	0.586883	0.330645	0.728	0.104299	0.163882	0.0698513	0.0683368	0.185167	0.009464	0.00180785	0.334113	0.26533	physical_and_proximity
322	343	0.375553	0.196447	0.828332	0.989536	0.828332	0.989536	2.08	0.180535	0.370564	0.128917	0.167581	0.158421	0.02704	0.00312927	0.558714	0.597415	physical_and_proximity
322	357	0.133426	0.0724082	0.420431	0.26516	0.420431	0.26516	0.689	0.0760183	0.131558	0.0518013	0.0545168	0.195567	0.008957	0.00131765	0.255021	0.194012	physical_and_proximity
322	362	0.172984	0.117345	0.66337	0.252309	0.66337	0.252309	3.107	0.209375	0.172631	0.0975898	0.118382	0.170212	0.040391	0.00362917	0.490607	0.281723	physical_and_proximity
323	345	0.339255	0.155841	0.938774	0.789644	0.938774	0.789644	1.495	0.116476	0.333277	0.0915994	0.12831	0.181877	0.019435	0.00201891	0.536744	0.569699	physical_and_proximity
323	354	0.154994	0.0913738	0.573389	0.45093	0.573389	0.45093	0.312	0.0536418	0.139533	0.0442403	0.0895754	0.189183	0.004056	0.000929791	0.47827	0.291187	physical_and_proximity
323	374	0.130073	0.0916647	0.4258	0.261838	0.4258	0.261838	0.585	0.138146	0.126951	0.0745912	0.0727517	0.212419	0.007605	0.00239453	0.416247	0.208546	physical_and_proximity
324	329	0.0979466	0.0903197	1.14725	0.927924	1.14725	0.927924	0.039	0.027559	0.0362446	0.0261539	0.0820607	0.207799	0.000507	0.000477689	0.443456	0.445146	physical_and_proximity
324	338	0.39126	0.189684	0.899492	1.13609	0.899492	1.13609	1.69	0.221512	0.387047	0.153696	0.0833687	0.159779	0.02197	0.00383955	0.333944	0.318903	physical_and_proximity
325	348	0.307111	0.152076	1.07771	0.668778	1.07771	0.668778	1.105	0.145324	0.300469	0.107477	0.095494	0.213041	0.014365	0.00251895	0.552461	0.385996	physical_and_proximity
325	349	0.518141	0.247252	1.70284	0.940684	1.70284	0.940684	3.445	0.286997	0.515308	0.194754	0.13069	0.185954	0.044785	0.00497461	0.602992	0.448526	physical_and_proximity
325	353	0.119656	0.0993172	0.584682	1.06814	0.584682	1.06814	0.078	0.0376228	0.0646536	0.0342159	0.097108	0.190097	0.001014	0.000652128	0.49348	0.359632	physical_and_proximity
327	336	0.181601	0.0968522	0.572703	0.367009	0.572703	0.367009	0.923	0.128342	0.180042	0.0815493	0.0424763	0.207203	0.011999	0.00222459	0.210574	0.242177	physical_and_proximity
327	341	0.282208	0.106661	0.929242	0.761625	0.929242	0.761625	0.793	0.0698563	0.27396	0.059865	0.0732791	0.205265	0.010309	0.00121084	0.353717	0.40729	physical_and_proximity
327	351	0.293381	0.185081	0.767438	0.607202	0.767438	0.607202	2.093	0.320114	0.291739	0.164641	0.0875318	0.18272	0.027209	0.00554864	0.376194	0.365209	physical_and_proximity
327	377	0.083833	0.051906	0.357092	0.142794	0.357092	0.142794	0.442	0.0770937	0.082878	0.0439083	0.0285912	0.197144	0.005746	0.00133629	0.13351	0.106301	physical_and_proximity
328	333	0.154549	0.108982	0.443201	0.284505	0.443201	0.284505	1.352	0.215604	0.15359	0.0960677	0.0781122	0.206105	0.017576	0.00373713	0.39715	0.368758	physical_and_proximity
328	340	0.280026	0.217948	0.605507	0.576264	0.605507	0.576264	5.291	0.696499	0.279656	0.207358	0.135839	0.18166	0.068783	0.0120727	0.489424	0.594542	physical_and_proximity
328	351	0.19473	0.153302	0.451291	0.383595	0.451291	0.383595	3.107	0.49546	0.194377	0.146175	0.0926811	0.182786	0.040391	0.00858798	0.33631	0.387686	physical_and_proximity
328	354	0.130826	0.0870347	0.281272	0.295314	0.281272	0.295314	1.352	0.147888	0.130189	0.0729748	0.0719807	0.178741	0.017576	0.0025634	0.272766	0.279864	physical_and_proximity
328	378	0.0851512	0.0601643	0.404897	0.125168	0.404897	0.125168	0.715	0.0989422	0.0843339	0.0486241	0.0633397	0.201422	0.009295	0.001715	0.34307	0.184717	physical_and_proximity
329	361	0.353291	0.331756	0.806558	0.659704	0.806558	0.659704	13.286	3.79465	0.35324	0.331214	0.0723133	0.178579	0.172718	0.065774	0.2873	0.229333	physical_and_proximity
329	375	0.103998	0.0682669	0.441814	0.164318	0.441814	0.164318	0.741	0.11013	0.103107	0.0573745	0.0486195	0.195881	0.009633	0.00190892	0.261612	0.129116	physical_and_proximity
330	339	0.142871	0.0746714	0.678928	0.212228	0.678928	0.212228	1.157	0.0680245	0.141862	0.0478803	0.0707259	0.19716	0.015041	0.00117909	0.39208	0.090753	physical_and_proximity
330	344	0.361439	0.169174	1.51288	0.678941	1.51288	0.678941	1.443	0.127582	0.353747	0.100281	0.137166	0.189959	0.018759	0.00221141	0.647101	0.505817	physical_and_proximity
330	369	0.139409	0.0775849	0.696149	0.272807	0.696149	0.272807	0.403	0.0485764	0.131866	0.0389284	0.0798422	0.206646	0.005239	0.000841991	0.456469	0.293553	physical_and_proximity
331	342	0.221482	0.0951806	1.67114	0.438972	1.67114	0.438972	0.52	0.0407885	0.208354	0.0365055	0.0902748	0.16925	0.00676	0.000707001	0.382109	0.211419	physical_and_proximity
331	344	0.491713	0.25179	1.1966	1.25522	1.1966	1.25522	2.379	0.314807	0.487159	0.207947	0.112692	0.195692	0.030927	0.00545665	0.490945	0.517478	physical_and_proximity
332	344	0.220602	0.126886	0.479964	0.614992	0.479964	0.614992	1.131	0.156431	0.217689	0.098989	0.0832871	0.208734	0.014703	0.00271147	0.416585	0.412191	physical_and_proximity
332	349	0.255403	0.157121	0.743682	0.493252	0.743682	0.493252	1.755	0.248751	0.25369	0.135279	0.0854201	0.197904	0.022815	0.00431168	0.395291	0.327522	physical_and_proximity
332	370	0.189457	0.112967	0.579117	0.345544	0.579117	0.345544	1.443	0.158377	0.188191	0.091451	0.0779518	0.196904	0.018759	0.00274519	0.367237	0.295243	physical_and_proximity
333	338	0.224051	0.133922	0.553157	0.520631	0.553157	0.520631	1.274	0.180412	0.221559	0.107858	0.0870757	0.186092	0.016562	0.00312714	0.427401	0.380757	physical_and_proximity
333	340	0.172261	0.0967461	0.534049	0.363337	0.534049	0.363337	0.767	0.0949179	0.168676	0.0659623	0.0801649	0.20414	0.009971	0.00164524	0.3887	0.409825	physical_and_proximity
333	355	0.194777	0.140147	0.673386	0.30257	0.673386	0.30257	2.821	0.340539	0.194381	0.129423	0.085843	0.17375	0.036673	0.00590268	0.339352	0.318227	physical_and_proximity
333	378	0.0350761	0.031489	0.372918	0.0755478	0.372918	0.0755478	0.039	0.0227152	0.024062	0.0166829	0.0404203	0.21205	0.000507	0.000393729	0.249782	0.119314	physical_and_proximity
334	337	0.337967	0.152587	0.939605	0.775352	0.939605	0.775352	1.521	0.105837	0.332063	0.0847278	0.132279	0.186228	0.019773	0.00183451	0.533195	0.475566	physical_and_proximity
334	362	0.152647	0.0893524	0.723786	0.255417	0.723786	0.255417	0.728	0.10037	0.149916	0.0655312	0.0692693	0.195634	0.009464	0.00173975	0.384644	0.20618	physical_and_proximity
334	373	0.109826	0.0751529	0.56126	0.159114	0.56126	0.159114	0.923	0.151221	0.109291	0.0681229	0.0396297	0.167749	0.011999	0.00262116	0.167141	0.123201	physical_and_proximity
336	368	0.224216	0.112422	0.807753	0.415451	0.807753	0.415451	1.144	0.107421	0.221281	0.0771951	0.0830549	0.145228	0.014872	0.00186196	0.292539	0.244374	physical_and_proximity
336	377	0.121973	0.0812262	0.50182	0.227672	0.50182	0.227672	0.507	0.124315	0.119654	0.0693043	0.0444254	0.172691	0.006591	0.00215479	0.22139	0.101231	physical_and_proximity
337	358	0.210208	0.119505	0.502147	0.497222	0.502147	0.497222	1.248	0.151814	0.208164	0.0944319	0.0772686	0.185604	0.016224	0.00263144	0.356928	0.266851	physical_and_proximity
338	378	0.0856146	0.0513626	0.553978	0.158741	0.553978	0.158741	0.234	0.0423162	0.0807873	0.0315097	0.0456753	0.218591	0.003042	0.000733481	0.270738	0.173056	physical_and_proximity
340	370	0.118493	0.0777424	0.471073	0.186169	0.471073	0.186169	1.001	0.129073	0.11774	0.0656089	0.0571917	0.207043	0.013013	0.00223727	0.302172	0.194688	physical_and_proximity
340	376	0.207577	0.111181	0.800798	0.46373	0.800798	0.46373	0.624	0.0948625	0.199691	0.0717013	0.0840563	0.18067	0.008112	0.00164428	0.430443	0.222404	physical_and_proximity
341	354	0.0990184	0.0785185	0.615652	0.306825	0.615652	0.306825	0.13	0.0656194	0.0795179	0.0496947	0.0617307	0.211521	0.00169	0.0011374	0.334113	0.282568	physical_and_proximity
341	374	0.12946	0.0884653	0.788531	0.176855	0.788531	0.176855	1.157	0.138175	0.128422	0.0706228	0.0900661	0.19824	0.015041	0.00239503	0.453089	0.20111	physical_and_proximity
343	366	0.366051	0.162819	1.52152	0.649542	1.52152	0.649542	1.807	0.191603	0.363612	0.134845	0.0618811	0.173051	0.023491	0.00332112	0.268034	0.191984	physical_and_proximity
345	347	0.146651	0.0998536	0.335405	0.321519	0.335405	0.321519	1.313	0.192799	0.145915	0.0886647	0.0621107	0.16942	0.017069	0.00334186	0.270738	0.256035	physical_and_proximity
345	348	0.162446	0.112557	0.358279	0.339342	0.358279	0.339342	2.314	0.238746	0.16207	0.10074	0.079081	0.202141	0.030082	0.00413827	0.389038	0.328874	physical_and_proximity
345	367	0.101598	0.0681602	0.477436	0.192853	0.477436	0.192853	0.338	0.083099	0.0976714	0.0517768	0.0521919	0.175644	0.004394	0.00144038	0.24674	0.13182	physical_and_proximity
345	371	0.138643	0.0806282	0.33555	0.309376	0.33555	0.309376	0.936	0.0978414	0.137346	0.0608527	0.0637066	0.170372	0.012168	0.00169592	0.299637	0.075543	physical_and_proximity
345	372	0.17115	0.125072	0.552591	0.282657	0.552591	0.282657	1.95	0.308656	0.170639	0.11645	0.0690045	0.188026	0.02535	0.00535004	0.298285	0.275808	physical_and_proximity
347	374	0.208018	0.106653	1.10366	0.453833	1.10366	0.453833	0.533	0.103556	0.200574	0.078332	0.0560178	0.209888	0.006929	0.00179496	0.292539	0.183365	physical_and_proximity
348	376	0.252443	0.117123	0.793309	0.626569	0.793309	0.626569	0.845	0.115831	0.247527	0.0870339	0.0601788	0.20252	0.010985	0.00200774	0.291356	0.219193	physical_and_proximity
349	353	0.137079	0.0634741	0.523662	0.272767	0.523662	0.272767	0.533	0.0496059	0.134193	0.0388581	0.0486384	0.206428	0.006929	0.000859836	0.254345	0.187928	physical_and_proximity
349	359	0.207764	0.118323	0.65733	0.370087	0.65733	0.370087	1.625	0.165996	0.206665	0.0975837	0.0705192	0.204737	0.021125	0.00287727	0.315523	0.271921	physical_and_proximity
351	354	0.126754	0.0601086	0.479803	0.254778	0.479803	0.254778	0.494	0.0562115	0.124479	0.0420183	0.0378851	0.188255	0.006422	0.000974332	0.179309	0.155987	physical_and_proximity
351	356	0.197828	0.116669	0.367584	0.555628	0.367584	0.555628	1.794	0.170515	0.196942	0.0962945	0.0763371	0.177441	0.023322	0.0029556	0.377208	0.127426	physical_and_proximity
352	355	0.107336	0.0582204	0.533731	0.582978	0.533731	0.582978	0.13	0.0290045	0.0886427	0.0262699	0.0445943	0.220653	0.00169	0.000502744	0.264316	0.274963	physical_and_proximity
352	361	0.218688	0.104957	0.661929	0.442911	0.661929	0.442911	1.183	0.11315	0.216739	0.0793252	0.0604864	0.167839	0.015379	0.00196127	0.261443	0.158353	physical_and_proximity
353	358	0.281253	0.182063	0.785256	0.529309	0.785256	0.529309	2.483	0.366331	0.280468	0.169707	0.0628735	0.183291	0.032279	0.00634974	0.255021	0.244205	physical_and_proximity
355	370	0.253215	0.124014	1.07893	0.512992	1.07893	0.512992	0.858	0.11883	0.247421	0.0885618	0.0739444	0.194013	0.011154	0.00205972	0.334451	0.267865	physical_and_proximity
359	366	0.192685	0.0788118	0.513509	0.562851	0.513509	0.562851	0.637	0.0663193	0.188896	0.0531841	0.0452331	0.204309	0.008281	0.00114953	0.19773	0.236431	physical_and_proximity
360	361	0.250415	0.115806	0.505888	1.14097	0.505888	1.14097	0.845	0.140917	0.247733	0.100507	0.0320355	0.204816	0.010985	0.00244257	0.120835	0.15041	physical_and_proximity
369	370	0.0361511	0.0318564	0.34052	0.389908	0.34052	0.389908	0.026	0.0195	0.0227464	0.0176108	0.0191257	0.216767	0.000338	0.000338	0.129623	0.103428	physical_and_proximity
