# Supplementary material for: X-ray computed tomography images and network data of sands under compression
Source: Data Brief. 2021 May 12;36:107122. doi: 10.1016/j.dib.2021.107122 (PMC8165412; doi:10.1016/j.dib.2021.107122)
Supplement: Supplementary file 1 [file mmc1.zip › data/Ottawa-sand_2MPa/networks/thermal_network.txt]

# Thermal conductance network output format:
num_nodes & num_node_metrics ; names of columns ; [num_nodes x num_node_metrics] array; num_edges & num_edge_metrics ; names of columns ; [num_edges x num_edge_metrics] array
380 6
x y z volume location particle_id blob_id num_solid_contacts num_proximity_contacts
0.0460764	0.218172	0.401913	0.019026	left	1	52	1	5
0.257144	0.222156	1.32842	0.162508	left	2	117	4	7
0.307617	0.297817	2.10755	0.181037	left	3	174	6	5
0.0743266	0.0355726	2.39298	0.00499158	left	4	190	1	2
0.268622	0.149371	3.23343	0.138371	left	5	260	4	5
0.0385911	0.245975	3.86675	0.0151571	left	6	306	0	6
0.0178655	0.186105	4.50689	0.000751374	top	7	362	0	2
0.159005	0.479808	2.73812	0.110089	left	8	219	5	3
0.278546	0.267928	0.0540198	0.0302044	bottom	9	3	3	4
0.156199	0.709435	0.802173	0.0936537	left	10	81	3	5
0.162493	0.777718	4.41185	0.0637679	top	11	370	2	5
0.245611	0.830277	3.28926	0.192611	left	12	253	7	7
0.0434636	0.901561	0.117107	0.015491	bottom	13	1	1	5
0.0585097	1.0706	3.80099	0.0293124	left	14	301	2	6
0.345126	0.971764	1.29774	0.240987	left	15	124	6	9
0.273382	0.906254	2.0178	0.134964	left	16	164	4	8
0.043706	1.21174	2.66967	0.0269286	left	17	210	1	7
0.0425355	1.18399	0.847186	0.0140322	left	18	86	1	7
0.190269	1.47846	4.26498	0.114916	top	19	345	7	1
0.0829379	1.61982	0.324764	0.0571813	bottom	20	42	2	5
0.18136	1.68824	1.6034	0.134771	left	21	138	5	7
0.0264749	1.52141	3.29397	0.00781912	left	22	257	1	5
0.189184	1.80534	2.23255	0.187861	left	23	187	2	10
0.0804115	1.99098	1.05088	0.0505376	left	24	99	3	7
0.311833	2.01197	2.86814	0.205108	left	25	231	4	12
0.158144	1.9972	3.6131	0.116953	left	26	284	4	8
0.221011	2.09641	4.18838	0.149233	top	27	336	5	5
0.133416	2.40751	0.282566	0.111023	bottom	28	45	3	5
0.0836991	2.59874	2.04473	0.0529763	left	29	167	3	7
0.0986496	2.75971	0.92032	0.0827786	left	30	90	4	4
0.0274918	2.58215	2.72932	0.0071029	left	31	216	0	7
0.351072	2.48012	1.33067	0.198009	left	32	114	11	5
0.0294937	2.7502	4.3338	0.0118374	top	33	344	1	4
0.290407	2.67293	3.75883	0.25644	left	34	302	9	4
0.213053	3.09197	2.42512	0.127846	left	35	200	6	4
0.309881	3.08071	3.15643	0.290762	left	36	248	6	7
0.233236	3.26107	1.19305	0.203794	left	37	104	7	4
0.101423	3.30108	1.91374	0.0576647	left	38	160	3	5
0.311395	3.15771	0.128049	0.0834948	bottom	39	2	2	5
0.328107	3.41225	4.21795	0.231052	top	40	340	5	8
0.047166	3.33607	3.66154	0.00435445	left	41	286	1	4
0.326627	3.66391	0.410402	0.23567	bottom	42	57	5	9
0.46914	3.73139	3.48472	0.311601	left	43	281	9	6
0.123613	3.89153	2.92572	0.0907559	left	44	239	2	8
0.387032	3.85394	1.53042	0.333366	left	45	130	8	7
0.24885	3.79188	2.24654	0.169272	left	46	183	6	5
0.0416651	4.02806	0.92971	0.0200828	left	47	91	2	5
0.069056	4.06263	3.88246	0.0392714	left	48	303	3	4
0.306414	4.13458	4.39324	0.135392	top	49	359	5	3
0.0439615	4.23596	0.225681	0.0182483	bottom	50	37	1	4
0.433199	4.34668	3.54907	0.177533	left	51	282	4	9
0.188592	4.43655	2.21527	0.0334471	left	52	184	1	7
0.0993581	4.39411	1.52813	0.049204	left	53	132	2	5
0.087266	4.44279	2.88304	0.0304812	left	54	230	1	4
0.0389778	4.48151	4.37801	0.00385573	top	55	349	1	3
0.252829	4.41969	0.992133	0.054066	left	56	98	3	4
0.457256	4.28823	0.499436	0.192233	back	57	61	7	4
0.515936	4.43304	0.0480454	0.0185031	bottom	58	5	1	5
0.450976	1.50699	3.48078	0.237614	middle	59	276	9	7
0.530748	1.86713	0.119617	0.105054	bottom	60	4	6	2
0.365692	2.5574	4.48656	0.0287455	top	61	371	2	5
0.476801	0.473943	0.556885	0.222492	middle	62	60	7	10
0.461741	1.20226	0.178382	0.154946	bottom	63	6	7	5
0.478427	0.0791304	0.3519	0.0355255	front	64	55	2	6
0.55835	0.902619	3.94658	0.294791	middle	65	321	8	5
0.499094	0.171972	4.11506	0.1934	top	66	322	3	7
0.555055	1.04248	2.53371	0.236584	middle	67	205	8	9
0.500885	1.85784	0.688545	0.263341	middle	68	77	9	10
0.56743	4.345	2.86737	0.125787	back	69	233	5	6
0.633404	2.367	2.02206	0.270255	middle	70	157	9	7
0.617075	2.77815	0.523085	0.257385	middle	71	63	9	7
0.668469	2.28965	3.19852	0.204451	middle	72	258	7	8
0.687567	3.11292	1.76182	0.212689	middle	73	152	5	12
0.742328	3.4663	2.57764	0.231428	middle	74	203	6	10
0.764121	0.0250126	1.8521	0.0148385	front	75	150	2	4
0.547797	1.77412	4.50272	0.0110114	top	76	372	2	4
0.882084	2.71682	2.60823	0.353278	middle	77	211	9	8
0.783299	4.10078	2.26264	0.285313	back	78	181	8	6
0.732779	0.436229	2.89537	0.16644	middle	79	235	7	5
0.749877	4.49668	4.2541	0.0292245	top	80	333	2	4
0.846155	1.34067	1.67408	0.291113	middle	81	142	10	5
0.620668	0.0119529	0.952522	0.00210033	front	82	88	0	5
0.836027	0.505033	1.72015	0.229384	middle	83	141	9	5
0.870059	1.01263	0.695796	0.166669	middle	84	76	6	9
0.910501	1.87458	1.86041	0.232779	middle	85	154	5	10
0.833556	2.48459	4.24674	0.18002	top	86	341	7	5
0.954972	4.39415	1.6342	0.0992055	back	87	140	4	5
0.838839	0.742579	4.43669	0.0914391	top	88	363	3	6
0.851853	1.56226	4.1471	0.219731	top	89	328	8	6
0.948423	2.00237	1.1535	0.169657	middle	90	107	7	8
0.88126	3.3878	0.937109	0.2631	middle	91	89	10	7
0.835089	2.55372	0.0634185	0.0519041	bottom	92	7	3	7
1.02483	4.11357	1.06857	0.326962	back	93	100	9	4
0.88695	3.19874	3.81902	0.271075	middle	94	299	8	7
0.959863	0.538991	0.161601	0.12636	bottom	95	9	5	4
0.921203	1.50754	2.76665	0.21635	middle	96	213	7	10
0.879803	4.04032	4.03998	0.223415	middle	97	316	8	3
0.881863	3.41729	0.0667738	0.0351652	bottom	98	8	2	7
1.05539	0.360634	3.65164	0.303428	front	99	285	8	8
0.989947	0.181122	1.26488	0.122463	front	100	118	5	6
1.01185	1.00892	3.29355	0.225764	middle	101	263	8	8
1.0172	3.16926	4.40507	0.102791	top	102	354	4	7
1.08304	3.9132	0.336623	0.234262	bottom	103	53	10	3
1.07009	2.63744	1.2348	0.270271	middle	104	115	9	7
1.05123	2.1495	3.74932	0.210916	middle	105	296	8	10
1.18505	1.60544	0.284239	0.179198	bottom	106	46	6	7
1.2113	3.19656	3.25195	0.294824	middle	107	262	10	7
1.25233	0.0553804	0.0867618	0.018613	bottom	108	10	1	5
1.17221	0.339624	2.41459	0.248349	front	109	198	6	10
1.14952	2.38155	0.479847	0.286179	middle	110	58	7	8
1.2969	3.97596	2.93375	0.250643	middle	111	236	11	4
1.25638	1.02731	0.21117	0.133641	bottom	112	34	6	5
1.16038	0.245745	0.662162	0.165858	front	113	72	4	8
1.25409	1.01422	2.06318	0.213788	middle	114	166	9	6
1.33721	1.46277	0.955445	0.312798	middle	115	92	8	8
1.23703	3.58147	1.68447	0.240358	middle	116	139	9	6
1.07605	3.74129	4.45189	0.0359847	top	117	360	2	7
1.04184	0.0304016	3.96889	0.0044643	front	118	317	1	4
1.30676	0.917849	2.75978	0.166765	middle	119	229	10	3
1.34955	2.05119	2.40441	0.290874	middle	120	188	7	9
1.35068	1.7661	4.41156	0.122024	top	121	364	5	5
1.21318	0.165088	4.34529	0.078914	top	122	348	4	3
1.29741	4.17504	3.50433	0.231939	back	123	278	9	6
1.35101	4.40136	0.619418	0.11088	back	124	64	6	3
1.34294	3.1269	0.334821	0.167447	middle	125	51	7	8
1.29686	1.92571	3.19447	0.176101	middle	126	256	7	8
1.35927	4.24536	0.0970145	0.061795	bottom	127	11	3	5
1.28548	4.45204	2.80969	0.0474684	back	128	223	3	6
1.39321	0.984701	4.27315	0.235402	top	129	339	8	5
1.34264	2.81331	1.90628	0.229275	middle	130	159	6	9
1.4934	0.789555	1.26053	0.326079	middle	131	116	9	9
1.44065	0.0739475	2.96147	0.0494545	front	132	237	2	6
1.4412	4.16831	4.24236	0.198117	top	133	346	7	5
1.59416	3.26321	2.42881	0.225834	middle	134	201	7	9
1.59849	4.30419	2.03252	0.196331	back	135	161	4	9
1.59035	3.90236	2.31217	0.160847	middle	136	179	7	5
1.68153	2.43702	4.29579	0.258027	top	137	350	8	6
1.52941	2.59577	3.08314	0.178306	middle	138	245	8	7
1.67876	0.553058	3.23979	0.250407	middle	139	264	8	6
1.54212	2.99412	3.95024	0.210297	middle	140	313	8	7
1.59135	0.424059	1.92825	0.256862	front	141	158	8	9
1.6399	1.35771	3.23214	0.218839	middle	142	259	8	7
1.6753	3.24706	1.19426	0.280996	middle	143	109	8	9
1.68674	3.59879	3.87347	0.258558	middle	144	305	11	5
1.56769	1.66163	3.83251	0.168868	middle	145	307	9	7
1.52097	4.47764	3.19393	0.0195643	back	146	254	3	3
1.51603	2.90755	0.0317531	0.0128678	bottom	147	12	1	6
1.70363	1.54241	1.64102	0.318227	middle	148	143	9	7
1.66618	4.40441	1.35292	0.0966922	back	149	122	5	1
1.66557	0.192557	1.08102	0.149967	front	150	96	6	3
1.84868	2.50871	0.906499	0.347844	middle	151	85	8	9
1.79735	0.282346	4.23243	0.209146	top	152	337	7	6
1.72754	2.34486	3.49336	0.151439	middle	153	275	10	4
1.69453	0.312124	0.271862	0.154647	bottom	154	13	9	1
1.69271	2.41864	1.63937	0.215565	middle	155	137	7	10
1.80991	0.924133	3.87217	0.218008	middle	156	309	7	8
1.73529	2.18577	0.390247	0.205993	bottom	157	54	4	8
1.79643	3.70186	0.146043	0.106842	bottom	158	14	3	7
1.7496	0.113422	3.62599	0.0612655	front	159	289	3	7
1.79827	0.907942	0.649478	0.20783	middle	160	74	7	9
1.82698	1.2817	2.43215	0.268588	middle	161	196	10	6
1.88706	3.57019	4.47376	0.0732348	top	162	373	4	5
1.9074	3.37832	2.81184	0.266588	middle	163	224	9	7
1.81362	3.99799	0.851832	0.197923	middle	164	83	5	9
1.97719	4.49235	0.303271	0.0400008	bottom	165	40	2	6
1.75292	0.0101072	2.40519	0.00243867	front	166	191	0	5
1.96273	3.49232	1.89834	0.210956	middle	167	156	6	8
1.89938	4.40114	3.80578	0.0754494	back	168	304	5	4
1.99037	1.5872	0.200432	0.114598	bottom	169	15	3	8
2.05696	1.9127	2.91517	0.268513	middle	170	234	12	3
1.96838	2.53642	2.41677	0.180312	middle	171	192	7	9
1.94925	0.484297	2.64042	0.22443	middle	172	209	8	8
2.10206	4.33078	2.60243	0.162629	back	173	212	6	7
2.1094	3.07904	3.37472	0.222207	middle	174	273	11	3
2.08037	4.0725	3.28139	0.28113	back	175	265	10	8
1.99868	0.927818	0.137429	0.10728	bottom	176	16	5	2
2.11468	0.218089	1.40066	0.156954	front	177	123	6	4
2.05421	2.03495	3.70705	0.1138	middle	178	287	7	7
2.08139	4.18063	4.28846	0.191631	top	179	355	6	5
2.19345	0.0487762	0.114872	0.0185515	bottom	180	19	1	3
2.2001	0.916173	1.6619	0.205672	middle	181	136	7	12
2.14248	1.53298	0.987751	0.232383	middle	182	97	6	12
2.1064	1.81455	4.45712	0.0483867	top	183	374	4	6
2.13983	1.90923	2.11955	0.259912	middle	184	175	8	5
2.15545	3.43672	0.634879	0.260184	middle	185	73	7	6
2.23581	2.89053	0.269665	0.229681	bottom	186	17	6	7
2.24293	4.1331	0.26344	0.213337	bottom	187	35	5	9
2.20556	1.25816	4.19297	0.249678	top	188	331	9	8
2.22518	0.222132	2.17794	0.141862	front	189	182	4	6
2.22238	0.560949	4.45014	0.0470114	top	190	357	3	7
2.18151	3.15384	4.20858	0.17759	top	191	335	7	4
2.34707	2.15808	1.53691	0.26201	middle	192	129	8	6
2.18778	0.0828763	3.09974	0.0386452	front	193	247	2	6
2.27439	0.354492	0.584112	0.266707	front	194	67	8	6
2.28521	1.12758	3.01995	0.22521	middle	195	243	9	9
2.25381	2.22615	0.0893407	0.0606592	bottom	196	18	2	5
2.37873	2.50049	3.1177	0.223929	middle	197	249	8	8
2.28083	2.97934	1.38493	0.23074	middle	198	112	7	8
2.34922	0.441162	3.62165	0.273122	front	199	291	9	9
2.36169	3.94775	2.11613	0.227895	middle	200	173	6	9
2.49971	4.34436	1.2693	0.190091	back	201	113	5	11
2.37189	0.785398	2.32045	0.140401	middle	202	185	8	3
2.43366	1.55283	3.60125	0.194566	middle	203	288	7	10
2.47992	2.836	3.89613	0.259802	middle	204	297	9	5
2.49632	3.73612	3.8031	0.283136	middle	205	298	10	6
2.52739	2.82889	1.94638	0.227603	middle	206	165	7	8
2.4566	2.05676	4.15895	0.24334	top	207	332	10	5
2.4801	3.10789	2.50318	0.275293	middle	208	199	9	6
2.41798	0.0762571	4.18579	0.0429997	front	209	329	3	3
2.42689	2.09251	0.599743	0.202691	middle	210	65	7	6
2.55061	1.04798	0.442885	0.216165	middle	211	56	8	5
2.53086	3.72169	1.05468	0.228807	middle	212	101	6	10
2.60914	1.67339	2.53198	0.288387	middle	213	204	10	6
2.39329	4.5019	2.97695	0.0087177	back	214	240	2	4
2.48859	2.63672	4.47377	0.0431227	top	215	375	2	6
2.63676	0.346571	1.80953	0.227765	front	216	153	7	6
2.69659	4.33946	3.64438	0.141742	back	217	290	7	6
2.63015	3.61933	2.85537	0.236004	middle	218	225	9	5
2.74422	3.54769	1.58311	0.162734	middle	219	135	9	6
2.44675	4.52227	4.09653	0.00328012	back	220	324	0	4
2.77846	1.5471	1.57388	0.240826	middle	221	133	9	7
2.71936	4.40019	1.84581	0.0858961	back	222	155	4	4
2.70346	0.289798	2.6473	0.177421	front	223	215	6	6
2.75107	0.838554	1.18217	0.318418	middle	224	110	8	10
2.59944	1.36705	4.47422	0.0208979	top	225	376	2	7
2.88122	1.65093	0.307769	0.246246	bottom	226	48	7	5
2.79756	0.739941	4.43411	0.0861817	top	227	365	3	8
2.75715	3.29002	0.187169	0.166124	bottom	228	20	5	6
2.93128	0.142661	1.07082	0.134052	front	229	102	6	5
2.85047	4.28203	2.5931	0.23304	back	230	206	8	7
2.83678	0.854368	3.83663	0.151149	middle	231	300	7	8
2.78894	4.21217	0.0761969	0.041486	bottom	232	21	2	5
2.93083	3.90822	3.24259	0.21238	middle	233	266	8	8
2.86955	4.34755	4.22771	0.158158	top	234	334	5	3
2.8812	0.13257	0.263228	0.0922432	bottom	235	50	2	6
2.91042	0.284027	4.11256	0.191099	top	236	318	6	6
2.95693	1.92144	3.28013	0.24988	middle	237	267	8	10
2.99209	4.09605	0.730009	0.218933	middle	238	78	6	10
2.95008	1.11783	2.8671	0.196383	middle	239	232	7	10
2.91762	2.28695	1.14482	0.309186	middle	240	106	10	7
2.898	3.04235	3.24209	0.271877	middle	241	255	8	9
3.01476	2.45648	0.196043	0.223602	bottom	242	22	6	7
3.03164	2.91178	1.48494	0.209965	middle	243	127	8	7
3.00428	0.536016	0.638491	0.167679	middle	244	71	7	6
2.9698	2.62203	4.08882	0.188298	middle	245	323	7	8
3.04874	0.383139	3.29806	0.286311	front	246	269	10	6
3.14472	4.41605	0.284102	0.0879591	bottom	247	41	3	7
3.01	1.41655	4.05841	0.218024	middle	248	320	9	6
3.02513	2.49597	2.63235	0.212591	middle	249	218	8	7
3.16078	1.08009	3.34477	0.208454	middle	250	270	7	8
3.08582	2.04765	4.40484	0.111366	top	251	358	6	7
3.00321	0.960101	2.25955	0.206145	middle	252	176	8	9
2.97864	2.22427	1.96461	0.165568	middle	253	163	8	5
3.1833	3.34384	4.39062	0.201772	top	254	377	5	9
3.12211	4.07874	1.71192	0.132525	middle	255	144	6	9
3.14483	0.534626	0.10397	0.0600418	bottom	256	23	3	6
3.08987	3.09641	0.837289	0.237893	middle	257	84	7	10
3.23412	1.04262	0.126903	0.107207	bottom	258	24	5	3
3.1706	3.39002	2.28735	0.332646	middle	259	180	8	10
3.35201	1.31703	4.4343	0.107367	top	260	366	4	7
3.19141	3.4143	3.7786	0.209319	middle	261	292	10	2
3.28046	3.45128	0.293401	0.20199	bottom	262	43	6	8
3.33902	2.16819	3.77587	0.210651	middle	263	308	10	6
3.41723	0.998622	1.49099	0.244801	middle	264	125	10	9
3.30601	1.83822	0.793333	0.285469	middle	265	79	7	11
3.27833	4.37551	3.1242	0.0763457	back	266	251	6	4
3.3159	1.44226	2.30876	0.18105	middle	267	186	8	6
3.25363	0.20568	2.66277	0.134834	front	268	207	4	6
3.35157	0.424465	2.01925	0.234431	front	269	168	8	7
3.53956	1.95374	2.72456	0.314417	middle	270	217	10	8
3.44642	1.18189	0.685505	0.239833	middle	271	69	8	8
3.38822	2.71245	2.16556	0.193162	middle	272	178	6	8
3.44067	3.79716	1.06846	0.271712	middle	273	93	9	6
3.25507	4.48913	1.815	0.0220974	back	274	151	3	4
3.45699	0.695623	4.08249	0.237008	middle	275	330	8	9
3.36532	3.93126	2.74904	0.106642	middle	276	226	8	4
3.32306	3.96151	0.0439829	0.0171322	bottom	277	25	2	5
3.49992	0.277255	1.37977	0.213641	front	278	120	6	6
3.56629	2.53505	3.28479	0.237902	middle	279	261	10	7
3.47175	1.79019	1.68333	0.220346	middle	280	146	8	8
3.46874	0.0358553	3.80963	0.0189184	front	281	294	2	3
3.46668	4.19278	3.87069	0.248832	back	282	310	7	9
3.55049	3.4088	1.58976	0.219272	middle	283	131	6	9
3.54361	4.38398	0.700826	0.0807947	back	284	66	5	3
3.48356	0.0630738	0.714862	0.0346225	front	285	80	3	4
3.52784	2.55712	0.753563	0.148089	middle	286	68	8	5
3.68408	3.39016	3.11014	0.311616	middle	287	250	8	8
3.73886	4.3144	4.44489	0.0892399	top	288	369	4	3
3.63309	4.29952	2.37393	0.221262	back	289	193	9	6
3.63011	4.35679	1.38657	0.150954	back	290	119	6	6
3.46782	0.0767618	0.0647646	0.00934164	bottom	291	26	1	4
3.71646	1.48041	3.56649	0.258216	middle	292	283	10	9
3.70481	2.51107	1.49027	0.335671	middle	293	126	10	6
3.61329	2.67881	4.50514	0.0147748	top	294	368	1	8
3.61341	2.90551	4.07353	0.158775	middle	295	319	9	6
3.57005	0.63576	4.48087	0.0280535	top	296	367	2	6
3.65938	1.67449	0.0860661	0.0480001	bottom	297	27	1	7
3.8066	0.409356	0.424597	0.307912	bottom	298	47	7	9
3.84465	0.902702	0.953721	0.193773	middle	299	94	7	8
3.65798	0.707196	2.7546	0.222719	middle	300	214	11	4
3.76876	1.40701	2.88787	0.197137	middle	301	227	8	6
3.8418	2.76029	2.70997	0.259672	middle	302	221	8	7
3.87302	3.80585	0.368478	0.333724	bottom	303	59	9	5
3.78327	1.58462	4.05363	0.162246	middle	304	325	9	5
3.84878	3.51416	3.92946	0.2325	middle	305	315	9	5
3.92393	2.10445	4.33314	0.1291	top	306	343	7	7
3.74493	2.3384	4.16149	0.107479	middle	307	338	6	9
3.75945	0.0982445	4.37655	0.0402051	top	308	351	2	5
3.89062	3.47047	2.39824	0.349444	middle	309	197	8	6
3.78065	4.46858	2.99466	0.0211066	back	310	241	3	5
3.83254	0.128005	2.67602	0.084668	front	311	220	4	6
3.85865	2.24237	0.287171	0.215339	bottom	312	36	3	6
3.84029	4.36003	0.0998363	0.0546218	bottom	313	28	2	6
3.80861	4.48303	3.50187	0.0240945	back	314	277	3	5
3.90699	0.356713	3.68266	0.285102	front	315	280	10	7
3.94128	3.19853	0.972127	0.258725	middle	316	95	9	6
3.95685	1.8273	1.17241	0.318752	middle	317	105	8	9
3.97296	4.09981	3.10374	0.205327	middle	318	242	8	8
3.89654	1.16643	2.0459	0.224988	middle	319	171	7	9
4.04714	2.98743	0.281971	0.244476	bottom	320	31	5	6
4.00374	0.273577	2.02386	0.204618	front	321	169	7	6
4.06007	1.01856	0.258085	0.211677	bottom	322	30	7	3
4.10766	0.944333	3.15737	0.142361	right	323	252	7	5
4.18628	3.68125	4.37229	0.183535	top	324	356	4	6
4.10183	2.08808	2.07798	0.226919	middle	325	172	5	10
3.78396	3.17815	4.51671	0.0011007	top	326	378	0	6
4.14524	1.11109	4.41848	0.103824	top	327	361	5	4
4.21198	2.06529	3.703	0.24934	right	328	295	11	4
4.16638	4.23608	3.98248	0.14924	right	329	314	7	2
4.18455	4.06451	1.928	0.28686	right	330	162	6	7
4.21439	4.22218	0.857911	0.237524	right	331	87	4	9
4.20441	3.06856	1.8031	0.213381	right	332	148	6	7
4.2287	2.84834	3.52259	0.189331	right	333	279	8	6
4.20785	0.246721	1.19123	0.238965	right	334	103	6	4
4.09709	0.0273973	0.0245242	0.00181912	bottom	335	29	0	4
4.16065	0.398907	4.39276	0.0991945	top	336	353	5	3
4.25725	0.77208	1.52451	0.16704	right	337	128	6	8
4.26763	2.93127	4.23909	0.23424	top	338	342	7	5
4.09288	4.50347	2.20631	0.00776859	back	339	177	2	0
4.25315	2.19379	3.08003	0.227638	right	340	246	7	7
4.22178	0.903848	3.87686	0.151945	middle	341	311	6	8
4.27958	4.49376	1.2555	0.020977	right	342	111	2	3
4.29152	1.58611	0.349299	0.193703	bottom	343	44	3	8
4.30098	3.75505	1.36338	0.167585	right	344	121	4	5
4.29299	0.625212	2.61843	0.301791	right	345	208	9	6
4.34401	3.85891	0.0721928	0.0536925	bottom	346	32	1	6
4.32352	0.19461	3.3681	0.107497	right	347	274	3	6
4.33614	1.52341	2.46164	0.155345	right	348	202	4	7
4.34505	2.35111	1.57764	0.185407	right	349	134	6	4
4.29793	2.39435	4.52076	0.00385573	top	350	379	0	7
4.37117	1.57012	4.1307	0.131592	right	351	326	6	5
4.38079	3.69582	3.36519	0.151947	right	352	268	5	7
4.38835	1.55501	1.71169	0.0998053	right	353	147	5	5
4.39817	1.39969	3.37627	0.0984322	right	354	272	6	5
4.36736	3.14833	2.95951	0.10436	right	355	238	4	5
4.35288	1.84804	4.49519	0.0140432	top	356	380	2	5
4.38515	0.407943	0.123874	0.0522842	bottom	357	33	2	4
4.40477	1.37067	1.10865	0.118152	right	358	108	4	6
4.40226	2.66066	0.845401	0.137824	right	359	82	4	6
4.39627	4.425	2.99371	0.0401216	right	360	244	2	4
4.40739	4.30466	3.58409	0.0688276	right	361	293	3	3
4.43336	0.728279	0.646642	0.0748078	right	362	75	2	7
4.42832	3.47685	0.588334	0.0944227	right	363	70	2	6
4.42731	4.50966	0.346004	0.00645479	right	364	49	0	5
4.4299	0.100207	0.449652	0.023275	right	365	62	0	5
4.42706	2.21879	0.259871	0.06785	bottom	366	39	2	2
4.44518	0.103636	2.28792	0.0198741	right	367	189	2	4
4.45303	0.180678	4.14985	0.0465303	top	368	327	2	5
4.45212	3.65279	2.38637	0.0534596	right	369	195	3	4
4.44404	2.81757	2.49833	0.0880975	right	370	194	5	5
4.46597	0.0549836	2.82855	0.00897914	right	371	228	1	3
4.45347	0.655916	2.00411	0.0410773	right	372	170	2	7
4.47391	0.125968	1.74667	0.0158601	right	373	149	1	4
4.47004	0.691483	3.43667	0.0290421	right	374	271	3	4
4.47747	4.35886	4.38554	0.0181296	top	375	352	1	3
4.4852	1.94371	2.74899	0.0221545	right	376	222	2	4
4.50216	0.693008	4.38283	0.0101106	top	377	347	2	3
4.50311	2.45706	3.9735	0.0147397	right	378	312	3	5
4.51399	4.27354	0.259131	0.00443574	right	379	38	0	6
4.51918	4.48317	1.71377	0.00192018	right	380	145	0	2
2224 17
from_node to_node conductance conductance_penalized conductance_from_particle conductance_to_particle conductance_from_particle_solid_only conductance_to_particle_solid_only conductance_contact_only conductance_contact_only_penalized conductance_solid_only conductance_solid_only_penalized conductance_proximity_only gap_width solid_contact_area solid_contact_area_penalized proximity_contact_area_f…
1	2	0.00714237	0.00714237	1.33571	2.98568	0	0	0	0	0	0	0.00719807	0.30279	0	0	0.036504	0.085176	proximity
1	9	0.15428	0.0535972	0.624119	1.43083	0.624119	1.43083	0.208	0.0299345	0.14067	0.0280054	0.0312031	0.171561	0.002704	0.000518865	0.111709	0.136552	physical_and_proximity
1	10	0.0147977	0.0147977	4.08543	4.04628	0	0	0	0	0	0	0.0149063	0.210397	0	0	0.096668	0.091767	proximity
1	13	0.00243699	0.00243699	1.98449	0.593943	0	0	0	0	0	0	0.00245006	0.30243	0	0	0.029913	0.010309	proximity
1	62	0.0615878	0.0615878	45.3485	8.39309	0	0	0	0	0	0	0.0621281	0.181565	0	0	0.196716	0.338338	proximity
1	64	0.0268655	0.0268655	26.9351	3.44437	0	0	0	0	0	0	0.0271039	0.195414	0	0	0.169169	0.119314	proximity
2	3	0.28447	0.136249	0.741225	0.704117	0.741225	0.704117	1.274	0.152284	0.281352	0.107112	0.0665274	0.189585	0.016562	0.00263959	0.302172	0.304031	physical_and_proximity
2	10	0.0430646	0.0430646	2.10994	1.4948	0	0	0	0	0	0	0.0452939	0.231279	0	0	0.317213	0.224601	proximity
2	15	0.0626269	0.0626269	3.07889	1.92434	0	0	0	0	0	0	0.0661239	0.202033	0	0	0.409656	0.378391	proximity
2	16	0.0119364	0.0119364	1.11556	1.03495	0	0	0	0	0	0	0.0122079	0.288893	0	0	0.137904	0.110526	proximity
2	62	0.28216	0.146613	0.736479	0.746528	0.736479	0.746528	1.105	0.166522	0.277599	0.114909	0.0760005	0.207745	0.014365	0.00288638	0.287807	0.426387	physical_and_proximity
2	64	0.000435422	0.000435422	0.629692	0.345042	0	0	0	0	0	0	0.000436274	0.358281	0	0	0.006253	0.002366	proximity
2	75	0.0159731	0.0159731	1.27044	0.337027	0	0	0	0	0	0	0.0169921	0.258524	0	0	0.166127	0.083655	proximity
2	82	0.0119098	0.0119098	0.937734	4.0558	0	0	0	0	0	0	0.0120989	0.22097	0	0	0.088049	0.031434	proximity
2	83	0.316938	0.13492	0.893194	1.08724	0.893194	1.08724	0.819	0.108955	0.306716	0.0891467	0.0771792	0.210818	0.010647	0.00188855	0.429598	0.415571	physical_and_proximity
2	100	0.272212	0.116489	0.987817	0.583786	0.987817	0.583786	0.988	0.104173	0.267563	0.081138	0.0664977	0.198422	0.012844	0.00180567	0.324649	0.299637	physical_and_proximity
3	4	0.0718862	0.0428842	0.715755	0.136606	0.715755	0.136606	0.156	0.0319369	0.0661039	0.0249818	0.0365507	0.20776	0.002028	0.000553573	0.20449	0.051376	physical_and_proximity
3	5	0.00862772	0.00862772	0.626023	0.2998	0	0	0	0	0	0	0.00901124	0.294085	0	0	0.102583	0.088218	proximity
3	8	0.234525	0.142267	0.784957	0.458077	0.784957	0.458077	1.157	0.19771	0.231412	0.117441	0.082242	0.197241	0.015041	0.00342697	0.406445	0.372138	physical_and_proximity
3	15	0.00676912	0.00676912	0.585182	0.841892	0	0	0	0	0	0	0.0069045	0.315513	0	0	0.08619	0.08619	proximity
3	16	0.368265	0.238811	0.688753	0.981906	0.688753	0.981906	3.965	0.467566	0.367305	0.216964	0.114818	0.178591	0.051545	0.00810447	0.450047	0.462722	physical_and_proximity
3	67	0.0266154	0.0266154	0.970144	1.08811	0	0	0	0	0	0	0.0280722	0.253125	0	0	0.227474	0.248768	proximity
3	75	0.0409487	0.0310422	0.89792	0.0523056	0.89792	0.0523056	0.195	0.0397197	0.0394317	0.0220223	0.0437379	0.221211	0.002535	0.000688474	0.260091	0.122356	physical_and_proximity
3	79	0.0377974	0.0377974	0.815594	1.09691	0	0	0	0	0	0	0.04112	0.240143	0	0	0.310284	0.276822	proximity
3	83	0.280541	0.150169	0.858708	0.722252	0.858708	0.722252	0.897	0.155515	0.272931	0.111367	0.0877902	0.208185	0.011661	0.0026956	0.46475	0.455962	physical_and_proximity
3	109	0.0369524	0.0369524	0.89627	1.05384	0	0	0	0	0	0	0.0400045	0.219965	0	0	0.299806	0.296088	proximity
4	5	0.00997098	0.00997098	1.86364	1.68617	0	0	0	0	0	0	0.0100846	0.230564	0	0	0.021801	0.086021	proximity
4	8	0.0185152	0.0185152	12.0659	4.31727	0	0	0	0	0	0	0.0186236	0.242686	0	0	0.051376	0.16224	proximity
5	6	0.0208985	0.0208985	0.678743	5.34594	0	0	0	0	0	0	0.0216497	0.200591	0	0	0.120328	0.141622	proximity
5	8	0.131037	0.0804622	0.410976	0.730375	0.410976	0.730375	0.182	0.0367676	0.107563	0.0322578	0.0791635	0.192646	0.002366	0.000637304	0.409656	0.337662	physical_and_proximity
5	12	0.27779	0.168482	0.713225	0.629604	0.713225	0.629604	1.56	0.258759	0.275375	0.145879	0.0808017	0.194076	0.02028	0.00448516	0.370448	0.395629	physical_and_proximity
5	65	0.00827361	0.00827361	0.752744	1.43302	0	0	0	0	0	0	0.00841468	0.33111	0	0	0.090584	0.1014	proximity
5	66	0.2539	0.132523	0.66064	0.545197	0.66064	0.545197	1.625	0.170241	0.252317	0.108437	0.0679674	0.193644	0.021125	0.00295085	0.283413	0.289835	physical_and_proximity
5	79	0.312064	0.13573	0.637601	1.29073	0.637601	1.29073	1.053	0.0910424	0.303693	0.0750355	0.107985	0.2103	0.013689	0.00157807	0.494832	0.53404	physical_and_proximity
5	99	0.0553709	0.0553709	1.17648	1.5953	0	0	0	0	0	0	0.060302	0.207796	0	0	0.216489	0.44278	proximity
6	11	0.00388331	0.00388331	1.25119	3.15236	0	0	0	0	0	0	0.00390022	0.331956	0	0	0.018421	0.051545	proximity
6	12	0.0146698	0.0146698	3.56006	2.82884	0	0	0	0	0	0	0.0148076	0.227747	0	0	0.090077	0.115596	proximity
6	14	0.00294378	0.00294378	1.08129	1.29712	0	0	0	0	0	0	0.00295854	0.292801	0	0	0.034476	0.033124	proximity
6	65	0.0177602	0.0177602	3.712	5.05862	0	0	0	0	0	0	0.0179087	0.270741	0	0	0.097851	0.188435	proximity
6	66	0.0486062	0.0486062	35.4284	6.94935	0	0	0	0	0	0	0.0490163	0.180025	0	0	0.165113	0.304369	proximity
7	11	0.00595872	0.00595872	2.95383	1.84478	0	0	0	0	0	0	0.00599015	0.257574	0	0	0.00507	0.058812	proximity
7	66	0.0122156	0.0122156	2.95383	4.78674	0	0	0	0	0	0	0.0122978	0.271074	0	0	0.00507	0.130299	proximity
8	12	0.188162	0.0979782	0.374155	1.14542	0.374155	1.14542	0.494	0.0787922	0.179533	0.0615864	0.071344	0.201858	0.006422	0.00136573	0.301665	0.388024	physical_and_proximity
8	16	0.0144669	0.0144669	0.851362	1.2874	0	0	0	0	0	0	0.0148872	0.28696	0	0	0.151931	0.166465	proximity
8	17	0.0154478	0.0154478	1.23602	0.391099	0	0	0	0	0	0	0.0162951	0.258243	0	0	0.153959	0.084331	proximity
8	67	0.0875116	0.0735224	0.647337	0.893783	0.647337	0.893783	0.052	0.0293166	0.0456738	0.0271931	0.0621106	0.204008	0.000676	0.000508154	0.284089	0.370617	physical_and_proximity
8	79	0.295294	0.145315	0.940344	0.74603	0.940344	0.74603	0.923	0.128607	0.286755	0.0982368	0.0947199	0.212183	0.011999	0.00222919	0.50362	0.44785	physical_and_proximity
9	13	0.0102859	0.0102859	0.729563	0.580961	0	0	0	0	0	0	0.0106237	0.227738	0	0	0.079937	0.051376	proximity
9	62	0.371287	0.162513	0.995459	1.00346	0.995459	1.00346	1.365	0.161209	0.365803	0.121888	0.0796254	0.182774	0.017745	0.00279429	0.246909	0.375518	physical_and_proximity
9	63	0.00514655	0.00514655	0.455518	1.0921	0	0	0	0	0	0	0.00523029	0.30851	0	0	0.02704	0.063375	proximity
9	64	0.201099	0.10124	0.498269	0.599751	0.498269	0.599751	0.728	0.119011	0.198101	0.0828028	0.0421968	0.174167	0.009464	0.00206286	0.170352	0.180154	physical_and_proximity
9	95	0.0177118	0.0177118	1.3801	1.56213	0	0	0	0	0	0	0.0181506	0.243334	0	0	0.109343	0.154804	proximity
9	108	0.00236807	0.00236807	0.424715	0.130939	0	0	0	0	0	0	0.00242546	0.308334	0	0	0.029575	0.013182	proximity
10	13	0.00851135	0.00851135	0.999041	1.36788	0	0	0	0	0	0	0.0086387	0.261308	0	0	0.08112	0.0676	proximity
10	15	0.572736	0.272152	1.04167	2.1349	1.04167	2.1349	3.042	0.338682	0.56911	0.228257	0.10655	0.196351	0.039546	0.00587049	0.36335	0.51038	physical_and_proximity
10	18	0.0587817	0.0491421	1.03399	0.224497	1.03399	0.224497	0.052	0.0327129	0.0405642	0.0277851	0.0342771	0.203588	0.000676	0.000567023	0.207363	0.127088	physical_and_proximity
10	62	0.935801	0.529317	2.01844	2.58719	2.01844	2.58719	5.213	0.848237	0.93129	0.485233	0.144541	0.189401	0.067769	0.0147028	0.456976	0.643045	physical_and_proximity
10	63	0.022437	0.022437	1.18836	1.98102	0	0	0	0	0	0	0.0231359	0.270545	0	0	0.166296	0.226291	proximity
10	84	0.0240717	0.0240717	1.85121	2.19055	0	0	0	0	0	0	0.0246634	0.269833	0	0	0.201617	0.235417	proximity
11	14	0.00824577	0.00824577	2.62307	1.44279	0	0	0	0	0	0	0.00831947	0.291808	0	0	0.093119	0.058812	proximity
11	19	0.21398	0.0711601	0.538268	1.20833	0.538268	1.20833	0.468	0.0529399	0.207376	0.0463505	0.0350309	0.197455	0.006084	0.000917624	0.140777	0.171704	physical_and_proximity
11	65	0.808413	0.265262	2.41197	2.44529	2.41197	2.44529	2.314	0.234698	0.796368	0.196682	0.10471	0.181144	0.030082	0.0040681	0.329888	0.519506	physical_and_proximity
11	66	0.0275073	0.0275073	1.95615	3.76593	0	0	0	0	0	0	0.0281079	0.244816	0	0	0.161057	0.26026	proximity
11	88	0.0177437	0.0177437	3.56915	2.56044	0	0	0	0	0	0	0.0179574	0.23984	0	0	0.149734	0.143312	proximity
12	14	0.0826409	0.0556279	0.56995	0.147364	0.56995	0.147364	0.234	0.0590827	0.0780398	0.0392682	0.0468933	0.218955	0.003042	0.0010241	0.283582	0.165113	physical_and_proximity
12	17	0.0946875	0.0618193	0.312004	0.17149	0.312004	0.17149	0.611	0.0952057	0.0936944	0.0511773	0.0448534	0.204207	0.007943	0.00165023	0.222404	0.203138	physical_and_proximity
12	22	0.0128901	0.0128901	0.560532	0.597532	0	0	0	0	0	0	0.0134914	0.273222	0	0	0.130975	0.061854	proximity
12	59	0.250765	0.134585	0.709168	0.540172	0.709168	0.540172	1.287	0.150279	0.247625	0.100851	0.0895935	0.199195	0.016731	0.00260484	0.405938	0.48165	physical_and_proximity
12	65	0.0767116	0.0767116	1.14642	1.91316	0	0	0	0	0	0	0.0859043	0.213236	0	0	0.454103	0.526942	proximity
12	66	0.0146507	0.0146507	0.415568	0.663848	0	0	0	0	0	0	0.0155416	0.288163	0	0	0.138242	0.163085	proximity
12	67	0.209358	0.120824	0.388969	0.586498	0.388969	0.586498	1.898	0.150251	0.208212	0.091479	0.099712	0.203359	0.024674	0.00260435	0.386334	0.519506	physical_and_proximity
12	79	0.0517458	0.0517458	1.81597	1.04704	0	0	0	0	0	0	0.0561183	0.227432	0	0	0.406276	0.349999	proximity
12	96	0.00915336	0.00915336	0.522067	0.676467	0	0	0	0	0	0	0.00944681	0.313964	0	0	0.086866	0.118131	proximity
12	99	0.0235411	0.0235411	0.620241	0.84804	0	0	0	0	0	0	0.0251969	0.238741	0	0	0.147706	0.236769	proximity
12	101	0.22498	0.11972	0.583777	0.568985	0.583777	0.568985	0.949	0.127494	0.221032	0.088386	0.0773262	0.208958	0.012337	0.0022099	0.399347	0.394108	physical_and_proximity
13	20	0.00548334	0.00548334	1.82174	2.08882	0	0	0	0	0	0	0.00551442	0.232833	0	0	0.046813	0.045968	proximity
13	62	0.0319071	0.0319071	7.26265	3.92132	0	0	0	0	0	0	0.0323119	0.230378	0	0	0.121004	0.247416	proximity
13	63	0.546483	0.153593	1.22715	3.34505	1.22715	3.34505	1.339	0.127711	0.53744	0.111807	0.0575818	0.152525	0.017407	0.00221366	0.13351	0.231023	physical_and_proximity
14	19	0.182731	0.073423	0.47529	1.45053	0.47529	1.45053	0.338	0.0571135	0.173854	0.0492553	0.035254	0.183991	0.004394	0.000989967	0.109681	0.173056	physical_and_proximity
14	22	0.00333221	0.00333221	0.907828	0.67191	0	0	0	0	0	0	0.00336122	0.331721	0	0	0.036673	0.023829	proximity
14	26	0.00193315	0.00193315	0.767641	1.40809	0	0	0	0	0	0	0.0019407	0.346974	0	0	0.016224	0.026871	proximity
14	59	0.0513224	0.0513224	4.70004	3.6177	0	0	0	0	0	0	0.0526441	0.208123	0	0	0.17914	0.349999	proximity
14	65	0.0723734	0.0723734	26.3781	5.21323	0	0	0	0	0	0	0.0735971	0.195682	0	0	0.26702	0.452751	proximity
15	16	0.229264	0.10715	0.723416	0.532831	0.723416	0.532831	0.832	0.0897784	0.224164	0.0694559	0.0748682	0.209668	0.010816	0.00155616	0.425711	0.376701	physical_and_proximity
15	18	0.0374186	0.0374186	1.48831	2.77042	0	0	0	0	0	0	0.0389229	0.232966	0	0	0.298285	0.130975	proximity
15	21	0.195436	0.118407	0.607595	0.376222	0.607595	0.376222	1.157	0.168308	0.193493	0.0976056	0.0731452	0.209378	0.015041	0.00291735	0.375518	0.31603	physical_and_proximity
15	24	0.00544511	0.00544511	0.760837	0.200819	0	0	0	0	0	0	0.00563835	0.329567	0	0	0.073853	0.020618	proximity
15	62	0.0212101	0.0212101	0.942445	1.11834	0	0	0	0	0	0	0.0221278	0.288379	0	0	0.190632	0.241163	proximity
15	68	0.0271337	0.0271337	0.999848	0.744793	0	0	0	0	0	0	0.0289757	0.271379	0	0	0.270907	0.235248	proximity
15	81	0.254027	0.147196	0.979706	0.963389	0.979706	0.963389	0.429	0.107679	0.227805	0.0881398	0.103516	0.215637	0.005577	0.00186643	0.580177	0.609076	physical_and_proximity
15	83	0.280449	0.157405	0.775223	0.665924	0.775223	0.665924	1.196	0.184942	0.275653	0.12197	0.0958461	0.21631	0.015548	0.00320565	0.516971	0.433823	physical_and_proximity
15	84	0.190607	0.101628	0.615142	0.571307	0.615142	0.571307	0.455	0.0750609	0.17941	0.0598856	0.079647	0.230501	0.005915	0.00130106	0.471172	0.477594	physical_and_proximity
15	100	0.00866011	0.00866011	0.796161	0.591159	0	0	0	0	0	0	0.00888697	0.319042	0	0	0.112723	0.089063	proximity
15	115	0.0175955	0.0175955	0.897564	0.694875	0	0	0	0	0	0	0.0184232	0.297103	0	0	0.19942	0.179478	proximity
15	131	0.0131977	0.0131977	0.806747	0.809025	0	0	0	0	0	0	0.0136434	0.313365	0	0	0.138073	0.158691	proximity
16	17	0.0221225	0.0221225	1.41421	0.562717	0	0	0	0	0	0	0.023409	0.25574	0	0	0.206856	0.090584	proximity
16	21	0.016446	0.016446	1.83489	0.865843	0	0	0	0	0	0	0.016919	0.28986	0	0	0.192491	0.139932	proximity
16	23	0.0209821	0.0209821	1.46589	0.955953	0	0	0	0	0	0	0.0217716	0.257699	0	0	0.208546	0.145847	proximity
16	67	0.554587	0.277689	1.13393	1.59398	1.13393	1.59398	3.263	0.338438	0.550747	0.224014	0.139597	0.18838	0.042419	0.00586626	0.559221	0.575276	physical_and_proximity
16	81	0.323494	0.14749	0.997553	0.90829	0.997553	0.90829	0.936	0.137501	0.315278	0.106654	0.0763253	0.210635	0.012168	0.00238335	0.408135	0.395967	physical_and_proximity
16	83	0.0468059	0.0468059	1.80645	2.89396	0	0	0	0	0	0	0.0488622	0.236349	0	0	0.327522	0.371293	proximity
16	109	0.000186988	0.000186988	0.795942	1.04448	0	0	0	0	0	0	0.000187065	0.361255	0	0	0.00169	0.002704	proximity
16	114	0.00743858	0.00743858	1.03598	1.24765	0	0	0	0	0	0	0.00753764	0.322252	0	0	0.078416	0.09633	proximity
17	22	0.00481321	0.00481321	1.72378	1.51302	0	0	0	0	0	0	0.00484213	0.285201	0	0	0.053742	0.040053	proximity
17	23	0.0279424	0.0279424	4.72392	5.3474	0	0	0	0	0	0	0.0282572	0.245551	0	0	0.135707	0.216827	proximity
17	25	0.0107809	0.0107809	2.02317	5.18731	0	0	0	0	0	0	0.0108614	0.287726	0	0	0.067431	0.121004	proximity
17	59	0.00756175	0.00756175	1.7365	4.28286	0	0	0	0	0	0	0.00760831	0.312969	0	0	0.048841	0.095147	proximity
17	67	0.0635638	0.0635638	58.451	8.89775	0	0	0	0	0	0	0.0640913	0.196542	0	0	0.285779	0.43602	proximity
18	20	0.0080587	0.0080587	3.415	3.15443	0	0	0	0	0	0	0.0080985	0.301762	0	0	0.061685	0.082472	proximity
18	21	0.000117032	0.000117032	0.877094	3.22864	0	0	0	0	0	0	0.000117052	0.360796	0	0	0.000676	0.00169	proximity
18	24	0.00239742	0.00239742	1.5004	1.39554	0	0	0	0	0	0	0.00240539	0.308577	0	0	0.029068	0.02873	proximity
18	62	2.33782e-05	2.33782e-05	0.711244	4.82557	0	0	0	0	0	0	2.33791e-05	0.361124	0	0	0.000338	0.000169	proximity
18	63	0.00568223	0.00568223	2.30405	4.34182	0	0	0	0	0	0	0.00570376	0.316437	0	0	0.048165	0.071318	proximity
18	68	0.015804	0.015804	6.91953	4.29687	0	0	0	0	0	0	0.0158988	0.303989	0	0	0.10309	0.167817	proximity
19	26	0.0141466	0.0141466	0.670414	0.65512	0	0	0	0	0	0	0.0147775	0.275047	0	0	0.134693	0.151762	proximity
19	27	0.261353	0.146329	0.575429	0.55776	0.575429	0.55776	3.289	0.207952	0.260772	0.119911	0.0947836	0.167214	0.042757	0.0036045	0.27716	0.364195	physical_and_proximity
19	59	0.076037	0.0609836	0.425818	0.429399	0.425818	0.429399	0.065	0.0323151	0.0498458	0.0280721	0.0530048	0.209101	0.000845	0.000560129	0.283582	0.309946	physical_and_proximity
19	65	0.210381	0.129551	0.55591	0.57774	0.55591	0.57774	0.741	0.162412	0.204949	0.103232	0.0762957	0.203976	0.009633	0.00281515	0.370786	0.386503	physical_and_proximity
19	76	0.0660069	0.0400723	0.43074	0.0958201	0.43074	0.0958201	0.377	0.0409471	0.0648915	0.0268965	0.0410397	0.21132	0.004901	0.000709749	0.23829	0.108667	physical_and_proximity
19	89	0.14067	0.0925648	0.459344	0.688137	0.459344	0.688137	0.208	0.0599409	0.118513	0.0492288	0.0794703	0.196223	0.002704	0.00103898	0.296088	0.449371	physical_and_proximity
20	24	0.00953569	0.00953569	0.977	1.976	0	0	0	0	0	0	0.00967683	0.269328	0	0	0.075374	0.091598	proximity
20	28	0.0154135	0.0154135	1.94235	1.93652	0	0	0	0	0	0	0.0156624	0.230102	0	0	0.113399	0.136383	proximity
20	60	0.404722	0.151646	1.31794	1.09158	1.31794	1.09158	1.196	0.142944	0.398251	0.115332	0.0603314	0.18172	0.015548	0.0024777	0.256373	0.227812	physical_and_proximity
20	63	0.413255	0.150599	1.48422	1.71256	1.48422	1.71256	0.78	0.105304	0.393743	0.0929888	0.0804834	0.180057	0.01014	0.00182527	0.248937	0.396136	physical_and_proximity
20	68	0.0783073	0.0783073	7.38611	6.50768	0	0	0	0	0	0	0.0801208	0.210812	0	0	0.312819	0.527111	proximity
21	23	0.372597	0.192194	0.868752	0.877417	0.868752	0.877417	2.457	0.256338	0.370674	0.161502	0.0870343	0.184485	0.031941	0.00444318	0.402558	0.374842	physical_and_proximity
21	24	0.166071	0.0932641	0.542221	0.366373	0.542221	0.366373	0.637	0.108941	0.162771	0.0727115	0.0536996	0.206411	0.008281	0.00188831	0.296088	0.197392	physical_and_proximity
21	29	0.00475129	0.00475129	0.547403	0.33372	0	0	0	0	0	0	0.00486273	0.321649	0	0	0.061854	0.024843	proximity
21	32	0.21212	0.110289	0.460113	0.616185	0.460113	0.616185	1.014	0.114457	0.209097	0.0797882	0.0752667	0.210911	0.013182	0.00198392	0.337155	0.402051	physical_and_proximity
21	68	0.00922726	0.00922726	1.24414	0.927451	0	0	0	0	0	0	0.00939033	0.32797	0	0	0.122525	0.094978	proximity
21	70	0.0136626	0.0136626	0.7902	1.69036	0	0	0	0	0	0	0.0140183	0.308055	0	0	0.120159	0.17069	proximity
21	81	0.270652	0.116148	0.865563	0.860975	0.865563	0.860975	0.65	0.0832114	0.259386	0.0697624	0.0756978	0.218405	0.00845	0.00144233	0.414726	0.467623	physical_and_proximity
21	85	0.057213	0.057213	2.69044	1.22571	0	0	0	0	0	0	0.0613835	0.224167	0	0	0.423852	0.364871	proximity
21	90	0.0108749	0.0108749	1.09291	0.700761	0	0	0	0	0	0	0.0111591	0.318315	0	0	0.134017	0.115765	proximity
22	25	0.0146201	0.0146201	8.04086	4.83252	0	0	0	0	0	0	0.0146913	0.241733	0	0	0.080275	0.128778	proximity
22	26	0.0226698	0.0226698	19.0689	3.98392	0	0	0	0	0	0	0.0228268	0.20183	0	0	0.087204	0.139425	proximity
22	59	0.460892	0.1607	1.78228	5.08451	1.78228	5.08451	0.624	0.0987433	0.423672	0.0918693	0.0842381	0.18968	0.008112	0.00171155	0.101907	0.462384	physical_and_proximity
23	25	0.084033	0.084033	5.37889	7.28575	0	0	0	0	0	0	0.0863788	0.201832	0	0	0.394784	0.518661	proximity
23	29	0.0229465	0.0229465	2.23305	2.54198	0	0	0	0	0	0	0.0233982	0.233963	0	0	0.190801	0.142805	proximity
23	31	0.00289933	0.00289933	1.31673	0.589864	0	0	0	0	0	0	0.00292012	0.323027	0	0	0.03718	0.017914	proximity
23	32	0.000198607	0.000198607	1.89023	1.71173	0	0	0	0	0	0	0.000198651	0.361528	0	0	0.002873	0.002535	proximity
23	67	0.0499173	0.0499173	3.39762	3.32515	0	0	0	0	0	0	0.0514454	0.232425	0	0	0.35997	0.359294	proximity
23	70	0.851826	0.356531	2.86804	1.85851	2.86804	1.85851	3.367	0.406604	0.844782	0.298852	0.114754	0.200037	0.043771	0.0070478	0.525421	0.551785	physical_and_proximity
23	81	0.0204532	0.0204532	2.7841	2.95042	0	0	0	0	0	0	0.0207494	0.292198	0	0	0.203138	0.221052	proximity
23	85	0.0557466	0.0557466	5.2225	3.62597	0	0	0	0	0	0	0.0572375	0.229009	0	0	0.371969	0.399516	proximity
23	96	0.0122718	0.0122718	3.44097	2.69847	0	0	0	0	0	0	0.0123721	0.309975	0	0	0.151931	0.146692	proximity
24	28	0.0107644	0.0107644	0.905078	1.08483	0	0	0	0	0	0	0.0110045	0.272067	0	0	0.08788	0.113399	proximity
24	30	0.0194168	0.0194168	1.11122	1.18353	0	0	0	0	0	0	0.0200976	0.22753	0	0	0.129961	0.143988	proximity
24	32	0.35353	0.159495	0.854442	1.33895	0.854442	1.33895	1.014	0.146542	0.344424	0.114401	0.0832077	0.205884	0.013182	0.00254006	0.27209	0.43433	physical_and_proximity
24	68	0.501007	0.21636	1.41669	1.758	1.41669	1.758	1.287	0.199338	0.487401	0.15895	0.0994168	0.196998	0.016731	0.00345519	0.326846	0.555334	physical_and_proximity
24	71	1.16216e-05	1.16216e-05	0.517355	1.22119	0	0	0	0	0	0	1.1622e-05	0.363535	0	0	0.000169	0.000169	proximity
24	90	0.00660834	0.00660834	2.55788	0.978659	0	0	0	0	0	0	0.00667062	0.308692	0	0	0.081458	0.074698	proximity
25	26	0.215688	0.095801	0.741526	0.534836	0.741526	0.534836	0.65	0.0833014	0.210227	0.0656905	0.0552026	0.204895	0.00845	0.00144389	0.316368	0.22308	physical_and_proximity
25	31	0.0236371	0.0236371	1.28879	6.11094	0	0	0	0	0	0	0.024174	0.247532	0	0	0.20956	0.091091	proximity
25	34	0.00520499	0.00520499	1.01306	1.18257	0	0	0	0	0	0	0.00525512	0.337071	0	0	0.066079	0.07098	proximity
25	36	0.0115599	0.0115599	0.994199	1.40057	0	0	0	0	0	0	0.0117944	0.321808	0	0	0.117624	0.144664	proximity
25	59	0.0536094	0.0536094	2.90502	1.79677	0	0	0	0	0	0	0.0563296	0.235191	0	0	0.438048	0.309101	proximity
25	67	0.00620553	0.00620553	1.1467	1.32421	0	0	0	0	0	0	0.00626883	0.332828	0	0	0.082979	0.082979	proximity
25	70	0.272047	0.133813	0.933341	0.569853	0.933341	0.569853	1.092	0.130138	0.267236	0.0951437	0.0850624	0.216788	0.014196	0.00225572	0.482833	0.31941	physical_and_proximity
25	72	0.764121	0.378108	1.79397	1.97259	1.79397	1.97259	3.926	0.465809	0.758102	0.311413	0.166951	0.175935	0.051038	0.00807403	0.678197	0.581867	physical_and_proximity
25	77	0.0311452	0.0311452	2.00336	1.8422	0	0	0	0	0	0	0.0321898	0.257403	0	0	0.299806	0.274963	proximity
25	85	0.00499723	0.00499723	0.749331	1.0599	0	0	0	0	0	0	0.00505477	0.330507	0	0	0.055432	0.066417	proximity
25	96	0.310109	0.15157	0.649367	1.43825	0.649367	1.43825	0.923	0.141542	0.301325	0.107523	0.0876929	0.214971	0.011999	0.00245339	0.450385	0.499395	physical_and_proximity
25	120	0.0199491	0.0199491	0.938028	1.16543	0	0	0	0	0	0	0.0207454	0.27198	0	0	0.196716	0.202631	proximity
25	126	0.00526638	0.00526638	0.918551	1.23456	0	0	0	0	0	0	0.00531957	0.32476	0	0	0.057629	0.068276	proximity
26	27	0.5021	0.366618	1.0094	1.22669	1.0094	1.22669	5.291	0.992076	0.50128	0.355381	0.0928292	0.180175	0.068783	0.017196	0.356252	0.380926	physical_and_proximity
26	33	0.000418416	0.000418416	0.383122	0.18445	0	0	0	0	0	0	0.000419827	0.352283	0	0	0.005915	0.000845	proximity
26	34	0.460473	0.264223	0.918228	1.21047	0.918228	1.21047	3.796	0.432333	0.459008	0.236507	0.102567	0.179853	0.049348	0.00749377	0.357435	0.427739	physical_and_proximity
26	59	0.46655	0.218428	0.905487	2.24844	0.905487	2.24844	1.547	0.194377	0.455468	0.149393	0.13576	0.179764	0.020111	0.0033692	0.472693	0.58474	physical_and_proximity
26	72	0.048072	0.048072	3.46882	1.78046	0	0	0	0	0	0	0.0501198	0.219106	0	0	0.354393	0.330057	proximity
26	86	0.00188046	0.00188046	0.99691	0.869168	0	0	0	0	0	0	0.00188811	0.353208	0	0	0.02197	0.026702	proximity
26	89	0.00709573	0.00709573	1.16463	1.19542	0	0	0	0	0	0	0.00718212	0.316394	0	0	0.075543	0.090415	proximity
26	105	0.0127725	0.0127725	1.57179	1.26097	0	0	0	0	0	0	0.01301	0.299924	0	0	0.13013	0.152945	proximity
27	33	0.0198595	0.0198595	0.818128	1.22045	0	0	0	0	0	0	0.0206988	0.23108	0	0	0.144664	0.10647	proximity
27	34	0.308452	0.134096	0.696812	1.10206	0.696812	1.10206	1.027	0.110767	0.301549	0.0879474	0.0847429	0.195101	0.013351	0.00191997	0.348647	0.435682	physical_and_proximity
27	59	0.0200416	0.0200416	0.975439	1.15536	0	0	0	0	0	0	0.0208309	0.26478	0	0	0.193167	0.19435	proximity
27	61	0.157629	0.105442	0.69739	0.244657	0.69739	0.244657	1.144	0.180925	0.156362	0.0905105	0.0714362	0.191007	0.014872	0.00313603	0.33969	0.228488	physical_and_proximity
27	76	0.0275358	0.0275358	1.71875	1.93985	0	0	0	0	0	0	0.0283937	0.238394	0	0	0.242684	0.093626	proximity
27	86	0.289689	0.159169	0.785984	0.680978	0.785984	0.680978	1.326	0.202288	0.28613	0.130137	0.0800501	0.211997	0.017238	0.00350632	0.419796	0.425373	physical_and_proximity
27	89	0.0390047	0.0390047	1.71569	1.19486	0	0	0	0	0	0	0.0412914	0.221839	0	0	0.30589	0.290849	proximity
27	105	0.0115978	0.0115978	1.01856	1.15788	0	0	0	0	0	0	0.0118515	0.312927	0	0	0.120159	0.146354	proximity
28	30	0.154903	0.0621006	0.661101	0.632649	0.661101	0.632649	0.26	0.0394558	0.144104	0.0351641	0.0374105	0.217569	0.00338	0.0006839	0.200265	0.218517	physical_and_proximity
28	39	0.0185324	0.0185324	1.35659	1.96291	0	0	0	0	0	0	0.0189706	0.256228	0	0	0.159029	0.165113	proximity
28	60	0.226294	0.107325	0.743884	0.539646	0.743884	0.539646	0.767	0.111849	0.222166	0.0823859	0.0515472	0.20376	0.009971	0.00193871	0.257218	0.229333	physical_and_proximity
28	68	0.0511681	0.0511681	3.17944	2.69419	0	0	0	0	0	0	0.0530287	0.229549	0	0	0.346788	0.399347	proximity
28	71	0.585587	0.278804	1.85065	1.30661	1.85065	1.30661	2.366	0.316839	0.57859	0.224121	0.121555	0.178094	0.030758	0.00549187	0.430443	0.54418	physical_and_proximity
28	92	0.0128338	0.0128338	2.26346	0.915876	0	0	0	0	0	0	0.0130915	0.273259	0	0	0.137059	0.084838	proximity
29	31	0.00798434	0.00798434	0.77265	0.722895	0	0	0	0	0	0	0.00815876	0.249277	0	0	0.073177	0.0507	proximity
29	32	0.23816	0.121194	0.491025	0.833245	0.491025	0.833245	0.975	0.135118	0.234614	0.0940061	0.0643022	0.224469	0.012675	0.00234205	0.201617	0.35828	physical_and_proximity
29	35	0.218611	0.108251	0.53454	0.977185	0.53454	0.977185	0.546	0.108478	0.211613	0.0825586	0.0491596	0.211286	0.007098	0.00188028	0.206518	0.269048	physical_and_proximity
29	37	0.0015416	0.0015416	0.560685	1.0581	0	0	0	0	0	0	0.00154811	0.349809	0	0	0.009126	0.021632	proximity
29	38	0.0145953	0.0145953	1.36758	1.24485	0	0	0	0	0	0	0.0149296	0.245561	0	0	0.121342	0.115258	proximity
29	70	0.42075	0.153839	1.3933	1.40427	1.3933	1.40427	0.975	0.116109	0.407253	0.0995773	0.0811125	0.205165	0.012675	0.00201255	0.318734	0.469144	physical_and_proximity
29	73	0.010735	0.010735	1.56632	1.70244	0	0	0	0	0	0	0.0108782	0.330916	0	0	0.121173	0.127426	proximity
29	77	0.00871918	0.00871918	1.26167	1.57796	0	0	0	0	0	0	0.00882898	0.338711	0	0	0.09971	0.105287	proximity
30	32	0.385576	0.213374	0.572904	2.68283	0.572904	2.68283	1.976	0.261382	0.381053	0.168235	0.127969	0.195173	0.025688	0.00453062	0.32448	0.646594	physical_and_proximity
30	37	0.348497	0.146953	0.697298	1.41897	0.697298	1.41897	1.274	0.119612	0.342024	0.095245	0.0947024	0.180842	0.016562	0.00207327	0.290342	0.430781	physical_and_proximity
30	39	0.00549744	0.00549744	0.42792	1.56721	0	0	0	0	0	0	0.00558885	0.329277	0	0	0.051207	0.073515	proximity
30	42	0.00877295	0.00877295	0.437702	1.31624	0	0	0	0	0	0	0.00901369	0.31442	0	0	0.059657	0.112723	proximity
30	68	0.00413346	0.00413346	0.838335	1.15321	0	0	0	0	0	0	0.00416896	0.345547	0	0	0.05746	0.046982	proximity
30	71	0.254428	0.159892	1.20317	1.01046	1.20317	1.01046	0.39	0.141534	0.228056	0.112534	0.0840246	0.204668	0.00507	0.00245326	0.409487	0.480129	physical_and_proximity
31	35	0.0163591	0.0163591	17.8724	4.69298	0	0	0	0	0	0	0.0164314	0.236221	0	0	0.085683	0.134355	proximity
31	36	0.0231176	0.0231176	9.13321	6.47634	0	0	0	0	0	0	0.0232595	0.254735	0	0	0.07774	0.207701	proximity
31	72	0.00212825	0.00212825	0.641287	3.85031	0	0	0	0	0	0	0.00213652	0.405969	0	0	0.013351	0.025688	proximity
31	77	0.00594412	0.00594412	4.03713	4.473	0	0	0	0	0	0	0.00596082	0.330386	0	0	0.053911	0.078416	proximity
32	37	0.127037	0.0780814	0.305076	0.314254	0.305076	0.314254	0.637	0.0862003	0.124535	0.0553682	0.0713513	0.202553	0.008281	0.00149414	0.394446	0.382954	physical_and_proximity
32	38	0.00439304	0.00439304	0.29457	0.215516	0	0	0	0	0	0	0.00455378	0.3476	0	0	0.063375	0.033462	proximity
32	68	0.0891859	0.064331	0.252025	0.364553	0.252025	0.364553	0.156	0.0470596	0.0762126	0.0357646	0.0661436	0.230321	0.002028	0.000815699	0.333944	0.426049	physical_and_proximity
32	70	0.161745	0.111661	0.472574	0.339732	0.472574	0.339732	0.793	0.159197	0.158213	0.0881751	0.097469	0.203637	0.010309	0.00275942	0.512408	0.49517	physical_and_proximity
32	71	0.117218	0.0770395	0.204652	0.439883	0.204652	0.439883	0.65	0.0926356	0.114967	0.0556959	0.0791657	0.210017	0.00845	0.00160568	0.37856	0.432978	physical_and_proximity
32	73	0.121701	0.0760048	0.275528	0.330968	0.275528	0.330968	0.572	0.0871242	0.119061	0.0551612	0.0665745	0.222899	0.007436	0.00151015	0.386841	0.352196	physical_and_proximity
32	85	0.0188038	0.0188038	0.58203	0.376249	0	0	0	0	0	0	0.0204898	0.291438	0	0	0.215982	0.174915	proximity
32	90	0.126782	0.0853469	0.326169	0.258475	0.326169	0.258475	0.962	0.121551	0.125404	0.0659553	0.087561	0.20451	0.012506	0.00210688	0.421486	0.432302	physical_and_proximity
32	91	0.00775902	0.00775902	0.291725	0.52826	0	0	0	0	0	0	0.00809315	0.32292	0	0	0.07943	0.103935	proximity
32	104	0.20448	0.147866	0.431241	0.442101	0.431241	0.442101	3.12	0.348836	0.204026	0.134273	0.109447	0.196864	0.04056	0.0060465	0.534547	0.499902	physical_and_proximity
32	110	0.000490303	0.000490303	0.224378	0.700325	0	0	0	0	0	0	0.000491722	0.360774	0	0	0.00507	0.007098	proximity
33	34	0.21557	0.0991848	0.844748	3.39091	0.844748	3.39091	0.273	0.0727927	0.194488	0.0657189	0.0434391	0.210931	0.003549	0.00126174	0.148213	0.257894	physical_and_proximity
33	40	0.0203617	0.0203617	4.0035	5.87358	0	0	0	0	0	0	0.0205374	0.247657	0	0	0.092781	0.187759	proximity
33	61	0.0226922	0.0226922	45.5232	5.11158	0	0	0	0	0	0	0.0228048	0.206388	0	0	0.155649	0.132327	proximity
34	36	0.241509	0.157937	0.500199	0.570216	0.500199	0.570216	2.444	0.252532	0.240264	0.129654	0.135257	0.17585	0.031772	0.00437722	0.575445	0.529646	physical_and_proximity
34	40	0.157861	0.0944884	0.310563	0.439311	0.310563	0.439311	1.105	0.1089	0.15622	0.0681244	0.0876777	0.197005	0.014365	0.00188759	0.382785	0.398502	physical_and_proximity
34	41	0.0208097	0.0208097	0.432103	1.35464	0	0	0	0	0	0	0.0222212	0.210937	0	0	0.163254	0.051545	proximity
34	43	0.0147181	0.0147181	0.438602	0.527412	0	0	0	0	0	0	0.0156819	0.282209	0	0	0.164944	0.14703	proximity
34	61	0.0105981	0.0105981	0.72429	0.748529	0	0	0	0	0	0	0.0109123	0.315008	0	0	0.136045	0.122525	proximity
34	72	0.216636	0.133844	0.374999	0.673256	0.374999	0.673256	2.041	0.187263	0.215427	0.105351	0.113998	0.195514	0.026533	0.00324589	0.54418	0.525252	physical_and_proximity
34	86	0.140683	0.0883088	0.504577	0.345683	0.504577	0.345683	0.364	0.0713298	0.1312	0.0529267	0.0837278	0.213913	0.004732	0.00123638	0.484354	0.404924	physical_and_proximity
34	94	0.228463	0.137814	0.663933	0.445147	0.663933	0.445147	1.508	0.192026	0.226462	0.111604	0.0933999	0.22076	0.019604	0.00332846	0.517478	0.50869	physical_and_proximity
34	105	0.106062	0.0684962	0.306226	0.411809	0.306226	0.411809	0.208	0.0525226	0.0952239	0.0404313	0.0597679	0.213406	0.002704	0.000910391	0.342225	0.348647	physical_and_proximity
35	36	0.251733	0.130185	0.504361	0.740205	0.504361	0.740205	1.482	0.146534	0.249473	0.0984442	0.0834726	0.202837	0.019266	0.00253992	0.315861	0.404755	physical_and_proximity
35	38	0.227175	0.162553	0.705005	0.399831	0.705005	0.399831	2.002	0.376971	0.226296	0.152156	0.0709885	0.199246	0.026026	0.00653417	0.34138	0.232882	physical_and_proximity
35	44	0.0036693	0.0036693	0.637515	0.508239	0	0	0	0	0	0	0.00371754	0.337868	0	0	0.050024	0.043264	proximity
35	46	0.225228	0.103168	0.556957	0.566188	0.556957	0.566188	1.066	0.0905075	0.222234	0.068444	0.0725912	0.190121	0.013858	0.0015688	0.249951	0.372138	physical_and_proximity
35	70	0.00294966	0.00294966	0.712958	1.56399	0	0	0	0	0	0	0.00296753	0.3672	0	0	0.027885	0.041574	proximity
35	73	0.0316851	0.0316851	1.02096	1.35737	0	0	0	0	0	0	0.0335072	0.246772	0	0	0.235248	0.292201	proximity
35	74	0.318175	0.185255	0.667847	0.884798	0.667847	0.884798	1.846	0.266626	0.315531	0.156786	0.0943293	0.204269	0.023998	0.00462152	0.438893	0.451399	physical_and_proximity
35	77	0.28809	0.179022	0.686918	0.725042	0.686918	0.725042	1.482	0.273512	0.284919	0.154056	0.0900047	0.209673	0.019266	0.00474088	0.415233	0.463905	physical_and_proximity
36	40	0.00859557	0.00859557	0.784635	0.947518	0	0	0	0	0	0	0.00877123	0.314473	0	0	0.08112	0.109512	proximity
36	41	0.0349571	0.0349571	1.23785	1.82154	0	0	0	0	0	0	0.0366977	0.21913	0	0	0.257049	0.057291	proximity
36	43	0.461032	0.257304	0.901766	1.27745	0.901766	1.27745	3.458	0.35315	0.45852	0.211712	0.148177	0.183293	0.044954	0.00612126	0.561249	0.63882	physical_and_proximity
36	44	0.0330758	0.0330758	1.06291	0.907337	0	0	0	0	0	0	0.0354727	0.228031	0	0	0.261105	0.200603	proximity
36	72	0.238893	0.123971	0.708797	0.584982	0.708797	0.584982	0.858	0.12181	0.233329	0.0882628	0.0803705	0.213533	0.011154	0.00211137	0.439569	0.417261	physical_and_proximity
36	74	0.0677038	0.0677038	1.48718	1.62533	0	0	0	0	0	0	0.07417	0.226323	0	0	0.436527	0.473031	proximity
36	77	0.269994	0.146535	0.793277	0.847942	0.793277	0.847942	0.702	0.13886	0.258771	0.103719	0.0892229	0.218453	0.009126	0.0024069	0.48672	0.494663	physical_and_proximity
36	94	0.048706	0.048706	1.57274	1.51961	0	0	0	0	0	0	0.051982	0.243074	0	0	0.430781	0.409994	proximity
36	107	0.251762	0.139589	0.837072	0.517542	0.837072	0.517542	1.105	0.16949	0.248027	0.11078	0.0782161	0.219373	0.014365	0.00293783	0.442611	0.394784	physical_and_proximity
37	38	0.150507	0.100149	0.424209	0.285278	0.424209	0.285278	1.235	0.198018	0.149871	0.0916361	0.0445553	0.183744	0.016055	0.00343231	0.199082	0.19097	physical_and_proximity
37	42	0.197903	0.106721	0.44793	0.493593	0.44793	0.493593	1.183	0.119999	0.195934	0.0794165	0.0756266	0.197658	0.015379	0.00207999	0.342394	0.379574	physical_and_proximity
37	45	0.391118	0.217854	0.840011	0.83425	0.840011	0.83425	5.824	0.312926	0.390496	0.179058	0.141396	0.176919	0.075712	0.00542405	0.44616	0.533871	physical_and_proximity
37	47	0.012392	0.012392	0.596476	0.346001	0	0	0	0	0	0	0.0131354	0.259042	0	0	0.124891	0.081289	proximity
37	71	0.0225896	0.0225896	1.08259	1.14795	0	0	0	0	0	0	0.0235442	0.289209	0	0	0.23998	0.233389	proximity
37	73	0.258267	0.174213	0.571886	0.616883	0.571886	0.616883	1.898	0.329056	0.256639	0.156039	0.0928066	0.202507	0.024674	0.00570363	0.459173	0.441597	physical_and_proximity
37	91	0.334988	0.156084	0.672368	0.876525	0.672368	0.876525	2.691	0.154806	0.33336	0.110037	0.109839	0.211612	0.034983	0.0026833	0.515112	0.564122	physical_and_proximity
37	104	0.0079253	0.0079253	0.770732	0.840555	0	0	0	0	0	0	0.00808466	0.326754	0	0	0.097006	0.105625	proximity
38	45	0.0487946	0.0487946	2.17843	3.01104	0	0	0	0	0	0	0.0507539	0.200884	0	0	0.181168	0.31772	proximity
38	46	0.376827	0.144632	0.869555	1.22103	0.869555	1.22103	1.365	0.106815	0.370152	0.0882539	0.0954056	0.18738	0.017745	0.00185147	0.246571	0.429429	physical_and_proximity
38	73	0.0448489	0.0448489	5.36363	2.83158	0	0	0	0	0	0	0.0459612	0.225076	0	0	0.294229	0.32786	proximity
38	74	0.000517427	0.000517427	1.13442	1.77609	0	0	0	0	0	0	0.000517814	0.359163	0	0	0.007098	0.007436	proximity
39	42	0.765095	0.354031	1.52439	3.01217	1.52439	3.01217	3.042	0.452088	0.759465	0.312505	0.0923892	0.184038	0.039546	0.00783619	0.316537	0.399854	physical_and_proximity
39	71	0.527362	0.206347	1.11079	2.83189	1.11079	2.83189	1.443	0.165751	0.513773	0.137239	0.112582	0.19506	0.018759	0.00287301	0.328198	0.57629	physical_and_proximity
39	91	0.00200012	0.00200012	2.0618	2.16566	0	0	0	0	0	0	0.00200392	0.3961	0	0	0.025012	0.024167	proximity
39	92	0.0131259	0.0131259	1.49612	1.76549	0	0	0	0	0	0	0.0133422	0.24363	0	0	0.102583	0.113061	proximity
39	98	0.0232795	0.0232795	2.80445	2.83081	0	0	0	0	0	0	0.0236707	0.221511	0	0	0.167817	0.145847	proximity
40	41	0.0214804	0.0214804	1.28642	2.30173	0	0	0	0	0	0	0.0220545	0.237969	0	0	0.179816	0.051038	proximity
40	43	0.429693	0.232444	1.23053	0.784095	1.23053	0.784095	4.069	0.340535	0.428491	0.199022	0.111116	0.189648	0.052897	0.0059026	0.474383	0.489086	physical_and_proximity
40	48	0.0208456	0.0208456	1.32875	1.08806	0	0	0	0	0	0	0.0215982	0.257206	0	0	0.211588	0.128778	proximity
40	49	0.311269	0.173739	0.944648	0.559791	0.944648	0.559791	2.626	0.249787	0.310002	0.14602	0.0937629	0.18473	0.034138	0.00432963	0.405769	0.29068	physical_and_proximity
40	51	0.00124916	0.00124916	0.937751	0.578146	0	0	0	0	0	0	0.00125354	0.354335	0	0	0.017745	0.006929	proximity
40	61	0.00939801	0.00939801	1.09746	0.389614	0	0	0	0	0	0	0.00971557	0.306893	0	0	0.118131	0.053573	proximity
40	94	0.454536	0.217962	1.10366	1.1476	1.10366	1.1476	2.249	0.238442	0.450025	0.167466	0.117367	0.199475	0.029237	0.004133	0.457145	0.573755	physical_and_proximity
40	97	0.0598468	0.0598468	1.57398	1.74758	0	0	0	0	0	0	0.0645087	0.226592	0	0	0.389714	0.400868	proximity
40	102	0.231778	0.114648	0.925352	0.400296	0.925352	0.400296	1.287	0.122082	0.229578	0.0849615	0.0723373	0.201754	0.016731	0.00211609	0.341211	0.275639	physical_and_proximity
40	117	0.0126574	0.0126574	1.0544	0.850922	0	0	0	0	0	0	0.0130071	0.316011	0	0	0.146523	0.094471	proximity
41	43	0.466214	0.134692	1.82713	3.44891	1.82713	3.44891	0.702	0.0891022	0.442135	0.0829165	0.0627094	0.189529	0.009126	0.00154444	0.06422	0.317213	physical_and_proximity
41	48	0.000592556	0.000592556	1.04488	1.32046	0	0	0	0	0	0	0.000593158	0.343643	0	0	0.008112	0.008112	proximity
42	45	0.00936636	0.00936636	0.863787	1.06404	0	0	0	0	0	0	0.00955406	0.320645	0	0	0.102921	0.122018	proximity
42	47	0.0297501	0.0297501	1.27121	1.15396	0	0	0	0	0	0	0.031289	0.218856	0	0	0.218855	0.143481	proximity
42	50	0.0329742	0.0329742	1.69627	1.12011	0	0	0	0	0	0	0.0346687	0.22547	0	0	0.245388	0.113399	proximity
42	57	0.440554	0.232694	1.34271	0.829064	1.34271	0.829064	3.016	0.306618	0.438115	0.191853	0.119539	0.193767	0.039208	0.00531471	0.55432	0.530829	physical_and_proximity
42	58	0.00194303	0.00194303	0.994816	0.266578	0	0	0	0	0	0	0.00196115	0.353424	0	0	0.027716	0.004901	proximity
42	71	0.0177027	0.0177027	1.57744	1.40859	0	0	0	0	0	0	0.0181341	0.310027	0	0	0.20956	0.185393	proximity
42	91	0.275857	0.12787	0.923911	0.826164	0.923911	0.826164	0.65	0.0803283	0.261013	0.0678349	0.10058	0.207009	0.00845	0.00139236	0.525928	0.498381	physical_and_proximity
42	93	0.0099565	0.0099565	1.14179	1.3571	0	0	0	0	0	0	0.010119	0.315452	0	0	0.106132	0.127088	proximity
42	98	0.0403298	0.0403298	1.41773	1.85663	0	0	0	0	0	0	0.04246	0.220395	0	0	0.297947	0.189787	proximity
42	103	0.207047	0.114155	0.730012	0.812441	0.730012	0.812441	0.364	0.0777472	0.186987	0.0646709	0.0846087	0.20166	0.004732	0.00134762	0.442949	0.41743	physical_and_proximity
42	125	0.00796367	0.00796367	1.00501	0.486274	0	0	0	0	0	0	0.00816202	0.311319	0	0	0.100217	0.081965	proximity
43	44	0.195753	0.116478	0.669411	0.336931	0.669411	0.336931	1.456	0.152132	0.194227	0.0906204	0.0903803	0.191574	0.018928	0.00263696	0.465088	0.317889	physical_and_proximity
43	48	0.120056	0.0972525	0.498565	0.17097	0.498565	0.17097	2.028	0.333417	0.119792	0.0921322	0.0784809	0.195618	0.026364	0.00577923	0.404586	0.187928	physical_and_proximity
43	49	0.00220644	0.00220644	0.586786	0.791338	0	0	0	0	0	0	0.00222098	0.353825	0	0	0.023322	0.031434	proximity
43	51	0.336424	0.197198	0.787062	0.695878	0.787062	0.695878	3.601	0.248548	0.334977	0.148567	0.174559	0.174053	0.046813	0.00430816	0.686816	0.678535	physical_and_proximity
43	69	0.0265	0.0265	0.851182	0.868145	0	0	0	0	0	0	0.0282413	0.279632	0	0	0.307411	0.247416	proximity
43	74	0.0359204	0.0359204	0.687873	0.662749	0	0	0	0	0	0	0.0401982	0.227433	0	0	0.312819	0.301496	proximity
43	94	0.0973043	0.0973043	1.65207	1.24496	0	0	0	0	0	0	0.112759	0.199588	0	0	0.58136	0.518999	proximity
43	97	0.209297	0.131056	0.629465	0.458325	0.629465	0.458325	0.884	0.150417	0.204009	0.0959813	0.108663	0.205922	0.011492	0.00260723	0.62699	0.51376	physical_and_proximity
43	107	0.0324372	0.0324372	0.691068	0.903907	0	0	0	0	0	0	0.0353663	0.251144	0	0	0.3042	0.29406	proximity
43	111	0.157468	0.103034	0.336717	0.375076	0.336717	0.375076	1.313	0.159149	0.156309	0.0838968	0.0865813	0.211535	0.017069	0.00275858	0.472355	0.393094	physical_and_proximity
43	123	0.132086	0.0884411	0.319958	0.49943	0.319958	0.49943	0.338	0.090526	0.123666	0.0618267	0.0713053	0.208768	0.004394	0.00156912	0.346957	0.41067	physical_and_proximity
44	46	0.455535	0.18617	1.06359	1.82117	1.06359	1.82117	1.339	0.179989	0.4472	0.141941	0.0776011	0.223682	0.017407	0.00311981	0.271752	0.441259	physical_and_proximity
44	48	0.0029981	0.0029981	1.18792	0.65754	0	0	0	0	0	0	0.00301949	0.317147	0	0	0.038363	0.012675	proximity
44	51	0.0201133	0.0201133	2.03121	2.911	0	0	0	0	0	0	0.0204572	0.260895	0	0	0.128947	0.205842	proximity
44	52	0.00239092	0.00239092	0.969783	1.45129	0	0	0	0	0	0	0.0024008	0.343718	0	0	0.019266	0.032955	proximity
44	54	0.0282273	0.0282273	2.87384	12.1928	0	0	0	0	0	0	0.0285741	0.226462	0	0	0.186745	0.200434	proximity
44	69	0.0541318	0.0541318	6.5215	3.78394	0	0	0	0	0	0	0.0553838	0.219938	0	0	0.333268	0.390052	proximity
44	74	0.0327025	0.0327025	4.52057	2.49522	0	0	0	0	0	0	0.0333815	0.241794	0	0	0.259077	0.275639	proximity
45	46	0.230659	0.122978	0.758162	0.459334	0.758162	0.459334	1.092	0.116346	0.226665	0.0827054	0.099382	0.197195	0.014196	0.00201666	0.516633	0.408642	physical_and_proximity
45	47	0.10168	0.0679276	0.451204	0.163762	0.451204	0.163762	0.611	0.105923	0.100408	0.056295	0.0503557	0.200875	0.007943	0.00183599	0.266175	0.181337	physical_and_proximity
45	52	0.000870963	0.000870963	0.720586	0.32579	0	0	0	0	0	0	0.000874357	0.357663	0	0	0.012337	0.012506	proximity
45	53	0.117249	0.0948275	0.645984	0.416071	0.645984	0.416071	0.13	0.0631882	0.0858828	0.0505632	0.0884648	0.19231	0.00169	0.00109526	0.454441	0.272766	physical_and_proximity
45	56	0.0308356	0.0308356	0.963107	1.04486	0	0	0	0	0	0	0.0328572	0.265064	0	0	0.30082	0.222742	proximity
45	57	0.00140429	0.00140429	0.601176	0.529446	0	0	0	0	0	0	0.00141133	0.353953	0	0	0.018421	0.019942	proximity
45	73	0.0621611	0.0621611	1.05327	1.56054	0	0	0	0	0	0	0.0689798	0.214162	0	0	0.426049	0.432302	proximity
45	78	0.267736	0.158954	0.656914	0.564367	0.656914	0.564367	2.171	0.236346	0.266327	0.132886	0.097327	0.204015	0.028223	0.00409666	0.485706	0.508352	physical_and_proximity
45	87	0.161696	0.106696	0.543245	0.345014	0.543245	0.345014	0.611	0.134908	0.156841	0.0822932	0.080927	0.207707	0.007943	0.00233841	0.416416	0.398671	physical_and_proximity
45	91	0.0400993	0.0400993	1.27098	1.00737	0	0	0	0	0	0	0.0431804	0.25116	0	0	0.372645	0.336479	proximity
45	93	0.267405	0.142302	0.682042	0.667536	0.682042	0.667536	1.183	0.139478	0.262499	0.0986795	0.106641	0.209937	0.015379	0.00241762	0.488241	0.555841	physical_and_proximity
45	116	0.217969	0.130559	0.514779	0.485571	0.514779	0.485571	1.625	0.191337	0.216572	0.108361	0.0820856	0.219246	0.021125	0.0033165	0.404755	0.444977	physical_and_proximity
46	52	0.0419304	0.0419304	0.970473	4.28284	0	0	0	0	0	0	0.0442769	0.216488	0	0	0.299975	0.240487	proximity
46	53	0.00599459	0.00599459	0.627682	0.357278	0	0	0	0	0	0	0.00615669	0.311381	0	0	0.075543	0.05746	proximity
46	54	0.00646439	0.00646439	0.573391	0.238784	0	0	0	0	0	0	0.00672216	0.316253	0	0	0.085007	0.063544	proximity
46	69	0.0254373	0.0254373	0.666123	1.42979	0	0	0	0	0	0	0.0269457	0.27382	0	0	0.226291	0.247923	proximity
46	73	0.0201427	0.0201427	0.656195	1.32079	0	0	0	0	0	0	0.0211128	0.273061	0	0	0.184041	0.220207	proximity
46	74	0.335662	0.187232	0.71904	0.927485	0.71904	0.927485	1.833	0.221408	0.331732	0.143154	0.126776	0.190711	0.023829	0.00383773	0.570544	0.55094	physical_and_proximity
46	78	0.498794	0.274152	1.07169	1.24106	1.07169	1.24106	3.601	0.36502	0.495892	0.223292	0.158884	0.191955	0.046813	0.00632701	0.649805	0.677521	physical_and_proximity
47	50	0.00391039	0.00391039	1.02362	0.561306	0	0	0	0	0	0	0.00395303	0.311965	0	0	0.04563	0.022139	proximity
47	53	0.00998717	0.00998717	1.81904	1.08489	0	0	0	0	0	0	0.0101361	0.234842	0	0	0.090246	0.057798	proximity
47	56	0.26308	0.131562	0.491603	1.35312	0.491603	1.35312	0.923	0.157308	0.259295	0.109527	0.0498259	0.188195	0.011999	0.00272668	0.161057	0.229333	physical_and_proximity
47	57	0.0333979	0.0333979	8.7806	2.97094	0	0	0	0	0	0	0.033908	0.233923	0	0	0.175422	0.272935	proximity
48	49	0.245586	0.125712	0.432738	1.39405	0.432738	1.39405	0.897	0.141835	0.241369	0.0992197	0.0611488	0.209843	0.011661	0.00245848	0.204997	0.3211	physical_and_proximity
48	51	0.32074	0.157678	0.697112	1.10042	0.697112	1.10042	1.183	0.142027	0.313623	0.106563	0.108048	0.184242	0.015379	0.0024618	0.281047	0.500409	physical_and_proximity
48	55	0.00402483	0.00402483	0.524954	0.962998	0	0	0	0	0	0	0.00407308	0.267252	0	0	0.043602	0.021294	proximity
49	51	0.0176814	0.0176814	1.65915	0.884117	0	0	0	0	0	0	0.0182405	0.301125	0	0	0.2028	0.200096	proximity
49	55	0.182172	0.116011	0.526054	0.350465	0.526054	0.350465	1.326	0.224206	0.181539	0.108525	0.0344881	0.160419	0.017238	0.00388624	0.136383	0.024674	physical_and_proximity
49	80	0.0571418	0.0529727	0.533321	0.30045	0.533321	0.30045	0.026	0.017809	0.0229017	0.0162986	0.0553211	0.199623	0.000338	0.000308689	0.258232	0.210743	physical_and_proximity
49	97	0.307054	0.142364	0.812155	0.866817	0.812155	0.866817	1.053	0.121519	0.299886	0.0942143	0.0940292	0.196788	0.013689	0.00210633	0.35828	0.502775	physical_and_proximity
49	117	0.00715924	0.00715924	0.722378	0.534319	0	0	0	0	0	0	0.0073301	0.296282	0	0	0.080951	0.069459	proximity
50	56	0.00307932	0.00307932	1.06059	2.24288	0	0	0	0	0	0	0.00309255	0.360739	0	0	0.007098	0.039377	proximity
50	57	0.763842	0.190384	2.15528	3.83247	2.15528	3.83247	1.625	0.13432	0.746108	0.122402	0.0865457	0.179427	0.021125	0.00232822	0.17407	0.409318	physical_and_proximity
50	58	0.0179436	0.0179436	8.18215	1.17922	0	0	0	0	0	0	0.0182615	0.222929	0	0	0.123032	0.061685	proximity
51	54	0.0213801	0.0213801	1.48379	0.396652	0	0	0	0	0	0	0.0229477	0.225463	0	0	0.193843	0.079599	proximity
51	55	0.00203193	0.00203193	0.621777	0.227077	0	0	0	0	0	0	0.00205706	0.331549	0	0	0.027209	0.008281	proximity
51	69	0.357189	0.188278	0.64894	1.24993	0.64894	1.24993	2.106	0.262186	0.355132	0.162467	0.0744836	0.191159	0.027378	0.00454455	0.357097	0.350337	physical_and_proximity
51	80	0.0244142	0.0244142	1.19629	0.576251	0	0	0	0	0	0	0.0260494	0.232551	0	0	0.183534	0.114075	proximity
51	97	0.253646	0.132297	0.777999	1.43214	0.777999	1.43214	0.429	0.0978741	0.231771	0.0819618	0.0814934	0.211603	0.005577	0.00169648	0.431457	0.45292	physical_and_proximity
51	111	0.01124	0.01124	0.910507	0.923687	0	0	0	0	0	0	0.0115225	0.303963	0	0	0.128778	0.138749	proximity
51	123	0.0426832	0.0426832	1.41252	1.66017	0	0	0	0	0	0	0.0452119	0.219646	0	0	0.250796	0.290342	proximity
51	128	0.00404955	0.00404955	0.630247	0.31002	0	0	0	0	0	0	0.00413003	0.312651	0	0	0.0507	0.025519	proximity
52	53	0.0117495	0.0117495	5.926	2.18059	0	0	0	0	0	0	0.0118367	0.239019	0	0	0.101907	0.090922	proximity
52	54	0.0155847	0.0155847	4.61157	1.38711	0	0	0	0	0	0	0.0158158	0.22188	0	0	0.112723	0.067262	proximity
52	69	0.00978985	0.00978985	4.04058	4.96587	0	0	0	0	0	0	0.00983306	0.292859	0	0	0.09464	0.112723	proximity
52	78	0.352381	0.191962	1.85873	3.51081	1.85873	3.51081	0.429	0.160693	0.317074	0.141927	0.067278	0.200311	0.005577	0.00278534	0.240149	0.349154	physical_and_proximity
52	87	0.00342542	0.00342542	2.06502	1.73737	0	0	0	0	0	0	0.0034379	0.31874	0	0	0.031772	0.043433	proximity
53	56	0.316229	0.139392	0.554022	1.52135	0.554022	1.52135	1.365	0.148609	0.312999	0.108798	0.0636277	0.18164	0.017745	0.00257588	0.152607	0.231023	physical_and_proximity
53	78	0.00287666	0.00287666	0.971459	1.99713	0	0	0	0	0	0	0.00288938	0.345001	0	0	0.038532	0.039715	proximity
53	87	0.00889077	0.00889077	2.70594	0.923153	0	0	0	0	0	0	0.00900711	0.290864	0	0	0.09971	0.079768	proximity
54	69	0.70669	0.215733	5.15656	2.66702	5.15656	2.66702	1.105	0.169118	0.678493	0.154275	0.0767948	0.174472	0.014365	0.00293138	0.205166	0.332761	physical_and_proximity
55	80	0.000421621	0.000421621	1.84182	1.00561	0	0	0	0	0	0	0.000421894	0.349889	0	0	0.005239	0.005915	proximity
56	57	0.525303	0.225997	1.03845	1.67538	1.03845	1.67538	2.821	0.261432	0.522373	0.185703	0.0876119	0.198083	0.036673	0.00453148	0.264654	0.431119	physical_and_proximity
56	87	0.00180048	0.00180048	0.655954	0.749118	0	0	0	0	0	0	0.0018098	0.341525	0	0	0.018083	0.024674	proximity
56	93	0.0440806	0.0440806	2.65503	2.09201	0	0	0	0	0	0	0.0458063	0.239562	0	0	0.195026	0.346281	proximity
57	58	0.201898	0.141683	0.450715	0.446915	0.450715	0.446915	1.95	0.321163	0.201244	0.132101	0.063193	0.173915	0.02535	0.00556682	0.314678	0.149565	physical_and_proximity
57	91	0.00965694	0.00965694	0.563269	0.786157	0	0	0	0	0	0	0.00994974	0.300927	0	0	0.096161	0.118469	proximity
57	93	0.283967	0.176276	0.704933	0.601589	0.704933	0.601589	2.132	0.24864	0.2817	0.140791	0.137149	0.178874	0.027716	0.00430976	0.451568	0.583895	physical_and_proximity
57	103	0.281106	0.170329	0.661097	0.603649	0.661097	0.603649	2.457	0.250765	0.279624	0.139723	0.119366	0.187131	0.031941	0.0043466	0.468975	0.514436	physical_and_proximity
57	124	0.056774	0.0415253	0.305177	0.220082	0.305177	0.220082	0.065	0.024384	0.0430939	0.0204788	0.0371123	0.227748	0.000845	0.000422656	0.222235	0.199251	physical_and_proximity
57	127	0.00260903	0.00260903	0.498904	0.318707	0	0	0	0	0	0	0.00264451	0.343951	0	0	0.036335	0.034307	proximity
58	103	0.0314609	0.0314609	5.09066	3.56695	0	0	0	0	0	0	0.03194	0.212143	0	0	0.112723	0.215982	proximity
58	124	0.00416028	0.00416028	0.874615	1.66775	0	0	0	0	0	0	0.00419067	0.303383	0	0	0.034138	0.0507	proximity
58	127	0.00524776	0.00524776	0.952564	2.23923	0	0	0	0	0	0	0.00528929	0.268571	0	0	0.040391	0.055094	proximity
59	65	0.258684	0.177349	0.635675	0.541134	0.635675	0.541134	2.132	0.333867	0.25706	0.155853	0.11709	0.20413	0.027716	0.00578702	0.566319	0.54756	physical_and_proximity
59	67	0.0100366	0.0100366	0.55375	0.580963	0	0	0	0	0	0	0.0104049	0.311606	0	0	0.128778	0.108836	proximity
59	72	0.171811	0.111662	0.442592	0.35209	0.442592	0.35209	1.313	0.184866	0.170613	0.0951571	0.0744691	0.216868	0.017069	0.00320434	0.370786	0.372814	physical_and_proximity
59	89	0.191855	0.107488	0.397471	0.536163	0.397471	0.536163	1.118	0.118167	0.189557	0.0778596	0.0849894	0.205326	0.014534	0.00204822	0.40729	0.453258	physical_and_proximity
59	96	0.182573	0.127146	0.549609	0.31242	0.549609	0.31242	2.093	0.256175	0.181882	0.112059	0.0953612	0.20985	0.027209	0.00444037	0.46813	0.467961	physical_and_proximity
59	101	0.0959548	0.0786764	0.606027	0.432534	0.606027	0.432534	0.078	0.0374985	0.0595857	0.032648	0.0768102	0.220327	0.001014	0.000649974	0.449202	0.436527	physical_and_proximity
59	105	0.0379598	0.0379598	0.812922	0.718216	0	0	0	0	0	0	0.0421564	0.244473	0	0	0.343746	0.316368	proximity
59	126	0.0128554	0.0128554	0.584059	0.691406	0	0	0	0	0	0	0.0133995	0.305066	0	0	0.148382	0.150579	proximity
60	63	0.246805	0.175405	0.496451	0.58743	0.496451	0.58743	2.912	0.432184	0.246303	0.165825	0.0717329	0.175167	0.037856	0.00749118	0.185055	0.335127	physical_and_proximity
60	68	0.461388	0.269476	1.17553	1.02257	1.17553	1.02257	2.834	0.413304	0.458406	0.235397	0.117964	0.201868	0.036842	0.00716394	0.497874	0.605527	physical_and_proximity
60	71	0.00593483	0.00593483	0.687611	0.778496	0	0	0	0	0	0	0.00603289	0.335612	0	0	0.080782	0.072501	proximity
60	92	0.0884273	0.0509036	0.433553	0.140315	0.433553	0.140315	0.494	0.0587082	0.0872782	0.0377833	0.0392192	0.207641	0.006422	0.00101761	0.211926	0.154297	physical_and_proximity
60	106	0.190342	0.104887	0.360224	0.680219	0.360224	0.680219	0.91	0.106577	0.187088	0.0733724	0.0825342	0.193527	0.01183	0.00184733	0.245219	0.396643	physical_and_proximity
60	110	0.0468922	0.0468922	0.938684	0.963561	0	0	0	0	0	0	0.0520227	0.221287	0	0	0.242346	0.351013	proximity
61	76	0.000735086	0.000735086	0.561235	0.55603	0	0	0	0	0	0	0.000737026	0.338862	0	0	0.009971	0.009464	proximity
61	86	0.371852	0.16809	0.639807	2.8382	0.639807	2.8382	1.209	0.164798	0.364639	0.125261	0.083102	0.199859	0.015717	0.0028565	0.221559	0.424866	physical_and_proximity
61	102	0.00492938	0.00492938	0.82312	1.48268	0	0	0	0	0	0	0.00497572	0.303148	0	0	0.04056	0.05915	proximity
62	63	0.163689	0.0949546	0.435258	0.398684	0.435258	0.398684	0.702	0.109424	0.160507	0.0717126	0.0652305	0.215033	0.009126	0.00189668	0.354731	0.329719	physical_and_proximity
62	64	0.269583	0.154129	1.1615	0.504263	1.1615	0.504263	1.053	0.171869	0.263594	0.115441	0.102554	0.189476	0.013689	0.00297907	0.540462	0.287638	physical_and_proximity
62	82	0.0316347	0.0316347	0.619851	2.3176	0	0	0	0	0	0	0.0338226	0.211454	0	0	0.238628	0.031434	proximity
62	83	0.00153341	0.00153341	0.4566	0.57388	0	0	0	0	0	0	0.00154272	0.353227	0	0	0.021463	0.021801	proximity
62	84	0.279345	0.149593	0.572964	0.865013	0.572964	0.865013	1.378	0.168347	0.275706	0.113104	0.0959632	0.206711	0.017914	0.00291802	0.390728	0.507845	physical_and_proximity
62	95	0.132013	0.101721	0.800538	0.599563	0.800538	0.599563	0.13	0.0599543	0.0942565	0.0510297	0.0846851	0.206624	0.00169	0.00103921	0.501085	0.432302	physical_and_proximity
62	100	0.0374245	0.0374245	0.6511	0.739379	0	0	0	0	0	0	0.0419602	0.221383	0	0	0.307073	0.238966	proximity
62	112	0.00509832	0.00509832	0.794109	0.394759	0	0	0	0	0	0	0.00519884	0.342748	0	0	0.066079	0.046306	proximity
62	113	0.0646596	0.0646596	1.06773	1.48196	0	0	0	0	0	0	0.07218	0.20208	0	0	0.45799	0.420472	proximity
62	131	0.00161664	0.00161664	0.494002	0.585237	0	0	0	0	0	0	0.00162646	0.353104	0	0	0.020618	0.022984	proximity
63	68	0.166045	0.0988789	0.499257	0.51733	0.499257	0.51733	0.416	0.0986025	0.157733	0.0710343	0.0632779	0.206128	0.005408	0.00170911	0.378898	0.298792	physical_and_proximity
63	84	0.0515486	0.0515486	2.66347	0.879139	0	0	0	0	0	0	0.0559089	0.235295	0	0	0.472017	0.298285	proximity
63	95	0.0880905	0.0498451	0.379362	0.26205	0.379362	0.26205	0.169	0.0383884	0.0808458	0.0307677	0.0350864	0.221315	0.002197	0.0006654	0.221728	0.197392	physical_and_proximity
63	106	0.0415341	0.0415341	0.88464	0.852874	0	0	0	0	0	0	0.045927	0.184702	0	0	0.290511	0.223418	proximity
63	112	0.140207	0.0874899	0.441448	0.306986	0.441448	0.306986	0.559	0.107008	0.136768	0.0672593	0.0622783	0.190036	0.007267	0.00185481	0.318565	0.239642	physical_and_proximity
64	82	0.00156028	0.00156028	1.4683	0.648242	0	0	0	0	0	0	0.00156572	0.380147	0	0	0.019942	0.006084	proximity
64	95	0.0207598	0.0207598	2.61728	2.7359	0	0	0	0	0	0	0.021087	0.251255	0	0	0.155311	0.203138	proximity
64	108	0.00650792	0.00650792	1.28576	0.285447	0	0	0	0	0	0	0.00669443	0.275431	0	0	0.073684	0.029406	proximity
64	113	0.0211662	0.0211662	1.56134	2.95155	0	0	0	0	0	0	0.0216143	0.238195	0	0	0.112723	0.173732	proximity
65	66	0.283455	0.172229	0.48962	0.893097	0.48962	0.893097	2.626	0.270483	0.282254	0.14579	0.107716	0.211442	0.034138	0.00468837	0.47489	0.557531	physical_and_proximity
65	88	0.321945	0.14218	0.742731	0.785903	0.742731	0.785903	1.95	0.124466	0.319323	0.093869	0.102058	0.193864	0.02535	0.00215741	0.521534	0.424697	physical_and_proximity
65	89	0.222746	0.143308	0.523342	0.575695	0.523342	0.575695	1.079	0.191069	0.218598	0.112593	0.109218	0.207373	0.014027	0.00331187	0.59488	0.556855	physical_and_proximity
65	99	0.303422	0.19654	0.762645	0.608364	0.762645	0.608364	2.821	0.35516	0.302164	0.173292	0.113653	0.200777	0.036673	0.00615611	0.473369	0.582881	physical_and_proximity
65	101	0.248005	0.167508	0.447362	0.782372	0.447362	0.782372	1.807	0.286129	0.245888	0.142686	0.120978	0.195547	0.023491	0.00495957	0.48672	0.580853	physical_and_proximity
65	129	0.0424976	0.0424976	1.17236	0.767596	0	0	0	0	0	0	0.0467836	0.24292	0	0	0.374673	0.308594	proximity
66	88	0.0587631	0.0587631	3.06638	1.33603	0	0	0	0	0	0	0.0627239	0.204835	0	0	0.354562	0.236262	proximity
66	99	0.080132	0.080132	3.06095	4.59934	0	0	0	0	0	0	0.0837852	0.214108	0	0	0.383461	0.570206	proximity
66	118	0.0220954	0.0220954	1.88061	2.53969	0	0	0	0	0	0	0.0225567	0.202609	0	0	0.153959	0.046813	proximity
66	122	0.286152	0.10501	0.812481	0.82697	0.812481	0.82697	0.897	0.0899689	0.281305	0.0737736	0.0512162	0.186195	0.011661	0.00155946	0.236431	0.206687	physical_and_proximity
67	79	0.226631	0.141311	0.497727	0.643651	0.497727	0.643651	1.079	0.186683	0.222739	0.112115	0.0979083	0.18593	0.014027	0.00323584	0.479453	0.378898	physical_and_proximity
67	81	0.186202	0.112255	0.401983	0.451183	0.401983	0.451183	1.417	0.154375	0.18485	0.0894312	0.0834797	0.217664	0.018421	0.00267584	0.385151	0.439231	physical_and_proximity
67	83	0.0151276	0.0151276	0.62749	0.863374	0	0	0	0	0	0	0.0157847	0.299464	0	0	0.157677	0.186238	proximity
67	85	0.00816732	0.00816732	0.527805	0.566543	0	0	0	0	0	0	0.00841896	0.339968	0	0	0.099034	0.101231	proximity
67	96	0.319456	0.169215	0.901312	0.654045	0.901312	0.654045	1.898	0.170672	0.315925	0.11768	0.135027	0.192996	0.024674	0.00295832	0.581698	0.685802	physical_and_proximity
67	101	0.0421194	0.0421194	0.839531	1.04422	0	0	0	0	0	0	0.0463108	0.223037	0	0	0.323297	0.332592	proximity
67	109	0.0246132	0.0246132	0.746467	0.903071	0	0	0	0	0	0	0.0261906	0.247116	0	0	0.222404	0.246571	proximity
67	114	0.193247	0.117721	0.559371	0.389554	0.559371	0.389554	1.131	0.152972	0.190879	0.0918112	0.0885801	0.210642	0.014703	0.00265151	0.489086	0.429936	physical_and_proximity
67	119	0.189021	0.114766	0.700897	0.311274	0.700897	0.311274	1.43	0.139546	0.187313	0.0847066	0.105912	0.205419	0.01859	0.00241879	0.545532	0.377208	physical_and_proximity
68	71	0.162126	0.113345	0.363062	0.418725	0.363062	0.418725	0.897	0.193597	0.159811	0.0970127	0.0781385	0.221202	0.011661	0.00335567	0.438724	0.421824	physical_and_proximity
68	81	0.00435134	0.00435134	0.479086	0.517606	0	0	0	0	0	0	0.0044288	0.340519	0	0	0.047151	0.060164	proximity
68	84	0.136475	0.0885844	0.425963	0.237548	0.425963	0.237548	1.209	0.121721	0.13542	0.0676919	0.0896338	0.220829	0.015717	0.00210983	0.469651	0.38532	physical_and_proximity
68	90	0.25534	0.146539	0.736809	0.521973	0.736809	0.521973	1.417	0.144188	0.251337	0.0979585	0.137415	0.191698	0.018421	0.00249926	0.600795	0.574093	physical_and_proximity
68	92	0.00666662	0.00666662	0.469883	0.258959	0	0	0	0	0	0	0.0069439	0.327295	0	0	0.085176	0.090077	proximity
68	104	0.00576289	0.00576289	0.571516	0.627658	0	0	0	0	0	0	0.0058761	0.333056	0	0	0.078247	0.068445	proximity
68	106	0.162174	0.102698	0.53011	0.280791	0.53011	0.280791	1.313	0.154266	0.161047	0.0838217	0.0788625	0.206414	0.017069	0.00267394	0.421824	0.319748	physical_and_proximity
68	110	0.197598	0.116219	0.406602	0.582052	0.406602	0.582052	1.04	0.133789	0.19459	0.0858229	0.0920988	0.210421	0.01352	0.00231902	0.503282	0.497029	physical_and_proximity
68	115	0.0175353	0.0175353	0.9389	0.875976	0	0	0	0	0	0	0.0182411	0.320753	0	0	0.211081	0.209391	proximity
69	74	0.00997297	0.00997297	1.32322	0.96317	0	0	0	0	0	0	0.0101546	0.311358	0	0	0.122356	0.12506	proximity
69	78	0.376013	0.207029	0.86898	1.04817	0.86898	1.04817	1.703	0.267026	0.371469	0.170947	0.0998901	0.199977	0.022139	0.00462845	0.407966	0.494325	physical_and_proximity
69	111	0.156494	0.0997951	0.602994	0.619417	0.602994	0.619417	0.247	0.0743962	0.136586	0.0598288	0.0738021	0.212093	0.003211	0.00128953	0.371462	0.431288	physical_and_proximity
69	123	0.00459455	0.00459455	0.680759	1.02854	0	0	0	0	0	0	0.00464667	0.337199	0	0	0.054249	0.06253	proximity
69	128	0.0815937	0.0530279	0.358468	0.293535	0.358468	0.293535	0.13	0.0439475	0.0720009	0.0345413	0.0350315	0.222882	0.00169	0.000761756	0.207532	0.17745	physical_and_proximity
70	72	0.0043588	0.0043588	0.319528	0.654403	0	0	0	0	0	0	0.00444913	0.35279	0	0	0.048503	0.05746	proximity
70	73	0.215087	0.111673	0.475402	0.549787	0.475402	0.549787	1.287	0.110043	0.212794	0.0768657	0.0886704	0.19854	0.016731	0.00190742	0.425373	0.454779	physical_and_proximity
70	77	0.248412	0.174339	0.510607	0.629086	0.510607	0.629086	1.95	0.312857	0.246252	0.148271	0.144207	0.192579	0.02535	0.00542285	0.588796	0.685633	physical_and_proximity
70	85	0.404298	0.242051	0.855139	0.990871	0.855139	0.990871	3.237	0.357074	0.402003	0.200837	0.155025	0.188568	0.042081	0.00618928	0.693069	0.722813	physical_and_proximity
70	90	0.00950822	0.00950822	0.55739	0.646751	0	0	0	0	0	0	0.0098201	0.329521	0	0	0.119821	0.105118	proximity
70	96	0.00638952	0.00638952	0.360244	0.547679	0	0	0	0	0	0	0.00658309	0.329047	0	0	0.084162	0.066755	proximity
70	104	0.182776	0.12357	0.34366	0.486154	0.34366	0.486154	1.898	0.235167	0.182027	0.10847	0.0847532	0.211645	0.024674	0.00407623	0.395291	0.447343	physical_and_proximity
70	120	0.0541915	0.0541915	1.07173	0.96729	0	0	0	0	0	0	0.0606569	0.237876	0	0	0.451568	0.435175	proximity
70	130	0.199863	0.116473	0.360792	0.568023	0.360792	0.568023	2.015	0.139658	0.198868	0.0855249	0.107042	0.212234	0.026195	0.00242074	0.433823	0.571727	physical_and_proximity
70	155	9.36077e-05	9.36077e-05	0.365014	0.781036	0	0	0	0	0	0	9.3643e-05	0.36018	0	0	0.001352	0.000676	proximity
71	90	0.00387122	0.00387122	0.571096	0.488251	0	0	0	0	0	0	0.003929	0.333989	0	0	0.050531	0.052559	proximity
71	91	0.22415	0.141639	0.49415	0.594102	0.49415	0.594102	1.209	0.181681	0.220555	0.108565	0.116532	0.204808	0.015717	0.00314913	0.569361	0.587613	physical_and_proximity
71	92	0.164376	0.11392	0.495435	0.301859	0.495435	0.301859	1.222	0.183002	0.162613	0.0926299	0.10712	0.183094	0.015886	0.00317204	0.488748	0.350844	physical_and_proximity
71	98	0.0182532	0.0182532	0.588674	0.623969	0	0	0	0	0	0	0.0194237	0.272146	0	0	0.201617	0.141622	proximity
71	104	0.0527382	0.0527382	0.998197	1.06007	0	0	0	0	0	0	0.0587666	0.223599	0	0	0.393263	0.400361	proximity
71	110	0.32144	0.174875	0.851273	0.692187	0.851273	0.692187	1.911	0.199494	0.318198	0.131026	0.123193	0.19545	0.024843	0.0034579	0.564122	0.620061	physical_and_proximity
71	125	0.178165	0.114694	0.364004	0.44922	0.364004	0.44922	1.469	0.172156	0.176865	0.0927473	0.0948248	0.2053	0.019097	0.00298404	0.407459	0.495339	physical_and_proximity
72	77	0.328027	0.18888	0.6486	0.945258	0.6486	0.945258	2.093	0.236114	0.324941	0.146307	0.134988	0.196226	0.027209	0.00409265	0.558376	0.621413	physical_and_proximity
72	94	0.00162066	0.00162066	0.643697	0.69168	0	0	0	0	0	0	0.00162858	0.355958	0	0	0.023153	0.019773	proximity
72	96	0.0216064	0.0216064	0.745192	0.917088	0	0	0	0	0	0	0.0228048	0.274219	0	0	0.179647	0.226798	proximity
72	105	0.29308	0.174238	0.87722	0.614036	0.87722	0.614036	1.443	0.225638	0.288889	0.138881	0.11098	0.202739	0.018759	0.00391105	0.515619	0.553813	physical_and_proximity
72	107	0.0267817	0.0267817	0.911948	0.62682	0	0	0	0	0	0	0.0288625	0.249456	0	0	0.264992	0.25857	proximity
72	120	0.0164073	0.0164073	0.771596	0.693617	0	0	0	0	0	0	0.0171789	0.290589	0	0	0.161733	0.181675	proximity
72	126	0.239032	0.135408	0.623425	0.537061	0.623425	0.537061	1.3	0.161458	0.236113	0.103524	0.0937054	0.212171	0.0169	0.0027986	0.49517	0.453089	physical_and_proximity
72	138	0.0223238	0.0223238	0.864881	0.842178	0	0	0	0	0	0	0.0235563	0.274575	0	0	0.23491	0.235924	proximity
73	74	0.0482867	0.0482867	1.39313	1.39796	0	0	0	0	0	0	0.0518766	0.227295	0	0	0.35152	0.350337	proximity
73	77	0.0377565	0.0377565	1.29846	1.49443	0	0	0	0	0	0	0.0399262	0.226418	0	0	0.250627	0.310622	proximity
73	78	0.00873426	0.00873426	1.03957	0.925661	0	0	0	0	0	0	0.00889289	0.322884	0	0	0.109174	0.111371	proximity
73	91	0.245684	0.118706	0.699473	0.682142	0.699473	0.682142	0.78	0.109564	0.239368	0.083176	0.0713159	0.211802	0.01014	0.00189911	0.374842	0.393601	physical_and_proximity
73	104	0.0606198	0.0606198	1.90407	1.91681	0	0	0	0	0	0	0.0647276	0.219694	0	0	0.421148	0.416585	proximity
73	116	0.322995	0.172113	0.898948	0.886427	0.898948	0.886427	1.053	0.164217	0.31346	0.120048	0.115927	0.20099	0.013689	0.00284643	0.490438	0.578318	physical_and_proximity
73	130	0.0744835	0.0744835	2.22366	1.99493	0	0	0	0	0	0	0.0801616	0.217204	0	0	0.450047	0.480805	proximity
73	134	0.000269753	0.000269753	0.675897	0.897632	0	0	0	0	0	0	0.000269942	0.360112	0	0	0.003211	0.003887	proximity
73	143	0.00492567	0.00492567	0.784809	1.00266	0	0	0	0	0	0	0.00498141	0.332268	0	0	0.056108	0.066079	proximity
74	77	0.377941	0.166565	0.729059	1.16649	0.729059	1.16649	2.275	0.141881	0.374747	0.107793	0.123035	0.189588	0.029575	0.00245928	0.495001	0.571896	physical_and_proximity
74	78	0.364966	0.163721	1.20606	0.678837	1.20606	0.678837	2.171	0.149235	0.361943	0.111073	0.113529	0.184703	0.028223	0.00258675	0.526604	0.493818	physical_and_proximity
74	107	0.0399045	0.0399045	1.68545	1.52655	0	0	0	0	0	0	0.0419966	0.262462	0	0	0.347126	0.384306	proximity
74	111	0.252287	0.1316	0.716768	0.589412	0.716768	0.589412	1.053	0.128053	0.247437	0.0917347	0.0938228	0.208291	0.013689	0.00221959	0.497029	0.441935	physical_and_proximity
74	116	0.0140232	0.0140232	0.926202	0.931207	0	0	0	0	0	0	0.0144599	0.315667	0	0	0.165113	0.162578	proximity
74	130	0.0168507	0.0168507	0.79356	0.602274	0	0	0	0	0	0	0.0177229	0.262775	0	0	0.176098	0.147199	proximity
74	134	0.253167	0.149761	0.573004	0.585855	0.573004	0.585855	1.924	0.225507	0.251772	0.126798	0.0845517	0.209817	0.025012	0.00390879	0.390897	0.444301	physical_and_proximity
74	136	0.00860135	0.00860135	0.975083	0.73062	0	0	0	0	0	0	0.00878221	0.308018	0	0	0.107146	0.100217	proximity
75	83	0.662667	0.192626	3.59678	1.79995	3.59678	1.79995	1.391	0.139995	0.644121	0.125365	0.0894773	0.180119	0.018083	0.00242658	0.205842	0.455962	physical_and_proximity
75	100	0.022653	0.022653	1.85922	3.13863	0	0	0	0	0	0	0.0231012	0.232443	0	0	0.103259	0.17069	proximity
75	109	0.0214931	0.0214931	1.16672	3.41403	0	0	0	0	0	0	0.0220378	0.263577	0	0	0.083993	0.209053	proximity
75	141	0.012122	0.012122	0.548902	2.17783	0	0	0	0	0	0	0.0124667	0.277142	0	0	0.05915	0.13351	proximity
76	86	0.0109019	0.0109019	1.34453	2.16381	0	0	0	0	0	0	0.0110471	0.295692	0	0	0.055432	0.128778	proximity
76	89	0.420082	0.169772	0.775378	2.05776	0.775378	2.05776	1.586	0.175682	0.415597	0.133909	0.0673545	0.183159	0.020618	0.00304516	0.115089	0.345098	physical_and_proximity
76	121	0.00656092	0.00656092	1.32811	1.16384	0	0	0	0	0	0	0.00663106	0.258407	0	0	0.047658	0.060502	proximity
77	107	0.207188	0.116523	0.640885	0.409106	0.640885	0.409106	1.105	0.106691	0.20368	0.0747523	0.111778	0.196533	0.014365	0.00184932	0.559052	0.548912	physical_and_proximity
77	120	0.253058	0.159115	0.607718	0.553747	0.607718	0.553747	1.898	0.252065	0.251367	0.134796	0.100868	0.199899	0.024674	0.00436912	0.512408	0.479622	physical_and_proximity
77	126	0.0135721	0.0135721	0.654775	0.54983	0	0	0	0	0	0	0.0142178	0.321393	0	0	0.159367	0.128947	proximity
77	130	0.0540049	0.0540049	1.16885	1.03224	0	0	0	0	0	0	0.059907	0.235481	0	0	0.455793	0.453258	proximity
77	134	0.193319	0.122278	0.440097	0.454788	0.440097	0.454788	1.339	0.183752	0.191649	0.100876	0.0860039	0.216387	0.017407	0.00318503	0.454103	0.452582	physical_and_proximity
77	138	0.225879	0.142845	0.405311	0.76115	0.405311	0.76115	1.443	0.205878	0.223511	0.115764	0.104725	0.211069	0.018759	0.00356855	0.496522	0.531674	physical_and_proximity
77	163	0.00645274	0.00645274	0.495146	0.468528	0	0	0	0	0	0	0.00663046	0.327515	0	0	0.078078	0.087373	proximity
77	171	0.0101809	0.0101809	0.572419	0.513629	0	0	0	0	0	0	0.0105788	0.322826	0	0	0.1352	0.107315	proximity
78	87	0.0443939	0.0443939	1.24705	0.991645	0	0	0	0	0	0	0.0482735	0.231847	0	0	0.411346	0.28561	proximity
78	111	0.219272	0.114467	0.485692	0.59646	0.485692	0.59646	1.131	0.118945	0.216467	0.082354	0.0810275	0.215667	0.014703	0.00206172	0.416585	0.457652	physical_and_proximity
78	116	0.199251	0.109283	0.538268	0.427532	0.538268	0.427532	1.131	0.116277	0.196812	0.0781433	0.0855918	0.204619	0.014703	0.00201546	0.454272	0.377546	physical_and_proximity
78	128	0.0215727	0.0215727	0.833235	0.700678	0	0	0	0	0	0	0.0228689	0.272127	0	0	0.239135	0.154804	proximity
78	134	0.0121315	0.0121315	0.534331	0.46525	0	0	0	0	0	0	0.0127537	0.281801	0	0	0.129792	0.141453	proximity
78	135	0.0407729	0.0407729	1.52021	0.769222	0	0	0	0	0	0	0.0443099	0.255092	0	0	0.415233	0.339014	proximity
78	136	0.167363	0.105945	0.51239	0.343642	0.51239	0.343642	0.819	0.139307	0.164402	0.0830563	0.0791681	0.206392	0.010647	0.00241466	0.417768	0.369096	physical_and_proximity
79	99	0.241776	0.143046	0.611229	0.538833	0.611229	0.538833	1.469	0.202383	0.239656	0.118581	0.0834261	0.204998	0.019097	0.00350797	0.363519	0.483847	physical_and_proximity
79	101	0.229351	0.13326	0.606501	0.577887	0.606501	0.577887	0.936	0.158936	0.224839	0.103401	0.0834947	0.190831	0.012168	0.00275489	0.417768	0.329212	physical_and_proximity
79	109	0.321146	0.166134	0.665487	0.940075	0.665487	0.940075	1.69	0.152933	0.316644	0.109827	0.136683	0.179909	0.02197	0.00265084	0.531505	0.572403	physical_and_proximity
79	114	0.000163492	0.000163492	0.636373	0.462795	0	0	0	0	0	0	0.000163592	0.361525	0	0	0.001859	0.002366	proximity
79	119	0.191645	0.113988	0.544996	0.438183	0.544996	0.438183	0.832	0.138472	0.188007	0.0881936	0.076312	0.205256	0.010816	0.00240019	0.417599	0.285948	physical_and_proximity
79	132	0.020104	0.020104	0.91136	0.443998	0	0	0	0	0	0	0.0215555	0.260231	0	0	0.218686	0.130468	proximity
79	139	0.0217668	0.0217668	0.874087	0.525039	0	0	0	0	0	0	0.023314	0.243345	0	0	0.214461	0.18083	proximity
80	97	0.737131	0.350651	1.84465	1.85342	1.84465	1.85342	3.523	0.451021	0.732332	0.303137	0.11389	0.164108	0.045799	0.0078177	0.274963	0.475904	physical_and_proximity
80	123	0.00688865	0.00688865	0.642231	1.97705	0	0	0	0	0	0	0.00698795	0.292972	0	0	0.032448	0.07943	proximity
80	133	0.01732	0.01732	1.01878	4.14457	0	0	0	0	0	0	0.0176947	0.280091	0	0	0.085683	0.183196	proximity
81	83	0.183312	0.11194	0.4685	0.417918	0.4685	0.417918	1.001	0.150261	0.180953	0.0894263	0.0766988	0.200481	0.013013	0.00260452	0.399516	0.330395	physical_and_proximity
81	84	0.00322226	0.00322226	0.659526	0.414041	0	0	0	0	0	0	0.00326361	0.383237	0	0	0.04225	0.014196	proximity
81	85	0.406942	0.230864	0.800876	1.06686	0.800876	1.06686	3.445	0.226399	0.403839	0.151448	0.239673	0.172465	0.044785	0.00392425	0.942006	0.871871	physical_and_proximity
81	90	0.151169	0.0975117	0.377815	0.358631	0.377815	0.358631	0.767	0.126951	0.148391	0.0751188	0.0805181	0.206863	0.009971	0.00220048	0.426725	0.411515	physical_and_proximity
81	96	0.0148837	0.0148837	0.604765	0.390276	0	0	0	0	0	0	0.0158802	0.306442	0	0	0.179816	0.161902	proximity
81	114	0.29698	0.184508	0.601827	0.789349	0.601827	0.789349	2.145	0.267197	0.294579	0.149902	0.134193	0.196496	0.027885	0.00463141	0.634595	0.590148	physical_and_proximity
81	115	0.20604	0.138861	0.444553	0.490674	0.444553	0.490674	1.664	0.240255	0.204565	0.118347	0.102916	0.214025	0.021632	0.00416443	0.563784	0.475904	physical_and_proximity
81	131	0.0485476	0.0485476	0.908753	0.722765	0	0	0	0	0	0	0.0552048	0.219949	0	0	0.38194	0.332592	proximity
81	148	0.146405	0.0884179	0.395732	0.496363	0.395732	0.496363	0.351	0.0618276	0.135307	0.0482727	0.0859197	0.212369	0.004563	0.00107168	0.485199	0.49179	physical_and_proximity
82	100	0.0126675	0.0126675	16.1209	3.84534	0	0	0	0	0	0	0.0127194	0.177938	0	0	0.031265	0.084331	proximity
82	113	0.0112976	0.0112976	17.5552	4.58828	0	0	0	0	0	0	0.0113327	0.260653	0	0	0.030082	0.112047	proximity
83	84	0.00253822	0.00253822	0.45775	0.320957	0	0	0	0	0	0	0.00257283	0.345587	0	0	0.035659	0.012168	proximity
83	100	0.255054	0.133543	0.568186	0.746904	0.568186	0.746904	1.105	0.116114	0.249761	0.0853893	0.111707	0.185949	0.014365	0.00201265	0.558714	0.472862	physical_and_proximity
83	109	0.214154	0.136297	0.468454	0.538917	0.468454	0.538917	1.378	0.204666	0.212047	0.11266	0.0941385	0.206841	0.017914	0.00354754	0.47996	0.489762	physical_and_proximity
83	114	0.219716	0.137566	0.49959	0.573141	0.49959	0.573141	1.157	0.198496	0.216886	0.113839	0.0853673	0.193622	0.015041	0.0034406	0.422838	0.405431	physical_and_proximity
83	131	0.21122	0.126706	0.513644	0.487216	0.513644	0.487216	1.261	0.157427	0.208665	0.0966043	0.0994488	0.203942	0.016393	0.00272873	0.491283	0.474214	physical_and_proximity
83	141	0.0601248	0.0601248	1.11912	1.08878	0	0	0	0	0	0	0.0674762	0.20909	0	0	0.390897	0.423852	proximity
84	95	0.0372364	0.0372364	1.19617	1.66748	0	0	0	0	0	0	0.0393396	0.227362	0	0	0.266682	0.287469	proximity
84	100	0.00245851	0.00245851	0.499066	0.818262	0	0	0	0	0	0	0.00247816	0.348845	0	0	0.02873	0.034645	proximity
84	106	0.036828	0.036828	1.1774	1.16037	0	0	0	0	0	0	0.0393049	0.257615	0	0	0.30589	0.334958	proximity
84	112	0.321015	0.199014	1.18656	0.503464	1.18656	0.503464	3.38	0.340267	0.320014	0.173374	0.115157	0.196336	0.04394	0.00589795	0.537927	0.510549	physical_and_proximity
84	113	0.0465589	0.0465589	0.82656	1.23524	0	0	0	0	0	0	0.0513907	0.211578	0	0	0.337831	0.301665	proximity
84	115	0.344814	0.194785	1.09053	0.692349	1.09053	0.692349	1.703	0.207606	0.339151	0.139312	0.153075	0.189806	0.022139	0.00359851	0.635271	0.649467	physical_and_proximity
84	131	0.198272	0.0991408	0.408461	0.758608	0.408461	0.758608	0.702	0.0772295	0.192644	0.0598271	0.0809922	0.218411	0.009126	0.00133864	0.374842	0.448864	physical_and_proximity
84	160	0.0273311	0.0273311	0.717731	1.11513	0	0	0	0	0	0	0.029156	0.26051	0	0	0.234741	0.270738	proximity
85	90	0.327007	0.208385	0.585288	1.06274	0.585288	1.06274	2.327	0.344411	0.324753	0.180082	0.120858	0.207436	0.030251	0.00596978	0.550433	0.618709	physical_and_proximity
85	96	0.0376795	0.0376795	1.18507	1.01546	0	0	0	0	0	0	0.0404677	0.244246	0	0	0.348478	0.316706	proximity
85	104	0.0254946	0.0254946	1.04659	1.50122	0	0	0	0	0	0	0.026594	0.267417	0	0	0.244036	0.252486	proximity
85	114	0.012124	0.012124	0.985632	1.31605	0	0	0	0	0	0	0.0123906	0.310124	0	0	0.119652	0.153452	proximity
85	120	0.453165	0.214547	0.841166	1.72535	0.841166	1.72535	2.158	0.222085	0.448067	0.159459	0.123628	0.192594	0.028054	0.00384947	0.574262	0.551616	physical_and_proximity
85	130	0.0206882	0.0206882	1.45999	0.715652	0	0	0	0	0	0	0.0216195	0.277191	0	0	0.235248	0.160381	proximity
85	148	0.311526	0.159912	0.769391	0.862919	0.769391	0.862919	1.248	0.180695	0.306761	0.125113	0.0828194	0.209798	0.016224	0.00313205	0.441766	0.428077	physical_and_proximity
85	155	0.0243026	0.0243026	1.18836	1.00178	0	0	0	0	0	0	0.02544	0.263346	0	0	0.246064	0.255866	proximity
86	89	0.0304072	0.0304072	0.731318	0.910159	0	0	0	0	0	0	0.0328721	0.248782	0	0	0.2535	0.284258	proximity
86	94	0.221533	0.123713	0.611823	0.498294	0.611823	0.498294	1.066	0.145247	0.21837	0.0950015	0.0798799	0.217138	0.013858	0.00251761	0.452751	0.416585	physical_and_proximity
86	102	0.171345	0.0965142	0.374565	0.397204	0.374565	0.397204	1.482	0.134038	0.170587	0.0790643	0.0592434	0.19343	0.019266	0.00232333	0.306566	0.225615	physical_and_proximity
86	105	0.305502	0.172607	0.68731	0.843486	0.68731	0.843486	1.469	0.205881	0.301093	0.133375	0.111275	0.207939	0.019097	0.0035686	0.513929	0.59319	physical_and_proximity
86	121	0.0197094	0.0197094	1.01603	0.45168	0	0	0	0	0	0	0.0210354	0.272249	0	0	0.22308	0.141453	proximity
86	137	0.206053	0.11868	0.482368	0.454553	0.482368	0.454553	1.651	0.167774	0.20497	0.0977186	0.0730199	0.200752	0.021463	0.00290809	0.363857	0.298623	physical_and_proximity
86	140	0.0179341	0.0179341	0.805459	0.997993	0	0	0	0	0	0	0.018686	0.293916	0	0	0.215644	0.183196	proximity
87	93	0.496963	0.223882	0.981682	1.40538	0.981682	1.40538	3.432	0.251494	0.494661	0.17524	0.113945	0.173753	0.044616	0.00435923	0.324987	0.516971	physical_and_proximity
87	116	0.0236018	0.0236018	1.99876	1.39394	0	0	0	0	0	0	0.0243001	0.275883	0	0	0.217503	0.238459	proximity
87	135	0.253403	0.119613	0.702137	0.747084	0.702137	0.747084	0.767	0.100716	0.245909	0.0787918	0.0779344	0.209962	0.009971	0.00174574	0.32955	0.424697	physical_and_proximity
87	149	0.173805	0.0807962	0.387492	0.58817	0.387492	0.58817	0.637	0.0814854	0.170918	0.0604119	0.0420334	0.203131	0.008281	0.00141241	0.160381	0.230347	physical_and_proximity
88	89	0.0437871	0.0437871	1.08052	2.46755	0	0	0	0	0	0	0.0464965	0.222226	0	0	0.19604	0.320424	proximity
88	99	0.0133058	0.0133058	2.19042	2.0291	0	0	0	0	0	0	0.013476	0.32045	0	0	0.157339	0.171704	proximity
88	121	0.00302227	0.00302227	0.464199	0.949999	0	0	0	0	0	0	0.00305185	0.318228	0	0	0.029913	0.03887	proximity
88	122	0.189106	0.105752	0.5288	0.772391	0.5288	0.772391	0.429	0.112811	0.181266	0.0829869	0.0466703	0.209617	0.005577	0.0019554	0.209391	0.244712	physical_and_proximity
88	129	0.597651	0.352053	1.16478	1.8964	1.16478	1.8964	3.38	0.587612	0.594634	0.323871	0.0998474	0.186985	0.04394	0.0101853	0.343408	0.431457	physical_and_proximity
88	152	0.000364271	0.000364271	0.853753	1.10051	0	0	0	0	0	0	0.000364547	0.359332	0	0	0.005239	0.004225	proximity
89	101	0.0146721	0.0146721	0.571163	0.620062	0	0	0	0	0	0	0.0154338	0.308992	0	0	0.159029	0.167479	proximity
89	105	0.252606	0.187551	0.680913	0.486991	0.680913	0.486991	2.184	0.446611	0.251262	0.173577	0.105923	0.206904	0.028392	0.00774125	0.500409	0.50531	physical_and_proximity
89	121	0.284953	0.17094	0.792177	0.503907	0.792177	0.503907	3.692	0.266862	0.284277	0.142978	0.117283	0.191384	0.047996	0.00462561	0.508521	0.400192	physical_and_proximity
89	129	0.213742	0.122557	0.540312	0.471324	0.540312	0.471324	1.326	0.148562	0.211568	0.0934261	0.0902721	0.20804	0.017238	0.00257508	0.433147	0.479284	physical_and_proximity
89	145	0.0900677	0.0768108	0.404328	0.530873	0.404328	0.530873	0.078	0.045206	0.0582159	0.0377674	0.0702397	0.213891	0.001014	0.000783571	0.322621	0.428077	physical_and_proximity
89	156	0.000316778	0.000316778	0.408161	0.507635	0	0	0	0	0	0	0.000317222	0.359946	0	0	0.003887	0.004563	proximity
90	104	0.399191	0.261622	0.96931	0.772002	0.96931	0.772002	5.46	0.513137	0.398383	0.233875	0.155622	0.193258	0.07098	0.00889437	0.672282	0.553475	physical_and_proximity
90	110	0.0539654	0.0539654	1.24642	1.35317	0	0	0	0	0	0	0.0588613	0.213911	0	0	0.350168	0.386503	proximity
90	115	0.340034	0.211926	0.670762	0.94926	0.670762	0.94926	2.379	0.317417	0.337309	0.175601	0.142494	0.197759	0.030927	0.00550189	0.64051	0.625638	physical_and_proximity
90	148	0.0217883	0.0217883	0.778259	0.818739	0	0	0	0	0	0	0.0230469	0.2817	0	0	0.233051	0.2197	proximity
90	151	0.159923	0.10134	0.324921	0.415572	0.324921	0.415572	1.235	0.162758	0.158889	0.0859987	0.0653568	0.193433	0.016055	0.00282114	0.261612	0.315692	physical_and_proximity
90	155	0.0191641	0.0191641	0.634531	0.730697	0	0	0	0	0	0	0.0203102	0.286201	0	0	0.1859	0.204997	proximity
90	157	0.00768787	0.00768787	0.460374	0.537633	0	0	0	0	0	0	0.00793381	0.297882	0	0	0.089232	0.078585	proximity
91	93	0.282848	0.203686	0.668962	0.568528	0.668962	0.568528	3.419	0.472953	0.281987	0.186284	0.131008	0.193805	0.044447	0.00819785	0.623441	0.542152	physical_and_proximity
91	98	0.00579689	0.00579689	0.446035	0.859323	0	0	0	0	0	0	0.00591364	0.332925	0	0	0.078754	0.072839	proximity
91	103	0.183251	0.116278	0.387827	0.478702	0.387827	0.478702	1.183	0.17075	0.181397	0.0950211	0.083531	0.213793	0.015379	0.00295966	0.446329	0.431795	physical_and_proximity
91	104	0.180809	0.114832	0.445869	0.469089	0.445869	0.469089	0.78	0.145768	0.176783	0.0890088	0.0849779	0.21262	0.01014	0.00252664	0.490269	0.450385	physical_and_proximity
91	110	0.00407466	0.00407466	0.676505	0.385184	0	0	0	0	0	0	0.00414345	0.340979	0	0	0.056446	0.042419	proximity
91	116	0.168644	0.0975104	0.361358	0.481698	0.361358	0.481698	0.845	0.109228	0.165927	0.0714361	0.0755474	0.211238	0.010985	0.00189328	0.414895	0.370448	physical_and_proximity
91	125	0.141599	0.105034	0.399563	0.256537	0.399563	0.256537	1.43	0.238563	0.140843	0.0944058	0.0819584	0.205495	0.01859	0.00413509	0.431626	0.435175	physical_and_proximity
91	143	0.186792	0.0994984	0.45028	0.434537	0.45028	0.434537	1.118	0.0961236	0.184618	0.0669998	0.0847649	0.208992	0.014534	0.00166614	0.47658	0.40898	physical_and_proximity
91	164	0.000373714	0.000373714	0.52096	0.383221	0	0	0	0	0	0	0.000374348	0.361056	0	0	0.005408	0.004901	proximity
92	98	0.00817962	0.00817962	0.50837	0.910467	0	0	0	0	0	0	0.00838999	0.281115	0	0	0.061516	0.082641	proximity
92	106	0.00207096	0.00207096	0.31453	1.84867	0	0	0	0	0	0	0.00208704	0.350342	0	0	0.005746	0.029237	proximity
92	110	0.465483	0.265499	0.866603	1.671	0.866603	1.671	2.405	0.375817	0.461217	0.226591	0.120677	0.184719	0.031265	0.00651416	0.330733	0.582036	physical_and_proximity
92	125	0.0266586	0.0266586	0.835179	2.82433	0	0	0	0	0	0	0.0278088	0.268344	0	0	0.142974	0.268034	proximity
92	147	0.00554207	0.00554207	0.584256	1.10637	0	0	0	0	0	0	0.00562358	0.289887	0	0	0.062868	0.063375	proximity
93	103	0.267374	0.169871	0.630295	0.583604	0.630295	0.583604	2.171	0.285006	0.26591	0.14687	0.101578	0.189687	0.028223	0.00494011	0.483509	0.454948	physical_and_proximity
93	116	0.20349	0.130198	0.51765	0.473646	0.51765	0.473646	1.053	0.180016	0.20029	0.104187	0.0948954	0.21309	0.013689	0.00312028	0.526942	0.457145	physical_and_proximity
93	124	0.225517	0.146279	0.731719	0.419476	0.731719	0.419476	1.326	0.187415	0.221989	0.110055	0.136661	0.183179	0.017238	0.00324852	0.620737	0.332085	physical_and_proximity
93	135	0.00443985	0.00443985	0.77021	0.384037	0	0	0	0	0	0	0.00451813	0.340615	0	0	0.061347	0.0507	proximity
93	143	0.0177389	0.0177389	0.577948	0.806697	0	0	0	0	0	0	0.0187254	0.299671	0	0	0.186914	0.200941	proximity
93	149	0.14208	0.093632	0.602497	0.247498	0.602497	0.247498	0.676	0.129482	0.139286	0.0744975	0.0713245	0.184467	0.008788	0.00224435	0.359294	0.264147	physical_and_proximity
93	164	0.119069	0.0786552	0.459615	0.47763	0.459615	0.47763	0.169	0.0452397	0.0981685	0.0379163	0.0731832	0.217931	0.002197	0.000784154	0.417599	0.431795	physical_and_proximity
94	97	0.206259	0.132054	0.533861	0.434523	0.533861	0.434523	1.404	0.214044	0.204634	0.11304	0.0802322	0.20707	0.018252	0.0037101	0.436865	0.37518	physical_and_proximity
94	102	0.312865	0.160178	0.693563	0.778869	0.693563	0.778869	2.015	0.173995	0.310364	0.118022	0.110311	0.191633	0.026195	0.00301592	0.546208	0.46982	physical_and_proximity
94	105	8.15655e-05	8.15655e-05	0.642205	0.656817	0	0	0	0	0	0	8.1586e-05	0.362637	0	0	0.001183	0.001183	proximity
94	107	0.434773	0.304614	0.749604	1.33135	0.749604	1.33135	4.498	0.679546	0.433374	0.281157	0.155395	0.198784	0.058474	0.0117788	0.675324	0.737009	physical_and_proximity
94	117	0.00566017	0.00566017	0.7411	0.664946	0	0	0	0	0	0	0.00575309	0.334036	0	0	0.076895	0.062192	proximity
94	123	0.0103301	0.0103301	0.593977	0.585347	0	0	0	0	0	0	0.0107051	0.310204	0	0	0.131144	0.117624	proximity
94	133	0.000657578	0.000657578	0.516042	0.477445	0	0	0	0	0	0	0.000659326	0.375788	0	0	0.008957	0.009126	proximity
94	140	0.26591	0.146997	0.686964	0.753513	0.686964	0.753513	0.923	0.149131	0.258651	0.105393	0.0996217	0.202931	0.011999	0.00258493	0.47151	0.532519	physical_and_proximity
94	144	0.206006	0.129714	0.491584	0.473411	0.491584	0.473411	1.339	0.206602	0.204357	0.111274	0.0740838	0.214206	0.017407	0.0035811	0.395798	0.39039	physical_and_proximity
95	108	0.0308961	0.0308961	1.18078	2.93267	0	0	0	0	0	0	0.0320732	0.216637	0	0	0.226798	0.136214	proximity
95	112	0.320204	0.13821	0.730622	1.02646	0.730622	1.02646	1.183	0.10548	0.313653	0.084578	0.0989179	0.184756	0.015379	0.00182832	0.357435	0.445822	physical_and_proximity
95	113	0.303975	0.15421	0.797183	1.05654	0.797183	1.05654	0.832	0.147032	0.293874	0.111085	0.0864068	0.203694	0.010816	0.00254856	0.406445	0.441766	physical_and_proximity
95	154	0.151623	0.0767457	0.420964	0.473211	0.420964	0.473211	0.429	0.0713798	0.146634	0.054059	0.045698	0.221767	0.005577	0.00123725	0.232375	0.279188	physical_and_proximity
96	101	0.225656	0.120801	0.489689	0.691884	0.489689	0.691884	0.962	0.111509	0.2209	0.0802871	0.0972297	0.196645	0.012506	0.00193283	0.493649	0.502437	physical_and_proximity
96	105	2.32566e-05	2.32566e-05	0.395623	0.659402	0	0	0	0	0	0	2.32588e-05	0.363303	0	0	0.000338	0.000338	proximity
96	114	0.0532554	0.0532554	0.875577	0.921112	0	0	0	0	0	0	0.0604241	0.216564	0	0	0.393263	0.305214	proximity
96	119	0.248852	0.146369	0.853003	0.445619	0.853003	0.445619	1.56	0.191785	0.246462	0.115867	0.100986	0.212208	0.02028	0.00332428	0.581022	0.3718	physical_and_proximity
96	120	0.278692	0.164234	0.737103	0.644467	0.737103	0.644467	1.365	0.208526	0.274655	0.129804	0.105887	0.215509	0.017745	0.00361444	0.5915	0.547391	physical_and_proximity
96	126	0.199886	0.111934	0.533314	0.61734	0.533314	0.61734	0.572	0.0926943	0.190724	0.0700129	0.0911655	0.215358	0.007436	0.0016067	0.499902	0.480298	physical_and_proximity
96	142	0.053605	0.053605	1.32695	0.85646	0	0	0	0	0	0	0.0597594	0.214534	0	0	0.369772	0.310284	proximity
96	161	0.0300455	0.0300455	0.7329	0.961026	0	0	0	0	0	0	0.0323856	0.256485	0	0	0.257387	0.297947	proximity
97	102	0.010673	0.010673	0.624689	0.532568	0	0	0	0	0	0	0.0110846	0.323157	0	0	0.123877	0.129454	proximity
97	117	0.157315	0.0937221	0.696433	0.255553	0.696433	0.255553	0.91	0.105601	0.15509	0.0674829	0.0823377	0.198186	0.01183	0.00183042	0.438555	0.237107	physical_and_proximity
97	123	0.305891	0.20884	0.607446	0.801828	0.607446	0.801828	2.548	0.414407	0.304335	0.188449	0.113306	0.202404	0.033124	0.00718306	0.499733	0.565643	physical_and_proximity
97	133	0.385116	0.229922	0.780479	0.919462	0.780479	0.919462	4.264	0.378366	0.384116	0.199529	0.126574	0.185583	0.055432	0.00655834	0.557193	0.536913	physical_and_proximity
97	144	0.0280823	0.0280823	0.881285	0.781323	0	0	0	0	0	0	0.0301249	0.251864	0	0	0.271583	0.255866	proximity
98	103	0.429533	0.166001	0.926676	2.37758	0.926676	2.37758	1.131	0.144863	0.419482	0.119008	0.0761643	0.201833	0.014703	0.00251096	0.215475	0.381771	physical_and_proximity
98	125	0.428461	0.168498	1.2182	1.51448	1.2182	1.51448	1.092	0.143872	0.417201	0.118598	0.0806644	0.192332	0.014196	0.00249378	0.251472	0.402896	physical_and_proximity
98	147	0.00175815	0.00175815	0.838729	0.384932	0	0	0	0	0	0	0.00176995	0.351564	0	0	0.020787	0.009802	proximity
98	158	0.00313463	0.00313463	0.884341	1.12085	0	0	0	0	0	0	0.00315463	0.317914	0	0	0.032279	0.040053	proximity
99	101	0.265949	0.146986	0.741398	0.580525	0.741398	0.580525	1.352	0.168009	0.262396	0.110822	0.099946	0.202071	0.017576	0.00291215	0.54756	0.40729	physical_and_proximity
99	118	0.123678	0.0763124	0.807836	0.190689	0.807836	0.190689	0.559	0.0863843	0.120905	0.0553765	0.0646275	0.192598	0.007267	0.00149733	0.357604	0.05915	physical_and_proximity
99	119	0.000140186	0.000140186	0.603822	0.442183	0	0	0	0	0	0	0.000140263	0.361372	0	0	0.002028	0.001859	proximity
99	122	0.102151	0.0783593	0.481592	0.438941	0.481592	0.438941	0.117	0.0519465	0.0775094	0.0423635	0.0670011	0.196247	0.001521	0.000900405	0.384475	0.25181	physical_and_proximity
99	129	0.162294	0.0981294	0.435221	0.454749	0.435221	0.454749	0.52	0.0950051	0.155769	0.066567	0.0806205	0.217145	0.00676	0.00164675	0.457314	0.402727	physical_and_proximity
99	132	0.0247847	0.0247847	0.859494	0.572169	0	0	0	0	0	0	0.026712	0.267299	0	0	0.254176	0.151762	proximity
99	139	0.270937	0.164674	0.826792	0.533058	0.826792	0.533058	1.534	0.217065	0.267569	0.129999	0.117705	0.212384	0.019942	0.00376246	0.601471	0.563615	physical_and_proximity
99	152	0.171092	0.0979481	0.415854	0.416634	0.415854	0.416634	0.884	0.107438	0.168461	0.0708587	0.0775897	0.20995	0.011492	0.00186225	0.427739	0.290173	physical_and_proximity
99	156	0.0375321	0.0375321	0.848778	0.879105	0	0	0	0	0	0	0.0411046	0.244188	0	0	0.32955	0.312143	proximity
99	159	0.0539796	0.0539796	0.992408	0.958419	0	0	0	0	0	0	0.0606999	0.202872	0	0	0.397995	0.244205	proximity
100	113	0.338019	0.206918	1.04382	0.707512	1.04382	0.707512	1.612	0.314667	0.33425	0.1802	0.0916057	0.189402	0.020956	0.00545422	0.393601	0.409487	physical_and_proximity
100	131	0.287764	0.13676	0.645649	0.92535	0.645649	0.92535	1.105	0.135917	0.282927	0.100131	0.0776409	0.205948	0.014365	0.00235589	0.387348	0.396136	physical_and_proximity
100	141	0.0237538	0.0237538	1.00648	0.969809	0	0	0	0	0	0	0.024954	0.238778	0	0	0.204152	0.203138	proximity
100	150	0.271931	0.163259	0.508348	0.74892	0.508348	0.74892	2.6	0.287473	0.271221	0.147471	0.0667832	0.181051	0.0338	0.00498287	0.287807	0.274794	physical_and_proximity
101	109	0.00098667	0.00098667	0.559421	0.643625	0	0	0	0	0	0	0.000989933	0.353533	0	0	0.014027	0.008788	proximity
101	119	0.334221	0.205621	0.585682	1.03926	0.585682	1.03926	2.99	0.344098	0.33288	0.179347	0.111758	0.182587	0.03887	0.00596437	0.500747	0.436865	physical_and_proximity
101	126	0.0157437	0.0157437	0.613389	0.717643	0	0	0	0	0	0	0.0165306	0.283695	0	0	0.176436	0.182689	proximity
101	129	0.00824729	0.00824729	0.630148	0.699239	0	0	0	0	0	0	0.00845774	0.319897	0	0	0.104104	0.107484	proximity
101	139	0.053528	0.053528	1.0707	0.971623	0	0	0	0	0	0	0.0598135	0.209516	0	0	0.368758	0.360308	proximity
101	142	0.294126	0.176424	0.833025	0.502915	0.833025	0.502915	4.576	0.241189	0.29348	0.136333	0.16215	0.182205	0.059488	0.00418062	0.634257	0.452244	physical_and_proximity
101	145	0.0157533	0.0157533	0.555404	0.723381	0	0	0	0	0	0	0.0165849	0.299803	0	0	0.171535	0.174915	proximity
101	156	0.0220093	0.0220093	0.833148	0.6398	0	0	0	0	0	0	0.0234345	0.270481	0	0	0.241839	0.232544	proximity
102	117	0.0440722	0.0440722	1.72957	2.86804	0	0	0	0	0	0	0.0459492	0.213774	0	0	0.260767	0.201955	proximity
102	133	0.000128311	0.000128311	0.8009	0.807674	0	0	0	0	0	0	0.000128352	0.36207	0	0	0.00169	0.001859	proximity
102	137	0.0149342	0.0149342	0.839201	1.25612	0	0	0	0	0	0	0.0153911	0.274786	0	0	0.11661	0.144326	proximity
102	140	0.302003	0.152871	0.732826	0.840636	0.732826	0.840636	1.235	0.164918	0.297276	0.116039	0.085877	0.211684	0.016055	0.00285858	0.346788	0.464412	physical_and_proximity
102	144	0.0100945	0.0100945	1.15977	1.3113	0	0	0	0	0	0	0.0102628	0.315792	0	0	0.111033	0.12844	proximity
102	162	0.0119926	0.0119926	0.926067	0.430535	0	0	0	0	0	0	0.0125027	0.279269	0	0	0.122863	0.100048	proximity
103	124	0.0823714	0.0786568	0.383501	0.668904	0.383501	0.668904	0.026	0.0177165	0.023494	0.016516	0.0984152	0.192076	0.000338	0.000307085	0.494663	0.472017	physical_and_proximity
103	125	0.149687	0.100575	0.43415	0.26656	0.43415	0.26656	1.508	0.167116	0.148854	0.0830654	0.0900875	0.210551	0.019604	0.00289668	0.461877	0.430781	physical_and_proximity
103	127	0.219416	0.131585	1.08099	0.298682	1.08099	0.298682	3.393	0.177698	0.218921	0.101004	0.122918	0.163289	0.044109	0.0030801	0.453934	0.317889	physical_and_proximity
103	158	0.140943	0.0924352	0.414036	0.247809	0.414036	0.247809	1.469	0.146228	0.140226	0.0752489	0.0827213	0.205437	0.019097	0.00253462	0.418444	0.330057	physical_and_proximity
103	164	0.135458	0.0838144	0.287215	0.345132	0.287215	0.345132	0.923	0.106344	0.134002	0.0633608	0.0737723	0.209399	0.011999	0.00184329	0.372307	0.406445	physical_and_proximity
103	185	0.00442539	0.00442539	0.356693	0.433008	0	0	0	0	0	0	0.00452784	0.33294	0	0	0.059995	0.053066	proximity
103	187	0.00267672	0.00267672	0.377384	0.355376	0	0	0	0	0	0	0.00271645	0.350389	0	0	0.027885	0.038025	proximity
104	110	0.239206	0.14709	0.636429	0.456779	0.636429	0.456779	2.275	0.223154	0.238091	0.121334	0.106005	0.193474	0.029575	0.003868	0.482833	0.494663	physical_and_proximity
104	116	0.00770837	0.00770837	0.634221	0.637974	0	0	0	0	0	0	0.00789984	0.329599	0	0	0.086697	0.104104	proximity
104	125	0.00018693	0.00018693	0.594696	0.501953	0	0	0	0	0	0	0.000187059	0.361228	0	0	0.002704	0.001521	proximity
104	130	0.224298	0.136384	0.589919	0.501504	0.589919	0.501504	1.196	0.170463	0.220981	0.104651	0.104031	0.197147	0.015548	0.00295468	0.524407	0.431964	physical_and_proximity
104	143	0.223654	0.146154	0.503561	0.486922	0.503561	0.486922	2.223	0.263011	0.222746	0.127523	0.0938134	0.193745	0.028899	0.00455885	0.452751	0.426387	physical_and_proximity
104	151	0.222621	0.148775	0.529233	0.510697	0.529233	0.510697	1.456	0.25188	0.220534	0.127914	0.096075	0.194465	0.018928	0.00436593	0.4225	0.463736	physical_and_proximity
104	155	0.230904	0.152583	0.550579	0.515439	0.550579	0.515439	1.651	0.267643	0.22925	0.133463	0.0898254	0.187271	0.021463	0.00463914	0.41574	0.373152	physical_and_proximity
105	107	0.00320321	0.00320321	0.578455	0.52864	0	0	0	0	0	0	0.00324079	0.347607	0	0	0.044954	0.041743	proximity
105	121	0.0198028	0.0198028	0.842119	0.965975	0	0	0	0	0	0	0.0207145	0.301255	0	0	0.212433	0.228319	proximity
105	126	0.294508	0.166846	0.713689	0.633144	0.713689	0.633144	2.301	0.222682	0.29281	0.133845	0.109218	0.198006	0.029913	0.00385982	0.526604	0.480129	physical_and_proximity
105	137	0.186882	0.126891	0.387605	0.518279	0.387605	0.518279	1.105	0.213362	0.184693	0.10874	0.0832511	0.225685	0.014365	0.00369827	0.4056	0.454103	physical_and_proximity
105	138	0.0246756	0.0246756	0.880993	0.603366	0	0	0	0	0	0	0.0265017	0.261699	0	0	0.259584	0.214292	proximity
105	140	0.0179377	0.0179377	0.668889	0.644598	0	0	0	0	0	0	0.0189746	0.292678	0	0	0.194519	0.203983	proximity
105	145	0.220002	0.119182	0.637905	0.470151	0.637905	0.470151	1.092	0.129607	0.216903	0.0876404	0.0833445	0.20008	0.014196	0.00224651	0.393939	0.402558	physical_and_proximity
105	153	0.191045	0.102368	0.533123	0.375421	0.533123	0.375421	1.352	0.104294	0.189428	0.0707832	0.0869374	0.198246	0.017576	0.00180777	0.420979	0.386672	physical_and_proximity
105	178	0.00660485	0.00660485	0.530544	0.369278	0	0	0	0	0	0	0.00681147	0.32523	0	0	0.082472	0.073346	proximity
106	110	0.282572	0.156476	0.89868	0.562844	0.89868	0.562844	1.456	0.20193	0.279623	0.127524	0.0836762	0.208258	0.018928	0.00350012	0.433485	0.43771	physical_and_proximity
106	112	0.318371	0.185353	0.849292	0.675613	0.849292	0.675613	1.95	0.246597	0.315417	0.148969	0.118696	0.180517	0.02535	0.00427435	0.50024	0.468975	physical_and_proximity
106	115	0.364143	0.169125	0.711331	1.12518	0.711331	1.12518	2.106	0.168095	0.36109	0.121307	0.108283	0.211314	0.027378	0.00291365	0.474214	0.585247	physical_and_proximity
106	157	0.0435543	0.0435543	1.23673	1.53029	0	0	0	0	0	0	0.0465164	0.246469	0	0	0.3549	0.384475	proximity
106	160	0.011042	0.011042	0.906324	0.711932	0	0	0	0	0	0	0.0113565	0.318036	0	0	0.14365	0.129623	proximity
106	169	0.175614	0.107078	0.446471	0.419329	0.446471	0.419329	0.871	0.148327	0.173231	0.0879787	0.0637852	0.201341	0.011323	0.00257101	0.335803	0.288652	physical_and_proximity
106	176	0.00430869	0.00430869	0.62747	0.363636	0	0	0	0	0	0	0.00439087	0.333523	0	0	0.058474	0.046475	proximity
106	182	0.00295799	0.00295799	0.581624	0.562946	0	0	0	0	0	0	0.0029889	0.346113	0	0	0.029068	0.041236	proximity
107	111	0.169699	0.108365	0.431878	0.397404	0.431878	0.397404	0.845	0.129952	0.166245	0.0798278	0.097512	0.208016	0.010985	0.0022525	0.506155	0.500071	physical_and_proximity
107	123	0.12807	0.0641968	0.325142	0.277389	0.325142	0.277389	0.819	0.0445718	0.126556	0.034345	0.0678322	0.209431	0.010647	0.000772579	0.362674	0.344253	physical_and_proximity
107	134	0.0160755	0.0160755	1.06285	0.70394	0	0	0	0	0	0	0.0167099	0.308289	0	0	0.203983	0.20449	proximity
107	138	0.228828	0.134843	0.720275	0.404606	0.720275	0.404606	1.833	0.154154	0.226991	0.0966472	0.12705	0.187771	0.023829	0.00267201	0.583388	0.539448	physical_and_proximity
107	140	0.19221	0.119426	0.469485	0.418528	0.469485	0.418528	1.378	0.174035	0.190657	0.0974155	0.0854313	0.195641	0.017914	0.0030166	0.39377	0.428922	physical_and_proximity
107	144	0.173757	0.102658	0.336384	0.536579	0.336384	0.536579	1.001	0.116408	0.171366	0.0744772	0.0874806	0.205133	0.013013	0.00201774	0.415233	0.453765	physical_and_proximity
107	153	0.0031125	0.0031125	0.600382	0.384433	0	0	0	0	0	0	0.0031544	0.350822	0	0	0.044278	0.029237	proximity
107	163	0.19433	0.122941	0.624714	0.350326	0.624714	0.350326	1.352	0.175944	0.192498	0.0986305	0.0958859	0.208513	0.017576	0.00304969	0.507507	0.421655	physical_and_proximity
107	174	0.11574	0.0812942	0.371586	0.334793	0.371586	0.334793	0.273	0.0863767	0.107054	0.0579533	0.0646144	0.196622	0.003549	0.0014972	0.347633	0.294229	physical_and_proximity
107	175	0.00483645	0.00483645	0.404246	0.428726	0	0	0	0	0	0	0.00495155	0.335166	0	0	0.066248	0.059657	proximity
108	113	0.0254942	0.0254942	21.1503	5.90301	0	0	0	0	0	0	0.0256359	0.226448	0	0	0.144664	0.192829	proximity
108	154	0.328026	0.172031	0.53414	4.71457	0.53414	4.71457	0.988	0.219133	0.322954	0.150428	0.0490618	0.170625	0.012844	0.0037983	0.103428	0.211588	physical_and_proximity
108	180	0.00109976	0.00109976	0.442096	0.489329	0	0	0	0	0	0	0.00110499	0.220737	0	0	0.00507	0.010309	proximity
109	114	0.30708	0.162223	0.953523	0.599965	0.953523	0.599965	1.755	0.196445	0.304386	0.128107	0.0935055	0.202964	0.022815	0.00340504	0.466609	0.431795	physical_and_proximity
109	119	0.335814	0.167504	0.669726	1.18449	0.669726	1.18449	1.443	0.156887	0.32999	0.114792	0.118395	0.18848	0.018759	0.00271938	0.546377	0.481988	physical_and_proximity
109	132	0.168369	0.125024	0.753365	0.25181	0.753365	0.25181	1.495	0.30462	0.167574	0.116531	0.0657752	0.208442	0.019435	0.00528008	0.348647	0.227643	physical_and_proximity
109	139	0.0234794	0.0234794	1.40924	0.758489	0	0	0	0	0	0	0.0246533	0.279465	0	0	0.253162	0.19773	proximity
109	141	0.404759	0.192263	0.937853	1.53654	0.937853	1.53654	1.157	0.116928	0.387389	0.0973775	0.170088	0.172727	0.015041	0.00202676	0.624624	0.67262	physical_and_proximity
109	161	0.00483239	0.00483239	0.669269	0.983581	0	0	0	0	0	0	0.00489174	0.337407	0	0	0.058981	0.06591	proximity
109	166	0.0123022	0.0123022	0.858947	2.25956	0	0	0	0	0	0	0.0125503	0.251057	0	0	0.118638	0.031772	proximity
109	172	0.0670787	0.0670787	1.22671	1.53248	0	0	0	0	0	0	0.074404	0.195486	0	0	0.38363	0.421824	proximity
109	189	0.00472502	0.00472502	0.731529	0.624514	0	0	0	0	0	0	0.00479223	0.328424	0	0	0.062023	0.056446	proximity
110	115	0.0194672	0.0194672	0.867113	0.893884	0	0	0	0	0	0	0.020368	0.265609	0	0	0.18252	0.208039	proximity
110	125	0.277319	0.160439	0.573413	0.683068	0.573413	0.683068	2.405	0.223247	0.275959	0.130085	0.107332	0.204997	0.031265	0.00386962	0.500071	0.532519	physical_and_proximity
110	143	0.00731589	0.00731589	0.486959	0.755771	0	0	0	0	0	0	0.0075012	0.326377	0	0	0.082303	0.097682	proximity
110	147	0.0150778	0.0150778	0.94954	0.441046	0	0	0	0	0	0	0.0158725	0.296519	0	0	0.176436	0.071994	proximity
110	151	0.0907355	0.0907355	1.26023	1.7251	0	0	0	0	0	0	0.10365	0.194526	0	0	0.505817	0.545363	proximity
110	157	0.415927	0.209776	1.38651	0.724986	1.38651	0.724986	3.133	0.215277	0.413265	0.148242	0.159757	0.187523	0.040729	0.00373147	0.679887	0.666029	physical_and_proximity
111	123	0.319903	0.218583	0.936299	0.534978	0.936299	0.534978	5.135	0.445474	0.319284	0.192973	0.165159	0.182892	0.066755	0.00772155	0.714532	0.637975	physical_and_proximity
111	128	0.165882	0.109381	0.538685	0.26411	0.538685	0.26411	2.47	0.163031	0.165357	0.084915	0.122709	0.184345	0.03211	0.00282587	0.584402	0.325832	physical_and_proximity
111	134	0.0398286	0.0398286	0.621659	0.538369	0	0	0	0	0	0	0.0462075	0.223708	0	0	0.300482	0.312481	proximity
111	135	0.0049935	0.0049935	0.442099	0.261684	0	0	0	0	0	0	0.00514994	0.34586	0	0	0.071149	0.029913	proximity
111	136	0.167243	0.117959	0.438462	0.314735	0.438462	0.314735	1.82	0.233099	0.166461	0.102585	0.0980786	0.210547	0.02366	0.00404038	0.524576	0.460525	physical_and_proximity
111	146	0.0660904	0.0554831	0.292972	0.183471	0.292972	0.183471	0.091	0.0406082	0.0503708	0.0298602	0.0685649	0.20534	0.001183	0.000703875	0.437879	0.138242	physical_and_proximity
111	163	0.151276	0.0973505	0.277661	0.481698	0.277661	0.481698	0.975	0.120731	0.149184	0.0716312	0.0969135	0.211682	0.012675	0.00209266	0.488917	0.484523	physical_and_proximity
111	173	0.0399063	0.0399063	0.365972	0.678147	0	0	0	0	0	0	0.0479578	0.215068	0	0	0.304369	0.314002	proximity
111	175	0.123676	0.0909647	0.197891	0.590165	0.197891	0.590165	0.65	0.138119	0.120683	0.0714905	0.0974215	0.205504	0.00845	0.00239406	0.506324	0.508352	physical_and_proximity
112	113	0.00404022	0.00404022	0.951205	0.858695	0	0	0	0	0	0	0.00407672	0.340423	0	0	0.052052	0.055263	proximity
112	115	0.0203815	0.0203815	1.13338	1.57166	0	0	0	0	0	0	0.0210325	0.302967	0	0	0.177281	0.238628	proximity
112	154	0.147246	0.0858888	0.317274	0.386014	0.317274	0.386014	0.91	0.126108	0.14617	0.0731415	0.0433681	0.2043	0.01183	0.00218588	0.234572	0.215137	physical_and_proximity
112	160	0.209881	0.113611	0.762929	0.60248	0.762929	0.60248	0.481	0.0950888	0.198038	0.0741453	0.0763961	0.219967	0.006253	0.00164821	0.449709	0.452244	physical_and_proximity
112	169	5.82651e-05	5.82651e-05	0.749178	0.696555	0	0	0	0	0	0	5.82745e-05	0.362516	0	0	0.000845	0.000507	proximity
112	176	0.0413146	0.0413146	0.824614	1.11667	0	0	0	0	0	0	0.0452565	0.198555	0	0	0.245557	0.234065	proximity
113	131	0.0644926	0.0644926	2.21632	1.91554	0	0	0	0	0	0	0.0688117	0.218525	0	0	0.414895	0.382785	proximity
113	150	0.227994	0.119419	1.09657	0.96087	1.09657	0.96087	0.338	0.0827895	0.203615	0.0712683	0.0729436	0.190089	0.004394	0.00143502	0.347295	0.333606	physical_and_proximity
113	154	0.369709	0.166247	0.822998	0.960944	0.822998	0.960944	2.132	0.171409	0.367005	0.123614	0.0945884	0.190063	0.027716	0.00297109	0.362167	0.419796	physical_and_proximity
113	160	0.0289382	0.0289382	1.56462	1.27712	0	0	0	0	0	0	0.0301802	0.237656	0	0	0.229671	0.266513	proximity
114	119	0.1817	0.13313	0.419832	0.390196	0.419832	0.390196	1.69	0.290205	0.180622	0.119181	0.0993973	0.206572	0.02197	0.00503021	0.518323	0.501592	physical_and_proximity
114	131	0.179091	0.106654	0.297401	0.761514	0.297401	0.761514	1.001	0.11258	0.176223	0.0737561	0.100164	0.197848	0.013013	0.00195139	0.379405	0.488917	physical_and_proximity
114	141	0.282124	0.197133	0.797655	0.521731	0.797655	0.521731	2.548	0.401043	0.280675	0.176558	0.124626	0.180267	0.033124	0.00695141	0.499564	0.56784	physical_and_proximity
114	148	0.222148	0.160725	0.38577	0.669482	0.38577	0.669482	2.301	0.362974	0.221214	0.146179	0.105213	0.206265	0.029913	0.00629155	0.496522	0.539786	physical_and_proximity
114	161	0.235525	0.158329	0.482984	0.643781	0.482984	0.643781	1.508	0.27184	0.233268	0.136941	0.0996046	0.211205	0.019604	0.00471189	0.502944	0.521872	physical_and_proximity
114	172	0.00538757	0.00538757	0.812975	0.420045	0	0	0	0	0	0	0.00549446	0.335484	0	0	0.073177	0.068445	proximity
114	181	0.0128978	0.0128978	0.422192	0.593596	0	0	0	0	0	0	0.0136092	0.288783	0	0	0.153283	0.136214	proximity
115	131	0.362624	0.205785	0.684413	1.04855	0.684413	1.04855	2.756	0.248537	0.360017	0.15532	0.16052	0.182729	0.035828	0.00430798	0.613808	0.641186	physical_and_proximity
115	148	0.26524	0.155676	0.624382	0.626591	0.624382	0.626591	1.638	0.201699	0.262604	0.122618	0.108276	0.21523	0.021294	0.00349611	0.588627	0.605189	physical_and_proximity
115	151	0.143568	0.0860311	0.367795	0.358368	0.367795	0.358368	0.624	0.100745	0.140609	0.0647863	0.0628039	0.203869	0.008112	0.00174625	0.333606	0.336817	physical_and_proximity
115	155	0.00338328	0.00338328	0.519917	0.474736	0	0	0	0	0	0	0.00343005	0.364242	0	0	0.042588	0.044109	proximity
115	157	0.0396869	0.0396869	0.679526	0.761957	0	0	0	0	0	0	0.0446165	0.232226	0	0	0.3549	0.262626	proximity
115	160	0.0757255	0.0757255	1.35555	1.46019	0	0	0	0	0	0	0.0848678	0.213766	0	0	0.533871	0.455793	proximity
115	169	0.0112023	0.0112023	0.71212	0.593702	0	0	0	0	0	0	0.0116038	0.311557	0	0	0.143988	0.1183	proximity
115	182	0.244486	0.140678	0.6493	0.51177	0.6493	0.51177	1.573	0.172079	0.24214	0.107464	0.104599	0.198874	0.020449	0.0029827	0.571389	0.463567	physical_and_proximity
116	130	0.203126	0.113522	0.45301	0.477859	0.45301	0.477859	1.508	0.124477	0.201481	0.0810784	0.0973148	0.201492	0.019604	0.0021576	0.446498	0.484523	physical_and_proximity
116	134	0.0207317	0.0207317	0.790356	0.9145	0	0	0	0	0	0	0.0217976	0.303294	0	0	0.205335	0.26364	proximity
116	135	0.0407151	0.0407151	0.900535	0.57529	0	0	0	0	0	0	0.046057	0.238113	0	0	0.349999	0.276991	proximity
116	136	0.158807	0.0983096	0.517478	0.268368	0.517478	0.268368	1.469	0.123872	0.157743	0.072825	0.0976969	0.198893	0.019097	0.00214711	0.479115	0.346619	physical_and_proximity
116	143	0.283021	0.187629	0.465852	0.878457	0.465852	0.878457	3.887	0.349404	0.282308	0.162682	0.139663	0.197855	0.050531	0.00605634	0.52728	0.651495	physical_and_proximity
116	164	0.00584711	0.00584711	0.512478	0.531242	0	0	0	0	0	0	0.00598118	0.351617	0	0	0.074529	0.076726	proximity
116	167	0.226578	0.135484	0.52141	0.488746	0.52141	0.488746	2.119	0.187237	0.225436	0.107472	0.105417	0.210997	0.027547	0.00324544	0.455286	0.540293	physical_and_proximity
117	133	0.527195	0.17937	1.46685	1.68542	1.46685	1.68542	1.547	0.171266	0.520436	0.140569	0.0612915	0.176841	0.020111	0.00296861	0.211588	0.267865	physical_and_proximity
117	140	0.00435494	0.00435494	0.893351	1.4236	0	0	0	0	0	0	0.00438977	0.328972	0	0	0.040898	0.057629	proximity
117	144	0.0124971	0.0124971	2.63697	2.40284	0	0	0	0	0	0	0.0126226	0.28727	0	0	0.125229	0.143143	proximity
117	162	0.0119211	0.0119211	1.4569	0.870226	0	0	0	0	0	0	0.0121878	0.231622	0	0	0.088725	0.094978	proximity
118	122	0.0283036	0.0283036	19.6622	6.27528	0	0	0	0	0	0	0.028473	0.203253	0	0	0.05915	0.180154	proximity
118	152	0.00518297	0.00518297	1.50692	3.64911	0	0	0	0	0	0	0.00520828	0.325769	0	0	0.021632	0.059826	proximity
118	159	0.00217839	0.00217839	1.18191	1.56046	0	0	0	0	0	0	0.00218547	0.31712	0	0	0.015548	0.027885	proximity
119	139	0.19861	0.138022	0.33836	0.614431	0.33836	0.614431	2.093	0.256464	0.1976	0.117895	0.119153	0.200894	0.027209	0.00444537	0.463398	0.609921	physical_and_proximity
119	141	0.00870067	0.00870067	0.725424	0.369014	0	0	0	0	0	0	0.00902159	0.316083	0	0	0.112892	0.089232	proximity
119	142	0.111526	0.0868115	0.416061	0.434394	0.416061	0.434394	0.156	0.0680771	0.089962	0.0515603	0.0786868	0.200955	0.002028	0.00118	0.394953	0.417599	physical_and_proximity
119	161	0.217043	0.133834	0.449413	0.529451	0.449413	0.529451	1.924	0.195508	0.215814	0.108357	0.102283	0.205778	0.025012	0.0033888	0.478439	0.52559	physical_and_proximity
119	172	0.150379	0.09857	0.306463	0.447036	0.306463	0.447036	0.793	0.138602	0.147907	0.078648	0.0766791	0.210161	0.010309	0.00240244	0.344591	0.423007	physical_and_proximity
119	195	0.00794254	0.00794254	0.352796	0.682283	0	0	0	0	0	0	0.0082234	0.323468	0	0	0.086359	0.105287	proximity
120	126	0.224369	0.11788	0.592845	0.551267	0.592845	0.551267	0.962	0.116854	0.220251	0.0829292	0.0838528	0.213074	0.012506	0.00202547	0.472186	0.397657	physical_and_proximity
120	130	0.194689	0.1175	0.56213	0.422874	0.56213	0.422874	0.923	0.144622	0.191309	0.0904297	0.0843726	0.213773	0.011999	0.00250678	0.4563	0.40898	physical_and_proximity
120	138	0.0275932	0.0275932	1.62542	0.764247	0	0	0	0	0	0	0.0291399	0.284234	0	0	0.302848	0.206687	proximity
120	142	0.0131214	0.0131214	0.866185	0.54923	0	0	0	0	0	0	0.0136544	0.302267	0	0	0.163254	0.127257	proximity
120	148	0.033287	0.033287	1.11645	1.0967	0	0	0	0	0	0	0.035418	0.268044	0	0	0.317044	0.33124	proximity
120	155	0.0488216	0.0488216	0.905114	0.8956	0	0	0	0	0	0	0.0547605	0.207929	0	0	0.345098	0.325663	proximity
120	161	0.0575589	0.0575589	1.17643	1.23539	0	0	0	0	0	0	0.0636375	0.221335	0	0	0.41574	0.429936	proximity
120	170	0.244913	0.133898	0.654915	0.56785	0.654915	0.56785	1.17	0.151567	0.241392	0.101156	0.0876425	0.211203	0.01521	0.00262715	0.478101	0.386841	physical_and_proximity
120	171	0.0512493	0.0512493	1.29742	1.22565	0	0	0	0	0	0	0.0557856	0.201205	0	0	0.361998	0.3718	proximity
120	184	0.277044	0.161336	0.661503	0.615467	0.661503	0.615467	2.015	0.227647	0.275272	0.132815	0.0989647	0.198227	0.026195	0.00394588	0.496353	0.415571	physical_and_proximity
121	129	0.253116	0.149013	0.508914	0.737045	0.508914	0.737045	1.508	0.213296	0.250949	0.124843	0.081769	0.177433	0.019604	0.00369713	0.222911	0.378729	physical_and_proximity
121	137	0.271211	0.166468	0.457217	1.06186	0.457217	1.06186	1.716	0.272202	0.269423	0.147002	0.075231	0.200948	0.022308	0.00471816	0.317044	0.360139	physical_and_proximity
121	145	0.067935	0.0656982	0.799117	0.770037	0.799117	0.770037	0.013	0.00975	0.0125829	0.00951347	0.0691697	0.206829	0.000169	0.000169	0.385658	0.387348	physical_and_proximity
121	183	0.0470662	0.037432	0.411686	0.229088	0.411686	0.229088	0.039	0.0200062	0.0308307	0.0176123	0.0301922	0.229905	0.000507	0.000346774	0.204152	0.151424	physical_and_proximity
121	188	0.0153938	0.0153938	0.735404	0.924574	0	0	0	0	0	0	0.0159949	0.283248	0	0	0.153959	0.164099	proximity
122	129	0.021474	0.021474	2.03519	1.13001	0	0	0	0	0	0	0.0221279	0.245174	0	0	0.196547	0.182858	proximity
122	152	0.447793	0.252491	1.1197	0.99965	1.1197	0.99965	2.847	0.387229	0.445495	0.223419	0.096543	0.144055	0.037011	0.00671198	0.313495	0.255359	physical_and_proximity
122	159	0.00408628	0.00408628	0.823604	0.399467	0	0	0	0	0	0	0.00414931	0.270627	0	0	0.043264	0.0338	proximity
123	128	0.0162711	0.0162711	0.896274	0.221466	0	0	0	0	0	0	0.0179123	0.236693	0	0	0.163592	0.07267	proximity
123	133	0.207438	0.125377	0.68876	0.343244	0.68876	0.343244	2.106	0.187378	0.206607	0.103071	0.0895767	0.189623	0.027378	0.00324788	0.400868	0.391573	physical_and_proximity
123	144	0.187084	0.125627	0.492149	0.488293	0.492149	0.488293	0.702	0.169408	0.181674	0.100173	0.0883081	0.212721	0.009126	0.0029364	0.461877	0.47827	physical_and_proximity
123	146	0.111775	0.0785829	0.730965	0.148686	0.730965	0.148686	1.105	0.14843	0.111128	0.067427	0.0674706	0.189873	0.014365	0.00257278	0.339183	0.141284	physical_and_proximity
123	168	0.141289	0.0937217	0.433155	0.265486	0.433155	0.265486	0.936	0.15603	0.139984	0.0801003	0.0616183	0.189826	0.012168	0.00270452	0.282061	0.269724	physical_and_proximity
123	175	0.201063	0.112922	0.467286	0.515999	0.467286	0.515999	1.04	0.132675	0.198431	0.0860937	0.0766338	0.215275	0.01352	0.00229969	0.39884	0.450892	physical_and_proximity
123	179	0.00480757	0.00480757	0.626627	0.353403	0	0	0	0	0	0	0.00491208	0.337813	0	0	0.065065	0.049517	proximity
124	127	0.189142	0.12023	0.323217	0.746435	0.323217	0.746435	1.105	0.190744	0.187316	0.103346	0.0667369	0.176328	0.014365	0.00330623	0.247247	0.281216	physical_and_proximity
124	149	0.116616	0.058998	0.281061	0.340109	0.281061	0.340109	0.442	0.056206	0.114147	0.0411694	0.0394738	0.212422	0.005746	0.000974237	0.17576	0.229502	physical_and_proximity
124	164	0.174761	0.123931	0.405669	1.11782	0.405669	1.11782	0.325	0.114052	0.155362	0.0824565	0.0982908	0.21119	0.004225	0.0019769	0.356759	0.560911	physical_and_proximity
124	165	0.0243736	0.0243736	1.29276	0.483988	0	0	0	0	0	0	0.026186	0.25064	0	0	0.223756	0.150072	proximity
124	187	0.00460818	0.00460818	0.689089	0.706803	0	0	0	0	0	0	0.00466986	0.333544	0	0	0.062192	0.061009	proximity
125	143	0.0171377	0.0171377	1.3454	0.810057	0	0	0	0	0	0	0.0177389	0.313444	0	0	0.220714	0.153283	proximity
125	147	0.216636	0.130575	0.803348	0.363575	0.803348	0.363575	1.508	0.170138	0.214667	0.101288	0.102847	0.18758	0.019604	0.00294906	0.535561	0.149903	physical_and_proximity
125	151	0.0396697	0.0396697	0.653494	0.932725	0	0	0	0	0	0	0.0442364	0.237758	0	0	0.291356	0.339014	proximity
125	157	0.0180626	0.0180626	0.443119	0.799875	0	0	0	0	0	0	0.0192842	0.291685	0	0	0.143481	0.205166	proximity
125	158	0.0278347	0.0278347	1.37912	0.987754	0	0	0	0	0	0	0.0292493	0.275057	0	0	0.288652	0.208377	proximity
125	185	0.0229542	0.0229542	0.783212	1.10204	0	0	0	0	0	0	0.0241658	0.27175	0	0	0.208039	0.252317	proximity
125	186	0.168013	0.106196	0.335698	0.456221	0.335698	0.456221	1.209	0.164309	0.166724	0.0888345	0.0712191	0.207168	0.015717	0.00284802	0.36335	0.373152	physical_and_proximity
126	138	0.25604	0.14942	0.660936	0.521732	0.660936	0.521732	2.002	0.207379	0.254505	0.121186	0.0991039	0.205061	0.026026	0.00359456	0.422669	0.481143	physical_and_proximity
126	142	0.28951	0.155534	0.585032	0.860564	0.585032	0.860564	1.612	0.177133	0.286395	0.117415	0.103914	0.205337	0.020956	0.0030703	0.487058	0.533533	physical_and_proximity
126	145	0.060249	0.060249	1.26705	1.52861	0	0	0	0	0	0	0.0659876	0.223665	0	0	0.371124	0.421655	proximity
126	153	0.234465	0.159722	0.601389	0.56153	0.601389	0.56153	1.118	0.255474	0.230515	0.135907	0.0994861	0.196721	0.014534	0.00442821	0.389376	0.477932	physical_and_proximity
126	161	0.00619283	0.00619283	0.712426	0.540985	0	0	0	0	0	0	0.00632012	0.321394	0	0	0.080613	0.070304	proximity
126	170	0.0501506	0.0501506	1.45666	1.0924	0	0	0	0	0	0	0.0545316	0.229356	0	0	0.373659	0.367068	proximity
126	178	0.0049987	0.0049987	0.705191	0.727202	0	0	0	0	0	0	0.00506948	0.348121	0	0	0.057967	0.063882	proximity
127	158	0.0268293	0.0268293	1.92791	1.71238	0	0	0	0	0	0	0.0276472	0.220822	0	0	0.180154	0.193336	proximity
127	164	0.00506811	0.00506811	1.52371	1.33108	0	0	0	0	0	0	0.00510452	0.334932	0	0	0.067938	0.064896	proximity
127	165	0.0459648	0.0353935	0.370697	0.226077	0.370697	0.226077	0.039	0.0179898	0.0305232	0.0159469	0.0293299	0.200261	0.000507	0.000311823	0.178126	0.151593	physical_and_proximity
127	187	0.0242672	0.0242672	1.43841	1.27587	0	0	0	0	0	0	0.0251706	0.224853	0	0	0.154804	0.18252	proximity
128	135	0.0253092	0.0253092	1.16825	1.55157	0	0	0	0	0	0	0.0263083	0.230034	0	0	0.156832	0.215644	proximity
128	136	0.00756921	0.00756921	1.07109	2.18896	0	0	0	0	0	0	0.00764972	0.329787	0	0	0.074698	0.100724	proximity
128	146	0.218478	0.102888	0.601649	0.550404	0.601649	0.550404	0.871	0.120643	0.21612	0.084977	0.0396054	0.196576	0.011323	0.00209114	0.206856	0.08788	physical_and_proximity
128	173	0.0142549	0.0142549	1.29219	1.24896	0	0	0	0	0	0	0.0145822	0.249155	0	0	0.13013	0.129116	proximity
129	145	0.159325	0.105494	0.407239	0.385751	0.407239	0.385751	0.741	0.152717	0.156313	0.0862368	0.0729519	0.205115	0.009633	0.00264709	0.387348	0.316368	physical_and_proximity
129	152	0.204652	0.129427	0.439887	0.502648	0.439887	0.502648	1.521	0.206075	0.203242	0.109705	0.0826419	0.1983	0.019773	0.00357196	0.372814	0.387855	physical_and_proximity
129	156	0.424816	0.233423	1.34642	0.77025	1.34642	0.77025	3.029	0.279627	0.421739	0.178025	0.166189	0.184451	0.039377	0.00484687	0.650988	0.702871	physical_and_proximity
129	183	0.00173233	0.00173233	0.347933	0.281987	0	0	0	0	0	0	0.00175181	0.351614	0	0	0.024674	0.020111	proximity
129	188	0.184661	0.117433	0.335417	0.610347	0.335417	0.610347	1.183	0.182707	0.18298	0.0990785	0.0739829	0.192355	0.015379	0.00316693	0.279019	0.360477	physical_and_proximity
129	190	0.0122294	0.0122294	0.734698	0.195809	0	0	0	0	0	0	0.0132798	0.283016	0	0	0.145847	0.057967	proximity
130	134	0.316196	0.157193	0.579224	1.2971	0.579224	1.2971	1.404	0.159474	0.31156	0.114051	0.0993106	0.215494	0.018252	0.00276422	0.53742	0.52052	physical_and_proximity
130	143	0.0394022	0.0394022	1.25025	1.35759	0	0	0	0	0	0	0.0419413	0.23261	0	0	0.288314	0.32279	proximity
130	155	0.54427	0.255688	0.966764	1.72039	0.966764	1.72039	4.316	0.240678	0.541319	0.173293	0.194982	0.177912	0.056108	0.00417175	0.683267	0.766246	physical_and_proximity
130	167	0.0407769	0.0407769	1.19765	1.03191	0	0	0	0	0	0	0.0440148	0.232826	0	0	0.324987	0.302003	proximity
130	171	0.0393241	0.0393241	1.73525	1.00888	0	0	0	0	0	0	0.0419073	0.251751	0	0	0.348816	0.292877	proximity
130	198	0.00389884	0.00389884	0.873783	0.710426	0	0	0	0	0	0	0.00393803	0.342629	0	0	0.040898	0.053742	proximity
130	206	0.000234036	0.000234036	0.87439	0.484927	0	0	0	0	0	0	0.000234212	0.360551	0	0	0.00338	0.002873	proximity
131	141	0.278308	0.150275	0.581019	0.737593	0.581019	0.737593	1.833	0.175535	0.276058	0.113976	0.103982	0.208324	0.023829	0.00304261	0.464919	0.533702	physical_and_proximity
131	148	0.0783095	0.0783095	1.09241	1.21993	0	0	0	0	0	0	0.090623	0.219405	0	0	0.527111	0.499057	proximity
131	150	0.233993	0.152369	0.756352	0.43161	0.756352	0.43161	1.443	0.209171	0.230838	0.118767	0.132832	0.190432	0.018759	0.00362563	0.604682	0.572234	physical_and_proximity
131	154	0.000151694	0.000151694	0.614918	0.429458	0	0	0	0	0	0	0.000151785	0.361625	0	0	0.002197	0.001521	proximity
131	160	0.322737	0.179802	0.65101	0.757758	0.65101	0.757758	3.978	0.227839	0.321839	0.13803	0.141722	0.197807	0.051714	0.00394921	0.608738	0.674479	physical_and_proximity
131	177	0.0272784	0.0272784	0.857437	1.01773	0	0	0	0	0	0	0.0289769	0.269351	0	0	0.290004	0.264823	proximity
131	181	0.159148	0.095309	0.638858	0.313841	0.638858	0.313841	0.546	0.0673873	0.151904	0.0510433	0.106812	0.194362	0.007098	0.00116805	0.54249	0.521196	physical_and_proximity
131	182	0.0390109	0.0390109	0.578876	0.780332	0	0	0	0	0	0	0.0441992	0.239347	0	0	0.326339	0.333099	proximity
131	194	0.0105365	0.0105365	0.605154	0.566128	0	0	0	0	0	0	0.0109303	0.310387	0	0	0.134524	0.123539	proximity
132	139	0.591958	0.194317	3.33396	1.79259	3.33396	1.79259	1.105	0.135558	0.567288	0.121437	0.0976276	0.196507	0.014365	0.00234967	0.391066	0.536744	physical_and_proximity
132	159	0.0149527	0.0149527	1.49643	2.51417	0	0	0	0	0	0	0.0151949	0.264058	0	0	0.108329	0.137904	proximity
132	166	0.00258838	0.00258838	1.23615	2.32494	0	0	0	0	0	0	0.00259671	0.330887	0	0	0.034138	0.012337	proximity
132	172	0.0379892	0.0379892	2.32722	3.63243	0	0	0	0	0	0	0.0390346	0.23857	0	0	0.169	0.320086	proximity
132	193	0.00952003	0.00952003	0.930185	2.3894	0	0	0	0	0	0	0.00965735	0.256751	0	0	0.067769	0.095823	proximity
133	140	0.000117845	0.000117845	0.470809	0.4166	0	0	0	0	0	0	0.000117908	0.357966	0	0	0.000169	0.00169	proximity
133	144	0.312977	0.196611	0.636191	0.758905	0.636191	0.758905	3.146	0.32878	0.311778	0.168603	0.126459	0.192923	0.040898	0.00569885	0.50531	0.581867	physical_and_proximity
133	162	0.109972	0.0651617	0.454205	0.198452	0.454205	0.198452	0.494	0.0775745	0.107934	0.0496734	0.0457939	0.214859	0.006422	0.00134462	0.25688	0.206518	physical_and_proximity
133	168	0.143584	0.0795308	0.566317	0.355818	0.566317	0.355818	0.364	0.0703383	0.136547	0.0532107	0.0547004	0.185311	0.004732	0.0012192	0.263978	0.258401	physical_and_proximity
133	175	0.00298645	0.00298645	0.5073	0.710878	0	0	0	0	0	0	0.00301688	0.343335	0	0	0.033293	0.041405	proximity
133	179	0.277271	0.155565	0.701008	0.564428	0.701008	0.564428	2.34	0.200769	0.275819	0.122263	0.108833	0.17152	0.03042	0.00347999	0.461877	0.454779	physical_and_proximity
134	136	0.35442	0.242411	0.550101	1.22744	0.550101	1.22744	5.148	0.525702	0.353756	0.220518	0.144242	0.160452	0.066924	0.00911216	0.467623	0.506662	physical_and_proximity
134	138	0.0260935	0.0260935	0.689088	1.00957	0	0	0	0	0	0	0.0278691	0.280585	0	0	0.224432	0.27209	proximity
134	155	0.00121359	0.00121359	0.617333	0.416776	0	0	0	0	0	0	0.00121954	0.353617	0	0	0.017238	0.012506	proximity
134	163	0.650258	0.382139	1.39527	1.36966	1.39527	1.36966	10.777	0.646719	0.649516	0.334104	0.207958	0.172286	0.140101	0.0112098	0.792103	0.724841	physical_and_proximity
134	167	0.331226	0.207946	0.592137	0.87697	0.592137	0.87697	5.135	0.376918	0.330706	0.182409	0.128169	0.198907	0.066755	0.00653325	0.565474	0.592176	physical_and_proximity
134	171	0.199269	0.09893	0.398146	0.63156	0.398146	0.63156	0.988	0.0712536	0.195803	0.055159	0.0950489	0.2101	0.012844	0.00123506	0.386334	0.526435	physical_and_proximity
134	200	0.0151934	0.0151934	0.524737	0.738304	0	0	0	0	0	0	0.0159852	0.254215	0	0	0.088387	0.158522	proximity
134	208	0.038654	0.038654	0.821343	1.32085	0	0	0	0	0	0	0.0418482	0.234894	0	0	0.305552	0.336141	proximity
135	136	0.838906	0.322432	2.89951	1.54571	2.89951	1.54571	4.797	0.275799	0.833124	0.21656	0.198225	0.177264	0.062361	0.00478052	0.824382	0.592683	physical_and_proximity
135	149	0.332352	0.177582	1.09643	0.679345	1.09643	0.679345	1.508	0.215449	0.328172	0.142338	0.0925123	0.20818	0.019604	0.00373446	0.512239	0.315861	physical_and_proximity
135	167	0.0254366	0.0254366	1.74518	1.21344	0	0	0	0	0	0	0.0263738	0.2471	0	0	0.24167	0.211588	proximity
135	173	0.380391	0.218642	0.748581	1.01926	0.748581	1.01926	3.107	0.343982	0.378957	0.191421	0.0991387	0.174152	0.040391	0.00596236	0.432302	0.29744	physical_and_proximity
135	200	0.0354054	0.0354054	1.48413	1.88728	0	0	0	0	0	0	0.0369814	0.239772	0	0	0.332254	0.291863	proximity
135	201	0.00576192	0.00576192	0.780605	0.816699	0	0	0	0	0	0	0.00584632	0.327671	0	0	0.045799	0.074698	proximity
135	222	0.00433931	0.00433931	0.546171	0.685924	0	0	0	0	0	0	0.00440213	0.301397	0	0	0.032617	0.052052	proximity
136	163	0.229701	0.138241	0.494271	0.564346	0.494271	0.564346	1.716	0.215773	0.22842	0.118629	0.0750438	0.189024	0.022308	0.00374006	0.340704	0.317382	physical_and_proximity
136	167	0.063541	0.063541	1.83156	1.45044	0	0	0	0	0	0	0.0689539	0.219943	0	0	0.428922	0.439231	proximity
136	173	0.179502	0.0998904	0.363432	0.77678	0.363432	0.77678	0.572	0.0867328	0.172796	0.064232	0.0807136	0.218214	0.007436	0.00150337	0.373321	0.459511	physical_and_proximity
136	175	0.00293578	0.00293578	0.451227	0.833998	0	0	0	0	0	0	0.00296551	0.350453	0	0	0.03549	0.041574	proximity
136	200	0.0420912	0.0420912	0.887726	1.29175	0	0	0	0	0	0	0.0457513	0.220184	0	0	0.276146	0.342056	proximity
137	140	0.302819	0.165888	0.750049	0.71264	0.750049	0.71264	1.664	0.200457	0.299631	0.129448	0.103338	0.214514	0.021632	0.00347458	0.557024	0.568854	physical_and_proximity
137	145	0.0207897	0.0207897	1.02249	0.818725	0	0	0	0	0	0	0.0217859	0.299231	0	0	0.232206	0.200603	proximity
137	153	0.03099	0.03099	1.23013	0.867781	0	0	0	0	0	0	0.0329998	0.264212	0	0	0.321438	0.306735	proximity
137	162	2.32622e-05	2.32622e-05	0.484886	0.179874	0	0	0	0	0	0	2.32663e-05	0.36307	0	0	0.000338	0.000169	proximity
137	178	0.110182	0.0742509	0.567696	0.266618	0.567696	0.266618	0.208	0.0530888	0.0969003	0.0410702	0.072608	0.213801	0.002704	0.000920207	0.433823	0.314171	physical_and_proximity
137	183	0.0873648	0.0521122	0.398569	0.165406	0.398569	0.165406	0.299	0.047199	0.0840395	0.0336229	0.0468329	0.205722	0.003887	0.000818115	0.262457	0.163254	physical_and_proximity
137	191	0.164456	0.107698	0.549519	0.285127	0.549519	0.285127	1.248	0.173809	0.163178	0.0902492	0.0788311	0.206476	0.016224	0.00301269	0.391404	0.359294	physical_and_proximity
137	204	0.023013	0.023013	0.762585	0.703806	0	0	0	0	0	0	0.0245571	0.296593	0	0	0.22646	0.254683	proximity
137	207	0.215277	0.12166	0.429853	0.553725	0.429853	0.553725	1.846	0.140807	0.213948	0.0890135	0.103851	0.191622	0.023998	0.00244065	0.461201	0.420979	physical_and_proximity
137	215	0.024149	0.024149	0.574465	0.512975	0	0	0	0	0	0	0.0265116	0.22313	0	0	0.195702	0.143312	proximity
138	140	0.0317643	0.0317643	0.819175	0.477161	0	0	0	0	0	0	0.0355046	0.224847	0	0	0.291694	0.212095	proximity
138	153	0.315751	0.173247	0.911755	0.825677	0.911755	0.825677	1.04	0.164706	0.305862	0.119341	0.123961	0.18663	0.01352	0.0028549	0.602823	0.46813	physical_and_proximity
138	163	0.168215	0.102312	0.39035	0.398655	0.39035	0.398655	1.066	0.135111	0.166436	0.0801824	0.0774841	0.196536	0.013858	0.00234192	0.3718	0.355576	physical_and_proximity
138	170	0.123546	0.0741173	0.393413	0.388486	0.393413	0.388486	0.273	0.0566104	0.113909	0.0438971	0.062776	0.215602	0.003549	0.000981247	0.350168	0.331409	physical_and_proximity
138	171	0.16501	0.0959178	0.412175	0.426756	0.412175	0.426756	0.702	0.104097	0.161449	0.069561	0.0727014	0.21093	0.009126	0.00180434	0.371124	0.399178	physical_and_proximity
138	174	0.072847	0.0654601	0.398119	0.489847	0.398119	0.489847	0.039	0.0232533	0.0331188	0.021027	0.0700022	0.190273	0.000507	0.000403057	0.378729	0.289328	physical_and_proximity
138	197	0.0379922	0.0379922	1.00397	0.636944	0	0	0	0	0	0	0.0420962	0.216835	0	0	0.309439	0.275301	proximity
138	208	0.000834395	0.000834395	0.438669	0.440347	0	0	0	0	0	0	0.000837575	0.358167	0	0	0.011999	0.011154	proximity
139	142	0.0478981	0.0478981	1.32046	1.06738	0	0	0	0	0	0	0.0521282	0.235932	0	0	0.401544	0.379405	proximity
139	152	0.00810567	0.00810567	0.650681	0.766392	0	0	0	0	0	0	0.00829677	0.32504	0	0	0.089739	0.107315	proximity
139	156	0.27764	0.186578	0.573544	0.661676	0.573544	0.661676	2.769	0.361704	0.276549	0.166125	0.113394	0.205886	0.035997	0.00626953	0.475059	0.572234	physical_and_proximity
139	159	0.20743	0.119876	0.736518	0.404948	0.736518	0.404948	0.923	0.138176	0.20364	0.0903804	0.0833212	0.208156	0.011999	0.00239505	0.466271	0.3549	physical_and_proximity
139	172	0.256621	0.148755	0.589227	0.692556	0.589227	0.692556	1.196	0.152008	0.251434	0.102884	0.127212	0.200783	0.015548	0.00263481	0.605189	0.65403	physical_and_proximity
139	193	0.0232093	0.0232093	1.08332	1.13431	0	0	0	0	0	0	0.0242239	0.2752	0	0	0.264654	0.176098	proximity
139	195	0.191	0.110975	0.337003	0.738627	0.337003	0.738627	1.001	0.120618	0.187963	0.0792905	0.0926103	0.221391	0.013013	0.00209071	0.414219	0.519168	physical_and_proximity
139	199	0.25945	0.152543	0.537212	0.773809	0.537212	0.773809	1.326	0.19249	0.255891	0.119777	0.101476	0.212091	0.017238	0.00333649	0.505648	0.561925	physical_and_proximity
140	144	0.345998	0.207235	0.806103	0.786115	0.806103	0.786115	2.496	0.279903	0.343259	0.164331	0.152467	0.179567	0.032448	0.00485165	0.683605	0.603161	physical_and_proximity
140	153	0.177403	0.111955	0.406395	0.373204	0.406395	0.373204	1.924	0.174536	0.176681	0.0919995	0.089175	0.20981	0.025012	0.0030253	0.470834	0.402051	physical_and_proximity
140	162	0.0400503	0.0400503	0.569632	0.452801	0	0	0	0	0	0	0.0476086	0.218584	0	0	0.330226	0.232206	proximity
140	174	0.174673	0.109922	0.405573	0.4706	0.405573	0.4706	0.806	0.146359	0.171489	0.0875417	0.0755308	0.213213	0.010478	0.00253688	0.398671	0.395798	physical_and_proximity
140	191	0.208075	0.121132	0.527708	0.618027	0.527708	0.618027	0.689	0.126422	0.201433	0.0875423	0.0844416	0.211974	0.008957	0.00219132	0.454779	0.484185	physical_and_proximity
140	204	0.00925732	0.00925732	0.790005	0.575358	0	0	0	0	0	0	0.00952211	0.333546	0	0	0.126919	0.121511	proximity
141	148	0.00784553	0.00784553	0.473709	0.730056	0	0	0	0	0	0	0.00806579	0.324159	0	0	0.09295	0.103935	proximity
141	150	0.0442613	0.0442613	0.908739	0.51924	0	0	0	0	0	0	0.051107	0.199888	0	0	0.313664	0.239473	proximity
141	161	0.0515077	0.0498022	0.300744	0.472756	0.300744	0.472756	0.013	0.00975	0.0121413	0.00925888	0.0585603	0.211565	0.000169	0.000169	0.356252	0.31434	physical_and_proximity
141	166	0.0118833	0.0118833	0.810149	1.69467	0	0	0	0	0	0	0.0121466	0.258588	0	0	0.121511	0.031772	proximity
141	172	0.233721	0.14095	0.583477	0.463476	0.583477	0.463476	2.353	0.207088	0.23275	0.114938	0.103158	0.195526	0.030589	0.00358952	0.512239	0.423514	physical_and_proximity
141	177	0.154749	0.0898202	0.683951	0.318409	0.683951	0.318409	0.455	0.0703031	0.147048	0.0531157	0.0828213	0.196565	0.005915	0.00121859	0.410163	0.336817	physical_and_proximity
141	181	0.186486	0.107596	0.610925	0.394303	0.610925	0.394303	0.754	0.108471	0.181843	0.074671	0.0868011	0.211164	0.009802	0.00188016	0.471679	0.455793	physical_and_proximity
141	189	0.199099	0.116539	0.942661	0.334967	0.942661	0.334967	0.923	0.119397	0.194946	0.0805048	0.101128	0.173398	0.011999	0.00206955	0.450723	0.364871	physical_and_proximity
141	202	0.0267307	0.0267307	0.693698	0.563626	0	0	0	0	0	0	0.0292445	0.240286	0	0	0.252655	0.213785	proximity
141	216	0.00433865	0.00433865	0.926959	0.543129	0	0	0	0	0	0	0.00439432	0.341573	0	0	0.059995	0.046137	proximity
142	145	0.20182	0.128329	0.588345	0.531227	0.588345	0.531227	0.611	0.120064	0.191616	0.0839557	0.117446	0.19965	0.007943	0.0020811	0.479115	0.533364	physical_and_proximity
142	153	0.00778508	0.00778508	0.703012	0.424862	0	0	0	0	0	0	0.00802088	0.328526	0	0	0.105287	0.082472	proximity
142	156	0.221927	0.135683	0.409105	0.590647	0.409105	0.590647	2.587	0.183103	0.221045	0.104179	0.126237	0.189689	0.033631	0.00317378	0.391742	0.587613	physical_and_proximity
142	161	0.199459	0.128594	0.508086	0.416848	0.508086	0.416848	1.456	0.202369	0.197865	0.107428	0.0909459	0.176084	0.018928	0.00350772	0.430781	0.33462	physical_and_proximity
142	170	0.25466	0.15823	0.402261	1.03593	0.402261	1.03593	2.002	0.247747	0.253116	0.133554	0.10085	0.196766	0.026026	0.00429429	0.454441	0.468468	physical_and_proximity
142	178	0.0104184	0.0104184	0.678847	0.642661	0	0	0	0	0	0	0.0107579	0.320347	0	0	0.129116	0.116272	proximity
142	188	0.00353739	0.00353739	0.463031	0.671807	0	0	0	0	0	0	0.00358364	0.346206	0	0	0.033462	0.048503	proximity
142	195	0.256345	0.139302	0.664844	0.578444	0.664844	0.578444	1.404	0.160662	0.253477	0.10574	0.0927752	0.207136	0.018252	0.0027848	0.470665	0.468299	physical_and_proximity
142	203	0.0429738	0.0429738	0.884327	0.753182	0	0	0	0	0	0	0.0480504	0.235901	0	0	0.354562	0.329043	proximity
143	151	0.281451	0.166924	0.771299	0.545924	0.771299	0.545924	2.236	0.231022	0.279681	0.134105	0.118324	0.202728	0.029068	0.00400439	0.545194	0.60164	physical_and_proximity
143	155	0.170973	0.11013	0.574643	0.307437	0.574643	0.307437	1.092	0.168391	0.169243	0.091479	0.0762702	0.216612	0.014196	0.00291878	0.393432	0.382954	physical_and_proximity
143	164	0.0622217	0.0622217	1.16865	1.09612	0	0	0	0	0	0	0.0699126	0.226213	0	0	0.448019	0.471003	proximity
143	167	0.180758	0.0907179	0.521381	0.608854	0.521381	0.608854	0.429	0.0558612	0.169739	0.0465942	0.0781374	0.211306	0.005577	0.000968261	0.423683	0.45123	physical_and_proximity
143	185	0.296107	0.164161	0.736216	0.648109	0.736216	0.648109	1.989	0.201236	0.293771	0.127056	0.11221	0.208266	0.025857	0.00348809	0.518323	0.586937	physical_and_proximity
143	186	0.00157355	0.00157355	0.695019	0.52406	0	0	0	0	0	0	0.00158188	0.355137	0	0	0.022477	0.01859	proximity
143	198	0.298059	0.202999	0.598765	0.726877	0.598765	0.726877	3.094	0.3915	0.296819	0.178567	0.140335	0.201805	0.040222	0.00678599	0.587275	0.662142	physical_and_proximity
143	212	0.0176196	0.0176196	0.654126	0.92482	0	0	0	0	0	0	0.0184689	0.293688	0	0	0.17576	0.210574	proximity
143	219	0.00133251	0.00133251	0.568851	0.343848	0	0	0	0	0	0	0.00134085	0.355912	0	0	0.019097	0.014872	proximity
144	162	0.142527	0.094223	0.315499	0.312868	0.315499	0.312868	1.443	0.140879	0.141667	0.0742714	0.094565	0.20394	0.018759	0.0024419	0.426387	0.495339	physical_and_proximity
144	163	0.0038238	0.0038238	0.47781	0.524034	0	0	0	0	0	0	0.00388321	0.348763	0	0	0.05408	0.040391	proximity
144	168	0.0143418	0.0143418	0.569093	0.62549	0	0	0	0	0	0	0.015067	0.272516	0	0	0.156325	0.159536	proximity
144	174	0.162266	0.109524	0.376642	0.360649	0.376642	0.360649	1.274	0.183328	0.160959	0.0918904	0.0867521	0.210228	0.016562	0.00317769	0.428246	0.456131	physical_and_proximity
144	175	0.1797	0.122275	0.361202	0.447108	0.361202	0.447108	1.69	0.218472	0.178672	0.104358	0.0966716	0.202762	0.02197	0.00378686	0.408642	0.504465	physical_and_proximity
144	179	0.131505	0.0793823	0.677548	0.209943	0.677548	0.209943	0.65	0.0747704	0.128575	0.0509856	0.0825078	0.198885	0.00845	0.00129602	0.421486	0.426387	physical_and_proximity
144	191	0.170182	0.116405	0.391178	0.375107	0.391178	0.375107	1.43	0.197308	0.168874	0.0971771	0.0995684	0.203407	0.01859	0.00342001	0.448019	0.540124	physical_and_proximity
144	205	0.193105	0.127826	0.503326	0.369072	0.503326	0.369072	1.976	0.222222	0.192221	0.10874	0.0975863	0.210981	0.025688	0.00385185	0.503282	0.444301	physical_and_proximity
145	153	0.140957	0.0896514	0.346125	0.350637	0.346125	0.350637	0.676	0.121797	0.138497	0.071677	0.0629357	0.205754	0.008788	0.00211114	0.264992	0.353548	physical_and_proximity
145	156	0.181483	0.111749	0.437545	0.408869	0.437545	0.408869	1.209	0.162289	0.179909	0.0918014	0.074825	0.197848	0.015717	0.00281302	0.356252	0.368251	physical_and_proximity
145	170	0.00409046	0.00409046	0.447164	0.642056	0	0	0	0	0	0	0.00415494	0.34179	0	0	0.051714	0.056784	proximity
145	178	0.210953	0.154186	0.444374	0.467275	0.444374	0.467275	2.743	0.362895	0.210305	0.139938	0.114379	0.209585	0.035659	0.00629018	0.520013	0.508521	physical_and_proximity
145	183	0.00449862	0.00449862	0.544426	0.392542	0	0	0	0	0	0	0.00458913	0.354933	0	0	0.05915	0.057291	proximity
145	188	0.121202	0.0709686	0.45617	0.320697	0.45617	0.320697	0.273	0.0467943	0.111441	0.0374805	0.0670963	0.21687	0.003549	0.000811101	0.360984	0.383292	physical_and_proximity
145	203	0.0219173	0.0219173	0.831317	0.572646	0	0	0	0	0	0	0.0234319	0.278837	0	0	0.23491	0.202462	proximity
145	207	0.00368837	0.00368837	0.609493	0.600863	0	0	0	0	0	0	0.00373389	0.346799	0	0	0.051714	0.049179	proximity
146	168	0.00680794	0.00680794	1.03866	1.07616	0	0	0	0	0	0	0.00689677	0.268569	0	0	0.048334	0.071656	proximity
146	173	0.00915501	0.00915501	0.796899	1.17758	0	0	0	0	0	0	0.00933483	0.282556	0	0	0.047151	0.103428	proximity
146	175	0.0373595	0.0373595	3.3005	2.33903	0	0	0	0	0	0	0.0384077	0.226578	0	0	0.135876	0.265499	proximity
147	157	0.0120446	0.0120446	1.55724	5.04413	0	0	0	0	0	0	0.0121678	0.311377	0	0	0.049348	0.138242	proximity
147	158	0.00336395	0.00336395	1.15186	2.97599	0	0	0	0	0	0	0.00337763	0.330685	0	0	0.028561	0.039884	proximity
147	186	0.0234611	0.0234611	5.1146	4.33613	0	0	0	0	0	0	0.023698	0.229696	0	0	0.076726	0.193336	proximity
148	151	0.0167767	0.0167767	0.6242	0.451957	0	0	0	0	0	0	0.0179237	0.286264	0	0	0.186576	0.200434	proximity
148	155	0.189864	0.131832	0.663394	0.295918	0.663394	0.295918	2.522	0.26242	0.189278	0.114977	0.10813	0.199938	0.032786	0.00454861	0.50531	0.425373	physical_and_proximity
148	161	0.209447	0.0974483	0.549538	0.531434	0.549538	0.531434	0.845	0.065511	0.204715	0.0527259	0.0869177	0.210441	0.010985	0.00113552	0.446667	0.480805	physical_and_proximity
148	181	0.233	0.149711	0.480123	0.624052	0.480123	0.624052	1.547	0.232469	0.230859	0.125205	0.101499	0.21127	0.020111	0.00402947	0.495001	0.529139	physical_and_proximity
148	182	0.217473	0.116929	0.530848	0.575505	0.530848	0.575505	0.923	0.102143	0.212549	0.0745626	0.100664	0.209753	0.011999	0.00177048	0.558545	0.523731	physical_and_proximity
148	184	0.283363	0.177222	0.685579	0.671278	0.685579	0.671278	1.599	0.248181	0.279821	0.143315	0.122967	0.206869	0.020787	0.00430181	0.61854	0.523393	physical_and_proximity
148	192	0.0534813	0.0534813	0.933206	0.740831	0	0	0	0	0	0	0.0614374	0.206959	0	0	0.390728	0.311636	proximity
148	221	0.0206412	0.0206412	0.705707	0.514737	0	0	0	0	0	0	0.0221794	0.275398	0	0	0.230685	0.200434	proximity
149	164	0.0589988	0.0589988	2.87908	2.01787	0	0	0	0	0	0	0.0620864	0.220688	0	0	0.374166	0.41405	proximity
149	201	0.185536	0.0970943	0.484425	0.421343	0.484425	0.421343	1.001	0.121313	0.183936	0.0788592	0.0492893	0.215264	0.013013	0.00210275	0.261443	0.2704	physical_and_proximity
150	154	0.183074	0.107438	0.431476	0.425037	0.431476	0.425037	1.209	0.161871	0.181901	0.0921818	0.053772	0.175994	0.015717	0.00280576	0.200434	0.256711	physical_and_proximity
150	160	0.0388943	0.0388943	1.25642	0.907332	0	0	0	0	0	0	0.0419944	0.229452	0	0	0.280709	0.312481	proximity
150	177	0.432739	0.253308	0.896438	1.13714	0.896438	1.13714	3.055	0.401832	0.430615	0.223038	0.110245	0.154345	0.039715	0.00696509	0.374504	0.420472	physical_and_proximity
150	181	0.00728803	0.00728803	0.70911	0.576069	0	0	0	0	0	0	0.00745905	0.314617	0	0	0.088387	0.093457	proximity
150	194	0.183058	0.100114	0.527656	0.736441	0.527656	0.736441	0.377	0.0729146	0.169332	0.0589354	0.0755521	0.199272	0.004901	0.00126385	0.366223	0.387517	physical_and_proximity
151	155	0.0764083	0.0764083	1.68405	1.45946	0	0	0	0	0	0	0.0846842	0.214789	0	0	0.610766	0.491621	proximity
151	157	0.359946	0.232577	1.11233	0.635125	1.11233	0.635125	3.094	0.359556	0.357563	0.190305	0.188048	0.170724	0.040222	0.0062323	0.796159	0.663663	physical_and_proximity
151	182	0.0322258	0.0322258	0.695277	0.926426	0	0	0	0	0	0	0.0350712	0.255071	0	0	0.311636	0.29237	proximity
151	185	0.0446315	0.0446315	0.6846	1.01493	0	0	0	0	0	0	0.050101	0.21905	0	0	0.333437	0.347802	proximity
151	186	0.242942	0.137585	0.478399	0.673848	0.478399	0.673848	1.729	0.154294	0.240808	0.0994486	0.11642	0.207423	0.022477	0.00267443	0.573755	0.559897	physical_and_proximity
151	192	0.209279	0.117083	0.571272	0.458494	0.571272	0.458494	1.079	0.115003	0.205833	0.0791958	0.101944	0.214712	0.014027	0.00199339	0.577473	0.497705	physical_and_proximity
151	196	0.0010977	0.0010977	0.758592	0.479299	0	0	0	0	0	0	0.00110182	0.35663	0	0	0.015717	0.011323	proximity
151	198	0.0786258	0.0786258	1.32272	1.49955	0	0	0	0	0	0	0.0885302	0.218921	0	0	0.562432	0.522548	proximity
151	210	0.245748	0.124747	0.674723	0.618096	0.674723	0.618096	0.936	0.107675	0.239904	0.080729	0.0957318	0.217092	0.012168	0.00186637	0.540462	0.532519	physical_and_proximity
151	240	0.00745687	0.00745687	0.819027	0.798932	0	0	0	0	0	0	0.00759694	0.339676	0	0	0.102921	0.095147	proximity
152	156	0.256449	0.145193	0.832812	0.512532	0.832812	0.512532	1.248	0.178028	0.252964	0.114039	0.0896711	0.217431	0.016224	0.00308583	0.488072	0.497705	physical_and_proximity
152	159	0.156084	0.109347	0.567029	0.256267	0.567029	0.256267	1.274	0.212001	0.155022	0.096314	0.0754002	0.193532	0.016562	0.00367469	0.339352	0.2704	physical_and_proximity
152	188	0.00536224	0.00536224	0.911665	0.595478	0	0	0	0	0	0	0.00544327	0.374655	0	0	0.069628	0.042588	proximity
152	190	0.232638	0.124165	0.545734	0.550896	0.545734	0.550896	1.456	0.146627	0.230711	0.0955325	0.080327	0.187941	0.018928	0.00254154	0.368927	0.303355	physical_and_proximity
152	199	0.0470522	0.0470522	1.23147	1.26909	0	0	0	0	0	0	0.0508829	0.229954	0	0	0.343915	0.374335	proximity
152	209	0.15638	0.0878068	0.504702	0.278364	0.504702	0.278364	1.157	0.110799	0.155326	0.0684973	0.0611741	0.182621	0.015041	0.00192052	0.270231	0.192491	physical_and_proximity
152	236	0.00326434	0.00326434	0.607902	0.493584	0	0	0	0	0	0	0.00330393	0.341816	0	0	0.045123	0.033462	proximity
153	170	0.1639	0.108922	0.313694	0.462423	0.313694	0.462423	1.248	0.177393	0.162559	0.091012	0.0836689	0.203479	0.016224	0.0030748	0.372476	0.420134	physical_and_proximity
153	174	0.138211	0.0862383	0.310935	0.319281	0.310935	0.319281	1.053	0.11635	0.137027	0.0669214	0.0742122	0.225178	0.013689	0.00201673	0.39715	0.390221	physical_and_proximity
153	178	0.205853	0.133165	0.495253	0.53381	0.495253	0.53381	0.91	0.150562	0.200345	0.0949284	0.12591	0.191174	0.01183	0.00260975	0.588965	0.57291	physical_and_proximity
153	197	0.148041	0.090285	0.308609	0.444959	0.308609	0.444959	0.715	0.104757	0.145215	0.0665176	0.0741884	0.20169	0.009295	0.00181579	0.27209	0.407966	physical_and_proximity
153	203	0.000304261	0.000304261	0.316873	0.413486	0	0	0	0	0	0	0.000304778	0.360516	0	0	0.004394	0.004394	proximity
153	204	0.111039	0.0752999	0.346346	0.190592	0.346346	0.190592	1.079	0.126175	0.110364	0.0622679	0.0681464	0.213457	0.014027	0.00218703	0.330057	0.364026	physical_and_proximity
154	160	0.171429	0.092805	0.531979	0.385122	0.531979	0.385122	0.663	0.084813	0.167094	0.0614742	0.073944	0.194371	0.008619	0.00147009	0.370279	0.384475	physical_and_proximity
154	176	0.117419	0.0764889	0.406612	0.216894	0.406612	0.216894	0.637	0.112279	0.115744	0.0625926	0.0542802	0.20054	0.008281	0.00194616	0.303693	0.218348	physical_and_proximity
154	180	0.0601334	0.0471452	0.384845	0.0758867	0.384845	0.0758867	1.118	0.130613	0.0599864	0.0426763	0.0533782	0.17799	0.014534	0.00226396	0.227305	0.111878	physical_and_proximity
154	194	0.267754	0.144746	0.523721	0.715267	0.523721	0.715267	2.236	0.173278	0.266331	0.11015	0.104411	0.172724	0.029068	0.00300348	0.45123	0.409825	physical_and_proximity
155	167	0.0116229	0.0116229	0.44448	0.701345	0	0	0	0	0	0	0.0121416	0.301189	0	0	0.116441	0.143819	proximity
155	171	0.188551	0.099009	0.569099	0.407034	0.569099	0.407034	0.845	0.0971472	0.185275	0.0689293	0.0727437	0.219981	0.010985	0.00168389	0.398502	0.398502	physical_and_proximity
155	184	0.055403	0.055403	1.16215	1.27465	0	0	0	0	0	0	0.0609586	0.22942	0	0	0.439231	0.348816	proximity
155	192	0.151286	0.110244	1.12742	0.496588	1.12742	0.496588	0.169	0.0614762	0.113406	0.0521725	0.100596	0.197803	0.002197	0.00106559	0.55094	0.483678	physical_and_proximity
155	198	0.191311	0.106257	0.444389	0.526445	0.444389	0.526445	0.845	0.106792	0.187503	0.0739982	0.0832741	0.219628	0.010985	0.00185105	0.502437	0.431795	physical_and_proximity
155	206	0.0364654	0.0364654	0.836643	0.682607	0	0	0	0	0	0	0.0403828	0.235696	0	0	0.307073	0.278174	proximity
156	159	0.00355853	0.00355853	0.89156	0.858593	0	0	0	0	0	0	0.00358772	0.346013	0	0	0.049686	0.046982	proximity
156	188	0.234287	0.141513	0.609057	0.75643	0.609057	0.75643	0.611	0.0881032	0.217366	0.0698606	0.155644	0.183608	0.007943	0.00152712	0.70135	0.653354	physical_and_proximity
156	190	0.0289104	0.0289104	0.687259	1.21724	0	0	0	0	0	0	0.0309472	0.236867	0	0	0.254176	0.225108	proximity
156	195	0.0165512	0.0165512	0.825839	0.784519	0	0	0	0	0	0	0.0172613	0.289246	0	0	0.178633	0.194519	proximity
156	199	0.281028	0.154185	0.609572	0.700872	0.609572	0.700872	1.924	0.180164	0.278781	0.116039	0.112368	0.208358	0.025012	0.00312284	0.538434	0.56953	physical_and_proximity
156	203	0.0293943	0.0293943	0.905369	0.882174	0	0	0	0	0	0	0.0314643	0.25891	0	0	0.285272	0.255866	proximity
156	231	0.00881261	0.00881261	0.765994	0.519743	0	0	0	0	0	0	0.00907077	0.330139	0	0	0.112723	0.087711	proximity
157	169	0.335624	0.165094	1.13648	0.793221	1.13648	0.793221	1.105	0.168327	0.328346	0.123741	0.0869982	0.203198	0.014365	0.00291768	0.466271	0.379067	physical_and_proximity
157	182	0.0333591	0.0333591	1.69667	1.21176	0	0	0	0	0	0	0.0350113	0.250178	0	0	0.283413	0.25181	proximity
157	186	0.0306858	0.0306858	1.42322	2.98483	0	0	0	0	0	0	0.0316951	0.272038	0	0	0.252317	0.329212	proximity
157	196	0.352997	0.154956	1.13017	0.788934	1.13017	0.788934	1.378	0.141045	0.347458	0.108198	0.0914536	0.180202	0.017914	0.00244478	0.428077	0.295243	physical_and_proximity
157	210	0.063425	0.063425	2.97981	2.96509	0	0	0	0	0	0	0.0662523	0.226422	0	0	0.485706	0.480974	proximity
158	164	0.0426052	0.0426052	2.82587	2.25163	0	0	0	0	0	0	0.0441047	0.237023	0	0	0.275808	0.330564	proximity
158	185	0.468507	0.189752	1.41446	1.59501	1.41446	1.59501	1.144	0.148844	0.452885	0.124187	0.105215	0.195172	0.014872	0.00257996	0.393432	0.537758	physical_and_proximity
158	186	0.0197062	0.0197062	1.49	1.63292	0	0	0	0	0	0	0.0202176	0.271564	0	0	0.14196	0.195364	proximity
158	187	0.487479	0.178175	1.19465	1.59199	1.19465	1.59199	1.586	0.121115	0.477162	0.102861	0.120008	0.169703	0.020618	0.00209932	0.333099	0.437879	physical_and_proximity
158	228	0.0100937	0.0100937	0.783495	1.12997	0	0	0	0	0	0	0.0103188	0.285703	0	0	0.079768	0.115089	proximity
159	193	0.0154456	0.0154456	1.156	1.44913	0	0	0	0	0	0	0.0158257	0.230242	0	0	0.1183	0.120835	proximity
159	199	0.270335	0.112886	0.618775	1.55807	0.618775	1.55807	0.624	0.0816361	0.259035	0.0689304	0.0698648	0.20503	0.008112	0.00141503	0.243867	0.372645	physical_and_proximity
159	209	0.0030827	0.0030827	0.8773	0.581724	0	0	0	0	0	0	0.00311011	0.296944	0	0	0.035659	0.035997	proximity
160	169	0.0336819	0.0336819	0.768364	1.19936	0	0	0	0	0	0	0.036292	0.242963	0	0	0.289835	0.289666	proximity
160	176	0.3353	0.166296	0.981031	0.704874	0.981031	0.704874	1.729	0.171706	0.331521	0.121037	0.107988	0.203599	0.022477	0.00297624	0.573755	0.444301	physical_and_proximity
160	177	0.00287978	0.00287978	0.63656	0.493074	0	0	0	0	0	0	0.00290994	0.347394	0	0	0.040391	0.025519	proximity
160	181	0.000338986	0.000338986	0.541607	0.581544	0	0	0	0	0	0	0.000339396	0.360994	0	0	0.004901	0.004225	proximity
160	182	0.224471	0.126611	0.493067	0.678173	0.493067	0.678173	0.949	0.126362	0.219471	0.0875928	0.101142	0.22007	0.012337	0.00219027	0.500071	0.582205	physical_and_proximity
160	194	0.266513	0.160467	0.591786	0.792995	0.591786	0.792995	1.144	0.20084	0.26144	0.126104	0.103947	0.200419	0.014872	0.00348122	0.548912	0.501423	physical_and_proximity
160	211	0.116668	0.0875334	0.465319	0.465025	0.465319	0.465025	0.156	0.0622664	0.0933729	0.0491171	0.0780899	0.211813	0.002028	0.00107928	0.432809	0.460525	physical_and_proximity
160	224	0.0101819	0.0101819	0.563554	1.03604	0	0	0	0	0	0	0.0104741	0.316337	0	0	0.106639	0.131313	proximity
161	170	0.19072	0.123112	0.428363	0.502154	0.428363	0.502154	1.001	0.174337	0.187797	0.0993848	0.0890431	0.204243	0.013013	0.00302184	0.474045	0.395967	physical_and_proximity
161	172	0.179725	0.122305	0.545639	0.308888	0.545639	0.308888	1.937	0.234287	0.179006	0.107085	0.0876551	0.198778	0.025181	0.00406097	0.417937	0.371462	physical_and_proximity
161	181	0.0390708	0.0390708	0.597034	0.742824	0	0	0	0	0	0	0.0443	0.236908	0	0	0.35321	0.332423	proximity
161	184	0.223383	0.136101	0.553667	0.487934	0.553667	0.487934	1.521	0.197118	0.221579	0.111998	0.0892607	0.205412	0.019773	0.00341671	0.487396	0.41743	physical_and_proximity
161	195	0.0636054	0.0636054	1.29285	1.04472	0	0	0	0	0	0	0.0714731	0.219567	0	0	0.494156	0.421655	proximity
161	202	0.154962	0.101872	0.375974	0.471102	0.375974	0.471102	0.52	0.120129	0.149131	0.0762962	0.078527	0.214659	0.00676	0.00208224	0.41912	0.418613	physical_and_proximity
161	213	0.159235	0.102569	0.488378	0.32558	0.488378	0.32558	0.78	0.134627	0.156223	0.0797006	0.0813312	0.203903	0.01014	0.00233354	0.429091	0.403572	physical_and_proximity
162	179	0.228465	0.0817041	0.318017	1.45933	0.318017	1.45933	1.755	0.0467934	0.227297	0.0396821	0.0721189	0.214715	0.022815	0.000811086	0.29744	0.4056	physical_and_proximity
162	191	0.325191	0.181469	0.499785	1.38701	0.499785	1.38701	2.717	0.244983	0.323636	0.146978	0.113603	0.197903	0.035321	0.00424637	0.378729	0.562432	physical_and_proximity
162	205	0.00994268	0.00994268	0.468852	1.51259	0	0	0	0	0	0	0.0102268	0.315776	0	0	0.10985	0.128102	proximity
163	167	0.0193207	0.0193207	0.622975	0.748952	0	0	0	0	0	0	0.0204844	0.256556	0	0	0.187083	0.173225	proximity
163	171	0.0168787	0.0168787	0.551591	0.849839	0	0	0	0	0	0	0.0177756	0.273486	0	0	0.160381	0.190294	proximity
163	173	0.0177674	0.0177674	0.46328	0.858575	0	0	0	0	0	0	0.0188823	0.28724	0	0	0.178633	0.21125	proximity
163	174	0.317859	0.224068	0.639476	0.727952	0.639476	0.727952	4.667	0.52751	0.317282	0.206902	0.12804	0.195929	0.060671	0.00914351	0.547053	0.61178	physical_and_proximity
163	175	0.216011	0.12281	0.646061	0.396133	0.646061	0.396133	1.703	0.153776	0.214618	0.0945606	0.0918994	0.204892	0.022139	0.00266545	0.46475	0.446329	physical_and_proximity
163	197	0.0233116	0.0233116	0.600431	0.511184	0	0	0	0	0	0	0.0254613	0.251741	0	0	0.22815	0.201617	proximity
163	200	0.0488114	0.0488114	0.543043	0.654581	0	0	0	0	0	0	0.0584186	0.203668	0	0	0.329719	0.298116	proximity
163	208	0.334399	0.210622	0.705346	0.745359	0.705346	0.745359	4.186	0.361008	0.333526	0.180852	0.141893	0.186106	0.054418	0.00625748	0.605865	0.552799	physical_and_proximity
163	218	0.231269	0.13766	0.622061	0.50462	0.622061	0.50462	1.248	0.15905	0.227763	0.10125	0.113059	0.192908	0.016224	0.00275686	0.55263	0.519506	physical_and_proximity
164	165	0.0229127	0.0229127	1.0947	1.32382	0	0	0	0	0	0	0.0238236	0.271108	0	0	0.235755	0.18759	proximity
164	185	0.464377	0.253195	1.55035	0.879476	1.55035	0.879476	2.561	0.329615	0.460293	0.207645	0.131751	0.196802	0.033293	0.00571332	0.610428	0.541645	physical_and_proximity
164	187	0.292674	0.136824	0.668875	1.036	0.668875	1.036	0.962	0.122749	0.28573	0.0942774	0.0835068	0.212851	0.012506	0.00212765	0.422331	0.452413	physical_and_proximity
164	201	0.0296942	0.0296942	1.48133	1.24397	0	0	0	0	0	0	0.0310581	0.277729	0	0	0.310622	0.292032	proximity
164	212	0.0649012	0.0649012	2.00985	1.65372	0	0	0	0	0	0	0.0699018	0.219058	0	0	0.435344	0.462384	proximity
165	187	1.01141	0.58316	1.77885	3.20065	1.77885	3.20065	8.632	1.05971	1.00965	0.549979	0.130485	0.162935	0.112216	0.0183683	0.320593	0.508014	physical_and_proximity
165	201	0.00126644	0.00126644	0.457133	1.77011	0	0	0	0	0	0	0.00127087	0.349287	0	0	0.005915	0.017745	proximity
165	232	0.00419843	0.00419843	0.548849	0.924788	0	0	0	0	0	0	0.00425024	0.282568	0	0	0.018083	0.046982	proximity
165	238	0.00130542	0.00130542	0.400846	1.47474	0	0	0	0	0	0	0.00131085	0.351363	0	0	0.008957	0.018421	proximity
165	247	0.00161619	0.00161619	0.395063	0.597195	0	0	0	0	0	0	0.00162726	0.327784	0	0	0.017914	0.020111	proximity
166	172	0.0365975	0.0365975	13.5574	6.06739	0	0	0	0	0	0	0.0369199	0.22704	0	0	0.031772	0.271921	proximity
166	189	0.0188038	0.0188038	13.5574	5.52848	0	0	0	0	0	0	0.0188943	0.257564	0	0	0.031772	0.167141	proximity
167	198	0.0694161	0.0694161	2.43516	1.1703	0	0	0	0	0	0	0.0760991	0.219556	0	0	0.483509	0.42926	proximity
167	200	0.47185	0.264685	0.96169	1.14373	0.96169	1.14373	4.732	0.393939	0.470478	0.224586	0.142568	0.177376	0.061516	0.00682827	0.54249	0.595556	physical_and_proximity
167	206	0.0520613	0.0520613	1.2319	1.29319	0	0	0	0	0	0	0.0567437	0.229456	0	0	0.359294	0.377715	proximity
167	208	0.223343	0.11432	0.529689	0.680467	0.529689	0.680467	0.819	0.111634	0.218413	0.0811998	0.0738983	0.209103	0.010647	0.00193499	0.335972	0.396981	physical_and_proximity
167	212	0.0107205	0.0107205	0.978456	0.706059	0	0	0	0	0	0	0.0110083	0.302904	0	0	0.132327	0.122018	proximity
167	219	0.191542	0.117043	0.819579	0.342046	0.819579	0.342046	0.858	0.156822	0.188352	0.0950537	0.0704441	0.202027	0.011154	0.00271825	0.3549	0.3211	physical_and_proximity
168	175	0.375454	0.213714	0.834963	0.944247	0.834963	0.944247	2.366	0.320233	0.373224	0.185893	0.0925716	0.186811	0.030758	0.00555071	0.344084	0.393094	physical_and_proximity
168	179	0.310349	0.140564	0.775195	0.83091	0.775195	0.83091	1.274	0.118076	0.305024	0.0912192	0.0983412	0.177982	0.016562	0.00204666	0.37518	0.407797	physical_and_proximity
168	205	0.013106	0.013106	1.12374	1.2368	0	0	0	0	0	0	0.0134043	0.298307	0	0	0.135876	0.157001	proximity
168	217	0.15303	0.0884562	0.431246	0.336281	0.431246	0.336281	0.754	0.115224	0.151084	0.0715752	0.0510971	0.207007	0.009802	0.00199721	0.205166	0.266006	physical_and_proximity
168	220	0.00913413	0.00913413	0.65172	2.30448	0	0	0	0	0	0	0.00930136	0.275722	0	0	0.097175	0.040391	proximity
169	176	0.31134	0.160118	1.94596	0.530587	1.94596	0.530587	1.157	0.187456	0.306476	0.129313	0.0725002	0.203087	0.015041	0.00324923	0.331916	0.255866	physical_and_proximity
169	182	0.0387985	0.0387985	2.91245	1.98666	0	0	0	0	0	0	0.0401164	0.23071	0	0	0.284765	0.305383	proximity
169	196	0.0273551	0.0273551	2.57717	1.21443	0	0	0	0	0	0	0.0282927	0.21957	0	0	0.197223	0.14196	proximity
169	210	0.0337808	0.0337808	3.81515	1.98996	0	0	0	0	0	0	0.0346765	0.262189	0	0	0.308087	0.23153	proximity
169	211	0.0476151	0.0476151	1.98547	2.41301	0	0	0	0	0	0	0.0497917	0.223378	0	0	0.243867	0.383123	proximity
169	226	0.0285992	0.0285992	1.6697	2.12527	0	0	0	0	0	0	0.0295016	0.267033	0	0	0.219531	0.274794	proximity
170	171	0.0513812	0.0513812	0.713382	0.880796	0	0	0	0	0	0	0.0590832	0.221601	0	0	0.379405	0.405938	proximity
170	178	0.104402	0.0675815	0.327195	0.197641	0.327195	0.197641	0.624	0.0898874	0.102896	0.0519724	0.0597909	0.202925	0.008112	0.00155805	0.303186	0.33124	physical_and_proximity
170	184	0.173111	0.12025	0.447142	0.331856	0.447142	0.331856	1.807	0.235073	0.172319	0.105221	0.0910639	0.203431	0.023491	0.00407459	0.460525	0.457145	physical_and_proximity
170	195	0.153548	0.104972	0.336256	0.357974	0.336256	0.357974	1.261	0.185074	0.152429	0.0895201	0.0809598	0.207812	0.016393	0.00320795	0.428077	0.389883	physical_and_proximity
170	197	0.227108	0.15484	0.554399	0.439708	0.554399	0.439708	2.964	0.309051	0.226481	0.13673	0.11107	0.203369	0.038532	0.00535688	0.542152	0.549419	physical_and_proximity
170	203	0.132022	0.0895545	0.328208	0.289387	0.328208	0.289387	0.858	0.13964	0.130413	0.0731867	0.0747701	0.212422	0.011154	0.00242043	0.398671	0.374673	physical_and_proximity
170	213	0.238911	0.162732	0.433067	0.656036	0.433067	0.656036	2.704	0.297642	0.237912	0.139021	0.134945	0.194582	0.035152	0.00515913	0.602654	0.649129	physical_and_proximity
170	237	0.0466713	0.0452661	0.316805	0.232957	0.316805	0.232957	0.013	0.00975	0.0118522	0.00908981	0.0585446	0.225223	0.000169	0.000169	0.372983	0.367406	physical_and_proximity
171	184	0.313438	0.171801	1.00531	0.573612	1.00531	0.573612	2.08	0.193824	0.310672	0.126625	0.130575	0.189849	0.02704	0.00335962	0.616512	0.499226	physical_and_proximity
171	192	0.0016981	0.0016981	0.526885	0.978063	0	0	0	0	0	0	0.00170657	0.356683	0	0	0.014703	0.024336	proximity
171	197	0.180598	0.111691	0.489481	0.492765	0.489481	0.492765	0.611	0.133203	0.175162	0.086358	0.0716775	0.215873	0.007943	0.00230884	0.391573	0.406445	physical_and_proximity
171	198	0.00139876	0.00139876	0.568866	0.495154	0	0	0	0	0	0	0.00140619	0.414548	0	0	0.017238	0.014872	proximity
171	206	0.0886595	0.0818877	0.519668	0.554875	0.519668	0.554875	0.039	0.0244456	0.0340512	0.0224046	0.0934049	0.214634	0.000507	0.000423724	0.499564	0.538434	physical_and_proximity
171	208	0.191848	0.107036	0.669773	0.523287	0.669773	0.523287	0.455	0.0704195	0.178513	0.0568032	0.0979692	0.210365	0.005915	0.0012206	0.554996	0.457821	physical_and_proximity
171	213	0.00836196	0.00836196	0.631746	0.586282	0	0	0	0	0	0	0.00859841	0.312481	0	0	0.106301	0.100555	proximity
171	249	0.00691439	0.00691439	0.471569	0.800609	0	0	0	0	0	0	0.00707933	0.31756	0	0	0.084162	0.089908	proximity
172	189	0.0766017	0.0766017	1.67762	1.83537	0	0	0	0	0	0	0.0839376	0.199808	0	0	0.482157	0.452413	proximity
172	193	0.131795	0.0884423	0.416938	0.233786	0.416938	0.233786	1.014	0.133059	0.130514	0.0704656	0.0828793	0.198892	0.013182	0.00230635	0.437541	0.254176	physical_and_proximity
172	195	0.154077	0.0878955	0.500619	0.456627	0.500619	0.456627	0.364	0.068825	0.144201	0.0534271	0.070264	0.20784	0.004732	0.00119297	0.388193	0.39208	physical_and_proximity
172	199	0.00857146	0.00857146	0.505149	0.907085	0	0	0	0	0	0	0.00880404	0.325535	0	0	0.085176	0.114582	proximity
172	202	0.323679	0.219907	0.766323	0.633765	0.766323	0.633765	4.706	0.468156	0.32307	0.199249	0.132598	0.181957	0.061178	0.0081147	0.566826	0.396981	physical_and_proximity
172	223	0.169861	0.0910196	0.46291	0.470915	0.46291	0.470915	0.559	0.0845143	0.164672	0.0620498	0.0646755	0.216979	0.007267	0.00146491	0.389376	0.35828	physical_and_proximity
172	239	0.00364096	0.00364096	0.527962	0.315203	0	0	0	0	0	0	0.00370938	0.340378	0	0	0.050531	0.036166	proximity
172	246	0.000222378	0.000222378	0.430311	0.452517	0	0	0	0	0	0	0.000222602	0.360734	0	0	0.003211	0.002873	proximity
173	175	0.315636	0.1356	0.651433	0.990964	0.651433	0.990964	1.508	0.112473	0.311786	0.0874493	0.0945484	0.195491	0.019604	0.00194954	0.443794	0.468468	physical_and_proximity
173	200	0.353491	0.184808	0.676466	1.07507	0.676466	1.07507	2.275	0.229846	0.351123	0.147947	0.1032	0.196515	0.029575	0.00398399	0.428077	0.505648	physical_and_proximity
173	214	0.102909	0.0547878	0.625958	0.178476	0.625958	0.178476	0.351	0.044154	0.0995068	0.0335025	0.0463299	0.199881	0.004563	0.000765337	0.259922	0.104442	physical_and_proximity
173	218	0.0235819	0.0235819	1.081	0.996585	0	0	0	0	0	0	0.0247054	0.265923	0	0	0.234065	0.216658	proximity
173	222	0.00624115	0.00624115	0.604744	0.479982	0	0	0	0	0	0	0.00639019	0.343167	0	0	0.076219	0.038363	proximity
173	230	0.291934	0.156331	0.613978	0.727207	0.613978	0.727207	2.288	0.210733	0.290621	0.129046	0.0840069	0.193298	0.029744	0.0036527	0.38025	0.390052	physical_and_proximity
173	233	0.00206226	0.00206226	0.653096	0.583084	0	0	0	0	0	0	0.00207616	0.351934	0	0	0.029237	0.021632	proximity
174	175	0.028297	0.028297	0.587328	0.479536	0	0	0	0	0	0	0.0316943	0.237205	0	0	0.254514	0.275301	proximity
174	191	0.0242945	0.0242945	0.994269	0.537708	0	0	0	0	0	0	0.0261124	0.281702	0	0	0.282906	0.206687	proximity
174	197	0.227521	0.161645	0.443608	0.549757	0.443608	0.549757	2.977	0.344448	0.226802	0.14334	0.128777	0.193632	0.038701	0.00597043	0.492973	0.590317	physical_and_proximity
174	204	0.244612	0.165445	0.516565	0.525499	0.516565	0.525499	3.874	0.316124	0.244084	0.142814	0.137288	0.19793	0.050362	0.00547948	0.547898	0.676	physical_and_proximity
174	205	0.140528	0.0938367	0.341714	0.338574	0.341714	0.338574	0.728	0.128303	0.137862	0.0731311	0.0810417	0.207182	0.009464	0.00222391	0.422669	0.437034	physical_and_proximity
174	208	0.0157782	0.0157782	0.762487	0.577378	0	0	0	0	0	0	0.0165741	0.301576	0	0	0.193167	0.181844	proximity
174	218	0.123172	0.0841913	0.367762	0.235007	0.367762	0.235007	0.793	0.123111	0.121427	0.0662379	0.0808306	0.212584	0.010309	0.00213393	0.432809	0.38363	physical_and_proximity
174	241	0.174715	0.122259	0.304916	0.545767	0.304916	0.545767	1.534	0.225278	0.173498	0.104703	0.100724	0.211035	0.019942	0.00390481	0.42926	0.5408	physical_and_proximity
175	179	0.00953995	0.00953995	0.62269	0.3803	0	0	0	0	0	0	0.00994166	0.313335	0	0	0.123708	0.118976	proximity
175	205	0.219398	0.141857	0.568819	0.596667	0.568819	0.596667	0.767	0.153852	0.211069	0.100667	0.122745	0.198563	0.009971	0.00266676	0.6253	0.535392	physical_and_proximity
175	214	0.0376065	0.0376065	0.800457	2.07642	0	0	0	0	0	0	0.0402248	0.227864	0	0	0.285272	0.098696	proximity
175	217	0.128992	0.0802507	0.518536	0.211976	0.518536	0.211976	0.819	0.0871239	0.127113	0.0551757	0.0848477	0.202288	0.010647	0.00151015	0.431288	0.386334	physical_and_proximity
175	218	0.12753	0.0827985	0.413774	0.387535	0.413774	0.387535	0.26	0.0496325	0.113079	0.0397689	0.0916038	0.210628	0.00338	0.000860297	0.507	0.466271	physical_and_proximity
175	230	0.0157369	0.0157369	0.789571	0.40542	0	0	0	0	0	0	0.0167191	0.295038	0	0	0.195026	0.154297	proximity
175	233	0.171842	0.102503	0.459618	0.328196	0.459618	0.328196	1.599	0.143495	0.170997	0.0820241	0.0771035	0.204007	0.020787	0.00248726	0.389038	0.3549	physical_and_proximity
176	194	0.217875	0.124488	0.484829	0.864669	0.484829	0.864669	0.637	0.115172	0.208814	0.0840213	0.0925625	0.203155	0.008281	0.00199632	0.312988	0.490269	physical_and_proximity
176	211	0.347084	0.1744	0.874525	0.88186	0.874525	0.88186	1.534	0.166858	0.341374	0.120911	0.122453	0.191722	0.019942	0.0028922	0.350844	0.592683	physical_and_proximity
177	181	0.268185	0.171783	0.793497	0.525387	0.793497	0.525387	1.677	0.283878	0.265964	0.149561	0.0923887	0.214349	0.021801	0.00492055	0.477425	0.465426	physical_and_proximity
177	189	0.03737	0.03737	0.796339	1.0102	0	0	0	0	0	0	0.0407934	0.208132	0	0	0.187083	0.273442	proximity
177	194	0.246915	0.132651	0.5516	0.613148	0.5516	0.613148	1.56	0.154413	0.244806	0.100807	0.0898017	0.194398	0.02028	0.0026765	0.390559	0.401037	physical_and_proximity
177	216	0.32292	0.207364	0.998929	0.608552	0.998929	0.608552	2.119	0.367822	0.3209	0.186462	0.0912876	0.193684	0.027547	0.00637558	0.366223	0.424866	physical_and_proximity
177	224	0.0356565	0.0356565	1.00968	1.24185	0	0	0	0	0	0	0.0380957	0.257399	0	0	0.301327	0.330902	proximity
177	229	0.0943549	0.0610202	0.379424	0.270323	0.379424	0.270323	0.195	0.0599179	0.0872367	0.0434322	0.0395532	0.221256	0.002535	0.00103858	0.246571	0.183027	physical_and_proximity
178	183	0.0034857	0.0034857	0.538952	1.04054	0	0	0	0	0	0	0.00352026	0.350488	0	0	0.036842	0.049348	proximity
178	188	0.0183214	0.0183214	0.957754	0.63104	0	0	0	0	0	0	0.0192485	0.281562	0	0	0.159536	0.197223	proximity
178	197	0.0321263	0.0321263	0.618719	1.07569	0	0	0	0	0	0	0.0349879	0.230623	0	0	0.212771	0.292877	proximity
178	203	0.237227	0.155801	0.394621	0.838374	0.394621	0.838374	1.937	0.261512	0.235676	0.132437	0.110016	0.19303	0.025181	0.00453287	0.475059	0.491283	physical_and_proximity
178	204	0.153141	0.0946807	0.588176	0.257885	0.588176	0.257885	0.975	0.125305	0.151435	0.073755	0.075339	0.2151	0.012675	0.00217195	0.424021	0.358956	physical_and_proximity
178	207	0.325488	0.211907	0.730556	0.751322	0.730556	0.751322	2.574	0.38472	0.323802	0.188711	0.110518	0.200091	0.033462	0.00666848	0.534209	0.496522	physical_and_proximity
178	237	0.00980737	0.00980737	0.449504	0.807617	0	0	0	0	0	0	0.0101522	0.302007	0	0	0.113399	0.122018	proximity
179	191	0.019333	0.019333	0.763353	0.560753	0	0	0	0	0	0	0.0205627	0.256834	0	0	0.203476	0.158184	proximity
179	205	0.31005	0.195812	0.664227	0.83728	0.664227	0.83728	1.794	0.306227	0.307006	0.167633	0.109212	0.20649	0.023322	0.00530793	0.561418	0.508521	physical_and_proximity
179	217	0.00995257	0.00995257	2.31921	0.471394	0	0	0	0	0	0	0.010212	0.338316	0	0	0.138242	0.079092	proximity
179	220	0.0202053	0.0202053	1.47115	3.95535	0	0	0	0	0	0	0.0205934	0.233238	0	0	0.174408	0.052559	proximity
179	234	0.18687	0.099529	0.433322	0.433073	0.433322	0.433073	1.3	0.122664	0.185664	0.0783137	0.0614812	0.197181	0.0169	0.00212618	0.284089	0.283582	physical_and_proximity
180	194	0.0530112	0.0530112	18.9851	8.26962	0	0	0	0	0	0	0.0535035	0.201879	0	0	0.148382	0.341549	proximity
180	235	0.0172914	0.0172914	1.31964	3.59902	0	0	0	0	0	0	0.0176067	0.194153	0	0	0.049855	0.119652	proximity
181	182	0.0246259	0.0246259	1.53685	0.718587	0	0	0	0	0	0	0.02593	0.272558	0	0	0.270231	0.225277	proximity
181	184	0.0244557	0.0244557	0.535959	0.666666	0	0	0	0	0	0	0.0266493	0.258923	0	0	0.194519	0.241501	proximity
181	189	0.0150412	0.0150412	1.08862	0.706874	0	0	0	0	0	0	0.0155882	0.30101	0	0	0.186407	0.149565	proximity
181	194	0.00287896	0.00287896	0.494488	0.584643	0	0	0	0	0	0	0.00291024	0.346148	0	0	0.033124	0.040222	proximity
181	202	0.238385	0.139672	0.797658	0.446931	0.797658	0.446931	1.326	0.17761	0.235555	0.109631	0.0949808	0.213553	0.017238	0.00307857	0.519675	0.397319	physical_and_proximity
181	213	0.00953949	0.00953949	0.477221	0.555023	0	0	0	0	0	0	0.00990784	0.304514	0	0	0.118976	0.118131	proximity
181	216	0.0682767	0.0682767	2.12586	1.33697	0	0	0	0	0	0	0.0744716	0.213599	0	0	0.465088	0.471848	proximity
181	221	0.188437	0.111752	0.463053	0.483605	0.463053	0.483605	0.845	0.130391	0.184815	0.0840573	0.081429	0.222803	0.010985	0.00226011	0.424528	0.446667	physical_and_proximity
181	224	0.306689	0.153538	0.629963	1.02916	0.629963	1.02916	1.313	0.140534	0.301144	0.103361	0.112377	0.215689	0.017069	0.00243592	0.503451	0.614653	physical_and_proximity
181	252	0.0124152	0.0124152	0.625923	0.736679	0	0	0	0	0	0	0.012888	0.328054	0	0	0.133003	0.155142	proximity
181	264	9.33847e-05	9.33847e-05	0.615284	0.417946	0	0	0	0	0	0	9.34197e-05	0.361704	0	0	0.001352	0.000845	proximity
182	184	0.000268991	0.000268991	0.783149	0.618754	0	0	0	0	0	0	0.000269201	0.361106	0	0	0.003887	0.00338	proximity
182	192	0.061454	0.061454	1.64375	1.38331	0	0	0	0	0	0	0.0669296	0.226682	0	0	0.398333	0.426049	proximity
182	210	0.331371	0.217277	1.18563	0.532999	1.18563	0.532999	3.211	0.38818	0.32992	0.188831	0.14294	0.19117	0.041743	0.00672845	0.617864	0.521703	physical_and_proximity
182	211	0.184576	0.105878	0.916285	0.456769	0.916285	0.456769	0.39	0.08432	0.171093	0.0660492	0.0779067	0.217775	0.00507	0.00146155	0.445484	0.40729	physical_and_proximity
182	221	0.227317	0.129625	0.682934	0.556007	0.682934	0.556007	0.793	0.137606	0.221051	0.0949673	0.0870248	0.216018	0.010309	0.00238517	0.479622	0.412867	physical_and_proximity
182	224	0.0427047	0.0427047	1.26777	1.22108	0	0	0	0	0	0	0.0458529	0.249824	0	0	0.376194	0.386334	proximity
182	226	0.0133649	0.0133649	1.04686	0.978393	0	0	0	0	0	0	0.0137277	0.304617	0	0	0.137904	0.16393	proximity
182	240	0.0123913	0.0123913	0.908589	0.890379	0	0	0	0	0	0	0.0127424	0.324849	0	0	0.126581	0.146861	proximity
182	265	0.000329609	0.000329609	0.621937	0.623845	0	0	0	0	0	0	0.000329959	0.358001	0	0	0.004732	0.003549	proximity
183	188	0.338831	0.175598	0.657442	1.20242	0.657442	1.20242	1.586	0.214704	0.335209	0.142648	0.0845055	0.204889	0.020618	0.00372154	0.268034	0.432471	physical_and_proximity
183	207	0.402232	0.232577	0.654724	1.6799	0.654724	1.6799	2.639	0.347254	0.39975	0.199905	0.112092	0.182033	0.034307	0.00601907	0.278005	0.484185	physical_and_proximity
183	215	0.00163815	0.00163815	0.412073	0.362822	0	0	0	0	0	0	0.00165217	0.301035	0	0	0.011661	0.019942	proximity
183	225	0.00965693	0.00965693	0.661527	1.30187	0	0	0	0	0	0	0.00987432	0.252761	0	0	0.087542	0.093626	proximity
183	251	0.00325171	0.00325171	0.451963	0.50533	0	0	0	0	0	0	0.00329664	0.311115	0	0	0.032786	0.040391	proximity
184	192	0.391464	0.250638	0.723084	1.01101	0.723084	1.01101	5.33	0.466873	0.390672	0.221534	0.15127	0.196017	0.06929	0.00809247	0.58474	0.645411	physical_and_proximity
184	206	0.0297243	0.0297243	1.00754	0.502306	0	0	0	0	0	0	0.0326166	0.257791	0	0	0.314678	0.255528	proximity
184	213	0.403903	0.217725	0.973059	0.796628	0.973059	0.796628	5.005	0.252907	0.402775	0.160334	0.179997	0.193096	0.065065	0.00438372	0.748501	0.72501	physical_and_proximity
184	221	0.106466	0.0794632	0.374374	0.49666	0.374374	0.49666	0.143	0.0571859	0.0856342	0.0451032	0.0693985	0.216604	0.001859	0.000991223	0.364195	0.404248	physical_and_proximity
184	253	0.0151424	0.0151424	0.995487	0.827229	0	0	0	0	0	0	0.0156675	0.317706	0	0	0.1859	0.172887	proximity
185	186	0.376627	0.182453	0.818825	0.951295	0.818825	0.951295	2.431	0.12957	0.372604	0.100097	0.182112	0.176179	0.031603	0.00224588	0.705744	0.660452	physical_and_proximity
185	187	0.271693	0.148661	0.613724	0.654815	0.613724	0.654815	1.82	0.192007	0.269833	0.11955	0.0880926	0.210044	0.02366	0.00332813	0.403572	0.459511	physical_and_proximity
185	198	0.0477264	0.0477264	1.19027	1.01597	0	0	0	0	0	0	0.0522785	0.231322	0	0	0.398164	0.369772	proximity
185	212	0.41333	0.239232	0.798396	1.2092	0.798396	1.2092	2.782	0.315755	0.410011	0.190602	0.160315	0.204608	0.036166	0.00547308	0.657917	0.799032	physical_and_proximity
185	228	0.256945	0.133471	0.624656	0.609405	0.624656	0.609405	1.443	0.13995	0.254141	0.0962718	0.0953199	0.213513	0.018759	0.00242579	0.507338	0.466102	physical_and_proximity
185	238	3.50498e-05	3.50498e-05	0.779295	0.593153	0	0	0	0	0	0	3.50534e-05	0.361623	0	0	0.000338	0.000507	proximity
185	257	0.0178342	0.0178342	0.861458	0.90895	0	0	0	0	0	0	0.0185835	0.307383	0	0	0.195702	0.21632	proximity
186	196	0.0445257	0.0445257	1.51468	0.981857	0	0	0	0	0	0	0.0481226	0.188027	0	0	0.27378	0.196547	proximity
186	198	0.00591529	0.00591529	0.702704	0.724123	0	0	0	0	0	0	0.00601506	0.334747	0	0	0.06591	0.080106	proximity
186	210	0.223378	0.13226	0.626971	0.438035	0.626971	0.438035	1.586	0.187566	0.221808	0.108585	0.0839555	0.214319	0.020618	0.00325114	0.45968	0.393939	physical_and_proximity
186	228	0.261825	0.149845	0.637108	0.672507	0.637108	0.672507	1.222	0.187468	0.258071	0.119178	0.0890035	0.187366	0.015886	0.00324945	0.42588	0.369772	physical_and_proximity
186	242	0.234095	0.139571	0.53848	0.579343	0.53848	0.579343	1.378	0.20498	0.23208	0.11818	0.0742236	0.194256	0.017914	0.00355298	0.369603	0.300482	physical_and_proximity
186	257	0.01179	0.01179	0.800862	0.993941	0	0	0	0	0	0	0.012112	0.305337	0	0	0.144157	0.145171	proximity
187	201	0.000374222	0.000374222	0.94085	0.897071	0	0	0	0	0	0	0.000374528	0.360741	0	0	0.005408	0.004225	proximity
187	212	0.0443391	0.0443391	1.30867	1.14941	0	0	0	0	0	0	0.0478027	0.230146	0	0	0.340028	0.321607	proximity
187	228	0.0285776	0.0285776	1.2958	0.691017	0	0	0	0	0	0	0.0305124	0.252814	0	0	0.268034	0.204321	proximity
187	232	0.209182	0.130331	0.919613	0.336442	0.919613	0.336442	1.313	0.202488	0.207413	0.111133	0.0742836	0.181352	0.017069	0.00350979	0.337155	0.265161	physical_and_proximity
187	238	0.0428816	0.0428816	1.24559	1.58388	0	0	0	0	0	0	0.0456917	0.244056	0	0	0.346957	0.378391	proximity
187	247	0.0201983	0.0201983	1.03612	0.471252	0	0	0	0	0	0	0.0215416	0.279966	0	0	0.208377	0.138411	proximity
187	262	0.000105052	0.000105052	0.718992	0.557107	0	0	0	0	0	0	0.000105087	0.361843	0	0	0.001183	0.001521	proximity
188	190	0.102137	0.0715902	0.378544	0.161683	0.378544	0.161683	0.975	0.13234	0.101499	0.0610391	0.0621467	0.200457	0.012675	0.00229389	0.304538	0.233051	physical_and_proximity
188	199	0.0260475	0.0260475	0.754884	0.602241	0	0	0	0	0	0	0.0282436	0.25724	0	0	0.253331	0.242853	proximity
188	203	0.28426	0.20309	0.574648	0.635154	0.574648	0.635154	4.784	0.48616	0.283797	0.186166	0.135229	0.194888	0.062192	0.00842677	0.576966	0.541307	physical_and_proximity
188	207	0.0779655	0.0664194	0.45485	0.451634	0.45485	0.451634	0.052	0.0271005	0.042295	0.0242058	0.0668569	0.201148	0.000676	0.000469741	0.361998	0.365378	physical_and_proximity
188	225	0.124291	0.0837646	0.637694	0.18349	0.637694	0.18349	0.897	0.127084	0.122958	0.0671733	0.0761611	0.19437	0.011661	0.00220279	0.37687	0.165958	physical_and_proximity
188	227	0.0450001	0.0450001	0.608433	0.566452	0	0	0	0	0	0	0.0531541	0.193774	0	0	0.282906	0.232375	proximity
188	231	0.157887	0.114313	0.433403	0.313749	0.433403	0.313749	1.105	0.220567	0.156261	0.0997173	0.0868132	0.201888	0.014365	0.00382316	0.414895	0.371631	physical_and_proximity
188	236	0.00184293	0.00184293	0.413333	0.375378	0	0	0	0	0	0	0.00186036	0.351945	0	0	0.026195	0.021294	proximity
188	248	0.0502337	0.0502337	0.971454	0.917255	0	0	0	0	0	0	0.0562197	0.219272	0	0	0.335972	0.384982	proximity
189	193	0.0111561	0.0111561	1.44507	0.231558	0	0	0	0	0	0	0.0118166	0.281321	0	0	0.129116	0.029068	proximity
189	202	0.460112	0.222248	1.16609	1.13675	1.16609	1.13675	2.184	0.253047	0.455551	0.175775	0.108983	0.194627	0.028392	0.00438616	0.492635	0.421824	physical_and_proximity
189	216	0.634893	0.29271	1.67077	1.4329	1.67077	1.4329	3.432	0.315066	0.629807	0.223696	0.156647	0.163713	0.044616	0.00546114	0.46475	0.541645	physical_and_proximity
189	223	0.380016	0.186574	0.721505	1.45436	0.721505	1.45436	1.703	0.214813	0.37583	0.148615	0.0894863	0.185183	0.022139	0.00372343	0.368251	0.387179	physical_and_proximity
190	199	0.0124322	0.0124322	2.1813	1.89733	0	0	0	0	0	0	0.0125864	0.303433	0	0	0.120835	0.150579	proximity
190	209	0.0321901	0.0321901	1.01554	3.15812	0	0	0	0	0	0	0.0335975	0.217766	0	0	0.160212	0.205673	proximity
190	225	0.000490086	0.000490086	0.512103	0.335933	0	0	0	0	0	0	0.000491272	0.341899	0	0	0.00676	0.004056	proximity
190	227	0.151041	0.0822772	0.809524	0.588347	0.809524	0.588347	0.234	0.0711542	0.138726	0.0588618	0.0373168	0.214275	0.003042	0.00123334	0.220038	0.176436	physical_and_proximity
190	231	0.00142421	0.00142421	1.37527	1.08472	0	0	0	0	0	0	0.00142756	0.352561	0	0	0.0169	0.020111	proximity
190	236	0.025622	0.025622	1.50381	1.59071	0	0	0	0	0	0	0.0265004	0.253025	0	0	0.17238	0.243022	proximity
191	204	0.554199	0.360772	1.26109	1.25105	1.26109	1.25105	4.563	0.696297	0.552044	0.3302	0.15149	0.201722	0.059319	0.0120691	0.733798	0.686816	physical_and_proximity
191	205	0.252152	0.151214	0.384149	1.01409	0.384149	1.01409	2.548	0.223414	0.251147	0.123989	0.107286	0.200779	0.033124	0.00387251	0.454948	0.52052	physical_and_proximity
191	207	0.00796071	0.00796071	0.475888	0.581653	0	0	0	0	0	0	0.00821042	0.310056	0	0	0.100048	0.093288	proximity
191	215	0.124356	0.0816274	0.408364	0.265475	0.408364	0.265475	0.481	0.0989847	0.12056	0.0612812	0.066711	0.203944	0.006253	0.00171573	0.365378	0.208208	physical_and_proximity
191	254	0.00934708	0.00934708	0.850603	0.460363	0	0	0	0	0	0	0.00964902	0.312621	0	0	0.121173	0.090922	proximity
192	198	0.239161	0.18218	0.672185	0.410485	0.672185	0.410485	3.77	0.524691	0.238716	0.171535	0.114183	0.211684	0.04901	0.00909465	0.560742	0.475735	physical_and_proximity
192	206	0.20541	0.118389	0.557188	0.465389	0.557188	0.465389	0.975	0.115784	0.201243	0.0794899	0.106277	0.193148	0.012675	0.00200693	0.486382	0.532688	physical_and_proximity
192	210	0.00732024	0.00732024	0.93455	0.824905	0	0	0	0	0	0	0.00744462	0.340235	0	0	0.101231	0.08788	proximity
192	221	0.283381	0.158393	0.611498	0.711723	0.611498	0.711723	1.937	0.195218	0.281165	0.122506	0.110309	0.19355	0.025181	0.00338378	0.452413	0.526604	physical_and_proximity
192	240	0.359117	0.217413	0.8062	0.872159	0.8062	0.872159	2.392	0.329116	0.356503	0.184318	0.122845	0.194809	0.031096	0.00570468	0.568854	0.600457	physical_and_proximity
192	243	0.0144762	0.0144762	0.705296	0.735866	0	0	0	0	0	0	0.0150825	0.29914	0	0	0.177281	0.170183	proximity
192	253	0.228283	0.143005	0.377512	0.8754	0.377512	0.8754	1.599	0.214354	0.226416	0.118253	0.0979993	0.210798	0.020787	0.00371547	0.430612	0.509197	physical_and_proximity
192	280	0.000443899	0.000443899	0.42229	0.584578	0	0	0	0	0	0	0.000444704	0.360565	0	0	0.004563	0.006422	proximity
193	199	0.407697	0.188751	0.820331	2.24809	0.820331	2.24809	1.196	0.203683	0.400006	0.152127	0.0714855	0.194718	0.015548	0.0035305	0.216996	0.364195	physical_and_proximity
193	223	0.0282861	0.0282861	3.47167	3.2778	0	0	0	0	0	0	0.0287687	0.250328	0	0	0.181675	0.254176	proximity
193	246	0.00785752	0.00785752	1.52851	2.63149	0	0	0	0	0	0	0.0079219	0.322018	0	0	0.062192	0.102076	proximity
194	211	0.230692	0.141847	0.556633	0.594572	0.556633	0.594572	1.079	0.191304	0.227005	0.114867	0.088693	0.207571	0.014027	0.00331593	0.485706	0.47489	physical_and_proximity
194	224	0.0406006	0.0406006	1.04875	1.24053	0	0	0	0	0	0	0.0437243	0.255529	0	0	0.360477	0.389038	proximity
194	229	0.0394869	0.0394869	1.0212	0.591383	0	0	0	0	0	0	0.044141	0.220887	0	0	0.301834	0.227136	proximity
194	235	0.156375	0.0952995	0.609095	0.287423	0.609095	0.287423	0.715	0.116148	0.153384	0.0728296	0.0699936	0.18514	0.009295	0.00201323	0.335634	0.280202	physical_and_proximity
194	244	0.227351	0.138823	0.941473	0.336774	0.941473	0.336774	2.613	0.203288	0.226541	0.111724	0.11198	0.205904	0.033969	0.00352366	0.568854	0.406783	physical_and_proximity
194	256	0.00393409	0.00393409	0.556647	0.2261	0	0	0	0	0	0	0.00403276	0.339111	0	0	0.054756	0.04225	proximity
195	199	0.0554235	0.0538013	0.38783	0.357706	0.38783	0.357706	0.013	0.00975	0.0121511	0.00926457	0.0659338	0.223599	0.000169	0.000169	0.42419	0.396136	physical_and_proximity
195	202	0.16895	0.11806	0.349854	0.398297	0.349854	0.398297	1.729	0.232886	0.168141	0.103488	0.0895636	0.202215	0.022477	0.0040367	0.438555	0.348309	physical_and_proximity
195	203	0.218149	0.130132	0.407226	0.627492	0.407226	0.627492	1.768	0.173006	0.21669	0.101735	0.102082	0.206994	0.022984	0.00299876	0.497367	0.509197	physical_and_proximity
195	213	0.217693	0.148115	0.525076	0.482737	0.525076	0.482737	1.521	0.262155	0.215821	0.128361	0.0981391	0.206656	0.019773	0.00454402	0.446836	0.523731	physical_and_proximity
195	223	0.00995606	0.00995606	0.450437	0.735729	0	0	0	0	0	0	0.010324	0.304652	0	0	0.086528	0.123877	proximity
195	231	0.0072305	0.0072305	0.537943	0.493789	0	0	0	0	0	0	0.00743943	0.320153	0	0	0.094809	0.089063	proximity
195	237	0.0108444	0.0108444	0.64854	0.518527	0	0	0	0	0	0	0.0112685	0.317737	0	0	0.14196	0.126243	proximity
195	239	0.246626	0.170302	0.873199	0.372713	0.873199	0.372713	4.251	0.324868	0.246094	0.144793	0.164443	0.19152	0.055263	0.00563105	0.709293	0.542997	physical_and_proximity
195	246	0.0112574	0.0112574	0.743691	0.463172	0	0	0	0	0	0	0.0117196	0.334036	0	0	0.14534	0.126581	proximity
195	250	0.0260061	0.0260061	0.813001	0.41045	0	0	0	0	0	0	0.0287471	0.248895	0	0	0.250289	0.250627	proximity
195	252	0.00403238	0.00403238	0.449772	0.693025	0	0	0	0	0	0	0.00409289	0.343171	0	0	0.042588	0.056108	proximity
196	210	0.655048	0.249151	2.30856	2.00792	2.30856	2.00792	1.599	0.243904	0.642431	0.198761	0.080516	0.186536	0.020787	0.00422766	0.391573	0.371462	physical_and_proximity
196	226	0.0200991	0.0200991	2.1347	2.80796	0	0	0	0	0	0	0.0204379	0.261813	0	0	0.135031	0.204321	proximity
196	242	0.0361402	0.0361402	3.34273	2.22792	0	0	0	0	0	0	0.0371443	0.188414	0	0	0.194181	0.17407	proximity
197	203	0.00301684	0.00301684	0.515986	0.677476	0	0	0	0	0	0	0.00304824	0.349477	0	0	0.030927	0.042588	proximity
197	204	0.171478	0.108176	0.637926	0.27977	0.637926	0.27977	1.378	0.171859	0.170426	0.0912352	0.0719095	0.204516	0.017914	0.00297889	0.39039	0.321269	physical_and_proximity
197	208	0.221183	0.134258	0.581056	0.398887	0.581056	0.398887	3.302	0.201364	0.22071	0.108765	0.109158	0.192486	0.042926	0.00349031	0.486551	0.485875	physical_and_proximity
197	213	0.0179077	0.0179077	1.09497	0.486854	0	0	0	0	0	0	0.0189127	0.291807	0	0	0.217672	0.152776	proximity
197	218	0.00401223	0.00401223	0.565186	0.425224	0	0	0	0	0	0	0.00407968	0.340734	0	0	0.055432	0.041743	proximity
197	237	0.191513	0.110662	0.396042	0.653578	0.396042	0.653578	0.767	0.110522	0.186609	0.0763184	0.0902209	0.209722	0.009971	0.00191571	0.469313	0.497705	physical_and_proximity
197	241	0.240535	0.137463	0.49811	0.714505	0.49811	0.714505	1.235	0.160653	0.237142	0.103823	0.0979109	0.208823	0.016055	0.00278464	0.516971	0.492128	physical_and_proximity
197	249	0.0462841	0.0462841	1.02279	1.12361	0	0	0	0	0	0	0.0506637	0.225265	0	0	0.372814	0.320762	proximity
197	279	0.00526832	0.00526832	0.484586	0.4609	0	0	0	0	0	0	0.0053885	0.337119	0	0	0.072332	0.040729	proximity
198	206	0.270519	0.146576	0.585547	0.786228	0.585547	0.786228	1.248	0.113346	0.264482	0.0847294	0.146889	0.19017	0.016224	0.00196466	0.583219	0.717574	physical_and_proximity
198	212	0.242969	0.147757	0.478925	0.617194	0.478925	0.617194	2.34	0.212929	0.241803	0.118982	0.113909	0.198901	0.03042	0.00369077	0.415402	0.541645	physical_and_proximity
198	219	0.176313	0.120596	0.567736	0.385172	0.567736	0.385172	0.676	0.169176	0.171323	0.0973841	0.0849819	0.20898	0.008788	0.00293239	0.46137	0.401544	physical_and_proximity
198	240	0.0340641	0.0340641	0.841307	1.1556	0	0	0	0	0	0	0.0366267	0.25151	0	0	0.315692	0.318565	proximity
198	243	0.214492	0.120906	0.860408	0.407574	0.860408	0.407574	0.858	0.117167	0.209149	0.0823005	0.0976516	0.216928	0.011154	0.0020309	0.585416	0.416416	physical_and_proximity
198	257	0.0149721	0.0149721	0.683778	1.24241	0	0	0	0	0	0	0.0154982	0.30124	0	0	0.155818	0.18421	proximity
199	203	0.0099414	0.0099414	0.40866	0.659561	0	0	0	0	0	0	0.0103491	0.303551	0	0	0.123201	0.118807	proximity
199	209	0.116858	0.07548	0.489633	0.203415	0.489633	0.203415	0.559	0.0925864	0.114321	0.0563091	0.0663925	0.195669	0.007267	0.00160483	0.33462	0.22477	physical_and_proximity
199	223	0.00720824	0.00720824	0.622477	0.50473	0	0	0	0	0	0	0.0073996	0.339733	0	0	0.100555	0.079768	proximity
199	227	0.000790731	0.000790731	0.522498	0.460801	0	0	0	0	0	0	0.000793293	0.35697	0	0	0.011323	0.010647	proximity
199	231	0.192381	0.119423	0.452569	0.448985	0.452569	0.448985	1.209	0.149233	0.18997	0.0897845	0.104782	0.198752	0.015717	0.0025867	0.542828	0.465595	physical_and_proximity
199	236	0.192261	0.113375	0.716407	0.348466	0.716407	0.348466	0.975	0.125836	0.188993	0.0818838	0.0937164	0.220261	0.012675	0.00218116	0.545532	0.430443	physical_and_proximity
199	239	0.0103179	0.0103179	0.510948	0.339307	0	0	0	0	0	0	0.0108679	0.327473	0	0	0.124553	0.097682	proximity
199	246	0.211276	0.145851	0.543508	0.612239	0.543508	0.612239	0.676	0.177867	0.201917	0.109945	0.117723	0.204795	0.008788	0.00308302	0.629018	0.56784	physical_and_proximity
199	250	0.00887407	0.00887407	0.428923	0.448311	0	0	0	0	0	0	0.00924848	0.304872	0	0	0.084331	0.113061	proximity
200	201	0.0234988	0.0234988	0.900566	1.1408	0	0	0	0	0	0	0.0246498	0.288118	0	0	0.231699	0.262119	proximity
200	208	0.243425	0.135955	0.641695	0.523427	0.641695	0.523427	1.482	0.174792	0.241335	0.108815	0.0825097	0.213248	0.019266	0.00302973	0.43433	0.379574	physical_and_proximity
200	212	0.0116843	0.0116843	0.836903	0.686226	0	0	0	0	0	0	0.012058	0.317415	0	0	0.142974	0.120328	proximity
200	218	0.248907	0.120653	0.552495	0.711413	0.552495	0.711413	1.17	0.120164	0.245681	0.0866732	0.0769741	0.205004	0.01521	0.00208284	0.350675	0.386165	physical_and_proximity
200	219	0.0593403	0.0593403	1.61797	1.50316	0	0	0	0	0	0	0.0642317	0.229522	0	0	0.380757	0.422838	proximity
200	222	0.303846	0.1943	0.703841	0.760782	0.703841	0.760782	1.703	0.31889	0.300986	0.170326	0.0957943	0.21072	0.022139	0.00552743	0.489255	0.394615	physical_and_proximity
200	230	0.303432	0.168824	0.859934	0.735963	0.859934	0.735963	1.209	0.210956	0.298617	0.137704	0.0830175	0.198453	0.015717	0.00365657	0.391235	0.425204	physical_and_proximity
200	255	0.0281347	0.0281347	1.16939	0.975118	0	0	0	0	0	0	0.0297065	0.275324	0	0	0.271583	0.254683	proximity
200	259	0.019195	0.019195	1.33596	0.916361	0	0	0	0	0	0	0.0198976	0.297385	0	0	0.220883	0.200941	proximity
201	212	0.463204	0.275513	1.41777	0.931249	1.41777	0.931249	2.509	0.415896	0.459195	0.239028	0.124517	0.208252	0.032617	0.00720887	0.629525	0.562263	physical_and_proximity
201	219	0.00936813	0.00936813	1.00612	1.27717	0	0	0	0	0	0	0.00952672	0.328766	0	0	0.108836	0.115258	proximity
201	222	0.266189	0.161076	0.992371	0.509535	0.992371	0.509535	1.183	0.22032	0.262084	0.133172	0.0885141	0.188593	0.015379	0.00381888	0.416585	0.274963	physical_and_proximity
201	238	0.315687	0.178959	0.970839	0.636721	0.970839	0.636721	1.651	0.222424	0.311888	0.140915	0.112329	0.191186	0.021463	0.00385535	0.409656	0.536744	physical_and_proximity
201	247	0.00492759	0.00492759	0.915786	0.175432	0	0	0	0	0	0	0.00509822	0.308919	0	0	0.062361	0.010816	proximity
201	255	0.213553	0.117278	0.555226	0.556726	0.555226	0.556726	0.845	0.126537	0.209174	0.0869558	0.0763251	0.212697	0.010985	0.00219331	0.408642	0.367913	physical_and_proximity
201	273	0.0111311	0.0111311	0.605797	1.13722	0	0	0	0	0	0	0.0114537	0.324776	0	0	0.109512	0.132327	proximity
201	274	0.00755314	0.00755314	0.602265	0.341979	0	0	0	0	0	0	0.00782407	0.302516	0	0	0.092612	0.044109	proximity
201	284	0.00440345	0.00440345	0.546307	0.29086	0	0	0	0	0	0	0.00450803	0.328317	0	0	0.058812	0.04225	proximity
201	290	0.00907371	0.00907371	0.549242	0.712678	0	0	0	0	0	0	0.00934714	0.303969	0	0	0.111878	0.093457	proximity
202	213	0.0294884	0.0294884	1.08189	0.56962	0	0	0	0	0	0	0.0320187	0.244144	0	0	0.28392	0.296426	proximity
202	216	0.107475	0.0736617	0.474806	0.356776	0.474806	0.356776	0.156	0.0438788	0.088345	0.0361023	0.071507	0.214303	0.002028	0.000760565	0.388869	0.413036	physical_and_proximity
202	223	0.210222	0.13414	0.500232	0.49298	0.500232	0.49298	1.287	0.207638	0.208136	0.113076	0.0841315	0.20045	0.016731	0.00359905	0.354055	0.442949	physical_and_proximity
202	239	0.0370742	0.0370742	0.634561	0.711471	0	0	0	0	0	0	0.0416815	0.23461	0	0	0.239135	0.321607	proximity
202	252	0.21489	0.12345	0.363277	0.887279	0.363277	0.887279	1.196	0.140573	0.212049	0.0909628	0.0963552	0.211145	0.015548	0.0024366	0.408642	0.520182	physical_and_proximity
203	207	0.257054	0.154898	0.658309	0.655529	0.658309	0.655529	1.092	0.202691	0.252507	0.125342	0.0904485	0.208179	0.014196	0.00351332	0.418613	0.489086	physical_and_proximity
203	231	0.0303298	0.0303298	1.03766	0.935838	0	0	0	0	0	0	0.0323221	0.245642	0	0	0.27378	0.27885	proximity
203	237	0.311645	0.220741	0.594678	0.829091	0.594678	0.829091	2.964	0.458094	0.310067	0.197212	0.150747	0.182235	0.038532	0.0079403	0.558038	0.61009	physical_and_proximity
203	239	0.00792291	0.00792291	0.958015	0.585792	0	0	0	0	0	0	0.00809944	0.332949	0	0	0.099541	0.062699	proximity
203	248	0.061183	0.061183	1.02227	2.2516	0	0	0	0	0	0	0.0670149	0.222411	0	0	0.370617	0.491959	proximity
203	250	0.143357	0.087402	0.582596	0.316609	0.582596	0.316609	0.403	0.0792468	0.135938	0.0571633	0.0730422	0.217676	0.005239	0.00137361	0.427063	0.338845	physical_and_proximity
203	263	0.00214688	0.00214688	0.612752	0.549799	0	0	0	0	0	0	0.0021629	0.349688	0	0	0.030251	0.028054	proximity
204	205	0.0468412	0.0468412	0.528518	1.23624	0	0	0	0	0	0	0.0536258	0.244141	0	0	0.367237	0.439907	proximity
204	207	0.135565	0.103153	0.531864	0.446356	0.531864	0.446356	0.221	0.0932864	0.115668	0.0673844	0.0861255	0.215545	0.002873	0.00161696	0.478777	0.441259	physical_and_proximity
204	215	0.043396	0.043396	0.808803	2.0579	0	0	0	0	0	0	0.0469015	0.226713	0	0	0.349154	0.296088	proximity
204	241	0.0551374	0.0551374	1.61986	0.95599	0	0	0	0	0	0	0.0607049	0.233186	0	0	0.474214	0.456131	proximity
204	245	0.408854	0.268338	0.955689	0.823024	0.955689	0.823024	5.252	0.513342	0.407864	0.237563	0.169134	0.199159	0.068276	0.00889794	0.751205	0.679887	physical_and_proximity
204	254	0.124332	0.0853373	0.240956	0.315566	0.240956	0.315566	1.3	0.14595	0.123636	0.0705681	0.0813665	0.195706	0.0169	0.0025298	0.318227	0.387517	physical_and_proximity
204	261	0.13123	0.0891285	0.251039	0.435273	0.251039	0.435273	0.676	0.131832	0.128864	0.0721176	0.0706418	0.21087	0.008788	0.00228509	0.360477	0.399516	physical_and_proximity
205	217	0.207927	0.129941	0.737788	0.339348	0.737788	0.339348	1.846	0.16889	0.206443	0.0978163	0.125784	0.200283	0.023998	0.00292743	0.571896	0.54925	physical_and_proximity
205	218	0.0324315	0.0324315	0.565925	0.501337	0	0	0	0	0	0	0.0369378	0.226472	0	0	0.274963	0.239811	proximity
205	233	0.249372	0.174678	0.580366	0.517176	0.580366	0.517176	2.717	0.371218	0.248467	0.157469	0.112295	0.198086	0.035321	0.00643445	0.539448	0.447343	physical_and_proximity
205	234	0.152168	0.088897	0.35904	0.385048	0.35904	0.385048	0.767	0.0966895	0.149565	0.0635944	0.0737644	0.218385	0.009971	0.00167595	0.409487	0.42757	physical_and_proximity
205	241	0.14704	0.100602	0.374702	0.319527	0.374702	0.319527	0.923	0.166902	0.14531	0.0848179	0.0745448	0.197937	0.011999	0.00289297	0.381771	0.311298	physical_and_proximity
205	254	0.0167578	0.0167578	0.592762	0.507524	0	0	0	0	0	0	0.0178519	0.288155	0	0	0.199589	0.199251	proximity
205	261	0.209384	0.129729	0.46729	0.502548	0.46729	0.502548	1.456	0.18758	0.207612	0.105698	0.0918636	0.202886	0.018928	0.00325139	0.466778	0.489593	physical_and_proximity
205	282	0.00550913	0.00550913	0.571071	0.649241	0	0	0	0	0	0	0.00561087	0.340202	0	0	0.064558	0.075881	proximity
206	208	0.377647	0.189073	0.875159	1.00886	0.875159	1.00886	1.82	0.191847	0.372673	0.136122	0.125101	0.198833	0.02366	0.00332535	0.600964	0.612287	physical_and_proximity
206	219	0.187917	0.108235	0.383317	0.611838	0.383317	0.611838	0.845	0.117764	0.184276	0.0785251	0.0824	0.202149	0.010985	0.00204124	0.392418	0.414388	physical_and_proximity
206	240	0.000479583	0.000479583	1.05875	0.810545	0	0	0	0	0	0	0.000480084	0.360788	0	0	0.006929	0.005746	proximity
206	243	0.329938	0.200404	0.630311	0.9067	0.630311	0.9067	2.808	0.314058	0.328348	0.170255	0.120628	0.191215	0.036504	0.00544367	0.51038	0.592683	physical_and_proximity
206	249	0.0271824	0.0271824	1.51327	0.71361	0	0	0	0	0	0	0.0287965	0.273984	0	0	0.278512	0.208208	proximity
206	253	0.226043	0.126562	0.568033	0.60421	0.568033	0.60421	0.91	0.141274	0.221513	0.0952928	0.0816541	0.215543	0.01183	0.00244874	0.458159	0.409994	physical_and_proximity
206	259	0.0509001	0.0509001	0.711984	1.25762	0	0	0	0	0	0	0.0573176	0.232165	0	0	0.342394	0.401882	proximity
206	272	0.0269461	0.0269461	0.810701	1.05211	0	0	0	0	0	0	0.0286311	0.262149	0	0	0.216151	0.266344	proximity
207	215	0.085314	0.0617741	0.381205	0.149227	0.381205	0.149227	0.338	0.0664992	0.0814131	0.0410471	0.0791979	0.183832	0.004394	0.00115265	0.347464	0.251134	physical_and_proximity
207	225	0.0160707	0.0160707	0.642407	0.500171	0	0	0	0	0	0	0.0170448	0.277389	0	0	0.187252	0.094302	proximity
207	237	0.0122287	0.0122287	0.54963	0.716109	0	0	0	0	0	0	0.0127293	0.303887	0	0	0.137735	0.152607	proximity
207	245	0.175704	0.112477	0.60127	0.307148	0.60127	0.307148	1.196	0.153269	0.173761	0.0873867	0.0985051	0.197564	0.015548	0.00265666	0.492635	0.43433	physical_and_proximity
207	248	0.163661	0.0915461	0.405522	0.356754	0.405522	0.356754	1.105	0.0930295	0.16197	0.0624287	0.0838223	0.206156	0.014365	0.00161251	0.447512	0.390559	physical_and_proximity
207	251	0.180699	0.13931	0.460501	0.332451	0.460501	0.332451	2.73	0.409801	0.180316	0.131238	0.0905147	0.1897	0.03549	0.00710322	0.43095	0.25688	physical_and_proximity
207	263	0.0286466	0.0286466	0.725514	0.447477	0	0	0	0	0	0	0.0319539	0.231299	0	0	0.266513	0.233896	proximity
208	218	0.332352	0.160011	0.720104	0.954894	0.720104	0.954894	1.625	0.141812	0.327728	0.105402	0.120404	0.194647	0.021125	0.00245808	0.564291	0.565812	physical_and_proximity
208	219	0.0138369	0.0138369	0.42443	0.571727	0	0	0	0	0	0	0.0146702	0.285486	0	0	0.161395	0.164437	proximity
208	241	0.0563449	0.0563449	1.02146	0.847457	0	0	0	0	0	0	0.0641484	0.209726	0	0	0.42081	0.307918	proximity
208	249	0.20661	0.13725	0.466195	0.472131	0.466195	0.472131	1.638	0.235553	0.205188	0.117531	0.0952578	0.19697	0.021294	0.00408293	0.45968	0.443794	physical_and_proximity
208	259	0.297219	0.178452	0.542642	0.808529	0.542642	0.808529	3.38	0.265798	0.296252	0.146158	0.130381	0.19207	0.04394	0.00460716	0.55601	0.58136	physical_and_proximity
208	272	0.00602286	0.00602286	0.727404	0.475288	0	0	0	0	0	0	0.00615175	0.308396	0	0	0.075205	0.070473	proximity
209	227	0.0029526	0.0029526	0.814165	0.891446	0	0	0	0	0	0	0.00297323	0.368846	0	0	0.038363	0.027378	proximity
209	236	0.256208	0.125461	0.566192	1.40051	0.566192	1.40051	0.624	0.103331	0.244932	0.0822516	0.0788059	0.187885	0.008112	0.00179108	0.250965	0.39377	physical_and_proximity
210	211	0.012779	0.012779	0.56846	0.595643	0	0	0	0	0	0	0.0133662	0.290156	0	0	0.150579	0.116948	proximity
210	221	0.000985988	0.000985988	0.396665	0.701892	0	0	0	0	0	0	0.000989839	0.358364	0	0	0.010309	0.014196	proximity
210	226	0.33806	0.223152	0.911841	0.646909	0.911841	0.646909	3.042	0.416906	0.336561	0.198369	0.126942	0.202098	0.039546	0.00722637	0.62361	0.56446	physical_and_proximity
210	240	0.324615	0.199093	0.796975	0.684766	0.796975	0.684766	2.613	0.310139	0.32281	0.168366	0.123198	0.207554	0.033969	0.00537575	0.617019	0.591669	physical_and_proximity
210	242	0.211233	0.124805	0.517626	0.520223	0.517626	0.520223	1.053	0.157073	0.208168	0.0978417	0.083407	0.210264	0.013689	0.00272261	0.440076	0.439062	physical_and_proximity
210	265	0.0227282	0.0227282	0.958275	1.29671	0	0	0	0	0	0	0.023706	0.297216	0	0	0.212433	0.260598	proximity
211	224	0.252108	0.161711	0.65764	0.521153	0.65764	0.521153	1.794	0.261386	0.250199	0.137643	0.102984	0.211931	0.023322	0.0045307	0.547729	0.507845	physical_and_proximity
211	226	0.31027	0.181365	1.02876	0.51552	1.02876	0.51552	3.094	0.264614	0.309115	0.149456	0.119717	0.194374	0.040222	0.00458665	0.570206	0.489931	physical_and_proximity
211	244	0.225119	0.149066	0.435404	0.645229	0.435404	0.645229	1.586	0.256244	0.22336	0.129047	0.0931756	0.206823	0.020618	0.00444157	0.431964	0.47827	physical_and_proximity
211	256	0.0250068	0.0250068	0.68768	0.438013	0	0	0	0	0	0	0.0275848	0.242381	0	0	0.234741	0.160888	proximity
211	258	0.135067	0.0871895	0.452318	0.348068	0.452318	0.348068	0.351	0.076554	0.126058	0.055107	0.0800525	0.204293	0.004563	0.00132694	0.435175	0.317044	physical_and_proximity
211	265	0.00153925	0.00153925	0.434216	0.48106	0	0	0	0	0	0	0.0015497	0.35466	0	0	0.014534	0.02197	proximity
211	271	0.05333	0.05333	0.639927	0.862	0	0	0	0	0	0	0.0623892	0.215236	0	0	0.26364	0.402389	proximity
212	219	0.305522	0.15743	0.908362	0.822262	0.908362	0.822262	0.897	0.0988587	0.291387	0.0804344	0.148972	0.189353	0.011661	0.00171355	0.725179	0.614484	physical_and_proximity
212	228	0.0130296	0.0130296	0.784915	0.915362	0	0	0	0	0	0	0.0134441	0.306877	0	0	0.151255	0.145678	proximity
212	238	0.366826	0.188404	1.10973	0.772011	1.10973	0.772011	1.755	0.188375	0.361502	0.133245	0.133034	0.198107	0.022815	0.00326517	0.614822	0.630032	physical_and_proximity
212	243	0.0166673	0.0166673	0.707425	0.928682	0	0	0	0	0	0	0.0173891	0.276467	0	0	0.188266	0.167986	proximity
212	255	0.0150231	0.0150231	1.13791	0.582208	0	0	0	0	0	0	0.0156329	0.303204	0	0	0.17238	0.139932	proximity
212	257	0.250391	0.137883	0.582801	0.638107	0.582801	0.638107	1.313	0.157982	0.247243	0.104028	0.0939352	0.20651	0.017069	0.00273836	0.455793	0.499733	physical_and_proximity
212	262	0.00285187	0.00285187	0.664518	0.702155	0	0	0	0	0	0	0.00287589	0.347454	0	0	0.039884	0.026702	proximity
212	273	0.0369431	0.0369431	1.35479	1.08776	0	0	0	0	0	0	0.0393527	0.247964	0	0	0.329212	0.261781	proximity
213	221	0.0167898	0.0167898	0.933352	0.586183	0	0	0	0	0	0	0.017611	0.311965	0	0	0.21801	0.164099	proximity
213	237	0.156295	0.0926753	0.481683	0.336718	0.481683	0.336718	0.663	0.0975869	0.152574	0.0653886	0.0764937	0.213985	0.008619	0.00169151	0.462891	0.421317	physical_and_proximity
213	239	0.0788792	0.0788792	1.10802	1.89103	0	0	0	0	0	0	0.0889182	0.204365	0	0	0.521196	0.477763	proximity
213	249	0.137994	0.0796703	0.304759	0.39693	0.304759	0.39693	0.611	0.0676027	0.134458	0.0485604	0.0805209	0.216433	0.007943	0.00117178	0.452244	0.413881	physical_and_proximity
213	252	0.152728	0.102783	0.443328	0.33405	0.443328	0.33405	0.689	0.142006	0.14924	0.0813591	0.0812097	0.211387	0.008957	0.00246144	0.491452	0.387686	physical_and_proximity
213	253	0.0521627	0.0506309	0.421391	0.268426	0.421391	0.268426	0.013	0.00975	0.0120451	0.0092028	0.0634978	0.229362	0.000169	0.000169	0.3887	0.390221	physical_and_proximity
213	267	0.166272	0.114646	0.557622	0.300699	0.557622	0.300699	1.027	0.187588	0.164133	0.0956961	0.0899105	0.210158	0.013351	0.00325152	0.469482	0.380588	physical_and_proximity
213	270	0.16117	0.0958874	0.450611	0.308232	0.450611	0.308232	1.274	0.126069	0.16004	0.0746511	0.0753248	0.18045	0.016562	0.0021852	0.330564	0.314678	physical_and_proximity
214	217	0.0051611	0.0051611	1.11449	2.07003	0	0	0	0	0	0	0.00519813	0.313133	0	0	0.029068	0.064051	proximity
214	230	0.204377	0.092697	0.400642	1.59832	0.400642	1.59832	0.52	0.0858744	0.198227	0.0677206	0.0445684	0.206583	0.00676	0.00148849	0.104442	0.258908	physical_and_proximity
214	233	0.00445746	0.00445746	1.50352	1.88836	0	0	0	0	0	0	0.00448132	0.326603	0	0	0.037349	0.058643	proximity
214	266	0.000105221	0.000105221	0.39737	0.809781	0	0	0	0	0	0	0.000105262	0.3611	0	0	0.000507	0.001521	proximity
215	245	0.0429213	0.0429213	5.88362	4.70011	0	0	0	0	0	0	0.0436381	0.229713	0	0	0.242853	0.353041	proximity
215	251	0.00800178	0.00800178	1.25469	1.84913	0	0	0	0	0	0	0.00808837	0.267654	0	0	0.082303	0.080613	proximity
215	254	0.0195508	0.0195508	1.23892	1.58556	0	0	0	0	0	0	0.0201163	0.245019	0	0	0.117793	0.159874	proximity
216	223	0.0305159	0.0305159	1.29023	0.89395	0	0	0	0	0	0	0.0323875	0.273693	0	0	0.32786	0.275301	proximity
216	224	0.27339	0.142242	0.936457	0.508677	0.936457	0.508677	1.495	0.142758	0.270078	0.0996154	0.107459	0.206177	0.019435	0.00247447	0.571896	0.528294	physical_and_proximity
216	229	0.138626	0.0840187	0.435927	0.316395	0.435927	0.316395	0.52	0.106618	0.135545	0.0674133	0.0484798	0.217082	0.00676	0.00184804	0.271076	0.233389	physical_and_proximity
216	252	0.189482	0.0970916	0.368873	0.765372	0.368873	0.765372	0.715	0.0805449	0.184634	0.0608533	0.0786391	0.208103	0.009295	0.00139611	0.426387	0.398502	physical_and_proximity
216	264	0.0146904	0.0146904	0.581285	0.567826	0	0	0	0	0	0	0.0154822	0.271117	0	0	0.161395	0.157339	proximity
216	268	0.00459816	0.00459816	0.807741	0.367714	0	0	0	0	0	0	0.00468338	0.340215	0	0	0.063882	0.055601	proximity
216	269	0.28073	0.182623	0.892818	0.491015	0.892818	0.491015	2.353	0.318071	0.279202	0.158715	0.113127	0.174618	0.030589	0.00551323	0.485875	0.467454	physical_and_proximity
216	278	0.0159163	0.0159163	0.973038	0.678885	0	0	0	0	0	0	0.0165761	0.273223	0	0	0.158184	0.168324	proximity
217	220	0.020314	0.020314	0.732264	3.3903	0	0	0	0	0	0	0.0210232	0.248889	0	0	0.193167	0.052559	proximity
217	230	0.000175598	0.000175598	0.737744	0.457662	0	0	0	0	0	0	0.000175708	0.360612	0	0	0.001859	0.002535	proximity
217	233	0.23754	0.123632	0.495016	0.764561	0.495016	0.764561	1.04	0.115956	0.233121	0.0836677	0.0941081	0.216484	0.01352	0.0020099	0.563784	0.516633	physical_and_proximity
217	234	0.261748	0.135983	1.00972	0.446747	1.00972	0.446747	1.599	0.151381	0.25946	0.101681	0.0910379	0.183255	0.020787	0.00262393	0.405093	0.392925	physical_and_proximity
217	261	0.00353821	0.00353821	0.444952	0.586039	0	0	0	0	0	0	0.00358841	0.350545	0	0	0.040222	0.048334	proximity
217	266	0.0790618	0.0448987	0.208253	0.306692	0.208253	0.306692	0.182	0.0343127	0.0737628	0.0268773	0.0360606	0.233837	0.002366	0.000594754	0.240656	0.220883	physical_and_proximity
217	282	0.171264	0.111375	0.2605	0.815353	0.2605	0.815353	1.209	0.172033	0.169711	0.0919282	0.083494	0.19892	0.015717	0.00298191	0.279526	0.433992	physical_and_proximity
217	314	0.00295142	0.00295142	0.220591	0.141201	0	0	0	0	0	0	0.00305619	0.330417	0	0	0.040391	0.014196	proximity
218	230	0.253156	0.170895	0.437075	0.70425	0.437075	0.70425	4.004	0.34255	0.252676	0.150894	0.123939	0.190839	0.052052	0.00593754	0.493818	0.551785	physical_and_proximity
218	233	0.422038	0.234194	1.29748	0.677975	1.29748	0.677975	7.917	0.330031	0.421582	0.189548	0.163975	0.180442	0.102921	0.00572054	0.631215	0.63206	physical_and_proximity
218	241	0.258549	0.153795	0.567418	0.621601	0.567418	0.621601	1.885	0.190753	0.256304	0.116097	0.128631	0.191614	0.024505	0.00330639	0.560235	0.581022	physical_and_proximity
218	259	0.0645785	0.0645785	0.893005	1.44567	0	0	0	0	0	0	0.0731342	0.225018	0	0	0.456638	0.51714	proximity
218	276	0.131234	0.0758083	0.31124	0.383476	0.31124	0.383476	0.494	0.0739111	0.12747	0.0516784	0.0617651	0.223202	0.006422	0.00128113	0.339521	0.357942	physical_and_proximity
218	287	0.0161209	0.0161209	0.546529	0.570389	0	0	0	0	0	0	0.0171091	0.282141	0	0	0.161564	0.186407	proximity
219	238	0.000748364	0.000748364	0.387195	0.567489	0	0	0	0	0	0	0.000750805	0.360234	0	0	0.008281	0.010816	proximity
219	243	0.211321	0.14549	0.516215	0.459597	0.516215	0.459597	1.534	0.281143	0.209869	0.13038	0.0811316	0.214321	0.019942	0.00487314	0.420979	0.445991	physical_and_proximity
219	255	0.195213	0.139116	0.363534	0.501006	0.363534	0.501006	2.561	0.309892	0.194657	0.125412	0.0996981	0.20511	0.033293	0.00537146	0.435513	0.492128	physical_and_proximity
219	257	0.0135052	0.0135052	0.597539	0.689352	0	0	0	0	0	0	0.0141001	0.295977	0	0	0.156494	0.167817	proximity
219	259	0.183495	0.112378	0.549086	0.360482	0.549086	0.360482	1.092	0.154067	0.181454	0.0902042	0.0783139	0.206577	0.014196	0.00267049	0.394615	0.419965	physical_and_proximity
219	273	0.140742	0.0885164	0.243694	0.477461	0.243694	0.477461	1.027	0.120894	0.139438	0.0691103	0.0752065	0.211012	0.013351	0.00209549	0.318396	0.405938	physical_and_proximity
219	283	0.148979	0.0942656	0.292154	0.427055	0.292154	0.427055	0.975	0.126462	0.147273	0.0731424	0.0799849	0.198787	0.012675	0.00219202	0.311805	0.421486	physical_and_proximity
220	234	0.0306207	0.0306207	23.7321	5.59827	0	0	0	0	0	0	0.0308291	0.189911	0	0	0.052559	0.188604	proximity
221	224	0.240847	0.155624	0.67734	0.447579	0.67734	0.447579	2.145	0.247834	0.239417	0.129106	0.12047	0.205329	0.027885	0.0042958	0.592514	0.522379	physical_and_proximity
221	240	0.183617	0.0985479	0.548572	0.412013	0.548572	0.412013	0.754	0.0875163	0.179331	0.0637899	0.0820522	0.213069	0.009802	0.00151695	0.42081	0.407121	physical_and_proximity
221	252	0.0347611	0.0347611	1.23935	0.495274	0	0	0	0	0	0	0.0385478	0.281095	0	0	0.392925	0.255697	proximity
221	253	0.169705	0.107238	0.390047	0.388917	0.390047	0.388917	1.248	0.166624	0.168455	0.0897944	0.072038	0.195781	0.016224	0.00288816	0.378391	0.290004	physical_and_proximity
221	264	0.202632	0.142792	0.357164	0.586569	0.357164	0.586569	2.236	0.312697	0.201943	0.129825	0.0875366	0.205509	0.029068	0.00542008	0.459849	0.426725	physical_and_proximity
221	265	0.0434121	0.0434121	0.958929	0.496184	0	0	0	0	0	0	0.050058	0.232715	0	0	0.37856	0.32955	proximity
221	267	0.0245995	0.0245995	0.730545	0.668198	0	0	0	0	0	0	0.026465	0.265053	0	0	0.270907	0.217334	proximity
221	271	0.0017831	0.0017831	0.419287	0.369016	0	0	0	0	0	0	0.00179945	0.347909	0	0	0.024336	0.025012	proximity
221	280	0.211865	0.11926	0.387023	0.716466	0.387023	0.716466	1.222	0.0983965	0.208425	0.0707087	0.128594	0.183611	0.015886	0.00170554	0.599105	0.491114	physical_and_proximity
222	230	0.0441485	0.0441485	1.43529	1.7624	0	0	0	0	0	0	0.0467581	0.210159	0	0	0.201617	0.321776	proximity
222	255	0.255681	0.157257	0.727945	1.59737	0.727945	1.59737	0.429	0.13521	0.230906	0.106432	0.0941873	0.206414	0.005577	0.00234364	0.381095	0.516971	physical_and_proximity
222	274	0.154158	0.0771898	0.581943	0.335925	0.581943	0.335925	0.52	0.0829155	0.151096	0.0596811	0.0381523	0.193671	0.00676	0.0014372	0.195702	0.146016	physical_and_proximity
222	289	0.00368337	0.00368337	0.716239	0.996848	0	0	0	0	0	0	0.00371622	0.343519	0	0	0.04056	0.051038	proximity
223	239	0.033128	0.033128	1.55805	0.667647	0	0	0	0	0	0	0.0356554	0.23561	0	0	0.288314	0.25012	proximity
223	246	0.322067	0.186704	0.79386	0.740016	0.79386	0.740016	1.924	0.263806	0.319413	0.156209	0.100483	0.201466	0.025012	0.00457263	0.450723	0.521534	physical_and_proximity
223	252	0.0913757	0.0743816	0.505363	0.55252	0.505363	0.55252	0.078	0.0418085	0.0602077	0.0360916	0.0617593	0.218088	0.001014	0.00072468	0.348647	0.363181	physical_and_proximity
223	268	0.434814	0.218963	0.918369	1.09411	0.918369	1.09411	3.25	0.272573	0.432795	0.176317	0.117425	0.170659	0.04225	0.0047246	0.444132	0.466609	physical_and_proximity
223	269	0.0120401	0.0120401	0.710113	2.32002	0	0	0	0	0	0	0.0123128	0.320971	0	0	0.105625	0.154635	proximity
224	226	0.00497901	0.00497901	0.507688	0.65441	0	0	0	0	0	0	0.00506726	0.330269	0	0	0.058136	0.066755	proximity
224	229	0.253233	0.139369	0.502387	0.791481	0.502387	0.791481	1.339	0.155133	0.249951	0.103092	0.0998895	0.196231	0.017407	0.00268897	0.494325	0.455624	physical_and_proximity
224	244	0.321578	0.184759	0.724883	0.804958	0.724883	0.804958	1.924	0.232443	0.318311	0.144426	0.125898	0.186336	0.025012	0.00402901	0.60333	0.44447	physical_and_proximity
224	252	0.00612231	0.00612231	0.735781	0.55126	0	0	0	0	0	0	0.0062436	0.334966	0	0	0.082303	0.083486	proximity
224	264	0.207302	0.131606	0.738364	0.418369	0.738364	0.418369	0.793	0.12595	0.199776	0.0855852	0.133531	0.181019	0.010309	0.00218313	0.652678	0.541814	physical_and_proximity
224	265	0.0241445	0.0241445	0.581094	0.468828	0	0	0	0	0	0	0.0266217	0.259188	0	0	0.213278	0.236262	proximity
224	269	0.0200922	0.0200922	0.588524	0.529014	0	0	0	0	0	0	0.0216539	0.241347	0	0	0.18421	0.172887	proximity
224	271	0.186398	0.112442	0.589194	0.345174	0.589194	0.345174	1.209	0.143828	0.184452	0.0866022	0.0887743	0.207093	0.015717	0.00249302	0.483171	0.385489	physical_and_proximity
224	278	0.0410282	0.0410282	0.799433	0.796346	0	0	0	0	0	0	0.0457313	0.229193	0	0	0.342732	0.275808	proximity
224	299	0.00981198	0.00981198	1.06906	0.308204	0	0	0	0	0	0	0.0102316	0.319635	0	0	0.130975	0.082472	proximity
225	227	0.0209213	0.0209213	1.26693	1.72401	0	0	0	0	0	0	0.0215383	0.208117	0	0	0.060164	0.146523	proximity
225	231	0.000954046	0.000954046	0.899128	1.7295	0	0	0	0	0	0	0.000955587	0.353853	0	0	0.01352	0.011999	proximity
225	248	0.49954	0.169242	1.36243	1.6866	1.36243	1.6866	1.404	0.140666	0.490403	0.118541	0.0775883	0.191652	0.018252	0.00243822	0.184886	0.409825	physical_and_proximity
225	251	0.011902	0.011902	1.54669	1.30193	0	0	0	0	0	0	0.0121058	0.257675	0	0	0.076726	0.107146	proximity
225	260	0.0143804	0.0143804	2.14459	1.30364	0	0	0	0	0	0	0.0146401	0.222811	0	0	0.071994	0.112554	proximity
226	240	0.00903142	0.00903142	0.879369	0.909532	0	0	0	0	0	0	0.00921762	0.341452	0	0	0.095147	0.113399	proximity
226	242	0.235253	0.146208	0.694803	0.447981	0.694803	0.447981	1.638	0.227255	0.233536	0.123888	0.0883945	0.191095	0.021294	0.00393908	0.406276	0.365885	physical_and_proximity
226	258	0.213027	0.141022	0.812257	0.330456	0.812257	0.330456	2.197	0.26147	0.212205	0.123735	0.0914087	0.170331	0.028561	0.00453215	0.387348	0.269724	physical_and_proximity
226	265	0.332775	0.188897	0.690282	1.11926	0.690282	1.11926	1.378	0.208273	0.325965	0.139987	0.130509	0.208073	0.017914	0.00361007	0.622089	0.684281	physical_and_proximity
226	271	0.20799	0.101331	0.519881	0.633047	0.519881	0.633047	0.689	0.079668	0.201834	0.0622848	0.0774289	0.213818	0.008957	0.00138091	0.40391	0.428922	physical_and_proximity
226	297	0.102032	0.0688984	0.442184	0.166497	0.442184	0.166497	0.598	0.105883	0.100605	0.0564588	0.0542069	0.217666	0.007774	0.0018353	0.287807	0.206687	physical_and_proximity
227	231	0.0565567	0.0565567	5.00301	2.38484	0	0	0	0	0	0	0.0586092	0.213454	0	0	0.351013	0.316368	proximity
227	236	0.486388	0.250708	1.19359	1.54935	1.19359	1.54935	1.638	0.291097	0.477613	0.203313	0.108032	0.192495	0.021294	0.00504568	0.354562	0.517647	physical_and_proximity
227	248	0.0373528	0.0373528	2.33046	1.66495	0	0	0	0	0	0	0.038847	0.205817	0	0	0.233558	0.25688	proximity
227	260	0.0240929	0.0240929	1.68588	1.09085	0	0	0	0	0	0	0.0250024	0.214429	0	0	0.169338	0.141115	proximity
227	275	0.357136	0.173438	0.877901	1.15377	0.877901	1.15377	1.183	0.189914	0.35074	0.137526	0.0760476	0.181334	0.015379	0.00329185	0.252824	0.380588	physical_and_proximity
227	296	0.012197	0.012197	1.02203	0.858843	0	0	0	0	0	0	0.0125243	0.249352	0	0	0.108667	0.054587	proximity
228	232	0.0133057	0.0133057	0.631312	0.49477	0	0	0	0	0	0	0.0139762	0.232689	0	0	0.106977	0.092612	proximity
228	242	0.235854	0.12472	0.454039	0.734999	0.454039	0.734999	1.417	0.164177	0.234262	0.103584	0.0602932	0.199867	0.018421	0.00284574	0.26702	0.289835	physical_and_proximity
228	257	0.32907	0.166956	0.836906	0.840217	0.836906	0.840217	1.443	0.190952	0.324881	0.1312	0.0864735	0.215934	0.018759	0.00330984	0.429936	0.457483	physical_and_proximity
228	262	0.545516	0.272123	1.24906	1.38958	1.24906	1.38958	3.055	0.32303	0.541249	0.216641	0.141102	0.163963	0.039715	0.00559919	0.440076	0.527787	physical_and_proximity
228	277	0.00160659	0.00160659	0.712831	0.281468	0	0	0	0	0	0	0.00161948	0.34319	0	0	0.022139	0.008112	proximity
228	286	0.00011657	0.00011657	0.558876	0.448734	0	0	0	0	0	0	0.000116625	0.36224	0	0	0.00169	0.001352	proximity
229	235	0.0231942	0.0231942	0.758248	0.784846	0	0	0	0	0	0	0.0246784	0.210543	0	0	0.151931	0.148382	proximity
229	244	0.360751	0.199369	0.85022	0.833629	0.85022	0.833629	2.405	0.260149	0.358225	0.16078	0.118626	0.18164	0.031265	0.00450924	0.478946	0.509704	physical_and_proximity
229	269	0.00821768	0.00821768	0.588733	0.549902	0	0	0	0	0	0	0.00846226	0.29769	0	0	0.091429	0.09971	proximity
229	278	0.313876	0.180582	0.5159	1.11382	0.5159	1.11382	2.756	0.267396	0.312596	0.152069	0.102771	0.170619	0.035828	0.00463486	0.332761	0.405769	physical_and_proximity
229	285	0.0860671	0.0523972	0.42206	0.226547	0.42206	0.226547	0.169	0.0434826	0.0787365	0.0335783	0.0378079	0.190648	0.002197	0.000753698	0.200096	0.146354	physical_and_proximity
229	298	0.0081465	0.0081465	0.597082	0.710145	0	0	0	0	0	0	0.00835637	0.315494	0	0	0.100893	0.104442	proximity
229	299	0.00354574	0.00354574	0.565656	0.380437	0	0	0	0	0	0	0.00360189	0.379219	0	0	0.04394	0.043095	proximity
230	233	0.195008	0.103857	0.474894	0.464131	0.474894	0.464131	1.066	0.0998061	0.192368	0.0700294	0.0864705	0.19973	0.013858	0.00172997	0.413036	0.463736	physical_and_proximity
230	255	0.0177305	0.0177305	0.670832	0.610627	0	0	0	0	0	0	0.0187717	0.284443	0	0	0.21125	0.145171	proximity
230	259	0.0222835	0.0222835	0.797751	0.747463	0	0	0	0	0	0	0.0236491	0.259838	0	0	0.238121	0.211419	proximity
230	266	0.162038	0.09615	0.577661	0.282664	0.577661	0.282664	1.04	0.126844	0.160503	0.0760307	0.0680295	0.200737	0.01352	0.00219863	0.339014	0.300482	physical_and_proximity
230	274	0.0112406	0.0112406	0.580773	0.239827	0	0	0	0	0	0	0.0120378	0.282814	0	0	0.13013	0.059488	proximity
230	276	0.213324	0.121688	0.660171	0.409925	0.660171	0.409925	1.261	0.132167	0.210648	0.0868025	0.102383	0.189817	0.016393	0.0022909	0.49517	0.353548	physical_and_proximity
230	289	0.22512	0.136655	0.488823	0.516705	0.488823	0.516705	2.093	0.223559	0.224273	0.118285	0.0761434	0.183943	0.027209	0.00387503	0.342056	0.323128	physical_and_proximity
230	310	0.00125366	0.00125366	0.479384	0.111265	0	0	0	0	0	0	0.00127131	0.352436	0	0	0.017914	0.003549	proximity
231	236	0.333691	0.236587	0.737231	0.700535	0.737231	0.700535	4.563	0.558528	0.332993	0.218611	0.134533	0.182181	0.059319	0.00968115	0.55263	0.456976	physical_and_proximity
231	239	0.000715781	0.000715781	0.624176	0.47181	0	0	0	0	0	0	0.000717692	0.358749	0	0	0.009126	0.010309	proximity
231	246	0.233459	0.123514	0.55074	0.692164	0.55074	0.692164	0.897	0.126202	0.228555	0.089411	0.0805913	0.200929	0.011661	0.00218749	0.421824	0.360984	physical_and_proximity
231	248	0.336323	0.188958	1.05843	0.630521	1.05843	0.630521	2.145	0.247496	0.333669	0.152178	0.114638	0.191656	0.027885	0.00428993	0.479622	0.532688	physical_and_proximity
231	250	0.291675	0.19383	0.544992	0.924025	0.544992	0.924025	1.833	0.323444	0.288795	0.166422	0.122578	0.19434	0.023829	0.00560636	0.473369	0.612625	physical_and_proximity
231	275	0.271821	0.152884	0.485536	0.979799	0.485536	0.979799	1.573	0.191662	0.269112	0.120515	0.0972961	0.202408	0.020449	0.00332214	0.366561	0.507169	physical_and_proximity
231	292	0.0034579	0.0034579	0.506021	0.638714	0	0	0	0	0	0	0.00350077	0.342022	0	0	0.035321	0.047827	proximity
232	238	0.0152182	0.0152182	4.48387	4.94816	0	0	0	0	0	0	0.0153173	0.308034	0	0	0.129116	0.186745	proximity
232	247	0.530754	0.219129	1.07532	2.1087	1.07532	2.1087	2.015	0.247892	0.526189	0.183885	0.0686298	0.186364	0.026195	0.0042968	0.25012	0.285103	physical_and_proximity
232	262	0.0210014	0.0210014	1.90873	1.69479	0	0	0	0	0	0	0.0215045	0.259024	0	0	0.135707	0.210405	proximity
232	277	0.0144118	0.0144118	1.97213	2.12924	0	0	0	0	0	0	0.0146175	0.238508	0	0	0.122018	0.095654	proximity
233	234	0.00068071	0.00068071	0.592353	0.443897	0	0	0	0	0	0	0.000682541	0.358815	0	0	0.004732	0.009802	proximity
233	241	0.0458877	0.0458877	1.16972	0.767641	0	0	0	0	0	0	0.0509301	0.203348	0	0	0.312481	0.295581	proximity
233	259	1.16215e-05	1.16215e-05	0.527838	0.626965	0	0	0	0	0	0	1.1622e-05	0.363535	0	0	0.000169	0.000169	proximity
233	261	0.216382	0.137317	0.537345	0.468391	0.537345	0.468391	1.508	0.213514	0.214634	0.115214	0.0907648	0.21378	0.019604	0.00370092	0.45461	0.44109	physical_and_proximity
233	266	0.233576	0.143631	0.599945	0.53159	0.599945	0.53159	1.261	0.19016	0.230362	0.11355	0.102724	0.195765	0.016393	0.00329611	0.522041	0.372645	physical_and_proximity
233	276	0.184994	0.11117	0.407465	0.476097	0.407465	0.476097	1.079	0.129047	0.182435	0.0812761	0.0961469	0.191801	0.014027	0.00223681	0.473538	0.388024	physical_and_proximity
233	282	0.0392597	0.0392597	0.900673	0.926106	0	0	0	0	0	0	0.0429529	0.248634	0	0	0.306397	0.375349	proximity
233	287	0.0375931	0.0375931	0.822855	1.04613	0	0	0	0	0	0	0.0409342	0.237767	0	0	0.319917	0.334282	proximity
233	318	0.00758572	0.00758572	0.532137	0.572797	0	0	0	0	0	0	0.00780022	0.311744	0	0	0.097344	0.093119	proximity
234	254	0.00186893	0.00186893	1.37766	0.568357	0	0	0	0	0	0	0.00187765	0.35568	0	0	0.026702	0.02535	proximity
234	282	0.315725	0.15046	0.734874	1.04138	0.734874	1.04138	1.079	0.12855	0.307898	0.0990089	0.102651	0.177447	0.014027	0.00222821	0.364533	0.420472	physical_and_proximity
234	288	0.134456	0.0950576	0.450049	0.219725	0.450049	0.219725	1.469	0.230487	0.134159	0.0899948	0.0364061	0.198166	0.019097	0.00399512	0.170183	0.13858	physical_and_proximity
235	244	0.06656	0.06656	10.8563	6.14378	0	0	0	0	0	0	0.0677087	0.204984	0	0	0.400361	0.405431	proximity
235	256	0.160107	0.103318	1.61498	1.93574	1.61498	1.93574	0.13	0.0513606	0.113275	0.0485296	0.0656934	0.183885	0.00169	0.000890251	0.312819	0.256204	physical_and_proximity
235	285	0.0148089	0.0148089	1.93157	1.7543	0	0	0	0	0	0	0.0150513	0.243901	0	0	0.129454	0.109005	proximity
235	291	0.0130058	0.0130058	1.71867	3.57035	0	0	0	0	0	0	0.0131533	0.225495	0	0	0.105625	0.062699	proximity
235	298	0.010214	0.010214	1.77086	3.23378	0	0	0	0	0	0	0.010306	0.317193	0	0	0.099034	0.130975	proximity
236	246	0.241751	0.127204	0.419454	1.10201	0.419454	1.10201	1.105	0.14039	0.238296	0.0960199	0.0784338	0.219976	0.014365	0.00243343	0.352365	0.461708	physical_and_proximity
236	275	0.295495	0.168389	0.942926	0.549305	0.942926	0.549305	1.859	0.198555	0.292489	0.126304	0.128498	0.185146	0.024167	0.00344163	0.483678	0.599612	physical_and_proximity
236	281	0.0333912	0.0333912	0.955497	2.24434	0	0	0	0	0	0	0.0351421	0.233891	0	0	0.260429	0.166803	proximity
236	296	1.17418e-05	1.17418e-05	0.787132	0.189905	0	0	0	0	0	0	1.17427e-05	0.359797	0	0	0.000169	0.000169	proximity
236	308	0.00702993	0.00702993	0.644363	0.356977	0	0	0	0	0	0	0.00725186	0.293012	0	0	0.083993	0.06422	proximity
237	239	0.0304955	0.0304955	1.17149	0.685577	0	0	0	0	0	0	0.0328089	0.273665	0	0	0.333775	0.268879	proximity
237	241	0.00749315	0.00749315	0.639398	0.614351	0	0	0	0	0	0	0.00767675	0.329563	0	0	0.100724	0.096161	proximity
237	245	0.00093197	0.00093197	0.713212	0.514409	0	0	0	0	0	0	0.000934886	0.357338	0	0	0.013351	0.012168	proximity
237	248	0.0265945	0.0265945	0.845739	0.930521	0	0	0	0	0	0	0.0282928	0.261419	0	0	0.269048	0.278681	proximity
237	249	0.0425575	0.0425575	0.992902	0.995417	0	0	0	0	0	0	0.0465423	0.245429	0	0	0.371969	0.337493	proximity
237	250	0.176678	0.109081	0.408589	0.4318	0.408589	0.4318	1.04	0.151831	0.174676	0.0881089	0.0752283	0.212325	0.01352	0.00263174	0.408304	0.398502	physical_and_proximity
237	263	0.235364	0.138245	0.556044	0.627479	0.556044	0.627479	1.04	0.132973	0.229693	0.0916386	0.127345	0.196924	0.01352	0.00230486	0.619216	0.608907	physical_and_proximity
237	270	0.269023	0.165774	0.905841	0.492808	0.905841	0.492808	1.599	0.231648	0.266062	0.134228	0.11328	0.207441	0.020787	0.00401523	0.548236	0.596401	physical_and_proximity
237	279	0.195629	0.150998	0.413474	0.512737	0.413474	0.512737	1.261	0.358553	0.193728	0.139707	0.0851551	0.207683	0.016393	0.00621493	0.354393	0.433992	physical_and_proximity
237	292	0.055828	0.055828	0.991233	0.848647	0	0	0	0	0	0	0.0635932	0.226125	0	0	0.428753	0.394615	proximity
237	301	0.00224756	0.00224756	0.728741	0.574235	0	0	0	0	0	0	0.0022634	0.34965	0	0	0.031603	0.029406	proximity
238	247	0.243389	0.146536	0.996691	0.35816	0.996691	0.35816	3.042	0.180156	0.242477	0.106996	0.149999	0.178512	0.039546	0.0031227	0.645918	0.43095	physical_and_proximity
238	255	0.00338833	0.00338833	1.11448	0.609018	0	0	0	0	0	0	0.00341773	0.380979	0	0	0.01521	0.044109	proximity
238	257	0.029447	0.029447	0.872782	0.760819	0	0	0	0	0	0	0.0317469	0.219145	0	0	0.225446	0.213278	proximity
238	262	0.253103	0.147569	0.60668	0.593376	0.60668	0.593376	1.534	0.204704	0.250911	0.121674	0.0857476	0.198547	0.019942	0.00354821	0.402051	0.435344	physical_and_proximity
238	273	0.482858	0.263291	0.785897	1.54241	0.785897	1.54241	6.474	0.35045	0.481874	0.209457	0.182226	0.178429	0.084162	0.00607447	0.664001	0.587106	physical_and_proximity
238	277	0.00674363	0.00674363	0.803482	0.847489	0	0	0	0	0	0	0.00685572	0.30734	0	0	0.083486	0.078754	proximity
238	284	0.255885	0.133073	0.688075	0.73171	0.688075	0.73171	0.832	0.125896	0.248638	0.0929104	0.0871116	0.177237	0.010816	0.0021822	0.427401	0.295581	physical_and_proximity
238	290	0.00759147	0.00759147	1.42372	0.533973	0	0	0	0	0	0	0.00774284	0.343065	0	0	0.10647	0.059319	proximity
238	303	0.0369709	0.0369709	0.861409	1.08077	0	0	0	0	0	0	0.0400607	0.227589	0	0	0.278343	0.264654	proximity
239	246	0.195892	0.114927	0.502857	0.514008	0.502857	0.514008	0.767	0.122588	0.190916	0.0827025	0.0871841	0.217263	0.009971	0.00212486	0.487058	0.438048	physical_and_proximity
239	250	0.448584	0.264011	1.22307	0.826605	1.22307	0.826605	4.784	0.398034	0.447145	0.220277	0.170038	0.180447	0.062192	0.00689925	0.655213	0.689182	physical_and_proximity
239	252	0.292528	0.157122	0.853966	0.585278	0.853966	0.585278	1.716	0.147271	0.288822	0.103415	0.139683	0.189366	0.022308	0.0025527	0.625638	0.563108	physical_and_proximity
239	267	0.23989	0.153901	0.444062	0.749481	0.444062	0.749481	1.625	0.251391	0.238006	0.132204	0.0920757	0.197589	0.021125	0.00435744	0.418613	0.429598	physical_and_proximity
239	268	0.00651187	0.00651187	0.552879	0.779567	0	0	0	0	0	0	0.00664565	0.332705	0	0	0.059319	0.08788	proximity
239	270	0.147673	0.0859362	0.298917	0.447757	0.298917	0.447757	0.767	0.0938275	0.145295	0.0615892	0.0712494	0.212823	0.009971	0.00162634	0.267865	0.402896	physical_and_proximity
239	300	0.0385916	0.0385916	1.05209	1.25649	0	0	0	0	0	0	0.0413805	0.23117	0	0	0.284596	0.324142	proximity
239	301	0.129971	0.0864629	0.415475	0.481284	0.415475	0.481284	0.247	0.0766337	0.117189	0.0570329	0.0645894	0.211011	0.003211	0.00132832	0.381771	0.324987	physical_and_proximity
240	242	0.0178849	0.0178849	0.571693	0.939066	0	0	0	0	0	0	0.0188327	0.290206	0	0	0.135707	0.216151	proximity
240	243	0.273637	0.173476	0.474004	0.770129	0.474004	0.770129	3.9	0.264394	0.272883	0.139074	0.159996	0.189251	0.0507	0.00458283	0.593359	0.64896	physical_and_proximity
240	253	0.15889	0.106364	0.568117	0.262195	0.568117	0.262195	1.313	0.18443	0.157834	0.0909401	0.0768344	0.18922	0.017069	0.00319679	0.394953	0.307749	physical_and_proximity
240	257	0.156975	0.103013	0.439441	0.362406	0.439441	0.362406	0.663	0.128226	0.152829	0.07792	0.0857904	0.206747	0.008619	0.00222259	0.441766	0.468468	physical_and_proximity
240	265	0.250297	0.171698	0.520531	0.680626	0.520531	0.680626	1.482	0.239722	0.245995	0.132243	0.17115	0.18351	0.019266	0.00415519	0.668733	0.749515	physical_and_proximity
240	280	0.121583	0.0806184	0.404803	0.332474	0.404803	0.332474	0.299	0.0793125	0.113346	0.05529	0.0650704	0.212495	0.003887	0.00137475	0.308594	0.375518	physical_and_proximity
240	286	0.173959	0.108395	0.528973	0.351085	0.528973	0.351085	0.91	0.142496	0.171301	0.0850594	0.0803817	0.207151	0.01183	0.00246994	0.433992	0.371969	physical_and_proximity
240	293	0.211326	0.147368	0.596237	0.38376	0.596237	0.38376	2.132	0.304589	0.210437	0.132169	0.0949751	0.200009	0.027716	0.00527954	0.449371	0.509028	physical_and_proximity
240	317	0.00716728	0.00716728	0.617722	0.562697	0	0	0	0	0	0	0.00734608	0.327707	0	0	0.095485	0.085683	proximity
241	245	0.0268692	0.0268692	0.83571	0.825823	0	0	0	0	0	0	0.0287276	0.2629	0	0	0.2873	0.265161	proximity
241	249	0.21052	0.127079	0.446466	0.577629	0.446466	0.577629	1.196	0.169045	0.208024	0.101147	0.0874921	0.21248	0.015548	0.00293012	0.416247	0.464581	physical_and_proximity
241	259	0.0394841	0.0394841	0.862697	0.587619	0	0	0	0	0	0	0.0445123	0.225586	0	0	0.317551	0.291018	proximity
241	261	0.263081	0.140271	0.769608	0.594377	0.769608	0.594377	1.105	0.125597	0.257283	0.091376	0.115525	0.196631	0.014365	0.00217701	0.561925	0.550771	physical_and_proximity
241	263	0.00118453	0.00118453	0.51793	0.676992	0	0	0	0	0	0	0.00118933	0.355371	0	0	0.0169	0.016731	proximity
241	279	0.220732	0.141332	0.637086	0.423743	0.637086	0.423743	1.56	0.213472	0.21879	0.11609	0.104396	0.21508	0.02028	0.00370018	0.554151	0.469313	physical_and_proximity
241	287	0.22117	0.109972	0.746174	0.424702	0.746174	0.424702	1.118	0.0935204	0.217902	0.0695043	0.0917185	0.208652	0.014534	0.00162102	0.489762	0.453089	physical_and_proximity
241	295	0.00375348	0.00375348	0.678628	0.405168	0	0	0	0	0	0	0.00380985	0.363205	0	0	0.04563	0.04901	proximity
241	302	0.0109155	0.0109155	0.775994	0.514817	0	0	0	0	0	0	0.0113145	0.306505	0	0	0.137397	0.121342	proximity
242	257	0.0254976	0.0254976	1.60321	1.02031	0	0	0	0	0	0	0.0265848	0.281755	0	0	0.271414	0.20787	proximity
242	262	0.0173184	0.0173184	0.710422	0.662241	0	0	0	0	0	0	0.0182401	0.289846	0	0	0.184379	0.177281	proximity
242	265	0.242112	0.125042	0.903431	0.461779	0.903431	0.461779	1.079	0.125002	0.23814	0.0887129	0.0866432	0.209536	0.014027	0.0021667	0.483509	0.374673	physical_and_proximity
242	286	0.196943	0.11478	0.664048	0.376896	0.664048	0.376896	1.001	0.131825	0.193867	0.085143	0.0878033	0.20939	0.013013	0.00228498	0.481481	0.346281	physical_and_proximity
242	297	0.00587972	0.00587972	0.809921	0.227049	0	0	0	0	0	0	0.00608135	0.321098	0	0	0.077402	0.02873	proximity
242	312	0.043717	0.043717	0.930196	1.28027	0	0	0	0	0	0	0.0475776	0.211946	0	0	0.280202	0.328874	proximity
242	320	0.00832652	0.00832652	0.508376	0.858034	0	0	0	0	0	0	0.00854952	0.318236	0	0	0.084669	0.10816	proximity
243	253	0.0492822	0.0492822	1.01219	0.67051	0	0	0	0	0	0	0.0561421	0.211402	0	0	0.3718	0.237614	proximity
243	257	0.321484	0.153785	0.600291	0.897239	0.600291	0.897239	2.899	0.139032	0.319966	0.100271	0.129628	0.198093	0.037687	0.00240988	0.494325	0.643045	physical_and_proximity
243	259	0.0263936	0.0263936	1.14187	0.758343	0	0	0	0	0	0	0.0280162	0.274177	0	0	0.289159	0.201786	proximity
243	272	0.163989	0.0908901	0.393508	0.473064	0.393508	0.473064	0.624	0.0884816	0.159804	0.0626688	0.0690687	0.192446	0.008112	0.00153368	0.323466	0.361998	physical_and_proximity
243	273	0.00383944	0.00383944	0.693515	0.709249	0	0	0	0	0	0	0.00388194	0.346293	0	0	0.044109	0.052897	proximity
243	283	0.233863	0.13072	0.512429	0.66693	0.512429	0.66693	1.105	0.131191	0.229575	0.0903065	0.10696	0.207343	0.014365	0.00227397	0.520013	0.549926	physical_and_proximity
243	286	0.00174719	0.00174719	0.700979	0.632625	0	0	0	0	0	0	0.00175642	0.35143	0	0	0.024674	0.024167	proximity
243	293	0.233368	0.126228	0.408534	0.908447	0.408534	0.908447	1.261	0.131914	0.230331	0.0898532	0.096731	0.202797	0.016393	0.0022865	0.466778	0.500747	physical_and_proximity
243	316	0.00552473	0.00552473	0.727353	0.564723	0	0	0	0	0	0	0.00562244	0.334099	0	0	0.074867	0.051207	proximity
244	256	0.238881	0.131503	0.557586	0.590685	0.557586	0.590685	1.352	0.165823	0.236628	0.105076	0.0770135	0.208752	0.017576	0.00287427	0.411177	0.375011	physical_and_proximity
244	258	0.0291196	0.0291196	0.794853	1.15441	0	0	0	0	0	0	0.0310397	0.234264	0	0	0.234572	0.250965	proximity
244	264	0.00637306	0.00637306	0.511207	0.849278	0	0	0	0	0	0	0.00650293	0.324838	0	0	0.064051	0.083993	proximity
244	271	0.237943	0.128073	0.485249	0.618506	0.485249	0.618506	1.82	0.157658	0.236572	0.0997962	0.0844476	0.190142	0.02366	0.00273275	0.347126	0.40898	physical_and_proximity
244	278	0.0172885	0.0172885	0.637215	1.07065	0	0	0	0	0	0	0.0180706	0.293537	0	0	0.155818	0.189787	proximity
244	285	0.0161517	0.0161517	1.23091	0.806459	0	0	0	0	0	0	0.0167055	0.288468	0	0	0.191308	0.135031	proximity
244	298	0.237768	0.152833	0.535339	0.53861	0.535339	0.53861	1.989	0.265567	0.236554	0.133509	0.0892356	0.198206	0.025857	0.00460317	0.411515	0.447512	physical_and_proximity
244	299	0.0405166	0.0405166	0.833909	0.548794	0	0	0	0	0	0	0.0461683	0.230523	0	0	0.319241	0.282568	proximity
245	248	0.000972444	0.000972444	0.479909	0.462556	0	0	0	0	0	0	0.000976476	0.354785	0	0	0.009295	0.013858	proximity
245	251	0.225131	0.153586	0.598941	0.434374	0.598941	0.434374	2.028	0.294519	0.223971	0.135738	0.0993027	0.191529	0.026364	0.005105	0.493142	0.314847	physical_and_proximity
245	254	0.182011	0.102449	0.527196	0.460761	0.527196	0.460761	0.611	0.0858712	0.175321	0.0636436	0.0897589	0.194845	0.007943	0.00148843	0.420472	0.403572	physical_and_proximity
245	261	0.188566	0.117234	0.387993	0.495797	0.387993	0.495797	1.339	0.182383	0.187226	0.0992329	0.0717059	0.210466	0.017407	0.0031613	0.334113	0.364026	physical_and_proximity
245	263	0.231706	0.150005	0.724688	0.534484	0.724688	0.534484	0.819	0.172761	0.22362	0.110629	0.120014	0.193683	0.010647	0.00299452	0.572234	0.522548	physical_and_proximity
245	279	0.00916465	0.00916465	0.74848	0.596092	0	0	0	0	0	0	0.00942496	0.310132	0	0	0.116272	0.095147	proximity
245	294	0.0197984	0.0197984	0.830272	0.271927	0	0	0	0	0	0	0.0219167	0.273254	0	0	0.212095	0.08788	proximity
245	295	0.216314	0.114883	0.55632	0.46724	0.55632	0.46724	1.365	0.115251	0.214117	0.0792742	0.0945345	0.207739	0.017745	0.00199769	0.50531	0.48165	physical_and_proximity
245	306	0.00141561	0.00141561	0.72519	0.218413	0	0	0	0	0	0	0.00142765	0.349194	0	0	0.019942	0.005746	proximity
245	307	0.00988551	0.00988551	1.04313	0.855989	0	0	0	0	0	0	0.0100978	0.326487	0	0	0.131651	0.129961	proximity
246	250	0.272936	0.179749	0.546787	0.636331	0.546787	0.636331	3.666	0.33301	0.272246	0.15617	0.129328	0.189604	0.047658	0.00577217	0.529477	0.578994	physical_and_proximity
246	252	0.000104826	0.000104826	0.499444	0.319387	0	0	0	0	0	0	0.000104882	0.362428	0	0	0.001183	0.001521	proximity
246	268	0.188619	0.135024	0.808766	0.27271	0.808766	0.27271	2.405	0.294149	0.188	0.120438	0.105414	0.179428	0.031265	0.00509858	0.454103	0.359294	physical_and_proximity
246	275	0.0125151	0.0125151	0.700397	1.05919	0	0	0	0	0	0	0.0128979	0.313544	0	0	0.149227	0.16055	proximity
246	281	0.044267	0.0333974	0.348797	0.0598806	0.348797	0.0598806	0.286	0.051618	0.0433588	0.0256805	0.044762	0.219991	0.003718	0.000894711	0.271752	0.134355	physical_and_proximity
246	300	0.13655	0.0884557	0.417265	0.26954	0.417265	0.26954	0.754	0.1245	0.134538	0.0707277	0.0678631	0.213704	0.009802	0.00215799	0.380419	0.314847	physical_and_proximity
246	311	0.003383	0.003383	0.443377	0.342361	0	0	0	0	0	0	0.00344329	0.34446	0	0	0.047489	0.041236	proximity
246	315	0.141353	0.0830035	0.364183	0.345798	0.364183	0.345798	0.624	0.0839975	0.138116	0.0570033	0.07201	0.201739	0.008112	0.00145596	0.375856	0.366392	physical_and_proximity
247	262	0.0107921	0.0107921	1.89786	0.983739	0	0	0	0	0	0	0.0109749	0.285853	0	0	0.113061	0.121511	proximity
247	277	0.0341793	0.0341793	2.08087	2.11249	0	0	0	0	0	0	0.0353312	0.219314	0	0	0.236093	0.114751	proximity
247	284	0.02712	0.02712	2.21387	3.82272	0	0	0	0	0	0	0.027655	0.217867	0	0	0.202969	0.199927	proximity
247	303	0.0296772	0.0296772	1.76453	1.63814	0	0	0	0	0	0	0.0307515	0.242016	0	0	0.251472	0.230685	proximity
247	313	0.189543	0.0998706	0.528064	0.456298	0.528064	0.456298	0.806	0.134768	0.18776	0.0869156	0.0339317	0.162116	0.010478	0.00233598	0.140101	0.112216	physical_and_proximity
248	250	0.0373565	0.0373565	1.09632	1.03814	0	0	0	0	0	0	0.0401708	0.24451	0	0	0.351858	0.301327	proximity
248	251	0.0855903	0.0761328	0.383243	0.348785	0.383243	0.348785	0.078	0.0474689	0.054654	0.0376749	0.0831043	0.205933	0.001014	0.000822794	0.475904	0.352872	physical_and_proximity
248	260	0.127156	0.102039	0.557413	0.284114	0.557413	0.284114	0.273	0.103837	0.111399	0.0669154	0.119056	0.189353	0.003549	0.00179983	0.604851	0.492635	physical_and_proximity
248	263	0.159252	0.104967	0.32677	0.42995	0.32677	0.42995	1.04	0.161987	0.157539	0.0865094	0.0795173	0.216209	0.01352	0.00280778	0.400361	0.446667	physical_and_proximity
248	275	0.15859	0.0963083	0.370347	0.465437	0.370347	0.465437	0.598	0.0922806	0.153352	0.0637543	0.0884	0.209663	0.007774	0.00159953	0.366054	0.500409	physical_and_proximity
248	292	0.177131	0.0972311	0.453232	0.396065	0.453232	0.396065	1.001	0.087359	0.174514	0.0618115	0.0927055	0.193469	0.013013	0.00151422	0.442273	0.417599	physical_and_proximity
248	304	0.16214	0.0892183	0.406977	0.382142	0.406977	0.382142	0.845	0.0935416	0.159811	0.063434	0.0694712	0.209521	0.010985	0.00162139	0.375011	0.349661	physical_and_proximity
249	253	0.222882	0.127687	0.681682	0.426782	0.681682	0.426782	1.391	0.161672	0.2208	0.100046	0.0869873	0.206431	0.018083	0.00280231	0.435344	0.431119	physical_and_proximity
249	259	0.0551827	0.0534447	0.373263	0.440882	0.373263	0.440882	0.013	0.00975	0.0122144	0.00930134	0.062905	0.200069	0.000169	0.000169	0.327353	0.342394	physical_and_proximity
249	267	0.00457908	0.00457908	0.499574	0.403063	0	0	0	0	0	0	0.00467505	0.33391	0	0	0.055601	0.06253	proximity
249	270	0.258233	0.155957	0.43277	0.880198	0.43277	0.880198	2.223	0.211016	0.256631	0.122163	0.126225	0.19258	0.028899	0.00365761	0.406952	0.610935	physical_and_proximity
249	272	0.334552	0.203927	0.837491	0.634821	0.837491	0.634821	4.407	0.32562	0.333756	0.171223	0.142891	0.171078	0.057291	0.00564408	0.542997	0.497536	physical_and_proximity
249	279	0.167618	0.0816859	0.548203	0.391861	0.548203	0.391861	0.559	0.0571449	0.162207	0.0457133	0.0699855	0.21801	0.007267	0.000990511	0.386165	0.389376	physical_and_proximity
249	287	0.00168952	0.00168952	0.533191	0.457738	0	0	0	0	0	0	0.00170119	0.350364	0	0	0.022984	0.023829	proximity
[truncated: 610 more rows]
