# Supplementary material for: X-ray computed tomography images and network data of sands under compression
Source: Data Brief. 2021 May 12;36:107122. doi: 10.1016/j.dib.2021.107122 (PMC8165412; doi:10.1016/j.dib.2021.107122)
Supplement: Supplementary file 1 [file mmc1.zip › data/Ottawa-sand_6.1MPa/features/contact-network_edge-betweeness-centrality.csv]

	edge ID	edge betweenness centrality
0	(3.0, 49.0)	0.00536193
1	(93.0, 49.0)	0.00150201
2	(93.0, 97.0)	0.000786936
3	(93.0, 114.0)	0.006006421
4	(159.0, 97.0)	0.002269795
5	(159.0, 158.0)	0.001296106
6	(159.0, 189.0)	0.003680797
7	(159.0, 163.0)	0.001778023
8	(240.0, 222.0)	0.00536193
9	(298.0, 359.0)	0.000978811
10	(298.0, 302.0)	0.001591606
11	(298.0, 285.0)	0.003377631
12	(298.0, 331.0)	0.001457311
13	(49.0, 97.0)	0.004885925
14	(49.0, 67.0)	0.003610435
15	(49.0, 9.0)	0.001009866
16	(222.0, 267.0)	0.002368018
17	(222.0, 208.0)	0.003252865
18	(222.0, 202.0)	0.000929451
19	(222.0, 285.0)	0.002615495
20	(222.0, 189.0)	0.00483491
21	(222.0, 252.0)	0.000718997
22	(222.0, 245.0)	0.004895494
23	(359.0, 331.0)	0.00438312
24	(267.0, 302.0)	0.001432211
25	(267.0, 285.0)	0.002263306
26	(97.0, 117.0)	0.000417011
27	(97.0, 69.0)	0.001455727
28	(97.0, 67.0)	0.00093586
29	(97.0, 115.0)	0.008132836
30	(302.0, 356.0)	0.00066082
31	(302.0, 251.0)	0.004119762
32	(302.0, 321.0)	0.002843846
33	(302.0, 313.0)	0.001541503
34	(117.0, 158.0)	0.004034103
35	(117.0, 69.0)	0.002128224
36	(356.0, 321.0)	0.002597485
37	(356.0, 374.0)	0.000970444
38	(356.0, 331.0)	0.001871773
39	(356.0, 313.0)	0.001804164
40	(158.0, 208.0)	0.001935786
41	(158.0, 179.0)	0.004056595
42	(158.0, 185.0)	0.004485473
43	(158.0, 189.0)	0.003011508
44	(158.0, 115.0)	0.003638529
45	(208.0, 251.0)	0.002464092
46	(208.0, 185.0)	0.005869662
47	(69.0, 81.0)	0.002518045
48	(69.0, 59.0)	0.003320744
49	(69.0, 8.0)	0.00320107
50	(69.0, 67.0)	0.001562589
51	(69.0, 115.0)	0.005550944
52	(69.0, 94.0)	0.003582473
53	(69.0, 75.0)	0.002505268
54	(251.0, 285.0)	0.00256948
55	(251.0, 258.0)	0.003444641
56	(251.0, 276.0)	0.001344735
57	(251.0, 221.0)	0.00679187
58	(1.0, 59.0)	0.004773281
59	(1.0, 8.0)	0.001235719
60	(321.0, 337.0)	0.004040097
61	(321.0, 299.0)	0.006789613
62	(321.0, 374.0)	0.002323278
63	(321.0, 258.0)	0.009651726
64	(321.0, 313.0)	0.003516349
65	(179.0, 228.0)	0.000925423
66	(179.0, 155.0)	0.003860759
67	(179.0, 192.0)	0.003415454
68	(81.0, 59.0)	0.002843885
69	(228.0, 279.0)	0.000939339
70	(228.0, 199.0)	0.002105951
71	(228.0, 192.0)	0.002700307
72	(337.0, 346.0)	0.002239904
73	(279.0, 199.0)	0.006218204
74	(279.0, 299.0)	0.003270463
75	(279.0, 258.0)	0.004983934
76	(113.0, 59.0)	0.006961265
77	(113.0, 84.0)	0.002393442
78	(113.0, 155.0)	0.010082171
79	(113.0, 104.0)	0.0042873
80	(113.0, 115.0)	0.012113024
81	(113.0, 150.0)	0.003962818
82	(113.0, 98.0)	0.002624436
83	(59.0, 6.0)	0.000774311
84	(59.0, 2.0)	0.00198323
85	(59.0, 50.0)	0.00515608
86	(59.0, 94.0)	0.003960798
87	(59.0, 11.0)	0.003372637
88	(6.0, 2.0)	0.000523191
89	(6.0, 50.0)	0.002921289
90	(6.0, 11.0)	0.002492611
91	(84.0, 2.0)	0.00086244
92	(84.0, 104.0)	0.003275593
93	(2.0, 53.0)	0.001348314
94	(2.0, 50.0)	0.002316017
95	(346.0, 292.0)	0.002298595
96	(346.0, 299.0)	0.002495944
97	(346.0, 367.0)	0.001118676
98	(346.0, 344.0)	0.00284137
99	(346.0, 340.0)	0.002450221
100	(155.0, 122.0)	0.002953363
101	(155.0, 199.0)	0.006362505
102	(155.0, 191.0)	0.011383519
103	(155.0, 104.0)	0.002832551
104	(155.0, 150.0)	0.004343159
105	(155.0, 154.0)	0.00300198
106	(210.0, 199.0)	0.00536193
107	(122.0, 104.0)	0.002408567
108	(292.0, 241.0)	0.001801058
109	(292.0, 324.0)	0.004948935
110	(292.0, 299.0)	0.003495874
111	(292.0, 254.0)	0.005976748
112	(292.0, 309.0)	0.002608947
113	(241.0, 197.0)	0.002871735
114	(241.0, 230.0)	0.001973323
115	(241.0, 248.0)	0.000936593
116	(241.0, 254.0)	0.005973146
117	(53.0, 89.0)	0.002379747
118	(53.0, 104.0)	0.004879236
119	(53.0, 7.0)	0.000629029
120	(53.0, 50.0)	0.001739178
121	(53.0, 48.0)	0.00118646
122	(140.0, 197.0)	0.002206831
123	(140.0, 89.0)	0.004142834
124	(140.0, 170.0)	0.001802122
125	(140.0, 191.0)	0.003262846
126	(140.0, 127.0)	0.003741257
127	(197.0, 230.0)	0.000893652
128	(197.0, 191.0)	0.003178133
129	(324.0, 281.0)	0.00263353
130	(324.0, 325.0)	0.0024165
131	(324.0, 362.0)	0.000857883
132	(324.0, 344.0)	0.002005299
133	(324.0, 282.0)	0.004678871
134	(89.0, 4.0)	0.001678083
135	(89.0, 102.0)	0.000969409
136	(89.0, 48.0)	0.001401816
137	(89.0, 85.0)	0.002466402
138	(230.0, 170.0)	0.003844064
139	(230.0, 281.0)	0.003106169
140	(230.0, 248.0)	0.002602672
141	(230.0, 227.0)	0.001394159
142	(170.0, 169.0)	0.006955665
143	(170.0, 191.0)	0.003510903
144	(170.0, 227.0)	0.003687548
145	(170.0, 143.0)	0.004706695
146	(170.0, 181.0)	0.007939415
147	(281.0, 275.0)	0.000714574
148	(4.0, 56.0)	0.000459178
149	(4.0, 48.0)	0.002117963
150	(4.0, 10.0)	0.001505415
151	(325.0, 275.0)	0.002752954
152	(325.0, 362.0)	0.00127646
153	(133.0, 102.0)	0.003739368
154	(133.0, 169.0)	0.001925648
155	(102.0, 56.0)	0.000642783
156	(102.0, 85.0)	0.003793948
157	(102.0, 143.0)	0.005226576
158	(56.0, 85.0)	0.004863325
159	(231.0, 227.0)	0.00536193
160	(274.0, 275.0)	0.00536193
161	(202.0, 189.0)	0.00275514
162	(202.0, 163.0)	0.002524681
163	(275.0, 227.0)	0.012612662
164	(199.0, 191.0)	0.004731069
165	(199.0, 254.0)	0.013940687
166	(199.0, 192.0)	0.005816063
167	(199.0, 154.0)	0.01075685
168	(199.0, 200.0)	0.004747415
169	(299.0, 254.0)	0.006939067
170	(299.0, 340.0)	0.001830929
171	(299.0, 300.0)	0.0032913
172	(138.0, 163.0)	0.00223195
173	(138.0, 114.0)	0.00312998
174	(191.0, 248.0)	0.00708671
175	(191.0, 181.0)	0.005522862
176	(104.0, 50.0)	0.004295983
177	(104.0, 127.0)	0.005651149
178	(104.0, 154.0)	0.008241833
179	(104.0, 98.0)	0.001568551
180	(104.0, 87.0)	0.003837776
181	(248.0, 254.0)	0.0057851
182	(248.0, 227.0)	0.003179117
183	(248.0, 282.0)	0.005798696
184	(248.0, 246.0)	0.003427043
185	(7.0, 50.0)	0.003446374
186	(7.0, 48.0)	0.001443064
187	(254.0, 309.0)	0.007221063
188	(254.0, 232.0)	0.010109413
189	(254.0, 246.0)	0.004773411
190	(254.0, 289.0)	0.007728672
191	(227.0, 282.0)	0.008366656
192	(227.0, 181.0)	0.018998453
193	(285.0, 252.0)	0.001191469
194	(285.0, 331.0)	0.003366893
195	(285.0, 313.0)	0.001927402
196	(285.0, 245.0)	0.004532519
197	(285.0, 276.0)	0.005848292
198	(185.0, 189.0)	0.007167795
199	(185.0, 192.0)	0.002955114
200	(185.0, 150.0)	0.009726946
201	(185.0, 221.0)	0.003321102
202	(185.0, 132.0)	0.002466935
203	(185.0, 186.0)	0.008194693
204	(189.0, 163.0)	0.001897512
205	(189.0, 245.0)	0.005296334
206	(189.0, 221.0)	0.007036785
207	(252.0, 245.0)	0.003451465
208	(192.0, 150.0)	0.003340571
209	(192.0, 232.0)	0.008328463
210	(192.0, 186.0)	0.008886221
211	(8.0, 12.0)	0.002842079
212	(362.0, 344.0)	0.002101501
213	(362.0, 318.0)	0.003459119
214	(374.0, 340.0)	0.003436076
215	(367.0, 340.0)	0.004243255
216	(331.0, 313.0)	0.001987945
217	(331.0, 368.0)	0.00536193
218	(331.0, 357.0)	0.003616898
219	(331.0, 312.0)	0.008980275
220	(258.0, 276.0)	0.004407664
221	(258.0, 232.0)	0.010267545
222	(258.0, 221.0)	0.012299027
223	(258.0, 300.0)	0.005526101
224	(344.0, 309.0)	0.003997347
225	(344.0, 354.0)	0.002275085
226	(344.0, 345.0)	0.003190716
227	(67.0, 9.0)	0.002207579
228	(67.0, 51.0)	0.000830615
229	(67.0, 114.0)	0.006128532
230	(67.0, 75.0)	0.002748409
231	(67.0, 12.0)	0.002030432
232	(115.0, 94.0)	0.00188565
233	(115.0, 114.0)	0.00305892
234	(115.0, 75.0)	0.003283293
235	(115.0, 132.0)	0.003877519
236	(115.0, 156.0)	0.012825182
237	(50.0, 98.0)	0.006239523
238	(50.0, 39.0)	0.003176633
239	(50.0, 13.0)	0.005512874
240	(48.0, 10.0)	0.000591739
241	(48.0, 85.0)	0.002491366
242	(48.0, 87.0)	0.003497327
243	(48.0, 13.0)	0.003395713
244	(150.0, 154.0)	0.003901875
245	(150.0, 132.0)	0.004510996
246	(150.0, 123.0)	0.010276495
247	(313.0, 276.0)	0.003243212
248	(313.0, 303.0)	0.007667303
249	(163.0, 114.0)	0.001190658
250	(163.0, 156.0)	0.008068229
251	(163.0, 135.0)	0.001626445
252	(127.0, 154.0)	0.007818134
253	(127.0, 85.0)	0.006486469
254	(127.0, 143.0)	0.003377621
255	(127.0, 181.0)	0.010136325
256	(127.0, 87.0)	0.005469781
257	(177.0, 143.0)	0.001927422
258	(177.0, 190.0)	0.002680658
259	(177.0, 160.0)	0.000876736
260	(340.0, 300.0)	0.004228072
261	(340.0, 342.0)	0.00174001
262	(340.0, 322.0)	0.007587399
263	(9.0, 51.0)	0.000317924
264	(9.0, 12.0)	0.003521637
265	(154.0, 98.0)	0.006678926
266	(154.0, 200.0)	0.007982021
267	(154.0, 152.0)	0.003241028
268	(154.0, 174.0)	0.008406454
269	(154.0, 123.0)	0.008365432
270	(10.0, 85.0)	0.002824585
271	(10.0, 42.0)	0.000560932
272	(10.0, 13.0)	0.0042799
273	(10.0, 14.0)	0.001928866
274	(309.0, 282.0)	0.005276943
275	(309.0, 318.0)	0.004817545
276	(309.0, 354.0)	0.001368288
277	(309.0, 289.0)	0.010773138
278	(309.0, 345.0)	0.003652385
279	(309.0, 273.0)	0.003757193
280	(51.0, 12.0)	0.001152679
281	(51.0, 66.0)	0.003746289
282	(85.0, 143.0)	0.004186883
283	(85.0, 87.0)	0.007377285
284	(85.0, 42.0)	0.002608384
285	(85.0, 100.0)	0.001274798
286	(85.0, 62.0)	0.001685209
287	(85.0, 120.0)	0.005936331
288	(143.0, 181.0)	0.010851476
289	(143.0, 100.0)	0.002106312
290	(143.0, 160.0)	0.002941642
291	(143.0, 120.0)	0.005017983
292	(94.0, 75.0)	0.002430723
293	(94.0, 98.0)	0.009471982
294	(94.0, 132.0)	0.007327831
295	(94.0, 11.0)	0.002663744
296	(245.0, 276.0)	0.00333384
297	(245.0, 286.0)	0.002746546
298	(245.0, 204.0)	0.011436926
299	(245.0, 242.0)	0.001535495
300	(245.0, 255.0)	0.005219141
301	(114.0, 156.0)	0.013899716
302	(114.0, 135.0)	0.00246391
303	(114.0, 66.0)	0.003536965
304	(75.0, 11.0)	0.001194862
305	(75.0, 12.0)	0.001691031
306	(75.0, 109.0)	0.005347959
307	(75.0, 66.0)	0.002185273
308	(75.0, 60.0)	0.003432393
309	(282.0, 318.0)	0.002813737
310	(282.0, 262.0)	0.0045317
311	(282.0, 229.0)	0.005054639
312	(282.0, 301.0)	0.002069792
313	(282.0, 310.0)	0.010429719
314	(276.0, 221.0)	0.007128334
315	(276.0, 312.0)	0.004149113
316	(276.0, 303.0)	0.003222533
317	(276.0, 244.0)	0.006780321
318	(98.0, 87.0)	0.004178483
319	(98.0, 123.0)	0.011863776
320	(98.0, 95.0)	0.002503537
321	(181.0, 200.0)	0.011883564
322	(181.0, 190.0)	0.003481516
323	(181.0, 229.0)	0.008756338
324	(181.0, 152.0)	0.015657659
325	(181.0, 201.0)	0.016542484
326	(232.0, 300.0)	0.006378792
327	(232.0, 200.0)	0.016405472
328	(232.0, 235.0)	0.004629124
329	(232.0, 283.0)	0.017273321
330	(232.0, 218.0)	0.007193506
331	(221.0, 156.0)	0.013948637
332	(221.0, 204.0)	0.003998328
333	(221.0, 186.0)	0.010608782
334	(221.0, 244.0)	0.008110601
335	(300.0, 303.0)	0.005178703
336	(300.0, 342.0)	0.001923681
337	(300.0, 289.0)	0.004224347
338	(300.0, 322.0)	0.002697258
339	(132.0, 156.0)	0.001537092
340	(132.0, 186.0)	0.005975635
341	(132.0, 109.0)	0.003616166
342	(132.0, 136.0)	0.00797427
343	(318.0, 345.0)	0.001010338
344	(318.0, 363.0)	0.001703517
345	(318.0, 301.0)	0.000509126
346	(318.0, 343.0)	0.001735809
347	(318.0, 310.0)	0.003586591
348	(87.0, 13.0)	0.0013317
349	(87.0, 65.0)	0.014607334
350	(156.0, 204.0)	0.008421819
351	(156.0, 186.0)	0.011056041
352	(156.0, 135.0)	0.002708526
353	(156.0, 109.0)	0.008704686
354	(156.0, 171.0)	0.008347983
355	(156.0, 136.0)	0.012149432
356	(42.0, 100.0)	0.001476034
357	(42.0, 62.0)	0.001741099
358	(42.0, 14.0)	0.001024288
359	(42.0, 17.0)	0.001231801
360	(286.0, 312.0)	0.002881613
361	(11.0, 12.0)	0.002940121
362	(11.0, 39.0)	0.00412948
363	(11.0, 60.0)	0.004750774
364	(11.0, 15.0)	0.001536217
365	(12.0, 66.0)	0.002153302
366	(12.0, 60.0)	0.00556246
367	(12.0, 18.0)	0.003319398
368	(100.0, 160.0)	0.001674417
369	(100.0, 120.0)	0.002080802
370	(200.0, 246.0)	0.002500633
371	(200.0, 174.0)	0.005387502
372	(200.0, 235.0)	0.002193233
373	(200.0, 201.0)	0.007534636
374	(357.0, 312.0)	0.0008799
375	(357.0, 303.0)	0.003315794
376	(357.0, 342.0)	0.004075722
377	(357.0, 338.0)	0.003207438
378	(39.0, 13.0)	0.004808129
379	(39.0, 95.0)	0.002389599
380	(39.0, 64.0)	0.003471648
381	(39.0, 54.0)	0.00348022
382	(262.0, 301.0)	0.000830231
383	(13.0, 62.0)	0.002950138
384	(13.0, 16.0)	0.002467699
385	(13.0, 65.0)	0.010003944
386	(312.0, 303.0)	0.003211755
387	(312.0, 332.0)	0.003510603
388	(312.0, 255.0)	0.004070168
389	(312.0, 287.0)	0.009420592
390	(312.0, 338.0)	0.003412699
391	(303.0, 342.0)	0.002751769
392	(303.0, 244.0)	0.004955866
393	(303.0, 283.0)	0.007425991
394	(303.0, 334.0)	0.005853385
395	(303.0, 287.0)	0.003283444
396	(342.0, 322.0)	0.003044871
397	(342.0, 333.0)	0.001481444
398	(246.0, 229.0)	0.001699166
399	(246.0, 273.0)	0.002576316
400	(246.0, 235.0)	0.003372933
401	(246.0, 201.0)	0.006390425
402	(204.0, 135.0)	0.008913832
403	(204.0, 244.0)	0.012998669
404	(204.0, 255.0)	0.00683854
405	(204.0, 161.0)	0.007631632
406	(204.0, 171.0)	0.008701031
407	(204.0, 224.0)	0.002795359
408	(354.0, 345.0)	0.001001295
409	(354.0, 322.0)	0.004505301
410	(354.0, 314.0)	0.002375266
411	(289.0, 322.0)	0.002374399
412	(289.0, 273.0)	0.005188761
413	(289.0, 235.0)	0.006697672
414	(289.0, 283.0)	0.01533309
415	(289.0, 314.0)	0.003575518
416	(289.0, 295.0)	0.004186118
417	(345.0, 363.0)	0.00314471
418	(345.0, 314.0)	0.005839939
419	(345.0, 310.0)	0.002729755
420	(345.0, 375.0)	0.004487623
421	(345.0, 339.0)	0.004390049
422	(363.0, 343.0)	0.0005926
423	(190.0, 229.0)	0.003387088
424	(190.0, 160.0)	0.003870753
425	(190.0, 201.0)	0.008647071
426	(190.0, 206.0)	0.00536193
427	(229.0, 273.0)	0.004971445
428	(229.0, 259.0)	0.004014929
429	(186.0, 174.0)	0.015310944
430	(186.0, 218.0)	0.008803404
431	(186.0, 171.0)	0.009943083
432	(186.0, 136.0)	0.006089411
433	(186.0, 172.0)	0.015942794
434	(152.0, 174.0)	0.004569183
435	(152.0, 123.0)	0.010074056
436	(152.0, 201.0)	0.008022807
437	(152.0, 110.0)	0.00901775
438	(152.0, 148.0)	0.003201238
439	(135.0, 66.0)	0.008078765
440	(135.0, 161.0)	0.003259269
441	(322.0, 283.0)	0.011491049
442	(322.0, 333.0)	0.000768498
443	(322.0, 314.0)	0.004280756
444	(322.0, 347.0)	0.005860291
445	(301.0, 310.0)	0.003584415
446	(332.0, 338.0)	0.001851327
447	(109.0, 60.0)	0.004786313
448	(109.0, 64.0)	0.005237076
449	(109.0, 136.0)	0.010804054
450	(109.0, 105.0)	0.003510617
451	(109.0, 90.0)	0.005091665
452	(66.0, 60.0)	0.002592325
453	(66.0, 68.0)	0.002155346
454	(66.0, 18.0)	0.002592152
455	(66.0, 105.0)	0.003134228
456	(174.0, 123.0)	0.006393733
457	(174.0, 235.0)	0.00636572
458	(174.0, 172.0)	0.006371335
459	(174.0, 148.0)	0.002147182
460	(174.0, 207.0)	0.011717628
461	(160.0, 120.0)	0.002499197
462	(160.0, 153.0)	0.005822415
463	(244.0, 283.0)	0.012495684
464	(244.0, 218.0)	0.004907011
465	(244.0, 236.0)	0.004989171
466	(244.0, 253.0)	0.01307976
467	(123.0, 95.0)	0.007926581
468	(123.0, 110.0)	0.01494417
469	(123.0, 65.0)	0.011258721
470	(123.0, 172.0)	0.023554214
471	(123.0, 148.0)	0.005142078
472	(123.0, 106.0)	0.010888668
473	(95.0, 64.0)	0.00436988
474	(95.0, 54.0)	0.002042664
475	(95.0, 106.0)	0.002940352
476	(242.0, 255.0)	0.002121187
477	(242.0, 224.0)	0.002152386
478	(62.0, 14.0)	0.001927638
479	(62.0, 110.0)	0.006563423
480	(62.0, 71.0)	0.001217416
481	(273.0, 314.0)	0.002420271
482	(273.0, 310.0)	0.004543523
483	(273.0, 247.0)	0.005772113
484	(273.0, 269.0)	0.003403532
485	(14.0, 16.0)	0.002654524
486	(14.0, 17.0)	0.000291416
487	(14.0, 52.0)	0.003142601
488	(235.0, 218.0)	0.004624687
489	(235.0, 207.0)	0.006414326
490	(235.0, 247.0)	0.004968544
491	(201.0, 215.0)	0.006193177
492	(201.0, 247.0)	0.017124533
493	(201.0, 173.0)	0.018371538
494	(120.0, 110.0)	0.004532075
495	(120.0, 71.0)	0.00341902
496	(120.0, 139.0)	0.011159699
497	(343.0, 310.0)	0.003873507
498	(343.0, 375.0)	0.000953204
499	(343.0, 330.0)	0.001672802
500	(283.0, 333.0)	0.005223684
501	(283.0, 218.0)	0.011672232
502	(283.0, 334.0)	0.006193738
503	(283.0, 295.0)	0.00729591
504	(283.0, 287.0)	0.010764187
505	(283.0, 253.0)	0.008148065
506	(283.0, 308.0)	0.01810122
507	(255.0, 304.0)	0.003075954
508	(255.0, 287.0)	0.00721381
509	(255.0, 236.0)	0.002868371
510	(255.0, 263.0)	0.004460981
511	(76.0, 71.0)	0.00536193
512	(60.0, 64.0)	0.00225905
513	(60.0, 15.0)	0.001270988
514	(60.0, 18.0)	0.00242391
515	(60.0, 105.0)	0.003429734
516	(60.0, 90.0)	0.005401357
517	(60.0, 41.0)	0.008889586
518	(333.0, 334.0)	0.001765922
519	(333.0, 347.0)	0.003247071
520	(333.0, 376.0)	0.000851278
521	(64.0, 15.0)	0.001669667
522	(64.0, 54.0)	0.002022552
523	(64.0, 41.0)	0.003556693
524	(259.0, 310.0)	0.00296582
525	(259.0, 215.0)	0.003795137
526	(259.0, 250.0)	0.002822014
527	(68.0, 18.0)	0.000461437
528	(68.0, 105.0)	0.002691664
529	(68.0, 92.0)	0.001784499
530	(161.0, 171.0)	0.002564698
531	(161.0, 224.0)	0.002315504
532	(161.0, 105.0)	0.006302997
533	(161.0, 193.0)	0.003801798
534	(161.0, 144.0)	0.005909473
535	(15.0, 41.0)	0.00248895
536	(314.0, 295.0)	0.003686483
537	(314.0, 347.0)	0.001617141
538	(314.0, 339.0)	0.003322654
539	(314.0, 296.0)	0.006897921
540	(310.0, 339.0)	0.003793469
541	(310.0, 330.0)	0.006734945
542	(310.0, 269.0)	0.013174157
543	(218.0, 172.0)	0.019045482
544	(218.0, 253.0)	0.008125439
545	(16.0, 65.0)	0.004396148
546	(16.0, 55.0)	0.00372113
547	(171.0, 136.0)	0.004437917
548	(171.0, 236.0)	0.008526313
549	(171.0, 193.0)	0.00587456
550	(171.0, 184.0)	0.007133492
551	(171.0, 147.0)	0.012878157
552	(136.0, 172.0)	0.014246048
553	(136.0, 106.0)	0.0151692
554	(136.0, 184.0)	0.01284072
555	(136.0, 147.0)	0.010350906
556	(224.0, 236.0)	0.001319755
557	(224.0, 193.0)	0.003441403
558	(224.0, 263.0)	0.00304102
559	(110.0, 65.0)	0.005472452
560	(110.0, 71.0)	0.009952486
561	(110.0, 139.0)	0.006035892
562	(110.0, 55.0)	0.008036213
563	(18.0, 46.0)	0.005919388
564	(65.0, 54.0)	0.008393869
565	(65.0, 20.0)	0.003967422
566	(65.0, 106.0)	0.007508485
567	(65.0, 55.0)	0.00773322
568	(65.0, 72.0)	0.01379841
569	(71.0, 17.0)	0.002353323
570	(71.0, 52.0)	0.003875443
571	(105.0, 90.0)	0.001559443
572	(105.0, 107.0)	0.005817504
573	(304.0, 338.0)	0.001741133
574	(304.0, 263.0)	0.001212035
575	(334.0, 287.0)	0.002916169
576	(334.0, 376.0)	0.003381143
577	(334.0, 308.0)	0.003820824
578	(334.0, 315.0)	0.006145097
579	(334.0, 377.0)	0.004174543
580	(295.0, 347.0)	0.004384366
581	(295.0, 247.0)	0.009500689
582	(295.0, 308.0)	0.011047724
583	(295.0, 296.0)	0.003303197
584	(17.0, 52.0)	0.00233959
585	(287.0, 338.0)	0.008927245
586	(287.0, 236.0)	0.007316787
587	(287.0, 253.0)	0.010602814
588	(287.0, 280.0)	0.006900456
589	(172.0, 148.0)	0.007279492
590	(172.0, 207.0)	0.018476904
591	(172.0, 184.0)	0.021616585
592	(172.0, 146.0)	0.015164479
593	(172.0, 209.0)	0.009024785
594	(364.0, 347.0)	0.002658032
595	(364.0, 339.0)	0.002834971
596	(54.0, 19.0)	0.00536193
597	(54.0, 20.0)	0.001394509
598	(54.0, 106.0)	0.007056019
599	(54.0, 41.0)	0.009659604
600	(54.0, 37.0)	0.002715731
601	(338.0, 365.0)	0.004338795
602	(338.0, 319.0)	0.006850568
603	(236.0, 193.0)	0.006847228
604	(236.0, 263.0)	0.004001005
605	(236.0, 225.0)	0.002842747
606	(215.0, 247.0)	0.005888359
607	(215.0, 269.0)	0.002427642
608	(215.0, 173.0)	0.006069227
609	(215.0, 198.0)	0.00486729
610	(215.0, 250.0)	0.00518482
611	(347.0, 376.0)	0.002167411
612	(347.0, 370.0)	0.002246077
613	(347.0, 335.0)	0.007438774
614	(148.0, 207.0)	0.002813539
615	(148.0, 139.0)	0.008200543
616	(148.0, 164.0)	0.004480292
617	(207.0, 247.0)	0.006487856
618	(207.0, 173.0)	0.008968568
619	(207.0, 164.0)	0.004083884
620	(207.0, 223.0)	0.020781241
621	(339.0, 330.0)	0.004788282
622	(339.0, 296.0)	0.010381333
623	(339.0, 305.0)	0.002350801
624	(339.0, 335.0)	0.002377703
625	(106.0, 91.0)	0.010385439
626	(106.0, 146.0)	0.009708974
627	(106.0, 72.0)	0.004964952
628	(153.0, 139.0)	0.004501539
629	(153.0, 198.0)	0.002335225
630	(153.0, 111.0)	0.002754112
631	(153.0, 178.0)	0.004528039
632	(247.0, 269.0)	0.003427564
633	(247.0, 296.0)	0.006765271
634	(247.0, 261.0)	0.012769803
635	(247.0, 223.0)	0.005298077
636	(90.0, 147.0)	0.005635521
637	(90.0, 91.0)	0.004402406
638	(90.0, 107.0)	0.002328668
639	(90.0, 58.0)	0.004281403
640	(193.0, 147.0)	0.008244777
641	(193.0, 144.0)	0.005840308
642	(193.0, 225.0)	0.006304308
643	(193.0, 211.0)	0.003506755
644	(193.0, 213.0)	0.00727769
645	(253.0, 308.0)	0.005277885
646	(253.0, 280.0)	0.001655844
647	(253.0, 225.0)	0.012559519
648	(253.0, 261.0)	0.017282285
649	(253.0, 257.0)	0.01182662
650	(330.0, 305.0)	0.002526777
651	(330.0, 369.0)	0.00536193
652	(330.0, 297.0)	0.002579133
653	(330.0, 350.0)	0.003210502
654	(139.0, 173.0)	0.010562602
655	(139.0, 111.0)	0.006242776
656	(139.0, 124.0)	0.00569856
657	(41.0, 91.0)	0.005071038
658	(41.0, 37.0)	0.00792365
659	(41.0, 46.0)	0.009415665
660	(41.0, 25.0)	0.00536193
661	(41.0, 58.0)	0.004513837
662	(269.0, 250.0)	0.003115644
663	(269.0, 296.0)	0.00363791
664	(269.0, 305.0)	0.002691971
665	(269.0, 223.0)	0.012706052
666	(173.0, 164.0)	0.006175015
667	(173.0, 178.0)	0.007951812
668	(173.0, 223.0)	0.011494585
669	(173.0, 130.0)	0.017195581
670	(173.0, 176.0)	0.004462386
671	(263.0, 319.0)	0.005882626
672	(263.0, 256.0)	0.002940482
673	(184.0, 147.0)	0.007536334
674	(184.0, 209.0)	0.008024273
675	(184.0, 165.0)	0.011580315
676	(184.0, 234.0)	0.021057881
677	(184.0, 187.0)	0.005412975
678	(198.0, 178.0)	0.001032553
679	(198.0, 194.0)	0.001261273
680	(147.0, 144.0)	0.005436323
681	(147.0, 107.0)	0.009172592
682	(147.0, 118.0)	0.015526618
683	(147.0, 165.0)	0.003619407
684	(147.0, 108.0)	0.007264442
685	(144.0, 92.0)	0.004613257
686	(144.0, 107.0)	0.002262135
687	(144.0, 167.0)	0.003562326
688	(144.0, 121.0)	0.004696388
689	(52.0, 55.0)	0.00998489
690	(52.0, 21.0)	0.003175941
691	(52.0, 77.0)	0.002509171
692	(52.0, 43.0)	0.004527672
693	(91.0, 72.0)	0.004406651
694	(91.0, 58.0)	0.006268119
695	(91.0, 118.0)	0.006031891
696	(91.0, 45.0)	0.005275438
697	(308.0, 315.0)	0.008014659
698	(308.0, 348.0)	0.00431868
699	(308.0, 257.0)	0.008166858
700	(308.0, 306.0)	0.006986902
701	(308.0, 328.0)	0.017758087
702	(55.0, 72.0)	0.00764426
703	(55.0, 124.0)	0.00521669
704	(55.0, 40.0)	0.005967623
705	(55.0, 82.0)	0.005289631
706	(351.0, 365.0)	0.001124399
707	(351.0, 319.0)	0.001848362
708	(351.0, 315.0)	0.004355904
709	(250.0, 305.0)	0.001332635
710	(250.0, 297.0)	0.003361654
711	(250.0, 264.0)	0.001147729
712	(250.0, 237.0)	0.00485213
713	(146.0, 164.0)	0.00325674
714	(146.0, 124.0)	0.00631567
715	(146.0, 209.0)	0.005208211
716	(146.0, 118.0)	0.006112871
717	(146.0, 116.0)	0.006924092
718	(146.0, 166.0)	0.007507831
719	(365.0, 349.0)	0.000915405
720	(319.0, 315.0)	0.004411418
721	(319.0, 256.0)	0.001813107
722	(319.0, 349.0)	0.003713377
723	(319.0, 265.0)	0.005915998
724	(319.0, 327.0)	0.00551133
725	(280.0, 315.0)	0.00237227
726	(280.0, 225.0)	0.001291128
727	(280.0, 234.0)	0.005451872
728	(280.0, 257.0)	0.004805707
729	(296.0, 261.0)	0.012174193
730	(296.0, 335.0)	0.004231762
731	(296.0, 306.0)	0.010885503
732	(296.0, 294.0)	0.004637501
733	(305.0, 335.0)	0.001832731
734	(305.0, 297.0)	0.001724538
735	(305.0, 264.0)	0.002460766
736	(305.0, 294.0)	0.003241628
737	(92.0, 107.0)	0.002195917
738	(92.0, 46.0)	0.001812792
739	(92.0, 38.0)	0.001877798
740	(92.0, 121.0)	0.000597557
741	(111.0, 77.0)	0.003683444
742	(111.0, 82.0)	0.002790897
743	(111.0, 130.0)	0.003280216
744	(111.0, 103.0)	0.002877963
745	(107.0, 46.0)	0.003585044
746	(107.0, 108.0)	0.0044409
747	(107.0, 79.0)	0.007345196
748	(107.0, 129.0)	0.00484384
749	(37.0, 72.0)	0.003117767
750	(37.0, 40.0)	0.008489045
751	(72.0, 40.0)	0.005991298
752	(72.0, 118.0)	0.016506731
753	(72.0, 116.0)	0.006587168
754	(164.0, 124.0)	0.004959545
755	(164.0, 219.0)	0.003811275
756	(164.0, 176.0)	0.001807142
757	(164.0, 166.0)	0.007967809
758	(46.0, 58.0)	0.001547135
759	(46.0, 38.0)	0.002224803
760	(46.0, 79.0)	0.006341633
761	(46.0, 28.0)	0.003106801
762	(315.0, 328.0)	0.003525772
763	(315.0, 265.0)	0.007469436
764	(370.0, 348.0)	0.003332988
765	(370.0, 335.0)	0.002841437
766	(377.0, 348.0)	0.001618711
767	(377.0, 328.0)	0.001557185
768	(21.0, 43.0)	0.002185989
769	(225.0, 213.0)	0.006428187
770	(225.0, 234.0)	0.002037491
771	(225.0, 265.0)	0.004478853
772	(211.0, 213.0)	0.001855175
773	(124.0, 82.0)	0.00416618
774	(124.0, 116.0)	0.00288391
775	(124.0, 131.0)	0.004979069
776	(261.0, 209.0)	0.017973375
777	(261.0, 223.0)	0.011002897
778	(261.0, 257.0)	0.007341906
779	(261.0, 306.0)	0.011096601
780	(261.0, 219.0)	0.003641315
781	(261.0, 270.0)	0.005662784
782	(178.0, 130.0)	0.003282628
783	(178.0, 194.0)	0.002054175
784	(178.0, 162.0)	0.002099245
785	(178.0, 237.0)	0.007045012
786	(209.0, 219.0)	0.002816417
787	(209.0, 187.0)	0.005496508
788	(209.0, 166.0)	0.005548984
789	(77.0, 43.0)	0.000578023
790	(77.0, 61.0)	0.001114826
791	(223.0, 219.0)	0.005310684
792	(223.0, 264.0)	0.00849509
793	(223.0, 176.0)	0.012375631
794	(223.0, 294.0)	0.01214942
795	(223.0, 243.0)	0.016808509
796	(58.0, 23.0)	0.00536193
797	(58.0, 108.0)	0.005923385
798	(58.0, 26.0)	0.003004067
799	(58.0, 78.0)	0.005557756
800	(348.0, 306.0)	0.003778267
801	(348.0, 328.0)	0.001775688
802	(348.0, 341.0)	0.001590668
803	(40.0, 82.0)	0.003320384
804	(40.0, 27.0)	0.005352867
805	(40.0, 70.0)	0.005481344
806	(40.0, 31.0)	0.005447071
807	(335.0, 350.0)	0.004416701
808	(335.0, 294.0)	0.004588028
809	(335.0, 371.0)	0.001654173
810	(335.0, 352.0)	0.002430047
811	(24.0, 43.0)	0.00536193
812	(82.0, 43.0)	0.003971879
813	(82.0, 96.0)	0.003866311
814	(82.0, 70.0)	0.00304756
815	(256.0, 213.0)	0.004239505
816	(256.0, 265.0)	0.002006645
817	(256.0, 272.0)	0.000994738
818	(118.0, 108.0)	0.005395211
819	(118.0, 187.0)	0.014113332
820	(118.0, 116.0)	0.006890421
821	(118.0, 80.0)	0.009720677
822	(118.0, 141.0)	0.004311132
823	(213.0, 165.0)	0.006040796
824	(213.0, 167.0)	0.003933106
825	(213.0, 265.0)	0.007058769
826	(213.0, 216.0)	0.007289556
827	(213.0, 214.0)	0.004506493
828	(165.0, 167.0)	0.004231855
829	(165.0, 108.0)	0.003566079
830	(165.0, 187.0)	0.004231258
831	(165.0, 129.0)	0.005076967
832	(165.0, 168.0)	0.005823426
833	(349.0, 327.0)	0.001757285
834	(234.0, 257.0)	0.007221913
835	(234.0, 187.0)	0.011613204
836	(234.0, 265.0)	0.01324772
837	(234.0, 268.0)	0.009217427
838	(234.0, 214.0)	0.005737555
839	(297.0, 284.0)	0.001743695
840	(297.0, 323.0)	0.00110729
841	(297.0, 288.0)	0.002344762
842	(43.0, 96.0)	0.008754988
843	(43.0, 27.0)	0.001733565
844	(43.0, 61.0)	0.000948874
845	(257.0, 306.0)	0.005707212
846	(257.0, 270.0)	0.009828569
847	(257.0, 268.0)	0.007531512
848	(257.0, 212.0)	0.015634133
849	(257.0, 291.0)	0.00424903
850	(130.0, 176.0)	0.003313813
851	(130.0, 162.0)	0.003340354
852	(130.0, 103.0)	0.004351871
853	(130.0, 96.0)	0.011397494
854	(130.0, 131.0)	0.006790466
855	(194.0, 162.0)	0.000778518
856	(194.0, 237.0)	0.001910418
857	(167.0, 205.0)	0.003209031
858	(167.0, 145.0)	0.002822551
859	(108.0, 129.0)	0.002330876
860	(108.0, 141.0)	0.011725786
861	(108.0, 78.0)	0.008754919
862	(306.0, 371.0)	0.004194636
863	(306.0, 270.0)	0.004193888
864	(306.0, 341.0)	0.016254494
865	(306.0, 320.0)	0.006233854
866	(306.0, 291.0)	0.00274549
867	(219.0, 166.0)	0.008560864
868	(219.0, 270.0)	0.005880259
869	(187.0, 166.0)	0.010456552
870	(187.0, 141.0)	0.005242986
871	(187.0, 214.0)	0.015094251
872	(264.0, 237.0)	0.002057284
873	(264.0, 243.0)	0.001764756
874	(264.0, 288.0)	0.003706169
875	(350.0, 352.0)	0.001290845
876	(350.0, 323.0)	0.001268025
877	(350.0, 288.0)	0.002703125
878	(350.0, 355.0)	0.001437777
879	(38.0, 79.0)	0.001366189
880	(121.0, 79.0)	0.001689367
881	(328.0, 378.0)	0.00536193
882	(328.0, 358.0)	0.003252102
883	(328.0, 307.0)	0.005707668
884	(328.0, 341.0)	0.002440098
885	(328.0, 326.0)	0.006251529
886	(176.0, 131.0)	0.010310185
887	(176.0, 183.0)	0.004031942
888	(116.0, 166.0)	0.006965883
889	(116.0, 131.0)	0.007631078
890	(116.0, 80.0)	0.005621285
891	(116.0, 70.0)	0.007510987
892	(294.0, 270.0)	0.004490651
893	(294.0, 352.0)	0.003442593
894	(294.0, 243.0)	0.005042962
895	(294.0, 311.0)	0.008678927
896	(162.0, 103.0)	0.001989712
897	(162.0, 203.0)	0.004054021
898	(166.0, 131.0)	0.015753592
899	(166.0, 141.0)	0.013961898
900	(166.0, 212.0)	0.010830921
901	(166.0, 183.0)	0.013933942
902	(166.0, 175.0)	0.005985184
903	(103.0, 96.0)	0.001703413
904	(103.0, 61.0)	0.001690221
905	(103.0, 125.0)	0.002785992
906	(79.0, 28.0)	0.001116118
907	(79.0, 78.0)	0.001736561
908	(79.0, 145.0)	0.006675962
909	(79.0, 47.0)	0.005464077
910	(79.0, 63.0)	0.003287367
911	(45.0, 26.0)	0.002212502
912	(45.0, 80.0)	0.003479967
913	(45.0, 30.0)	0.001380429
914	(237.0, 284.0)	0.005324009
915	(237.0, 243.0)	0.007687663
916	(237.0, 226.0)	0.003134416
917	(237.0, 203.0)	0.003463643
918	(265.0, 327.0)	0.009533006
919	(265.0, 272.0)	0.003415672
920	(265.0, 268.0)	0.004670164
921	(265.0, 260.0)	0.006183621
922	(129.0, 78.0)	0.002538962
923	(129.0, 145.0)	0.001642275
924	(129.0, 168.0)	0.003183279
925	(129.0, 134.0)	0.002523368
926	(129.0, 101.0)	0.002841214
927	(270.0, 243.0)	0.011037659
928	(270.0, 320.0)	0.004305035
929	(270.0, 291.0)	0.002409243
930	(270.0, 249.0)	0.003190834
931	(205.0, 216.0)	0.002206683
932	(358.0, 341.0)	0.002470413
933	(358.0, 360.0)	0.001440737
934	(28.0, 26.0)	0.000408587
935	(28.0, 78.0)	0.001813767
936	(28.0, 44.0)	0.001349933
937	(327.0, 307.0)	0.002475328
938	(327.0, 316.0)	0.002887742
939	(327.0, 360.0)	0.002413691
940	(327.0, 353.0)	0.00536193
941	(352.0, 355.0)	0.00230838
942	(352.0, 320.0)	0.004000571
943	(352.0, 311.0)	0.000746357
944	(272.0, 260.0)	0.001338178
945	(96.0, 131.0)	0.009231294
946	(96.0, 61.0)	0.002834346
947	(96.0, 70.0)	0.005028723
948	(96.0, 125.0)	0.007480073
949	(96.0, 57.0)	0.005813691
950	(96.0, 112.0)	0.001952759
951	(284.0, 293.0)	0.001294305
952	(26.0, 78.0)	0.001244397
953	(26.0, 44.0)	0.000768521
954	(268.0, 214.0)	0.010053405
955	(268.0, 307.0)	0.005039614
956	(268.0, 291.0)	0.009692532
957	(268.0, 326.0)	0.013827326
958	(268.0, 239.0)	0.002352131
959	(131.0, 70.0)	0.007227031
960	(131.0, 157.0)	0.009730085
961	(131.0, 119.0)	0.00554073
962	(131.0, 112.0)	0.004756919
963	(80.0, 141.0)	0.00547807
964	(80.0, 70.0)	0.006694808
965	(80.0, 31.0)	0.002844555
966	(80.0, 30.0)	0.003516155
967	(80.0, 83.0)	0.005944938
968	(80.0, 73.0)	0.002425582
969	(27.0, 57.0)	0.001911414
970	(243.0, 288.0)	0.013010469
971	(243.0, 183.0)	0.013910944
972	(243.0, 203.0)	0.014630097
973	(243.0, 278.0)	0.004884854
974	(243.0, 249.0)	0.005425648
975	(323.0, 288.0)	0.002912467
976	(323.0, 355.0)	0.000195738
977	(379.0, 341.0)	0.00536193
978	(61.0, 57.0)	0.001167858
979	(216.0, 214.0)	0.007246673
980	(216.0, 145.0)	0.004251608
981	(216.0, 168.0)	0.000806496
982	(216.0, 195.0)	0.002465438
983	(216.0, 238.0)	0.003596103
984	(216.0, 217.0)	0.000565936
985	(141.0, 119.0)	0.007830207
986	(141.0, 134.0)	0.006770204
987	(141.0, 188.0)	0.004108233
988	(288.0, 355.0)	0.002042964
989	(288.0, 311.0)	0.000779726
990	(288.0, 293.0)	0.004946607
991	(214.0, 212.0)	0.006221056
992	(214.0, 168.0)	0.007915362
993	(214.0, 260.0)	0.011639388
994	(214.0, 239.0)	0.002193907
995	(214.0, 188.0)	0.002999558
996	(214.0, 217.0)	0.00526179
997	(70.0, 31.0)	0.00286709
998	(70.0, 57.0)	0.007696424
999	(70.0, 119.0)	0.003676134
1000	(70.0, 33.0)	0.005373333
1001	(78.0, 83.0)	0.003420394
1002	(78.0, 63.0)	0.00451383
1003	(78.0, 101.0)	0.001897419
1004	(78.0, 44.0)	0.002043911
1005	(307.0, 260.0)	0.002631405
1006	(307.0, 326.0)	0.000430059
1007	(307.0, 317.0)	0.001808873
1008	(307.0, 290.0)	0.001086731
1009	(212.0, 175.0)	0.007116588
1010	(212.0, 239.0)	0.003602567
1011	(212.0, 188.0)	0.003236533
1012	(145.0, 168.0)	0.002355661
1013	(145.0, 195.0)	0.002224971
1014	(145.0, 101.0)	0.002030168
1015	(145.0, 142.0)	0.0008808
1016	(47.0, 63.0)	0.000880489
1017	(47.0, 34.0)	0.001011463
1018	(341.0, 326.0)	0.006561412
1019	(341.0, 366.0)	0.005127876
1020	(183.0, 157.0)	0.007248476
1021	(183.0, 175.0)	0.006789901
1022	(183.0, 249.0)	0.007058504
1023	(226.0, 203.0)	0.002227515
1024	(355.0, 311.0)	0.000711128
1025	(355.0, 293.0)	0.001084849
1026	(203.0, 157.0)	0.01012856
1027	(203.0, 233.0)	0.005052008
1028	(203.0, 182.0)	0.00536193
1029	(203.0, 180.0)	0.00536193
1030	(125.0, 149.0)	0.00536193
1031	(125.0, 157.0)	0.006619489
1032	(125.0, 86.0)	0.00536193
1033	(31.0, 30.0)	0.000876241
1034	(31.0, 33.0)	0.001812391
1035	(31.0, 73.0)	0.000875095
1036	(31.0, 36.0)	0.00413471
1037	(320.0, 291.0)	0.004267875
1038	(320.0, 380.0)	0.005567157
1039	(320.0, 278.0)	0.003511322
1040	(57.0, 33.0)	0.000421533
1041	(57.0, 35.0)	0.003356371
1042	(57.0, 74.0)	0.00536193
1043	(168.0, 134.0)	0.001906561
1044	(168.0, 217.0)	0.002286615
1045	(168.0, 142.0)	0.005403026
1046	(260.0, 316.0)	0.004499328
1047	(260.0, 239.0)	0.004044907
1048	(260.0, 277.0)	0.004683144
1049	(260.0, 217.0)	0.003007393
1050	(260.0, 317.0)	0.004584595
1051	(260.0, 290.0)	0.002884872
1052	(30.0, 36.0)	0.000707113
1053	(291.0, 249.0)	0.005156095
1054	(291.0, 271.0)	0.002227612
1055	(157.0, 112.0)	0.00135838
1056	(157.0, 151.0)	0.002119179
1057	(316.0, 277.0)	0.00050681
1058	(316.0, 317.0)	0.000686756
1059	(316.0, 336.0)	0.002130053
1060	(360.0, 326.0)	0.002493229
1061	(360.0, 317.0)	0.000765239
1062	(83.0, 44.0)	0.001622575
1063	(83.0, 73.0)	0.001282839
1064	(380.0, 366.0)	0.000818612
1065	(175.0, 119.0)	0.006319212
1066	(175.0, 188.0)	0.00332363
1067	(175.0, 137.0)	0.004745013
1068	(175.0, 220.0)	0.00536193
1069	(119.0, 73.0)	0.00439729
1070	(119.0, 151.0)	0.003754113
1071	(119.0, 88.0)	0.003922651
1072	(63.0, 99.0)	0.001269722
1073	(63.0, 101.0)	0.002568291
1074	(63.0, 44.0)	0.001409266
1075	(63.0, 34.0)	0.004350467
1076	(326.0, 372.0)	0.00536193
1077	(326.0, 317.0)	0.003259199
1078	(326.0, 290.0)	0.001595939
1079	(326.0, 329.0)	0.00536193
1080	(239.0, 188.0)	0.002511299
1081	(239.0, 271.0)	0.004261328
1082	(278.0, 311.0)	0.001696703
1083	(278.0, 249.0)	0.002786725
1084	(278.0, 233.0)	0.004438394
1085	(277.0, 238.0)	0.001032459
1086	(134.0, 188.0)	0.003711691
1087	(134.0, 101.0)	0.005999667
1088	(134.0, 137.0)	0.00237949
1089	(311.0, 373.0)	0.00536193
1090	(293.0, 266.0)	0.001899447
1091	(195.0, 238.0)	0.000580578
1092	(195.0, 217.0)	0.001658119
1093	(249.0, 271.0)	0.003920267
1094	(249.0, 196.0)	0.00536193
1095	(99.0, 101.0)	0.002612341
1096	(99.0, 142.0)	0.001634927
1097	(238.0, 217.0)	0.001520233
1098	(33.0, 35.0)	0.00200556
1099	(101.0, 44.0)	0.00226367
1100	(101.0, 142.0)	0.000985331
1101	(44.0, 36.0)	0.003639631
1102	(112.0, 151.0)	0.000811134
1103	(112.0, 88.0)	0.001619037
1104	(73.0, 36.0)	0.001772388
1105	(317.0, 290.0)	4.61E-05
1106	(317.0, 336.0)	0.003231878
1107	(233.0, 266.0)	0.003685538
