# Supplementary material for: X-ray computed tomography images and network data of sands under compression
Source: Data Brief. 2021 May 12;36:107122. doi: 10.1016/j.dib.2021.107122 (PMC8165412; doi:10.1016/j.dib.2021.107122)
Supplement: Supplementary file 1 [file mmc1.zip › data/Ottawa-sand_6.1MPa/features/thermal-network_edge-betweeness-centrality.csv]

	edge ID	edge betweenness centrality
0	(3.0, 49.0)	0.001762835
1	(3.0, 9.0)	0.000395566
2	(3.0, 51.0)	0.003104757
3	(93.0, 128.0)	0.000342742
4	(93.0, 49.0)	0.000343606
5	(93.0, 97.0)	0.000711204
6	(93.0, 138.0)	0.00070365
7	(93.0, 67.0)	0.001206925
8	(93.0, 51.0)	0.000873804
9	(93.0, 114.0)	0.001992082
10	(128.0, 159.0)	0.001462658
11	(128.0, 97.0)	0.002096285
12	(128.0, 138.0)	0.00144666
13	(159.0, 222.0)	0.001392843
14	(159.0, 97.0)	0.000872237
15	(159.0, 117.0)	0.000418161
16	(159.0, 158.0)	0.002545234
17	(159.0, 208.0)	0.001144654
18	(159.0, 202.0)	0.000629189
19	(159.0, 138.0)	0.00041204
20	(159.0, 189.0)	0.001081952
21	(159.0, 163.0)	0.00094178
22	(240.0, 298.0)	0.000395215
23	(240.0, 222.0)	0.003323167
24	(240.0, 267.0)	0.000565822
25	(240.0, 252.0)	0.000978954
26	(298.0, 222.0)	0.00320069
27	(298.0, 359.0)	0.000581342
28	(298.0, 267.0)	0.000164838
29	(298.0, 302.0)	0.000829318
30	(298.0, 356.0)	0.001176837
31	(298.0, 285.0)	0.000642233
32	(298.0, 252.0)	0.000287287
33	(298.0, 331.0)	0.000894648
34	(49.0, 97.0)	0.001390242
35	(49.0, 69.0)	0.002509048
36	(49.0, 1.0)	0.000995151
37	(49.0, 5.0)	0.000166226
38	(49.0, 8.0)	0.000547047
39	(49.0, 67.0)	0.002002677
40	(49.0, 9.0)	0.000158702
41	(49.0, 51.0)	0.000740979
42	(222.0, 267.0)	0.000468348
43	(222.0, 158.0)	0.007433783
44	(222.0, 208.0)	0.000309383
45	(222.0, 251.0)	0.002007245
46	(222.0, 202.0)	0.000490874
47	(222.0, 285.0)	0.000947863
48	(222.0, 189.0)	0.001462749
49	(222.0, 252.0)	0.001180988
50	(222.0, 245.0)	0.002366832
51	(359.0, 302.0)	0.00267758
52	(359.0, 356.0)	0.00099887
53	(359.0, 331.0)	0.00132804
54	(359.0, 368.0)	0.000504063
55	(267.0, 302.0)	0.000447154
56	(267.0, 208.0)	0.001264564
57	(267.0, 251.0)	0.003119091
58	(267.0, 285.0)	0.00071948
59	(267.0, 252.0)	0.000346311
60	(97.0, 117.0)	0.0001691
61	(97.0, 158.0)	0.002111068
62	(97.0, 69.0)	0.000943597
63	(97.0, 138.0)	0.000592572
64	(97.0, 67.0)	0.000515456
65	(97.0, 115.0)	0.002644386
66	(97.0, 163.0)	0.001676723
67	(97.0, 114.0)	0.000447522
68	(97.0, 75.0)	0.001866101
69	(302.0, 356.0)	0.000462962
70	(302.0, 251.0)	0.002504664
71	(302.0, 321.0)	0.001396425
72	(302.0, 285.0)	0.000293568
73	(302.0, 331.0)	0.000947957
74	(302.0, 258.0)	0.005068479
75	(302.0, 313.0)	0.000583585
76	(117.0, 158.0)	0.001466305
77	(117.0, 69.0)	0.000607021
78	(117.0, 126.0)	0.000237278
79	(117.0, 115.0)	0.002643664
80	(356.0, 321.0)	0.00193447
81	(356.0, 374.0)	0.000604671
82	(356.0, 331.0)	0.000275984
83	(356.0, 313.0)	0.000742984
84	(356.0, 357.0)	0.003381051
85	(158.0, 208.0)	0.00095141
86	(158.0, 126.0)	0.000982382
87	(158.0, 179.0)	0.001574573
88	(158.0, 113.0)	0.003566855
89	(158.0, 185.0)	0.000745965
90	(158.0, 189.0)	0.000648409
91	(158.0, 115.0)	0.000487975
92	(158.0, 163.0)	0.000823117
93	(158.0, 132.0)	0.01002988
94	(158.0, 156.0)	0.002278236
95	(208.0, 251.0)	0.000853039
96	(208.0, 179.0)	0.001280577
97	(208.0, 228.0)	0.001127636
98	(208.0, 185.0)	0.001177544
99	(208.0, 189.0)	0.000401008
100	(208.0, 221.0)	0.002459222
101	(69.0, 1.0)	0.001078295
102	(69.0, 126.0)	0.000400647
103	(69.0, 81.0)	0.000464042
104	(69.0, 113.0)	0.00409615
105	(69.0, 59.0)	0.000832242
106	(69.0, 8.0)	0.000438594
107	(69.0, 67.0)	0.000753723
108	(69.0, 115.0)	0.001491559
109	(69.0, 94.0)	0.001744357
110	(69.0, 75.0)	0.000732321
111	(69.0, 11.0)	0.001198759
112	(251.0, 321.0)	0.003001568
113	(251.0, 228.0)	0.001360608
114	(251.0, 279.0)	0.003674683
115	(251.0, 285.0)	0.002105001
116	(251.0, 185.0)	0.002885231
117	(251.0, 189.0)	0.002784524
118	(251.0, 192.0)	0.007037741
119	(251.0, 258.0)	0.000527969
120	(251.0, 313.0)	0.002244595
121	(251.0, 245.0)	0.002095734
122	(251.0, 276.0)	0.001613729
123	(251.0, 221.0)	0.001691132
124	(1.0, 81.0)	0.000389952
125	(1.0, 59.0)	0.002976913
126	(1.0, 6.0)	0.000701403
127	(1.0, 2.0)	0.001047051
128	(1.0, 5.0)	0.000779393
129	(1.0, 8.0)	0.000325081
130	(321.0, 337.0)	0.000398051
131	(321.0, 279.0)	0.000869736
132	(321.0, 346.0)	0.002134383
133	(321.0, 299.0)	0.001525173
134	(321.0, 374.0)	0.000761081
135	(321.0, 258.0)	0.001538925
136	(321.0, 313.0)	0.000606841
137	(321.0, 340.0)	0.001920704
138	(321.0, 300.0)	0.001412468
139	(126.0, 179.0)	0.001220459
140	(126.0, 81.0)	0.000253528
141	(126.0, 113.0)	0.00170725
142	(126.0, 115.0)	0.001542497
143	(179.0, 228.0)	0.000245393
144	(179.0, 113.0)	0.000764118
145	(179.0, 155.0)	0.001168226
146	(179.0, 210.0)	0.001583168
147	(179.0, 199.0)	0.001870028
148	(179.0, 185.0)	0.000854701
149	(179.0, 192.0)	0.000916223
150	(179.0, 150.0)	0.001492323
151	(81.0, 113.0)	0.003581372
152	(81.0, 59.0)	0.001081542
153	(81.0, 84.0)	0.000225009
154	(228.0, 279.0)	0.000896222
155	(228.0, 155.0)	0.002276849
156	(228.0, 210.0)	0.000949844
157	(228.0, 199.0)	0.000687878
158	(228.0, 185.0)	0.001340422
159	(228.0, 192.0)	0.000984121
160	(228.0, 258.0)	0.001385739
161	(337.0, 279.0)	0.002343598
162	(337.0, 346.0)	0.00031096
163	(337.0, 299.0)	0.001290263
164	(337.0, 374.0)	0.000657926
165	(337.0, 367.0)	0.000561556
166	(337.0, 340.0)	0.001068613
167	(279.0, 346.0)	0.002514012
168	(279.0, 292.0)	0.002920584
169	(279.0, 199.0)	0.001111768
170	(279.0, 299.0)	0.000424512
171	(279.0, 254.0)	0.002012752
172	(279.0, 192.0)	0.004777385
173	(279.0, 258.0)	0.000595452
174	(279.0, 232.0)	0.001886834
175	(279.0, 300.0)	0.001073568
176	(113.0, 59.0)	0.001630624
177	(113.0, 84.0)	0.002786745
178	(113.0, 155.0)	0.002165671
179	(113.0, 122.0)	0.003228422
180	(113.0, 104.0)	0.001796034
181	(113.0, 185.0)	0.003677047
182	(113.0, 192.0)	0.005405563
183	(113.0, 115.0)	0.001895145
184	(113.0, 50.0)	0.003325588
185	(113.0, 150.0)	0.000817236
186	(113.0, 154.0)	0.004223387
187	(113.0, 94.0)	0.001579502
188	(113.0, 98.0)	0.001928199
189	(113.0, 132.0)	0.004892475
190	(59.0, 6.0)	0.001000769
191	(59.0, 84.0)	0.000717825
192	(59.0, 2.0)	0.001243429
193	(59.0, 104.0)	0.002260443
194	(59.0, 8.0)	0.002199305
195	(59.0, 115.0)	0.003087232
196	(59.0, 50.0)	0.000538324
197	(59.0, 94.0)	0.000868312
198	(59.0, 75.0)	0.001632291
199	(59.0, 98.0)	0.004150823
200	(59.0, 11.0)	0.000472483
201	(59.0, 39.0)	0.003431212
202	(6.0, 2.0)	0.000322446
203	(6.0, 8.0)	0.000643765
204	(6.0, 50.0)	0.001030795
205	(6.0, 11.0)	0.000679651
206	(6.0, 39.0)	0.003434842
207	(84.0, 2.0)	0.000136078
208	(84.0, 122.0)	0.00022397
209	(84.0, 53.0)	0.000339036
210	(84.0, 104.0)	0.000975004
211	(84.0, 50.0)	0.000829238
212	(2.0, 53.0)	0.000333427
213	(2.0, 104.0)	0.002693655
214	(2.0, 7.0)	0.000831564
215	(2.0, 50.0)	0.000909785
216	(346.0, 292.0)	0.000330622
217	(346.0, 324.0)	0.001694753
218	(346.0, 299.0)	0.000674014
219	(346.0, 367.0)	0.000719911
220	(346.0, 344.0)	0.00042057
221	(346.0, 340.0)	0.000754518
222	(346.0, 309.0)	0.002372288
223	(155.0, 210.0)	0.000727193
224	(155.0, 122.0)	0.001248694
225	(155.0, 140.0)	0.001381522
226	(155.0, 197.0)	0.002249908
227	(155.0, 199.0)	0.001556855
228	(155.0, 191.0)	0.001660442
229	(155.0, 104.0)	0.001169315
230	(155.0, 192.0)	0.002367894
231	(155.0, 150.0)	0.001873654
232	(155.0, 127.0)	0.003240571
233	(155.0, 154.0)	0.000725795
234	(210.0, 241.0)	0.000295155
235	(210.0, 197.0)	0.000510506
236	(210.0, 199.0)	0.000557012
237	(210.0, 191.0)	0.001318298
238	(210.0, 254.0)	0.002569142
239	(122.0, 53.0)	0.000425523
240	(122.0, 140.0)	0.000768299
241	(122.0, 89.0)	0.001391418
242	(122.0, 104.0)	0.000397458
243	(292.0, 241.0)	0.000460175
244	(292.0, 324.0)	0.000485717
245	(292.0, 281.0)	0.00170097
246	(292.0, 299.0)	0.000790374
247	(292.0, 248.0)	0.001172487
248	(292.0, 254.0)	0.001514732
249	(292.0, 344.0)	0.000472161
250	(292.0, 309.0)	0.001352911
251	(241.0, 197.0)	0.000271383
252	(241.0, 230.0)	0.000817423
253	(241.0, 199.0)	0.001980417
254	(241.0, 191.0)	0.001279315
255	(241.0, 248.0)	0.000505438
256	(241.0, 254.0)	0.001847025
257	(53.0, 89.0)	0.001040633
258	(53.0, 4.0)	0.000516982
259	(53.0, 104.0)	0.001751758
260	(53.0, 7.0)	0.000378414
261	(53.0, 50.0)	0.001272932
262	(53.0, 48.0)	0.000730053
263	(140.0, 197.0)	0.00070652
264	(140.0, 89.0)	0.000669978
265	(140.0, 170.0)	0.001229603
266	(140.0, 133.0)	0.001486204
267	(140.0, 102.0)	0.001049068
268	(140.0, 191.0)	0.001624775
269	(140.0, 104.0)	0.001329572
270	(140.0, 127.0)	0.000597651
271	(140.0, 154.0)	0.003057519
272	(197.0, 230.0)	0.000556883
273	(197.0, 170.0)	0.000721877
274	(197.0, 191.0)	0.000976844
275	(197.0, 248.0)	0.001851029
276	(324.0, 281.0)	0.000414007
277	(324.0, 325.0)	0.000814566
278	(324.0, 275.0)	0.000623651
279	(324.0, 248.0)	0.003230365
280	(324.0, 362.0)	0.000964804
281	(324.0, 344.0)	0.000341943
282	(324.0, 309.0)	0.001520262
283	(324.0, 282.0)	0.000827218
284	(324.0, 318.0)	0.000583152
285	(89.0, 4.0)	0.000628675
286	(89.0, 133.0)	0.001321598
287	(89.0, 102.0)	0.000320045
288	(89.0, 56.0)	0.001074161
289	(89.0, 104.0)	0.001936966
290	(89.0, 48.0)	0.000254734
291	(89.0, 127.0)	0.000864896
292	(89.0, 10.0)	0.000811565
293	(89.0, 85.0)	0.000839693
294	(89.0, 143.0)	0.001966028
295	(89.0, 87.0)	0.003079051
296	(230.0, 170.0)	0.001037283
297	(230.0, 281.0)	0.000358092
298	(230.0, 169.0)	0.000517294
299	(230.0, 231.0)	0.000363185
300	(230.0, 274.0)	0.002147275
301	(230.0, 275.0)	0.000579382
302	(230.0, 191.0)	0.003847849
303	(230.0, 248.0)	0.001619651
304	(230.0, 227.0)	0.000608793
305	(170.0, 133.0)	0.000877156
306	(170.0, 102.0)	0.001649063
307	(170.0, 169.0)	0.001226121
308	(170.0, 231.0)	0.001864373
309	(170.0, 191.0)	0.001693382
310	(170.0, 227.0)	0.000975611
311	(170.0, 127.0)	0.003117836
312	(170.0, 177.0)	0.000217252
313	(170.0, 143.0)	0.000503285
314	(170.0, 181.0)	0.000953043
315	(170.0, 190.0)	0.003455967
316	(281.0, 325.0)	0.000602347
317	(281.0, 274.0)	0.000841398
318	(281.0, 275.0)	0.000154319
319	(281.0, 248.0)	0.002744885
320	(281.0, 227.0)	0.001507852
321	(4.0, 56.0)	0.00018108
322	(4.0, 7.0)	0.001027728
323	(4.0, 48.0)	0.000534665
324	(4.0, 10.0)	0.000254246
325	(4.0, 85.0)	0.00276903
326	(325.0, 274.0)	0.000813517
327	(325.0, 275.0)	0.000488737
328	(325.0, 362.0)	0.000186569
329	(325.0, 361.0)	0.000329399
330	(325.0, 282.0)	0.002801968
331	(325.0, 318.0)	0.001456798
332	(133.0, 102.0)	0.000229465
333	(133.0, 169.0)	0.000641526
334	(133.0, 143.0)	0.001654582
335	(102.0, 56.0)	0.000464491
336	(102.0, 127.0)	0.001797096
337	(102.0, 85.0)	0.000984116
338	(102.0, 143.0)	0.000647395
339	(102.0, 42.0)	0.0014033
340	(102.0, 100.0)	0.000616345
341	(169.0, 231.0)	7.95E-05
342	(169.0, 227.0)	0.00241976
343	(169.0, 177.0)	0.000822609
344	(56.0, 10.0)	0.00060444
345	(56.0, 85.0)	0.002186564
346	(56.0, 42.0)	0.000457674
347	(56.0, 100.0)	0.000527255
348	(231.0, 274.0)	0.000592855
349	(231.0, 275.0)	0.000755579
350	(231.0, 227.0)	0.001978379
351	(231.0, 177.0)	0.001123273
352	(274.0, 275.0)	0.001127792
353	(202.0, 138.0)	0.001201744
354	(202.0, 189.0)	0.000607737
355	(202.0, 252.0)	0.001285682
356	(202.0, 163.0)	0.000794026
357	(202.0, 245.0)	0.001323455
358	(202.0, 204.0)	0.00384389
359	(275.0, 248.0)	0.002738786
360	(275.0, 227.0)	0.000894884
361	(275.0, 282.0)	0.001159421
362	(275.0, 318.0)	0.001589084
363	(275.0, 262.0)	0.000858958
364	(199.0, 299.0)	0.003521737
365	(199.0, 191.0)	0.002539992
366	(199.0, 254.0)	0.001545151
367	(199.0, 192.0)	0.000523332
368	(199.0, 258.0)	0.003825266
369	(199.0, 150.0)	0.003383059
370	(199.0, 154.0)	0.002773605
371	(199.0, 232.0)	0.002075042
372	(199.0, 200.0)	0.002155638
373	(299.0, 254.0)	0.000670268
374	(299.0, 258.0)	0.003208906
375	(299.0, 344.0)	0.003668652
376	(299.0, 340.0)	0.000846663
377	(299.0, 309.0)	0.002750028
378	(299.0, 232.0)	0.003143535
379	(299.0, 300.0)	0.000709326
380	(299.0, 289.0)	0.002116059
381	(138.0, 163.0)	0.000756954
382	(138.0, 114.0)	0.000910835
383	(138.0, 135.0)	0.004093418
384	(191.0, 248.0)	0.001525883
385	(191.0, 254.0)	0.003507159
386	(191.0, 227.0)	0.00209101
387	(191.0, 127.0)	0.002347105
388	(191.0, 154.0)	0.002447756
389	(191.0, 181.0)	0.00031356
390	(191.0, 200.0)	0.002577991
391	(191.0, 152.0)	0.005190097
392	(104.0, 50.0)	0.000501514
393	(104.0, 48.0)	0.001089652
394	(104.0, 150.0)	0.00405124
395	(104.0, 127.0)	0.002171351
396	(104.0, 154.0)	0.002122439
397	(104.0, 98.0)	0.000668347
398	(104.0, 87.0)	0.00158484
399	(248.0, 254.0)	0.001432218
400	(248.0, 227.0)	0.000575853
401	(248.0, 309.0)	0.002829416
402	(248.0, 282.0)	0.001551245
403	(248.0, 181.0)	0.001582438
404	(248.0, 200.0)	0.010409892
405	(248.0, 246.0)	0.001554032
406	(248.0, 229.0)	0.001045167
407	(7.0, 50.0)	0.001130643
408	(7.0, 48.0)	0.00080935
409	(7.0, 10.0)	0.000848259
410	(7.0, 39.0)	0.003108995
411	(7.0, 13.0)	0.001513612
412	(5.0, 8.0)	0.000864881
413	(5.0, 67.0)	0.003510502
414	(5.0, 9.0)	9.59E-05
415	(254.0, 309.0)	0.002005239
416	(254.0, 232.0)	0.001903043
417	(254.0, 300.0)	0.003361498
418	(254.0, 200.0)	0.002575972
419	(254.0, 246.0)	0.001135754
420	(254.0, 289.0)	0.001442668
421	(254.0, 273.0)	0.004055795
422	(254.0, 235.0)	0.003043214
423	(227.0, 177.0)	0.000593084
424	(227.0, 282.0)	0.001242871
425	(227.0, 181.0)	0.000910876
426	(227.0, 262.0)	0.000918684
427	(227.0, 246.0)	0.005346047
428	(227.0, 190.0)	0.00273496
429	(227.0, 229.0)	0.000766365
430	(285.0, 252.0)	0.000337293
431	(285.0, 331.0)	0.000486211
432	(285.0, 313.0)	0.00085711
433	(285.0, 245.0)	0.000981891
434	(285.0, 276.0)	0.001436049
435	(285.0, 286.0)	0.000394143
436	(285.0, 312.0)	0.001603608
437	(185.0, 189.0)	0.000789121
438	(185.0, 192.0)	0.000592825
439	(185.0, 258.0)	0.004701692
440	(185.0, 115.0)	0.002382748
441	(185.0, 150.0)	0.001330326
442	(185.0, 221.0)	0.002522037
443	(185.0, 132.0)	0.003199254
444	(185.0, 156.0)	0.002358744
445	(185.0, 186.0)	0.002320683
446	(189.0, 115.0)	0.003150226
447	(189.0, 163.0)	0.00044273
448	(189.0, 245.0)	0.002034129
449	(189.0, 221.0)	0.000853442
450	(189.0, 156.0)	0.002165413
451	(189.0, 204.0)	0.001750397
452	(189.0, 135.0)	0.001513106
453	(252.0, 331.0)	0.0010581
454	(252.0, 245.0)	0.002962923
455	(252.0, 286.0)	0.000907649
456	(192.0, 258.0)	0.003569738
457	(192.0, 150.0)	0.000766415
458	(192.0, 154.0)	0.003298145
459	(192.0, 232.0)	0.00313381
460	(192.0, 132.0)	0.004817689
461	(192.0, 200.0)	0.003720114
462	(192.0, 186.0)	0.002999411
463	(192.0, 174.0)	0.002809013
464	(8.0, 67.0)	0.000869645
465	(8.0, 9.0)	0.000990686
466	(8.0, 75.0)	0.001946755
467	(8.0, 11.0)	0.001682963
468	(8.0, 12.0)	0.000462735
469	(362.0, 361.0)	0.00027764
470	(362.0, 344.0)	0.001554372
471	(362.0, 318.0)	0.001115751
472	(362.0, 345.0)	0.001867666
473	(362.0, 363.0)	0.00026583
474	(374.0, 367.0)	0.001227694
475	(374.0, 313.0)	0.00095824
476	(374.0, 340.0)	0.002000988
477	(374.0, 357.0)	0.002617417
478	(374.0, 342.0)	0.000872206
479	(367.0, 344.0)	0.000764829
480	(367.0, 340.0)	0.001259809
481	(367.0, 354.0)	0.001449179
482	(361.0, 318.0)	0.004302838
483	(361.0, 363.0)	0.00037411
484	(331.0, 313.0)	0.001690036
485	(331.0, 368.0)	0.002158457
486	(331.0, 286.0)	0.000436391
487	(331.0, 357.0)	0.002910317
488	(331.0, 312.0)	0.0028856
489	(331.0, 332.0)	0.000481402
490	(258.0, 313.0)	0.002058265
491	(258.0, 276.0)	0.001894304
492	(258.0, 232.0)	0.001470771
493	(258.0, 221.0)	0.002208447
494	(258.0, 300.0)	0.001295383
495	(258.0, 303.0)	0.002699329
496	(258.0, 244.0)	0.003038902
497	(344.0, 340.0)	0.001447505
498	(344.0, 309.0)	0.000807055
499	(344.0, 318.0)	0.001552378
500	(344.0, 354.0)	0.000425331
501	(344.0, 345.0)	0.001171275
502	(67.0, 115.0)	0.003722412
503	(67.0, 9.0)	0.003072634
504	(67.0, 51.0)	0.000794388
505	(67.0, 114.0)	0.000223171
506	(67.0, 75.0)	0.000538107
507	(67.0, 12.0)	0.000504803
508	(67.0, 109.0)	0.010834881
509	(67.0, 66.0)	0.00037111
510	(115.0, 150.0)	0.006175559
511	(115.0, 163.0)	0.001612092
512	(115.0, 94.0)	0.001070812
513	(115.0, 114.0)	0.002369749
514	(115.0, 75.0)	0.000607145
515	(115.0, 132.0)	0.003993676
516	(115.0, 156.0)	0.001487615
517	(115.0, 109.0)	0.003436601
518	(50.0, 48.0)	0.001143767
519	(50.0, 94.0)	0.002042474
520	(50.0, 98.0)	0.001030064
521	(50.0, 87.0)	0.00209667
522	(50.0, 11.0)	0.001123272
523	(50.0, 39.0)	0.00116138
524	(50.0, 13.0)	0.002016414
525	(48.0, 127.0)	0.002062335
526	(48.0, 10.0)	0.000329459
527	(48.0, 85.0)	0.000730632
528	(48.0, 87.0)	0.001215489
529	(48.0, 13.0)	0.001037448
530	(48.0, 62.0)	0.001660485
531	(150.0, 154.0)	0.000797102
532	(150.0, 94.0)	0.002847164
533	(150.0, 98.0)	0.00110143
534	(150.0, 132.0)	0.000702945
535	(150.0, 200.0)	0.005936018
536	(150.0, 186.0)	0.004470886
537	(150.0, 174.0)	0.002144876
538	(150.0, 123.0)	0.002508856
539	(150.0, 95.0)	0.001468029
540	(313.0, 276.0)	0.001035757
541	(313.0, 300.0)	0.002437448
542	(313.0, 357.0)	0.000926176
543	(313.0, 312.0)	0.000851398
544	(313.0, 303.0)	0.000923636
545	(313.0, 342.0)	0.001559924
546	(163.0, 114.0)	0.000653985
547	(163.0, 156.0)	0.001155047
548	(163.0, 204.0)	0.003463365
549	(163.0, 135.0)	0.000327217
550	(163.0, 161.0)	0.002285477
551	(127.0, 154.0)	0.001419153
552	(127.0, 85.0)	0.001183393
553	(127.0, 143.0)	0.000857969
554	(127.0, 98.0)	0.004620379
555	(127.0, 181.0)	0.002378203
556	(127.0, 87.0)	0.001115936
557	(127.0, 152.0)	0.001822951
558	(127.0, 120.0)	0.004696532
559	(177.0, 143.0)	0.000578199
560	(177.0, 181.0)	0.002038605
561	(177.0, 190.0)	0.001541581
562	(177.0, 160.0)	0.002403129
563	(340.0, 309.0)	0.00243136
564	(340.0, 300.0)	0.001511085
565	(340.0, 342.0)	0.001053023
566	(340.0, 354.0)	0.000633266
567	(340.0, 289.0)	0.00313259
568	(340.0, 322.0)	0.00058713
569	(340.0, 333.0)	0.002505019
570	(9.0, 51.0)	0.000330839
571	(9.0, 12.0)	0.001145449
572	(154.0, 98.0)	0.001162746
573	(154.0, 181.0)	0.004292309
574	(154.0, 87.0)	0.002267671
575	(154.0, 200.0)	0.00166079
576	(154.0, 152.0)	0.002482056
577	(154.0, 174.0)	0.002062067
578	(154.0, 123.0)	0.003486777
579	(154.0, 95.0)	0.002944941
580	(10.0, 85.0)	0.001254773
581	(10.0, 42.0)	0.000597551
582	(10.0, 13.0)	0.002129831
583	(10.0, 62.0)	0.001093745
584	(10.0, 14.0)	0.000781268
585	(309.0, 282.0)	0.001208887
586	(309.0, 318.0)	0.001812692
587	(309.0, 246.0)	0.002308056
588	(309.0, 354.0)	0.000863438
589	(309.0, 289.0)	0.001270911
590	(309.0, 345.0)	0.001195982
591	(309.0, 322.0)	0.003462301
592	(309.0, 273.0)	0.001769559
593	(309.0, 314.0)	0.002042421
594	(309.0, 310.0)	0.004591995
595	(51.0, 114.0)	0.001801592
596	(51.0, 12.0)	0.000697569
597	(51.0, 66.0)	0.001589231
598	(51.0, 68.0)	0.000818584
599	(51.0, 18.0)	0.004244674
600	(85.0, 143.0)	0.000625806
601	(85.0, 87.0)	0.001286793
602	(85.0, 42.0)	0.000703063
603	(85.0, 100.0)	0.000519626
604	(85.0, 152.0)	0.005902203
605	(85.0, 62.0)	0.000685885
606	(85.0, 120.0)	0.001046347
607	(85.0, 110.0)	0.002897167
608	(85.0, 71.0)	0.001797206
609	(143.0, 181.0)	0.001579056
610	(143.0, 100.0)	0.001049994
611	(143.0, 190.0)	0.002784658
612	(143.0, 152.0)	0.00352567
613	(143.0, 160.0)	0.00088554
614	(143.0, 120.0)	0.001235888
615	(94.0, 75.0)	0.000537835
616	(94.0, 98.0)	0.001954472
617	(94.0, 132.0)	0.0015099
618	(94.0, 11.0)	0.000418381
619	(94.0, 39.0)	0.00149762
620	(94.0, 109.0)	0.003704442
621	(94.0, 95.0)	0.000720037
622	(94.0, 60.0)	0.00381516
623	(94.0, 64.0)	0.000947577
624	(245.0, 276.0)	0.000317832
625	(245.0, 221.0)	0.000718321
626	(245.0, 286.0)	0.001118503
627	(245.0, 312.0)	0.001029811
628	(245.0, 204.0)	0.001571515
629	(245.0, 244.0)	0.004663072
630	(245.0, 242.0)	0.000653525
631	(245.0, 255.0)	0.002878145
632	(245.0, 224.0)	0.002144183
633	(114.0, 75.0)	0.000634315
634	(114.0, 156.0)	0.002808453
635	(114.0, 135.0)	0.001086267
636	(114.0, 109.0)	0.00296572
637	(114.0, 66.0)	0.000157614
638	(114.0, 68.0)	0.001660653
639	(75.0, 132.0)	0.006098492
640	(75.0, 11.0)	0.000657348
641	(75.0, 12.0)	0.001222534
642	(75.0, 109.0)	0.002538349
643	(75.0, 66.0)	0.000616582
644	(75.0, 60.0)	0.001473233
645	(282.0, 318.0)	0.000317571
646	(282.0, 262.0)	0.000358518
647	(282.0, 246.0)	0.002303115
648	(282.0, 229.0)	0.000532341
649	(282.0, 301.0)	0.001023017
650	(282.0, 273.0)	0.003137802
651	(282.0, 259.0)	0.001964478
652	(282.0, 310.0)	0.001337337
653	(276.0, 221.0)	0.000830578
654	(276.0, 286.0)	0.001313124
655	(276.0, 312.0)	0.000228679
656	(276.0, 303.0)	0.001067243
657	(276.0, 204.0)	0.002324618
658	(276.0, 244.0)	0.001138013
659	(276.0, 255.0)	0.000762208
660	(276.0, 287.0)	0.00374393
661	(98.0, 132.0)	0.002672801
662	(98.0, 87.0)	0.000596014
663	(98.0, 11.0)	0.00510347
664	(98.0, 39.0)	0.002187572
665	(98.0, 13.0)	0.002423756
666	(98.0, 152.0)	0.010171416
667	(98.0, 123.0)	0.002034406
668	(98.0, 95.0)	0.000326716
669	(181.0, 200.0)	0.002284116
670	(181.0, 246.0)	0.00205468
671	(181.0, 190.0)	0.000904113
672	(181.0, 229.0)	0.003148922
673	(181.0, 152.0)	0.001448656
674	(181.0, 201.0)	0.001688087
675	(232.0, 300.0)	0.001074364
676	(232.0, 200.0)	0.003665273
677	(232.0, 303.0)	0.003265853
678	(232.0, 289.0)	0.002688343
679	(232.0, 186.0)	0.004263316
680	(232.0, 174.0)	0.002755521
681	(232.0, 244.0)	0.002612527
682	(232.0, 235.0)	0.001034249
683	(232.0, 283.0)	0.00387134
684	(232.0, 218.0)	0.003357295
685	(221.0, 156.0)	0.002253777
686	(221.0, 204.0)	0.000363488
687	(221.0, 186.0)	0.002905649
688	(221.0, 244.0)	0.001069793
689	(221.0, 255.0)	0.005097848
690	(221.0, 171.0)	0.003490417
691	(300.0, 303.0)	0.000469773
692	(300.0, 342.0)	0.000886339
693	(300.0, 289.0)	0.002424878
694	(300.0, 322.0)	0.001577372
695	(300.0, 244.0)	0.003986768
696	(300.0, 283.0)	0.001863446
697	(300.0, 333.0)	0.00149854
698	(132.0, 156.0)	0.001900732
699	(132.0, 186.0)	0.001268939
700	(132.0, 109.0)	0.002475283
701	(132.0, 174.0)	0.004603881
702	(132.0, 123.0)	0.003057576
703	(132.0, 95.0)	0.001388579
704	(132.0, 64.0)	0.003558722
705	(132.0, 136.0)	0.002096769
706	(132.0, 172.0)	0.015223975
707	(132.0, 106.0)	0.006847727
708	(318.0, 262.0)	0.001894505
709	(318.0, 345.0)	0.000298274
710	(318.0, 363.0)	0.000845933
711	(318.0, 301.0)	0.000550175
712	(318.0, 273.0)	0.008837119
713	(318.0, 343.0)	0.000903156
714	(318.0, 310.0)	0.001433249
715	(318.0, 375.0)	0.000903216
716	(368.0, 332.0)	0.002754254
717	(87.0, 13.0)	0.00074427
718	(87.0, 152.0)	0.002214113
719	(87.0, 123.0)	0.004136339
720	(87.0, 95.0)	0.001281711
721	(87.0, 62.0)	0.002142228
722	(87.0, 110.0)	0.001827589
723	(87.0, 65.0)	0.0033378
724	(156.0, 204.0)	0.001706553
725	(156.0, 186.0)	0.002374808
726	(156.0, 135.0)	0.000490345
727	(156.0, 109.0)	0.000474638
728	(156.0, 66.0)	0.002933184
729	(156.0, 161.0)	0.000898431
730	(156.0, 171.0)	0.003398814
731	(156.0, 136.0)	0.004520548
732	(156.0, 105.0)	0.004078745
733	(42.0, 100.0)	7.40E-05
734	(42.0, 62.0)	0.001265353
735	(42.0, 14.0)	0.000750865
736	(42.0, 120.0)	0.001912463
737	(42.0, 76.0)	0.000420771
738	(42.0, 71.0)	0.001021322
739	(42.0, 17.0)	0.000807661
740	(286.0, 312.0)	0.000544103
741	(286.0, 332.0)	0.000365384
742	(286.0, 242.0)	0.000353635
743	(286.0, 255.0)	0.002406588
744	(286.0, 304.0)	0.000724483
745	(11.0, 12.0)	0.001991045
746	(11.0, 39.0)	0.001383471
747	(11.0, 60.0)	0.002110609
748	(11.0, 64.0)	0.001931888
749	(11.0, 15.0)	0.000596126
750	(12.0, 66.0)	0.0009091
751	(12.0, 60.0)	0.001055103
752	(12.0, 15.0)	0.001241824
753	(12.0, 18.0)	0.001162749
754	(100.0, 160.0)	0.000859167
755	(100.0, 62.0)	0.00167096
756	(100.0, 120.0)	0.000950774
757	(100.0, 76.0)	0.000437157
758	(100.0, 71.0)	0.001028213
759	(200.0, 246.0)	0.002686804
760	(200.0, 152.0)	0.002917994
761	(200.0, 174.0)	0.000520884
762	(200.0, 123.0)	0.007356349
763	(200.0, 235.0)	0.002664172
764	(200.0, 201.0)	0.00140358
765	(200.0, 148.0)	0.005466345
766	(200.0, 207.0)	0.006215447
767	(357.0, 312.0)	0.000371131
768	(357.0, 303.0)	0.001289769
769	(357.0, 342.0)	0.000746026
770	(357.0, 332.0)	0.001230308
771	(357.0, 334.0)	0.00405827
772	(357.0, 287.0)	0.006532122
773	(357.0, 338.0)	0.001568922
774	(39.0, 13.0)	0.001540543
775	(39.0, 95.0)	0.00085464
776	(39.0, 60.0)	0.004792514
777	(39.0, 64.0)	0.001186562
778	(39.0, 15.0)	0.001164854
779	(39.0, 65.0)	0.006659081
780	(39.0, 54.0)	0.000891251
781	(39.0, 19.0)	0.000815489
782	(39.0, 20.0)	0.004964583
783	(262.0, 190.0)	0.004768876
784	(262.0, 229.0)	0.000515204
785	(262.0, 301.0)	0.000540454
786	(262.0, 259.0)	0.000943065
787	(262.0, 310.0)	0.001741459
788	(13.0, 95.0)	0.002375224
789	(13.0, 62.0)	0.001115517
790	(13.0, 14.0)	0.003018975
791	(13.0, 16.0)	0.001766328
792	(13.0, 65.0)	0.002925012
793	(13.0, 54.0)	0.002140126
794	(13.0, 20.0)	0.00127737
795	(312.0, 303.0)	0.001634168
796	(312.0, 332.0)	0.001927811
797	(312.0, 244.0)	0.005087597
798	(312.0, 255.0)	0.000544356
799	(312.0, 304.0)	0.00098789
800	(312.0, 287.0)	0.003712435
801	(312.0, 338.0)	0.001181175
802	(303.0, 342.0)	0.000434826
803	(303.0, 322.0)	0.00333535
804	(303.0, 244.0)	0.001458507
805	(303.0, 283.0)	0.000531237
806	(303.0, 333.0)	0.001046415
807	(303.0, 334.0)	0.002212543
808	(303.0, 287.0)	0.002236503
809	(342.0, 322.0)	0.000873154
810	(342.0, 283.0)	0.002440317
811	(342.0, 333.0)	0.000316672
812	(342.0, 334.0)	0.001501169
813	(342.0, 376.0)	0.00138445
814	(246.0, 289.0)	0.002027668
815	(246.0, 229.0)	0.000443171
816	(246.0, 273.0)	0.000512142
817	(246.0, 235.0)	0.002851772
818	(246.0, 201.0)	0.001186392
819	(246.0, 215.0)	0.002802068
820	(246.0, 247.0)	0.00649287
821	(204.0, 186.0)	0.005676617
822	(204.0, 135.0)	0.001491768
823	(204.0, 244.0)	0.002410627
824	(204.0, 242.0)	0.002567272
825	(204.0, 255.0)	0.00394842
826	(204.0, 161.0)	0.001325662
827	(204.0, 171.0)	0.001485078
828	(204.0, 224.0)	0.000668519
829	(204.0, 236.0)	0.001794639
830	(204.0, 193.0)	0.004746282
831	(354.0, 289.0)	0.002349038
832	(354.0, 345.0)	0.000524187
833	(354.0, 322.0)	0.000799877
834	(354.0, 314.0)	0.00150027
835	(354.0, 364.0)	0.000285948
836	(354.0, 347.0)	0.00120494
837	(289.0, 322.0)	0.000748201
838	(289.0, 273.0)	0.001183143
839	(289.0, 235.0)	0.000871307
840	(289.0, 283.0)	0.002857
841	(289.0, 314.0)	0.001130816
842	(289.0, 295.0)	0.001879704
843	(289.0, 247.0)	0.007215473
844	(345.0, 363.0)	0.001011454
845	(345.0, 273.0)	0.004189319
846	(345.0, 343.0)	0.000620537
847	(345.0, 314.0)	0.001844493
848	(345.0, 310.0)	0.000644963
849	(345.0, 375.0)	0.000453498
850	(345.0, 364.0)	0.000499785
851	(345.0, 339.0)	0.001650236
852	(363.0, 343.0)	0.000153739
853	(363.0, 310.0)	0.00338283
854	(363.0, 375.0)	0.000182695
855	(190.0, 229.0)	0.001027416
856	(190.0, 152.0)	0.005652522
857	(190.0, 160.0)	0.000978998
858	(190.0, 201.0)	0.002296987
859	(190.0, 120.0)	0.003721746
860	(190.0, 259.0)	0.004917338
861	(190.0, 206.0)	0.001278821
862	(190.0, 215.0)	0.003052361
863	(190.0, 153.0)	0.004962327
864	(229.0, 273.0)	0.001282003
865	(229.0, 201.0)	0.002452265
866	(229.0, 259.0)	0.000556328
867	(229.0, 310.0)	0.003905363
868	(229.0, 215.0)	0.001408115
869	(186.0, 174.0)	0.002148376
870	(186.0, 244.0)	0.005367109
871	(186.0, 123.0)	0.008024116
872	(186.0, 218.0)	0.001612992
873	(186.0, 171.0)	0.001906644
874	(186.0, 136.0)	0.002488077
875	(186.0, 172.0)	0.003471384
876	(186.0, 184.0)	0.006793098
877	(152.0, 174.0)	0.004181757
878	(152.0, 123.0)	0.005052522
879	(152.0, 201.0)	0.003365223
880	(152.0, 120.0)	0.003203375
881	(152.0, 110.0)	0.001563635
882	(152.0, 148.0)	0.002255429
883	(152.0, 139.0)	0.006884584
884	(152.0, 173.0)	0.008625708
885	(135.0, 109.0)	0.00112904
886	(135.0, 66.0)	0.001161783
887	(135.0, 161.0)	0.000407469
888	(135.0, 171.0)	0.00627925
889	(135.0, 105.0)	0.001793789
890	(322.0, 283.0)	0.00309742
891	(322.0, 333.0)	0.000216542
892	(322.0, 314.0)	0.00129464
893	(322.0, 295.0)	0.001635378
894	(322.0, 364.0)	0.002722169
895	(322.0, 347.0)	0.001123692
896	(322.0, 376.0)	0.00181425
897	(301.0, 343.0)	0.000327676
898	(301.0, 259.0)	0.002078903
899	(301.0, 310.0)	0.001167598
900	(332.0, 304.0)	0.001316859
901	(332.0, 338.0)	0.003295252
902	(109.0, 66.0)	0.001321523
903	(109.0, 60.0)	0.001496566
904	(109.0, 64.0)	0.001667796
905	(109.0, 161.0)	0.001367182
906	(109.0, 171.0)	0.009954709
907	(109.0, 136.0)	0.003495389
908	(109.0, 105.0)	0.000768553
909	(109.0, 90.0)	0.0019785
910	(109.0, 147.0)	0.011147195
911	(66.0, 60.0)	0.000950855
912	(66.0, 68.0)	0.000425975
913	(66.0, 18.0)	0.000638124
914	(66.0, 105.0)	0.001389117
915	(174.0, 123.0)	0.001008729
916	(174.0, 235.0)	0.002709719
917	(174.0, 201.0)	0.003238612
918	(174.0, 218.0)	0.001748365
919	(174.0, 172.0)	0.001834457
920	(174.0, 148.0)	0.001747157
921	(174.0, 207.0)	0.004197469
922	(160.0, 120.0)	0.00057754
923	(160.0, 206.0)	0.000724461
924	(160.0, 153.0)	0.001074999
925	(160.0, 139.0)	0.005000659
926	(244.0, 283.0)	0.001713902
927	(244.0, 255.0)	0.002121846
928	(244.0, 218.0)	0.003856807
929	(244.0, 171.0)	0.005906342
930	(244.0, 287.0)	0.002586603
931	(244.0, 236.0)	0.000957344
932	(244.0, 253.0)	0.006028478
933	(123.0, 95.0)	0.000439867
934	(123.0, 136.0)	0.005012018
935	(123.0, 110.0)	0.007395482
936	(123.0, 65.0)	0.00308527
937	(123.0, 172.0)	0.003576492
938	(123.0, 54.0)	0.00546225
939	(123.0, 148.0)	0.000824482
940	(123.0, 106.0)	0.001805806
941	(123.0, 146.0)	0.007482744
942	(95.0, 64.0)	0.001115285
943	(95.0, 136.0)	0.004127433
944	(95.0, 65.0)	0.001638369
945	(95.0, 54.0)	0.001029267
946	(95.0, 106.0)	0.000900611
947	(242.0, 255.0)	0.001277967
948	(242.0, 224.0)	0.000723138
949	(242.0, 304.0)	0.000343666
950	(62.0, 14.0)	0.000284159
951	(62.0, 120.0)	0.001592312
952	(62.0, 16.0)	0.000714884
953	(62.0, 110.0)	0.00081447
954	(62.0, 65.0)	0.003810361
955	(62.0, 71.0)	0.000519161
956	(62.0, 52.0)	0.002033154
957	(62.0, 55.0)	0.002538705
958	(273.0, 235.0)	0.003639762
959	(273.0, 201.0)	0.005571405
960	(273.0, 259.0)	0.001874712
961	(273.0, 314.0)	0.000885921
962	(273.0, 310.0)	0.002211675
963	(273.0, 295.0)	0.007909603
964	(273.0, 215.0)	0.004228622
965	(273.0, 247.0)	0.00518191
966	(273.0, 269.0)	0.001783933
967	(14.0, 16.0)	0.000239717
968	(14.0, 71.0)	0.000824537
969	(14.0, 17.0)	0.001085193
970	(14.0, 52.0)	0.000510531
971	(14.0, 55.0)	0.00275692
972	(14.0, 21.0)	0.000560401
973	(235.0, 201.0)	0.002957514
974	(235.0, 283.0)	0.003208275
975	(235.0, 218.0)	0.002635498
976	(235.0, 295.0)	0.0029076
977	(235.0, 207.0)	0.001058358
978	(235.0, 247.0)	0.00097782
979	(235.0, 253.0)	0.006926681
980	(201.0, 215.0)	0.001087253
981	(201.0, 148.0)	0.003697554
982	(201.0, 207.0)	0.001190991
983	(201.0, 247.0)	0.003562557
984	(201.0, 139.0)	0.00601705
985	(201.0, 173.0)	0.000930754
986	(120.0, 76.0)	0.002336862
987	(120.0, 110.0)	0.000858168
988	(120.0, 71.0)	0.0009032
989	(120.0, 153.0)	0.002504506
990	(120.0, 139.0)	0.002676272
991	(120.0, 111.0)	0.003975984
992	(343.0, 310.0)	0.001454404
993	(343.0, 375.0)	3.55E-05
994	(343.0, 339.0)	0.001902592
995	(343.0, 330.0)	0.000824134
996	(283.0, 333.0)	0.001055606
997	(283.0, 218.0)	0.004047424
998	(283.0, 334.0)	0.00152348
999	(283.0, 295.0)	0.001235188
1000	(283.0, 287.0)	0.002041835
1001	(283.0, 253.0)	0.001876831
1002	(283.0, 308.0)	0.002320901
1003	(283.0, 280.0)	0.006526282
1004	(255.0, 224.0)	0.000627093
1005	(255.0, 304.0)	0.000769126
1006	(255.0, 287.0)	0.001100124
1007	(255.0, 338.0)	0.001501883
1008	(255.0, 236.0)	0.000540071
1009	(255.0, 263.0)	0.000969066
1010	(255.0, 319.0)	0.006625744
1011	(255.0, 280.0)	0.00648724
1012	(76.0, 71.0)	0.000404351
1013	(76.0, 17.0)	0.000318282
1014	(76.0, 52.0)	0.000538768
1015	(76.0, 111.0)	0.002227674
1016	(76.0, 77.0)	0.000838772
1017	(60.0, 64.0)	0.000428075
1018	(60.0, 15.0)	0.000399822
1019	(60.0, 18.0)	0.000883836
1020	(60.0, 105.0)	0.002351568
1021	(60.0, 90.0)	0.00123505
1022	(60.0, 41.0)	0.001177694
1023	(60.0, 46.0)	0.00674294
1024	(333.0, 334.0)	0.000827984
1025	(333.0, 295.0)	0.001512465
1026	(333.0, 347.0)	0.001235895
1027	(333.0, 376.0)	0.00036638
1028	(333.0, 308.0)	0.003096346
1029	(64.0, 15.0)	0.001523004
1030	(64.0, 136.0)	0.003458169
1031	(64.0, 54.0)	0.00056019
1032	(64.0, 19.0)	0.001757258
1033	(64.0, 106.0)	0.001035313
1034	(64.0, 90.0)	0.001059504
1035	(64.0, 41.0)	0.00165622
1036	(64.0, 91.0)	0.002992769
1037	(259.0, 310.0)	0.000958907
1038	(259.0, 206.0)	0.000829491
1039	(259.0, 215.0)	0.001263242
1040	(259.0, 269.0)	0.001876466
1041	(259.0, 198.0)	0.002681999
1042	(259.0, 250.0)	0.001263192
1043	(259.0, 305.0)	0.003914516
1044	(68.0, 18.0)	0.000786298
1045	(68.0, 105.0)	0.003197283
1046	(68.0, 22.0)	0.000856197
1047	(68.0, 92.0)	0.001131458
1048	(161.0, 171.0)	0.001755107
1049	(161.0, 224.0)	0.001497358
1050	(161.0, 105.0)	0.000731728
1051	(161.0, 193.0)	0.000820972
1052	(161.0, 147.0)	0.002384021
1053	(161.0, 144.0)	0.002444315
1054	(15.0, 18.0)	0.001150725
1055	(15.0, 54.0)	0.002356071
1056	(15.0, 19.0)	0.000351447
1057	(15.0, 41.0)	0.000623545
1058	(314.0, 310.0)	0.001487592
1059	(314.0, 295.0)	0.001868627
1060	(314.0, 364.0)	0.00169849
1061	(314.0, 347.0)	0.000518388
1062	(314.0, 339.0)	0.001533474
1063	(314.0, 247.0)	0.005478897
1064	(314.0, 269.0)	0.000906795
1065	(314.0, 296.0)	0.002897671
1066	(310.0, 375.0)	0.00150138
1067	(310.0, 339.0)	0.00157358
1068	(310.0, 330.0)	0.002930306
1069	(310.0, 269.0)	0.002066867
1070	(310.0, 250.0)	0.004660718
1071	(310.0, 305.0)	0.003601177
1072	(218.0, 171.0)	0.006001099
1073	(218.0, 136.0)	0.008878135
1074	(218.0, 172.0)	0.000959615
1075	(218.0, 207.0)	0.002121634
1076	(218.0, 247.0)	0.011380246
1077	(218.0, 253.0)	0.000765675
1078	(218.0, 184.0)	0.003632658
1079	(218.0, 209.0)	0.002219934
1080	(16.0, 65.0)	0.002759212
1081	(16.0, 20.0)	0.000377838
1082	(16.0, 52.0)	0.000657801
1083	(16.0, 55.0)	0.000811398
1084	(16.0, 21.0)	0.000762902
1085	(16.0, 40.0)	0.001962657
1086	(375.0, 364.0)	0.000845963
1087	(375.0, 339.0)	0.001584205
1088	(375.0, 330.0)	0.000840745
1089	(171.0, 136.0)	0.002903467
1090	(171.0, 224.0)	0.003037912
1091	(171.0, 105.0)	0.011547519
1092	(171.0, 236.0)	0.001669789
1093	(171.0, 193.0)	0.001452933
1094	(171.0, 253.0)	0.019620796
1095	(171.0, 184.0)	0.001622781
1096	(171.0, 147.0)	0.004302616
1097	(171.0, 225.0)	0.004734737
1098	(136.0, 172.0)	0.001368412
1099	(136.0, 106.0)	0.000609992
1100	(136.0, 90.0)	0.003718912
1101	(136.0, 184.0)	0.002293757
1102	(136.0, 147.0)	0.004623547
1103	(136.0, 91.0)	0.005367083
1104	(136.0, 146.0)	0.003393133
1105	(136.0, 118.0)	0.004423755
1106	(224.0, 304.0)	0.001931803
1107	(224.0, 236.0)	0.00070352
1108	(224.0, 193.0)	0.002060165
1109	(224.0, 263.0)	0.000668536
1110	(224.0, 211.0)	0.001394613
1111	(110.0, 65.0)	0.000899505
1112	(110.0, 71.0)	0.002181679
1113	(110.0, 148.0)	0.001342222
1114	(110.0, 139.0)	0.001321578
1115	(110.0, 55.0)	0.00197571
1116	(110.0, 111.0)	0.004403192
1117	(110.0, 124.0)	0.002789714
1118	(18.0, 105.0)	0.002557633
1119	(18.0, 90.0)	0.002747368
1120	(18.0, 41.0)	0.003357165
1121	(18.0, 22.0)	0.001489305
1122	(18.0, 92.0)	0.001308307
1123	(18.0, 46.0)	0.001431975
1124	(65.0, 54.0)	0.001051089
1125	(65.0, 20.0)	0.001167543
1126	(65.0, 148.0)	0.002622478
1127	(65.0, 106.0)	0.001324175
1128	(65.0, 55.0)	0.002221388
1129	(65.0, 146.0)	0.008810355
1130	(65.0, 72.0)	0.002873223
1131	(65.0, 124.0)	0.005598161
1132	(71.0, 17.0)	0.002332198
1133	(71.0, 139.0)	0.004828054
1134	(71.0, 52.0)	0.000456173
1135	(71.0, 55.0)	0.002452967
1136	(71.0, 111.0)	0.00113569
1137	(71.0, 77.0)	0.002189849
1138	(206.0, 215.0)	0.002307867
1139	(206.0, 198.0)	0.000751393
1140	(105.0, 90.0)	0.000877467
1141	(105.0, 147.0)	0.002282432
1142	(105.0, 144.0)	0.002109308
1143	(105.0, 92.0)	0.003217083
1144	(105.0, 107.0)	0.001745299
1145	(105.0, 46.0)	0.005766347
1146	(304.0, 338.0)	0.000690048
1147	(304.0, 263.0)	0.001713081
1148	(304.0, 319.0)	0.001491709
1149	(334.0, 295.0)	0.005999073
1150	(334.0, 287.0)	0.000872333
1151	(334.0, 338.0)	0.002207062
1152	(334.0, 376.0)	0.000680049
1153	(334.0, 308.0)	0.00093308
1154	(334.0, 351.0)	0.001620799
1155	(334.0, 280.0)	0.001657246
1156	(334.0, 315.0)	0.002401286
1157	(334.0, 377.0)	0.001220603
1158	(334.0, 348.0)	0.003321795
1159	(295.0, 347.0)	0.002317615
1160	(295.0, 247.0)	0.002587318
1161	(295.0, 253.0)	0.006834945
1162	(295.0, 269.0)	0.003260032
1163	(295.0, 308.0)	0.003295419
1164	(295.0, 296.0)	0.001264098
1165	(295.0, 261.0)	0.001516347
1166	(295.0, 306.0)	0.00610663
1167	(17.0, 52.0)	0.000824074
1168	(17.0, 21.0)	0.000383298
1169	(17.0, 24.0)	0.000583552
1170	(287.0, 338.0)	0.001058414
1171	(287.0, 236.0)	0.000751175
1172	(287.0, 253.0)	0.005373013
1173	(287.0, 263.0)	0.00146441
1174	(287.0, 308.0)	0.003842206
1175	(287.0, 351.0)	0.002739293
1176	(287.0, 319.0)	0.003509952
1177	(287.0, 280.0)	0.000699216
1178	(287.0, 315.0)	0.002651007
1179	(287.0, 225.0)	0.009659795
1180	(172.0, 148.0)	0.001892522
1181	(172.0, 207.0)	0.002063955
1182	(172.0, 106.0)	0.001764106
1183	(172.0, 253.0)	0.007210877
1184	(172.0, 184.0)	0.001550349
1185	(172.0, 146.0)	0.000975308
1186	(172.0, 164.0)	0.010855035
1187	(172.0, 209.0)	0.002146297
1188	(172.0, 187.0)	0.007300884
1189	(364.0, 347.0)	0.000505657
1190	(364.0, 339.0)	0.000871791
1191	(54.0, 19.0)	0.000710862
1192	(54.0, 20.0)	0.000712944
1193	(54.0, 106.0)	0.000693395
1194	(54.0, 41.0)	0.002794901
1195	(54.0, 91.0)	0.002319135
1196	(54.0, 37.0)	0.001423924
1197	(54.0, 72.0)	0.002410228
1198	(338.0, 263.0)	0.00165102
1199	(338.0, 351.0)	0.000476882
1200	(338.0, 365.0)	0.001921021
1201	(338.0, 319.0)	0.000873254
1202	(338.0, 280.0)	0.003016018
1203	(338.0, 315.0)	0.001560834
1204	(19.0, 20.0)	0.000737246
1205	(19.0, 41.0)	0.000516018
1206	(19.0, 37.0)	0.001485849
1207	(20.0, 55.0)	0.001617417
1208	(20.0, 37.0)	0.000571061
1209	(20.0, 72.0)	0.00140407
1210	(20.0, 40.0)	0.004754543
1211	(236.0, 193.0)	0.001105164
1212	(236.0, 253.0)	0.002918365
1213	(236.0, 263.0)	0.000449144
1214	(236.0, 280.0)	0.001788215
1215	(236.0, 225.0)	0.000903857
1216	(215.0, 153.0)	0.003395298
1217	(215.0, 247.0)	0.004583635
1218	(215.0, 139.0)	0.006354182
1219	(215.0, 269.0)	0.00257324
1220	(215.0, 173.0)	0.000984871
1221	(215.0, 198.0)	0.001137392
1222	(215.0, 250.0)	0.001510126
1223	(215.0, 178.0)	0.001480028
1224	(215.0, 223.0)	0.003245435
1225	(347.0, 376.0)	0.000873748
1226	(347.0, 339.0)	0.00115876
1227	(347.0, 296.0)	0.001995557
1228	(347.0, 370.0)	0.000609513
1229	(347.0, 335.0)	0.001443352
1230	(148.0, 207.0)	0.00148621
1231	(148.0, 106.0)	0.004484611
1232	(148.0, 139.0)	0.002532214
1233	(148.0, 173.0)	0.0014247
1234	(148.0, 146.0)	0.004581438
1235	(148.0, 164.0)	0.001975561
1236	(148.0, 124.0)	0.001930884
1237	(376.0, 308.0)	0.002131579
1238	(376.0, 370.0)	0.000937872
1239	(376.0, 377.0)	0.001033829
1240	(376.0, 348.0)	0.001364395
1241	(207.0, 247.0)	0.000887093
1242	(207.0, 173.0)	0.001153859
1243	(207.0, 164.0)	0.002166512
1244	(207.0, 261.0)	0.00377533
1245	(207.0, 209.0)	0.001399686
1246	(207.0, 223.0)	0.005278794
1247	(207.0, 219.0)	0.003230656
1248	(339.0, 330.0)	0.000377845
1249	(339.0, 269.0)	0.001638146
1250	(339.0, 296.0)	0.006234145
1251	(339.0, 305.0)	0.000719644
1252	(339.0, 369.0)	0.002837302
1253	(339.0, 335.0)	0.00082812
1254	(339.0, 350.0)	0.001572443
1255	(106.0, 90.0)	0.004304706
1256	(106.0, 91.0)	0.001718069
1257	(106.0, 146.0)	0.000914394
1258	(106.0, 72.0)	0.005971482
1259	(106.0, 118.0)	0.002044143
1260	(153.0, 139.0)	0.000914957
1261	(153.0, 173.0)	0.001607502
1262	(153.0, 198.0)	0.000418663
1263	(153.0, 111.0)	0.001270441
1264	(153.0, 178.0)	0.000623211
1265	(153.0, 130.0)	0.00242205
1266	(153.0, 194.0)	0.001536268
1267	(153.0, 162.0)	0.002147803
1268	(153.0, 103.0)	0.003649045
1269	(247.0, 253.0)	0.013093076
1270	(247.0, 269.0)	0.002231013
1271	(247.0, 173.0)	0.007537159
1272	(247.0, 250.0)	0.00963552
1273	(247.0, 296.0)	0.005454208
1274	(247.0, 261.0)	0.002225635
1275	(247.0, 223.0)	0.002612196
1276	(247.0, 219.0)	0.009431645
1277	(90.0, 41.0)	0.00079238
1278	(90.0, 147.0)	0.001965348
1279	(90.0, 91.0)	0.001113768
1280	(90.0, 107.0)	0.001662243
1281	(90.0, 46.0)	0.002118033
1282	(90.0, 58.0)	0.002162276
1283	(90.0, 108.0)	0.003093766
1284	(193.0, 263.0)	0.001799355
1285	(193.0, 184.0)	0.002081054
1286	(193.0, 147.0)	0.001293728
1287	(193.0, 144.0)	0.001669984
1288	(193.0, 225.0)	0.000802527
1289	(193.0, 211.0)	0.000867995
1290	(193.0, 213.0)	0.000842587
1291	(193.0, 165.0)	0.00433392
1292	(193.0, 167.0)	0.002425117
1293	(253.0, 184.0)	0.004052602
1294	(253.0, 308.0)	0.005628352
1295	(253.0, 280.0)	0.004256382
1296	(253.0, 225.0)	0.004184552
1297	(253.0, 261.0)	0.007142771
1298	(253.0, 209.0)	0.002584504
1299	(253.0, 234.0)	0.003130222
1300	(253.0, 257.0)	0.009146341
1301	(330.0, 250.0)	0.003677663
1302	(330.0, 305.0)	0.000590812
1303	(330.0, 369.0)	0.001089603
1304	(330.0, 335.0)	0.001384725
1305	(330.0, 297.0)	0.000546451
1306	(330.0, 350.0)	0.000451786
1307	(330.0, 323.0)	0.001903085
1308	(139.0, 173.0)	0.000864051
1309	(139.0, 198.0)	0.003806755
1310	(139.0, 55.0)	0.008269905
1311	(139.0, 111.0)	0.001655009
1312	(139.0, 164.0)	0.003765973
1313	(139.0, 124.0)	0.001595815
1314	(139.0, 178.0)	0.002791866
1315	(139.0, 82.0)	0.00590746
1316	(139.0, 130.0)	0.002099834
1317	(139.0, 176.0)	0.005050718
1318	(41.0, 91.0)	0.001945974
1319	(41.0, 37.0)	0.004848489
1320	(41.0, 46.0)	0.001811649
1321	(41.0, 25.0)	0.00074283
1322	(41.0, 58.0)	0.001021857
1323	(41.0, 23.0)	0.002098852
1324	(269.0, 250.0)	0.000637176
1325	(269.0, 296.0)	0.001351906
1326	(269.0, 305.0)	0.000379757
1327	(269.0, 223.0)	0.001641295
1328	(269.0, 264.0)	0.001473663
1329	(269.0, 294.0)	0.002788675
1330	(173.0, 164.0)	0.000837669
1331	(173.0, 124.0)	0.002039039
1332	(173.0, 178.0)	0.001337258
1333	(173.0, 223.0)	0.004816842
1334	(173.0, 130.0)	0.004960153
1335	(173.0, 176.0)	0.0019843
1336	(263.0, 319.0)	0.000837644
1337	(263.0, 280.0)	0.001466511
1338	(263.0, 225.0)	0.002071018
1339	(263.0, 211.0)	0.001246129
1340	(263.0, 256.0)	0.000422063
1341	(263.0, 213.0)	0.002324243
1342	(184.0, 147.0)	0.001506533
1343	(184.0, 146.0)	0.004150421
1344	(184.0, 225.0)	0.001432694
1345	(184.0, 209.0)	0.001060697
1346	(184.0, 118.0)	0.003280695
1347	(184.0, 213.0)	0.006082065
1348	(184.0, 165.0)	0.004704967
1349	(184.0, 234.0)	0.002242617
1350	(184.0, 187.0)	0.001512199
1351	(198.0, 250.0)	0.001326405
1352	(198.0, 178.0)	0.000217227
1353	(198.0, 194.0)	0.000287851
1354	(198.0, 162.0)	0.002251541
1355	(198.0, 237.0)	0.001449105
1356	(147.0, 144.0)	0.001407109
1357	(147.0, 91.0)	0.004874188
1358	(147.0, 107.0)	0.001302747
1359	(147.0, 225.0)	0.006070602
1360	(147.0, 118.0)	0.003409745
1361	(147.0, 213.0)	0.00650701
1362	(147.0, 165.0)	0.002738499
1363	(147.0, 167.0)	0.003279533
1364	(147.0, 108.0)	0.00304028
1365	(147.0, 129.0)	0.005343266
1366	(144.0, 92.0)	0.002043423
1367	(144.0, 107.0)	0.000226884
1368	(144.0, 211.0)	0.001456011
1369	(144.0, 213.0)	0.002952332
1370	(144.0, 165.0)	0.002275725
1371	(144.0, 167.0)	0.000264339
1372	(144.0, 121.0)	0.001149189
1373	(144.0, 79.0)	0.003052459
1374	(144.0, 129.0)	0.001223783
1375	(52.0, 55.0)	0.001582111
1376	(52.0, 111.0)	0.002022596
1377	(52.0, 21.0)	0.000191689
1378	(52.0, 77.0)	0.000335372
1379	(52.0, 24.0)	0.001498826
1380	(52.0, 82.0)	0.00184248
1381	(52.0, 43.0)	0.000724948
1382	(91.0, 146.0)	0.003661532
1383	(91.0, 37.0)	0.001688309
1384	(91.0, 72.0)	0.001733242
1385	(91.0, 25.0)	0.00301759
1386	(91.0, 58.0)	0.002967182
1387	(91.0, 118.0)	0.000873253
1388	(91.0, 108.0)	0.001409047
1389	(91.0, 45.0)	0.002694801
1390	(91.0, 80.0)	0.004251259
1391	(308.0, 280.0)	0.001869657
1392	(308.0, 296.0)	0.005253144
1393	(308.0, 315.0)	0.002900063
1394	(308.0, 377.0)	0.00236104
1395	(308.0, 261.0)	0.002304318
1396	(308.0, 348.0)	0.000910586
1397	(308.0, 257.0)	0.003107742
1398	(308.0, 306.0)	0.003633041
1399	(308.0, 328.0)	0.005449963
1400	(55.0, 37.0)	0.005719532
1401	(55.0, 72.0)	0.002528212
1402	(55.0, 21.0)	0.003470644
1403	(55.0, 124.0)	0.001682355
1404	(55.0, 40.0)	0.002079676
1405	(55.0, 82.0)	0.000465668
1406	(55.0, 43.0)	0.002629955
1407	(55.0, 116.0)	0.004958236
1408	(22.0, 92.0)	0.001067194
1409	(22.0, 46.0)	0.001897485
1410	(22.0, 38.0)	0.000288567
1411	(351.0, 365.0)	0.00086001
1412	(351.0, 319.0)	0.000457512
1413	(351.0, 315.0)	0.000245064
1414	(351.0, 377.0)	0.000239782
1415	(351.0, 328.0)	0.001590632
1416	(351.0, 378.0)	0.000367186
1417	(250.0, 305.0)	0.000474632
1418	(250.0, 178.0)	0.003178442
1419	(250.0, 223.0)	0.001767685
1420	(250.0, 297.0)	0.001874409
1421	(250.0, 194.0)	0.002650891
1422	(250.0, 264.0)	0.000418299
1423	(250.0, 237.0)	0.00245482
1424	(250.0, 284.0)	0.003253605
1425	(146.0, 72.0)	0.002077365
1426	(146.0, 164.0)	0.002959401
1427	(146.0, 124.0)	0.002792783
1428	(146.0, 209.0)	0.003773469
1429	(146.0, 118.0)	0.000904797
1430	(146.0, 187.0)	0.005305426
1431	(146.0, 116.0)	0.001593449
1432	(146.0, 166.0)	0.002213493
1433	(146.0, 141.0)	0.009598914
1434	(365.0, 319.0)	0.001934552
1435	(365.0, 349.0)	0.000141979
1436	(365.0, 378.0)	0.000704868
1437	(319.0, 280.0)	0.002430074
1438	(319.0, 315.0)	0.000518451
1439	(319.0, 256.0)	0.000816548
1440	(319.0, 349.0)	0.003434417
1441	(319.0, 265.0)	0.002411004
1442	(319.0, 378.0)	0.001896439
1443	(319.0, 327.0)	0.002991091
1444	(319.0, 272.0)	0.003272805
1445	(280.0, 315.0)	0.000770167
1446	(280.0, 225.0)	0.00253793
1447	(280.0, 256.0)	0.002708884
1448	(280.0, 234.0)	0.001927197
1449	(280.0, 257.0)	0.004670244
1450	(280.0, 328.0)	0.005479853
1451	(280.0, 265.0)	0.002381943
1452	(280.0, 268.0)	0.004323008
1453	(296.0, 305.0)	0.002102426
1454	(296.0, 370.0)	0.002205644
1455	(296.0, 261.0)	0.002511967
1456	(296.0, 223.0)	0.005037467
1457	(296.0, 348.0)	0.004386123
1458	(296.0, 335.0)	0.001342981
1459	(296.0, 306.0)	0.00097107
1460	(296.0, 294.0)	0.001181523
1461	(296.0, 371.0)	0.003195449
1462	(296.0, 270.0)	0.004424214
1463	(305.0, 223.0)	0.00333057
1464	(305.0, 335.0)	0.001065028
1465	(305.0, 297.0)	0.000512688
1466	(305.0, 264.0)	0.000391308
1467	(305.0, 350.0)	0.001078016
1468	(305.0, 294.0)	0.001406807
1469	(305.0, 288.0)	0.003382327
1470	(92.0, 107.0)	0.000961683
1471	(92.0, 46.0)	0.000473327
1472	(92.0, 38.0)	0.000908804
1473	(92.0, 121.0)	0.000696123
1474	(92.0, 79.0)	0.001308084
1475	(111.0, 124.0)	0.002330606
1476	(111.0, 178.0)	0.005728419
1477	(111.0, 77.0)	0.002273303
1478	(111.0, 82.0)	0.000850082
1479	(111.0, 43.0)	0.003414565
1480	(111.0, 130.0)	0.000763952
1481	(111.0, 162.0)	0.002949679
1482	(111.0, 103.0)	0.001028963
1483	(111.0, 96.0)	0.003577019
1484	(107.0, 46.0)	0.00112873
1485	(107.0, 58.0)	0.000937956
1486	(107.0, 165.0)	0.003452643
1487	(107.0, 167.0)	0.000691027
1488	(107.0, 108.0)	0.000922777
1489	(107.0, 121.0)	0.000810097
1490	(107.0, 79.0)	0.000759954
1491	(107.0, 129.0)	0.000493175
1492	(37.0, 72.0)	0.000386443
1493	(37.0, 25.0)	0.001592151
1494	(37.0, 40.0)	0.003031793
1495	(37.0, 45.0)	0.001764054
1496	(37.0, 80.0)	0.002539581
1497	(72.0, 124.0)	0.00287053
1498	(72.0, 40.0)	0.002640093
1499	(72.0, 82.0)	0.003195508
1500	(72.0, 118.0)	0.002413642
1501	(72.0, 116.0)	0.000492833
1502	(72.0, 45.0)	0.005219927
1503	(72.0, 80.0)	0.001400885
1504	(72.0, 70.0)	0.004268377
1505	(164.0, 124.0)	0.000787982
1506	(164.0, 209.0)	0.003046415
1507	(164.0, 223.0)	0.004978974
1508	(164.0, 130.0)	0.004133569
1509	(164.0, 219.0)	0.001642158
1510	(164.0, 176.0)	0.00182884
1511	(164.0, 116.0)	0.002116395
1512	(164.0, 166.0)	0.001113052
1513	(164.0, 131.0)	0.004507415
1514	(164.0, 183.0)	0.005180563
1515	(46.0, 58.0)	0.000535666
1516	(46.0, 23.0)	0.001450933
1517	(46.0, 38.0)	0.002580975
1518	(46.0, 79.0)	0.002816122
1519	(46.0, 28.0)	0.004237653
1520	(46.0, 78.0)	0.003415242
1521	(315.0, 377.0)	0.000623478
1522	(315.0, 328.0)	0.000560085
1523	(315.0, 265.0)	0.001596447
1524	(315.0, 378.0)	0.000668267
1525	(315.0, 327.0)	0.002306683
1526	(315.0, 268.0)	0.001968386
1527	(315.0, 307.0)	0.002453818
1528	(370.0, 348.0)	0.000912782
1529	(370.0, 335.0)	0.000381544
1530	(370.0, 306.0)	0.001086646
1531	(370.0, 371.0)	0.000251559
1532	(377.0, 348.0)	0.000651597
1533	(377.0, 328.0)	0.000728154
1534	(377.0, 378.0)	0.000758273
1535	(377.0, 358.0)	0.000585963
1536	(21.0, 24.0)	0.000418288
1537	(21.0, 43.0)	0.000982027
1538	(369.0, 350.0)	0.001336253
1539	(225.0, 256.0)	0.002565988
1540	(225.0, 213.0)	0.000854145
1541	(225.0, 165.0)	0.004954359
1542	(225.0, 234.0)	0.000571552
1543	(225.0, 187.0)	0.005297279
1544	(225.0, 265.0)	0.003112424
1545	(225.0, 214.0)	0.003891761
1546	(211.0, 256.0)	0.000851685
1547	(211.0, 213.0)	0.001281765
1548	(211.0, 167.0)	0.001138317
1549	(124.0, 82.0)	0.000686038
1550	(124.0, 130.0)	0.001583362
1551	(124.0, 176.0)	0.004474151
1552	(124.0, 116.0)	0.000849015
1553	(124.0, 166.0)	0.003609904
1554	(124.0, 131.0)	0.002547398
1555	(261.0, 209.0)	0.00173139
1556	(261.0, 223.0)	0.003034101
1557	(261.0, 234.0)	0.006913655
1558	(261.0, 257.0)	0.001691459
1559	(261.0, 306.0)	0.002388386
1560	(261.0, 219.0)	0.000862161
1561	(261.0, 294.0)	0.008246368
1562	(261.0, 270.0)	0.001453883
1563	(178.0, 223.0)	0.003537766
1564	(178.0, 130.0)	0.001316988
1565	(178.0, 194.0)	0.00064354
1566	(178.0, 264.0)	0.002985798
1567	(178.0, 176.0)	0.001184086
1568	(178.0, 162.0)	0.000832932
1569	(178.0, 237.0)	0.001299692
1570	(209.0, 234.0)	0.001421872
1571	(209.0, 257.0)	0.005014599
1572	(209.0, 219.0)	0.000845007
1573	(209.0, 187.0)	0.000491805
1574	(209.0, 166.0)	0.002810852
1575	(77.0, 24.0)	0.000752214
1576	(77.0, 82.0)	0.001943299
1577	(77.0, 43.0)	0.000326189
1578	(77.0, 103.0)	0.000509572
1579	(77.0, 96.0)	0.001083448
1580	(77.0, 61.0)	0.000825027
1581	(77.0, 29.0)	0.001508011
1582	(223.0, 219.0)	0.001672764
1583	(223.0, 264.0)	0.001836551
1584	(223.0, 176.0)	0.002672424
1585	(223.0, 294.0)	0.003512346
1586	(223.0, 237.0)	0.003961325
1587	(223.0, 270.0)	0.003859039
1588	(223.0, 243.0)	0.00257017
1589	(25.0, 58.0)	0.000342682
1590	(25.0, 23.0)	0.00053563
1591	(25.0, 45.0)	0.000605171
1592	(25.0, 26.0)	0.00057949
1593	(58.0, 23.0)	0.000757458
1594	(58.0, 108.0)	0.001196917
1595	(58.0, 79.0)	0.001192974
1596	(58.0, 45.0)	0.001182462
1597	(58.0, 28.0)	0.001449703
1598	(58.0, 26.0)	0.00098231
1599	(58.0, 78.0)	0.00036454
1600	(348.0, 257.0)	0.00394107
1601	(348.0, 306.0)	0.000653003
1602	(348.0, 328.0)	0.001483961
1603	(348.0, 371.0)	0.001265714
1604	(348.0, 358.0)	0.002292187
1605	(348.0, 379.0)	0.000826201
1606	(348.0, 341.0)	0.001397616
1607	(40.0, 82.0)	0.001249152
1608	(40.0, 43.0)	0.001022984
1609	(40.0, 96.0)	0.002781657
1610	(40.0, 80.0)	0.00234636
1611	(40.0, 27.0)	0.002223928
1612	(40.0, 70.0)	0.000766091
1613	(40.0, 31.0)	0.001350393
1614	(40.0, 57.0)	0.003060751
1615	(40.0, 33.0)	0.002273096
1616	(23.0, 28.0)	0.000343365
1617	(23.0, 26.0)	0.00078486
1618	(335.0, 306.0)	0.002295814
1619	(335.0, 350.0)	0.000557354
1620	(335.0, 294.0)	0.000996614
1621	(335.0, 371.0)	0.000698476
1622	(335.0, 352.0)	0.000757622
1623	(24.0, 43.0)	0.002301066
1624	(24.0, 29.0)	0.000200738
1625	(82.0, 43.0)	0.000759273
1626	(82.0, 130.0)	0.000835585
1627	(82.0, 116.0)	0.001431954
1628	(82.0, 96.0)	0.000684349
1629	(82.0, 131.0)	0.001951966
1630	(82.0, 70.0)	0.002916751
1631	(256.0, 213.0)	0.001367661
1632	(256.0, 265.0)	0.000201039
1633	(256.0, 327.0)	0.001808559
1634	(256.0, 272.0)	0.000389969
1635	(256.0, 216.0)	0.001591571
1636	(118.0, 165.0)	0.002691768
1637	(118.0, 108.0)	0.001210779
1638	(118.0, 187.0)	0.002561071
1639	(118.0, 116.0)	0.001960042
1640	(118.0, 166.0)	0.003048503
1641	(118.0, 45.0)	0.004307417
1642	(118.0, 80.0)	0.002732501
1643	(118.0, 141.0)	0.001074771
1644	(213.0, 165.0)	0.001084733
1645	(213.0, 234.0)	0.003342264
1646	(213.0, 167.0)	0.001363913
1647	(213.0, 265.0)	0.002277703
1648	(213.0, 205.0)	0.003356225
1649	(213.0, 272.0)	0.006034368
1650	(213.0, 216.0)	0.001883075
1651	(213.0, 214.0)	0.001876378
1652	(165.0, 234.0)	0.005561868
1653	(165.0, 167.0)	0.001320928
1654	(165.0, 108.0)	0.002226305
1655	(165.0, 187.0)	0.002805629
1656	(165.0, 129.0)	0.001701674
1657	(165.0, 216.0)	0.004034329
1658	(165.0, 141.0)	0.005658287
1659	(165.0, 214.0)	0.001914817
1660	(165.0, 145.0)	0.005280349
1661	(165.0, 168.0)	0.001585882
1662	(165.0, 134.0)	0.002363661
1663	(165.0, 188.0)	0.002317201
1664	(349.0, 327.0)	0.001722406
1665	(234.0, 257.0)	0.001005743
1666	(234.0, 187.0)	0.000773305
1667	(234.0, 265.0)	0.002011807
1668	(234.0, 268.0)	0.001944477
1669	(234.0, 214.0)	0.001032123
1670	(234.0, 212.0)	0.001919549
1671	(297.0, 264.0)	0.000259304
1672	(297.0, 350.0)	0.000162546
1673	(297.0, 294.0)	0.001787261
1674	(297.0, 237.0)	0.001549882
1675	(297.0, 284.0)	0.000104792
1676	(297.0, 323.0)	0.000745551
1677	(297.0, 288.0)	0.000237923
1678	(43.0, 96.0)	0.000514676
1679	(43.0, 27.0)	0.000819594
1680	(43.0, 61.0)	0.000983916
1681	(43.0, 29.0)	0.002239163
1682	(43.0, 70.0)	0.004580271
1683	(43.0, 57.0)	0.00094267
1684	(257.0, 306.0)	0.004310952
1685	(257.0, 219.0)	0.004886591
1686	(257.0, 187.0)	0.006760109
1687	(257.0, 328.0)	0.006097041
1688	(257.0, 270.0)	0.002632364
1689	(257.0, 268.0)	0.000958332
1690	(257.0, 214.0)	0.005316534
1691	(257.0, 212.0)	0.002408331
1692	(257.0, 341.0)	0.007641946
1693	(257.0, 291.0)	0.002447244
1694	(257.0, 239.0)	0.003607221
1695	(130.0, 176.0)	0.000550472
1696	(130.0, 162.0)	0.000749979
1697	(130.0, 103.0)	0.001422079
1698	(130.0, 96.0)	0.003299823
1699	(130.0, 131.0)	0.002399857
1700	(130.0, 203.0)	0.002255022
1701	(130.0, 125.0)	0.003511065
1702	(130.0, 157.0)	0.001610033
1703	(194.0, 162.0)	0.000748282
1704	(194.0, 237.0)	0.000774211
1705	(194.0, 226.0)	0.000856286
1706	(167.0, 121.0)	0.001049246
1707	(167.0, 79.0)	0.002858226
1708	(167.0, 129.0)	0.000822555
1709	(167.0, 205.0)	0.00115814
1710	(167.0, 216.0)	0.002373543
1711	(167.0, 145.0)	0.000606922
1712	(167.0, 168.0)	0.001034315
1713	(108.0, 79.0)	0.00347711
1714	(108.0, 45.0)	0.001005403
1715	(108.0, 129.0)	0.000317794
1716	(108.0, 80.0)	0.003637228
1717	(108.0, 141.0)	0.003252529
1718	(108.0, 78.0)	0.001022801
1719	(108.0, 83.0)	0.001229921
1720	(108.0, 134.0)	0.001033069
1721	(306.0, 294.0)	0.001544998
1722	(306.0, 371.0)	0.000684308
1723	(306.0, 270.0)	0.001569446
1724	(306.0, 352.0)	0.004267384
1725	(306.0, 379.0)	0.002349566
1726	(306.0, 341.0)	0.002029191
1727	(306.0, 320.0)	0.002179309
1728	(306.0, 291.0)	0.002013211
1729	(219.0, 187.0)	0.00387231
1730	(219.0, 176.0)	0.003033423
1731	(219.0, 166.0)	0.003906478
1732	(219.0, 270.0)	0.000891556
1733	(219.0, 243.0)	0.002969595
1734	(219.0, 212.0)	0.003476658
1735	(219.0, 183.0)	0.002861543
1736	(187.0, 166.0)	0.001609006
1737	(187.0, 141.0)	0.002961601
1738	(187.0, 214.0)	0.002826892
1739	(187.0, 212.0)	0.002348486
1740	(187.0, 175.0)	0.004631938
1741	(187.0, 188.0)	0.002194676
1742	(264.0, 350.0)	0.001561205
1743	(264.0, 294.0)	0.000820231
1744	(264.0, 237.0)	0.000318974
1745	(264.0, 284.0)	0.000471035
1746	(264.0, 243.0)	0.001282086
1747	(264.0, 288.0)	0.000598659
1748	(350.0, 294.0)	0.002756523
1749	(350.0, 352.0)	0.000772978
1750	(350.0, 323.0)	0.000517492
1751	(350.0, 288.0)	0.000790695
1752	(350.0, 355.0)	0.001154452
1753	(38.0, 121.0)	0.000712874
1754	(38.0, 79.0)	0.001273788
1755	(38.0, 28.0)	0.000311986
1756	(38.0, 47.0)	0.000519013
1757	(121.0, 79.0)	0.000170477
1758	(121.0, 129.0)	0.001940729
1759	(121.0, 145.0)	0.000598659
1760	(328.0, 378.0)	0.001511658
1761	(328.0, 358.0)	0.001067536
1762	(328.0, 327.0)	0.003253137
1763	(328.0, 268.0)	0.000857819
1764	(328.0, 379.0)	0.001475826
1765	(328.0, 307.0)	0.001052607
1766	(328.0, 341.0)	0.001232473
1767	(328.0, 291.0)	0.002820208
1768	(328.0, 360.0)	0.004648405
1769	(328.0, 326.0)	0.001283333
1770	(328.0, 372.0)	0.002802025
1771	(176.0, 162.0)	0.002253545
1772	(176.0, 166.0)	0.004299449
1773	(176.0, 237.0)	0.004412945
1774	(176.0, 131.0)	0.0021649
1775	(176.0, 243.0)	0.004352015
1776	(176.0, 183.0)	0.001232613
1777	(176.0, 203.0)	0.002049763
1778	(176.0, 157.0)	0.002165269
1779	(116.0, 166.0)	0.000788436
1780	(116.0, 131.0)	0.000658126
1781	(116.0, 80.0)	0.000737135
1782	(116.0, 141.0)	0.00465632
1783	(116.0, 70.0)	0.000832947
1784	(116.0, 119.0)	0.001024081
1785	(294.0, 270.0)	0.001296313
1786	(294.0, 352.0)	0.001690276
1787	(294.0, 243.0)	0.001536808
1788	(294.0, 288.0)	0.002142033
1789	(294.0, 320.0)	0.002876316
1790	(294.0, 278.0)	0.001198688
1791	(294.0, 311.0)	0.002896059
1792	(162.0, 103.0)	0.000695428
1793	(162.0, 237.0)	0.001769093
1794	(162.0, 226.0)	0.001501059
1795	(162.0, 203.0)	0.000757576
1796	(162.0, 125.0)	0.002393297
1797	(162.0, 149.0)	0.001932775
1798	(162.0, 157.0)	0.001208399
1799	(166.0, 131.0)	0.001421805
1800	(166.0, 80.0)	0.005024407
1801	(166.0, 141.0)	0.002557441
1802	(166.0, 212.0)	0.004067139
1803	(166.0, 183.0)	0.002079949
1804	(166.0, 175.0)	0.00147207
1805	(166.0, 119.0)	0.00201091
1806	(103.0, 96.0)	0.00119341
1807	(103.0, 61.0)	0.002183181
1808	(103.0, 125.0)	0.000714879
1809	(79.0, 129.0)	0.001339723
1810	(79.0, 28.0)	0.001154529
1811	(79.0, 78.0)	0.000460919
1812	(79.0, 145.0)	0.001674814
1813	(79.0, 47.0)	0.003766238
1814	(79.0, 63.0)	0.001974586
1815	(79.0, 99.0)	0.001816969
1816	(79.0, 101.0)	0.000696535
1817	(45.0, 26.0)	0.001738914
1818	(45.0, 80.0)	0.000923426
1819	(45.0, 78.0)	0.002053292
1820	(45.0, 31.0)	0.002432313
1821	(45.0, 30.0)	0.001064093
1822	(45.0, 83.0)	0.000556712
1823	(45.0, 44.0)	0.004198969
1824	(45.0, 36.0)	0.001201254
1825	(237.0, 284.0)	0.001483155
1826	(237.0, 243.0)	0.001351704
1827	(237.0, 288.0)	0.001784924
1828	(237.0, 226.0)	0.001758095
1829	(237.0, 203.0)	0.001617427
1830	(237.0, 293.0)	0.002922814
1831	(265.0, 327.0)	0.002405269
1832	(265.0, 272.0)	0.000713135
1833	(265.0, 268.0)	0.000825225
1834	(265.0, 216.0)	0.002019698
1835	(265.0, 214.0)	0.003313596
1836	(265.0, 307.0)	0.001839145
1837	(265.0, 260.0)	0.001231527
1838	(378.0, 358.0)	0.000516231
1839	(378.0, 327.0)	0.000363082
1840	(378.0, 307.0)	0.001048514
1841	(378.0, 360.0)	0.00048595
1842	(129.0, 141.0)	0.005835967
1843	(129.0, 78.0)	0.000974556
1844	(129.0, 145.0)	0.000638529
1845	(129.0, 168.0)	0.000599085
1846	(129.0, 83.0)	0.001799342
1847	(129.0, 134.0)	0.000598473
1848	(129.0, 101.0)	0.001401239
1849	(129.0, 142.0)	0.002680094
1850	(371.0, 352.0)	0.000532626
1851	(371.0, 379.0)	0.000408779
1852	(371.0, 341.0)	0.001131908
1853	(371.0, 320.0)	0.000680904
1854	(371.0, 380.0)	0.0009659
1855	(270.0, 243.0)	0.001007025
1856	(270.0, 212.0)	0.00330334
1857	(270.0, 183.0)	0.004393365
1858	(270.0, 320.0)	0.002059414
1859	(270.0, 291.0)	0.002081868
1860	(270.0, 278.0)	0.001108488
1861	(270.0, 249.0)	0.001299254
1862	(205.0, 216.0)	0.000748793
1863	(358.0, 379.0)	0.000167543
1864	(358.0, 341.0)	0.000815058
1865	(358.0, 360.0)	0.000542413
1866	(358.0, 326.0)	0.000997408
1867	(358.0, 372.0)	0.000142125
1868	(28.0, 26.0)	0.000501298
1869	(28.0, 78.0)	0.000878121
1870	(28.0, 47.0)	0.000709959
1871	(28.0, 63.0)	0.000383812
1872	(28.0, 44.0)	0.00085048
1873	(28.0, 34.0)	0.001953187
1874	(327.0, 272.0)	0.000875612
1875	(327.0, 307.0)	0.000476422
1876	(327.0, 260.0)	0.001568434
1877	(327.0, 316.0)	0.000916529
1878	(327.0, 360.0)	0.000848296
1879	(327.0, 353.0)	0.004620825
1880	(327.0, 317.0)	0.001346606
1881	(352.0, 288.0)	0.00098006
1882	(352.0, 355.0)	0.001662798
1883	(352.0, 320.0)	0.000712572
1884	(352.0, 380.0)	0.00048633
1885	(352.0, 311.0)	0.000445345
1886	(352.0, 373.0)	0.00107591
1887	(272.0, 216.0)	0.001034122
1888	(272.0, 260.0)	0.000786349
1889	(272.0, 316.0)	0.003025507
1890	(272.0, 277.0)	0.001258535
1891	(272.0, 238.0)	0.001329129
1892	(96.0, 131.0)	0.002614587
1893	(96.0, 27.0)	0.001589335
1894	(96.0, 61.0)	0.001029615
1895	(96.0, 70.0)	0.002432846
1896	(96.0, 125.0)	0.000730945
1897	(96.0, 57.0)	0.001000368
1898	(96.0, 157.0)	0.001589732
1899	(96.0, 112.0)	0.00065583
1900	(96.0, 86.0)	0.002379244
1901	(96.0, 74.0)	0.001942558
1902	(284.0, 323.0)	0.000535007
1903	(284.0, 288.0)	0.00059178
1904	(284.0, 293.0)	0.000411383
1905	(26.0, 78.0)	0.000353847
1906	(26.0, 30.0)	0.000397516
1907	(26.0, 83.0)	0.002103184
1908	(26.0, 44.0)	9.21E-05
1909	(268.0, 214.0)	0.002129894
1910	(268.0, 307.0)	0.000770129
1911	(268.0, 212.0)	0.003293098
1912	(268.0, 341.0)	0.002062599
1913	(268.0, 260.0)	0.001487753
1914	(268.0, 291.0)	0.001051337
1915	(268.0, 326.0)	0.001319952
1916	(268.0, 239.0)	0.000658204
1917	(268.0, 271.0)	0.001468639
1918	(131.0, 80.0)	0.005469411
1919	(131.0, 70.0)	0.001247622
1920	(131.0, 183.0)	0.002059074
1921	(131.0, 125.0)	0.004072701
1922	(131.0, 157.0)	0.001994784
1923	(131.0, 175.0)	0.005803852
1924	(131.0, 119.0)	0.000912201
1925	(131.0, 112.0)	0.001979584
1926	(131.0, 151.0)	0.001250114
1927	(80.0, 141.0)	0.002773524
1928	(80.0, 70.0)	0.001009247
1929	(80.0, 31.0)	0.002045215
1930	(80.0, 30.0)	0.002963857
1931	(80.0, 83.0)	0.001333776
1932	(80.0, 119.0)	0.001215622
1933	(80.0, 73.0)	0.001776533
1934	(80.0, 36.0)	0.002842938
1935	(27.0, 61.0)	0.000612947
1936	(27.0, 29.0)	0.001230912
1937	(27.0, 70.0)	0.004116997
1938	(27.0, 31.0)	0.000953715
1939	(27.0, 57.0)	8.97E-05
1940	(27.0, 32.0)	0.001604412
1941	(27.0, 33.0)	0.000209885
1942	(27.0, 35.0)	0.001493633
1943	(243.0, 288.0)	0.00199028
1944	(243.0, 183.0)	0.002058097
1945	(243.0, 203.0)	0.001922999
1946	(243.0, 278.0)	0.001188104
1947	(243.0, 311.0)	0.003406081
1948	(243.0, 249.0)	0.002305469
1949	(243.0, 233.0)	0.000800753
1950	(243.0, 196.0)	0.001406078
1951	(323.0, 288.0)	0.001483754
1952	(323.0, 355.0)	0.000228876
1953	(323.0, 293.0)	0.000712684
1954	(379.0, 341.0)	0.000476887
1955	(61.0, 29.0)	0.00045795
1956	(61.0, 125.0)	0.001705973
1957	(61.0, 57.0)	0.000575168
1958	(61.0, 32.0)	0.001378958
1959	(61.0, 86.0)	0.00015277
1960	(61.0, 74.0)	0.000161529
1961	(216.0, 214.0)	0.002106772
1962	(216.0, 145.0)	0.002483677
1963	(216.0, 168.0)	0.001264605
1964	(216.0, 260.0)	0.002396568
1965	(216.0, 277.0)	0.002851236
1966	(216.0, 195.0)	0.001512743
1967	(216.0, 238.0)	0.001853515
1968	(216.0, 217.0)	0.000469443
1969	(141.0, 214.0)	0.011365347
1970	(141.0, 70.0)	0.016422895
1971	(141.0, 212.0)	0.008137957
1972	(141.0, 168.0)	0.005602958
1973	(141.0, 83.0)	0.004463362
1974	(141.0, 175.0)	0.001923297
1975	(141.0, 119.0)	0.002078533
1976	(141.0, 134.0)	0.001567498
1977	(141.0, 188.0)	0.001443711
1978	(141.0, 137.0)	0.002090678
1979	(288.0, 355.0)	0.001174884
1980	(288.0, 278.0)	0.001456533
1981	(288.0, 311.0)	0.000341074
1982	(288.0, 293.0)	0.00045317
1983	(288.0, 233.0)	0.001989885
1984	(288.0, 266.0)	0.00176069
1985	(29.0, 32.0)	0.000267939
1986	(214.0, 212.0)	0.001783946
1987	(214.0, 168.0)	0.003141207
1988	(214.0, 260.0)	0.006249451
1989	(214.0, 239.0)	0.001519104
1990	(214.0, 188.0)	0.000557094
1991	(214.0, 217.0)	0.002230111
1992	(70.0, 31.0)	0.000842235
1993	(70.0, 57.0)	0.003840597
1994	(70.0, 119.0)	0.000766959
1995	(70.0, 33.0)	0.002581411
1996	(70.0, 112.0)	0.001203193
1997	(70.0, 73.0)	0.00128998
1998	(70.0, 88.0)	0.001831887
[truncated: 228 more rows]
