# Supplementary material for: X-ray computed tomography images and network data of sands under compression
Source: Data Brief. 2021 May 12;36:107122. doi: 10.1016/j.dib.2021.107122 (PMC8165412; doi:10.1016/j.dib.2021.107122)
Supplement: Supplementary file 1 [file mmc1.zip › data/Ottawa-sand_6.1MPa/networks/contact_network.txt]

# Contact network output format:
num_nodes & num_node_metrics ; names of columns ; [num_nodes x num_node_metrics] array; num_edges & num_edge_metrics ; names of columns ; [num_edges x num_edge_metrics] array
380 6
x y z volume location particle_id blob_id num_solid_contacts num_proximity_contacts
0.164516	0.0338333	0.0488651	0.00359869	bottom	1	3	1	2
0.326074	0.122907	0.88829	0.0772399	left	2	93	3	4
0.0657626	0.0711889	1.40329	0.00711608	left	3	128	0	4
0.14538	0.342087	1.93925	0.114481	left	4	159	4	6
0.0392281	0.0380307	2.99023	0.0030055	left	5	240	1	3
0.178184	0.167207	3.80876	0.100135	left	6	298	4	5
0.19909	0.390653	0.29251	0.186839	bottom	7	49	5	5
0.247218	0.388515	2.77127	0.145055	left	8	222	8	4
0.287011	0.196257	4.408	0.0637877	top	9	359	2	3
0.104301	0.522486	3.32434	0.0614061	left	10	267	3	5
0.289081	0.555314	1.10413	0.214491	left	11	97	7	6
0.156115	0.835807	3.87073	0.117687	left	12	302	6	4
0.107287	0.886958	1.34578	0.0567375	left	13	117	3	3
0.384177	0.99006	4.38175	0.122869	top	14	356	5	3
0.217445	1.06968	1.86091	0.179556	left	15	158	7	7
0.169338	1.00262	2.60507	0.0949785	left	16	208	4	6
0.364964	1.28433	0.725064	0.220306	left	17	69	9	5
0.383491	1.09011	3.12944	0.237614	left	18	251	6	10
0.112102	1.48647	0.159892	0.0578163	bottom	19	1	2	6
0.281763	1.53866	4.05677	0.229887	left	20	321	7	5
0.0154235	1.40909	1.43438	0.00368876	left	21	126	0	7
0.0939385	1.80975	2.15129	0.0637701	left	22	179	4	7
0.0323453	1.70323	0.895387	0.0143047	left	23	81	2	4
0.121621	1.84775	2.736	0.103977	left	24	228	4	6
0.07251	1.9755	4.23301	0.0412135	top	25	337	2	5
0.21456	2.05194	3.32581	0.154148	left	26	279	4	9
0.332494	2.00188	1.26805	0.269113	left	27	113	7	12
0.408392	1.92332	0.514633	0.2478	left	28	59	9	7
0.464243	2.05114	0.0476512	0.0413366	bottom	29	6	4	3
0.0988397	2.4826	0.82307	0.0660023	left	30	84	3	5
0.153867	2.58312	0.220504	0.0890598	bottom	31	2	5	3
0.19256	2.62797	4.27002	0.157931	top	32	346	6	4
0.237084	2.57085	1.84988	0.172462	left	33	155	8	6
0.0282481	2.64069	2.61322	0.0103413	left	34	210	1	7
0.0525288	2.89087	1.42081	0.0325156	left	35	122	2	5
0.204879	3.11186	3.70179	0.217048	left	36	292	6	4
0.136911	3.15012	2.91093	0.0842396	left	37	241	5	3
0.173763	3.22211	0.452801	0.167277	bottom	38	53	6	3
0.164815	3.42385	1.68643	0.145635	left	39	140	5	6
0.0503981	3.37388	2.39446	0.0211813	left	40	197	4	4
0.335901	3.72948	4.06561	0.300774	top	41	324	6	5
0.262237	3.75734	0.876669	0.215115	left	42	89	6	8
0.144185	3.83493	2.79705	0.109187	left	43	230	6	5
0.312129	3.97627	2.09771	0.291562	left	44	170	7	7
0.0851814	3.98236	3.49945	0.0519569	left	45	281	3	5
0.227028	3.98295	0.17226	0.0976413	bottom	46	4	4	3
0.296348	4.35176	4.08014	0.164221	top	47	325	3	5
0.1499	4.44267	1.5695	0.0290465	left	48	133	2	4
0.346643	4.31271	1.07386	0.174967	left	49	102	5	5
0.0448561	4.46667	2.10777	0.00867156	left	50	169	2	4
0.366838	4.42532	0.427831	0.0828445	left	51	56	3	4
0.109914	4.47563	2.77058	0.0117737	left	52	231	1	6
0.023234	4.49792	3.40217	0.00299451	left	53	274	1	4
0.461578	0.0590408	2.45237	0.0449462	front	54	202	3	5
0.411342	4.40306	3.39141	0.088047	back	55	275	4	7
0.483023	2.4696	2.54873	0.271272	middle	56	199	9	6
0.458076	2.33776	3.72455	0.204235	middle	57	299	7	7
0.435479	0.060736	1.61519	0.0315753	front	58	138	2	6
0.50406	3.20949	2.29319	0.212711	middle	59	191	7	9
0.507016	2.86638	1.08142	0.256581	middle	60	104	10	6
0.576971	3.51727	3.10672	0.232227	middle	61	248	7	9
0.497047	3.12703	0.0393983	0.0291124	bottom	62	7	3	5
0.342809	0.783017	0.0314798	0.00195972	bottom	63	5	0	5
0.704529	2.77568	3.15854	0.35286	middle	64	254	9	7
0.640388	4.15725	2.81279	0.276455	back	65	227	7	8
0.573989	0.448418	3.4807	0.167433	middle	66	285	9	3
0.65311	1.4268	2.24178	0.291269	middle	67	185	8	7
0.647204	0.59749	2.31128	0.228879	middle	68	189	8	6
0.514769	0.0456654	3.14941	0.0190766	front	69	252	3	6
0.717211	1.98447	2.35656	0.23139	middle	70	192	7	9
0.69072	1.22057	0.130515	0.0918368	bottom	71	8	3	8
0.725834	3.99743	4.41766	0.0898859	top	72	362	4	3
0.668004	1.57201	4.47488	0.038553	top	73	374	3	5
0.529777	2.46133	4.50067	0.0112442	top	74	367	2	4
0.582252	4.51982	4.50152	0.00207836	top	75	361	0	4
0.838662	0.393878	4.21452	0.288662	top	76	331	8	4
0.738859	1.56216	3.31517	0.216187	middle	77	258	7	9
0.718768	3.21268	4.31733	0.202183	top	78	344	6	5
0.741819	0.642065	0.621685	0.219032	middle	79	67	8	6
0.678445	1.14305	1.32	0.167655	middle	80	115	9	9
0.726152	2.61453	0.375604	0.310774	bottom	81	50	9	6
0.698117	3.48398	0.393342	0.143449	middle	82	48	8	4
0.822472	2.09682	1.72036	0.169751	middle	83	150	7	10
0.808452	1.02922	3.90469	0.225261	middle	84	313	7	7
0.818123	0.245203	1.92437	0.15011	front	85	163	7	5
0.765011	3.47358	1.47436	0.262245	middle	86	127	7	9
0.898991	4.42984	2.20078	0.0714816	back	87	177	3	5
0.833719	2.18733	4.28474	0.197174	top	88	340	7	7
0.693219	0.533507	0.0758143	0.0333483	bottom	89	9	4	3
0.928398	2.7423	1.76838	0.270126	middle	90	154	10	7
0.902228	3.93648	0.171419	0.185699	bottom	91	10	6	4
1.02241	3.18514	3.82367	0.294708	middle	92	309	9	9
1.04173	0.122656	0.382137	0.153201	bottom	93	51	4	6
0.980312	3.98088	0.880217	0.236744	middle	94	85	12	4
0.938922	4.15391	1.62203	0.321322	back	95	143	9	4
1.00279	1.67027	0.891091	0.180068	middle	96	94	7	8
1.01415	0.362112	2.97985	0.252405	front	97	245	9	6
0.952587	0.308812	1.27495	0.20511	front	98	114	8	5
1.08811	1.08804	0.733644	0.181332	middle	99	75	9	5
1.1174	3.99917	3.47756	0.250902	middle	100	282	9	5
1.11427	0.932442	3.36425	0.165447	middle	101	276	9	4
1.04674	2.43778	1.01968	0.284731	middle	102	98	8	8
1.07772	3.61453	2.26241	0.240963	middle	103	181	10	4
1.17648	2.1324	2.94159	0.290898	middle	104	232	8	8
1.10369	1.08904	2.67182	0.213502	middle	105	221	9	4
1.05415	1.92789	3.72129	0.175365	middle	106	300	8	7
1.21327	1.56092	1.5238	0.313635	middle	107	132	8	11
1.14308	4.14577	4.02021	0.241417	back	108	318	8	8
0.947934	0.0467801	4.50219	0.00286708	top	109	368	1	2
1.21594	3.23238	0.876264	0.167616	middle	110	87	7	8
1.32072	0.89132	1.83052	0.327267	middle	111	156	11	6
1.30931	4.30933	0.382144	0.209719	bottom	112	42	6	5
1.22317	0.0861815	3.51932	0.0593388	front	113	286	2	8
1.19013	1.62034	0.199241	0.165904	bottom	114	11	8	5
1.2486	0.707506	0.16916	0.172884	bottom	115	12	9	1
1.28003	4.42317	1.12943	0.0928694	back	116	100	5	5
1.21142	2.85193	2.42531	0.230248	middle	117	200	8	9
1.57454	0.95928	4.36995	0.150936	top	118	357	5	6
1.4632	2.22707	0.253451	0.214875	bottom	119	39	6	10
1.20276	4.45368	3.26648	0.0453197	back	120	262	2	7
1.37239	3.03612	0.269735	0.244049	bottom	121	13	8	6
1.48255	0.578015	3.82133	0.250873	middle	122	312	9	5
1.4489	1.34907	3.79101	0.218944	middle	123	303	10	4
1.32134	1.68105	4.30886	0.149308	top	124	342	6	5
1.43422	3.28366	2.97325	0.225977	middle	125	246	7	7
1.44294	0.508877	2.49199	0.265009	front	126	204	9	8
1.36154	2.94137	4.35023	0.114681	top	127	354	5	5
1.36768	2.57348	3.62932	0.177045	middle	128	289	9	6
1.52973	3.58829	4.32869	0.18301	top	129	345	9	4
1.26955	4.16696	4.46451	0.0293981	top	130	363	3	4
1.47379	4.216	2.42497	0.19041	back	131	190	6	9
1.4829	3.92924	2.87089	0.160517	middle	132	229	6	6
1.53313	1.59999	2.2133	0.317201	middle	133	186	10	6
1.53501	3.35328	1.73702	0.280164	middle	134	152	7	11
1.448	0.246978	1.65805	0.18903	front	135	135	6	5
1.52883	2.35791	4.07347	0.152731	middle	136	322	9	5
1.40465	4.46218	3.7327	0.026654	back	137	301	4	2
1.51821	0.141743	4.24958	0.0908481	top	138	332	2	5
1.59997	1.00682	1.18278	0.207742	middle	139	109	8	9
1.50408	0.38914	0.764611	0.195028	middle	140	66	9	3
1.5637	2.49876	2.14865	0.215987	middle	141	174	9	6
1.57836	4.41762	1.87478	0.0834421	back	142	160	6	2
1.63635	1.31973	3.02483	0.268405	middle	143	244	8	9
1.71656	2.62406	1.45322	0.347554	middle	144	123	11	7
1.61481	2.22984	0.981854	0.200865	middle	145	95	6	8
1.56574	0.0215846	2.99731	0.00730942	front	146	242	3	3
1.68421	3.68499	0.562693	0.200676	middle	147	62	6	9
1.74366	3.35525	3.36786	0.263752	middle	148	273	8	9
1.82362	3.94597	0.117494	0.149132	bottom	149	14	6	4
1.7458	2.59548	2.92513	0.181228	middle	150	235	8	6
1.80749	3.48284	2.44596	0.210477	middle	151	201	8	7
1.7326	4.06757	1.37695	0.197664	middle	152	120	7	8
1.71794	4.39173	4.31362	0.0768533	top	153	343	5	3
1.86808	1.91651	3.49037	0.270534	middle	154	283	12	4
1.78326	0.479799	3.229	0.223628	middle	155	255	8	8
1.86412	4.50442	0.779535	0.0242153	back	156	76	1	7
1.80142	1.01338	0.512759	0.243665	middle	157	60	11	3
1.8069	2.02988	4.25968	0.110819	top	158	333	6	5
1.84772	1.64028	0.689777	0.161798	middle	159	64	7	8
1.9677	4.34324	3.16522	0.164617	back	160	259	4	9
1.99418	0.0799822	0.635453	0.0644512	front	161	68	4	3
1.91539	0.268349	1.94453	0.181769	front	162	161	7	4
1.84993	1.38981	0.0961748	0.076315	bottom	163	15	4	5
1.94744	3.05735	3.93604	0.219924	middle	164	314	9	5
1.92785	4.0466	3.8246	0.282464	back	165	310	10	8
1.96647	1.95593	2.69939	0.259525	middle	166	218	7	7
2.04022	3.32912	0.10319	0.0765127	bottom	167	16	4	5
1.77221	4.00307	4.50802	0.00752472	top	168	375	2	6
2.03466	0.989713	2.19273	0.206595	middle	169	171	9	9
2.01483	1.50994	1.60568	0.230606	middle	170	136	9	8
2.0442	0.223059	2.72274	0.154449	front	171	224	6	5
2.04539	3.4859	1.16886	0.260248	middle	172	110	8	5
2.12673	0.41353	0.23683	0.239763	bottom	173	18	5	7
2.09052	2.93731	0.727359	0.281945	middle	174	65	10	6
2.1199	4.172	0.736661	0.241589	middle	175	71	6	8
1.83676	4.52191	2.5292	0.00298133	back	176	206	1	4
2.08563	0.43283	1.12868	0.274348	front	177	105	7	8
2.07603	0.108326	3.68994	0.0727493	front	178	304	3	6
2.18674	1.48576	4.2035	0.209792	top	179	334	8	7
2.20405	2.48781	3.66606	0.223384	middle	180	295	7	9
2.09513	4.47547	0.186381	0.0369294	bottom	181	17	4	3
2.10685	1.13711	3.57131	0.223105	middle	182	287	9	9
2.20348	2.17432	2.1188	0.260599	middle	183	172	10	5
2.02902	3.18172	4.47796	0.0242417	top	184	364	2	5
2.12871	2.27204	0.435028	0.241193	middle	185	54	9	5
2.13933	0.467607	4.2122	0.26007	top	186	338	7	6
2.08838	1.97225	0.0343559	0.0127426	bottom	187	19	1	6
2.31796	2.7683	0.144256	0.09049	bottom	188	20	2	8
2.19622	0.83198	2.89921	0.1401	middle	189	236	8	3
2.20635	3.9453	2.64754	0.226289	middle	190	215	7	9
2.25015	2.71436	4.34558	0.164309	top	191	347	8	3
2.1675	2.99603	1.8731	0.227216	middle	192	148	7	8
2.24384	2.01921	4.46776	0.0488767	top	193	376	3	6
2.3816	2.83258	2.49375	0.228372	middle	194	207	8	6
2.34035	3.68601	4.26849	0.237882	top	195	339	8	6
2.22138	2.13145	1.16103	0.203486	middle	196	106	8	6
2.43118	4.38606	1.8028	0.155115	back	197	153	5	8
2.33183	3.08938	3.0426	0.274814	middle	198	247	10	8
2.3546	1.0965	0.978706	0.215361	middle	199	90	7	7
2.43254	0.432407	2.34727	0.252943	front	200	193	9	5
2.44941	1.75435	3.11829	0.288216	middle	201	253	9	9
2.52573	4.3312	4.19161	0.163865	top	202	330	7	4
2.4034	3.80122	1.60615	0.229907	middle	203	139	7	12
2.42221	1.46185	0.247448	0.225926	bottom	204	41	9	4
2.46635	3.60463	3.39523	0.236582	middle	205	269	8	6
2.58721	3.57741	2.13218	0.161928	middle	206	173	9	5
2.51232	0.296177	3.2458	0.18381	front	207	263	6	7
2.6329	1.56275	2.22653	0.238827	middle	208	184	8	8
2.54932	4.4105	2.39938	0.0777694	back	209	198	4	6
2.58438	0.932108	1.71514	0.317853	middle	210	147	10	8
2.71891	0.169414	1.6478	0.166761	front	211	144	7	6
2.61117	4.20682	0.391254	0.171724	back	212	52	7	6
2.68498	1.70422	0.884859	0.246976	middle	213	91	7	9
2.73129	1.85704	3.82763	0.249232	middle	214	308	9	7
2.60812	3.35554	0.532643	0.288057	middle	215	55	8	9
2.64778	0.0723885	0.16688	0.0299122	bottom	216	22	0	5
2.72632	0.857485	4.38002	0.105623	top	217	351	3	6
2.71438	4.27068	3.12859	0.24129	back	218	250	7	8
2.73402	2.31209	1.69022	0.309595	middle	219	146	8	9
2.72629	0.322423	4.46652	0.0260169	top	220	365	3	2
2.83483	0.358896	3.92445	0.280654	front	221	319	8	7
2.78575	1.15215	3.4559	0.196436	middle	222	280	6	12
2.72914	3.00835	3.75784	0.271007	middle	223	296	9	8
2.81505	3.85514	3.77472	0.211863	middle	224	305	8	6
2.77303	0.161636	0.816829	0.14134	front	225	92	6	4
2.85693	4.16509	1.22421	0.21595	back	226	111	6	10
2.81038	0.582279	1.19437	0.166133	middle	227	107	9	4
2.8781	2.34426	0.166515	0.160201	bottom	228	37	4	7
2.87559	2.49369	0.71955	0.281359	middle	229	72	8	8
2.88599	2.94555	2.00196	0.208684	middle	230	164	8	8
2.9063	0.657291	0.373645	0.25931	bottom	231	46	8	6
2.93992	1.04091	3.93712	0.206463	middle	232	315	7	7
2.78344	2.59476	4.46286	0.0441289	top	233	370	3	4
2.81374	1.4855	4.46512	0.046884	top	234	377	3	6
2.75863	3.97679	0.0440796	0.0207309	bottom	235	21	2	5
2.73933	4.36061	4.48399	0.0187997	top	236	369	1	2
2.82032	1.0402	2.85287	0.207203	middle	237	225	7	9
2.75247	0.0361427	2.60704	0.0114354	front	238	211	2	5
2.89159	3.12869	1.35829	0.237171	middle	239	124	7	9
2.91243	2.52483	3.15821	0.213432	middle	240	261	9	5
2.95138	4.11509	2.23723	0.133055	middle	241	178	7	7
2.86627	2.25121	2.5088	0.164727	middle	242	209	7	6
3.05735	4.43231	0.749762	0.0631945	back	243	77	4	7
2.98263	3.40019	2.81825	0.332397	middle	244	223	10	8
2.99056	1.79014	0.0811922	0.0395636	bottom	245	25	1	6
3.06956	1.16645	0.516506	0.243076	middle	246	58	8	5
3.12493	2.11281	4.27975	0.190394	top	247	348	6	7
3.31855	3.0335	0.235693	0.230213	bottom	248	40	7	7
2.9108	1.21887	0.0238381	0.0070282	bottom	249	23	1	5
3.03312	3.33297	4.27335	0.182808	top	250	335	9	2
2.96249	4.48734	0.0616585	0.00670964	bottom	251	24	1	5
3.12352	3.45755	0.813124	0.20134	middle	252	82	7	7
3.0542	0.210446	3.25795	0.140155	front	253	256	5	5
3.11957	1.82628	1.41477	0.286278	middle	254	118	9	6
3.15138	0.526112	2.60088	0.237265	middle	255	213	9	7
3.26126	1.01233	2.02326	0.243513	middle	256	165	8	12
3.12098	0.0705607	4.38813	0.0298001	top	257	349	3	0
3.16933	1.43586	2.85086	0.182527	middle	258	234	8	6
3.15135	4.35095	3.66914	0.0894509	back	259	297	6	4
3.22398	3.97545	0.284926	0.26346	bottom	260	43	8	6
3.3987	1.9679	3.2599	0.313554	middle	261	257	10	8
3.27064	3.82943	1.58603	0.269508	middle	262	130	8	8
3.08429	4.48985	2.39419	0.0207946	back	263	194	4	3
3.27685	0.282736	2.01725	0.215383	front	264	167	5	9
3.31813	1.26481	1.23836	0.241351	middle	265	108	8	7
3.36817	2.50211	3.84244	0.239607	middle	266	306	10	6
3.30336	2.76852	2.65821	0.192393	middle	267	219	6	8
3.33096	1.77558	2.25387	0.221034	middle	268	187	8	8
3.23761	3.89467	3.23945	0.106462	middle	269	264	6	6
3.30733	4.12361	4.30585	0.18946	top	270	350	6	6
3.29523	0.131191	0.277868	0.0811396	bottom	271	38	3	4
3.31097	0.0797938	1.31363	0.0506628	front	272	121	3	5
3.43906	1.43748	4.16672	0.256963	top	273	328	9	9
3.38957	3.51959	2.15577	0.219783	middle	274	176	6	10
3.32415	2.59515	1.28729	0.148535	middle	275	116	8	5
3.5003	3.35399	3.69519	0.31302	middle	276	294	8	9
3.43907	4.37718	1.93338	0.150521	back	277	162	5	9
3.53675	2.49534	2.02049	0.336378	middle	278	166	11	5
3.44859	4.40019	1.17086	0.0690056	back	279	103	6	2
3.55953	0.401941	0.884236	0.320281	front	280	79	9	8
3.509	1.78073	0.405515	0.208418	bottom	281	45	4	11
3.48945	4.28021	2.87324	0.230467	back	282	237	8	7
3.44107	0.763926	3.34877	0.222024	middle	283	265	10	4
3.45986	0.876202	4.49386	0.0207221	top	284	378	1	9
3.66323	0.852491	1.487	0.191539	middle	285	129	8	8
3.41504	2.77359	4.44469	0.0557269	top	286	371	2	8
3.64523	2.77353	3.31275	0.260593	middle	287	270	9	5
3.37992	0.0788824	2.48776	0.00436983	front	288	205	2	1
3.66227	1.538	4.46578	0.0412575	top	289	358	3	6
3.73761	0.692517	0.151076	0.164946	bottom	290	28	5	6
3.66873	0.373503	4.19028	0.242896	top	291	327	7	7
3.71529	3.4163	4.34182	0.196113	top	292	352	6	5
3.60857	0.157811	3.33278	0.104709	front	293	272	3	7
3.72738	3.81366	0.89735	0.333447	middle	294	96	10	7
3.63883	4.4444	3.49606	0.0356551	back	295	284	3	4
3.65653	1.28115	0.199831	0.113387	bottom	296	26	5	4
3.687	1.47463	3.38982	0.198927	middle	297	268	8	7
3.73189	3.21266	1.5241	0.259806	middle	298	131	10	7
3.70129	2.23964	0.796269	0.281045	middle	299	80	9	9
3.74421	3.71074	0.0632052	0.0588137	bottom	300	27	3	8
3.7458	3.44575	2.95351	0.348383	middle	301	243	10	5
3.70186	4.46051	4.05812	0.0492721	back	302	323	4	3
3.58364	2.21357	4.50377	0.0113629	top	303	379	1	5
3.75335	4.37392	0.470661	0.112073	back	304	61	5	6
3.7818	0.302553	2.62314	0.21314	front	305	216	8	7
3.81286	1.87619	1.69259	0.31842	middle	306	141	8	11
3.83807	4.02536	3.68829	0.205009	middle	307	288	8	8
3.67416	4.5019	0.103371	0.00372391	bottom	308	29	0	6
3.80185	1.16565	2.62066	0.226952	middle	309	214	11	5
3.89015	3.01478	0.781586	0.27807	middle	310	70	10	7
3.89967	1.0456	0.765328	0.239392	middle	311	78	10	3
3.92887	0.956809	3.79006	0.142383	middle	312	307	7	6
3.94071	2.03256	2.59091	0.228141	middle	313	212	6	11
3.93458	0.287211	1.75649	0.274197	front	314	145	8	3
3.91915	0.0758513	0.32927	0.0461897	bottom	315	47	3	3
3.98869	2.04671	4.23724	0.251132	top	316	341	7	8
3.9959	3.07879	2.29419	0.213188	middle	317	183	6	10
3.98077	4.47658	2.66998	0.0267331	back	318	226	2	4
4.18072	4.21414	4.27996	0.193512	top	319	355	6	2
4.05067	4.00032	2.44772	0.293662	middle	320	203	8	6
4.13948	4.23013	1.36438	0.265105	right	321	125	5	10
4.09229	2.62224	0.208207	0.191947	bottom	322	31	7	4
4.14313	2.79191	3.98769	0.200006	right	323	320	6	8
4.19073	3.81265	0.421816	0.24151	right	324	57	7	8
4.16765	0.782336	2.06317	0.197688	right	325	168	8	5
4.09536	4.48799	1.76624	0.0257818	back	326	149	1	4
4.14391	0.707267	3.23388	0.355901	right	327	260	10	5
4.04233	1.91808	0.114529	0.0576075	bottom	328	30	4	4
4.12626	2.18921	3.60242	0.235154	middle	329	291	7	7
4.20664	3.74653	1.85758	0.220664	right	330	157	6	8
4.17202	0.186208	3.90891	0.130144	front	331	316	5	4
4.09412	0.872297	4.42273	0.0728921	top	332	360	4	6
4.0727	0.025554	4.44031	0.00480264	top	333	353	1	2
4.18929	1.61418	0.878434	0.219076	right	334	83	4	11
4.21881	2.92751	4.45421	0.047431	top	335	380	2	5
4.25692	2.36727	2.16375	0.242806	right	336	175	7	8
4.2674	2.61173	1.35377	0.232379	right	337	119	7	7
4.28741	0.41639	0.529725	0.167712	right	338	63	7	1
4.25225	1.34455	4.0535	0.180222	right	339	326	9	5
4.17808	4.4263	0.0541388	0.0128195	bottom	340	32	0	5
4.2822	1.56625	2.93916	0.216844	right	341	239	6	9
4.27872	3.19245	3.44703	0.150277	right	342	278	5	4
4.3084	0.0781385	3.39327	0.032386	right	343	277	3	3
4.32087	1.36254	1.58477	0.212105	right	344	134	6	5
4.3268	1.60289	2.21282	0.156738	right	345	188	6	6
4.33178	3.61827	3.89363	0.219184	right	346	311	6	6
4.30151	4.40293	3.58864	0.0783055	right	347	293	4	5
4.34545	0.149076	2.33436	0.0659737	right	348	195	4	2
4.33284	2.76454	3.00519	0.20261	right	349	249	7	6
4.32953	0.125019	0.989764	0.0651037	right	350	99	3	3
4.34941	0.136793	2.89438	0.0543714	right	351	238	4	2
4.35674	3.18729	0.228892	0.106941	bottom	352	33	4	6
4.3574	0.748972	1.12563	0.14485	right	353	101	8	3
4.35744	1.13675	0.275729	0.160636	bottom	354	44	7	3
4.33107	1.47832	4.50874	0.0131688	top	355	372	1	6
4.34608	3.48728	1.15968	0.17808	right	356	112	5	6
4.3627	0.682271	2.61623	0.11717	right	357	217	6	2
4.36811	2.2522	0.734839	0.123287	right	358	73	5	5
4.35736	4.51644	0.88759	0.00665032	right	359	86	1	4
4.37364	0.240205	0.0925426	0.0365493	bottom	360	34	2	2
4.38622	0.656863	3.99742	0.0905999	right	361	317	7	2
4.40769	3.65209	2.89394	0.113717	right	362	233	3	9
4.42058	0.246402	1.61021	0.0762908	right	363	142	4	2
4.42518	3.89742	0.0555653	0.0160535	bottom	364	35	2	2
4.41811	1.98747	0.20837	0.0872758	bottom	365	36	4	4
4.44161	4.40731	2.26969	0.0392296	right	366	182	1	7
4.43389	2.36529	4.42014	0.0335943	top	367	366	2	3
4.45463	1.90004	3.368	0.0621378	right	368	271	3	7
4.4536	2.98697	1.77474	0.0629265	right	369	151	3	5
4.46431	4.23366	0.774247	0.0308283	right	370	74	1	5
4.48119	1.06055	3.60412	0.0277899	right	371	290	4	2
4.49221	0.184527	4.30193	0.0215877	top	372	336	2	2
4.48205	3.15889	2.4035	0.0271879	right	373	196	1	8
4.48054	3.48675	4.46864	0.0130875	top	374	373	1	4
4.48955	2.00249	1.60694	0.024323	right	375	137	2	5
4.48781	4.18687	3.24599	0.0195203	right	376	266	2	4
4.49525	2.98818	0.893241	0.0170443	right	377	88	2	6
4.49539	2.17747	2.74553	0.0122571	right	378	220	1	5
4.50855	3.97789	2.22509	0.0084914	right	379	180	1	5
4.51667	1.6819	4.23371	0.00601099	right	380	329	1	5
1108 17
from_node to_node conductance conductance_penalized conductance_from_particle conductance_to_particle conductance_from_particle_solid_only conductance_to_particle_solid_only conductance_contact_only conductance_contact_only_penalized conductance_solid_only conductance_solid_only_penalized conductance_proximity_only gap_width solid_contact_area solid_contact_area_penalized proximity_contact_area_f…
1	7	0.884909	0.255849	4.42974	3.76885	4.42974	3.76885	1.521	0.24862	0.870669	0.221569	0.0439925	0.127683	0.019773	0.00430942	0.020618	0.145509	physical_and_proximity
2	7	0.401816	0.192495	1.04491	1.01821	1.04491	1.01821	1.755	0.242543	0.398576	0.164959	0.0646012	0.164336	0.022815	0.00420407	0.246571	0.254683	physical_and_proximity
2	11	0.627217	0.258599	1.33055	2.28719	1.33055	2.28719	2.353	0.260648	0.619665	0.19899	0.112736	0.174736	0.030589	0.0045179	0.431626	0.435851	physical_and_proximity
2	98	0.168473	0.0880828	0.469503	1.11447	0.469503	1.11447	0.299	0.0752842	0.156944	0.0613113	0.0448251	0.22386	0.003887	0.00130493	0.198068	0.25857	physical_and_proximity
4	11	0.234389	0.110845	0.500417	0.705767	0.500417	0.705767	1.105	0.108539	0.23147	0.0791861	0.0698293	0.208782	0.014365	0.00188135	0.244712	0.375011	physical_and_proximity
4	15	0.302758	0.14463	0.901978	0.73516	0.901978	0.73516	1.131	0.156987	0.298232	0.113136	0.0679724	0.188639	0.014703	0.00272111	0.328367	0.284427	physical_and_proximity
4	68	0.265798	0.119231	0.846569	1.0369	0.846569	1.0369	0.533	0.0746382	0.248643	0.0643351	0.0855809	0.208769	0.006929	0.00129373	0.445146	0.443963	physical_and_proximity
4	85	0.249233	0.108373	1.12679	0.633021	1.12679	0.633021	0.585	0.0857215	0.239429	0.0707569	0.0622042	0.210693	0.007605	0.00148584	0.348478	0.345436	physical_and_proximity
5	8	0.0704653	0.0489502	0.320221	2.68409	0.320221	2.68409	0.065	0.0305614	0.052966	0.0276118	0.028493	0.196894	0.000845	0.000529731	0.027378	0.169169	physical_and_proximity
6	9	0.263338	0.159759	0.470294	0.966076	0.470294	0.966076	1.508	0.258361	0.261467	0.142207	0.0644307	0.165336	0.019604	0.00447825	0.202124	0.246571	physical_and_proximity
6	12	0.159503	0.0903336	0.467065	0.424411	0.467065	0.424411	0.52	0.107883	0.155756	0.07264	0.0442579	0.205472	0.00676	0.00186997	0.230178	0.248092	physical_and_proximity
6	66	0.374183	0.16876	0.749357	1.26118	0.749357	1.26118	1.729	0.157778	0.369583	0.118128	0.105504	0.20066	0.022477	0.00273482	0.445146	0.531167	physical_and_proximity
6	76	0.163264	0.0893915	1.06876	0.523803	1.06876	0.523803	0.221	0.0360224	0.135691	0.0326741	0.0838536	0.201089	0.002873	0.000624388	0.327691	0.489255	physical_and_proximity
7	11	0.265736	0.132729	0.77204	0.513303	0.77204	0.513303	1.859	0.167866	0.264455	0.108689	0.0651945	0.201332	0.024167	0.00290967	0.304876	0.269724	physical_and_proximity
7	79	0.315885	0.144787	1.30152	0.741703	1.30152	0.741703	0.858	0.113592	0.304685	0.0915748	0.0951717	0.203755	0.011154	0.00196893	0.501761	0.479284	physical_and_proximity
7	89	0.197018	0.0854734	0.786607	0.406266	0.786607	0.406266	0.689	0.0698942	0.192897	0.0554322	0.0556263	0.215381	0.008957	0.0012115	0.307073	0.223925	physical_and_proximity
8	10	0.145565	0.0968038	0.727614	0.21444	0.727614	0.21444	1.131	0.16219	0.14447	0.0819452	0.0707743	0.18742	0.014703	0.00281129	0.331916	0.247923	physical_and_proximity
8	16	0.194828	0.129982	0.353923	0.534663	0.353923	0.534663	2.21	0.254915	0.194239	0.116027	0.0786919	0.189162	0.02873	0.00441853	0.350168	0.326508	physical_and_proximity
8	54	0.0909665	0.0701092	0.396518	0.129816	0.396518	0.129816	1.222	0.16738	0.0905511	0.06173	0.0802481	0.160346	0.015886	0.00290125	0.315016	0.250627	physical_and_proximity
8	66	0.106188	0.0656505	0.378138	0.371833	0.378138	0.371833	0.195	0.05113	0.0955829	0.0401737	0.0498978	0.206769	0.002535	0.000886254	0.283075	0.274963	physical_and_proximity
8	68	0.205611	0.144596	0.617199	0.690656	0.617199	0.690656	0.468	0.170927	0.192128	0.112126	0.088968	0.209655	0.006084	0.00296274	0.469651	0.479453	physical_and_proximity
8	69	0.100407	0.0709546	0.331072	0.172331	0.331072	0.172331	0.819	0.128642	0.0995592	0.0602526	0.0611032	0.191288	0.010647	0.00222979	0.317889	0.130637	physical_and_proximity
8	97	0.189832	0.117587	0.417847	0.500043	0.417847	0.500043	1.066	0.166077	0.187577	0.0960212	0.0771557	0.20266	0.013858	0.00287866	0.402389	0.379405	physical_and_proximity
9	76	0.687999	0.222253	1.72073	2.96757	1.72073	2.96757	1.768	0.179351	0.673975	0.153993	0.0998815	0.172034	0.022984	0.00310875	0.212433	0.468468	physical_and_proximity
10	12	0.215321	0.0955858	0.513517	1.22727	0.513517	1.22727	0.481	0.0795448	0.206561	0.0652158	0.0503316	0.213556	0.006253	0.00137878	0.186238	0.270569	physical_and_proximity
10	66	0.60424	0.231734	1.60498	1.53032	1.60498	1.53032	2.535	0.221769	0.598446	0.172839	0.107311	0.181727	0.032955	0.00384399	0.322959	0.48841	physical_and_proximity
11	13	0.380277	0.26045	1.2432	0.608238	1.2432	0.608238	5.421	0.620837	0.379804	0.246354	0.0980461	0.191319	0.070473	0.0107612	0.432471	0.321945	physical_and_proximity
11	17	0.213075	0.12212	0.514491	0.480229	0.514491	0.480229	1.417	0.158386	0.211339	0.0967147	0.0818463	0.197173	0.018421	0.00274536	0.335127	0.409656	physical_and_proximity
11	79	0.339862	0.177674	0.873408	0.794509	0.873408	0.794509	1.742	0.196097	0.335837	0.133278	0.114008	0.204571	0.022646	0.00339901	0.544349	0.572065	physical_and_proximity
11	80	0.217614	0.116315	0.566864	0.545331	0.566864	0.545331	0.923	0.120458	0.213617	0.0840374	0.0795629	0.216661	0.011999	0.00208795	0.375011	0.451061	physical_and_proximity
12	14	0.214685	0.127433	0.453949	0.592075	0.453949	0.592075	1.222	0.169541	0.212305	0.102144	0.0832771	0.186545	0.015886	0.00293871	0.289497	0.390221	physical_and_proximity
12	18	0.180359	0.10985	0.287797	0.696208	0.287797	0.696208	1.482	0.141936	0.179026	0.0836367	0.0965953	0.191877	0.019266	0.00246022	0.27209	0.464581	physical_and_proximity
12	20	0.19825	0.104665	0.460685	0.546161	0.460685	0.546161	0.897	0.117858	0.195447	0.0800871	0.0622356	0.201312	0.011661	0.00204288	0.254176	0.339859	physical_and_proximity
12	84	0.293642	0.146949	0.775439	0.674171	0.775439	0.674171	1.495	0.162255	0.290546	0.111906	0.0857506	0.215231	0.019435	0.00281242	0.450554	0.394615	physical_and_proximity
13	15	0.445149	0.169816	0.731255	1.90525	0.731255	1.90525	2.743	0.168827	0.443077	0.127949	0.0814011	0.193847	0.035659	0.00292634	0.270569	0.386334	physical_and_proximity
13	17	0.221241	0.100583	0.478488	1.06429	0.478488	1.06429	0.611	0.0847297	0.214308	0.0674229	0.0599354	0.203506	0.007943	0.00146865	0.15548	0.335465	physical_and_proximity
14	20	0.353368	0.209913	0.674973	0.995967	0.674973	0.995967	2.795	0.329682	0.351695	0.181198	0.109245	0.182724	0.036335	0.00571449	0.354224	0.47996	physical_and_proximity
14	73	0.116033	0.0710024	0.493984	0.241501	0.493984	0.241501	0.364	0.0826328	0.112204	0.054744	0.0436471	0.205002	0.004732	0.0014323	0.223418	0.191815	physical_and_proximity
14	76	0.274408	0.122674	0.720327	0.827732	0.720327	0.827732	0.884	0.10966	0.268269	0.0853572	0.0703487	0.188947	0.011492	0.00190077	0.288314	0.352703	physical_and_proximity
14	84	0.364364	0.204993	0.674249	1.27102	0.674249	1.27102	2.002	0.278371	0.361089	0.170583	0.105019	0.198433	0.026026	0.0048251	0.474045	0.511394	physical_and_proximity
15	16	0.142838	0.0860025	0.399514	0.299524	0.399514	0.299524	0.819	0.129215	0.141589	0.0736338	0.0436193	0.222458	0.010647	0.00223972	0.26195	0.227981	physical_and_proximity
15	22	0.0472905	0.0411098	0.381513	0.175495	0.381513	0.175495	0.039	0.0235143	0.0294461	0.019667	0.0389633	0.224435	0.000507	0.000407581	0.236938	0.183872	physical_and_proximity
15	67	0.26986	0.137113	0.846406	0.845271	0.846406	0.845271	0.637	0.0942369	0.25417	0.0770649	0.108655	0.209997	0.008281	0.00163344	0.548236	0.614484	physical_and_proximity
15	68	0.210545	0.108791	0.634376	0.523066	0.634376	0.523066	0.702	0.0845657	0.203556	0.0653028	0.0907577	0.209364	0.009126	0.00146581	0.473369	0.426218	physical_and_proximity
15	80	0.195573	0.105688	0.513748	0.576867	0.513748	0.576867	0.611	0.0862101	0.188089	0.0654469	0.0867459	0.226269	0.007943	0.00149431	0.463736	0.519337	physical_and_proximity
16	18	0.527373	0.24724	0.91494	2.04353	0.91494	2.04353	3.055	0.275112	0.523656	0.191674	0.131005	0.190367	0.039715	0.00476861	0.39884	0.611273	physical_and_proximity
16	67	0.306708	0.12838	1.02078	0.922127	1.02078	0.922127	0.754	0.0927842	0.294955	0.0778708	0.0818803	0.200729	0.009802	0.00160826	0.331747	0.432302	physical_and_proximity
17	23	0.0691042	0.0496058	0.445852	0.0926031	0.445852	0.0926031	0.637	0.0778257	0.0684391	0.0386236	0.062678	0.209342	0.008281	0.00134898	0.369603	0.151086	physical_and_proximity
17	28	0.310511	0.23526	0.607402	0.717783	0.607402	0.717783	5.408	0.707866	0.310131	0.224606	0.117847	0.182768	0.070304	0.0122697	0.501254	0.513422	physical_and_proximity
17	71	0.188545	0.119191	0.376718	0.509245	0.376718	0.509245	1.378	0.184527	0.18713	0.0996269	0.0806045	0.213083	0.017914	0.00319847	0.42419	0.441259	physical_and_proximity
17	79	0.14557	0.0927874	0.429738	0.426473	0.429738	0.426473	0.364	0.0727772	0.134788	0.0543113	0.0910091	0.210626	0.004732	0.00126147	0.474045	0.495846	physical_and_proximity
17	80	0.151429	0.0941802	0.605316	0.286993	0.605316	0.286993	0.598	0.0989222	0.146871	0.0655936	0.0835095	0.210693	0.007774	0.00171465	0.503113	0.37011	physical_and_proximity
17	96	0.181746	0.0982621	0.490408	0.40606	0.490408	0.40606	0.91	0.0865817	0.178549	0.0622991	0.0896279	0.18836	0.01183	0.00150075	0.446836	0.310622	physical_and_proximity
17	99	0.214122	0.134826	0.545627	0.409482	0.545627	0.409482	2.418	0.207004	0.213291	0.109821	0.111258	0.182171	0.031434	0.00358806	0.466102	0.425373	physical_and_proximity
18	66	0.287506	0.177706	0.680441	0.677921	0.680441	0.677921	1.781	0.279224	0.285208	0.153231	0.0935588	0.188577	0.023153	0.00483989	0.362167	0.435851	physical_and_proximity
18	77	0.438424	0.211125	1.16581	1.02351	1.16581	1.02351	2.106	0.208922	0.432968	0.151028	0.1357	0.197349	0.027378	0.00362131	0.611104	0.68614	physical_and_proximity
18	101	0.246205	0.136832	0.972355	0.405545	0.972355	0.405545	1.651	0.150798	0.243906	0.0987592	0.111396	0.202796	0.021463	0.00261383	0.556517	0.400868	physical_and_proximity
18	105	0.241887	0.130587	0.660487	0.562598	0.660487	0.562598	1.105	0.147305	0.238295	0.0992052	0.0817239	0.20898	0.014365	0.00255329	0.45461	0.436696	physical_and_proximity
19	28	0.242713	0.103732	0.6036	1.968	0.6036	1.968	0.442	0.0643226	0.225871	0.0564605	0.0694496	0.200851	0.005746	0.00111493	0.219024	0.391066	physical_and_proximity
19	71	0.30707	0.120632	1.04823	0.879258	1.04823	0.879258	0.819	0.122168	0.301904	0.0973066	0.039166	0.213816	0.010647	0.00211757	0.211926	0.201786	physical_and_proximity
20	25	0.228787	0.164643	1.08855	0.320132	1.08855	0.320132	2.925	0.373231	0.22809	0.148773	0.119043	0.175907	0.038025	0.00646934	0.456807	0.297271	physical_and_proximity
20	57	0.163257	0.0969885	0.517203	0.431071	0.517203	0.431071	0.468	0.0989133	0.156494	0.0696226	0.066179	0.222094	0.006084	0.0017145	0.388362	0.322452	physical_and_proximity
20	73	0.128462	0.0853136	0.556578	0.188803	0.556578	0.188803	1.365	0.134327	0.127782	0.0687865	0.0817376	0.186191	0.017745	0.00232833	0.384306	0.255528	physical_and_proximity
20	77	0.209931	0.13245	0.664574	0.382677	0.664574	0.382677	1.456	0.198373	0.208129	0.109183	0.092992	0.20862	0.018928	0.00343847	0.494494	0.403234	physical_and_proximity
20	84	0.250637	0.15299	0.857107	0.56514	0.857107	0.56514	0.858	0.186681	0.243802	0.120585	0.0910832	0.212141	0.011154	0.0032358	0.498381	0.429598	physical_and_proximity
22	24	0.268929	0.133067	0.630189	0.752546	0.630189	0.752546	1.196	0.167796	0.266541	0.112673	0.0496248	0.186032	0.015548	0.00290847	0.233727	0.239135	physical_and_proximity
22	33	0.154815	0.0853124	0.304397	0.61409	0.304397	0.61409	0.598	0.0979314	0.151841	0.0661164	0.0489544	0.200088	0.007774	0.00169748	0.209053	0.23491	physical_and_proximity
22	70	0.193505	0.0940587	1.03069	0.778522	1.03069	0.778522	0.273	0.0491017	0.168984	0.0442075	0.0702736	0.198288	0.003549	0.000851095	0.399516	0.33124	physical_and_proximity
23	28	0.163575	0.0874843	0.331451	2.20387	0.331451	2.20387	0.325	0.072217	0.152725	0.0577436	0.0534136	0.195123	0.004225	0.00125176	0.131482	0.287638	physical_and_proximity
24	26	0.384396	0.243214	0.690412	1.25632	0.690412	1.25632	2.717	0.4522	0.382784	0.224427	0.0833554	0.193559	0.035321	0.00783813	0.282568	0.379067	physical_and_proximity
24	56	0.333369	0.200298	0.7948	0.805111	0.7948	0.805111	1.898	0.296988	0.330348	0.170434	0.104244	0.186658	0.024674	0.0051478	0.333268	0.493818	physical_and_proximity
24	70	0.241872	0.133621	1.02035	0.837617	1.02035	0.837617	0.442	0.120251	0.22541	0.0953301	0.0680753	0.208564	0.005746	0.00208435	0.379574	0.355914	physical_and_proximity
25	32	0.363156	0.11512	0.998154	1.28255	0.998154	1.28255	0.975	0.0911075	0.356228	0.0783847	0.0537149	0.193274	0.012675	0.0015792	0.255866	0.239642	physical_and_proximity
26	56	0.283126	0.164839	0.902113	0.588364	0.902113	0.588364	1.3	0.22542	0.279535	0.13804	0.0814782	0.199592	0.0169	0.00390729	0.403065	0.311129	physical_and_proximity
26	57	0.731524	0.415187	1.60755	1.858	1.60755	1.858	4.68	0.643933	0.727827	0.368564	0.157173	0.174482	0.06084	0.0111615	0.571896	0.605527	physical_and_proximity
26	77	0.33527	0.179403	0.72773	1.32485	0.72773	1.32485	1.079	0.197947	0.327255	0.13926	0.0923207	0.211726	0.014027	0.00343108	0.479622	0.480805	physical_and_proximity
27	28	0.318718	0.17085	0.813832	0.706032	0.813832	0.706032	1.911	0.192054	0.315616	0.127356	0.119671	0.188572	0.024843	0.00332894	0.55939	0.483002	physical_and_proximity
27	30	0.112492	0.0874798	0.673485	0.341951	0.673485	0.341951	0.143	0.0622096	0.0877022	0.0488189	0.0802	0.203685	0.001859	0.0010783	0.450047	0.28223	physical_and_proximity
27	33	0.151004	0.085412	0.39033	0.58024	0.39033	0.58024	0.338	0.0448247	0.138046	0.0376018	0.0898991	0.209468	0.004394	0.000776961	0.531505	0.428415	physical_and_proximity
27	60	0.222096	0.138979	0.548406	0.544399	0.548406	0.544399	1.105	0.200518	0.219042	0.115641	0.0823684	0.216846	0.014365	0.00347564	0.460694	0.417768	physical_and_proximity
27	80	0.15977	0.0962072	0.571198	0.299369	0.571198	0.299369	0.78	0.112366	0.156909	0.0714766	0.076201	0.227421	0.01014	0.00194767	0.444977	0.355069	physical_and_proximity
27	83	0.266765	0.15325	1.11869	0.447436	1.11869	0.447436	1.482	0.16288	0.262907	0.107894	0.131547	0.196834	0.019266	0.00282326	0.614315	0.559728	physical_and_proximity
27	102	0.23359	0.137704	0.479958	0.757917	0.479958	0.757917	1.053	0.173283	0.229748	0.109006	0.0858496	0.216112	0.013689	0.00300357	0.4732	0.467961	physical_and_proximity
28	29	0.28853	0.144061	0.524229	1.08728	0.524229	1.08728	1.456	0.133028	0.284568	0.0966697	0.110032	0.158678	0.018928	0.00230582	0.491621	0.376701	physical_and_proximity
28	31	0.075595	0.052298	0.31031	0.182758	0.31031	0.182758	0.169	0.0443544	0.0684394	0.0320103	0.0515515	0.200383	0.002197	0.00076881	0.31265	0.190125	physical_and_proximity
28	81	0.275287	0.17063	0.993623	0.436565	0.993623	0.436565	2.86	0.269887	0.274222	0.142811	0.120189	0.188612	0.03718	0.00467804	0.534378	0.495677	physical_and_proximity
28	96	0.227807	0.162518	0.445195	0.592498	0.445195	0.592498	2.093	0.349161	0.226667	0.147102	0.101456	0.191179	0.027209	0.00605212	0.440414	0.471341	physical_and_proximity
28	114	0.13204	0.0751536	0.340906	0.329242	0.340906	0.329242	0.559	0.0714184	0.128873	0.0500685	0.064906	0.217522	0.007267	0.00123792	0.365209	0.372814	physical_and_proximity
29	31	0.121164	0.0658468	0.212004	0.633827	0.212004	0.633827	0.468	0.0699076	0.118605	0.0485456	0.042551	0.210277	0.006084	0.00121173	0.179309	0.208039	physical_and_proximity
29	81	0.194081	0.110291	0.368012	1.09214	0.368012	1.09214	0.585	0.110943	0.187184	0.0790725	0.0730853	0.178286	0.007605	0.001923	0.208039	0.341718	physical_and_proximity
29	114	0.08863	0.0475483	0.183044	0.556718	0.183044	0.556718	0.221	0.0450688	0.0848587	0.0339585	0.0275432	0.198777	0.002873	0.000781193	0.145171	0.136552	physical_and_proximity
30	31	0.316685	0.150799	0.77791	0.845277	0.77791	0.845277	1.404	0.193208	0.314387	0.130816	0.0470147	0.188517	0.018252	0.00334894	0.219531	0.207363	physical_and_proximity
30	60	0.561989	0.247892	1.60132	1.32386	1.60132	1.32386	2.379	0.252868	0.555494	0.187459	0.123899	0.170497	0.030927	0.00438305	0.378391	0.521534	physical_and_proximity
31	38	0.280341	0.153843	0.605471	0.673573	0.605471	0.673573	2.249	0.225309	0.279262	0.13202	0.0719664	0.166186	0.029237	0.00390535	0.208546	0.285441	physical_and_proximity
31	81	0.43516	0.226731	0.87545	1.3992	0.87545	1.3992	2.158	0.282247	0.430968	0.185186	0.109365	0.183456	0.028054	0.00489228	0.396812	0.51545	physical_and_proximity
32	36	0.246095	0.156149	0.525622	0.572794	0.525622	0.572794	2.327	0.28099	0.245214	0.13875	0.0818834	0.193327	0.030251	0.00487049	0.339014	0.370786	physical_and_proximity
32	57	0.344572	0.212842	0.664114	0.871447	0.664114	0.871447	3.9	0.37076	0.343679	0.1869	0.118227	0.194444	0.0507	0.00642651	0.444639	0.542152	physical_and_proximity
32	74	0.167468	0.0971257	0.875148	0.268768	0.875148	0.268768	0.832	0.113506	0.164873	0.0731346	0.0705681	0.195421	0.010816	0.00196744	0.371462	0.132158	physical_and_proximity
32	78	0.210241	0.112816	0.649358	0.455063	0.649358	0.455063	0.91	0.123685	0.206766	0.0845844	0.0713784	0.207853	0.01183	0.00214388	0.384475	0.359801	physical_and_proximity
32	88	0.132491	0.0947515	0.480672	0.634578	0.480672	0.634578	0.195	0.0830019	0.113837	0.0636773	0.061975	0.216188	0.002535	0.0014387	0.361829	0.353548	physical_and_proximity
33	35	0.0975894	0.0765861	0.858458	0.117024	0.858458	0.117024	1.781	0.217272	0.0973559	0.0698683	0.0814946	0.195975	0.023153	0.00376604	0.41574	0.184379	physical_and_proximity
33	56	0.178887	0.106146	0.555753	0.465076	0.555753	0.465076	0.52	0.0932259	0.170282	0.0681377	0.0895424	0.204416	0.00676	0.00161592	0.444132	0.483171	physical_and_proximity
33	59	0.149484	0.0843262	0.336279	0.42452	0.336279	0.42452	0.663	0.0810473	0.14625	0.0566002	0.0721063	0.213209	0.008619	0.00140482	0.366223	0.386503	physical_and_proximity
33	60	0.148456	0.0892912	0.285395	0.581826	0.285395	0.581826	0.585	0.0915289	0.144258	0.0619266	0.0757885	0.209474	0.007605	0.0015865	0.372476	0.418782	physical_and_proximity
33	83	0.158244	0.0945163	0.43594	0.363848	0.43594	0.363848	0.702	0.0995265	0.154636	0.0662696	0.0810476	0.204153	0.009126	0.00172513	0.388024	0.419965	physical_and_proximity
33	90	0.257512	0.156966	0.507651	0.633826	0.507651	0.633826	2.873	0.248691	0.256697	0.132124	0.105515	0.192374	0.037349	0.00431064	0.467623	0.504127	physical_and_proximity
34	56	0.495839	0.165551	1.14901	4.38699	1.14901	4.38699	1.001	0.114639	0.476813	0.101819	0.0877012	0.199802	0.013013	0.00198707	0.131989	0.49179	physical_and_proximity
35	60	0.588331	0.187423	1.84902	2.08	1.84902	2.08	1.378	0.135163	0.572317	0.118764	0.0966431	0.191693	0.017914	0.00234283	0.276991	0.510718	physical_and_proximity
36	37	0.106682	0.0574108	0.485372	0.29924	0.485372	0.29924	0.208	0.039434	0.0979455	0.0325088	0.0437866	0.227915	0.002704	0.000683523	0.269386	0.180154	physical_and_proximity
36	41	0.389252	0.211136	0.705621	1.20012	0.705621	1.20012	3.003	0.266468	0.387081	0.166577	0.13581	0.184517	0.039039	0.00461879	0.467623	0.548236	physical_and_proximity
36	57	0.256112	0.126644	0.613871	0.630258	0.613871	0.630258	1.365	0.127031	0.253276	0.0901895	0.0866218	0.200605	0.017745	0.00220187	0.410839	0.427401	physical_and_proximity
36	64	0.296214	0.137904	0.747012	0.870001	0.747012	0.870001	1.04	0.123621	0.289886	0.0945419	0.0863163	0.215273	0.01352	0.00214277	0.450723	0.506155	physical_and_proximity
36	92	0.203414	0.0924526	0.901168	0.539265	0.901168	0.539265	0.442	0.0570674	0.191333	0.048811	0.0702838	0.217593	0.005746	0.000989168	0.422162	0.411853	physical_and_proximity
37	40	0.11689	0.0686479	0.45329	0.215869	0.45329	0.215869	0.546	0.0928115	0.11534	0.0567761	0.0365786	0.217176	0.007098	0.00160873	0.200603	0.146861	physical_and_proximity
37	43	0.200064	0.108862	0.470866	0.468397	0.470866	0.468397	1.3	0.151099	0.19889	0.0919384	0.0518525	0.184775	0.0169	0.00261906	0.14703	0.255697	physical_and_proximity
37	61	0.370864	0.181055	0.833063	1.06479	0.833063	1.06479	1.703	0.202763	0.366738	0.141414	0.0927768	0.195435	0.022139	0.00351455	0.349492	0.437879	physical_and_proximity
37	64	0.362674	0.156629	0.928923	0.852594	0.928923	0.852594	1.872	0.144908	0.359248	0.109285	0.0969237	0.194723	0.024336	0.00251173	0.358111	0.473031	physical_and_proximity
38	42	0.307054	0.1871	0.577811	0.951126	0.577811	0.951126	2.015	0.298625	0.305033	0.163113	0.0915912	0.187989	0.026195	0.00517616	0.37349	0.381264	physical_and_proximity
38	60	0.215501	0.117272	0.47119	0.682814	0.47119	0.682814	0.858	0.111239	0.210424	0.0795136	0.0911749	0.207859	0.011154	0.00192814	0.382616	0.511732	physical_and_proximity
38	62	0.0833952	0.0529644	0.462395	0.140701	0.462395	0.140701	0.312	0.0485609	0.0801599	0.0334867	0.0554899	0.215086	0.004056	0.000841723	0.318227	0.227136	physical_and_proximity
38	81	0.166801	0.092789	0.546455	0.785657	0.546455	0.785657	0.273	0.0575661	0.147802	0.0488421	0.0727382	0.215212	0.003549	0.000997812	0.389545	0.402896	physical_and_proximity
38	82	0.0831178	0.0810058	1.12768	0.677663	1.12768	0.677663	0.013	0.00975	0.0126126	0.00953048	0.0904267	0.211779	0.000169	0.000169	0.519675	0.455624	physical_and_proximity
39	40	0.0725345	0.0391814	0.390125	0.192908	0.390125	0.192908	0.143	0.0336798	0.0678421	0.0267104	0.0225784	0.20049	0.001859	0.000583782	0.100386	0.139256	physical_and_proximity
39	42	0.20844	0.113704	0.448489	0.581854	0.448489	0.581854	1.118	0.146752	0.206492	0.0929144	0.0595866	0.20122	0.014534	0.00254369	0.266344	0.294736	physical_and_proximity
39	44	0.395272	0.183222	0.814135	1.0052	0.814135	1.0052	3.172	0.22145	0.393951	0.148394	0.087695	0.192406	0.041236	0.00383847	0.35659	0.401882	physical_and_proximity
39	59	0.269712	0.138119	0.555909	0.904663	0.555909	0.904663	1.157	0.142957	0.265355	0.101017	0.0876772	0.204639	0.015041	0.00247792	0.338676	0.460863	physical_and_proximity
39	86	0.446544	0.212334	0.999898	1.2907	0.999898	1.2907	2.041	0.22913	0.441534	0.162887	0.111621	0.203606	0.026533	0.00397158	0.52559	0.563277	physical_and_proximity
40	43	0.139965	0.0943565	0.317353	0.515814	0.317353	0.515814	0.442	0.136906	0.136014	0.080684	0.0446362	0.1862	0.005746	0.00237304	0.139256	0.218179	physical_and_proximity
40	59	0.261726	0.118245	0.584498	1.05594	0.584498	1.05594	0.78	0.0925158	0.25381	0.0742564	0.0799243	0.184072	0.01014	0.00160361	0.204321	0.423683	physical_and_proximity
41	45	0.225589	0.147669	0.870705	0.355188	0.870705	0.355188	2.054	0.277613	0.224681	0.13217	0.0785145	0.190863	0.026702	0.00481196	0.346957	0.257218	physical_and_proximity
41	47	0.444726	0.258213	1.1072	0.896844	1.1072	0.896844	4.212	0.410475	0.443338	0.224497	0.128732	0.186917	0.054756	0.00711491	0.587275	0.544856	physical_and_proximity
41	72	0.403572	0.183172	1.20797	0.786536	1.20797	0.786536	2.483	0.139588	0.399685	0.107954	0.158021	0.182782	0.032279	0.00241952	0.677183	0.455117	physical_and_proximity
41	78	0.395475	0.203967	1.16441	0.847912	1.16441	0.847912	1.911	0.221063	0.390402	0.152398	0.128028	0.196419	0.024843	0.00383176	0.642876	0.476242	physical_and_proximity
41	100	0.217247	0.119484	0.480107	0.567564	0.480107	0.567564	1.235	0.137224	0.214846	0.0898299	0.0837938	0.21598	0.016055	0.00237855	0.454103	0.424359	physical_and_proximity
42	46	0.23553	0.1338	0.525981	0.578882	0.525981	0.578882	1.547	0.186499	0.233913	0.111227	0.0735665	0.211214	0.020111	0.00323265	0.34307	0.385151	physical_and_proximity
42	49	0.384939	0.214304	1.00485	0.867203	1.00485	0.867203	2.106	0.278514	0.381223	0.174253	0.118632	0.188785	0.027378	0.00482758	0.490269	0.555165	physical_and_proximity
42	82	0.255652	0.12218	0.636881	0.654818	0.636881	0.654818	1.144	0.112474	0.251799	0.0834152	0.0840912	0.201587	0.014872	0.00194955	0.437034	0.390559	physical_and_proximity
42	94	0.269273	0.132218	0.685868	0.67487	0.685868	0.67487	1.196	0.120182	0.264838	0.0888062	0.0961042	0.20895	0.015548	0.00208316	0.501592	0.481143	physical_and_proximity
43	44	0.187319	0.0978759	0.370172	0.777307	0.370172	0.777307	0.676	0.0961	0.182908	0.0694745	0.0644373	0.21213	0.008788	0.00166573	0.288314	0.385151	physical_and_proximity
43	45	0.0514059	0.0422594	0.317642	0.191018	0.317642	0.191018	0.052	0.0271084	0.0362134	0.0220886	0.0383364	0.254115	0.000676	0.000469879	0.285103	0.165451	physical_and_proximity
43	61	0.341409	0.167306	0.699946	0.931423	0.699946	0.931423	2.223	0.16739	0.338736	0.117975	0.1204	0.181079	0.028899	0.00290143	0.443963	0.531843	physical_and_proximity
43	65	0.414358	0.215269	1.01527	0.915032	1.01527	0.915032	2.834	0.243347	0.411409	0.161625	0.146132	0.186731	0.036842	0.00421801	0.52221	0.635778	physical_and_proximity
44	50	0.077506	0.0556573	0.592693	0.204184	0.592693	0.204184	0.104	0.0335644	0.0617279	0.027489	0.0542909	0.202651	0.001352	0.000581783	0.320086	0.076557	physical_and_proximity
44	59	0.220438	0.135526	0.593599	0.709225	0.593599	0.709225	0.611	0.15084	0.211359	0.102837	0.0825843	0.211408	0.007943	0.00261457	0.414726	0.465933	physical_and_proximity
44	65	0.316746	0.184747	0.795149	0.696484	0.795149	0.696484	2.054	0.265142	0.314439	0.15468	0.102586	0.201712	0.026702	0.00459579	0.529477	0.514267	physical_and_proximity
44	95	0.288455	0.151902	0.75753	0.729394	0.75753	0.729394	1.183	0.150716	0.282774	0.107226	0.106215	0.214216	0.015379	0.00261242	0.53573	0.56446	physical_and_proximity
44	103	0.248107	0.134291	0.621156	0.564353	0.621156	0.564353	1.456	0.160432	0.245781	0.104004	0.0855913	0.213623	0.018928	0.00278082	0.388531	0.461708	physical_and_proximity
45	55	0.0734968	0.0668114	0.918325	0.820668	0.918325	0.820668	0.026	0.0164819	0.0245284	0.015878	0.0625067	0.205539	0.000338	0.000285686	0.262795	0.349661	physical_and_proximity
46	51	0.299222	0.15426	0.686195	0.862626	0.686195	0.862626	1.3	0.180185	0.295352	0.122453	0.0784802	0.190092	0.0169	0.00312321	0.318396	0.34814	physical_and_proximity
46	82	0.199331	0.0976891	0.585765	0.77289	0.585765	0.77289	0.429	0.0711201	0.187546	0.0586107	0.0670866	0.205124	0.005577	0.00123275	0.307242	0.345267	physical_and_proximity
46	91	0.231345	0.10315	0.687966	0.795905	0.687966	0.795905	0.559	0.0820365	0.222277	0.0671155	0.0611357	0.199052	0.007267	0.00142197	0.306566	0.305552	physical_and_proximity
47	55	0.365402	0.209925	0.761962	1.24549	0.761962	1.24549	1.547	0.315364	0.362095	0.189171	0.0622344	0.19821	0.020111	0.00546631	0.29068	0.290342	physical_and_proximity
47	72	0.303523	0.137922	2.11648	0.55647	2.11648	0.55647	0.884	0.109263	0.294053	0.0875521	0.0915012	0.210209	0.011492	0.00189389	0.509197	0.318903	physical_and_proximity
48	49	0.48648	0.18112	0.935195	2.04817	0.935195	2.04817	1.95	0.194439	0.483008	0.149242	0.057853	0.18754	0.02535	0.00337028	0.162578	0.268034	physical_and_proximity
48	50	0.0652313	0.0309168	0.523899	0.165655	0.523899	0.165655	0.117	0.0225682	0.0606339	0.0191368	0.0184162	0.225805	0.001521	0.000391183	0.108667	0.038701	physical_and_proximity
49	51	0.274648	0.140311	0.600484	0.691109	0.600484	0.691109	1.833	0.190814	0.273386	0.119718	0.0582677	0.196952	0.023829	0.00330743	0.26026	0.277667	physical_and_proximity
49	94	0.287628	0.150073	0.731889	0.771526	0.731889	0.771526	1.118	0.139825	0.281143	0.101892	0.110116	0.197877	0.014534	0.00242363	0.464412	0.529984	physical_and_proximity
49	95	0.302208	0.139937	0.787763	0.841934	0.787763	0.841934	1.079	0.118317	0.295513	0.0916673	0.094951	0.190639	0.014027	0.00205083	0.418613	0.489424	physical_and_proximity
51	94	0.211056	0.105089	0.633568	0.753232	0.633568	0.753232	0.481	0.0864703	0.200603	0.0691054	0.0648219	0.1904	0.006253	0.00149882	0.244543	0.336648	physical_and_proximity
52	65	0.58696	0.177882	1.91697	3.30466	1.91697	3.30466	1.079	0.150352	0.571088	0.133773	0.058093	0.189631	0.014027	0.00260609	0.097006	0.293891	physical_and_proximity
53	55	0.617446	0.099554	2.82962	2.03951	2.82962	2.03951	1.248	0.0677843	0.607903	0.0641174	0.0408986	0.175032	0.016224	0.00117493	0.021463	0.194519	physical_and_proximity
54	68	0.363579	0.201277	0.932637	1.07113	0.932637	1.07113	1.261	0.255568	0.35729	0.168957	0.0819894	0.195093	0.016393	0.00442985	0.359463	0.395967	physical_and_proximity
54	85	0.170993	0.0785268	0.299737	1.19914	0.299737	1.19914	0.546	0.0668132	0.16662	0.052254	0.0499503	0.200185	0.007098	0.00115809	0.174239	0.26871	physical_and_proximity
55	65	0.379636	0.173695	0.772656	1.21681	0.772656	1.21681	1.846	0.190291	0.376255	0.135664	0.0843475	0.19752	0.023998	0.00329838	0.300482	0.395798	physical_and_proximity
56	59	0.230797	0.125432	0.466736	0.596168	0.466736	0.596168	1.846	0.137074	0.229272	0.0899664	0.103743	0.212143	0.023998	0.00237594	0.492128	0.531505	physical_and_proximity
56	64	0.337164	0.223778	0.744864	0.726641	0.744864	0.726641	3.887	0.412986	0.336023	0.194548	0.158444	0.1957	0.050531	0.00715842	0.695942	0.695097	physical_and_proximity
56	70	0.336852	0.219295	0.717576	0.836933	0.717576	0.836933	2.457	0.334305	0.333843	0.179221	0.172883	0.185905	0.031941	0.00579462	0.770133	0.707603	physical_and_proximity
56	90	0.1823	0.118605	0.354299	0.466206	0.354299	0.466206	1.846	0.204244	0.181516	0.101383	0.0844508	0.210182	0.023998	0.00354022	0.343408	0.441766	physical_and_proximity
56	117	0.222673	0.154935	0.390516	0.611142	0.390516	0.611142	3.289	0.329373	0.222171	0.138254	0.113628	0.210006	0.042757	0.00570912	0.434668	0.596232	physical_and_proximity
57	64	0.32348	0.17018	0.623067	1.00621	0.623067	1.00621	1.898	0.173037	0.319932	0.119362	0.132087	0.195168	0.024674	0.00299931	0.549588	0.605358	physical_and_proximity
57	88	0.279228	0.161464	0.87665	0.580701	0.87665	0.580701	1.3	0.208528	0.275331	0.130578	0.0917192	0.216039	0.0169	0.00361449	0.473876	0.501423	physical_and_proximity
57	106	0.230061	0.11796	0.721774	0.525291	0.721774	0.525291	0.858	0.105116	0.224483	0.0781101	0.0876254	0.213693	0.011154	0.00182202	0.476242	0.454103	physical_and_proximity
58	85	0.402838	0.149866	1.04479	2.11537	1.04479	2.11537	0.871	0.111648	0.387903	0.0962781	0.0790914	0.193677	0.011323	0.00193523	0.187928	0.396305	physical_and_proximity
58	98	0.254444	0.116382	0.455293	1.9109	0.455293	1.9109	0.767	0.111135	0.248541	0.0853408	0.0591432	0.200107	0.009971	0.00192635	0.166127	0.289497	physical_and_proximity
59	61	0.203094	0.113186	0.461442	0.535986	0.461442	0.535986	1.053	0.138893	0.200702	0.0890264	0.0693467	0.218017	0.013689	0.00240748	0.375687	0.358956	physical_and_proximity
59	103	0.293525	0.140324	0.688016	0.746443	0.688016	0.746443	1.495	0.09637	0.288847	0.0759312	0.134404	0.19237	0.019435	0.00167041	0.537927	0.58981	physical_and_proximity
60	81	0.238946	0.147455	0.486979	0.598516	0.486979	0.598516	2.041	0.197798	0.237291	0.113896	0.129272	0.190507	0.026533	0.0034285	0.499395	0.571051	physical_and_proximity
60	86	0.223448	0.131828	0.492287	0.531376	0.492287	0.531376	1.651	0.144182	0.221291	0.0921749	0.12812	0.201265	0.021463	0.00249915	0.573079	0.611611	physical_and_proximity
60	90	0.196125	0.123592	0.442436	0.489708	0.442436	0.489708	1.17	0.178518	0.193913	0.10097	0.0854118	0.205693	0.01521	0.00309432	0.435513	0.449878	physical_and_proximity
60	102	0.234289	0.141321	0.552784	0.561733	0.552784	0.561733	1.352	0.166052	0.231007	0.104043	0.120739	0.197263	0.017576	0.00287824	0.559221	0.59826	physical_and_proximity
60	110	0.162721	0.117141	0.323846	0.389396	0.323846	0.389396	1.937	0.241272	0.162016	0.102034	0.105863	0.205999	0.025181	0.00418205	0.461032	0.533871	physical_and_proximity
61	64	0.343063	0.177547	0.710421	0.94139	0.710421	0.94139	2.119	0.188243	0.339928	0.128499	0.127968	0.192736	0.027547	0.00326287	0.528294	0.590148	physical_and_proximity
61	65	0.26355	0.133819	0.890253	0.635329	0.890253	0.635329	0.806	0.103892	0.253939	0.0811514	0.105508	0.196232	0.010478	0.0018008	0.521534	0.507845	physical_and_proximity
61	100	0.226999	0.124458	0.612154	0.528428	0.612154	0.528428	1.04	0.124559	0.22284	0.0865479	0.0972276	0.211502	0.01352	0.00215903	0.517816	0.46644	physical_and_proximity
61	125	0.212658	0.124164	0.492892	0.479213	0.492892	0.479213	1.625	0.174729	0.211373	0.101639	0.0791879	0.208216	0.021125	0.00302864	0.394615	0.396136	physical_and_proximity
62	81	0.256559	0.141737	0.349593	1.89568	0.349593	1.89568	1.885	0.195944	0.255201	0.117765	0.0767333	0.199816	0.024505	0.00339637	0.23153	0.392249	physical_and_proximity
62	82	0.28032	0.149298	0.477196	1.17951	0.477196	1.17951	1.521	0.184699	0.277713	0.119652	0.081638	0.185813	0.019773	0.00320145	0.266006	0.389376	physical_and_proximity
64	92	0.211404	0.128934	0.51761	0.470696	0.51761	0.470696	1.378	0.164203	0.209111	0.0985561	0.106108	0.205192	0.017914	0.00284618	0.563615	0.587106	physical_and_proximity
64	104	0.264673	0.151544	0.644933	0.547315	0.644933	0.547315	2.392	0.20619	0.263455	0.121543	0.104265	0.20424	0.031096	0.00357396	0.516126	0.507845	physical_and_proximity
64	125	0.194214	0.114983	0.458047	0.445626	0.458047	0.445626	1.3	0.148663	0.192439	0.0896551	0.0855438	0.21771	0.0169	0.00257682	0.460863	0.437034	physical_and_proximity
64	128	0.19902	0.129474	0.396448	0.675037	0.396448	0.675037	0.884	0.173239	0.194741	0.102289	0.095596	0.211074	0.011492	0.0030028	0.428753	0.521365	physical_and_proximity
65	100	0.276242	0.161212	0.579265	0.718257	0.579265	0.718257	1.911	0.240918	0.274584	0.137563	0.083293	0.213935	0.024843	0.0041759	0.422838	0.450892	physical_and_proximity
65	103	0.229863	0.134451	0.649407	0.475336	0.649407	0.475336	1.326	0.174683	0.227387	0.106743	0.088889	0.206179	0.017238	0.00302784	0.462215	0.40729	physical_and_proximity
66	69	0.0841731	0.0644775	0.379466	0.141924	0.379466	0.141924	0.39	0.106831	0.0816633	0.0525157	0.0647554	0.190793	0.00507	0.00185173	0.364364	0.151424	physical_and_proximity
66	76	0.205066	0.130718	0.470003	0.479754	0.470003	0.479754	1.417	0.20284	0.203344	0.109385	0.088029	0.206922	0.018421	0.00351589	0.469651	0.48503	physical_and_proximity
66	84	0.164544	0.098085	0.448738	0.445349	0.448738	0.445349	0.546	0.0971484	0.158594	0.0677166	0.077636	0.199745	0.007098	0.0016839	0.41405	0.326508	physical_and_proximity
66	97	0.259852	0.159112	0.5145	0.689088	0.5145	0.689088	2.067	0.208035	0.257824	0.121926	0.137977	0.189061	0.026871	0.00360594	0.549926	0.581191	physical_and_proximity
66	101	0.169896	0.112963	0.491452	0.336209	0.491452	0.336209	1.053	0.172694	0.167819	0.092595	0.087498	0.214409	0.013689	0.00299336	0.449033	0.399347	physical_and_proximity
67	68	0.22563	0.125783	0.61562	0.502353	0.61562	0.502353	1.144	0.150724	0.22276	0.0975644	0.0799457	0.203128	0.014872	0.00261256	0.427063	0.396981	physical_and_proximity
67	70	0.388111	0.25891	0.913912	0.816741	0.913912	0.816741	3.653	0.424916	0.385754	0.214042	0.222849	0.179484	0.047489	0.00736521	0.981552	0.861562	physical_and_proximity
67	83	0.152739	0.0933522	0.467363	0.410739	0.467363	0.410739	0.429	0.0850365	0.144816	0.0612222	0.0778878	0.214538	0.005577	0.00147397	0.439231	0.393601	physical_and_proximity
67	105	0.182764	0.118101	0.703235	0.676901	0.703235	0.676901	0.286	0.0768273	0.156352	0.0628317	0.102771	0.210637	0.003718	0.00133167	0.576628	0.531674	physical_and_proximity
67	107	0.235603	0.15545	0.531148	0.538411	0.531148	0.538411	1.885	0.273758	0.234163	0.135265	0.0975907	0.217626	0.024505	0.00474514	0.548574	0.466947	physical_and_proximity
67	133	0.160148	0.0857723	0.484191	0.606813	0.484191	0.606813	0.312	0.0427533	0.144543	0.0368959	0.0831038	0.212642	0.004056	0.000741057	0.459004	0.497367	physical_and_proximity
68	85	0.409582	0.244188	0.882374	0.932845	0.882374	0.932845	4.069	0.364727	0.407987	0.20214	0.164399	0.181947	0.052897	0.00632194	0.625807	0.619554	physical_and_proximity
68	97	0.22711	0.134608	0.504344	0.61161	0.504344	0.61161	1.183	0.172075	0.224059	0.106053	0.0903128	0.210475	0.015379	0.00298263	0.464243	0.495508	physical_and_proximity
68	105	0.223885	0.127686	0.536753	0.611136	0.536753	0.611136	0.949	0.145938	0.219631	0.0966037	0.0848828	0.210507	0.012337	0.0025296	0.464412	0.44109	physical_and_proximity
69	97	0.247323	0.129315	0.404565	1.31953	0.404565	1.31953	1.17	0.163038	0.244838	0.106801	0.0590146	0.196828	0.01521	0.00282599	0.172549	0.297947	physical_and_proximity
70	83	0.331032	0.217278	0.596208	0.859223	0.596208	0.859223	5.421	0.425513	0.330515	0.192633	0.142251	0.190289	0.070473	0.00737555	0.607893	0.631891	physical_and_proximity
70	104	0.298224	0.182028	0.593854	0.941953	0.593854	0.941953	1.534	0.252177	0.29434	0.149009	0.111709	0.210153	0.019942	0.00437106	0.529815	0.56615	physical_and_proximity
70	133	0.192209	0.10056	0.493026	0.60685	0.493026	0.60685	0.572	0.0764577	0.184352	0.0596827	0.0830787	0.212524	0.007436	0.00132527	0.431626	0.468975	physical_and_proximity
71	115	0.203563	0.0733947	0.628184	0.948571	0.628184	0.948571	0.403	0.0528535	0.195027	0.0463686	0.0382307	0.19333	0.005239	0.000916128	0.200096	0.194857	physical_and_proximity
72	78	0.243917	0.140563	0.45018	0.830948	0.45018	0.830948	1.43	0.219516	0.242478	0.125309	0.0515268	0.196315	0.01859	0.00380495	0.207532	0.254683	physical_and_proximity
72	108	0.288169	0.183524	0.93986	1.2806	0.93986	1.2806	0.52	0.182203	0.265397	0.136365	0.0952651	0.202473	0.00676	0.00315818	0.404586	0.507338	physical_and_proximity
73	88	0.2515	0.13683	0.579691	1.06603	0.579691	1.06603	0.702	0.155679	0.244641	0.110052	0.0595955	0.200158	0.009126	0.00269844	0.227643	0.299468	physical_and_proximity
74	88	0.361729	0.14904	0.834535	2.47365	0.834535	2.47365	0.793	0.128196	0.349215	0.106348	0.06761	0.197456	0.010309	0.00222207	0.132158	0.377884	physical_and_proximity
76	84	0.256128	0.158031	0.794839	0.581281	0.794839	0.581281	0.962	0.180458	0.248883	0.117372	0.118103	0.198784	0.012506	0.00312794	0.610935	0.462384	physical_and_proximity
76	109	0.0857359	0.0505572	0.675291	0.140023	0.675291	0.140023	0.286	0.0468101	0.0825148	0.0333495	0.0428194	0.207837	0.003718	0.000811374	0.272259	0.027209	physical_and_proximity
76	118	0.106222	0.0732974	0.394731	0.31499	0.394731	0.31499	0.208	0.0642022	0.0950953	0.0469839	0.0618222	0.207436	0.002704	0.00111284	0.344591	0.307749	physical_and_proximity
76	122	0.285683	0.160999	0.716947	0.613243	0.716947	0.613243	1.989	0.197205	0.283427	0.123513	0.116693	0.211548	0.025857	0.00341823	0.588458	0.529308	physical_and_proximity
77	101	0.224045	0.120377	0.876253	0.417956	0.876253	0.417956	0.988	0.121716	0.219975	0.0851089	0.0877762	0.193334	0.012844	0.00210975	0.464581	0.322283	physical_and_proximity
77	104	0.269851	0.17487	0.636891	0.651079	0.636891	0.651079	1.573	0.288301	0.267253	0.1521	0.0944741	0.217994	0.020449	0.00499722	0.505141	0.512408	physical_and_proximity
77	105	0.192655	0.112884	0.485227	0.448003	0.485227	0.448003	1.04	0.144949	0.190311	0.0893495	0.074077	0.199626	0.01352	0.00251245	0.400023	0.319579	physical_and_proximity
77	106	0.292851	0.171029	0.737984	0.693239	0.737984	0.693239	1.508	0.215609	0.288961	0.134489	0.112323	0.191926	0.019604	0.00373722	0.51545	0.535054	physical_and_proximity
78	92	0.588407	0.341884	1.14466	1.63942	1.14466	1.63942	4.472	0.534137	0.585751	0.297994	0.159647	0.191413	0.058136	0.00925837	0.65403	0.723151	physical_and_proximity
78	127	0.245791	0.134237	0.635218	0.519946	0.635218	0.519946	1.69	0.191586	0.244543	0.114717	0.0614515	0.192777	0.02197	0.00332082	0.295919	0.258401	physical_and_proximity
78	129	0.188385	0.116094	0.497784	0.412034	0.497784	0.412034	1.092	0.185069	0.186859	0.101634	0.0542907	0.191113	0.014196	0.00320787	0.249613	0.246064	physical_and_proximity
79	89	0.0552523	0.0536868	0.520963	0.270449	0.520963	0.270449	0.013	0.00975	0.0121153	0.00924375	0.0671171	0.208091	0.000169	0.000169	0.423683	0.250627	physical_and_proximity
79	93	0.249412	0.130706	0.686764	0.612435	0.686764	0.612435	1.001	0.133843	0.244622	0.0946934	0.0853678	0.199222	0.013013	0.00231994	0.455624	0.458497	physical_and_proximity
79	98	0.196471	0.111828	0.423572	0.705947	0.423572	0.705947	0.676	0.107656	0.190233	0.0765329	0.0859581	0.20833	0.008788	0.00186603	0.40898	0.482495	physical_and_proximity
79	99	0.352006	0.21577	0.761376	0.826293	0.761376	0.826293	3.003	0.324357	0.350062	0.178359	0.149369	0.193191	0.039039	0.00562219	0.54418	0.723996	physical_and_proximity
79	115	0.274739	0.187015	0.809758	0.486055	0.809758	0.486055	2.769	0.377912	0.273713	0.168394	0.108743	0.185368	0.035997	0.00655047	0.505141	0.406614	physical_and_proximity
80	96	0.137476	0.0825472	0.320526	0.350113	0.320526	0.350113	0.689	0.0814345	0.134635	0.0547768	0.0814801	0.22302	0.008957	0.00141153	0.41743	0.432978	physical_and_proximity
80	98	0.118423	0.0732073	0.26724	0.366391	0.26724	0.366391	0.442	0.0742807	0.114499	0.0501662	0.0648293	0.205617	0.005746	0.00128753	0.355914	0.340704	physical_and_proximity
80	99	0.203279	0.154937	0.755817	0.301981	0.755817	0.301981	3.393	0.431563	0.20287	0.14385	0.117983	0.189448	0.044109	0.00748042	0.531336	0.465595	physical_and_proximity
80	107	0.23956	0.14594	0.773885	0.453593	0.773885	0.453593	1.326	0.148054	0.235242	0.0975507	0.14998	0.198668	0.017238	0.00256628	0.705237	0.619723	physical_and_proximity
80	111	0.147787	0.103994	0.284182	0.518512	0.284182	0.518512	0.676	0.157766	0.144368	0.0848467	0.0821311	0.209878	0.008788	0.00273461	0.387855	0.43771	physical_and_proximity
81	102	0.302424	0.190966	0.805145	0.581636	0.805145	0.581636	2.769	0.312581	0.300984	0.162325	0.126934	0.19321	0.035997	0.00541807	0.627666	0.572234	physical_and_proximity
81	119	0.122079	0.0856381	0.617058	0.177459	0.617058	0.177459	0.975	0.132506	0.120754	0.067556	0.0936694	0.212629	0.012675	0.00229677	0.539448	0.45461	physical_and_proximity
81	121	0.195948	0.125297	0.440298	0.601012	0.440298	0.601012	0.754	0.145246	0.190067	0.092422	0.101912	0.201053	0.009802	0.00251759	0.528294	0.503958	physical_and_proximity
82	91	0.327078	0.184877	0.669429	0.971428	0.669429	0.971428	1.729	0.203404	0.322415	0.134417	0.143122	0.16661	0.022477	0.00352568	0.560573	0.519844	physical_and_proximity
82	94	0.203617	0.119009	0.399488	0.597365	0.399488	0.597365	1.274	0.14817	0.201525	0.091523	0.0884882	0.210237	0.016562	0.00256829	0.398333	0.472524	physical_and_proximity
82	110	0.162512	0.0971615	0.429224	0.342526	0.429224	0.342526	1.027	0.119244	0.160695	0.0733382	0.0790559	0.198866	0.013351	0.00206689	0.419965	0.361322	physical_and_proximity
82	121	0.175022	0.102725	0.366558	0.467506	0.366558	0.467506	1.105	0.129053	0.173248	0.0792655	0.0763861	0.200598	0.014365	0.00223692	0.354393	0.358956	physical_and_proximity
83	90	0.392468	0.226754	0.962643	0.769552	0.962643	0.769552	4.615	0.329304	0.391397	0.186047	0.153368	0.192977	0.059995	0.00570793	0.649129	0.576459	physical_and_proximity
83	107	0.290926	0.157065	0.672428	0.839958	0.672428	0.839958	1.183	0.137616	0.28385	0.10056	0.133453	0.196072	0.015379	0.00238535	0.637975	0.621075	physical_and_proximity
83	144	0.131181	0.0812829	0.319467	0.409347	0.319467	0.409347	0.429	0.0897692	0.126516	0.0598344	0.0588285	0.211609	0.005577	0.001556	0.283413	0.309439	physical_and_proximity
84	101	0.278626	0.15271	0.632563	1.24066	0.632563	1.24066	0.728	0.13646	0.265921	0.102933	0.103841	0.173552	0.009464	0.0023653	0.486213	0.404248	physical_and_proximity
84	123	0.304602	0.176547	0.975799	0.504551	0.975799	0.504551	3.471	0.226863	0.303503	0.134867	0.149437	0.183542	0.045123	0.00393229	0.606203	0.463905	physical_and_proximity
85	98	0.172377	0.118768	0.731038	0.57797	0.731038	0.57797	0.273	0.09097	0.147905	0.0709685	0.0969402	0.184745	0.003549	0.00157681	0.452582	0.414219	physical_and_proximity
85	111	0.201566	0.110924	0.46688	0.680863	0.46688	0.680863	0.663	0.107586	0.195355	0.0774861	0.0774416	0.210323	0.008619	0.00186482	0.375518	0.413881	physical_and_proximity
85	135	0.259174	0.163295	0.47376	0.704487	0.47376	0.704487	2.951	0.289351	0.258457	0.143138	0.0962067	0.181912	0.038363	0.00501542	0.373997	0.401037	physical_and_proximity
86	90	0.261591	0.132641	0.707474	0.689818	0.707474	0.689818	0.949	0.120785	0.255305	0.0897479	0.0930727	0.211506	0.012337	0.0020936	0.514943	0.483002	physical_and_proximity
86	94	0.269496	0.166257	0.596013	0.665799	0.596013	0.665799	1.781	0.250007	0.26729	0.139283	0.102727	0.2066	0.023153	0.00433346	0.493649	0.464581	physical_and_proximity
86	95	0.43764	0.288475	1.08745	0.862093	1.08745	0.862093	4.719	0.572274	0.436403	0.261304	0.148728	0.181173	0.061347	0.00991942	0.645918	0.570882	physical_and_proximity
86	103	0.230741	0.126736	0.509889	0.67867	0.509889	0.67867	1.04	0.152314	0.227468	0.0999995	0.0721153	0.205508	0.01352	0.00264012	0.362505	0.354224	physical_and_proximity
86	110	0.197716	0.11275	0.551588	0.422404	0.551588	0.422404	1.053	0.126557	0.194931	0.0827684	0.0867159	0.206549	0.013689	0.00219366	0.465088	0.449709	physical_and_proximity
87	95	0.394314	0.180484	0.730147	1.70969	0.730147	1.70969	1.638	0.197334	0.389865	0.142409	0.0815159	0.19793	0.021294	0.00342045	0.30758	0.40391	physical_and_proximity
87	131	0.310911	0.149446	0.652816	1.58279	0.652816	1.58279	0.858	0.128952	0.300379	0.100822	0.0919074	0.207916	0.011154	0.00223517	0.321269	0.499902	physical_and_proximity
87	142	0.154838	0.068357	0.373	0.739327	0.373	0.739327	0.377	0.0589737	0.149565	0.0476412	0.0354057	0.19041	0.004901	0.00102221	0.101907	0.182013	physical_and_proximity
88	106	0.261468	0.130532	0.764241	0.60678	0.764241	0.60678	1.053	0.113526	0.256003	0.0849975	0.099039	0.196589	0.013689	0.00196779	0.482833	0.465933	physical_and_proximity
88	124	0.241311	0.120235	0.70251	0.481597	0.70251	0.481597	1.469	0.124114	0.239199	0.0865278	0.0834757	0.191713	0.019097	0.00215132	0.385996	0.32279	physical_and_proximity
88	136	0.210154	0.120287	0.549918	0.413913	0.549918	0.413913	1.82	0.156718	0.209036	0.0942035	0.0884368	0.186681	0.02366	0.00271644	0.423514	0.347971	physical_and_proximity
89	93	0.124277	0.0841251	0.185322	0.701078	0.185322	0.701078	0.754	0.134571	0.12272	0.0701587	0.0628751	0.198472	0.009802	0.00233256	0.176943	0.306566	physical_and_proximity
89	115	0.264774	0.126935	0.633666	0.784407	0.633666	0.784407	1.027	0.143561	0.261323	0.101847	0.0554413	0.182246	0.013351	0.00248839	0.195871	0.259077	physical_and_proximity
90	102	0.212578	0.150316	0.566897	0.390158	0.566897	0.390158	2.548	0.326177	0.211886	0.135265	0.103821	0.196057	0.033124	0.00565374	0.480298	0.50193	physical_and_proximity
90	117	0.238003	0.136227	0.58581	0.494097	0.58581	0.494097	2.015	0.167523	0.236563	0.10309	0.109504	0.199601	0.026195	0.00290374	0.526097	0.496184	physical_and_proximity
90	134	0.201158	0.146911	0.458854	0.429149	0.458854	0.429149	2.067	0.336241	0.200267	0.133626	0.0990507	0.207686	0.026871	0.00582818	0.477932	0.496184	physical_and_proximity
90	141	0.175276	0.102938	0.492093	0.44755	0.492093	0.44755	0.611	0.0995175	0.1694	0.0698568	0.0840353	0.198745	0.007943	0.00172497	0.402558	0.420979	physical_and_proximity
90	144	0.21238	0.130678	0.466053	0.500919	0.466053	0.500919	1.664	0.183711	0.210838	0.104326	0.101157	0.199674	0.021632	0.00318432	0.425373	0.493818	physical_and_proximity
91	94	0.157341	0.110077	0.78569	0.612762	0.78569	0.612762	0.208	0.0800395	0.129661	0.0649411	0.0817778	0.202313	0.002704	0.00138735	0.42419	0.462722	physical_and_proximity
91	112	0.436637	0.229736	0.874087	1.43983	0.874087	1.43983	2.08	0.263634	0.431156	0.177566	0.1341	0.16103	0.02704	0.00456965	0.511056	0.488748	physical_and_proximity
91	121	0.147479	0.0823173	0.281672	0.485055	0.281672	0.485055	0.806	0.103404	0.145931	0.0654334	0.049589	0.207835	0.010478	0.00179233	0.216489	0.267358	physical_and_proximity
91	149	0.12415	0.0633759	0.427823	0.27384	0.427823	0.27384	0.442	0.0600172	0.121188	0.044148	0.0421312	0.20295	0.005746	0.0010403	0.238121	0.186914	physical_and_proximity
92	100	0.190221	0.120773	0.416438	0.457644	0.416438	0.457644	1.391	0.170577	0.18849	0.0957041	0.100166	0.213702	0.018083	0.00295667	0.495001	0.513422	physical_and_proximity
92	108	0.162764	0.114605	0.388089	0.329253	0.388089	0.329253	1.807	0.241376	0.162145	0.102492	0.0799866	0.203987	0.023491	0.00418385	0.387179	0.393263	physical_and_proximity
92	127	0.230525	0.140334	0.568723	0.558823	0.568723	0.558823	1.17	0.183865	0.227144	0.111277	0.0956176	0.208816	0.01521	0.003187	0.509366	0.430105	physical_and_proximity
92	128	0.192802	0.113857	0.484939	0.430976	0.484939	0.430976	1.144	0.127834	0.190239	0.0819332	0.0994111	0.202525	0.014872	0.00221579	0.531336	0.518661	physical_and_proximity
92	129	0.110822	0.0841595	0.375082	0.623345	0.375082	0.623345	0.13	0.0509873	0.0835936	0.0418707	0.0803865	0.213826	0.00169	0.000883779	0.426725	0.454948	physical_and_proximity
92	148	0.17682	0.119599	0.594577	0.389722	0.594577	0.389722	0.624	0.156705	0.17093	0.0940803	0.0864002	0.215547	0.008112	0.00271622	0.507338	0.401206	physical_and_proximity
93	115	0.367395	0.181824	1.74486	0.73554	1.74486	0.73554	1.17	0.183245	0.358763	0.135321	0.0970898	0.201726	0.01521	0.00317624	0.52221	0.328029	physical_and_proximity
93	140	0.364301	0.185223	0.706784	1.26358	0.706784	1.26358	1.729	0.185977	0.359114	0.131869	0.127244	0.192112	0.022477	0.00322361	0.445146	0.618202	physical_and_proximity
94	95	0.20315	0.140709	0.398109	0.501751	0.398109	0.501751	2.288	0.277514	0.202349	0.12333	0.106808	0.197231	0.029744	0.00481024	0.462046	0.54587	physical_and_proximity
94	110	0.136744	0.0942351	0.382617	0.272676	0.382617	0.272676	0.884	0.145912	0.134914	0.0761361	0.0849906	0.215158	0.011492	0.00252914	0.446836	0.457145	physical_and_proximity
94	112	0.173736	0.110893	0.701741	0.279198	0.701741	0.279198	1.209	0.123458	0.171414	0.0762972	0.125857	0.176789	0.015717	0.00213994	0.537589	0.487565	physical_and_proximity
94	116	0.197112	0.100705	0.382836	0.580042	0.382836	0.580042	1.248	0.0702058	0.194652	0.0538215	0.108561	0.194076	0.016224	0.0012169	0.544518	0.486044	physical_and_proximity
94	147	0.141041	0.0921324	0.343634	0.290448	0.343634	0.290448	1.274	0.139518	0.140096	0.0739613	0.0826593	0.218647	0.016562	0.00241831	0.439569	0.422162	physical_and_proximity
94	152	0.114272	0.0759856	0.235231	0.288132	0.235231	0.288132	0.897	0.109338	0.113166	0.0592848	0.0745321	0.214622	0.011661	0.00189519	0.358956	0.431288	physical_and_proximity
95	103	0.20653	0.125903	0.523222	0.461271	0.523222	0.461271	1.222	0.16978	0.204186	0.10031	0.0890535	0.216235	0.015886	0.00294286	0.472693	0.455962	physical_and_proximity
95	116	0.177741	0.11896	0.644534	0.288505	0.644534	0.288505	1.56	0.21174	0.17672	0.102665	0.0833735	0.188742	0.02028	0.00367016	0.402389	0.298623	physical_and_proximity
95	142	0.144242	0.0789718	0.591116	0.224393	0.591116	0.224393	1.209	0.0879879	0.143363	0.0570992	0.0655141	0.171303	0.015717	0.00152512	0.247754	0.27209	physical_and_proximity
95	152	0.111123	0.0773336	0.44588	0.474169	0.44588	0.474169	0.143	0.044383	0.0881467	0.0371984	0.0721769	0.221045	0.001859	0.000769305	0.40053	0.436527	physical_and_proximity
96	99	0.319467	0.158706	0.681479	0.921946	0.681479	0.921946	1.599	0.136104	0.314718	0.101017	0.130641	0.198935	0.020787	0.00235914	0.526097	0.611442	physical_and_proximity
96	102	0.294124	0.209974	0.901133	0.49906	0.901133	0.49906	3.393	0.508306	0.293409	0.196819	0.0981206	0.196306	0.044109	0.00881064	0.462891	0.450047	physical_and_proximity
96	107	0.351858	0.257051	0.659894	0.946304	0.659894	0.946304	3.588	0.641786	0.350773	0.242114	0.11686	0.218717	0.046644	0.0111243	0.546208	0.611949	physical_and_proximity
96	114	0.21202	0.119014	0.563919	0.500203	0.563919	0.500203	0.988	0.144727	0.209002	0.0936149	0.0712618	0.226234	0.012844	0.0025086	0.412191	0.399854	physical_and_proximity
97	101	0.209565	0.13579	0.403926	0.613642	0.403926	0.613642	1.391	0.197383	0.207287	0.109032	0.109461	0.191977	0.018083	0.00342131	0.551954	0.454103	physical_and_proximity
97	113	0.12639	0.082899	0.598914	0.19233	0.598914	0.19233	0.884	0.117677	0.124995	0.0650749	0.0748604	0.199064	0.011492	0.00203974	0.380926	0.266682	physical_and_proximity
97	126	0.33288	0.164316	0.640025	0.892316	0.640025	0.892316	2.951	0.129295	0.330908	0.0959938	0.164587	0.176917	0.038363	0.00224112	0.551954	0.678366	physical_and_proximity
97	146	0.035082	0.0272024	0.38969	0.0472244	0.38969	0.0472244	0.169	0.0358543	0.0337168	0.0193677	0.0409519	0.230048	0.002197	0.000621475	0.264485	0.091936	physical_and_proximity
97	155	0.20514	0.115854	0.384742	0.580198	0.384742	0.580198	1.729	0.14957	0.204037	0.0908388	0.0825089	0.196004	0.022477	0.00259255	0.409487	0.388362	physical_and_proximity
98	111	0.192591	0.108682	0.425416	0.537296	0.425416	0.537296	0.936	0.116572	0.189387	0.0781848	0.083854	0.213255	0.012168	0.00202058	0.448695	0.404417	physical_and_proximity
98	135	0.22394	0.133218	0.645722	0.452794	0.645722	0.452794	1.3	0.154917	0.220926	0.0979219	0.111799	0.161033	0.0169	0.00268523	0.37856	0.435851	physical_and_proximity
98	140	0.163654	0.0989806	0.595302	0.365669	0.595302	0.365669	0.494	0.0801453	0.155308	0.0592001	0.0956494	0.206513	0.006422	0.00138919	0.440414	0.517985	physical_and_proximity
99	114	0.138347	0.0819735	0.306739	0.385942	0.306739	0.385942	0.65	0.0813273	0.135325	0.0551051	0.0762049	0.215726	0.00845	0.00140967	0.370279	0.428246	physical_and_proximity
99	115	0.166903	0.0998687	0.342228	0.551723	0.342228	0.551723	0.715	0.10889	0.163049	0.0718489	0.0805535	0.201347	0.009295	0.00188743	0.393601	0.404924	physical_and_proximity
99	139	0.234781	0.151698	0.540931	0.5262	0.540931	0.5262	1.859	0.250751	0.233263	0.129247	0.100996	0.209413	0.024167	0.00434636	0.528801	0.523393	physical_and_proximity
99	140	0.0537748	0.0505217	0.326131	0.393286	0.326131	0.393286	0.026	0.0195	0.0226909	0.0175775	0.0509993	0.214437	0.000338	0.000338	0.297609	0.311467	physical_and_proximity
99	157	0.183059	0.120206	0.323975	0.796911	0.323975	0.796911	0.78	0.139519	0.177823	0.0868886	0.111893	0.200628	0.01014	0.00241833	0.412698	0.589472	physical_and_proximity
100	108	0.422466	0.270933	1.96577	0.616105	1.96577	0.616105	4.056	0.446493	0.420459	0.228755	0.194888	0.168987	0.052728	0.0077392	0.767429	0.712842	physical_and_proximity
100	120	0.150989	0.0974431	0.615038	0.224122	0.615038	0.224122	1.755	0.126224	0.150205	0.0713767	0.113318	0.1814	0.022815	0.00218789	0.532688	0.315185	physical_and_proximity
100	132	0.187244	0.111232	0.496193	0.377558	0.496193	0.377558	1.391	0.144318	0.185775	0.0862584	0.0868285	0.220333	0.018083	0.00250152	0.491452	0.456807	physical_and_proximity
100	137	0.124763	0.0793018	0.389857	0.253398	0.389857	0.253398	0.585	0.0839846	0.121643	0.0542937	0.0799864	0.192547	0.007605	0.00145573	0.451061	0.173225	physical_and_proximity
100	165	0.146861	0.101125	0.246086	0.682083	0.246086	0.682083	0.689	0.13681	0.143244	0.0778869	0.0926007	0.204404	0.008957	0.00237137	0.475735	0.467285	physical_and_proximity
101	105	0.167473	0.106462	0.437026	0.34928	0.437026	0.34928	1.131	0.147056	0.165689	0.0836727	0.0886943	0.208675	0.014703	0.00254898	0.475059	0.484523	physical_and_proximity
101	122	0.231962	0.162994	0.39958	0.724704	0.39958	0.724704	2.21	0.320504	0.230681	0.142804	0.123408	0.200964	0.02873	0.00555541	0.482664	0.62699	physical_and_proximity
101	123	0.219043	0.129525	0.553337	0.495819	0.553337	0.495819	1.248	0.155536	0.216199	0.097528	0.101108	0.184205	0.016224	0.00269596	0.461877	0.394784	physical_and_proximity
101	143	0.21776	0.136299	0.47221	0.529493	0.47221	0.529493	1.612	0.205548	0.216139	0.112723	0.0947049	0.19678	0.020956	0.00356283	0.450216	0.44785	physical_and_proximity
102	110	0.197897	0.110931	0.482765	0.484656	0.482765	0.484656	1.014	0.130105	0.195278	0.0845965	0.0748167	0.219737	0.013182	0.00225515	0.421317	0.431119	physical_and_proximity
102	144	0.182671	0.122709	0.42953	0.895868	0.42953	0.895868	0.39	0.109917	0.166432	0.0797314	0.102621	0.188608	0.00507	0.00190523	0.459342	0.512915	physical_and_proximity
102	145	0.385699	0.233995	1.23721	0.646614	1.23721	0.646614	4.03	0.347896	0.384183	0.191234	0.173261	0.172969	0.05239	0.0060302	0.707265	0.594542	physical_and_proximity
103	117	0.197318	0.125	0.411507	0.470164	0.411507	0.470164	1.833	0.166342	0.19598	0.094619	0.124101	0.193753	0.023829	0.00288327	0.465088	0.558038	physical_and_proximity
103	131	0.160539	0.0979899	0.399785	0.385355	0.399785	0.385355	0.78	0.0928551	0.156779	0.0630286	0.102886	0.194921	0.01014	0.00160949	0.49348	0.506324	physical_and_proximity
103	132	0.140759	0.0919727	0.467954	0.23737	0.467954	0.23737	1.222	0.117776	0.139507	0.0673833	0.103316	0.203294	0.015886	0.00204145	0.478608	0.381095	physical_and_proximity
103	134	0.251022	0.172598	0.412474	0.767682	0.412474	0.767682	3.757	0.345171	0.250427	0.150963	0.138674	0.196222	0.048841	0.00598296	0.480129	0.64727	physical_and_proximity
103	151	0.20136	0.13138	0.461439	0.436326	0.461439	0.436326	1.872	0.217683	0.200273	0.110463	0.0995262	0.205141	0.024336	0.00377318	0.417768	0.509704	physical_and_proximity
104	106	0.204822	0.120041	0.488235	0.500087	0.488235	0.500087	1.118	0.153099	0.202335	0.0945219	0.0804024	0.208747	0.014534	0.00265372	0.419965	0.423683	physical_and_proximity
104	117	0.184518	0.120224	0.503313	0.391406	0.503313	0.391406	1.053	0.178608	0.182103	0.0986138	0.0862144	0.207128	0.013689	0.00309588	0.450216	0.410163	physical_and_proximity
104	150	0.262346	0.17064	0.599026	0.585501	0.599026	0.585501	2.197	0.297952	0.260927	0.14851	0.104789	0.179703	0.028561	0.00516451	0.487903	0.389545	physical_and_proximity
104	154	0.217967	0.127691	0.535994	0.483696	0.535994	0.483696	1.443	0.17223	0.216165	0.102677	0.0842944	0.203678	0.018759	0.00298531	0.445315	0.342732	physical_and_proximity
104	166	0.257793	0.171355	0.572168	0.565288	0.572168	0.565288	2.665	0.336371	0.256939	0.154091	0.0948352	0.195388	0.034645	0.00583042	0.472017	0.391235	physical_and_proximity
105	111	0.185166	0.123589	0.306927	0.630174	0.306927	0.630174	1.703	0.211174	0.184089	0.10438	0.0968603	0.209353	0.022139	0.00366034	0.369434	0.495846	physical_and_proximity
105	126	0.236953	0.128586	0.711416	0.438746	0.711416	0.438746	1.755	0.131514	0.235036	0.0885845	0.112863	0.194352	0.022815	0.00227957	0.526604	0.585754	physical_and_proximity
105	133	0.221176	0.161202	0.391331	0.653722	0.391331	0.653722	2.184	0.363488	0.220121	0.14628	0.108583	0.206519	0.028392	0.00630046	0.497874	0.562263	physical_and_proximity
105	143	0.318989	0.229707	0.608562	0.77517	0.608562	0.77517	4.823	0.567933	0.318411	0.213037	0.136236	0.198792	0.062699	0.00984416	0.57798	0.604851	physical_and_proximity
106	123	0.22653	0.123243	0.489402	0.560307	0.489402	0.560307	1.612	0.139931	0.2248	0.0911208	0.0933862	0.203605	0.020956	0.00242547	0.475566	0.428246	physical_and_proximity
106	124	0.216088	0.127731	0.4846	0.517361	0.4846	0.517361	1.495	0.171887	0.214347	0.101893	0.0890361	0.207227	0.019435	0.00297938	0.442442	0.419796	physical_and_proximity
106	128	0.211841	0.136065	0.5727	0.415594	0.5727	0.415594	1.664	0.21689	0.210381	0.114117	0.0958933	0.197815	0.021632	0.00375942	0.463229	0.374504	physical_and_proximity
106	136	0.0895014	0.0714682	0.475221	0.38599	0.475221	0.38599	0.091	0.0441902	0.0637591	0.0365972	0.0633691	0.190608	0.001183	0.000765963	0.342225	0.333268	physical_and_proximity
107	111	0.385259	0.227772	0.740014	1.02399	0.740014	1.02399	3.575	0.325039	0.383491	0.185033	0.15982	0.188152	0.046475	0.00563401	0.6253	0.684619	physical_and_proximity
107	133	0.310665	0.188288	0.717579	0.677664	0.717579	0.677664	2.743	0.292668	0.309234	0.159082	0.116868	0.204973	0.035659	0.00507292	0.567502	0.611104	physical_and_proximity
107	139	0.221704	0.130056	0.605871	0.672576	0.605871	0.672576	0.624	0.115468	0.210975	0.0847619	0.104231	0.201667	0.008112	0.00200144	0.551278	0.513929	physical_and_proximity
107	170	0.240078	0.132661	0.659451	0.487524	0.659451	0.487524	1.573	0.151821	0.237907	0.0984805	0.100043	0.206669	0.020449	0.00263156	0.53911	0.495846	physical_and_proximity
108	129	0.13584	0.0864793	0.573047	0.503253	0.573047	0.503253	0.195	0.0471687	0.112863	0.0401081	0.0805236	0.214377	0.002535	0.00081759	0.448695	0.458835	physical_and_proximity
108	130	0.298522	0.200837	0.793192	0.556813	0.793192	0.556813	3.315	0.424166	0.297768	0.184698	0.0959931	0.172863	0.043095	0.00735221	0.435175	0.235079	physical_and_proximity
108	137	0.161634	0.123885	0.913019	0.220377	0.913019	0.220377	1.729	0.33353	0.160996	0.115859	0.0764633	0.17189	0.022477	0.00578119	0.323973	0.170859	physical_and_proximity
108	153	0.174401	0.109763	0.549975	0.325654	0.549975	0.325654	1.118	0.171317	0.172907	0.0932301	0.0655625	0.175831	0.014534	0.00296949	0.273273	0.27378	physical_and_proximity
108	165	0.238144	0.125773	0.50425	0.638609	0.50425	0.638609	1.456	0.14494	0.23608	0.095708	0.0822415	0.21278	0.018928	0.00251229	0.414388	0.481819	physical_and_proximity
110	121	0.228895	0.13638	0.910976	0.681845	0.910976	0.681845	0.442	0.0975528	0.207178	0.0780324	0.112174	0.209023	0.005746	0.00169092	0.604682	0.496015	physical_and_proximity
110	174	0.171318	0.106358	0.299327	0.572513	0.299327	0.572513	1.261	0.158713	0.170053	0.0878103	0.0730526	0.211623	0.016393	0.00275103	0.39208	0.374335	physical_and_proximity
111	126	0.239688	0.156212	0.475722	0.609312	0.475722	0.609312	2.236	0.280237	0.238636	0.136768	0.0959426	0.192439	0.029068	0.00485744	0.419796	0.455117	physical_and_proximity
111	133	0.212162	0.122505	0.516929	0.48611	0.516929	0.48611	1.287	0.141158	0.209703	0.0902859	0.0985782	0.204122	0.016731	0.00244673	0.512408	0.492973	physical_and_proximity
111	135	0.26286	0.174449	0.682242	0.470451	0.682242	0.470451	4.563	0.333612	0.262431	0.151771	0.13347	0.173939	0.059319	0.00578261	0.539955	0.51207	physical_and_proximity
111	139	0.251443	0.181666	0.516702	0.553485	0.516702	0.553485	4.121	0.432173	0.250957	0.165126	0.135195	0.193403	0.053573	0.00749101	0.585923	0.62699	physical_and_proximity
111	169	0.140645	0.0984271	0.358743	0.407678	0.358743	0.407678	0.416	0.0844253	0.130817	0.0585301	0.118852	0.185814	0.005408	0.00146337	0.589472	0.426894	physical_and_proximity
111	170	0.0922381	0.064984	0.272197	0.347556	0.272197	0.347556	0.169	0.0490809	0.0802041	0.0371394	0.0640749	0.216465	0.002197	0.000850735	0.374504	0.374673	physical_and_proximity
112	116	0.163213	0.0984181	0.834149	0.238975	0.834149	0.238975	1.274	0.138487	0.162119	0.0793383	0.0708332	0.193241	0.016562	0.00240044	0.338676	0.225615	physical_and_proximity
112	147	0.237347	0.123587	0.599003	0.660434	0.599003	0.660434	0.884	0.116551	0.231759	0.0850086	0.0872045	0.206346	0.011492	0.00202022	0.454948	0.395629	physical_and_proximity
112	149	0.286349	0.168088	0.871988	0.508104	0.871988	0.508104	2.548	0.250695	0.285114	0.14077	0.102116	0.176682	0.033124	0.00434538	0.38194	0.369772	physical_and_proximity
112	181	0.095028	0.0575069	0.417141	0.153091	0.417141	0.153091	0.598	0.088801	0.0943256	0.0495283	0.0294038	0.19229	0.007774	0.00153922	0.131144	0.129961	physical_and_proximity
113	122	0.788491	0.283383	2.68867	1.84077	2.68867	1.84077	2.73	0.280257	0.780346	0.223048	0.102356	0.200251	0.03549	0.00485779	0.402727	0.505141	physical_and_proximity
114	115	0.124138	0.0866657	0.243926	0.322179	0.243926	0.322179	1.131	0.188114	0.123645	0.0798761	0.0425597	0.188037	0.014703	0.00326065	0.177788	0.211757	physical_and_proximity
114	119	0.265311	0.169124	0.479291	0.704002	0.479291	0.704002	3.718	0.321184	0.264843	0.15105	0.0944498	0.196579	0.048334	0.00556719	0.412022	0.409994	physical_and_proximity
114	157	0.138671	0.0823529	0.29102	0.40196	0.29102	0.40196	0.715	0.0989952	0.136563	0.0624005	0.0618059	0.192486	0.009295	0.00171592	0.291018	0.301665	physical_and_proximity
114	163	0.136265	0.0930092	0.346255	0.286949	0.346255	0.286949	0.975	0.167798	0.13516	0.0810864	0.060583	0.184301	0.012675	0.0029085	0.308425	0.174577	physical_and_proximity
115	140	0.194411	0.122618	0.717103	0.331179	0.717103	0.331179	1.287	0.1839	0.192641	0.101505	0.0833816	0.191957	0.016731	0.0031876	0.376532	0.409656	physical_and_proximity
115	157	0.18513	0.114611	0.382886	0.521403	0.382886	0.521403	1.053	0.144521	0.182505	0.0873435	0.0938273	0.192716	0.013689	0.00250503	0.352027	0.470665	physical_and_proximity
115	173	0.103439	0.0584152	0.23659	0.333318	0.23659	0.333318	0.364	0.0553707	0.10026	0.0395461	0.0457213	0.212306	0.004732	0.000959758	0.223925	0.254007	physical_and_proximity
116	142	0.103079	0.046011	0.283585	0.356471	0.283585	0.356471	0.273	0.0411701	0.100054	0.0326573	0.0237549	0.16659	0.003549	0.000713615	0.095823	0.106132	physical_and_proximity
116	152	0.238539	0.131682	0.495316	1.32277	0.495316	1.32277	0.611	0.112928	0.226677	0.085984	0.0945782	0.199623	0.007943	0.00195743	0.328198	0.514436	physical_and_proximity
117	125	0.263978	0.150002	0.441537	0.990484	0.441537	0.990484	1.846	0.194406	0.262045	0.118789	0.100393	0.215241	0.023998	0.00336971	0.508183	0.529646	physical_and_proximity
117	141	0.454521	0.254253	0.746248	1.45413	0.746248	1.45413	5.616	0.339868	0.453351	0.201205	0.184967	0.170093	0.073008	0.00589105	0.594035	0.750022	physical_and_proximity
117	150	0.165936	0.0958861	0.631285	0.360532	0.631285	0.360532	0.52	0.0854306	0.159215	0.0622543	0.079279	0.215708	0.00676	0.0014808	0.446498	0.362843	physical_and_proximity
117	151	0.165396	0.0838582	0.498005	0.380215	0.498005	0.380215	0.637	0.0640047	0.161083	0.0493536	0.07323	0.209799	0.008281	0.00110941	0.370786	0.376532	physical_and_proximity
118	122	0.443366	0.238264	1.12825	0.921026	1.12825	0.921026	3.419	0.339838	0.441587	0.203473	0.109611	0.200044	0.044447	0.00589052	0.521534	0.480467	physical_and_proximity
118	123	0.300043	0.148664	0.923832	0.63709	0.923832	0.63709	1.352	0.128516	0.294835	0.0958477	0.116913	0.186657	0.017576	0.00222761	0.546377	0.393601	physical_and_proximity
118	124	0.239382	0.141527	0.57878	0.593061	0.57878	0.593061	1.248	0.212057	0.237235	0.123007	0.0617752	0.195008	0.016224	0.00367566	0.300313	0.25688	physical_and_proximity
118	186	0.288336	0.134981	0.493533	1.047	0.493533	1.047	1.976	0.147889	0.286748	0.102636	0.0779915	0.199182	0.025688	0.00256341	0.334958	0.37518	physical_and_proximity
119	121	0.100515	0.0748284	0.35318	0.721145	0.35318	0.721145	0.091	0.0258386	0.0657587	0.0232992	0.0835011	0.202089	0.001183	0.000447868	0.476073	0.447681	physical_and_proximity
119	145	0.300624	0.136797	0.695827	0.751025	0.695827	0.751025	1.69	0.117307	0.297586	0.088548	0.102887	0.203703	0.02197	0.00203332	0.456807	0.50193	physical_and_proximity
119	159	0.19422	0.102375	0.575742	0.503198	0.575742	0.503198	0.624	0.0875114	0.187732	0.0660011	0.0779455	0.221176	0.008112	0.00151686	0.433485	0.408304	physical_and_proximity
119	185	0.3459	0.197053	0.821715	1.0271	0.821715	1.0271	1.3	0.219014	0.337859	0.148006	0.127703	0.185899	0.0169	0.00379625	0.501592	0.58474	physical_and_proximity
120	137	0.170109	0.0714599	0.595274	1.04774	0.595274	1.04774	0.273	0.052795	0.158797	0.0463488	0.0352369	0.195979	0.003549	0.000915113	0.184041	0.120497	physical_and_proximity
121	147	0.201759	0.125609	0.731983	0.381404	0.731983	0.381404	0.949	0.168029	0.198343	0.10061	0.0836572	0.195742	0.012337	0.00291251	0.408811	0.411177	physical_and_proximity
121	167	0.128297	0.0832382	0.550039	0.190817	0.550039	0.190817	1.3	0.14259	0.127748	0.0710641	0.059225	0.194473	0.0169	0.00247156	0.306228	0.170183	physical_and_proximity
121	174	0.232894	0.130258	0.648276	0.444309	0.648276	0.444309	1.898	0.15774	0.231476	0.0986897	0.0997356	0.207765	0.024674	0.00273416	0.514774	0.444808	physical_and_proximity
122	123	0.185765	0.10626	0.54405	0.464687	0.54405	0.464687	0.637	0.103648	0.179859	0.0733239	0.0808255	0.207226	0.008281	0.00179656	0.450216	0.423176	physical_and_proximity
122	138	0.219096	0.129617	0.754212	0.369267	0.754212	0.369267	1.794	0.179793	0.2178	0.104211	0.0918643	0.210536	0.023322	0.00311642	0.455962	0.483171	physical_and_proximity
122	155	0.183665	0.118146	0.443612	0.478105	0.443612	0.478105	0.793	0.125806	0.178353	0.0813368	0.117012	0.203657	0.010309	0.00218064	0.604175	0.639496	physical_and_proximity
122	182	0.167515	0.109134	0.296149	0.623936	0.296149	0.623936	0.923	0.152134	0.164939	0.0865608	0.0868921	0.219962	0.011999	0.00263698	0.399178	0.481481	physical_and_proximity
122	186	0.227461	0.126948	0.464079	0.685485	0.464079	0.685485	1.17	0.126964	0.223797	0.0870332	0.10758	0.207278	0.01521	0.00220071	0.496353	0.557869	physical_and_proximity
123	124	0.188149	0.11011	0.579745	0.404625	0.579745	0.404625	0.793	0.103717	0.183239	0.0722649	0.100969	0.208568	0.010309	0.00179775	0.521196	0.511901	physical_and_proximity
123	143	0.197001	0.137219	0.487041	0.365425	0.487041	0.365425	3.393	0.301122	0.196677	0.123294	0.099217	0.177329	0.044109	0.00521945	0.412867	0.423007	physical_and_proximity
123	154	0.208119	0.139215	0.32425	0.804994	0.32425	0.804994	1.989	0.249834	0.20708	0.120063	0.100199	0.199404	0.025857	0.00433045	0.432133	0.494156	physical_and_proximity
123	179	0.125244	0.0865286	0.361351	0.336656	0.361351	0.336656	0.377	0.103741	0.119185	0.0650315	0.0681071	0.214764	0.004901	0.00179818	0.371969	0.373659	physical_and_proximity
123	182	0.220487	0.124505	0.519808	0.461294	0.519808	0.461294	2.158	0.1586	0.219539	0.0961838	0.0951945	0.201178	0.028054	0.00274907	0.466102	0.462215	physical_and_proximity
124	136	0.186733	0.103986	0.495767	0.53974	0.495767	0.53974	0.611	0.111796	0.181604	0.0780354	0.0622119	0.211798	0.007943	0.0019378	0.296595	0.33969	physical_and_proximity
124	158	0.307895	0.149275	0.704894	0.715442	0.704894	0.715442	2.223	0.162887	0.306163	0.111662	0.0946684	0.179557	0.028899	0.00282337	0.389883	0.362336	physical_and_proximity
125	132	0.329488	0.160014	0.526919	1.25999	0.526919	1.25999	2.756	0.126156	0.327405	0.0941779	0.154903	0.157929	0.035828	0.0021867	0.473031	0.548236	physical_and_proximity
125	148	0.747924	0.469208	1.75173	1.47812	1.75173	1.47812	10.933	0.908321	0.746902	0.425835	0.223085	0.179256	0.142129	0.0157442	0.847704	0.796497	physical_and_proximity
125	150	0.232162	0.122537	0.405222	0.821847	0.405222	0.821847	1.495	0.112704	0.229703	0.0796345	0.110698	0.20163	0.019435	0.00195353	0.444808	0.583388	physical_and_proximity
125	151	0.347949	0.247807	0.612355	0.944951	0.612355	0.944951	5.343	0.613236	0.347408	0.231375	0.130753	0.188573	0.069459	0.0106294	0.535223	0.590993	physical_and_proximity
126	135	0.0800694	0.0684374	0.475539	0.279411	0.475539	0.279411	0.078	0.0430809	0.0540472	0.0346093	0.0689004	0.203182	0.001014	0.000746735	0.408473	0.286117	physical_and_proximity
126	143	0.138605	0.0873361	0.269556	0.480436	0.269556	0.480436	0.637	0.111219	0.135849	0.0676476	0.0654973	0.193811	0.008281	0.0019278	0.316706	0.317889	physical_and_proximity
126	155	0.205667	0.121142	0.541213	0.386946	0.541213	0.386946	2.223	0.159994	0.204839	0.093613	0.101598	0.1891	0.028899	0.00277323	0.504296	0.336648	physical_and_proximity
126	162	0.125693	0.0940332	0.6516	0.34652	0.6516	0.34652	0.195	0.073073	0.104726	0.055232	0.0878535	0.201023	0.002535	0.0012666	0.486382	0.365885	physical_and_proximity
126	169	0.201562	0.12021	0.507135	0.412053	0.507135	0.412053	1.677	0.154395	0.200199	0.0919486	0.100703	0.206084	0.021801	0.00267617	0.506662	0.447343	physical_and_proximity
126	171	0.198466	0.126619	0.799992	0.319071	0.799992	0.319071	1.404	0.160825	0.196218	0.0943212	0.123786	0.180012	0.018252	0.00278763	0.542659	0.377715	physical_and_proximity
127	129	0.299139	0.154494	0.583261	0.939741	0.583261	0.939741	1.677	0.175595	0.296303	0.118014	0.095106	0.186083	0.021801	0.00304364	0.295919	0.374842	physical_and_proximity
127	136	0.295618	0.149554	0.761493	0.641523	0.761493	0.641523	1.872	0.176213	0.293583	0.117001	0.0859431	0.198917	0.024336	0.00305435	0.42419	0.373659	physical_and_proximity
127	164	0.24869	0.132209	0.734932	0.702772	0.734932	0.702772	0.728	0.129092	0.240545	0.0949664	0.0801044	0.211011	0.009464	0.00223759	0.348309	0.432471	physical_and_proximity
128	136	0.343991	0.215616	0.751491	0.835199	0.751491	0.835199	2.509	0.344768	0.341697	0.184213	0.129193	0.195273	0.032617	0.00597599	0.584909	0.51883	physical_and_proximity
128	148	0.153227	0.112086	0.347327	0.357064	0.347327	0.357064	1.105	0.232121	0.151867	0.100122	0.0763337	0.202255	0.014365	0.00402343	0.398164	0.342056	physical_and_proximity
128	150	0.153214	0.0923076	0.360433	0.383103	0.360433	0.383103	0.806	0.113968	0.150934	0.070626	0.0695639	0.221994	0.010478	0.00197545	0.391404	0.413374	physical_and_proximity
128	154	0.09378	0.0752539	0.41977	0.347827	0.41977	0.347827	0.117	0.0565366	0.0724414	0.0435827	0.0679794	0.219685	0.001521	0.000979968	0.349492	0.4056	physical_and_proximity
128	164	0.156942	0.0936569	0.353937	0.427805	0.353937	0.427805	0.754	0.108145	0.154104	0.0693974	0.0731988	0.201031	0.009802	0.00187451	0.398333	0.28223	physical_and_proximity
128	180	0.138029	0.0833947	0.412542	0.307762	0.412542	0.307762	0.572	0.0939859	0.134743	0.0613002	0.0642941	0.206248	0.007436	0.00162909	0.354393	0.301158	physical_and_proximity
129	130	0.0859747	0.0584792	0.390392	0.127506	0.390392	0.127506	0.767	0.101381	0.0854112	0.0493388	0.0479659	0.20131	0.009971	0.00175728	0.258401	0.147706	physical_and_proximity
129	164	0.182529	0.113869	0.432606	0.43722	0.432606	0.43722	1.053	0.155461	0.180231	0.0906518	0.0835852	0.213878	0.013689	0.00269466	0.402727	0.445146	physical_and_proximity
129	165	0.21017	0.134608	0.444677	0.531027	0.444677	0.531027	1.508	0.214065	0.208546	0.113592	0.0892385	0.196491	0.019604	0.00371046	0.411515	0.440414	physical_and_proximity
129	168	0.0768998	0.0511731	0.44701	0.110392	0.44701	0.110392	0.546	0.0818606	0.0761774	0.0425321	0.0394136	0.181326	0.007098	0.00141892	0.214799	0.097513	physical_and_proximity
129	195	0.180737	0.108426	0.455781	0.384652	0.455781	0.384652	1.274	0.146833	0.179253	0.0861753	0.0789467	0.193159	0.016562	0.00254511	0.378898	0.320931	physical_and_proximity
130	153	0.189336	0.0825617	0.446552	0.818254	0.446552	0.818254	0.507	0.0731855	0.18403	0.0583928	0.0424127	0.185172	0.006591	0.00126855	0.151424	0.188942	physical_and_proximity
131	132	0.514483	0.280292	1.82396	0.880873	1.82396	0.880873	3.692	0.379623	0.511679	0.231606	0.1511	0.197047	0.047996	0.00658013	0.751881	0.531674	physical_and_proximity
131	142	0.295522	0.172098	0.889691	0.569557	0.889691	0.569557	1.885	0.242482	0.293234	0.142781	0.0987104	0.200292	0.024505	0.00420302	0.507845	0.366561	physical_and_proximity
131	151	0.236619	0.120428	0.68604	0.518497	0.68604	0.518497	1.118	0.130752	0.233604	0.0906261	0.0726056	0.207368	0.014534	0.00226637	0.403065	0.283244	physical_and_proximity
131	176	0.0689624	0.045291	0.567687	0.095461	0.567687	0.095461	0.39	0.0498355	0.0675625	0.0309568	0.0517653	0.199243	0.00507	0.000863815	0.309439	0.045968	physical_and_proximity
132	148	0.228276	0.141122	0.576627	0.603022	0.576627	0.603022	0.936	0.19473	0.224169	0.117263	0.0760145	0.188958	0.012168	0.00337531	0.377039	0.288652	physical_and_proximity
132	160	0.216666	0.130591	0.415249	1.07084	0.415249	1.07084	0.689	0.135395	0.208619	0.0932154	0.0963303	0.212634	0.008957	0.00234685	0.425711	0.523731	physical_and_proximity
133	141	0.164889	0.120151	0.515458	0.270381	0.515458	0.270381	2.249	0.275211	0.164389	0.107851	0.0973176	0.206435	0.029237	0.00477033	0.490438	0.432809	physical_and_proximity
133	166	0.262357	0.163792	0.631117	0.57847	0.631117	0.57847	1.885	0.236808	0.260166	0.132696	0.121345	0.205709	0.024505	0.00410468	0.622258	0.526604	physical_and_proximity
133	169	0.214633	0.133587	0.43619	0.565312	0.43619	0.565312	1.573	0.191675	0.212891	0.107774	0.10036	0.215308	0.020449	0.00332237	0.508352	0.499733	physical_and_proximity
133	170	0.199851	0.12907	0.478752	0.532036	0.478752	0.532036	0.871	0.16977	0.195448	0.101433	0.094825	0.206474	0.011323	0.00294267	0.518323	0.483002	physical_and_proximity
133	183	0.134938	0.087086	0.445767	0.388129	0.445767	0.388129	0.312	0.0761354	0.124612	0.055697	0.0739445	0.202457	0.004056	0.00131968	0.419458	0.347295	physical_and_proximity
134	141	0.155431	0.0935498	0.640992	0.345069	0.640992	0.345069	0.429	0.0833162	0.147296	0.0607514	0.0771603	0.212763	0.005577	0.00144415	0.407459	0.345605	physical_and_proximity
134	144	0.310983	0.16965	0.81844	0.698955	0.81844	0.698955	1.664	0.196471	0.307361	0.12916	0.111986	0.193691	0.021632	0.0034055	0.547729	0.562094	physical_and_proximity
134	151	0.286985	0.175097	0.65646	0.70685	0.65646	0.70685	1.742	0.27264	0.28473	0.15138	0.0879694	0.204342	0.022646	0.00472576	0.453258	0.455793	physical_and_proximity
134	172	0.32047	0.151761	0.791715	0.734976	0.791715	0.734976	1.911	0.150065	0.317767	0.107672	0.1021	0.209604	0.024843	0.00260113	0.541983	0.503789	physical_and_proximity
134	192	0.221507	0.127003	0.621941	0.599513	0.621941	0.599513	0.702	0.112157	0.212748	0.0820215	0.105333	0.203397	0.009126	0.00194406	0.528801	0.555334	physical_and_proximity
135	140	0.193935	0.112221	0.561779	0.379244	0.561779	0.379244	1.287	0.157207	0.192534	0.0927824	0.065306	0.17509	0.016731	0.00272493	0.26702	0.29406	physical_and_proximity
135	162	0.521208	0.314716	1.05662	1.38572	1.05662	1.38572	3.848	0.519402	0.518689	0.278291	0.143111	0.160163	0.050024	0.00900296	0.507676	0.52897	physical_and_proximity
136	154	0.162944	0.103953	0.328926	0.512603	0.328926	0.512603	0.793	0.136473	0.159947	0.081179	0.079571	0.206116	0.010309	0.00236554	0.353041	0.419965	physical_and_proximity
136	158	0.319122	0.191036	0.848146	0.657359	0.848146	0.657359	2.158	0.244777	0.316088	0.14737	0.149803	0.180567	0.028054	0.0042428	0.593866	0.598091	physical_and_proximity
136	164	0.155639	0.10517	0.366433	0.346876	0.366433	0.346876	1.157	0.183994	0.154412	0.0905235	0.0726422	0.221458	0.015041	0.00318923	0.387855	0.370786	physical_and_proximity
136	191	0.129133	0.0928971	0.360395	0.232735	0.360395	0.232735	1.417	0.200764	0.128581	0.0829708	0.070008	0.210723	0.018421	0.00347991	0.325663	0.368927	physical_and_proximity
137	165	0.180463	0.0936134	0.301548	0.866356	0.301548	0.866356	0.871	0.0981212	0.177981	0.0682037	0.0628641	0.211998	0.011323	0.00170077	0.167648	0.325156	physical_and_proximity
138	186	0.258001	0.106649	0.673996	2.05602	0.673996	2.05602	0.455	0.0653285	0.239931	0.0578794	0.0696887	0.203395	0.005915	0.00113236	0.368251	0.379743	physical_and_proximity
139	157	0.29055	0.15399	0.766613	0.609231	0.766613	0.609231	1.911	0.176301	0.288256	0.116036	0.105544	0.18764	0.024843	0.00305588	0.447512	0.519168	physical_and_proximity
139	159	0.15519	0.0912451	0.367713	0.394978	0.367713	0.394978	0.767	0.103564	0.152553	0.0670819	0.0716225	0.217225	0.009971	0.00179511	0.308594	0.392249	physical_and_proximity
139	170	0.212301	0.143465	0.47514	0.5373	0.47514	0.5373	1.248	0.237614	0.209772	0.122335	0.095214	0.21554	0.016224	0.00411865	0.447005	0.533364	physical_and_proximity
139	177	0.20561	0.124358	0.474082	0.640977	0.474082	0.640977	0.741	0.132303	0.199244	0.0890643	0.0964327	0.208921	0.009633	0.00229326	0.502268	0.518154	physical_and_proximity
139	199	0.200249	0.0960602	0.441476	0.537628	0.441476	0.537628	1.053	0.0608712	0.197051	0.048654	0.098238	0.201462	0.013689	0.0010551	0.411177	0.50024	physical_and_proximity
140	157	0.202425	0.121461	0.628257	0.438411	0.628257	0.438411	0.845	0.137518	0.197781	0.089731	0.0918176	0.201525	0.010985	0.00238365	0.478946	0.453934	physical_and_proximity
140	161	0.155639	0.119874	0.622893	0.225026	0.622893	0.225026	2.548	0.323206	0.155236	0.109369	0.112944	0.172053	0.033124	0.00560223	0.500916	0.29913	physical_and_proximity
140	173	0.154499	0.0875049	0.325132	0.465242	0.325132	0.465242	0.728	0.0875886	0.151545	0.0600886	0.073628	0.196634	0.009464	0.0015182	0.352027	0.369096	physical_and_proximity
140	177	0.213603	0.130147	0.405457	0.709787	0.405457	0.709787	1.131	0.153429	0.210111	0.0962195	0.109148	0.190516	0.014703	0.00265944	0.545701	0.508521	physical_and_proximity
141	144	0.300753	0.176335	0.542753	0.841159	0.542753	0.841159	3.263	0.236974	0.299602	0.137909	0.14185	0.189989	0.042419	0.00410755	0.581529	0.653692	physical_and_proximity
141	150	0.178731	0.108899	0.494123	0.339342	0.494123	0.339342	1.521	0.156664	0.177679	0.0880766	0.0807431	0.211509	0.019773	0.00271551	0.444132	0.341887	physical_and_proximity
141	183	0.152814	0.102609	0.935369	0.363442	0.935369	0.363442	0.26	0.0615748	0.130434	0.049848	0.107198	0.200992	0.00338	0.0010673	0.57629	0.460187	physical_and_proximity
141	192	0.161278	0.108442	0.349269	0.431171	0.349269	0.431171	0.897	0.162353	0.1588	0.0881693	0.0852264	0.217589	0.011661	0.00281412	0.50531	0.419627	physical_and_proximity
141	194	0.0932245	0.0613101	0.368022	0.274133	0.368022	0.274133	0.169	0.0402799	0.0814183	0.0320601	0.0602687	0.220019	0.002197	0.000698185	0.370786	0.289835	physical_and_proximity
142	152	0.262454	0.153814	0.615119	0.710548	0.615119	0.710548	1.209	0.210541	0.259054	0.12849	0.0777865	0.204065	0.015717	0.00364938	0.359801	0.409487	physical_and_proximity
142	197	0.0720857	0.0485007	0.317623	0.277279	0.317623	0.277279	0.104	0.0356341	0.0610865	0.0287209	0.0364982	0.228396	0.001352	0.000617658	0.214461	0.218179	physical_and_proximity
143	154	0.248677	0.151067	0.615576	0.669775	0.615576	0.669775	1.014	0.19305	0.243681	0.120518	0.0924979	0.20397	0.013182	0.0033462	0.492466	0.395122	physical_and_proximity
143	166	0.253201	0.135234	0.616326	0.599309	0.616326	0.599309	1.43	0.154673	0.250601	0.102497	0.0890215	0.205972	0.01859	0.00268101	0.463398	0.403403	physical_and_proximity
143	189	0.212282	0.115792	0.463704	0.583863	0.463704	0.583863	1.105	0.126324	0.209457	0.0848504	0.0834551	0.20716	0.014365	0.00218961	0.422669	0.363181	physical_and_proximity
143	201	0.181441	0.100509	0.533837	0.395086	0.533837	0.395086	0.832	0.109092	0.178372	0.073687	0.0712491	0.201815	0.010816	0.00189092	0.369941	0.350506	physical_and_proximity
144	145	0.271951	0.183582	0.935339	0.434905	0.935339	0.434905	3.068	0.30912	0.270678	0.151435	0.171957	0.167831	0.039884	0.00535807	0.697632	0.651157	physical_and_proximity
144	172	0.146734	0.0855672	0.315951	0.405396	0.315951	0.405396	0.767	0.0870431	0.144185	0.0584101	0.0781112	0.205659	0.009971	0.00150875	0.399685	0.410501	physical_and_proximity
144	174	0.187841	0.115827	0.367417	0.455607	0.367417	0.455607	2.34	0.152525	0.187128	0.0871619	0.11651	0.198637	0.03042	0.00264376	0.504465	0.558545	physical_and_proximity
144	183	0.151351	0.0999505	0.380669	0.320497	0.380669	0.320497	1.079	0.151126	0.149838	0.0808794	0.0837341	0.211836	0.014027	0.00261952	0.473031	0.42419	physical_and_proximity
144	192	0.230074	0.159259	0.504913	0.52475	0.504913	0.52475	2.041	0.285995	0.228511	0.13545	0.131913	0.205187	0.026533	0.00495724	0.640003	0.644566	physical_and_proximity
144	196	0.203783	0.128098	0.506881	0.450174	0.506881	0.450174	1.3	0.174237	0.201473	0.100669	0.102596	0.216604	0.0169	0.00302011	0.554151	0.524576	physical_and_proximity
145	159	0.272297	0.134109	0.725411	0.700273	0.725411	0.700273	1.066	0.126202	0.267049	0.0931937	0.0888483	0.204216	0.013858	0.00218751	0.466947	0.396305	physical_and_proximity
145	185	0.294996	0.150465	0.728993	0.805393	0.728993	0.805393	1.17	0.130122	0.288343	0.0971019	0.117853	0.175888	0.01521	0.00225545	0.441259	0.486044	physical_and_proximity
145	196	0.333075	0.164276	0.906975	0.858661	0.906975	0.858661	1.222	0.123508	0.324097	0.0964897	0.138261	0.181432	0.015886	0.00214081	0.642369	0.507507	physical_and_proximity
146	155	0.139248	0.073228	0.240079	1.05504	0.240079	1.05504	0.429	0.0625686	0.134334	0.0474033	0.0544884	0.203757	0.005577	0.00108452	0.104949	0.310115	physical_and_proximity
146	171	0.0544329	0.0399511	0.148503	1.04624	0.148503	1.04624	0.065	0.0290478	0.0433383	0.0237441	0.0286193	0.225473	0.000845	0.000503496	0.066248	0.179985	physical_and_proximity
147	149	0.435665	0.275551	1.24848	0.791161	1.24848	0.791161	4.212	0.510995	0.434337	0.248638	0.128333	0.184475	0.054756	0.00885724	0.576459	0.580515	physical_and_proximity
147	172	0.291951	0.147544	0.692192	0.801939	0.692192	0.801939	1.261	0.142537	0.28697	0.103014	0.102202	0.192519	0.016393	0.00247064	0.45968	0.480805	physical_and_proximity
147	175	0.437761	0.24618	0.887256	1.0203	0.887256	1.0203	5.499	0.366308	0.436867	0.206735	0.14523	0.17956	0.071487	0.00634934	0.507338	0.565305	physical_and_proximity
148	164	0.358283	0.254999	0.773576	0.781714	0.773576	0.781714	4.433	0.610953	0.35746	0.237602	0.129986	0.204197	0.057629	0.0105898	0.594204	0.611273	physical_and_proximity
148	165	0.239467	0.13063	0.730257	0.456416	0.730257	0.456416	1.534	0.153708	0.237403	0.0993422	0.0905001	0.207153	0.019942	0.00266427	0.450554	0.457652	physical_and_proximity
148	198	0.336085	0.171233	0.795091	0.748531	0.795091	0.748531	2.483	0.171645	0.333733	0.11877	0.136394	0.191025	0.032279	0.00297518	0.602147	0.579163	physical_and_proximity
148	205	0.258988	0.14356	0.690105	0.565523	0.690105	0.565523	1.443	0.156629	0.255733	0.104147	0.110153	0.184789	0.018759	0.0027149	0.464412	0.512746	physical_and_proximity
149	167	0.18109	0.102445	0.568705	0.402516	0.568705	0.402516	0.715	0.114573	0.177262	0.077096	0.0666322	0.187891	0.009295	0.00198593	0.323635	0.245895	physical_and_proximity
149	181	0.157453	0.0979358	0.371941	0.353808	0.371941	0.353808	1.144	0.16096	0.156516	0.0852682	0.0519967	0.195137	0.014872	0.00278998	0.246064	0.250289	physical_and_proximity
149	212	0.154028	0.100346	0.288474	0.545148	0.288474	0.545148	0.767	0.142058	0.151408	0.0810357	0.0723208	0.200631	0.009971	0.00246235	0.291356	0.372138	physical_and_proximity
150	166	0.260162	0.130962	0.869604	0.499091	0.869604	0.499091	1.326	0.10017	0.255903	0.0761231	0.122935	0.195879	0.017238	0.00173628	0.585416	0.516295	physical_and_proximity
150	194	0.187253	0.120107	0.377029	0.573858	0.377029	0.573858	0.962	0.158704	0.184013	0.0934933	0.0956849	0.213582	0.012506	0.00275086	0.474383	0.533702	physical_and_proximity
150	198	0.212784	0.11645	0.498792	0.571721	0.498792	0.571721	0.949	0.0984314	0.208	0.0718736	0.108461	0.208168	0.012337	0.00170614	0.531674	0.501423	physical_and_proximity
151	190	0.361948	0.240568	0.719341	0.858765	0.719341	0.858765	4.654	0.475221	0.361077	0.214643	0.148921	0.193638	0.060502	0.00823717	0.592852	0.635609	physical_and_proximity
151	198	0.139555	0.0869122	0.38337	0.512095	0.38337	0.512095	0.312	0.0720368	0.128761	0.0542211	0.071959	0.214881	0.004056	0.00124864	0.334958	0.429429	physical_and_proximity
151	206	0.155753	0.0982929	0.572675	0.262316	0.572675	0.262316	1.092	0.148619	0.154461	0.0813869	0.0680523	0.204571	0.014196	0.00257607	0.321269	0.348816	physical_and_proximity
152	172	0.358994	0.244828	1.13092	0.631123	1.13092	0.631123	3.029	0.4918	0.357289	0.222121	0.127095	0.194398	0.039377	0.00852454	0.588965	0.511056	physical_and_proximity
152	175	0.242639	0.119977	0.478969	0.854114	0.478969	0.854114	1.079	0.116873	0.238926	0.0846386	0.08012	0.202293	0.014027	0.00202579	0.425035	0.402051	physical_and_proximity
152	203	0.226897	0.124425	0.675348	0.482949	0.675348	0.482949	1.079	0.133663	0.223308	0.0906386	0.0892712	0.211246	0.014027	0.00231683	0.463905	0.505648	physical_and_proximity
153	165	0.399116	0.202657	0.96292	0.959048	0.96292	0.959048	2.262	0.255798	0.396307	0.16693	0.0946824	0.183257	0.029406	0.00443383	0.347802	0.41574	physical_and_proximity
153	168	0.0766979	0.0556157	0.694085	0.0975507	0.694085	0.0975507	0.702	0.118259	0.0762409	0.0496332	0.0407558	0.204168	0.009126	0.00204983	0.225446	0.097344	physical_and_proximity
153	202	0.162531	0.0880384	0.42781	0.393245	0.42781	0.393245	0.728	0.0963452	0.159896	0.0655318	0.0580176	0.193623	0.009464	0.00166998	0.181844	0.298961	physical_and_proximity
154	158	0.119555	0.0869724	0.34415	0.212185	0.34415	0.212185	1.274	0.190839	0.118998	0.0777689	0.066938	0.202721	0.016562	0.00330787	0.341887	0.340704	physical_and_proximity
154	166	0.175688	0.128679	0.435387	0.343482	0.435387	0.343482	1.976	0.298909	0.175001	0.116909	0.0912424	0.206254	0.025688	0.00518109	0.46982	0.462722	physical_and_proximity
154	179	0.132299	0.09844	0.315687	0.27867	0.315687	0.27867	1.17	0.217714	0.131391	0.0881107	0.0762052	0.208272	0.01521	0.00377371	0.406107	0.358618	physical_and_proximity
154	180	0.236559	0.170029	0.55062	0.491365	0.55062	0.491365	2.548	0.380933	0.235641	0.154406	0.11166	0.207084	0.033124	0.00660284	0.560911	0.57798	physical_and_proximity
154	182	0.154132	0.10467	0.344585	0.356289	0.344585	0.356289	1.196	0.172717	0.152791	0.0869673	0.0873542	0.203324	0.015548	0.00299376	0.406614	0.452582	physical_and_proximity
154	201	0.233892	0.175183	0.404853	0.704434	0.404853	0.704434	2.457	0.415267	0.232742	0.158788	0.134578	0.196113	0.031941	0.00719796	0.582543	0.637806	physical_and_proximity
154	214	0.124844	0.076058	0.322659	0.257414	0.322659	0.257414	0.897	0.0845113	0.123474	0.0531441	0.0777256	0.213108	0.011661	0.00146486	0.399516	0.377715	physical_and_proximity
155	178	0.183004	0.131442	0.433985	0.367429	0.433985	0.367429	2.171	0.277872	0.182267	0.115947	0.109414	0.187411	0.028223	0.00481644	0.493818	0.325832	physical_and_proximity
155	182	0.171883	0.0999581	0.472853	0.516447	0.472853	0.516447	0.494	0.0959787	0.164598	0.069108	0.072002	0.21105	0.006422	0.00166363	0.389714	0.413712	physical_and_proximity
155	189	0.279472	0.193154	0.634408	0.60563	0.634408	0.60563	2.704	0.365675	0.277989	0.167726	0.147204	0.179001	0.035152	0.00633837	0.598598	0.454779	physical_and_proximity
155	207	0.196857	0.103022	0.498841	0.492333	0.498841	0.492333	0.884	0.102514	0.193535	0.0725134	0.0738267	0.214368	0.011492	0.00177691	0.445146	0.358956	physical_and_proximity
156	175	1.46517	0.686515	2.32087	8.16846	2.32087	8.16846	7.592	0.960184	1.45983	0.627053	0.146821	0.174013	0.098696	0.0166432	0.226967	0.651495	physical_and_proximity
157	159	0.199598	0.124097	0.317797	0.833099	0.317797	0.833099	1.391	0.152356	0.197398	0.0916542	0.117099	0.183419	0.018083	0.00264083	0.466271	0.515619	physical_and_proximity
157	163	0.212507	0.154855	0.554605	0.372825	0.554605	0.372825	4.407	0.37736	0.212214	0.140148	0.129647	0.168414	0.057291	0.00654091	0.540124	0.364702	physical_and_proximity
157	173	0.216365	0.145554	0.457704	0.515724	0.457704	0.515724	1.898	0.253963	0.215021	0.124048	0.110142	0.20184	0.024674	0.00440202	0.528801	0.540631	physical_and_proximity
157	177	0.154338	0.111745	0.323997	0.379375	0.323997	0.379375	1.222	0.210762	0.152889	0.0955379	0.0991657	0.19225	0.015886	0.00365321	0.432133	0.448019	physical_and_proximity
157	199	0.187449	0.121368	0.425695	0.416274	0.425695	0.416274	1.599	0.171645	0.185986	0.0945418	0.115046	0.189524	0.020787	0.00297518	0.51714	0.477763	physical_and_proximity
157	204	0.123849	0.0882939	0.40535	0.316079	0.40535	0.316079	0.325	0.0913509	0.114841	0.0603225	0.0842405	0.206133	0.004225	0.00158342	0.423007	0.422331	physical_and_proximity
158	179	0.205847	0.107268	0.425044	0.711134	0.425044	0.711134	0.819	0.0888863	0.200807	0.0666257	0.090856	0.211663	0.010647	0.0015407	0.420472	0.500409	physical_and_proximity
158	191	0.163954	0.0966514	0.612441	0.292546	0.612441	0.292546	0.884	0.11884	0.161752	0.0742624	0.0700039	0.215723	0.011492	0.00205989	0.390559	0.343746	physical_and_proximity
158	193	0.174893	0.116443	0.876572	0.247733	0.876572	0.247733	1.768	0.210653	0.174125	0.10076	0.0825584	0.207127	0.022984	0.00365132	0.447681	0.26871	physical_and_proximity
159	163	0.10469	0.0699563	0.380386	0.357634	0.380386	0.357634	0.182	0.052434	0.0915787	0.0408219	0.0603109	0.207578	0.002366	0.000908856	0.341887	0.324818	physical_and_proximity
159	185	0.145318	0.0913266	0.661311	0.552183	0.661311	0.552183	0.208	0.0580894	0.122989	0.0486902	0.0730311	0.202612	0.002704	0.00100688	0.409656	0.412191	physical_and_proximity
159	204	0.228165	0.121506	0.498845	0.676972	0.498845	0.676972	1.027	0.127722	0.224441	0.088407	0.082883	0.213537	0.013351	0.00221384	0.428922	0.447512	physical_and_proximity
160	165	0.485709	0.245892	1.01803	1.43335	1.01803	1.43335	2.535	0.314652	0.482059	0.205843	0.104308	0.195744	0.032955	0.00545396	0.443456	0.499564	physical_and_proximity
160	190	0.213592	0.141253	0.917557	1.52017	0.917557	1.52017	0.247	0.0937407	0.172525	0.0805452	0.093813	0.203005	0.003211	0.00162484	0.429598	0.505141	physical_and_proximity
160	218	0.409596	0.194786	0.865211	1.22516	0.865211	1.22516	2.041	0.22699	0.40618	0.156802	0.0892821	0.194306	0.026533	0.0039345	0.408473	0.426387	physical_and_proximity
161	173	0.477225	0.267486	0.883906	1.47836	0.883906	1.47836	3.367	0.408829	0.475112	0.235085	0.109106	0.184466	0.043771	0.00708637	0.303862	0.485706	physical_and_proximity
161	177	0.335918	0.146064	0.746575	1.32918	0.746575	1.32918	1.04	0.120547	0.327511	0.0962711	0.0897796	0.196697	0.01352	0.00208947	0.301834	0.476749	physical_and_proximity
161	225	0.0930794	0.0499271	0.249793	0.692343	0.249793	0.692343	0.156	0.0357521	0.0843316	0.0299239	0.032828	0.196907	0.002028	0.000619703	0.134524	0.182182	physical_and_proximity
162	169	0.243131	0.167978	0.658148	0.453359	0.658148	0.453359	2.483	0.3534	0.242253	0.152559	0.0954378	0.206133	0.032279	0.0061256	0.470327	0.419796	physical_and_proximity
162	171	0.164222	0.0960966	0.368809	0.421746	0.368809	0.421746	0.936	0.130594	0.162578	0.0784939	0.0572462	0.204128	0.012168	0.00226363	0.269555	0.296426	physical_and_proximity
162	177	0.238004	0.139976	0.50801	0.560132	0.50801	0.560132	2.132	0.19407	0.23681	0.112277	0.100885	0.199966	0.027716	0.00336388	0.4901	0.427063	physical_and_proximity
162	200	0.337498	0.236316	0.996765	0.606409	0.996765	0.606409	3.107	0.52148	0.33623	0.218822	0.111698	0.189672	0.040391	0.00903899	0.470834	0.512746	physical_and_proximity
162	211	0.146182	0.0826387	0.398682	0.319636	0.398682	0.319636	0.767	0.0911163	0.14408	0.0601982	0.0635857	0.212859	0.009971	0.00157935	0.364871	0.22815	physical_and_proximity
163	204	0.358504	0.193017	0.589876	1.62828	0.589876	1.62828	2.002	0.266699	0.356009	0.165045	0.0815533	0.171273	0.026026	0.00462278	0.291525	0.342394	physical_and_proximity
164	180	0.283127	0.183883	0.626877	0.606996	0.626877	0.606996	3.328	0.327106	0.282235	0.158736	0.128353	0.191717	0.043264	0.00566984	0.47996	0.593697	physical_and_proximity
164	191	0.287804	0.174319	0.536042	0.75779	0.536042	0.75779	3.328	0.264891	0.286892	0.143672	0.12704	0.201606	0.043264	0.00459144	0.520013	0.642369	physical_and_proximity
164	195	0.190962	0.112838	0.442758	0.445422	0.442758	0.445422	1.274	0.139184	0.189087	0.0855551	0.0902465	0.218471	0.016562	0.00241252	0.452244	0.465088	physical_and_proximity
164	223	0.20795	0.13321	0.36019	0.699685	0.36019	0.699685	1.56	0.205429	0.206332	0.110212	0.0974712	0.209313	0.02028	0.00356076	0.37349	0.558038	physical_and_proximity
165	195	0.278132	0.183412	0.628021	0.578216	0.628021	0.578216	3.523	0.338218	0.277346	0.159276	0.13117	0.19339	0.045799	0.00586245	0.630877	0.48334	physical_and_proximity
165	202	0.148955	0.0952837	0.535716	0.257613	0.535716	0.257613	0.949	0.123388	0.147011	0.0721868	0.0872928	0.204317	0.012337	0.00213873	0.461201	0.401713	physical_and_proximity
165	205	0.189481	0.116775	0.452844	0.414055	0.452844	0.414055	1.43	0.155132	0.187874	0.0903379	0.0986688	0.193387	0.01859	0.00268895	0.467285	0.432978	physical_and_proximity
166	183	0.446134	0.303358	0.826121	1.16846	0.826121	1.16846	5.564	0.668449	0.44523	0.280717	0.144469	0.190687	0.072332	0.0115865	0.610935	0.596908	physical_and_proximity
166	201	0.450392	0.288202	1.10842	0.903727	1.10842	0.903727	4.55	0.507988	0.448734	0.251429	0.17644	0.189009	0.05915	0.00880512	0.740896	0.684112	physical_and_proximity
167	174	0.302522	0.138527	0.676955	0.920028	0.676955	0.920028	1.274	0.140076	0.298592	0.10306	0.0747614	0.215449	0.016562	0.00242798	0.304031	0.405938	physical_and_proximity
167	215	0.196038	0.116603	0.339753	0.971547	0.339753	0.971547	0.793	0.124051	0.191072	0.0830995	0.093174	0.220488	0.010309	0.00215023	0.298454	0.539617	physical_and_proximity
169	170	0.169745	0.0958716	0.525139	0.366427	0.525139	0.366427	0.715	0.0925078	0.165785	0.0647534	0.0799863	0.21267	0.009295	0.00160347	0.409487	0.432133	physical_and_proximity
169	189	0.175942	0.116181	0.511723	0.320372	0.511723	0.320372	1.56	0.198801	0.17493	0.0989538	0.0843471	0.204922	0.02028	0.00344588	0.411684	0.332085	physical_and_proximity
169	200	0.181848	0.115264	0.573716	0.354626	0.573716	0.354626	0.962	0.13699	0.178495	0.0842977	0.106149	0.200545	0.012506	0.00237449	0.522717	0.532688	physical_and_proximity
169	208	0.18099	0.126048	0.39462	0.402271	0.39462	0.402271	1.885	0.248767	0.180165	0.110622	0.0944583	0.206467	0.024505	0.00431197	0.447512	0.455117	physical_and_proximity
169	210	0.263207	0.160103	0.533627	0.760018	0.533627	0.760018	1.521	0.207689	0.25993	0.124928	0.119509	0.206349	0.019773	0.00359994	0.477425	0.621582	physical_and_proximity
170	183	0.111087	0.0798266	0.462192	0.416574	0.462192	0.416574	0.156	0.0562429	0.0911212	0.0447544	0.0693376	0.223343	0.002028	0.000974878	0.382447	0.396981	physical_and_proximity
170	196	0.190721	0.13329	0.582684	0.33494	0.582684	0.33494	1.729	0.239204	0.189388	0.112583	0.117856	0.207009	0.022477	0.00414621	0.600119	0.509535	physical_and_proximity
170	208	0.163585	0.0988303	0.458286	0.360688	0.458286	0.360688	0.78	0.110476	0.160344	0.0713967	0.0831785	0.208927	0.01014	0.00191492	0.45123	0.374335	physical_and_proximity
170	210	0.194605	0.126309	0.444189	0.500535	0.444189	0.500535	1.027	0.175363	0.191466	0.100486	0.0972686	0.207008	0.013351	0.00303962	0.520013	0.511563	physical_and_proximity
171	189	0.237433	0.116636	0.708986	0.611308	0.708986	0.611308	0.78	0.102857	0.231035	0.0783172	0.078061	0.209289	0.01014	0.00178285	0.433316	0.389714	physical_and_proximity
171	200	0.51175	0.322901	1.06392	1.17318	1.06392	1.17318	6.019	0.603879	0.510608	0.290001	0.162628	0.171703	0.078247	0.0104672	0.509704	0.609921	physical_and_proximity
171	207	0.250826	0.14177	0.502679	0.84941	0.502679	0.84941	1.131	0.169035	0.246865	0.110101	0.0882299	0.189236	0.014703	0.00292995	0.389207	0.430612	physical_and_proximity
172	174	0.331515	0.163591	0.767748	0.731224	0.767748	0.731224	2.704	0.107383	0.328958	0.0834549	0.183083	0.174113	0.035152	0.00186131	0.65403	0.666874	physical_and_proximity
172	175	0.239145	0.140262	0.528495	0.570485	0.528495	0.570485	1.781	0.204091	0.237725	0.11703	0.0829003	0.20361	0.023153	0.00353757	0.360815	0.425035	physical_and_proximity
172	203	0.342235	0.19092	0.705875	0.82688	0.705875	0.82688	3.224	0.227653	0.340574	0.142477	0.155234	0.195854	0.041912	0.00394598	0.621413	0.722982	physical_and_proximity
172	215	0.220839	0.119963	0.550923	0.535963	0.550923	0.535963	1.092	0.126525	0.217548	0.0863224	0.0882975	0.223631	0.014196	0.00219311	0.488241	0.510549	physical_and_proximity
173	231	0.332241	0.186062	0.703505	0.963337	0.703505	0.963337	1.716	0.242032	0.328703	0.151718	0.101017	0.204625	0.022308	0.00419522	0.441935	0.498719	physical_and_proximity
174	185	0.249092	0.152982	0.598175	0.509998	0.598175	0.509998	2.496	0.222819	0.247943	0.123145	0.121511	0.182738	0.032448	0.0038622	0.474045	0.537927	physical_and_proximity
174	188	0.205941	0.131523	0.494034	0.487257	0.494034	0.487257	1.196	0.196338	0.203559	0.109055	0.0872064	0.202533	0.015548	0.0034032	0.407121	0.414557	physical_and_proximity
174	196	0.145359	0.0990701	0.376221	0.269318	0.376221	0.269318	1.885	0.186709	0.144894	0.0852731	0.0819088	0.206893	0.024505	0.00323629	0.440245	0.334113	physical_and_proximity
174	215	0.228371	0.16047	0.529896	0.530625	0.529896	0.530625	1.521	0.28033	0.225775	0.136259	0.126183	0.197561	0.019773	0.00485906	0.609583	0.617019	physical_and_proximity
174	229	0.170748	0.107882	0.364664	0.468963	0.364664	0.468963	0.936	0.145198	0.168265	0.0850212	0.082347	0.20728	0.012168	0.00251676	0.401375	0.456976	physical_and_proximity
175	181	0.117836	0.0833768	0.686454	0.356335	0.686454	0.356335	0.169	0.0615698	0.0982293	0.048769	0.0677856	0.179547	0.002197	0.00106721	0.333268	0.232544	physical_and_proximity
175	212	0.422303	0.221418	1.03754	1.0414	1.03754	1.0414	2.093	0.22606	0.416348	0.157539	0.159698	0.192959	0.027209	0.00391838	0.697801	0.613977	physical_and_proximity
177	199	0.317764	0.178965	0.679813	0.82451	0.679813	0.82451	2.054	0.239249	0.315389	0.145697	0.105121	0.205255	0.026702	0.00414699	0.534547	0.549081	physical_and_proximity
177	227	0.276755	0.196087	1.05366	0.414783	1.05366	0.414783	3.835	0.462529	0.276188	0.181094	0.112245	0.206959	0.049855	0.00801716	0.551278	0.424697	physical_and_proximity
178	186	0.452974	0.26481	0.787334	1.72176	0.787334	1.72176	2.704	0.420079	0.450302	0.236328	0.099299	0.191275	0.035152	0.00728137	0.320931	0.458328	physical_and_proximity
178	207	0.278906	0.133423	0.573531	1.36336	0.573531	1.36336	0.819	0.116065	0.270411	0.0901475	0.0832213	0.189779	0.010647	0.00201179	0.324818	0.368251	physical_and_proximity
179	182	0.256545	0.170441	0.743732	0.469763	0.743732	0.469763	2.249	0.311887	0.255236	0.14971	0.105854	0.197054	0.029237	0.00540605	0.514267	0.464412	physical_and_proximity
179	193	0.141394	0.0995728	0.656505	0.215683	0.656505	0.215683	1.014	0.17598	0.139942	0.0844445	0.0815352	0.205189	0.013182	0.00305033	0.435344	0.241332	physical_and_proximity
179	214	0.195678	0.120822	0.476575	0.567076	0.476575	0.567076	0.676	0.101666	0.18723	0.0730043	0.124839	0.19415	0.008788	0.00176222	0.529139	0.625638	physical_and_proximity
179	232	0.116297	0.0733278	0.515435	0.27735	0.515435	0.27735	0.26	0.0560354	0.106476	0.0427505	0.0675476	0.208849	0.00338	0.000971281	0.369434	0.312481	physical_and_proximity
179	234	0.123651	0.0927413	0.487483	0.197	0.487483	0.197	0.975	0.206653	0.122652	0.0835664	0.0669309	0.192051	0.012675	0.00358199	0.322283	0.241501	physical_and_proximity
180	191	0.211499	0.115123	0.690042	0.416959	0.690042	0.416959	1.066	0.137125	0.208961	0.0897655	0.0695349	0.202276	0.013858	0.00237683	0.381433	0.327015	physical_and_proximity
180	198	0.23716	0.149455	0.673295	0.47112	0.673295	0.47112	1.534	0.21559	0.234757	0.121267	0.108756	0.192622	0.019942	0.00373689	0.483509	0.469313	physical_and_proximity
180	214	0.196172	0.11251	0.427838	0.762892	0.427838	0.762892	0.598	0.0989103	0.187957	0.0726833	0.0919299	0.212718	0.007774	0.00171444	0.459849	0.519168	physical_and_proximity
180	223	0.269444	0.142064	0.61223	0.74483	0.61223	0.74483	1.261	0.147278	0.265324	0.102398	0.0988393	0.207454	0.016393	0.00255282	0.529308	0.500071	physical_and_proximity
181	212	0.194799	0.120414	0.302619	0.911008	0.302619	0.911008	1.3	0.188864	0.193371	0.103125	0.0673801	0.187582	0.0169	0.00327364	0.218686	0.329381	physical_and_proximity
182	186	0.107257	0.0771182	0.420505	0.323734	0.420505	0.323734	0.195	0.0690192	0.0943819	0.0501108	0.0643129	0.230181	0.002535	0.00119633	0.40391	0.395122	physical_and_proximity
182	189	0.178463	0.12199	0.361596	0.469239	0.361596	0.469239	1.326	0.214081	0.176967	0.104518	0.0888762	0.19576	0.017238	0.00371074	0.448864	0.333944	physical_and_proximity
182	201	0.200621	0.123627	0.510448	0.440861	0.510448	0.440861	1.235	0.173263	0.198528	0.100011	0.0857045	0.201795	0.016055	0.00300322	0.434837	0.419627	physical_and_proximity
182	222	0.239081	0.158486	0.783487	0.371354	0.783487	0.371354	4.537	0.280104	0.238686	0.132638	0.147154	0.17984	0.058981	0.00485514	0.623103	0.477763	physical_and_proximity
183	192	0.170359	0.120641	0.488568	0.300709	0.488568	0.300709	1.911	0.244587	0.169619	0.105699	0.0982544	0.206923	0.024843	0.00423951	0.496353	0.413543	physical_and_proximity
183	194	0.197623	0.125838	0.50122	0.42024	0.50122	0.42024	1.339	0.16	0.195253	0.0941201	0.119954	0.201313	0.017407	0.00277334	0.580177	0.585247	physical_and_proximity
183	208	0.227936	0.146466	0.480144	0.552406	0.480144	0.552406	1.911	0.228383	0.226436	0.120896	0.112383	0.206006	0.024843	0.00395863	0.476073	0.565305	physical_and_proximity
183	219	0.307171	0.206688	0.703919	0.663984	0.703919	0.663984	2.912	0.394108	0.305803	0.183014	0.129034	0.200373	0.037856	0.0068312	0.587444	0.631722	physical_and_proximity
183	242	0.186267	0.120173	0.30276	0.689235	0.30276	0.689235	1.534	0.187754	0.184989	0.0992068	0.0925564	0.207248	0.019942	0.0032544	0.419796	0.488917	physical_and_proximity
184	191	0.297338	0.0992319	0.850739	2.05972	0.850739	2.05972	0.533	0.0643485	0.282715	0.058135	0.0544664	0.206687	0.006929	0.00111537	0.211757	0.30082	physical_and_proximity
184	195	0.261097	0.11999	0.39124	2.66232	0.39124	2.66232	1.053	0.125013	0.257648	0.0914852	0.0600883	0.208271	0.013689	0.0021669	0.148213	0.31434	physical_and_proximity
185	187	0.0982963	0.078541	0.538616	0.130392	0.538616	0.130392	1.469	0.236555	0.0979765	0.0727107	0.0753188	0.177943	0.019097	0.00410029	0.361998	0.146523	physical_and_proximity
185	188	0.251547	0.190368	0.552491	0.508846	0.552491	0.508846	4.875	0.556247	0.251235	0.179437	0.120453	0.177085	0.063375	0.00964162	0.536068	0.293553	physical_and_proximity
185	196	0.231605	0.163478	0.550148	0.452982	0.550148	0.452982	3.315	0.373285	0.23111	0.14916	0.104788	0.183726	0.043095	0.00647027	0.503113	0.326677	physical_and_proximity
185	204	0.164353	0.0997741	0.445556	0.335846	0.445556	0.335846	1.079	0.127913	0.162635	0.0766887	0.0803894	0.220413	0.014027	0.00221716	0.435344	0.386503	physical_and_proximity
185	228	0.124038	0.0848312	0.462889	0.247437	0.462889	0.247437	0.468	0.109446	0.119925	0.0651946	0.0695621	0.198664	0.006084	0.00189707	0.350675	0.351351	physical_and_proximity
186	220	0.0631382	0.0440754	0.747789	0.0860528	0.747789	0.0860528	0.299	0.0545749	0.0613402	0.0319678	0.0481961	0.216027	0.003887	0.000945966	0.304707	0.135538	physical_and_proximity
186	221	0.306223	0.210695	0.864943	0.604818	0.864943	0.604818	2.067	0.390663	0.303644	0.186244	0.125688	0.204829	0.026871	0.00677149	0.663663	0.563108	physical_and_proximity
189	200	0.0864201	0.0696073	0.479154	0.358735	0.479154	0.358735	0.078	0.0340299	0.0565128	0.0291882	0.0713251	0.218569	0.001014	0.000589852	0.426049	0.41236	physical_and_proximity
189	207	0.184299	0.113205	0.418169	0.510791	0.418169	0.510791	0.845	0.139365	0.180748	0.0867714	0.083631	0.20917	0.010985	0.00241566	0.376701	0.463567	physical_and_proximity
189	237	0.191918	0.100182	0.361228	0.842814	0.361228	0.842814	0.702	0.0715625	0.185896	0.0557767	0.0943573	0.209963	0.009126	0.00124042	0.416078	0.514774	physical_and_proximity
190	198	0.200631	0.121224	0.521276	0.4314	0.521276	0.4314	1.261	0.173083	0.19883	0.0998603	0.076119	0.21817	0.016393	0.0030001	0.398333	0.400192	physical_and_proximity
190	205	0.203115	0.103005	0.4543	0.617478	0.4543	0.617478	0.832	0.0949266	0.1991	0.0696615	0.0749213	0.203048	0.010816	0.0016454	0.334789	0.393432	physical_and_proximity
190	206	0.220654	0.124396	0.688911	0.442959	0.688911	0.442959	1.131	0.146688	0.217709	0.0950003	0.0842727	0.219185	0.014703	0.0025426	0.423852	0.4563	physical_and_proximity
190	209	0.257099	0.141732	0.614788	0.598255	0.614788	0.598255	1.599	0.174384	0.254875	0.11071	0.0917541	0.205415	0.020787	0.00302266	0.472017	0.34645	physical_and_proximity
190	218	0.277323	0.158434	0.733252	0.616174	0.733252	0.616174	1.521	0.206768	0.274411	0.127827	0.0939785	0.206009	0.019773	0.00358398	0.468975	0.42588	physical_and_proximity
191	193	0.118085	0.0844652	0.355596	0.203725	0.355596	0.203725	1.274	0.179476	0.117568	0.0752303	0.0633335	0.207717	0.016562	0.00311093	0.328198	0.230516	physical_and_proximity
191	233	0.109217	0.0615845	0.594793	0.174154	0.594793	0.174154	0.52	0.0563391	0.106993	0.0397251	0.0571099	0.210061	0.00676	0.000976544	0.334451	0.247923	physical_and_proximity
191	250	0.0753607	0.040106	0.136988	0.382064	0.136988	0.382064	0.26	0.0282864	0.0726564	0.0220897	0.0383062	0.220148	0.00338	0.000490297	0.184379	0.238121	physical_and_proximity
192	194	0.267152	0.155326	0.560512	0.737119	0.560512	0.737119	1.534	0.177429	0.263671	0.113937	0.125846	0.198658	0.019942	0.00307543	0.502606	0.649636	physical_and_proximity
192	203	0.187029	0.107461	0.514159	0.430349	0.514159	0.430349	0.832	0.103009	0.182797	0.0715486	0.0955198	0.206654	0.010816	0.00178549	0.378729	0.508352	physical_and_proximity
192	230	0.208093	0.111249	1.0075	0.40801	1.0075	0.40801	0.624	0.0701467	0.198175	0.0564994	0.110185	0.212716	0.008112	0.00121588	0.624286	0.443287	physical_and_proximity
194	198	0.409391	0.234532	0.910179	0.967896	0.910179	0.967896	3.081	0.332545	0.407096	0.194592	0.136507	0.201217	0.040053	0.00576411	0.644397	0.65065	physical_and_proximity
194	206	0.140424	0.0941285	0.374376	0.373606	0.374376	0.373606	0.494	0.119707	0.135648	0.072985	0.0698287	0.199331	0.006422	0.00207492	0.351689	0.368082	physical_and_proximity
194	230	0.247223	0.148207	0.470115	0.775059	0.470115	0.775059	1.482	0.188852	0.244372	0.114777	0.111454	0.199084	0.019266	0.00327343	0.512746	0.582543	physical_and_proximity
194	244	0.109445	0.0840721	0.300189	0.605685	0.300189	0.605685	0.156	0.0599819	0.0877769	0.0461809	0.0846881	0.215511	0.002028	0.00103969	0.377377	0.503451	physical_and_proximity
195	202	0.221236	0.142916	0.565639	0.416707	0.565639	0.416707	2.717	0.232647	0.220472	0.118119	0.120782	0.197934	0.035321	0.00403254	0.436189	0.58643	physical_and_proximity
195	223	0.177919	0.110146	0.449223	0.412258	0.449223	0.412258	0.962	0.15568	0.175709	0.0902921	0.0702014	0.191385	0.012506	0.00269845	0.33293	0.342394	physical_and_proximity
195	224	0.276207	0.159082	0.706821	0.618389	0.706821	0.618389	1.586	0.1943	0.273044	0.122271	0.112999	0.206511	0.020618	0.00336787	0.56784	0.453258	physical_and_proximity
195	250	0.210198	0.127402	0.443352	0.517669	0.443352	0.517669	1.677	0.196109	0.209048	0.107683	0.0769721	0.190223	0.021801	0.00339922	0.364026	0.35659	physical_and_proximity
196	213	0.314961	0.200039	0.902395	0.553795	0.902395	0.553795	3.705	0.354797	0.314091	0.174447	0.124786	0.199315	0.048165	0.00614981	0.591331	0.574262	physical_and_proximity
196	219	0.296556	0.211178	0.691639	0.62139	0.691639	0.62139	3.029	0.468664	0.295397	0.19272	0.126506	0.207309	0.039377	0.00812351	0.609921	0.584909	physical_and_proximity
196	229	0.133444	0.091663	0.424796	0.493586	0.424796	0.493586	0.247	0.0789945	0.118643	0.0586883	0.0741573	0.214072	0.003211	0.00136924	0.365716	0.446667	physical_and_proximity
197	203	0.503241	0.251066	1.68771	0.933337	1.68771	0.933337	2.964	0.300909	0.499669	0.200513	0.130298	0.197071	0.038532	0.00521576	0.600288	0.58643	physical_and_proximity
197	209	0.258331	0.131866	0.993337	0.452	0.993337	0.452	1.456	0.151144	0.256022	0.101674	0.077984	0.195635	0.018928	0.00261982	0.350675	0.26702	physical_and_proximity
197	226	0.274898	0.176696	0.766856	0.598125	0.766856	0.598125	1.417	0.278611	0.271619	0.152319	0.0940337	0.198639	0.018421	0.00482926	0.327522	0.467792	physical_and_proximity
197	241	0.251093	0.130002	0.601765	0.612851	0.601765	0.612851	1.365	0.141143	0.248379	0.096353	0.0861973	0.207421	0.017745	0.00244648	0.419965	0.418444	physical_and_proximity
198	205	0.32139	0.180437	0.640526	0.873712	0.640526	0.873712	2.34	0.227833	0.319172	0.140946	0.124733	0.191314	0.03042	0.00394911	0.560911	0.566826	physical_and_proximity
198	223	0.190825	0.126511	0.495979	0.400225	0.495979	0.400225	1.287	0.203817	0.188971	0.106144	0.0911966	0.191592	0.016731	0.00353283	0.476749	0.280371	physical_and_proximity
198	240	0.185916	0.12535	0.398457	0.461918	0.398457	0.461918	1.326	0.208727	0.184206	0.105647	0.0940171	0.194242	0.017238	0.00361793	0.464919	0.440583	physical_and_proximity
198	244	0.280367	0.176208	0.536106	0.728068	0.536106	0.728068	2.912	0.273173	0.279157	0.144938	0.137285	0.177898	0.037856	0.00473499	0.571727	0.597753	physical_and_proximity
199	210	0.236958	0.130413	0.664045	0.673312	0.664045	0.673312	0.715	0.115181	0.227805	0.085667	0.098639	0.21474	0.009295	0.00199647	0.560742	0.541476	physical_and_proximity
199	213	0.319991	0.200601	1.21437	0.575982	1.21437	0.575982	1.651	0.294795	0.315922	0.168015	0.117511	0.202961	0.021463	0.00510977	0.608907	0.528463	physical_and_proximity
199	227	0.195337	0.0950174	0.439495	0.622256	0.439495	0.622256	0.728	0.0701341	0.190258	0.0551244	0.080423	0.214106	0.009464	0.00121566	0.467454	0.38194	physical_and_proximity
199	246	0.211964	0.100138	0.469207	0.568242	0.469207	0.568242	1.131	0.0854506	0.209413	0.0641283	0.078615	0.181091	0.014703	0.00148114	0.357942	0.348647	physical_and_proximity
200	210	0.229596	0.135594	0.778648	0.403736	0.778648	0.403736	1.573	0.167171	0.227434	0.102637	0.109545	0.197181	0.020449	0.00289763	0.549419	0.515112	physical_and_proximity
200	211	0.157522	0.0994743	0.400761	0.344923	0.400761	0.344923	0.975	0.1413	0.155761	0.0801823	0.0733658	0.201324	0.012675	0.0024492	0.385151	0.291356	physical_and_proximity
200	237	0.14627	0.0862746	0.275534	0.567128	0.275534	0.567128	0.611	0.0798503	0.142263	0.0558159	0.0814839	0.216238	0.007943	0.00138407	0.428584	0.436696	physical_and_proximity
200	238	0.0609331	0.0460647	0.443738	0.0773873	0.443738	0.0773873	0.754	0.0979024	0.0605992	0.0393858	0.0551663	0.19696	0.009802	0.00169698	0.295412	0.128102	physical_and_proximity
200	255	0.23368	0.165334	0.738746	0.389787	0.738746	0.389787	2.652	0.34541	0.232762	0.146751	0.12425	0.195342	0.034476	0.0059871	0.622427	0.495339	physical_and_proximity
201	214	0.246848	0.153405	0.65704	0.489656	0.65704	0.489656	1.937	0.221479	0.245069	0.123773	0.11699	0.20253	0.025181	0.00383897	0.513591	0.583388	physical_and_proximity
201	222	0.21878	0.13691	0.542567	0.482198	0.542567	0.482198	1.43	0.195871	0.216627	0.110836	0.0993621	0.213436	0.01859	0.00339509	0.486044	0.523393	physical_and_proximity
201	237	0.17172	0.103995	0.508722	0.383481	0.508722	0.383481	0.715	0.113344	0.167448	0.0746488	0.0849722	0.213669	0.009295	0.00196464	0.488917	0.394108	physical_and_proximity
201	240	0.172367	0.101749	0.3529	0.484124	0.3529	0.484124	1.014	0.108652	0.169911	0.0709073	0.0942337	0.213145	0.013182	0.00188331	0.440076	0.494832	physical_and_proximity
201	261	0.181271	0.114676	0.533169	0.334688	0.533169	0.334688	1.443	0.171247	0.179971	0.0934322	0.0880343	0.209794	0.018759	0.00296829	0.432978	0.407121	physical_and_proximity
202	224	0.218224	0.118885	0.439024	0.734294	0.439024	0.734294	0.975	0.123906	0.21435	0.085395	0.0856568	0.224979	0.012675	0.0021477	0.557193	0.459511	physical_and_proximity
202	236	0.297643	0.150453	0.986213	0.579032	0.986213	0.579032	1.521	0.160825	0.294251	0.111621	0.0952168	0.158188	0.019773	0.00278764	0.421824	0.154128	physical_and_proximity
202	259	0.115135	0.0714454	0.240521	0.3379	0.240521	0.3379	0.598	0.105766	0.113774	0.060343	0.039591	0.214241	0.007774	0.00183327	0.230516	0.237445	physical_and_proximity
202	270	0.182328	0.10954	0.290626	0.747155	0.290626	0.747155	1.339	0.151179	0.18096	0.087766	0.0787133	0.202054	0.017407	0.00262043	0.392925	0.369603	physical_and_proximity
203	206	0.360265	0.183933	0.948927	0.868371	0.948927	0.868371	1.599	0.155102	0.353258	0.11557	0.154365	0.182172	0.020787	0.00268844	0.693576	0.589641	physical_and_proximity
203	226	0.295266	0.150159	0.802594	0.650286	0.802594	0.650286	1.534	0.133707	0.291067	0.0974396	0.1243	0.208632	0.019942	0.00231759	0.618033	0.623272	physical_and_proximity
203	239	0.219828	0.123753	0.490911	0.565313	0.490911	0.565313	1.248	0.13612	0.21705	0.0896665	0.0978171	0.20636	0.016224	0.00235941	0.429429	0.515957	physical_and_proximity
204	213	0.212898	0.116836	0.46005	0.600638	0.46005	0.600638	1.079	0.126047	0.209848	0.0849464	0.0857966	0.216328	0.014027	0.00218481	0.479622	0.478439	physical_and_proximity
204	228	0.106514	0.0751892	0.313094	0.189269	0.313094	0.189269	1.04	0.149652	0.105944	0.0659649	0.0577154	0.191695	0.01352	0.00259397	0.228319	0.269724	physical_and_proximity
204	231	0.139334	0.0816918	0.334767	0.326421	0.334767	0.326421	0.819	0.0927044	0.13752	0.0593907	0.068835	0.211025	0.010647	0.00160688	0.351013	0.359801	physical_and_proximity
204	245	0.0926378	0.0715272	0.50835	0.129371	0.50835	0.129371	0.858	0.180591	0.0920612	0.0656418	0.0528434	0.198781	0.011154	0.00313025	0.252824	0.188435	physical_and_proximity
204	246	0.227828	0.157969	0.6588	0.411183	0.6588	0.411183	2.171	0.314988	0.22673	0.140358	0.105102	0.193166	0.028223	0.0054598	0.476918	0.46982	physical_and_proximity
205	218	0.272198	0.138791	0.495048	0.752038	0.495048	0.752038	2.964	0.13757	0.271215	0.0941731	0.121808	0.18684	0.038532	0.00238455	0.516971	0.505141	physical_and_proximity
205	223	0.286068	0.175179	0.637912	0.701795	0.637912	0.701795	1.872	0.252704	0.28355	0.143891	0.115498	0.171222	0.024336	0.00438021	0.487396	0.461877	physical_and_proximity
205	224	0.461869	0.263636	1.44603	0.744669	1.44603	0.744669	7.488	0.404954	0.46126	0.222033	0.163654	0.183819	0.097344	0.0070192	0.667719	0.598429	physical_and_proximity
205	244	0.220961	0.113314	0.49756	0.690563	0.49756	0.690563	0.832	0.0817919	0.2146	0.063759	0.104527	0.192617	0.010816	0.00141773	0.453596	0.524745	physical_and_proximity
206	230	0.202041	0.118065	0.512012	0.440645	0.512012	0.440645	1.3	0.159927	0.200332	0.0954624	0.0755091	0.209449	0.0169	0.00277207	0.399516	0.389883	physical_and_proximity
206	241	0.190803	0.138343	0.356759	0.482403	0.356759	0.482403	2.639	0.324786	0.190299	0.125708	0.100304	0.196513	0.034307	0.00562962	0.380588	0.479791	physical_and_proximity
206	244	0.196316	0.114844	0.662086	0.361877	0.662086	0.361877	1.131	0.137148	0.193876	0.0864669	0.0883965	0.208182	0.014703	0.00237724	0.409487	0.490269	physical_and_proximity
206	262	0.136767	0.0808553	0.236207	0.473976	0.236207	0.473976	0.962	0.0952477	0.135448	0.0593742	0.0707442	0.199952	0.012506	0.00165096	0.307073	0.344929	physical_and_proximity
206	274	0.15689	0.0906681	0.336004	0.415295	0.336004	0.415295	0.936	0.102868	0.15498	0.0662021	0.0742748	0.195063	0.012168	0.00178305	0.304707	0.365209	physical_and_proximity
207	221	0.307009	0.182136	0.636234	0.821074	0.636234	0.821074	2.041	0.272557	0.304913	0.154832	0.0977134	0.204408	0.026533	0.00472433	0.435344	0.500578	physical_and_proximity
207	253	0.474937	0.242278	0.99449	1.14808	0.99449	1.14808	4.238	0.315086	0.473368	0.198008	0.129174	0.171315	0.055094	0.00546149	0.497874	0.465257	physical_and_proximity
208	210	0.248815	0.126904	0.770658	0.511774	0.770658	0.511774	1.183	0.0960855	0.244088	0.0732119	0.119971	0.203376	0.015379	0.00166548	0.601133	0.489593	physical_and_proximity
208	242	0.133882	0.0945587	0.513242	0.396275	0.513242	0.396275	0.26	0.0902147	0.12022	0.0642815	0.0736245	0.206862	0.00338	0.00156372	0.355745	0.399685	physical_and_proximity
208	256	0.198056	0.1181	0.377879	0.642966	0.377879	0.642966	1.092	0.146396	0.195412	0.0906417	0.0880306	0.220634	0.014196	0.00253752	0.44278	0.502437	physical_and_proximity
208	258	0.141979	0.0828648	0.416611	0.343209	0.416611	0.343209	0.494	0.063787	0.136272	0.0476391	0.0842765	0.213711	0.006422	0.00110564	0.457314	0.424528	physical_and_proximity
208	268	0.269875	0.150792	0.552168	0.76066	0.552168	0.76066	1.599	0.159288	0.26659	0.106342	0.12594	0.183036	0.020787	0.002761	0.547053	0.541138	physical_and_proximity
209	241	0.349489	0.165307	0.783371	1.28535	0.783371	1.28535	1.144	0.154835	0.341453	0.117467	0.09549	0.201543	0.014872	0.0026838	0.340028	0.499057	physical_and_proximity
209	263	0.162581	0.0688799	0.518592	0.34687	0.518592	0.34687	0.715	0.0715038	0.161035	0.0532014	0.0315168	0.175476	0.009295	0.0012394	0.134862	0.136552	physical_and_proximity
210	211	0.190287	0.12385	0.375356	0.623006	0.375356	0.623006	0.923	0.171576	0.186822	0.0990335	0.0912367	0.194876	0.011999	0.00297398	0.477594	0.433147	physical_and_proximity
210	227	0.27764	0.175803	0.560963	0.713551	0.560963	0.713551	2.249	0.254228	0.275578	0.140498	0.14512	0.191019	0.029237	0.00440663	0.683267	0.483509	physical_and_proximity
210	254	0.127112	0.0925686	0.327717	0.268575	0.327717	0.268575	0.845	0.177784	0.125657	0.0806479	0.0704758	0.213567	0.010985	0.00308159	0.34476	0.396305	physical_and_proximity
210	256	0.204888	0.137224	0.895669	0.329763	0.895669	0.329763	1.222	0.174051	0.201317	0.101067	0.144586	0.188365	0.015886	0.00301688	0.702871	0.59995	physical_and_proximity
210	265	0.104724	0.0736356	0.472503	0.28405	0.472503	0.28405	0.169	0.0392689	0.0865497	0.0321519	0.0866203	0.212051	0.002197	0.000680661	0.505817	0.395967	physical_and_proximity
211	225	0.153163	0.0955331	0.434831	0.296953	0.434831	0.296953	1.118	0.165837	0.152399	0.0854897	0.0424837	0.192314	0.014534	0.0028745	0.204828	0.20449	physical_and_proximity
211	227	0.316373	0.183168	0.782389	0.679148	0.782389	0.679148	2.314	0.24566	0.314196	0.146601	0.123493	0.184994	0.030082	0.00425811	0.53911	0.484692	physical_and_proximity
211	264	0.294839	0.167033	0.524713	0.826599	0.524713	0.826599	3.51	0.236463	0.294076	0.136155	0.111815	0.182977	0.04563	0.00409869	0.371631	0.473707	physical_and_proximity
211	272	0.119885	0.0687122	0.44737	0.243141	0.44737	0.243141	0.455	0.0751573	0.117015	0.0508814	0.0467148	0.197578	0.005915	0.00130273	0.242008	0.214461	physical_and_proximity
212	215	0.21379	0.127013	0.461837	0.516912	0.461837	0.516912	1.651	0.184882	0.212516	0.105167	0.0801319	0.204734	0.021463	0.00320462	0.380081	0.408811	physical_and_proximity
212	235	0.242273	0.14535	0.71981	0.454733	0.71981	0.454733	1.755	0.20431	0.240492	0.117885	0.0994953	0.163297	0.022815	0.00354137	0.451737	0.183365	physical_and_proximity
212	243	0.206479	0.133483	0.494337	0.44245	0.494337	0.44245	1.703	0.229124	0.205328	0.11564	0.0825442	0.191425	0.022139	0.00397148	0.35828	0.308932	physical_and_proximity
212	260	0.314279	0.157955	0.680205	0.841527	0.680205	0.841527	1.768	0.129789	0.310167	0.0964947	0.142509	0.181225	0.022984	0.00224968	0.5915	0.555334	physical_and_proximity
213	229	0.265951	0.126366	0.860363	0.510939	0.860363	0.510939	1.456	0.103582	0.262723	0.0782859	0.105009	0.202123	0.018928	0.00179542	0.53235	0.435851	physical_and_proximity
213	246	0.316231	0.159547	0.835442	0.636337	0.835442	0.636337	2.431	0.177275	0.314483	0.118914	0.108498	0.205632	0.031603	0.00307277	0.524407	0.530322	physical_and_proximity
213	254	0.317811	0.171679	0.765992	0.797532	0.765992	0.797532	1.586	0.18913	0.313491	0.127442	0.117106	0.202222	0.020618	0.00327826	0.53911	0.636792	physical_and_proximity
213	281	0.168949	0.0968742	0.431067	0.419614	0.431067	0.419614	0.754	0.109561	0.165859	0.0723049	0.0683849	0.221351	0.009802	0.00189905	0.378391	0.369941	physical_and_proximity
214	232	0.158316	0.0967848	0.363227	0.423604	0.363227	0.423604	0.754	0.11416	0.155278	0.0720801	0.0774696	0.208093	0.009802	0.00197877	0.391066	0.421148	physical_and_proximity
214	247	0.259993	0.161204	0.682173	0.575359	0.682173	0.575359	1.43	0.206528	0.256197	0.124287	0.126877	0.192765	0.01859	0.00357981	0.592852	0.602654	physical_and_proximity
214	261	0.197658	0.141516	0.563504	0.413672	0.563504	0.413672	1.053	0.247854	0.19449	0.121557	0.100052	0.217854	0.013689	0.00429614	0.549419	0.501592	physical_and_proximity
214	266	0.139285	0.0902388	0.350245	0.384331	0.350245	0.384331	0.507	0.104215	0.134599	0.0664335	0.0735747	0.211719	0.006591	0.00180639	0.394615	0.382109	physical_and_proximity
214	273	0.169541	0.109058	0.436523	0.407866	0.436523	0.407866	0.78	0.140581	0.165984	0.0843459	0.0853166	0.216796	0.01014	0.00243674	0.449878	0.42419	physical_and_proximity
215	229	0.213846	0.127473	0.417469	0.602961	0.417469	0.602961	1.521	0.178083	0.212254	0.103421	0.085704	0.211123	0.019773	0.00308678	0.392925	0.459849	physical_and_proximity
215	239	0.214892	0.143386	0.45388	0.515539	0.45388	0.515539	1.872	0.266564	0.213806	0.126672	0.0866399	0.211942	0.024336	0.00462044	0.399854	0.465088	physical_and_proximity
215	248	0.227	0.155289	0.689669	0.430894	0.689669	0.430894	1.469	0.267766	0.224645	0.133239	0.106924	0.209191	0.019097	0.00464127	0.578994	0.509535	physical_and_proximity
215	252	0.422768	0.23153	1.04141	0.931881	1.04141	0.931881	2.847	0.272724	0.419361	0.175437	0.164767	0.180504	0.037011	0.00472721	0.655382	0.644228	physical_and_proximity
217	220	0.0945359	0.0626353	0.789144	0.457791	0.789144	0.457791	0.104	0.0435882	0.0765287	0.037888	0.0363234	0.222999	0.001352	0.000755529	0.224263	0.202969	physical_and_proximity
217	221	0.441958	0.199565	1.50901	1.58064	1.50901	1.58064	0.949	0.184353	0.425698	0.148815	0.0847864	0.200229	0.012337	0.00319544	0.408811	0.422331	physical_and_proximity
217	232	0.775647	0.335763	1.58106	2.57515	1.58106	2.57515	3.601	0.38655	0.770111	0.277177	0.124312	0.185515	0.046813	0.00670019	0.472017	0.580515	physical_and_proximity
218	224	0.212338	0.125305	0.521107	0.535636	0.521107	0.535636	1.001	0.156604	0.208989	0.0983143	0.081799	0.209926	0.013013	0.00271447	0.409825	0.463567	physical_and_proximity
218	259	0.207413	0.12558	0.681829	0.35751	0.681829	0.35751	1.716	0.192721	0.206334	0.105791	0.0776031	0.202709	0.022308	0.0033405	0.365378	0.331578	physical_and_proximity
218	269	0.206124	0.10735	0.698319	0.464389	0.698319	0.464389	0.702	0.0866796	0.199606	0.0661283	0.0878413	0.201987	0.009126	0.00150245	0.471341	0.358111	physical_and_proximity
218	282	0.25989	0.162573	0.558666	0.634607	0.558666	0.634607	2.002	0.28645	0.258715	0.145841	0.0725757	0.178137	0.026026	0.00496513	0.30758	0.329381	physical_and_proximity
219	230	0.337861	0.174498	0.594448	0.978674	0.594448	0.978674	3.757	0.177701	0.336678	0.120027	0.152692	0.186521	0.048841	0.00308016	0.594035	0.595387	physical_and_proximity
219	239	0.180852	0.100163	0.529183	0.449605	0.529183	0.449605	0.624	0.0879047	0.174934	0.0645585	0.0824563	0.206225	0.008112	0.00152368	0.440245	0.443456	physical_and_proximity
219	242	0.191408	0.12052	0.697269	0.325217	0.697269	0.325217	1.313	0.179146	0.18973	0.0990975	0.0848225	0.20275	0.017069	0.0031052	0.449033	0.307073	physical_and_proximity
219	254	0.415805	0.236925	0.845229	1.02945	0.845229	1.02945	3.809	0.300418	0.413728	0.182375	0.183555	0.177468	0.049517	0.00520725	0.717574	0.699829	physical_and_proximity
219	275	0.207735	0.108509	0.651473	0.462347	0.651473	0.462347	0.819	0.104149	0.203299	0.0751909	0.0770775	0.208448	0.010647	0.00180525	0.40898	0.380926	physical_and_proximity
219	278	0.255812	0.158344	0.746936	0.477896	0.746936	0.477896	2.002	0.255883	0.2544	0.136252	0.0908513	0.191462	0.026026	0.0044353	0.391742	0.501761	physical_and_proximity
220	257	0.126944	0.0667753	0.374043	0.546218	0.374043	0.546218	0.26	0.059048	0.119755	0.0466426	0.0364508	0.195395	0.00338	0.0010235	0.180154	0.164099	physical_and_proximity
221	232	0.316787	0.197763	0.666416	0.773846	0.666416	0.773846	2.613	0.306583	0.31491	0.165165	0.135161	0.194745	0.033969	0.00531411	0.608738	0.627835	physical_and_proximity
221	253	0.219654	0.143823	0.874472	0.326223	0.874472	0.326223	2.808	0.262698	0.219055	0.124757	0.101725	0.178744	0.036504	0.00455343	0.435175	0.339352	physical_and_proximity
221	257	0.129792	0.0794181	0.537297	0.208315	0.537297	0.208315	0.897	0.106873	0.128594	0.0624277	0.061762	0.19995	0.011661	0.00185246	0.332761	0.188773	physical_and_proximity
221	283	0.121392	0.0870066	0.52456	0.303472	0.52456	0.303472	0.26	0.0895759	0.110525	0.061105	0.0693608	0.214623	0.00338	0.00155265	0.400192	0.318734	physical_and_proximity
221	291	0.203206	0.129223	0.406435	0.514945	0.406435	0.514945	1.833	0.204955	0.202105	0.107741	0.0947882	0.195871	0.023829	0.00355256	0.391742	0.500578	physical_and_proximity
222	232	0.548355	0.358136	1.66018	0.955535	1.66018	0.955535	5.551	0.70345	0.54674	0.325686	0.171167	0.185612	0.072163	0.0121931	0.754754	0.627497	physical_and_proximity
222	237	0.41919	0.241222	1.28099	0.740664	1.28099	0.740664	3.77	0.34117	0.417355	0.197555	0.155166	0.197931	0.04901	0.00591361	0.69628	0.577473	physical_and_proximity
222	258	0.220361	0.117372	0.496848	0.657471	0.496848	0.657471	0.923	0.127878	0.216587	0.0880777	0.0726741	0.216433	0.011999	0.00221656	0.342563	0.433823	physical_and_proximity
222	261	0.15866	0.092345	0.353523	0.48864	0.353523	0.48864	0.637	0.104498	0.155158	0.0692296	0.0634619	0.209673	0.008281	0.0018113	0.312143	0.354393	physical_and_proximity
223	240	0.211231	0.149745	0.414714	0.562758	0.414714	0.562758	1.729	0.298801	0.209792	0.132715	0.102842	0.207006	0.022477	0.00517922	0.450892	0.517816	physical_and_proximity
223	250	0.285911	0.174067	0.624499	0.673428	0.624499	0.673428	2.301	0.246194	0.284025	0.139898	0.129932	0.184865	0.029913	0.00426736	0.539955	0.574938	physical_and_proximity
223	266	0.191857	0.125654	0.51257	0.39664	0.51257	0.39664	1.248	0.18362	0.18963	0.100825	0.103222	0.213058	0.016224	0.00318274	0.545701	0.493818	physical_and_proximity
223	276	0.221495	0.139577	0.712752	0.39048	0.712752	0.39048	1.716	0.212958	0.219939	0.115477	0.099491	0.203715	0.022308	0.00369127	0.508521	0.475059	physical_and_proximity
224	250	0.213189	0.130016	0.551892	0.444246	0.551892	0.444246	1.508	0.190547	0.211592	0.1074	0.0850562	0.205035	0.019604	0.00330281	0.374166	0.44785	physical_and_proximity
224	259	0.224671	0.123502	0.608927	0.52866	0.608927	0.52866	0.988	0.116793	0.219976	0.0826721	0.102352	0.199365	0.012844	0.00202441	0.533702	0.364871	physical_and_proximity
224	269	0.174906	0.112773	0.390224	0.430857	0.390224	0.430857	1.118	0.169639	0.173069	0.0927778	0.0813795	0.194702	0.014534	0.00294041	0.42926	0.334789	physical_and_proximity
224	276	0.213845	0.13083	0.484559	0.575952	0.484559	0.575952	1.053	0.172005	0.210542	0.104018	0.0881739	0.199807	0.013689	0.00298142	0.380588	0.461032	physical_and_proximity
225	227	0.246572	0.125246	0.843472	0.906301	0.843472	0.906301	0.468	0.0775372	0.225952	0.0658501	0.0980458	0.184217	0.006084	0.00134398	0.479115	0.429091	physical_and_proximity
225	231	0.267552	0.141195	0.564573	0.860363	0.564573	0.860363	1.131	0.128307	0.261936	0.0932195	0.112724	0.202824	0.014703	0.00222399	0.492297	0.510549	physical_and_proximity
225	271	0.119012	0.0663749	0.549997	0.236614	0.549997	0.236614	0.377	0.0637629	0.114982	0.0460244	0.0470842	0.188505	0.004901	0.00110522	0.211588	0.224263	physical_and_proximity
225	272	0.0885217	0.0535797	0.410046	0.209675	0.410046	0.209675	0.208	0.0507116	0.0832242	0.0371369	0.0365809	0.215544	0.002704	0.000879002	0.200941	0.16562	physical_and_proximity
226	243	0.285087	0.171566	0.914202	0.534464	0.914202	0.534464	1.729	0.235961	0.282227	0.138834	0.113228	0.18293	0.022477	0.00408999	0.507676	0.353717	physical_and_proximity
226	252	0.223407	0.115062	0.589991	0.523082	0.589991	0.523082	1.066	0.112528	0.220033	0.0800424	0.0841564	0.209404	0.013858	0.00195048	0.443794	0.41067	physical_and_proximity
226	262	0.394868	0.2212	0.687084	1.22308	0.687084	1.22308	3.679	0.269712	0.392951	0.167205	0.175173	0.184637	0.047827	0.00467502	0.707265	0.616005	physical_and_proximity
226	279	0.214038	0.116938	0.648443	0.616843	0.648443	0.616843	0.585	0.107792	0.205224	0.0803827	0.0777995	0.186292	0.007605	0.00186839	0.402051	0.259246	physical_and_proximity
227	231	0.172523	0.102573	0.396364	0.402454	0.396364	0.402454	1.196	0.138903	0.171121	0.0819206	0.0720008	0.215954	0.015548	0.00240766	0.391911	0.366392	physical_and_proximity
227	265	0.143137	0.0872792	0.337123	0.390119	0.337123	0.390119	0.611	0.0932105	0.139543	0.0615082	0.0754835	0.211486	0.007943	0.00161565	0.368251	0.433654	physical_and_proximity
227	280	0.204718	0.146125	0.488737	0.42522	0.488737	0.42522	1.963	0.318322	0.203781	0.132639	0.0905642	0.194622	0.025519	0.00551759	0.374504	0.459004	physical_and_proximity
227	285	0.109272	0.0716877	0.294198	0.232631	0.294198	0.232631	0.624	0.0960861	0.107523	0.0552332	0.0638715	0.217295	0.008112	0.00166549	0.334113	0.341718	physical_and_proximity
228	229	0.782824	0.450112	1.70011	1.92239	1.70011	1.92239	5.785	0.767523	0.78049	0.414718	0.130719	0.197099	0.075205	0.0133037	0.608062	0.57629	physical_and_proximity
228	248	0.337648	0.201672	0.574718	1.2836	0.574718	1.2836	2.171	0.321657	0.335608	0.177685	0.0882621	0.186162	0.028223	0.00557539	0.306904	0.409149	physical_and_proximity
229	248	0.212665	0.12295	0.464751	0.600181	0.464751	0.600181	1.04	0.140975	0.209232	0.0916479	0.0907457	0.208273	0.01352	0.00244356	0.403741	0.491114	physical_and_proximity
229	254	0.177966	0.10835	0.56456	0.339857	0.56456	0.339857	1.027	0.143902	0.175827	0.0857422	0.0775514	0.214567	0.013351	0.00249431	0.397826	0.404755	physical_and_proximity
229	275	0.19793	0.114744	0.684055	0.342115	0.684055	0.342115	1.391	0.123623	0.195934	0.080167	0.107312	0.188102	0.018083	0.0021428	0.494663	0.425204	physical_and_proximity
230	239	0.338107	0.231514	0.635583	0.852055	0.635583	0.852055	4.615	0.503825	0.337419	0.211336	0.132147	0.200252	0.059995	0.00873296	0.508859	0.632229	physical_and_proximity
230	267	0.188357	0.115701	0.412048	0.451362	0.412048	0.451362	1.417	0.166943	0.186981	0.0940514	0.0830214	0.209717	0.018421	0.00289368	0.449033	0.385658	physical_and_proximity
230	274	0.201475	0.116544	0.489858	0.508908	0.489858	0.508908	0.962	0.135689	0.198181	0.0879029	0.0829339	0.219589	0.012506	0.00235194	0.469989	0.478946	physical_and_proximity
230	278	0.218169	0.120449	0.402321	0.952617	0.402321	0.952617	0.858	0.113838	0.212729	0.0811706	0.0959408	0.200397	0.011154	0.00197319	0.422838	0.512239	physical_and_proximity
231	246	0.463415	0.285519	1.07281	0.954197	1.07281	0.954197	5.434	0.465328	0.462073	0.24218	0.191589	0.181072	0.070642	0.00806569	0.659945	0.82303	physical_and_proximity
231	271	0.216778	0.139117	0.529172	0.468225	0.529172	0.468225	1.625	0.239194	0.215478	0.121859	0.0769909	0.190717	0.021125	0.00414602	0.37687	0.359125	physical_and_proximity
231	280	0.232961	0.147564	0.446986	0.633187	0.446986	0.633187	1.989	0.226183	0.23152	0.121393	0.11163	0.202309	0.025857	0.00392051	0.453596	0.56615	physical_and_proximity
231	290	0.0856197	0.0722287	0.50071	0.267645	0.50071	0.267645	0.091	0.046105	0.0597998	0.0364656	0.0771773	0.206331	0.001183	0.000799153	0.42419	0.273273	physical_and_proximity
232	273	0.287464	0.152528	0.761628	0.804087	0.761628	0.804087	0.962	0.12752	0.278077	0.0961677	0.122509	0.201807	0.012506	0.00221035	0.644735	0.595387	physical_and_proximity
232	283	0.212421	0.107082	0.496007	0.552491	0.496007	0.552491	1.04	0.0870226	0.208872	0.0652854	0.094382	0.206214	0.01352	0.00150839	0.501085	0.42419	physical_and_proximity
233	247	0.313549	0.132981	0.731831	1.18375	0.731831	1.18375	0.962	0.127961	0.307625	0.0997397	0.0604116	0.201655	0.012506	0.00221799	0.261612	0.307073	physical_and_proximity
233	250	0.182248	0.0922931	0.309009	0.889862	0.309009	0.889862	0.845	0.112205	0.180396	0.0753457	0.042232	0.203185	0.010985	0.00194489	0.159367	0.217165	physical_and_proximity
234	247	0.0999574	0.0765177	0.474206	0.956744	0.474206	0.956744	0.104	0.0588787	0.0783123	0.0496572	0.0419799	0.191706	0.001352	0.00102056	0.147706	0.233389	physical_and_proximity
234	273	0.386661	0.215643	0.772055	1.19516	0.772055	1.19516	2.119	0.316916	0.384044	0.18913	0.0822314	0.18664	0.027547	0.0054932	0.283751	0.361998	physical_and_proximity
235	260	0.380459	0.159892	0.593946	3.26994	0.593946	3.26994	1.495	0.164375	0.376171	0.123868	0.0701054	0.192995	0.019435	0.00284917	0.186069	0.330226	physical_and_proximity
237	255	0.301423	0.18011	0.674255	0.736843	0.674255	0.736843	1.963	0.236801	0.298536	0.141579	0.131942	0.198442	0.025519	0.00410456	0.621413	0.584233	physical_and_proximity
237	258	0.452452	0.21649	1.07485	1.11013	1.07485	1.11013	2.457	0.177311	0.446796	0.133852	0.181369	0.165187	0.031941	0.0030734	0.612963	0.730756	physical_and_proximity
237	283	0.195725	0.111021	0.379666	0.737945	0.379666	0.737945	0.819	0.12558	0.191938	0.0836677	0.0736913	0.207035	0.010647	0.00217672	0.336817	0.383292	physical_and_proximity
238	255	0.19204	0.112041	0.523656	1.26836	0.523656	1.26836	0.338	0.100049	0.176783	0.0787824	0.0605357	0.196201	0.004394	0.00173418	0.129285	0.323297	physical_and_proximity
239	252	0.304841	0.155117	0.707341	0.801127	0.707341	0.801127	1.508	0.155185	0.300741	0.109819	0.109033	0.207397	0.019604	0.00268987	0.538096	0.548067	physical_and_proximity
239	275	0.206094	0.110939	0.602913	0.679042	0.602913	0.679042	0.468	0.0568875	0.189824	0.0482863	0.113103	0.197526	0.006084	0.000986051	0.556348	0.523393	physical_and_proximity
239	298	0.200821	0.107446	0.551241	0.5613	0.551241	0.5613	0.65	0.102485	0.194775	0.0748887	0.0726048	0.218163	0.00845	0.00177641	0.443287	0.418444	physical_and_proximity
240	242	0.207846	0.133274	0.629445	0.370161	0.629445	0.370161	1.82	0.211882	0.206625	0.11099	0.0993405	0.205556	0.02366	0.00367263	0.488241	0.493818	physical_and_proximity
240	244	0.164389	0.0958998	0.341769	0.424193	0.341769	0.424193	1.17	0.11402	0.162918	0.0711554	0.0803745	0.202738	0.01521	0.00197635	0.35659	0.417937	physical_and_proximity
240	261	0.200179	0.14149	0.371469	0.80019	0.371469	0.80019	0.832	0.202975	0.194415	0.112759	0.116932	0.18568	0.010816	0.00351822	0.486551	0.542321	physical_and_proximity
240	266	0.186036	0.110987	0.437672	0.436765	0.437672	0.436765	1.17	0.1469	0.184193	0.08786	0.0785448	0.212218	0.01521	0.00254626	0.413205	0.418613	physical_and_proximity
240	267	0.220345	0.139258	0.487077	0.493583	0.487077	0.493583	2.067	0.21205	0.219161	0.113702	0.110338	0.195344	0.026871	0.00367553	0.506493	0.517647	physical_and_proximity
240	287	0.178114	0.0957568	0.475705	0.510437	0.475705	0.510437	0.559	0.0718297	0.170936	0.0556079	0.0848642	0.20567	0.007267	0.00124505	0.458497	0.399516	physical_and_proximity
241	262	0.230642	0.133441	0.555409	0.543577	0.555409	0.543577	1.352	0.173832	0.228322	0.106464	0.0856537	0.201158	0.017576	0.00301308	0.388869	0.411515	physical_and_proximity
241	263	0.240058	0.126453	0.608116	0.59428	0.608116	0.59428	1.118	0.143721	0.236878	0.0972282	0.0745741	0.170795	0.014534	0.00249116	0.367068	0.201279	physical_and_proximity
241	277	0.239219	0.134253	0.58445	0.609741	0.58445	0.609741	1.118	0.1561	0.235543	0.102488	0.0879477	0.185867	0.014534	0.00270574	0.362843	0.423345	physical_and_proximity
241	282	0.176142	0.119822	0.361391	0.481919	0.361391	0.481919	1.118	0.205968	0.17432	0.103122	0.0794553	0.218158	0.014534	0.00357011	0.351013	0.42757	physical_and_proximity
242	267	0.239033	0.125685	0.506001	0.686245	0.506001	0.686245	1.248	0.135818	0.23614	0.0926245	0.0852779	0.202228	0.016224	0.00235418	0.349999	0.431288	physical_and_proximity
242	268	0.258279	0.133282	0.638775	0.595004	0.638775	0.595004	1.508	0.144527	0.255801	0.0983738	0.0903968	0.196894	0.019604	0.00250513	0.412529	0.451568	physical_and_proximity
242	278	0.236567	0.153704	0.489313	0.569862	0.489313	0.569862	2.249	0.285349	0.235675	0.136931	0.0839931	0.205082	0.029237	0.00494606	0.347971	0.429936	physical_and_proximity
243	260	0.28107	0.131008	0.647238	1.01865	0.647238	1.01865	0.897	0.123009	0.274609	0.0938418	0.0728242	0.196748	0.011661	0.00213215	0.292539	0.375856	physical_and_proximity
243	304	0.148473	0.0575697	0.361802	0.503657	0.361802	0.503657	0.468	0.0436635	0.145219	0.0361639	0.0355706	0.200195	0.006084	0.000756834	0.17914	0.180661	physical_and_proximity
244	267	0.256187	0.172496	0.686656	0.463674	0.686656	0.463674	3.315	0.328985	0.255449	0.150316	0.128847	0.193537	0.043095	0.00570241	0.623948	0.548405	physical_and_proximity
244	269	0.195754	0.118172	0.646242	0.333813	0.646242	0.333813	1.651	0.13733	0.19422	0.084568	0.117826	0.188983	0.021463	0.00238039	0.53404	0.342901	physical_and_proximity
244	274	0.187211	0.116799	0.517071	0.398959	0.517071	0.398959	1.001	0.133853	0.183841	0.0839534	0.108793	0.195059	0.013013	0.00232012	0.532181	0.513084	physical_and_proximity
244	276	0.150871	0.0984284	0.326314	0.360264	0.326314	0.360264	1.196	0.158315	0.149781	0.0822585	0.073199	0.203656	0.015548	0.00274412	0.401206	0.350337	physical_and_proximity
244	301	0.294633	0.187201	0.567786	0.723067	0.567786	0.723067	3.887	0.339339	0.293989	0.164173	0.115697	0.195908	0.050531	0.00588187	0.585247	0.516464	physical_and_proximity
246	249	0.124716	0.0767205	0.425735	0.211807	0.425735	0.211807	0.988	0.100846	0.123727	0.0588712	0.0668217	0.183552	0.012844	0.001748	0.351858	0.093457	physical_and_proximity
246	265	0.250247	0.134485	0.62169	0.575693	0.62169	0.575693	1.443	0.150201	0.247613	0.0999669	0.094285	0.21172	0.018759	0.00260348	0.510887	0.500916	physical_and_proximity
246	296	0.217015	0.142354	0.741425	0.361874	0.741425	0.361874	1.911	0.237507	0.21573	0.120156	0.105832	0.191427	0.024843	0.00411679	0.529984	0.406445	physical_and_proximity
246	311	0.178728	0.102274	0.400149	0.51617	0.400149	0.51617	0.793	0.117174	0.175517	0.0770964	0.0700501	0.20945	0.010309	0.00203101	0.392756	0.360646	physical_and_proximity
247	266	0.386857	0.247518	0.61687	1.97387	0.61687	1.97387	2.067	0.402826	0.382922	0.216912	0.120075	0.205893	0.026871	0.00698231	0.551954	0.613808	physical_and_proximity
247	273	0.337448	0.202988	0.851302	0.707634	0.851302	0.707634	2.561	0.326135	0.335762	0.176864	0.101477	0.194125	0.033293	0.005653	0.478777	0.457314	physical_and_proximity
247	316	0.218601	0.106797	0.44515	0.643559	0.44515	0.643559	1.222	0.110191	0.216515	0.0776675	0.0695589	0.212107	0.015886	0.00190999	0.377715	0.376025	physical_and_proximity
248	252	0.271251	0.157413	0.87248	0.515277	0.87248	0.515277	1.573	0.211849	0.26863	0.128087	0.0943495	0.209378	0.020449	0.00367204	0.505817	0.427401	physical_and_proximity
248	300	0.0823125	0.0526827	0.619345	0.118273	0.619345	0.118273	0.429	0.0602602	0.0806413	0.0375033	0.0519485	0.220054	0.005577	0.00104451	0.304876	0.193336	physical_and_proximity
248	310	0.239666	0.133045	0.561339	0.80746	0.561339	0.80746	0.78	0.134775	0.232452	0.0957885	0.0876278	0.211023	0.01014	0.00233611	0.465595	0.489593	physical_and_proximity
248	322	0.19886	0.115204	0.426731	0.491187	0.426731	0.491187	1.469	0.161553	0.197628	0.0946145	0.0709522	0.208683	0.019097	0.00280025	0.345605	0.336817	physical_and_proximity
250	270	0.143295	0.089654	0.348005	0.334542	0.348005	0.334542	0.832	0.12489	0.141551	0.0720996	0.0640987	0.196391	0.010816	0.00216477	0.315861	0.321607	physical_and_proximity
250	276	0.213804	0.129766	0.369367	0.79775	0.369367	0.79775	1.3	0.170984	0.211412	0.101943	0.0960175	0.202606	0.0169	0.00296372	0.423514	0.520689	physical_and_proximity
250	286	0.110568	0.0768912	0.428548	0.17589	0.428548	0.17589	0.91	0.135284	0.109676	0.0648901	0.0652543	0.201549	0.01183	0.00234493	0.324311	0.230516	physical_and_proximity
250	292	0.226625	0.160747	0.750612	0.361148	0.750612	0.361148	3.12	0.380323	0.226157	0.148577	0.0914317	0.183585	0.04056	0.00659226	0.380588	0.359463	physical_and_proximity
251	260	0.35192	0.169979	1.61527	2.88201	1.61527	2.88201	0.481	0.151181	0.328399	0.131915	0.0521951	0.174188	0.006253	0.00262047	0.05577	0.2366	physical_and_proximity
252	260	0.215353	0.13265	0.414399	0.790136	0.414399	0.790136	0.923	0.145587	0.209989	0.0948096	0.113487	0.194637	0.011999	0.00252352	0.550264	0.566826	physical_and_proximity
252	294	0.372128	0.185961	1.15119	0.764547	1.15119	0.764547	1.833	0.187014	0.367352	0.132911	0.125403	0.199627	0.023829	0.00324158	0.643214	0.590655	physical_and_proximity
252	310	0.200453	0.100624	0.375248	0.611261	0.375248	0.611261	1.378	0.101527	0.198943	0.0706692	0.0758671	0.208755	0.017914	0.00175981	0.411853	0.398671	physical_and_proximity
253	255	0.285702	0.16393	0.525195	0.89442	0.525195	0.89442	1.976	0.209076	0.283433	0.128122	0.115803	0.195203	0.025688	0.00362399	0.436865	0.52052	physical_and_proximity
253	283	0.279595	0.137283	0.624755	0.912528	0.624755	0.912528	1.04	0.121761	0.273372	0.0916648	0.0962114	0.2076	0.01352	0.00211052	0.445653	0.491452	physical_and_proximity
253	293	0.344819	0.177637	1.23532	0.585919	1.23532	0.585919	2.509	0.225029	0.343078	0.143676	0.0961819	0.167213	0.032617	0.0039005	0.365716	0.334113	physical_and_proximity
254	265	0.38396	0.28898	0.565302	1.51905	0.565302	1.51905	5.486	0.80947	0.383207	0.273026	0.158417	0.189165	0.071318	0.0140308	0.742755	0.646594	physical_and_proximity
254	268	0.172809	0.103076	0.377977	0.45008	0.377977	0.45008	1.014	0.133016	0.170833	0.0807402	0.0738478	0.213898	0.013182	0.00230561	0.363688	0.408473	physical_and_proximity
254	275	0.175327	0.110607	0.412468	0.39205	0.412468	0.39205	1.287	0.160291	0.173849	0.0891759	0.0856568	0.180089	0.016731	0.00277837	0.347464	0.401375	physical_and_proximity
254	299	0.11488	0.082398	0.312384	0.551944	0.312384	0.551944	0.195	0.0645131	0.0986079	0.0487479	0.0758723	0.216773	0.002535	0.00111823	0.425204	0.428584	physical_and_proximity
254	306	0.283482	0.161554	0.753639	0.634822	0.753639	0.634822	1.482	0.187226	0.279571	0.121311	0.116935	0.21184	0.019266	0.00324526	0.641186	0.562263	physical_and_proximity
255	256	0.208927	0.136861	0.430272	0.56509	0.430272	0.56509	1.339	0.206455	0.206588	0.111889	0.104784	0.20814	0.017407	0.00357855	0.511901	0.547391	physical_and_proximity
255	264	0.213216	0.134802	0.464036	0.496486	0.464036	0.496486	1.781	0.169065	0.211388	0.0991664	0.138712	0.170044	0.023153	0.00293045	0.58136	0.553475	physical_and_proximity
255	283	0.16186	0.107615	0.361138	0.396019	0.361138	0.396019	1.053	0.171907	0.160158	0.0899988	0.0782046	0.206735	0.013689	0.00297972	0.354562	0.410501	physical_and_proximity
255	305	0.283824	0.198636	0.631856	0.61418	0.631856	0.61418	3.081	0.429212	0.282854	0.180483	0.119183	0.195776	0.040053	0.00743967	0.550095	0.568685	physical_and_proximity
255	309	0.150695	0.0961184	0.331333	0.406954	0.331333	0.406954	0.793	0.134229	0.148447	0.0773674	0.0686746	0.210798	0.010309	0.00232664	0.360984	0.345098	physical_and_proximity
256	264	0.2557	0.147059	0.803951	0.446358	0.803951	0.446358	2.223	0.180554	0.254191	0.110831	0.121033	0.198371	0.028899	0.0031296	0.559897	0.488241	physical_and_proximity
256	265	0.213649	0.122869	0.635079	0.436292	0.635079	0.436292	1.144	0.149446	0.210936	0.0947148	0.0846315	0.214878	0.014872	0.00259041	0.477594	0.336817	physical_and_proximity
256	268	0.19146	0.106596	0.52527	0.455842	0.52527	0.455842	0.806	0.106778	0.187328	0.074279	0.0824846	0.218834	0.010478	0.00185082	0.485537	0.395798	physical_and_proximity
256	285	0.255549	0.148889	0.636458	0.547791	0.636458	0.547791	1.82	0.184852	0.253411	0.113553	0.116378	0.18461	0.02366	0.0032041	0.538772	0.505648	physical_and_proximity
256	325	0.141477	0.086657	0.397046	0.343009	0.397046	0.343009	0.546	0.0979116	0.137637	0.063909	0.0658678	0.21382	0.007098	0.00169714	0.384813	0.335803	physical_and_proximity
257	291	0.0427927	0.0409564	0.202413	1.01061	0.202413	1.01061	0.013	0.00975	0.0120696	0.0092171	0.0443442	0.205674	0.000169	0.000169	0.138749	0.280202	physical_and_proximity
258	261	0.217743	0.15314	0.651985	0.720482	0.651985	0.720482	0.468	0.146642	0.197687	0.102658	0.130503	0.199544	0.006084	0.00254179	0.604344	0.596908	physical_and_proximity
258	268	0.245583	0.132086	0.633816	0.556485	0.633816	0.556485	1.339	0.143023	0.242626	0.0964633	0.0952932	0.2083	0.017407	0.00247906	0.511563	0.473031	physical_and_proximity
258	283	0.129447	0.0835976	0.331876	0.377957	0.331876	0.377957	0.416	0.0906682	0.124026	0.0599226	0.0679839	0.211182	0.005408	0.00157158	0.382447	0.304876	physical_and_proximity
258	297	0.2181	0.141336	0.529564	0.453786	0.529564	0.453786	1.937	0.24393	0.217	0.122077	0.0912663	0.210056	0.025181	0.00422812	0.455793	0.465426	physical_and_proximity
258	309	0.243172	0.137029	0.425074	0.77628	0.425074	0.77628	2.015	0.16797	0.241721	0.10423	0.10548	0.193818	0.026195	0.00291148	0.439907	0.49348	physical_and_proximity
259	295	0.0895254	0.0597511	0.648046	0.188466	0.648046	0.188466	0.182	0.0517111	0.0810137	0.0381865	0.0494318	0.183316	0.002366	0.000896327	0.242515	0.1859	physical_and_proximity
259	302	0.106807	0.0712938	0.408616	0.179594	0.408616	0.179594	0.702	0.126153	0.105933	0.0627262	0.0402069	0.17606	0.009126	0.00218665	0.173394	0.127595	physical_and_proximity
259	307	0.188336	0.113538	0.408709	0.536025	0.408709	0.536025	0.936	0.155801	0.18585	0.0931901	0.0666512	0.201707	0.012168	0.00270055	0.31772	0.320086	physical_and_proximity
260	294	0.303113	0.178297	0.886333	0.535241	0.886333	0.535241	3.185	0.262423	0.302066	0.146903	0.120417	0.192463	0.041405	0.00454867	0.576459	0.510042	physical_and_proximity
260	300	0.17948	0.138632	0.812596	0.248512	0.812596	0.248512	3.055	0.411706	0.17915	0.130149	0.0988179	0.195106	0.039715	0.00713623	0.484185	0.340535	physical_and_proximity
260	304	0.199098	0.120941	0.726065	0.383789	0.726065	0.383789	0.871	0.142595	0.194894	0.0909442	0.0907455	0.181506	0.011323	0.00247165	0.399178	0.366392	physical_and_proximity
261	266	0.169427	0.115766	0.716651	0.363878	0.716651	0.363878	0.455	0.108887	0.157695	0.0750334	0.113605	0.195133	0.005915	0.00188737	0.554151	0.511732	physical_and_proximity
261	287	0.208704	0.148727	0.404891	0.5262	0.404891	0.5262	2.288	0.339026	0.208018	0.136615	0.0858674	0.204468	0.029744	0.00587646	0.413712	0.423007	physical_and_proximity
261	297	0.410166	0.282901	0.914132	0.824603	0.914132	0.824603	7.449	0.652672	0.409687	0.260498	0.161553	0.197499	0.096837	0.011313	0.763204	0.678366	physical_and_proximity
261	313	0.183878	0.108341	0.381576	0.486466	0.381576	0.486466	1.222	0.129329	0.181994	0.0805893	0.0902711	0.228514	0.015886	0.0022417	0.478439	0.509704	physical_and_proximity
261	329	0.19528	0.126136	0.397946	0.522555	0.397946	0.522555	1.339	0.184235	0.193296	0.101477	0.101367	0.195327	0.017407	0.00319341	0.42588	0.520182	physical_and_proximity
262	274	0.331209	0.171055	0.596629	0.913331	0.596629	0.913331	3.887	0.184188	0.330224	0.121948	0.141006	0.186414	0.050531	0.0031926	0.559052	0.61347	physical_and_proximity
262	277	0.279443	0.146864	0.559574	0.812655	0.559574	0.812655	1.677	0.158015	0.276709	0.106996	0.105739	0.193729	0.021801	0.00273893	0.497029	0.509197	physical_and_proximity
262	279	0.0868473	0.0727151	0.561236	0.267917	0.561236	0.267917	0.104	0.0587269	0.0660953	0.0443611	0.0626616	0.214587	0.001352	0.00101793	0.349999	0.351689	physical_and_proximity
262	294	0.261565	0.150636	0.451994	0.976855	0.451994	0.976855	1.599	0.189404	0.258967	0.117428	0.104505	0.209306	0.020787	0.003283	0.455455	0.548067	physical_and_proximity
262	298	0.283589	0.195543	0.704757	0.595123	0.704757	0.595123	2.236	0.390297	0.28197	0.176635	0.106055	0.204371	0.029068	0.00676514	0.5408	0.512239	physical_and_proximity
263	277	0.162034	0.074279	0.319415	0.785705	0.319415	0.785705	0.52	0.0647919	0.158064	0.0504096	0.045592	0.19288	0.00676	0.00112306	0.122018	0.246064	physical_and_proximity
263	282	0.129981	0.0685683	0.243188	0.923731	0.243188	0.923731	0.351	0.057317	0.124322	0.0441668	0.0491863	0.204347	0.004563	0.000993494	0.147706	0.283751	physical_and_proximity
264	288	0.0801311	0.0509954	0.86642	0.124088	0.86642	0.124088	0.26	0.0500549	0.0765749	0.0342571	0.0461298	0.201231	0.00338	0.000867618	0.275808	0.063206	physical_and_proximity
264	314	0.455334	0.26955	0.762328	1.64088	0.762328	1.64088	3.51	0.432545	0.453288	0.236234	0.126525	0.183225	0.04563	0.00749745	0.477763	0.540462	physical_and_proximity
265	285	0.175045	0.120304	0.598659	0.37223	0.598659	0.37223	0.598	0.113314	0.165861	0.0758612	0.139508	0.186226	0.007774	0.0019641	0.660114	0.619216	physical_and_proximity
265	306	0.10028	0.0811479	0.31506	0.814809	0.31506	0.814809	0.104	0.0507247	0.0713437	0.0414671	0.0755075	0.230744	0.001352	0.000879229	0.376194	0.46475	physical_and_proximity
265	311	0.241828	0.139232	0.585565	0.532944	0.585565	0.532944	1.703	0.166205	0.239732	0.104158	0.111717	0.205059	0.022139	0.00288088	0.555672	0.491959	physical_and_proximity
266	286	0.164805	0.109008	0.324929	0.429869	0.324929	0.429869	1.43	0.189002	0.163849	0.0935031	0.0762649	0.217504	0.01859	0.00327604	0.416754	0.383123	physical_and_proximity
266	287	0.311096	0.23118	0.726793	0.634639	0.726793	0.634639	3.679	0.60213	0.310229	0.216808	0.125657	0.17842	0.047827	0.0104369	0.532688	0.500747	physical_and_proximity
266	316	0.163508	0.103068	0.403321	0.356095	0.403321	0.356095	1.118	0.137137	0.161757	0.0794936	0.0893812	0.209233	0.014534	0.00237704	0.380081	0.468299	physical_and_proximity
266	323	0.155754	0.0967311	0.394062	0.341592	0.394062	0.341592	0.975	0.13337	0.154065	0.0771421	0.0718514	0.209283	0.012675	0.00231174	0.351351	0.384982	physical_and_proximity
266	329	0.171039	0.114148	0.345569	0.430389	0.345569	0.430389	1.495	0.188339	0.16989	0.0949955	0.0938803	0.197901	0.019435	0.00326455	0.362167	0.485368	physical_and_proximity
267	278	0.389635	0.216952	0.873289	0.962045	0.873289	0.962045	2.496	0.290295	0.386819	0.177641	0.122115	0.207124	0.032448	0.00503177	0.557193	0.595725	physical_and_proximity
267	287	0.343436	0.178	0.779807	0.844173	0.779807	0.844173	2.145	0.214128	0.340929	0.140113	0.103231	0.202569	0.027885	0.00371154	0.497874	0.47658	physical_and_proximity
268	278	0.299176	0.218036	0.589714	0.708044	0.589714	0.708044	4.147	0.557943	0.298577	0.204066	0.1185	0.189241	0.053911	0.00967101	0.497536	0.562601	physical_and_proximity
268	306	0.273008	0.148687	0.752647	0.56579	0.752647	0.56579	1.638	0.149251	0.26979	0.10208	0.126271	0.200076	0.021294	0.00258701	0.541645	0.634088	physical_and_proximity
268	309	0.19372	0.111327	0.440525	0.481275	0.440525	0.481275	1.144	0.13163	0.191499	0.0837178	0.0841321	0.215609	0.014872	0.00228158	0.418444	0.437034	physical_and_proximity
269	282	0.294317	0.175705	0.609865	1.09284	0.609865	1.09284	1.079	0.211498	0.287229	0.137307	0.107319	0.203643	0.014027	0.00366597	0.420979	0.561756	physical_and_proximity
269	301	0.303297	0.170128	0.648014	0.857039	0.648014	0.857039	1.612	0.224407	0.30027	0.139544	0.091254	0.196994	0.020956	0.00388972	0.407966	0.449033	physical_and_proximity
269	307	0.183041	0.0986472	0.360821	0.629897	0.360821	0.629897	0.832	0.0994552	0.179826	0.069378	0.0736116	0.209837	0.010816	0.00172389	0.331409	0.396305	physical_and_proximity
270	292	0.227391	0.139163	0.68099	0.490752	0.68099	0.490752	1.053	0.203146	0.224426	0.118642	0.0686173	0.169021	0.013689	0.0035212	0.282737	0.294229	physical_and_proximity
270	302	0.210215	0.13332	0.630165	0.38598	0.630165	0.38598	1.651	0.225857	0.209057	0.116208	0.0750694	0.178507	0.021463	0.00391485	0.353379	0.176943	physical_and_proximity
270	307	0.229788	0.136512	0.579381	0.561343	0.579381	0.561343	1.105	0.182676	0.226634	0.111339	0.0792447	0.213393	0.014365	0.00316638	0.448357	0.315861	physical_and_proximity
270	319	0.156335	0.0813506	0.647908	0.273939	0.647908	0.273939	0.78	0.0893703	0.154418	0.0610378	0.0515028	0.216176	0.01014	0.00154908	0.323297	0.178295	physical_and_proximity
271	280	0.414687	0.19324	1.3303	1.44111	1.3303	1.44111	0.949	0.181777	0.400102	0.14395	0.0863703	0.205053	0.012337	0.00315081	0.373321	0.443456	physical_and_proximity
272	280	0.664438	0.378219	1.46917	1.8645	1.46917	1.8645	3.341	0.569979	0.659497	0.336537	0.130803	0.188463	0.043433	0.00987964	0.322959	0.635609	physical_and_proximity
273	284	0.0803989	0.0601502	0.459679	0.1155	0.459679	0.1155	0.559	0.108442	0.0792248	0.049863	0.0642206	0.203965	0.007267	0.00187966	0.359632	0.177957	physical_and_proximity
273	289	0.348494	0.241722	1.19881	0.530402	1.19881	0.530402	6.5	0.537326	0.348023	0.218312	0.168164	0.157637	0.0845	0.00931365	0.628849	0.340197	physical_and_proximity
273	312	0.164444	0.102089	0.350943	0.465577	0.350943	0.465577	0.832	0.117716	0.161309	0.074116	0.0907038	0.203831	0.010816	0.00204041	0.4901	0.399347	physical_and_proximity
273	316	0.15444	0.103579	0.408341	0.536181	0.408341	0.536181	0.377	0.101505	0.143544	0.0705931	0.0857449	0.209859	0.004901	0.00175942	0.433485	0.481312	physical_and_proximity
273	339	0.175633	0.11098	0.341119	0.555327	0.341119	0.555327	0.962	0.155612	0.173257	0.0896177	0.0781213	0.2022	0.012506	0.00269727	0.326001	0.423007	physical_and_proximity
274	298	0.299875	0.182784	0.647169	0.824649	0.647169	0.824649	1.638	0.273168	0.296883	0.155798	0.0954116	0.207339	0.021294	0.0047349	0.465426	0.503958	physical_and_proximity
274	317	0.291339	0.152092	0.643502	0.7981	0.643502	0.7981	1.508	0.174557	0.288176	0.117154	0.0908344	0.207907	0.019604	0.00302566	0.493987	0.402558	physical_and_proximity
275	278	0.246405	0.165817	0.384468	0.820157	0.384468	0.820157	4.069	0.321168	0.24594	0.144219	0.131227	0.193767	0.052897	0.00556691	0.462215	0.604682	physical_and_proximity
275	298	0.189407	0.105487	0.398318	0.569639	0.398318	0.569639	0.91	0.115202	0.186395	0.0772413	0.0765964	0.216995	0.01183	0.00199684	0.423852	0.415571	physical_and_proximity
275	299	0.264914	0.144469	1.07637	0.437499	1.07637	0.437499	1.664	0.148154	0.262073	0.100356	0.121595	0.185631	0.021632	0.002568	0.535054	0.460356	physical_and_proximity
275	310	0.162714	0.100948	0.364721	0.425971	0.364721	0.425971	0.871	0.131937	0.16032	0.0789344	0.0756737	0.208564	0.011323	0.00228692	0.409149	0.387517	physical_and_proximity
276	287	0.36455	0.25142	0.977174	0.658544	0.977174	0.658544	4.823	0.550505	0.363742	0.229443	0.146093	0.189761	0.062699	0.00954208	0.637468	0.577811	physical_and_proximity
276	292	0.336437	0.235225	0.596299	0.979798	0.596299	0.979798	3.523	0.526276	0.335404	0.217497	0.117386	0.210639	0.045799	0.00912212	0.581867	0.59319	physical_and_proximity
276	301	0.319403	0.175468	0.791625	0.747866	0.791625	0.747866	1.781	0.218632	0.316271	0.139387	0.104086	0.211468	0.023153	0.00378963	0.534716	0.547053	physical_and_proximity
276	346	0.0694171	0.0659754	0.394047	0.673504	0.394047	0.673504	0.026	0.0195	0.0235382	0.0180817	0.07031	0.210801	0.000338	0.000338	0.289835	0.424697	physical_and_proximity
277	279	0.132009	0.0680654	0.415125	0.292279	0.415125	0.292279	0.533	0.072767	0.129761	0.0510913	0.0400814	0.206246	0.006929	0.00126129	0.205504	0.213616	physical_and_proximity
277	320	0.232522	0.123856	0.576372	0.674883	0.576372	0.674883	0.845	0.12832	0.227264	0.0908284	0.0775618	0.216288	0.010985	0.00222421	0.367913	0.437879	physical_and_proximity
278	298	0.179348	0.135989	0.36295	0.427518	0.36295	0.427518	1.976	0.341588	0.17856	0.124661	0.101035	0.206053	0.025688	0.00592086	0.519168	0.500578	physical_and_proximity
278	306	0.240116	0.145569	0.539484	0.529267	0.539484	0.529267	2.249	0.197107	0.238796	0.113425	0.122734	0.199733	0.029237	0.00341653	0.602316	0.592176	physical_and_proximity
278	313	0.180739	0.106135	0.439812	0.411747	0.439812	0.411747	1.118	0.125724	0.178673	0.0790121	0.0861571	0.211008	0.014534	0.00217922	0.459511	0.432809	physical_and_proximity
278	317	0.204746	0.14165	0.47846	0.439344	0.47846	0.439344	1.82	0.26059	0.203434	0.121898	0.110677	0.201997	0.02366	0.00451689	0.531505	0.502268	physical_and_proximity
278	336	0.255391	0.170862	0.62629	0.497845	0.62629	0.497845	3.094	0.315266	0.254546	0.147552	0.129708	0.196612	0.040222	0.00546461	0.615836	0.531674	physical_and_proximity
279	294	0.159495	0.0963035	0.368378	0.774652	0.368378	0.774652	0.364	0.0791415	0.148088	0.0600922	0.0776392	0.207453	0.004732	0.00137179	0.325494	0.439907	physical_and_proximity
279	304	0.0719719	0.0407534	0.19317	0.391382	0.19317	0.391382	0.13	0.0272303	0.0648335	0.0224943	0.0322723	0.209872	0.00169	0.000471992	0.162409	0.191477	physical_and_proximity
279	321	0.181435	0.110626	0.413416	0.508152	0.413416	0.508152	0.832	0.157901	0.178932	0.0932847	0.0570296	0.204758	0.010816	0.00273695	0.2366	0.313664	physical_and_proximity
280	290	0.210417	0.126203	0.371907	0.706156	0.371907	0.706156	1.456	0.173458	0.208691	0.101317	0.0884054	0.20391	0.018928	0.0030066	0.359125	0.477594	physical_and_proximity
280	311	0.143913	0.103772	0.520641	0.501173	0.520641	0.501173	0.221	0.0660592	0.118471	0.0524825	0.10875	0.211615	0.002873	0.00114503	0.640679	0.556179	physical_and_proximity
280	314	0.187628	0.122103	0.467463	0.389492	0.467463	0.389492	1.521	0.203106	0.186424	0.10384	0.083992	0.211809	0.019773	0.00352051	0.443456	0.41743	physical_and_proximity
280	315	0.0957054	0.0717791	0.519743	0.145739	0.519743	0.145739	0.52	0.113049	0.0933822	0.0567173	0.0812752	0.20366	0.00676	0.00195952	0.450554	0.225953	physical_and_proximity
280	338	0.186511	0.104097	0.543289	0.41324	0.543289	0.41324	0.819	0.0978633	0.18243	0.0690661	0.0891971	0.209393	0.010647	0.0016963	0.468468	0.435175	physical_and_proximity
281	296	0.56844	0.230995	1.87895	1.12741	1.87895	1.12741	2.821	0.223506	0.563799	0.169683	0.120149	0.179677	0.036673	0.0038741	0.536744	0.428077	physical_and_proximity
281	299	0.710041	0.364564	2.49105	1.19453	2.49105	1.19453	5.72	0.494883	0.707509	0.306818	0.169826	0.194292	0.07436	0.00857797	0.789061	0.675493	physical_and_proximity
281	328	0.308669	0.110409	0.878888	0.980367	0.878888	0.980367	0.845	0.0656281	0.299288	0.0574871	0.0793125	0.197924	0.010985	0.00113755	0.416247	0.299806	physical_and_proximity
282	295	0.161629	0.117693	0.402445	0.309625	0.402445	0.309625	2.054	0.296915	0.161254	0.110102	0.0625232	0.191842	0.026702	0.00514652	0.306566	0.182351	physical_and_proximity
282	301	0.219269	0.122791	0.670852	0.465186	0.670852	0.465186	0.988	0.123435	0.21494	0.0851663	0.0986102	0.20769	0.012844	0.00213954	0.50024	0.469989	physical_and_proximity
282	318	0.143299	0.102761	0.590737	0.239707	0.590737	0.239707	0.832	0.192854	0.141513	0.0904991	0.0657577	0.197901	0.010816	0.0033428	0.356252	0.173225	physical_and_proximity
282	320	0.286639	0.138998	0.715543	0.652203	0.715543	0.652203	1.69	0.132136	0.283888	0.0952491	0.10241	0.211858	0.02197	0.00229035	0.497198	0.548743	physical_and_proximity
283	291	0.048549	0.0471019	0.261358	0.319448	0.261358	0.319448	0.013	0.00975	0.0119218	0.0091307	0.0603075	0.21609	0.000169	0.000169	0.309608	0.384813	physical_and_proximity
283	293	0.200219	0.124337	0.46591	0.447857	0.46591	0.447857	1.534	0.181843	0.198764	0.101231	0.0911201	0.20108	0.019942	0.00315195	0.456807	0.427739	physical_and_proximity
283	297	0.109174	0.087037	0.395904	0.428807	0.395904	0.428807	0.156	0.0743331	0.0887455	0.0546124	0.0764635	0.221069	0.002028	0.00128844	0.446667	0.459342	physical_and_proximity
283	327	0.289953	0.155542	0.515606	0.826048	0.515606	0.826048	3.211	0.16902	0.288894	0.110296	0.135944	0.189139	0.041743	0.00292968	0.585416	0.617188	physical_and_proximity
285	311	0.215381	0.117785	0.493753	0.493575	0.493753	0.493575	1.599	0.133965	0.213825	0.0868359	0.0913259	0.209457	0.020787	0.00232206	0.427908	0.466778	physical_and_proximity
285	314	0.273709	0.144797	0.66901	0.694222	0.66901	0.694222	1.274	0.13367	0.268807	0.096003	0.118156	0.205039	0.016562	0.00231694	0.618202	0.599274	physical_and_proximity
285	325	0.167053	0.100506	0.476655	0.375282	0.476655	0.375282	0.741	0.116476	0.163609	0.0749173	0.076313	0.219668	0.009633	0.00201892	0.402727	0.448019	physical_and_proximity
285	344	0.138528	0.0963977	0.344553	0.52431	0.344553	0.52431	0.338	0.102646	0.128731	0.06872	0.0770773	0.213871	0.004394	0.00177919	0.390728	0.435006	physical_and_proximity
285	353	0.132578	0.0869174	0.35836	0.450198	0.35836	0.450198	0.325	0.0838988	0.12363	0.0590637	0.070103	0.218323	0.004225	0.00145425	0.37856	0.400023	physical_and_proximity
287	301	0.296657	0.177374	0.782675	0.585139	0.782675	0.585139	2.483	0.257639	0.295037	0.145601	0.119557	0.183525	0.032279	0.00446574	0.567502	0.491959	physical_and_proximity
287	323	0.183077	0.11216	0.485758	0.365996	0.485758	0.365996	1.417	0.169741	0.18193	0.0936134	0.0726856	0.19738	0.018421	0.00294218	0.326508	0.35321	physical_and_proximity
287	329	0.127226	0.0840171	0.506363	0.418281	0.506363	0.418281	0.208	0.0545108	0.109012	0.0440323	0.0781728	0.199271	0.002704	0.000944853	0.422162	0.390728	physical_and_proximity
287	349	0.190726	0.109871	0.403843	0.742599	0.403843	0.742599	0.611	0.0963533	0.183167	0.0704161	0.0930865	0.211381	0.007943	0.00167012	0.465257	0.514943	physical_and_proximity
288	305	0.195448	0.10473	0.401839	2.3724	0.401839	2.3724	0.39	0.0874113	0.182676	0.0696852	0.0632297	0.194577	0.00507	0.00151513	0.070811	0.347633	physical_and_proximity
289	316	0.311606	0.134257	0.723421	1.34006	0.723421	1.34006	0.858	0.120583	0.303577	0.0959546	0.0673929	0.188268	0.011154	0.00209011	0.211757	0.312819	physical_and_proximity
289	332	0.0720887	0.0412019	0.254679	0.451883	0.254679	0.451883	0.104	0.0298261	0.0634725	0.0252098	0.0253273	0.222096	0.001352	0.000516985	0.125398	0.146692	physical_and_proximity
290	296	0.381812	0.23789	0.849975	0.837534	0.849975	0.837534	3.926	0.44904	0.380924	0.217511	0.0964741	0.176018	0.051038	0.00778336	0.37687	0.356759	physical_and_proximity
290	311	0.346041	0.17519	1.04285	0.72598	1.04285	0.72598	1.716	0.205788	0.34257	0.138971	0.0907947	0.197379	0.022308	0.003567	0.465764	0.372476	physical_and_proximity
290	354	0.133023	0.0919768	0.402322	0.632116	0.402322	0.632116	0.234	0.091094	0.119889	0.0664662	0.0558622	0.207948	0.003042	0.00157896	0.216489	0.323466	physical_and_proximity
291	312	0.192486	0.108673	0.566967	0.456393	0.566967	0.456393	0.715	0.0993358	0.186795	0.0713179	0.091247	0.210102	0.009295	0.00172182	0.507507	0.410332	physical_and_proximity
291	331	0.186179	0.1143	0.856661	0.446539	0.856661	0.446539	0.403	0.0811321	0.169832	0.0635633	0.106058	0.194023	0.005239	0.00140629	0.579163	0.441935	physical_and_proximity
291	332	0.207812	0.124146	0.488049	0.441309	0.488049	0.441309	1.937	0.192607	0.206987	0.105187	0.0747693	0.201476	0.025181	0.00333853	0.366899	0.275639	physical_and_proximity
291	333	0.0321398	0.0256315	0.412302	0.0516139	0.412302	0.0516139	0.078	0.0287252	0.0288846	0.0176639	0.0293653	0.213647	0.001014	0.000497903	0.206518	0.059488	physical_and_proximity
292	319	0.165383	0.0854704	0.542941	0.294177	0.542941	0.294177	1.183	0.0962416	0.1643	0.0639728	0.0585852	0.199172	0.015379	0.00166819	0.28392	0.178802	physical_and_proximity
292	323	0.212249	0.127687	0.517976	0.590432	0.517976	0.590432	0.845	0.162866	0.208	0.102414	0.0748111	0.215428	0.010985	0.002823	0.323297	0.414726	physical_and_proximity
292	346	0.225273	0.112494	0.526893	0.672361	0.526893	0.672361	0.871	0.103772	0.220589	0.0767948	0.0779089	0.215285	0.011323	0.00179872	0.341887	0.456469	physical_and_proximity
293	327	0.412643	0.150282	1.14729	1.34374	1.14729	1.34374	1.157	0.117237	0.403208	0.0985654	0.0812402	0.210749	0.015041	0.00203211	0.343408	0.455117	physical_and_proximity
294	298	0.203881	0.132092	0.438787	0.491656	0.438787	0.491656	1.599	0.216384	0.202497	0.111927	0.0905965	0.205312	0.020787	0.00375066	0.445315	0.482833	physical_and_proximity
294	304	0.203295	0.129349	0.447515	0.456375	0.447515	0.456375	1.924	0.199039	0.202204	0.105821	0.103507	0.189473	0.025012	0.00345001	0.49855	0.420641	physical_and_proximity
294	310	0.237591	0.162104	0.5112	0.560361	0.5112	0.560361	2.028	0.303842	0.236192	0.142208	0.107998	0.200237	0.026364	0.00526659	0.515281	0.532012	physical_and_proximity
294	321	0.291581	0.183661	0.527849	0.756801	0.527849	0.756801	4.537	0.307328	0.291016	0.154567	0.141305	0.200412	0.058981	0.00532702	0.592683	0.678028	physical_and_proximity
294	324	0.341676	0.239378	0.805743	0.683725	0.805743	0.683725	4.342	0.537923	0.340834	0.21917	0.140585	0.202344	0.056446	0.00932399	0.671606	0.692562	physical_and_proximity
294	356	0.247335	0.159689	0.452541	0.688118	0.452541	0.688118	2.509	0.262913	0.246211	0.133931	0.121822	0.202009	0.032617	0.00455716	0.50531	0.582205	physical_and_proximity
295	347	0.0481266	0.0367224	0.298435	0.627767	0.298435	0.627767	0.039	0.0207158	0.032696	0.0187913	0.0241522	0.234757	0.000507	0.000359075	0.130806	0.173225	physical_and_proximity
296	311	0.286123	0.119512	0.673903	1.18459	0.673903	1.18459	0.754	0.0626337	0.273648	0.054663	0.102949	0.199506	0.009802	0.00108565	0.43264	0.503282	physical_and_proximity
296	354	0.192451	0.0947095	0.357674	0.8039	0.357674	0.8039	0.806	0.0946186	0.189377	0.0684532	0.0587831	0.197295	0.010478	0.00164006	0.251134	0.312143	physical_and_proximity
297	309	0.163264	0.0867065	0.344077	0.571801	0.344077	0.571801	0.611	0.0760641	0.158936	0.0561735	0.0693275	0.202843	0.007943	0.00131844	0.312988	0.364871	physical_and_proximity
297	312	0.194364	0.111089	0.540167	0.438539	0.540167	0.438539	0.897	0.11557	0.190607	0.0782205	0.0897597	0.223008	0.011661	0.00200321	0.518492	0.420134	physical_and_proximity
297	329	0.158074	0.0923566	0.4245	0.359428	0.4245	0.359428	0.767	0.101187	0.155239	0.0665753	0.0745697	0.213218	0.009971	0.00175391	0.399009	0.390052	physical_and_proximity
297	339	0.139996	0.0834578	0.367968	0.312115	0.367968	0.312115	0.754	0.100322	0.137972	0.0629349	0.0646798	0.211953	0.009802	0.00173892	0.346957	0.339183	physical_and_proximity
297	341	0.227341	0.132982	0.528832	0.531562	0.528832	0.531562	1.482	0.152588	0.224872	0.0968447	0.114251	0.196643	0.019266	0.00264485	0.502268	0.507676	physical_and_proximity
298	310	0.111041	0.0965853	0.524555	0.39444	0.524555	0.39444	0.13	0.0800464	0.0824135	0.0590515	0.0891034	0.209143	0.00169	0.00138747	0.494156	0.471003	physical_and_proximity
298	330	0.208785	0.149439	0.484326	0.436112	0.484326	0.436112	2.21	0.323067	0.207892	0.134173	0.105388	0.20564	0.02873	0.00559983	0.541138	0.472524	physical_and_proximity
298	337	0.165807	0.097521	0.381016	0.429328	0.381016	0.429328	0.832	0.092432	0.162451	0.0634013	0.0962323	0.211132	0.010816	0.00160216	0.487565	0.50362	physical_and_proximity
298	356	0.176019	0.10018	0.492591	0.34179	0.492591	0.34179	1.287	0.107293	0.174433	0.0700469	0.0916654	0.206551	0.016731	0.00185974	0.459511	0.425542	physical_and_proximity
299	306	0.152963	0.105479	0.350664	0.344556	0.350664	0.344556	1.183	0.175046	0.151531	0.0872083	0.0932997	0.217455	0.015379	0.00303413	0.440583	0.500578	physical_and_proximity
299	310	0.20927	0.147888	0.471275	0.456019	0.471275	0.456019	2.067	0.319155	0.208395	0.134263	0.0894967	0.200639	0.026871	0.00553202	0.445991	0.459173	physical_and_proximity
299	322	0.161825	0.120924	0.343986	0.386906	0.343986	0.386906	1.365	0.271093	0.160661	0.108927	0.0888844	0.216736	0.017745	0.00469894	0.482664	0.427908	physical_and_proximity
299	328	0.124658	0.0873595	0.269581	0.276745	0.269581	0.276745	1.365	0.176929	0.124139	0.077072	0.0655501	0.193325	0.017745	0.00306677	0.303017	0.306566	physical_and_proximity
299	334	0.20922	0.127585	0.567636	0.448651	0.567636	0.448651	1.17	0.162592	0.206386	0.0986099	0.097328	0.209577	0.01521	0.00281826	0.504296	0.505479	physical_and_proximity
299	358	0.124572	0.0869805	0.519388	0.503438	0.519388	0.503438	0.156	0.04487	0.096881	0.0381704	0.0869666	0.213768	0.002028	0.000777747	0.516971	0.394277	physical_and_proximity
300	324	0.588262	0.298022	1.22783	1.7821	1.22783	1.7821	2.977	0.398916	0.584286	0.257575	0.106164	0.194466	0.038701	0.00691455	0.38701	0.547729	physical_and_proximity
301	307	0.151191	0.0976146	0.365665	0.321955	0.365665	0.321955	1.209	0.143041	0.149972	0.0779316	0.0840458	0.215315	0.015717	0.00247938	0.445484	0.463229	physical_and_proximity
301	317	0.220843	0.166189	0.436534	0.499776	0.436534	0.499776	4.108	0.457904	0.220502	0.154427	0.121608	0.20083	0.053404	0.007937	0.554151	0.502606	physical_and_proximity
301	320	0.23656	0.155321	0.88418	0.381044	0.88418	0.381044	2.002	0.255636	0.235026	0.130426	0.117092	0.214444	0.026026	0.00443103	0.591162	0.594373	physical_and_proximity
301	342	0.165284	0.106853	0.644432	0.289895	0.644432	0.289895	0.858	0.134119	0.162159	0.0802738	0.0953782	0.198922	0.011154	0.00232473	0.470158	0.4563	physical_and_proximity
301	349	0.121337	0.0867126	0.321385	0.444985	0.321385	0.444985	0.26	0.0750819	0.108637	0.0535401	0.0868997	0.199116	0.00338	0.00130142	0.35152	0.447512	physical_and_proximity
302	307	0.318451	0.138295	1.18526	0.840801	1.18526	0.840801	0.832	0.121174	0.309122	0.0972231	0.0712112	0.19638	0.010816	0.00210035	0.347633	0.391066	physical_and_proximity
302	319	0.190639	0.122861	0.264341	1.42422	0.264341	1.42422	1.248	0.206558	0.189164	0.107223	0.0671015	0.20221	0.016224	0.00358035	0.219193	0.346957	physical_and_proximity
303	316	0.63278	0.227442	1.41629	5.26935	1.41629	5.26935	1.391	0.215685	0.61929	0.180759	0.0699575	0.198468	0.018083	0.00373855	0.128271	0.374335	physical_and_proximity
304	324	0.244467	0.130191	0.620496	0.706748	0.620496	0.706748	0.858	0.132992	0.238547	0.0948244	0.0818557	0.214456	0.011154	0.00230519	0.402727	0.450892	physical_and_proximity
305	309	0.194792	0.11578	0.528088	0.375015	0.528088	0.375015	1.664	0.165596	0.193756	0.0943488	0.0796906	0.203755	0.021632	0.00287033	0.402558	0.350168	physical_and_proximity
305	314	0.168959	0.0981126	0.585039	0.355141	0.585039	0.355141	0.65	0.108839	0.16492	0.0729236	0.0676122	0.181765	0.00845	0.00188654	0.333268	0.298116	physical_and_proximity
305	325	0.111733	0.0863631	0.488438	0.39983	0.488438	0.39983	0.156	0.0710383	0.091252	0.0536903	0.0711968	0.209134	0.002028	0.00123133	0.4225	0.232882	physical_and_proximity
305	348	0.159915	0.101979	0.50845	0.298236	0.50845	0.298236	1.001	0.152695	0.158258	0.0842543	0.0702129	0.189073	0.013013	0.00264671	0.349661	0.187083	physical_and_proximity
305	351	0.0550118	0.0519538	0.473598	0.265938	0.473598	0.265938	0.026	0.0195	0.0225564	0.0174966	0.0552603	0.189101	0.000338	0.000338	0.275301	0.219362	physical_and_proximity
305	357	0.126556	0.0874449	0.525821	0.408111	0.525821	0.408111	0.221	0.080445	0.112651	0.0595842	0.0607247	0.185358	0.002873	0.00139438	0.293215	0.306228	physical_and_proximity
306	337	0.204025	0.13001	0.382612	0.633994	0.382612	0.633994	1.313	0.1911	0.201917	0.106115	0.0945488	0.211852	0.017069	0.00331241	0.430443	0.509028	physical_and_proximity
306	344	0.295697	0.177388	0.778982	0.597792	0.778982	0.597792	2.236	0.257689	0.293791	0.146259	0.115331	0.203585	0.029068	0.00446661	0.574769	0.497705	physical_and_proximity
306	345	0.227121	0.147318	0.456305	0.578228	0.456305	0.578228	1.976	0.250115	0.225886	0.126277	0.0986696	0.196229	0.025688	0.00433532	0.491621	0.392418	physical_and_proximity
307	319	0.131494	0.0977984	0.438363	0.808639	0.438363	0.808639	0.143	0.0474178	0.0951397	0.0406388	0.101674	0.219872	0.001859	0.000821908	0.505479	0.601471	physical_and_proximity
307	346	0.310013	0.197215	0.844851	0.571037	0.844851	0.571037	3.302	0.331763	0.308863	0.168094	0.136452	0.167091	0.042926	0.00575056	0.417092	0.586092	physical_and_proximity
307	347	0.202019	0.1216	0.507049	0.511305	0.507049	0.511305	0.897	0.151378	0.198302	0.094931	0.0814131	0.214535	0.011661	0.00262388	0.479284	0.378053	physical_and_proximity
309	313	0.127632	0.0833371	0.272463	0.331547	0.272463	0.331547	0.793	0.110596	0.125827	0.0635796	0.0776191	0.204813	0.010309	0.001917	0.373997	0.412698	physical_and_proximity
309	325	0.151253	0.0934819	0.332217	0.345709	0.332217	0.345709	1.326	0.123647	0.150222	0.0714784	0.0849223	0.220475	0.017238	0.00214321	0.443287	0.450216	physical_and_proximity
309	327	0.19925	0.131878	0.524238	0.384879	0.524238	0.384879	1.846	0.221915	0.198119	0.110963	0.103076	0.20039	0.023998	0.00384652	0.504803	0.483171	physical_and_proximity
309	341	0.186453	0.122583	0.388139	0.575501	0.388139	0.575501	0.858	0.165117	0.182498	0.0964291	0.0950472	0.201041	0.011154	0.00286203	0.480805	0.477425	physical_and_proximity
309	345	0.138049	0.0914263	0.366268	0.284439	0.366268	0.284439	0.923	0.134028	0.136438	0.0729552	0.0791078	0.219383	0.011999	0.00232316	0.411853	0.405093	physical_and_proximity
309	357	0.1111	0.0756458	0.370077	0.263097	0.370077	0.263097	0.338	0.0865464	0.10569	0.0553786	0.0623413	0.209499	0.004394	0.00150014	0.335127	0.341887	physical_and_proximity
310	322	0.174126	0.107194	0.43021	0.445319	0.43021	0.445319	0.767	0.124564	0.170247	0.0793776	0.0855697	0.209905	0.009971	0.00215911	0.448357	0.443456	physical_and_proximity
310	324	0.146592	0.0890559	0.368042	0.320356	0.368042	0.320356	0.936	0.104266	0.144781	0.064811	0.0812526	0.213815	0.012168	0.00180728	0.442949	0.437879	physical_and_proximity
310	337	0.201337	0.115653	0.519048	0.427092	0.519048	0.427092	1.3	0.097298	0.198521	0.0687487	0.131091	0.19459	0.0169	0.0016865	0.595387	0.499733	physical_and_proximity
310	352	0.165251	0.117391	0.350956	0.396344	0.350956	0.396344	1.391	0.236078	0.164168	0.104077	0.0817707	0.19889	0.018083	0.00409202	0.414219	0.369096	physical_and_proximity
311	334	0.275347	0.148027	0.548804	0.755897	0.548804	0.755897	1.911	0.133364	0.272601	0.0939553	0.14361	0.190213	0.024843	0.00231164	0.595725	0.679718	physical_and_proximity
311	338	0.167272	0.104606	0.368778	0.396019	0.368778	0.396019	1.261	0.143714	0.165843	0.0820005	0.0876134	0.207813	0.016393	0.00249105	0.420303	0.450723	physical_and_proximity
311	353	0.218418	0.139286	0.509332	0.471905	0.509332	0.471905	1.885	0.19161	0.216782	0.107511	0.13128	0.192749	0.024505	0.00332123	0.58981	0.477932	physical_and_proximity
311	354	0.216449	0.151443	0.403698	0.643306	0.403698	0.643306	1.599	0.288483	0.214732	0.133369	0.100385	0.183476	0.020787	0.00500037	0.378391	0.484016	physical_and_proximity
312	327	0.440334	0.264829	0.948316	0.982088	0.948316	0.982088	4.901	0.444355	0.439217	0.231311	0.142745	0.177768	0.063713	0.00770216	0.474552	0.648622	physical_and_proximity
312	339	0.334118	0.185932	0.727097	0.878418	0.727097	0.878418	1.937	0.199315	0.330032	0.132786	0.149777	0.187885	0.025181	0.00345479	0.538603	0.620399	physical_and_proximity
312	361	0.154472	0.10322	0.479855	0.583101	0.479855	0.583101	0.286	0.0819385	0.137072	0.0624874	0.0878672	0.19754	0.003718	0.00142027	0.345267	0.417599	physical_and_proximity
312	371	0.133593	0.0777742	0.29674	0.478444	0.29674	0.478444	0.442	0.0834368	0.129492	0.0573224	0.0517408	0.182451	0.005746	0.00144624	0.234234	0.223587	physical_and_proximity
313	336	0.512751	0.270006	1.40591	1.01925	1.40591	1.01925	3.744	0.36327	0.510338	0.224964	0.133938	0.190348	0.048672	0.00629668	0.616681	0.545025	physical_and_proximity
313	341	0.39568	0.263674	0.881666	0.948387	0.881666	0.948387	2.834	0.504641	0.393469	0.239794	0.118831	0.195013	0.036842	0.0087471	0.570206	0.477256	physical_and_proximity
313	345	0.164761	0.100741	0.519661	0.848764	0.519661	0.848764	0.247	0.0564914	0.139839	0.048067	0.0900521	0.183425	0.003211	0.000979185	0.411515	0.439738	physical_and_proximity
314	325	0.294436	0.160989	0.607947	0.885077	0.607947	0.885077	1.482	0.164197	0.289898	0.112804	0.126765	0.197703	0.019266	0.00284608	0.658255	0.573924	physical_and_proximity
314	348	0.175736	0.128366	0.400547	0.371146	0.400547	0.371146	1.924	0.306309	0.17511	0.118265	0.0784134	0.179742	0.025012	0.00530936	0.365885	0.157508	physical_and_proximity
314	353	0.135558	0.0816224	0.509768	0.279206	0.509768	0.279206	0.481	0.0847167	0.131195	0.0576458	0.0643529	0.214756	0.006253	0.00146842	0.354224	0.321776	physical_and_proximity
314	363	0.374328	0.220965	0.678633	1.03536	0.678633	1.03536	4.186	0.356001	0.373373	0.190535	0.123339	0.150025	0.054418	0.00617068	0.472355	0.362505	physical_and_proximity
315	338	0.357861	0.17513	1.28812	1.28412	1.28812	1.28412	0.715	0.148775	0.338562	0.120822	0.0918992	0.19349	0.009295	0.00257877	0.295919	0.453089	physical_and_proximity
315	360	0.159847	0.0886862	0.312982	0.674765	0.312982	0.674765	0.598	0.116194	0.157497	0.075282	0.0353526	0.19035	0.007774	0.00201403	0.156832	0.150917	physical_and_proximity
316	339	0.265201	0.154289	0.500784	0.806621	0.500784	0.806621	1.768	0.203946	0.263004	0.122852	0.104247	0.19448	0.022984	0.00353507	0.428077	0.493818	physical_and_proximity
316	367	0.227946	0.148305	0.661181	0.406519	0.661181	0.406519	2.327	0.276218	0.227165	0.131706	0.0847263	0.188588	0.030251	0.00478777	0.400192	0.187928	physical_and_proximity
317	330	0.247259	0.143748	0.467113	0.842569	0.467113	0.842569	1.3	0.180257	0.244088	0.112672	0.095305	0.212634	0.0169	0.00312445	0.394784	0.497705	physical_and_proximity
317	336	0.30855	0.180674	0.745275	0.697745	0.745275	0.697745	2.054	0.270369	0.306576	0.154473	0.0919679	0.204417	0.026702	0.0046864	0.433654	0.427401	physical_and_proximity
317	349	0.224415	0.115232	0.614771	0.537503	0.614771	0.537503	0.949	0.109604	0.220225	0.079297	0.0830353	0.204156	0.012337	0.0018998	0.366561	0.443963	physical_and_proximity
318	320	0.803765	0.29381	1.92098	2.12141	1.92098	2.12141	3.848	0.297445	0.798833	0.229678	0.117215	0.185432	0.050024	0.00515571	0.225108	0.576459	physical_and_proximity
319	346	0.249383	0.158563	0.544693	0.604729	0.544693	0.604729	1.846	0.279255	0.248062	0.141433	0.0757167	0.19696	0.023998	0.00484043	0.330057	0.353717	physical_and_proximity
319	347	0.183731	0.123072	0.462309	0.370081	0.462309	0.370081	1.664	0.239392	0.182945	0.11059	0.0673417	0.175664	0.021632	0.00414945	0.258908	0.224094	physical_and_proximity
320	330	0.340256	0.203527	1.26327	0.59152	1.26327	0.59152	2.041	0.263195	0.336461	0.159194	0.148125	0.190936	0.026533	0.00456204	0.706758	0.620737	physical_and_proximity
320	362	0.216708	0.140897	0.591269	0.421842	0.591269	0.421842	1.69	0.21004	0.21489	0.113342	0.119388	0.198808	0.02197	0.00364069	0.627497	0.440076	physical_and_proximity
320	366	0.227734	0.149989	0.54833	0.482847	0.54833	0.482847	1.911	0.256896	0.226344	0.128413	0.103804	0.182895	0.024843	0.00445286	0.528125	0.251979	physical_and_proximity
320	379	0.173615	0.122778	0.586831	0.289547	0.586831	0.289547	1.573	0.246987	0.172608	0.108618	0.0877906	0.188533	0.020449	0.00428111	0.456638	0.101062	physical_and_proximity
321	326	0.336283	0.238482	1.53813	0.485797	1.53813	0.485797	3.666	0.56704	0.335414	0.223606	0.106554	0.1751	0.047658	0.00982869	0.46475	0.223587	physical_and_proximity
321	330	0.442261	0.171995	1.00351	1.32644	1.00351	1.32644	1.82	0.108036	0.434812	0.090855	0.138042	0.192981	0.02366	0.00187263	0.600964	0.665184	physical_and_proximity
321	359	0.0771329	0.0521714	0.737606	0.164137	0.737606	0.164137	0.143	0.0470524	0.0692463	0.0348419	0.0382763	0.19442	0.001859	0.000815575	0.22477	0.093964	physical_and_proximity
322	328	0.141617	0.0948709	0.470882	0.235593	0.470882	0.235593	1.391	0.187768	0.1411	0.085514	0.051904	0.19739	0.018083	0.00325465	0.232206	0.226798	physical_and_proximity
322	352	0.26351	0.163754	0.620902	0.588664	0.620902	0.588664	1.937	0.235174	0.261398	0.132249	0.122299	0.150367	0.025181	0.00407634	0.424021	0.345605	physical_and_proximity
322	358	0.208614	0.10837	0.565231	0.468301	0.565231	0.468301	1.04	0.102982	0.205503	0.0734484	0.0848806	0.203038	0.01352	0.00178502	0.442611	0.345267	physical_and_proximity
322	365	0.158658	0.122473	0.632226	0.230676	0.632226	0.230676	2.522	0.376472	0.158396	0.116645	0.0683102	0.169947	0.032786	0.00652552	0.272935	0.211757	physical_and_proximity
323	329	0.325533	0.179505	1.39183	0.520387	1.39183	0.520387	2.184	0.209106	0.322789	0.134727	0.132105	0.183971	0.028392	0.0036245	0.523055	0.616681	physical_and_proximity
323	335	0.391333	0.22046	0.848858	1.04288	0.848858	1.04288	2.301	0.327972	0.388874	0.192828	0.0888631	0.172682	0.029913	0.00568485	0.423683	0.286624	physical_and_proximity
323	342	0.314852	0.203901	0.947088	0.558911	0.947088	0.558911	2.912	0.376763	0.31363	0.181843	0.108844	0.176999	0.037856	0.00653055	0.469989	0.369265	physical_and_proximity
324	352	0.249714	0.12854	0.531828	0.825079	0.531828	0.825079	0.975	0.0921645	0.242839	0.0717233	0.121176	0.171051	0.012675	0.00159752	0.509873	0.369096	physical_and_proximity
324	364	0.245201	0.170673	0.753452	0.434079	0.753452	0.434079	2.158	0.371349	0.244239	0.158132	0.0774453	0.181809	0.028054	0.00643672	0.389376	0.110864	physical_and_proximity
324	370	0.201831	0.149131	0.432767	0.457204	0.432767	0.457204	2.106	0.369442	0.201096	0.138798	0.0835439	0.191027	0.027378	0.00640366	0.403234	0.251979	physical_and_proximity
325	344	0.223146	0.141802	0.456521	0.587407	0.456521	0.587407	1.599	0.216293	0.221324	0.117423	0.10024	0.193388	0.020787	0.00374908	0.476411	0.420472	physical_and_proximity
325	357	0.26854	0.155805	0.594411	0.614239	0.594411	0.614239	2.314	0.217232	0.267199	0.126362	0.10453	0.173729	0.030082	0.00376535	0.382447	0.467623	physical_and_proximity
325	363	0.0883872	0.0533738	0.331392	0.204643	0.331392	0.204643	0.247	0.046044	0.083663	0.0337582	0.046278	0.215124	0.003211	0.000798097	0.269386	0.212433	physical_and_proximity
327	331	0.161582	0.104242	0.369939	0.360941	0.369939	0.360941	1.326	0.170408	0.16057	0.0881683	0.0723466	0.200419	0.017238	0.00295374	0.374842	0.350844	physical_and_proximity
327	341	0.188232	0.130463	0.37116	0.443483	0.37116	0.443483	2.652	0.268918	0.187751	0.11537	0.0992904	0.203542	0.034476	0.00466124	0.473369	0.444301	physical_and_proximity
327	343	0.160843	0.106934	0.348521	0.386456	0.348521	0.386456	1.222	0.16358	0.159357	0.0864296	0.0931818	0.187951	0.015886	0.00283539	0.503958	0.248937	physical_and_proximity
327	357	0.257832	0.166644	0.701871	0.47824	0.701871	0.47824	2.626	0.271502	0.256636	0.138909	0.130901	0.179953	0.034138	0.00470604	0.536406	0.450554	physical_and_proximity
327	361	0.118644	0.0813792	0.552552	0.181578	0.552552	0.181578	0.832	0.133471	0.117385	0.067525	0.067692	0.193197	0.010816	0.0023135	0.373828	0.184379	physical_and_proximity
327	371	0.0981178	0.0739942	0.648263	0.130536	0.648263	0.130536	0.936	0.156339	0.097355	0.0641039	0.0756121	0.205104	0.012168	0.00270987	0.402558	0.164437	physical_and_proximity
328	365	0.385518	0.169586	0.635584	1.62224	0.635584	1.62224	2.379	0.17429	0.383122	0.126145	0.0954753	0.158407	0.030927	0.00302102	0.291018	0.333944	physical_and_proximity
329	349	0.205143	0.120205	0.528501	0.452994	0.528501	0.452994	1.209	0.155623	0.202971	0.0950079	0.0813734	0.213307	0.015717	0.00269747	0.443118	0.381264	physical_and_proximity
329	368	0.325061	0.168143	0.886233	0.941343	0.886233	0.941343	0.975	0.1121	0.310914	0.0899988	0.154095	0.181863	0.012675	0.00194307	0.72501	0.481312	physical_and_proximity
330	356	0.23892	0.143874	0.563353	0.541449	0.563353	0.541449	1.703	0.22885	0.237576	0.125131	0.0715828	0.187926	0.022139	0.00396674	0.342563	0.296595	physical_and_proximity
330	369	0.113186	0.0646307	0.416232	0.235972	0.416232	0.235972	0.416	0.0735837	0.110569	0.0494309	0.039638	0.210564	0.005408	0.00127545	0.21801	0.199927	physical_and_proximity
331	343	0.21731	0.126302	0.709168	0.41012	0.709168	0.41012	1.261	0.179269	0.215451	0.106083	0.0664826	0.185176	0.016393	0.00310733	0.316706	0.147537	physical_and_proximity
331	361	0.367295	0.159858	0.957241	0.828032	0.957241	0.828032	2.015	0.13831	0.363818	0.105458	0.111489	0.193891	0.026195	0.00239738	0.509197	0.422331	physical_and_proximity
331	372	0.134716	0.0864101	0.708873	0.183742	0.708873	0.183742	1.69	0.14724	0.134322	0.0732884	0.0646412	0.190434	0.02197	0.00255216	0.312988	0.194857	physical_and_proximity
332	339	0.354214	0.154183	0.891277	0.969423	0.891277	0.969423	1.391	0.128451	0.348137	0.100618	0.102375	0.194839	0.018083	0.00222648	0.359632	0.480636	physical_and_proximity
332	361	0.195961	0.0972534	0.748411	0.565638	0.748411	0.565638	0.429	0.0680549	0.18399	0.0561858	0.0712531	0.187552	0.005577	0.00117962	0.293891	0.363688	physical_and_proximity
334	354	0.323846	0.160041	1.0007	0.756547	1.0007	0.756547	1.222	0.172486	0.31853	0.123173	0.082142	0.192271	0.015886	0.00298976	0.391066	0.339859	physical_and_proximity
334	358	0.390152	0.175262	1.36142	0.8388	1.36142	0.8388	1.482	0.175264	0.384398	0.13102	0.0893536	0.200184	0.019266	0.0030379	0.479284	0.329212	physical_and_proximity
335	367	0.0777799	0.0439867	0.716004	0.360455	0.716004	0.360455	0.091	0.0297406	0.0659634	0.0264586	0.0241293	0.212929	0.001183	0.000515504	0.151593	0.088556	physical_and_proximity
336	337	0.240166	0.143901	0.625682	0.517778	0.625682	0.517778	1.495	0.21063	0.238181	0.120813	0.0817971	0.208532	0.019435	0.00365093	0.411346	0.408811	physical_and_proximity
336	345	0.211762	0.143549	0.727687	0.347812	0.727687	0.347812	2.028	0.281644	0.210862	0.128207	0.0864195	0.181838	0.026364	0.00488183	0.360139	0.299806	physical_and_proximity
336	375	0.0844011	0.0503075	0.529212	0.122858	0.529212	0.122858	0.507	0.0588127	0.0833231	0.0369929	0.0427239	0.199462	0.006591	0.00101942	0.225784	0.16562	physical_and_proximity
336	378	0.075108	0.0408268	0.474605	0.120233	0.474605	0.120233	0.312	0.0370523	0.0733713	0.0267286	0.0340234	0.202624	0.004056	0.00064224	0.170521	0.12337	physical_and_proximity
337	358	0.241802	0.142187	0.524626	0.598019	0.524626	0.598019	1.703	0.198103	0.240067	0.115926	0.0913589	0.190907	0.022139	0.00343379	0.384813	0.388193	physical_and_proximity
337	369	0.172302	0.0934256	0.841212	0.294988	0.841212	0.294988	0.728	0.0749671	0.168001	0.0558101	0.0882989	0.188074	0.009464	0.00129943	0.390728	0.319579	physical_and_proximity
337	377	0.099107	0.0673491	0.55527	0.137667	0.55527	0.137667	0.923	0.120564	0.0985391	0.0576064	0.0523515	0.202158	0.011999	0.00208978	0.275808	0.149903	physical_and_proximity
338	350	0.180866	0.115903	0.577155	0.31752	0.577155	0.31752	1.469	0.190156	0.179766	0.0986107	0.0768059	0.175388	0.019097	0.00329604	0.338845	0.22139	physical_and_proximity
338	353	0.199236	0.100233	0.485648	0.453634	0.485648	0.453634	1.248	0.0996754	0.197441	0.0699492	0.0753577	0.192633	0.016224	0.00172771	0.369603	0.298454	physical_and_proximity
338	354	0.164381	0.102602	0.475924	0.38361	0.475924	0.38361	0.663	0.134433	0.160868	0.0823273	0.0640441	0.183093	0.008619	0.00233017	0.283582	0.26026	physical_and_proximity
338	360	0.234591	0.13629	0.543415	0.532327	0.543415	0.532327	1.768	0.206017	0.233406	0.116649	0.0703364	0.160584	0.022984	0.00357096	0.319579	0.194181	physical_and_proximity
339	355	0.161069	0.111158	0.37921	0.32387	0.37921	0.32387	1.989	0.22766	0.160579	0.0988412	0.0780149	0.167323	0.025857	0.0039461	0.361829	0.147706	physical_and_proximity
339	361	0.104713	0.0681693	0.386807	0.298295	0.386807	0.298295	0.221	0.0586898	0.0955791	0.043523	0.0558352	0.200189	0.002873	0.00101729	0.296595	0.280202	physical_and_proximity
339	371	0.0831973	0.0672536	0.525168	0.109072	0.525168	0.109072	0.988	0.195625	0.08275	0.0617884	0.0677654	0.204603	0.012844	0.00339084	0.351182	0.178971	physical_and_proximity
339	380	0.0450028	0.0379964	0.470252	0.0860743	0.470252	0.0860743	0.065	0.0265555	0.03433	0.0194547	0.0529743	0.199566	0.000845	0.000460295	0.319072	0.08957	physical_and_proximity
341	345	0.281858	0.145308	0.540701	0.811429	0.540701	0.811429	2.067	0.184412	0.280455	0.117585	0.0787409	0.175007	0.026871	0.00319647	0.315861	0.308763	physical_and_proximity
341	368	0.301737	0.157349	0.759247	0.747914	0.759247	0.747914	1.417	0.17203	0.297631	0.118105	0.098155	0.192157	0.018421	0.00298186	0.461708	0.369265	physical_and_proximity
342	346	0.40595	0.201995	1.01189	0.985353	1.01189	0.985353	2.08	0.246506	0.402595	0.165022	0.0927649	0.187574	0.02704	0.00427278	0.398502	0.426218	physical_and_proximity
342	349	0.459964	0.270054	1.25394	0.900843	1.25394	0.900843	3.653	0.458009	0.458441	0.244444	0.0989694	0.163687	0.047489	0.00793883	0.347464	0.377039	physical_and_proximity
342	362	0.157103	0.103001	0.610466	0.54014	0.610466	0.54014	0.286	0.0990636	0.143144	0.0736161	0.0617302	0.179385	0.003718	0.0017171	0.310284	0.217672	physical_and_proximity
343	351	0.242704	0.0950904	0.527823	0.732528	0.527823	0.732528	1.118	0.0937395	0.240722	0.0718	0.0440662	0.193446	0.014534	0.00162482	0.167817	0.176267	physical_and_proximity
344	345	0.358214	0.208667	0.661192	0.956542	0.661192	0.956542	4.186	0.355916	0.357559	0.186306	0.0916172	0.181448	0.054418	0.0061692	0.377546	0.387348	physical_and_proximity
344	353	0.253728	0.159294	0.574646	0.577815	0.574646	0.577815	2.054	0.284261	0.252671	0.143087	0.0720092	0.199614	0.026702	0.00492719	0.330902	0.303524	physical_and_proximity
344	375	0.117332	0.0681477	0.537233	0.219982	0.537233	0.219982	0.429	0.0772937	0.11444	0.0516932	0.0436721	0.20192	0.005577	0.00133976	0.2366	0.193843	physical_and_proximity
346	374	0.0759696	0.0573503	0.450052	0.366594	0.450052	0.366594	0.078	0.0363312	0.0562737	0.0307935	0.0437526	0.199851	0.001014	0.00062974	0.265499	0.110695	physical_and_proximity
347	376	0.211062	0.122975	0.86174	0.351312	0.86174	0.351312	1.313	0.187519	0.209708	0.10707	0.0549178	0.196651	0.017069	0.00325032	0.261274	0.180999	physical_and_proximity
348	351	0.205461	0.112748	0.512957	0.542056	0.512957	0.542056	0.897	0.161891	0.203702	0.100288	0.0351536	0.173553	0.011661	0.00280611	0.153114	0.142636	physical_and_proximity
348	357	0.279398	0.126578	0.692181	0.729297	0.692181	0.729297	1.248	0.134462	0.276459	0.0975331	0.0622193	0.173131	0.016224	0.00233068	0.203476	0.258063	physical_and_proximity
349	368	0.0724429	0.0481762	0.397264	0.105172	0.397264	0.105172	0.52	0.0722501	0.0716919	0.0386603	0.042276	0.220077	0.00676	0.00125234	0.244205	0.167141	physical_and_proximity
349	373	0.0731367	0.0484099	0.441849	0.120995	0.441849	0.120995	0.273	0.0537626	0.0704671	0.0343308	0.0449648	0.205426	0.003549	0.000931884	0.270231	0.135369	physical_and_proximity
350	353	0.333834	0.1447	1.04562	0.870186	1.04562	0.870186	1.066	0.150437	0.328554	0.114249	0.0576669	0.200643	0.013858	0.00260758	0.2704	0.271921	physical_and_proximity
350	363	0.219502	0.0947283	0.605568	0.60086	0.605568	0.60086	0.767	0.0987511	0.216478	0.0743932	0.0393535	0.164731	0.009971	0.00171169	0.125905	0.167479	physical_and_proximity
351	357	0.233954	0.127652	0.676604	0.542748	0.676604	0.542748	1.001	0.174243	0.231511	0.110381	0.0473225	0.1921	0.013013	0.00302022	0.228995	0.225446	physical_and_proximity
352	364	0.028839	0.0255053	0.353102	0.131468	0.353102	0.131468	0.026	0.0195	0.0204499	0.0162021	0.0152595	0.204101	0.000338	0.000338	0.102921	0.034138	physical_and_proximity
353	354	0.105304	0.0678356	0.200745	0.320225	0.200745	0.320225	0.676	0.108293	0.104346	0.0576751	0.042372	0.186993	0.008788	0.00187707	0.116103	0.212095	physical_and_proximity
353	363	0.0881995	0.0674704	0.340184	0.296649	0.340184	0.296649	0.143	0.0615869	0.0751677	0.0443502	0.0559119	0.182229	0.001859	0.00106751	0.245388	0.249275	physical_and_proximity
354	365	0.109621	0.0743692	0.400846	0.18877	0.400846	0.18877	0.702	0.127052	0.108499	0.0638448	0.0498065	0.200178	0.009126	0.00220223	0.239135	0.202124	physical_and_proximity
356	369	0.13031	0.0684513	0.685327	0.211873	0.685327	0.211873	0.624	0.073761	0.12851	0.0506682	0.0448634	0.184267	0.008112	0.00127852	0.180999	0.171535	physical_and_proximity
356	377	0.123033	0.0656784	0.762834	0.203672	0.762834	0.203672	0.481	0.0677157	0.120485	0.0476454	0.0433343	0.207198	0.006253	0.00117374	0.237614	0.149058	physical_and_proximity
358	365	0.277803	0.147006	0.622564	0.691889	0.622564	0.691889	1.755	0.197089	0.276138	0.123071	0.0695154	0.191078	0.022815	0.00341621	0.249613	0.314509	physical_and_proximity
361	371	0.0606194	0.0368888	0.393536	0.12738	0.393536	0.12738	0.13	0.0260135	0.0552978	0.0204779	0.033806	0.204671	0.00169	0.000450901	0.196378	0.098527	physical_and_proximity
361	372	0.0527039	0.0402055	0.324937	0.113151	0.324937	0.113151	0.104	0.0395091	0.0464455	0.026863	0.0376692	0.218381	0.001352	0.000684824	0.237783	0.163592	physical_and_proximity
362	376	0.112512	0.059943	0.602446	0.411303	0.602446	0.411303	0.169	0.0399438	0.0999165	0.0343331	0.039476	0.226914	0.002197	0.000692359	0.239135	0.160719	physical_and_proximity
